# Supplementary material for: Charge transfer as a mechanism for chlorophyll fluorescence concentration quenching
Source: Proc Natl Acad Sci U S A. 2023 Jan 23;120(5):e2210811120. doi: 10.1073/pnas.2210811120 (PMC9945999; doi:10.1073/pnas.2210811120)
Supplement: Supplementary file 2 — Dataset S01 (XLSX) [file pnas.2210811120.sd01.xlsx]

## Sheet: Dictionary of terms
	Data type	Dimensions	Definition	Example	Notes
nn res1 energy	<class 'list'>	hartree	Total embedded energy of Chl 1, as given by equation 3 in Supporting Information. Chl 1 forms the quantum region and the embedding point charges are taken from the forcefield xml file for the neutral chlorophyll pair.	[-492.2052771]	Chl 1 is the first CLA or BCL residue in the input PDB file
nn res2 energy	<class 'list'>	hartree	Total embedded energy of Chl 2, as given by equation 3 in Supporting Information. Chl 2 forms the quantum region and the embedding point charges are taken from the forcefield xml file for the neutral chlorophyll pair.	[-492.23771758]	Chl 2 is the second CLA or BCL residue in the input PDB file
nn res1 qm energy	<class 'float'>	hartree	Quantum mechanical (xTB) energy of Chl 1, polarised by its interaction with the point charge surroundings. This quantity is the contribution E^(xTB, pol)_A to 'nn res1 energy' (see equation 3 in the Supporting Information).	-192.053
nn res2 qm energy	<class 'float'>	hartree	Quantum mechanical (xTB) energy of Chl 2, polarised by its interaction with the point charge surroundings. This quantity is the contribution E^(xTB, pol)_B to 'nn res2 energy' (see equation 3 in the Supporting Information).	-192.082
nn interaction energy	<class 'float'>	hartree	Coulombic point charge interaction between the xTB shell-resolved charges q^qm_i of Chl 1 and Chl 2	-0.0216959
nn env pci energy	<class 'float'>	hartree	Coulombic point charge interaction of all environment point charges with each other and with the qm point charges of Chl 1 and Chl2. This is the sum of all terms containing mm charges (q^mm) in equation 4 of the Supporting Information. The mm point charges are taken from the forcefield xml file for the neutral chlorophyll pair.	-297.786
nn tot dimer energy	<class 'float'>	hartree	Total embedded energy of the neutral chlorophyll pair, as given by equation 4 in the Supporting Information.	-681.942
ip res1 energy	<class 'list'>	hartree	Total embedded energy of the Chl 1 cation, as given by equation 3 in Supporting Information. The Chl 1 cation forms the quantum region and the embedding point charges are taken from the forcefield xml file for the chlorophyll ion pair.	[-491.78939178]	Chl 1 is the first CLA or BCL residue in the input PDB file
ip res2 energy	<class 'list'>	hartree	Total embedded energy of the Chl 2 anion, as given by equation 3 in Supporting Information. The Chl 2 anion forms the quantum region and the embedding point charges are taken from the forcefield xml file for the chlorophyll ion pair.	[-492.58421283]	Chl 2 is the second CLA or BCL residue in the input PDB file
ip res1 qm energy	<class 'float'>	hartree	Quantum mechanical (xTB) energy of the Chl 1 cation, polarised by its interaction with the point charge surroundings. This quantity is the contribution E^(xTB, pol)_A to 'ip res1 energy' (see equation 3 in the Supporting Information).	-191.606
ip res2 qm energy	<class 'float'>	hartree	Quantum mechanical (xTB) energy of the Chl 2 anion, polarised by its interaction with the point charge surroundings. This quantity is the contribution E^(xTB, pol)_B to 'ip res2 energy' (see equation 3 in the Supporting Information).	-192.358
ip interaction energy	<class 'float'>	hartree	Coulombic point charge interaction between the xTB shell-resolved charges q^qm_i of the Chl 1 cation and Chl 2 anion	-0.113588
ip env pci energy	<class 'float'>	hartree	Coulombic point charge interaction of all environment point charges with each other and with the qm point charges of the Chl 1 cation and Chl 2 anion. This is the sum of all terms containing mm charges (q^mm) in equation 4 of the Supporting Information. The mm point charges are taken from the forcefield xml file for the chlorophyll ion pair.	-297.787
ip tot dimer energy	<class 'float'>	hartree	Total embedded energy of the chlorophyll ion pair, as given by equation 4 in the Supporting Information.	-681.865
res1 excitation energy	<class 'float'>	hartree	Excitation energy of Chl 1 calculated using chl-xTB + res1 solvent correction (see below).	0.07709
res2 excitation energy	<class 'float'>	hartree	Excitation energy of Chl 2, calculated using chl-xTB + res2 solvent correction (see below).	0.0781119
res1 solvent correction	<class 'float'>	hartree	Change in the point charge interactions between atoms upon excitation of Chl 1. It is defined as (n*n interaction energy - nn interaction energy) + (n*n env pci energy - nn env pci energy), where n*n indicates the neutral chlorophyll pair with Chl1 in an excited state. n*n interaction energy is defined analogously to interaction energy and n*n env pci energy to env pci energy.	-0.00217065
res2 solvent correction	<class 'float'>	hartree	Change in the point charge interactions between atoms upon excitation of Chl 2. It is defined as (nn* interaction energy - nn interaction energy) + (nn* env pci energy - nn env pci energy), where nn* indicates the neutral chlorophyll pair with Chl1 in an excited state. nn* interaction energy is defined analogously to interaction energy and nn* env pci energy to env pci energy.	-0.0018047
exciton coupling	<class 'float'>	hartree		-5.379e-05
res1 excited energy	<class 'float'>	hartree	Total energy of the excited state Chl*-Chl. Equal to nn tot dimer energy + res1 excitation energy	-681.865
res2 excited energy	<class 'float'>	hartree	Total energy of the excited state Chl-Chl*. Equal to nn tot dimer energy + res2 excitation energy	-681.864
H_ex	<class 'list'>	hartree	Exciton hamiltonian: [[res1 excitation energy, exciton coupling],[exciton coupling, res2 excitation energy]]	[[0.077089962, -5.379e-05], [-5.379e-05, 0.078111916]]
dE_ge1	<class 'float'>	hartree	Lowest energy eigenvalue of H_ex.	0.0770871	Found using np.amin on the list of eigenvalues of H_ex.
exciton state 1 energy	<class 'float'>	hartree	nn tot dimer energy + dE_ge1	-681.865
dE_ge2	<class 'float'>	hartree	Highest energy eigenvalue of H_ex.	0.0781147	Found using np.amax on the list of eigenvalues of H_ex.
exciton state 2 energy	<class 'float'>	hartree	nn tot dimer energy + dE_ge2	-681.864
dE_gi	<class 'float'>	hartree	ip tot dimer energy - nn tot dimer energy	0.0776644
dE_e1i	<class 'float'>	hartree	exciton state 1 energy - ip tot dimer energy	-0.000577261
dE_e2i	<class 'float'>	hartree	exciton state 2 energy - ip tot dimer energy	0.000450339
Cluster	<class 'int'>		For ease of processing, the 500 geometries snapshots saved from eachMD trajectory were split into batches of 40 to run energy calculations. This is the batch number, given here to help locate results in the raw data files.	1

## Sheet: ChlChl Sep8A
	nn res1 energy	nn res2 energy	nn res1 qm energy	nn res2 qm energy	nn interaction energy	nn env pci energy	nn tot dimer energy	ip res1 energy	ip res2 energy	ip res1 qm energy	ip res2 qm energy	ip interaction energy	ip env pci energy	ip tot dimer energy	res1 excitation energy	res2 excitation energy	res1 solvent correction	res2 solvent correction	exciton coupling	res1 excited energy	res2 excited energy	H_ex	dE_ge1	exciton state 1 energy	dE_ge2	exciton state 2 energy	dE_gi	dE_e1i	dE_e2i	Cluster
0	[-492.2052771]	[-492.23771758]	-192.053	-192.082	-0.0216959	-297.786	-681.942	[-491.78939178]	[-492.58421283]	-191.606	-192.358	-0.113588	-297.787	-681.865	0.07709	0.0781119	-0.00217065	-0.0018047	-5.379e-05	-681.865	-681.864	[[ 7.7089962e-02 -5.3790000e-05] [-5.3790000e-05 7.8111916e-02]]	0.0770871	-681.865	0.0781147	-681.864	0.0776644	-0.000577261	0.000450339	1
1	[-492.21598095]	[-492.20613826]	-192.052	-192.043	-0.0211168	-297.798	-681.915	[-491.79868299]	[-492.5483743]	-191.602	-192.32	-0.115526	-297.8	-681.838	0.0754714	0.0741125	-0.00283346	-0.00411068	3.323e-06	-681.839	-681.841	[[7.5471377e-02 3.3230000e-06] [3.3230000e-06 7.4112538e-02]]	0.0741125	-681.841	0.0754714	-681.839	0.0771133	-0.00300072	-0.00164187	1
2	[-492.230123]	[-492.27863741]	-192.043	-192.065	-0.0303067	-297.831	-681.969	[-491.81184833]	[-492.62192484]	-191.594	-192.341	-0.125062	-297.832	-681.892	0.0722462	0.0696445	-0.0046571	-0.00404946	-0.000142786	-681.897	-681.9	[[ 0.07224618 -0.00014279] [-0.00014279 0.0696445 ]]	0.0696367	-681.9	0.072254	-681.897	0.0769937	-0.00735702	-0.00473971	1
3	[-492.22957369]	[-492.25725026]	-192.056	-192.094	-0.0271716	-297.801	-681.978	[-491.80811953]	[-492.59786748]	-191.607	-192.372	-0.120601	-297.799	-681.9	0.0725552	0.0712909	-0.00386816	-0.00259903	0.00050375	-681.906	-681.907	[[0.07255521 0.00050375] [0.00050375 0.0712909 ]]	0.0711147	-681.907	0.0727314	-681.905	0.0785338	-0.00741903	-0.00580239	1
4	[-492.27428293]	[-492.27690622]	-192.08	-192.076	-0.0247567	-297.83	-682.011	[-491.85187916]	[-492.61959563]	-191.633	-192.349	-0.114691	-297.83	-681.927	0.0753919	0.0757818	-0.00278244	-0.00328718	0.000115043	-681.936	-681.936	[[0.07539189 0.00011504] [0.00011504 0.07578181]]	0.0753605	-681.936	0.0758132	-681.935	0.0841272	-0.00876676	-0.00831402	1
5	[-492.26011687]	[-492.27468828]	-192.059	-192.089	-0.0234631	-297.832	-682.004	[-491.82579665]	[-492.60563489]	-191.616	-192.36	-0.11131	-297.821	-681.909	0.0707227	0.0663157	-0.00464061	-0.00739572	0.000445195	-681.933	-681.937	[[0.0707227 0.0004452 ] [0.0004452 0.06631568]]	0.0662712	-681.937	0.0707672	-681.933	0.0947911	-0.0285199	-0.0240239	1
6	[-492.24990527]	[-492.24100629]	-192.086	-192.101	-0.0212357	-297.792	-682.001	[-491.82795807]	[-492.59079181]	-191.64	-192.376	-0.10927	-297.795	-681.921	0.076718	0.0759324	-0.00304765	-0.00174956	2.5285e-05	-681.924	-681.925	[[7.6717977e-02 2.5285000e-05] [2.5285000e-05 7.5932391e-02]]	0.0759316	-681.925	0.0767188	-681.924	0.079936	-0.00400438	-0.00321717	1
7	[-492.26535972]	[-492.31249421]	-192.054	-192.057	-0.0304213	-297.856	-681.998	[-491.84173761]	[-492.6647381]	-191.612	-192.336	-0.124385	-297.852	-681.925	0.0759261	0.0722697	-0.00171206	-0.00576812	-0.000390482	-681.922	-681.925	[[ 0.07592613 -0.00039048] [-0.00039048 0.07226973]]	0.0722285	-681.925	0.0759674	-681.922	0.072725	-0.000496506	0.00324237	1
8	[-492.18598302]	[-492.19296971]	-192.075	-192.076	-0.0314091	-297.743	-681.925	[-491.7516588]	[-492.53338961]	-191.628	-192.349	-0.131571	-297.732	-681.841	0.0753714	0.0689116	-0.002052	-0.00891141	6.4714e-05	-681.85	-681.856	[[7.5371354e-02 6.4714000e-05] [6.4714000e-05 6.8911603e-02]]	0.068911	-681.856	0.075372	-681.85	0.0842224	-0.0153114	-0.00885035	1
9	[-492.40936044]	[-492.3979586]	-192.065	-192.066	-0.0180785	-297.97	-682.12	[-491.97057416]	[-492.7269328]	-191.619	-192.341	-0.106011	-297.958	-682.024	0.0743695	0.0727006	-0.00240281	-0.0037196	4.4885e-05	-682.045	-682.047	[[7.4369529e-02 4.4885000e-05] [4.4885000e-05 7.2700571e-02]]	0.0726994	-682.047	0.0743707	-682.045	0.0958396	-0.0231402	-0.0214689	1
10	[-492.18619415]	[-492.175866]	-192.071	-192.043	-0.0278503	-297.759	-681.902	[-491.75702696]	[-492.51296235]	-191.622	-192.313	-0.126096	-297.754	-681.815	0.0746146	0.07439	-0.00358705	-0.00518826	0.000172104	-681.827	-681.827	[[0.07461455 0.0001721 ] [0.0001721 0.07438998]]	0.0742968	-681.827	0.0747078	-681.827	0.0871569	-0.0128602	-0.0124492	1
11	[-492.32327326]	[-492.3287675]	-192.062	-192.059	-0.0276937	-297.904	-682.052	[-491.90109813]	[-492.67211432]	-191.614	-192.332	-0.122842	-297.904	-681.973	0.0785269	0.071938	-0.000793256	-0.00473353	-3.3248e-05	-681.973	-681.98	[[ 7.8526879e-02 -3.3248000e-05] [-3.3248000e-05 7.1938041e-02]]	0.0719379	-681.98	0.078527	-681.973	0.0788353	-0.00689746	-0.000308285	1
12	[-492.07104814]	[-492.06244187]	-192.063	-192.07	-0.0291648	-297.623	-681.785	[-491.64969252]	[-492.4060996]	-191.618	-192.341	-0.122728	-297.622	-681.704	0.0735688	0.0736694	-0.00181664	-0.00439579	0.000119104	-681.711	-681.711	[[0.07356879 0.0001191 ] [0.0001191 0.07366939]]	0.0734898	-681.712	0.0737484	-681.711	0.0807519	-0.00726212	-0.00700354	1
13	[-492.18023469]	[-492.19351102]	-192.059	-192.068	-0.0325237	-297.741	-681.901	[-491.76039427]	[-492.54601875]	-191.611	-192.342	-0.125441	-297.745	-681.824	0.078995	0.0786654	-0.000721503	-0.00196916	0.000581616	-681.822	-681.822	[[0.07899497 0.00058162] [0.00058162 0.07866537]]	0.0782257	-681.823	0.0794347	-681.822	0.0768299	0.00139573	0.00260476	1
14	[-492.37807921]	[-492.42171535]	-192.049	-192.084	-0.0306009	-297.949	-682.113	[-491.95401251]	[-492.76828079]	-191.605	-192.357	-0.124433	-297.948	-682.035	0.0764014	0.0665194	-0.00246152	-0.00926718	-0.000477408	-682.036	-682.046	[[ 0.07640138 -0.00047741] [-0.00047741 0.06651944]]	0.0664964	-682.046	0.0764244	-682.036	0.0778197	-0.0113232	-0.00139527	1
15	[-492.22029653]	[-492.21362466]	-192.085	-192.043	-0.0270349	-297.783	-681.938	[-491.78716154]	[-492.55513455]	-191.636	-192.32	-0.12513	-297.773	-681.854	0.0772329	0.0669003	-0.00188233	-0.00839901	-6.8167e-05	-681.861	-681.871	[[ 7.7232891e-02 -6.8167000e-05] [-6.8167000e-05 6.6900287e-02]]	0.0668998	-681.871	0.0772333	-681.861	0.0833871	-0.0164873	-0.00615375	1
16	[-492.18213279]	[-492.18098148]	-192.093	-192.073	-0.0312863	-297.722	-681.92	[-491.75084754]	[-492.51535758]	-191.645	-192.345	-0.131466	-297.713	-681.835	0.0745925	0.0694226	-0.00472009	-0.00671907	3.4339e-05	-681.845	-681.85	[[7.4592484e-02 3.4339000e-05] [3.4339000e-05 6.9422583e-02]]	0.0694224	-681.85	0.0745927	-681.845	0.0845098	-0.0150874	-0.00991706	1
17	[-492.18884379]	[-492.19562846]	-192.064	-192.072	-0.0294484	-297.756	-681.922	[-491.76022442]	[-492.52708656]	-191.617	-192.343	-0.127776	-297.745	-681.833	0.0716546	0.0755915	-0.00643352	-0.00470317	-0.000182209	-681.85	-681.846	[[ 0.07165465 -0.00018221] [-0.00018221 0.0755915 ]]	0.0716462	-681.85	0.0755999	-681.846	0.0886378	-0.0169915	-0.0130378	1
18	[-492.27886229]	[-492.27542364]	-192.097	-192.074	-0.0209842	-297.821	-682.013	[-491.84790403]	[-492.61393922]	-191.65	-192.351	-0.109946	-297.815	-681.926	0.0777857	0.0723232	-0.00226276	-0.0029463	0.000405105	-681.935	-681.941	[[0.0777857 0.00040511] [0.00040511 0.07232324]]	0.0722934	-681.941	0.0778156	-681.935	0.0865852	-0.0142919	-0.00876967	1
19	[-492.03049342]	[-492.04646011]	-192.088	-192.073	-0.0243822	-297.588	-681.774	[-491.60049354]	[-492.38720732]	-191.642	-192.346	-0.11998	-297.58	-681.688	0.0828216	0.0670549	-0.00197379	-0.00827229	0.000112173	-681.691	-681.707	[[0.0828216 0.00011217] [0.00011217 0.06705495]]	0.0670542	-681.707	0.0828224	-681.691	0.0854494	-0.0183952	-0.00262699	1
20	[-492.19229737]	[-492.22944415]	-192.042	-192.071	-0.0246589	-297.786	-681.924	[-491.75596567]	[-492.56636561]	-191.598	-192.343	-0.118673	-297.775	-681.835	0.0719959	0.0643137	-0.00414999	-0.0103621	0.000317452	-681.852	-681.86	[[0.07199593 0.00031745] [0.00031745 0.06431373]]	0.0643006	-681.86	0.072009	-681.852	0.0893652	-0.0250645	-0.0173561	1
21	[-492.20713704]	[-492.2495798]	-192.064	-192.089	-0.0277259	-297.781	-681.961	[-491.77098168]	[-492.58209983]	-191.62	-192.361	-0.120818	-297.766	-681.867	0.0725548	0.0744722	-0.00641556	-0.00489794	0.00017483	-681.888	-681.886	[[0.0725548 0.00017483] [0.00017483 0.07447223]]	0.072539	-681.888	0.074488	-681.886	0.0931187	-0.0205797	-0.0186307	1
22	[-492.27267107]	[-492.2785295]	-192.05	-192.054	-0.0232175	-297.86	-681.987	[-491.83292801]	[-492.6104235]	-191.604	-192.33	-0.116267	-297.844	-681.894	0.0768743	0.0690119	-0.00200599	-0.00584884	-3.4008e-05	-681.91	-681.918	[[ 7.6874265e-02 -3.4008000e-05] [-3.4008000e-05 6.9011922e-02]]	0.0690118	-681.918	0.0768744	-681.91	0.093026	-0.0240143	-0.0161516	1
23	[-492.22221661]	[-492.25364844]	-192.065	-192.086	-0.0293162	-297.79	-681.971	[-491.79941825]	[-492.59927111]	-191.618	-192.362	-0.123729	-297.787	-681.89	0.077226	0.0721696	-0.00127899	-0.00367578	0.00013013	-681.893	-681.898	[[0.07722596 0.00013013] [0.00013013 0.07216957]]	0.0721662	-681.898	0.0772293	-681.893	0.0804661	-0.0082999	-0.00323681	1
24	[-492.16803655]	[-492.20769285]	-192.059	-192.086	-0.0238847	-297.744	-681.912	[-491.72622989]	[-492.5353914]	-191.613	-192.356	-0.117038	-297.726	-681.812	0.074196	0.0729582	-0.00310175	-0.00498706	3.7258e-05	-681.838	-681.839	[[7.4196018e-02 3.7258000e-05] [3.7258000e-05 7.2958189e-02]]	0.0729571	-681.839	0.0741971	-681.838	0.0999754	-0.0270183	-0.0257782	1
25	[-492.17835041]	[-492.17912883]	-192.072	-192.08	-0.0308411	-297.716	-681.899	[-491.7488116]	[-492.51050188]	-191.626	-192.348	-0.129692	-297.705	-681.808	0.0774822	0.0701166	-0.00296704	-0.00602916	0.000455946	-681.821	-681.828	[[0.07748222 0.00045595] [0.00045595 0.07011663]]	0.0700885	-681.828	0.0775103	-681.821	0.0902111	-0.0201226	-0.0127008	1
26	[-492.12273357]	[-492.15352209]	-192.057	-192.075	-0.0278995	-297.707	-681.867	[-491.68654194]	[-492.49040077]	-191.609	-192.349	-0.124345	-297.695	-681.778	0.0712353	0.0745157	-0.00615094	-0.00258347	-0.000173015	-681.795	-681.792	[[ 0.07123531 -0.00017301] [-0.00017301 0.07451574]]	0.0712262	-681.795	0.0745248	-681.792	0.0886982	-0.0174719	-0.0141733	1
27	[-492.25285222]	[-492.28432499]	-192.078	-192.087	-0.0286498	-297.814	-682.008	[-491.80735755]	[-492.61160968]	-191.631	-192.36	-0.122502	-297.795	-681.908	0.0755142	0.0700269	-0.00361914	-0.00644099	-4.7208e-05	-681.933	-681.938	[[ 7.5514157e-02 -4.7208000e-05] [-4.7208000e-05 7.0026890e-02]]	0.0700265	-681.938	0.0755146	-681.933	0.100294	-0.030268	-0.0247799	1
28	[-492.20685665]	[-492.22646624]	-192.084	-192.081	-0.0274805	-297.758	-681.95	[-491.78247071]	[-492.57357222]	-191.638	-192.358	-0.123076	-297.752	-681.871	0.0746858	0.0711452	-0.0044364	-0.0039673	-0.000412107	-681.876	-681.879	[[ 0.07468578 -0.00041211] [-0.00041211 0.07114521]]	0.0710979	-681.879	0.0747331	-681.876	0.0791274	-0.00802953	-0.00439429	1
29	[-492.21550396]	[-492.24061847]	-192.066	-192.075	-0.0246246	-297.78	-681.946	[-491.78400688]	[-492.57971175]	-191.621	-192.35	-0.117009	-297.77	-681.858	0.0670566	0.0735984	-0.00587366	-0.00330675	0.000142653	-681.879	-681.872	[[0.0670566 0.00014265] [0.00014265 0.07359843]]	0.0670535	-681.879	0.0736015	-681.872	0.0873418	-0.0202883	-0.0137403	1
30	[-492.12939671]	[-492.15452089]	-192.049	-192.059	-0.0281138	-297.71	-681.846	[-491.70635976]	[-492.50072102]	-191.601	-192.333	-0.120702	-297.711	-681.765	0.0758752	0.0756221	0.000246581	-0.00448667	-0.000264974	-681.77	-681.77	[[ 0.07587519 -0.00026497] [-0.00026497 0.07562205]]	0.075455	-681.77	0.0760423	-681.77	0.0804023	-0.00494728	-0.00435998	1
31	[-492.13715277]	[-492.13456742]	-192.088	-192.073	-0.0340138	-297.678	-681.873	[-491.70983196]	[-492.47544093]	-191.641	-192.345	-0.128793	-297.672	-681.787	0.0760763	0.0679883	-0.00196876	-0.0055975	0.000137051	-681.797	-681.805	[[0.07607633 0.00013705] [0.00013705 0.06798834]]	0.067986	-681.805	0.0760786	-681.797	0.0859258	-0.0179398	-0.00984719	1
32	[-492.26907005]	[-492.29193447]	-192.046	-192.048	-0.0343276	-297.865	-681.993	[-491.8383741]	[-492.63359493]	-191.6	-192.324	-0.128209	-297.856	-681.908	0.0760351	0.0726094	-0.00152249	-0.00649719	0.000172206	-681.917	-681.921	[[0.07603514 0.00017221] [0.00017221 0.0726094 ]]	0.0726008	-681.921	0.0760438	-681.917	0.0850571	-0.0124563	-0.00901332	1
33	[-492.18878775]	[-492.19138224]	-192.08	-192.073	-0.0315381	-297.733	-681.917	[-491.76040589]	[-492.53476685]	-191.632	-192.345	-0.126815	-297.728	-681.832	0.0693867	0.0700658	-0.00617448	-0.0068551	4.5047e-05	-681.847	-681.847	[[6.9386684e-02 4.5047000e-05] [4.5047000e-05 7.0065846e-02]]	0.0693837	-681.847	0.0700688	-681.847	0.0849955	-0.0156118	-0.0149267	1
34	[-492.13640256]	[-492.17505338]	-192.037	-192.076	-0.0253841	-297.728	-681.865	[-491.69849618]	[-492.50399486]	-191.591	-192.348	-0.111241	-297.718	-681.767	0.0762993	0.0692961	-0.00214822	-0.00655178	-0.000185453	-681.789	-681.796	[[ 0.0762993 -0.00018545] [-0.00018545 0.06929614]]	0.0692912	-681.796	0.0763042	-681.789	0.0978422	-0.0285509	-0.021538	1
35	[-492.19940292]	[-492.20873929]	-192.074	-192.076	-0.0254643	-297.755	-681.93	[-491.76893354]	[-492.54612158]	-191.631	-192.348	-0.116632	-297.745	-681.84	0.0770115	0.0727343	-0.00276694	-0.00576655	0.000469916	-681.853	-681.857	[[0.07701151 0.00046992] [0.00046992 0.07273434]]	0.0726833	-681.857	0.0770625	-681.853	0.089646	-0.0169627	-0.0125835	1
36	[-492.29609556]	[-492.33155862]	-192.063	-192.083	-0.0285487	-297.874	-682.048	[-491.8676454]	[-492.6735002]	-191.618	-192.357	-0.125027	-297.865	-681.965	0.0783288	0.0733853	0.000674959	-0.00311803	-0.000285938	-681.97	-681.975	[[ 0.07832877 -0.00028594] [-0.00028594 0.07338525]]	0.0733688	-681.975	0.0783453	-681.97	0.0827665	-0.00939771	-0.00442122	1
37	[-492.15009783]	[-492.19097187]	-192.07	-192.081	-0.0308744	-297.72	-681.902	[-491.71534202]	[-492.53018668]	-191.624	-192.356	-0.127791	-297.708	-681.815	0.075391	0.0701129	-0.003058	-0.00617973	5.8806e-05	-681.827	-681.832	[[7.5390976e-02 5.8806000e-05] [5.8806000e-05 7.0112893e-02]]	0.0701122	-681.832	0.0753916	-681.827	0.0869855	-0.0168733	-0.0115939	1
38	[-492.0801521]	[-492.05316478]	-192.101	-192.069	-0.026956	-297.608	-681.805	[-491.6380837]	[-492.3790971]	-191.656	-192.341	-0.120176	-297.589	-681.706	0.0731545	0.0720795	-0.00305578	-0.00547808	2.8723e-05	-681.732	-681.733	[[7.3154517e-02 2.8723000e-05] [2.8723000e-05 7.2079531e-02]]	0.0720788	-681.733	0.0731553	-681.732	0.0987956	-0.0267169	-0.0256404	1
39	[-492.09323682]	[-492.11543019]	-192.056	-192.076	-0.0269025	-297.67	-681.829	[-491.65863858]	[-492.44663845]	-191.605	-192.353	-0.119564	-297.659	-681.737	0.0706259	0.0725238	-0.0045208	-0.00270218	-0.000166472	-681.758	-681.756	[[ 0.07062592 -0.00016647] [-0.00016647 0.0725238 ]]	0.0706114	-681.758	0.0725383	-681.756	0.0924047	-0.0217932	-0.0198664	1
40	[-492.20230504]	[-492.26114493]	-192.047	-192.082	-0.0219933	-297.797	-681.948	[-491.77235902]	[-492.59296834]	-191.604	-192.353	-0.116773	-297.786	-681.86	0.073135	0.074197	-0.00369896	-0.00350458	4.0582e-05	-681.875	-681.874	[[7.3134997e-02 4.0582000e-05] [4.0582000e-05 7.4196956e-02]]	0.0731334	-681.875	0.0741985	-681.874	0.087872	-0.0147386	-0.0136735	2
41	[-492.13652553]	[-492.20791523]	-192.049	-192.091	-0.0294198	-297.735	-681.904	[-491.69971675]	[-492.53964129]	-191.602	-192.364	-0.122267	-297.721	-681.809	0.0761525	0.0774666	-0.00217335	-0.00331851	-0.000351683	-681.828	-681.827	[[ 0.0761525 -0.00035168] [-0.00035168 0.07746664]]	0.0760643	-681.828	0.0775548	-681.827	0.095147	-0.0190827	-0.0175921	2
42	[-492.26775595]	[-492.25356004]	-192.09	-192.076	-0.0252266	-297.804	-681.994	[-491.83954751]	[-492.5925177]	-191.644	-192.348	-0.112959	-297.8	-681.905	0.0786017	0.0749564	-0.000951406	-0.00365796	-0.000114188	-681.916	-681.919	[[ 0.07860173 -0.00011419] [-0.00011419 0.07495643]]	0.0749529	-681.919	0.0786053	-681.916	0.0889462	-0.0139933	-0.0103409	2
43	[-492.0362515]	[-492.05908309]	-192.073	-192.079	-0.025219	-297.613	-681.79	[-491.61127806]	[-492.402836]	-191.626	-192.358	-0.116176	-297.609	-681.709	0.0716994	0.0740559	-0.00332954	-0.00347308	-0.000381435	-681.719	-681.716	[[ 0.07169938 -0.00038144] [-0.00038144 0.07405589]]	0.0716392	-681.719	0.0741161	-681.716	0.0811162	-0.00947702	-0.00700011	2
44	[-492.02242945]	[-492.04629173]	-192.07	-192.088	-0.0256907	-297.587	-681.77	[-491.60117511]	[-492.3825625]	-191.621	-192.366	-0.117584	-297.586	-681.691	0.0724285	0.0758369	-0.00505297	-0.00232843	-0.000204455	-681.698	-681.695	[[ 0.07242853 -0.00020446] [-0.00020446 0.07583685]]	0.0724163	-681.698	0.0758491	-681.695	0.0795711	-0.00715479	-0.00372202	2
45	[-492.15332777]	[-492.14424401]	-192.102	-192.077	-0.0292364	-297.696	-681.904	[-491.71651593]	[-492.47614907]	-191.654	-192.347	-0.124562	-297.684	-681.809	0.0689119	0.0740002	-0.00406321	-0.00639367	5.3545e-05	-681.835	-681.83	[[6.8911934e-02 5.3545000e-05] [5.3545000e-05 7.4000157e-02]]	0.0689114	-681.835	0.0740007	-681.83	0.0953093	-0.026398	-0.0213086	2
46	[-492.10900406]	[-492.11751449]	-192.086	-192.075	-0.020831	-297.671	-681.853	[-491.675895]	[-492.45298374]	-191.638	-192.354	-0.109798	-297.661	-681.762	0.0766251	0.0773654	-0.00352126	-0.0019221	-0.000243447	-681.776	-681.776	[[ 0.07662511 -0.00024345] [-0.00024345 0.07736538]]	0.0765522	-681.776	0.0774383	-681.775	0.0907542	-0.014202	-0.0133159	2
47	[-492.11547387]	[-492.07601709]	-192.067	-192.043	-0.0245829	-297.672	-681.807	[-491.68465384]	[-492.40989557]	-191.62	-192.314	-0.121751	-297.661	-681.717	0.0725437	0.0734174	-0.0048211	-0.0045582	0.000265275	-681.735	-681.734	[[0.07254372 0.00026527] [0.00026527 0.07341738]]	0.0724695	-681.735	0.0734916	-681.734	0.0899504	-0.0174809	-0.0164588	2
48	[-492.22552592]	[-492.25577576]	-192.065	-192.073	-0.0307978	-297.807	-681.975	[-491.79979106]	[-492.60420845]	-191.62	-192.349	-0.126462	-297.801	-681.897	0.0747947	0.0688772	-0.00480696	-0.00639853	0.000242634	-681.901	-681.906	[[0.07479474 0.00024263] [0.00024263 0.0688772 ]]	0.0688673	-681.906	0.0748047	-681.9	0.0787002	-0.00983294	-0.00389553	2
49	[-492.19313175]	[-492.2574755]	-192.046	-192.088	-0.0278333	-297.788	-681.951	[-491.75499532]	[-492.59282995]	-191.597	-192.365	-0.12453	-297.774	-681.86	0.0760261	0.0707743	-0.0019118	-0.00538708	-0.000104582	-681.875	-681.88	[[ 0.07602613 -0.00010458] [-0.00010458 0.0707743 ]]	0.0707722	-681.88	0.0760282	-681.875	0.091042	-0.0202698	-0.0150138	2
50	[-492.15772634]	[-492.12633871]	-192.083	-192.044	-0.0269328	-297.703	-681.857	[-491.72673672]	[-492.46731508]	-191.635	-192.319	-0.117786	-297.697	-681.769	0.0817916	0.0739845	-0.000665537	-0.00415558	0.000237672	-681.775	-681.783	[[0.0817916 0.00023767] [0.00023767 0.07398448]]	0.0739772	-681.783	0.0817988	-681.775	0.0878108	-0.0138335	-0.00601194	2
51	[-492.22408432]	[-492.27865707]	-192.032	-192.075	-0.0288922	-297.836	-681.972	[-491.78479151]	[-492.61246574]	-191.583	-192.35	-0.121524	-297.823	-681.878	0.0757804	0.0747925	-0.000719902	-0.00338333	0.000108531	-681.896	-681.897	[[0.0757804 0.00010853] [0.00010853 0.0747925 ]]	0.0747807	-681.897	0.0757922	-681.896	0.0940667	-0.019286	-0.0182746	2
52	[-492.03331519]	[-492.09449318]	-192.035	-192.077	-0.0370088	-297.643	-681.792	[-491.61366467]	[-492.44656269]	-191.588	-192.356	-0.13586	-297.64	-681.72	0.0796222	0.0680728	-0.000416441	-0.00468382	-0.000609393	-681.712	-681.724	[[ 0.07962222 -0.00060939] [-0.00060939 0.06807279]]	0.0680407	-681.724	0.0796543	-681.712	0.0716437	-0.00360293	0.00801062	2
53	[-492.0695435]	[-492.06823056]	-192.096	-192.073	-0.0268723	-297.609	-681.805	[-491.64188008]	[-492.40860463]	-191.647	-192.346	-0.119735	-297.606	-681.718	0.0759047	0.070371	0.000201695	-0.00453255	0.000171533	-681.729	-681.735	[[0.07590465 0.00017153] [0.00017153 0.07037096]]	0.0703656	-681.735	0.07591	-681.729	0.0867138	-0.0163481	-0.0108038	2
54	[-492.13196537]	[-492.15508963]	-192.052	-192.069	-0.0267383	-297.697	-681.844	[-491.7042697]	[-492.49753834]	-191.604	-192.343	-0.119164	-297.692	-681.759	0.0749563	0.0749254	-0.000986924	-0.00491593	6.2123e-05	-681.769	-681.77	[[7.4956263e-02 6.2123000e-05] [6.2123000e-05 7.4925429e-02]]	0.0748768	-681.77	0.0750049	-681.769	0.0853341	-0.0104573	-0.0103293	2
55	[-492.15866147]	[-492.16616093]	-192.1	-192.093	-0.0256693	-297.688	-681.907	[-491.72980752]	[-492.50153832]	-191.651	-192.368	-0.112621	-297.685	-681.817	0.0702528	0.07573	-0.00222969	-0.00392722	9.2827e-05	-681.836	-681.831	[[7.0252785e-02 9.2827000e-05] [9.2827000e-05 7.5729994e-02]]	0.0702512	-681.836	0.0757316	-681.831	0.0893698	-0.0191186	-0.0136382	2
56	[-492.26833701]	[-492.29103087]	-192.095	-192.095	-0.0303166	-297.815	-682.035	[-491.83083605]	[-492.62168607]	-191.648	-192.366	-0.121738	-297.803	-681.939	0.0737055	0.0765055	-0.00156616	-0.00300491	-0.000169593	-681.962	-681.959	[[ 0.07370548 -0.00016959] [-0.00016959 0.07650548]]	0.0736952	-681.962	0.0765157	-681.959	0.0962589	-0.0225636	-0.0197431	2
57	[-492.25311744]	[-492.26795604]	-192.065	-192.076	-0.0271366	-297.816	-681.983	[-491.8291413]	[-492.61325579]	-191.615	-192.351	-0.122479	-297.814	-681.902	0.0761884	0.0772738	-0.00237717	-0.00188208	-4.8154e-05	-681.907	-681.906	[[ 7.6188436e-02 -4.8154000e-05] [-4.8154000e-05 7.7273765e-02]]	0.0761863	-681.907	0.0772759	-681.906	0.0809524	-0.00476614	-0.00367655	2
58	[-492.2037091]	[-492.22297563]	-192.087	-192.101	-0.0282662	-297.742	-681.958	[-491.77396099]	[-492.55926573]	-191.641	-192.377	-0.117985	-297.734	-681.871	0.0745504	0.0735881	-0.0013485	-0.00503704	-8.359e-06	-681.883	-681.884	[[ 7.4550366e-02 -8.3590000e-06] [-8.3590000e-06 7.3588071e-02]]	0.073588	-681.884	0.0745504	-681.883	0.0868946	-0.0133066	-0.0123442	2
59	[-492.129351]	[-492.14812997]	-192.061	-192.086	-0.0367473	-297.693	-681.877	[-491.70025421]	[-492.49564538]	-191.612	-192.361	-0.125863	-297.69	-681.789	0.0798	0.0766859	-0.00210294	-0.0044213	6.0995e-05	-681.797	-681.8	[[7.9800044e-02 6.0995000e-05] [6.0995000e-05 7.6685938e-02]]	0.0766847	-681.8	0.0798012	-681.797	0.0876793	-0.0109945	-0.00787805	2
60	[-492.12802336]	[-492.17727617]	-192.065	-192.079	-0.0245554	-297.707	-681.876	[-491.69978671]	[-492.52157616]	-191.617	-192.355	-0.117642	-297.701	-681.791	0.0786926	0.0723233	-0.000274248	-0.00348768	-5.741e-06	-681.797	-681.803	[[ 7.8692624e-02 -5.7410000e-06] [-5.7410000e-06 7.2323311e-02]]	0.0723233	-681.803	0.0786926	-681.797	0.0846429	-0.0123196	-0.00595024	2
61	[-492.22029364]	[-492.24868886]	-192.088	-192.085	-0.0333395	-297.765	-681.972	[-491.78710975]	[-492.58349806]	-191.644	-192.355	-0.132615	-297.75	-681.882	0.0783211	0.0735715	-0.00210206	-0.00513054	5.4264e-05	-681.894	-681.899	[[7.8321087e-02 5.4264000e-05] [5.4264000e-05 7.3571489e-02]]	0.0735709	-681.899	0.0783217	-681.894	0.0901498	-0.0165789	-0.0118281	2
62	[-492.07843431]	[-492.16658305]	-192.049	-192.118	-0.0315275	-297.659	-681.858	[-491.64215694]	[-492.50162932]	-191.604	-192.392	-0.128265	-297.644	-681.767	0.0718536	0.0718162	-0.00523719	-0.00447343	-0.000219532	-681.786	-681.786	[[ 0.07185355 -0.00021953] [-0.00021953 0.0718162 ]]	0.0716146	-681.786	0.0720552	-681.786	0.0903215	-0.0187069	-0.0182663	2
63	[-492.25348711]	[-492.29250897]	-192.067	-192.085	-0.032318	-297.819	-682.003	[-491.81596924]	[-492.62737286]	-191.617	-192.361	-0.127796	-297.805	-681.911	0.0771385	0.0719057	-0.00149684	-0.0031153	-0.000235141	-681.926	-681.931	[[ 0.07713847 -0.00023514] [-0.00023514 0.07190566]]	0.0718951	-681.931	0.077149	-681.926	0.0921468	-0.0202517	-0.0149978	2
64	[-492.10998941]	[-492.13948548]	-192.07	-192.085	-0.0299826	-297.68	-681.865	[-491.66860736]	[-492.46801488]	-191.62	-192.358	-0.125998	-297.662	-681.765	0.0704046	0.0732823	-0.00319647	-0.00503088	0.000330462	-681.795	-681.792	[[0.07040455 0.00033046] [0.00033046 0.07328226]]	0.0703671	-681.795	0.0733197	-681.792	0.0996452	-0.0292781	-0.0263254	2
65	[-492.14898164]	[-492.18549049]	-192.043	-192.057	-0.0280093	-297.745	-681.873	[-491.71544209]	[-492.52494179]	-191.597	-192.332	-0.120663	-297.735	-681.785	0.0752671	0.0659393	-0.00204544	-0.00781456	0.000371356	-681.798	-681.807	[[0.07526714 0.00037136] [0.00037136 0.06593927]]	0.0659245	-681.808	0.0752819	-681.798	0.0886278	-0.0227033	-0.0133459	2
66	[-492.22024818]	[-492.21378266]	-192.092	-192.069	-0.0272927	-297.768	-681.957	[-491.78298167]	[-492.55240289]	-191.645	-192.352	-0.124033	-297.751	-681.871	0.0733207	0.0701832	-0.00521284	-0.00406282	3.0541e-05	-681.884	-681.887	[[7.3320715e-02 3.0541000e-05] [3.0541000e-05 7.0183175e-02]]	0.0701829	-681.887	0.073321	-681.884	0.0855045	-0.0153216	-0.0121835	2
67	[-492.13957998]	[-492.17258235]	-192.064	-192.076	-0.0286287	-297.705	-681.873	[-491.70581822]	[-492.51128897]	-191.619	-192.351	-0.122194	-297.691	-681.784	0.0737876	0.0690963	-0.00393928	-0.00580873	-3.8342e-05	-681.8	-681.804	[[ 7.3787571e-02 -3.8342000e-05] [-3.8342000e-05 6.9096307e-02]]	0.069096	-681.804	0.0737879	-681.8	0.0894626	-0.0203666	-0.0156747	2
68	[-492.12383029]	[-492.1315336]	-192.082	-192.068	-0.0348567	-297.673	-681.859	[-491.68107465]	[-492.465928]	-191.634	-192.343	-0.133053	-297.655	-681.764	0.0778262	0.0734435	-0.000707661	-0.00573346	-4.6072e-05	-681.781	-681.785	[[ 7.7826240e-02 -4.6072000e-05] [-4.6072000e-05 7.3443468e-02]]	0.073443	-681.785	0.0778267	-681.781	0.0945026	-0.0210596	-0.0166759	2
69	[-492.0896704]	[-492.13770264]	-192.053	-192.073	-0.0342414	-297.666	-681.826	[-491.65015885]	[-492.46224337]	-191.605	-192.341	-0.137427	-297.645	-681.728	0.0759569	0.0630073	-0.00120664	-0.013754	-6.7433e-05	-681.75	-681.763	[[ 7.5956869e-02 -6.7433000e-05] [-6.7433000e-05 6.3007335e-02]]	0.063007	-681.763	0.0759572	-681.75	0.0976721	-0.0346651	-0.0217149	2
70	[-492.09699813]	[-492.1282046]	-192.047	-192.084	-0.0219772	-297.673	-681.825	[-491.65672727]	[-492.45367131]	-191.6	-192.356	-0.114116	-297.654	-681.724	0.0728894	0.0760791	-0.00170333	-0.00280295	0.000490689	-681.752	-681.749	[[0.07288943 0.00049069] [0.00049069 0.07607911]]	0.0728157	-681.753	0.0761529	-681.749	0.100967	-0.0281518	-0.0248146	2
71	[-492.14189324]	[-492.16381518]	-192.057	-192.064	-0.0295772	-297.714	-681.864	[-491.70586791]	[-492.49190473]	-191.61	-192.333	-0.127898	-297.697	-681.769	0.0780562	0.0719364	-0.00240842	-0.00728549	0.000410172	-681.786	-681.792	[[0.07805617 0.00041017] [0.00041017 0.0719364 ]]	0.071909	-681.792	0.0780835	-681.786	0.0952363	-0.0233272	-0.0171527	2
72	[-492.1794383]	[-492.20896025]	-192.067	-192.073	-0.0269692	-297.757	-681.925	[-491.73995524]	[-492.53209691]	-191.621	-192.344	-0.122523	-297.74	-681.828	0.0720002	0.0740457	-0.0023262	-0.00554703	0.000219252	-681.853	-681.85	[[0.07200018 0.00021925] [0.00021925 0.07404573]]	0.0719769	-681.853	0.074069	-681.85	0.096099	-0.0241221	-0.02203	2
73	[-492.25949599]	[-492.2719685]	-192.093	-192.079	-0.0377661	-297.795	-682.004	[-491.81752563]	[-492.5962287]	-191.647	-192.349	-0.136826	-297.775	-681.908	0.0742803	0.0661134	-0.00273858	-0.00936829	0.000318188	-681.93	-681.938	[[0.07428028 0.00031819] [0.00031819 0.06611341]]	0.066101	-681.938	0.0742927	-681.93	0.0962513	-0.0301502	-0.0219586	2
74	[-492.31715165]	[-492.3483908]	-192.052	-192.083	-0.0342312	-297.886	-682.056	[-491.88133125]	[-492.68207071]	-191.602	-192.353	-0.133118	-297.876	-681.965	0.0756022	0.0710169	-0.00396846	-0.00669871	-0.00014734	-681.98	-681.985	[[ 0.07560225 -0.00014734] [-0.00014734 0.07101691]]	0.0710122	-681.985	0.075607	-681.98	0.0908125	-0.0198003	-0.0152055	2
75	[-492.1936545]	[-492.25339021]	-192.064	-192.099	-0.0299421	-297.761	-681.954	[-491.74235178]	[-492.57362204]	-191.616	-192.365	-0.125721	-297.739	-681.846	0.0756977	0.07859	-0.00233744	-0.00540268	-0.00021869	-681.878	-681.875	[[ 0.07569773 -0.00021869] [-0.00021869 0.07858996]]	0.0756813	-681.878	0.0786064	-681.875	0.107783	-0.0321013	-0.0291762	2
76	[-492.21759066]	[-492.21466196]	-192.087	-192.075	-0.0242371	-297.769	-681.955	[-491.77185123]	[-492.53910048]	-191.643	-192.348	-0.1146	-297.749	-681.855	0.0737935	0.0720548	-0.00291222	-0.00444652	0.00026039	-681.882	-681.883	[[0.07379345 0.00026039] [0.00026039 0.07205482]]	0.0720167	-681.883	0.0738316	-681.882	0.100021	-0.0280042	-0.0261892	2
77	[-492.22923562]	[-492.26360506]	-192.069	-192.099	-0.0194341	-297.798	-681.986	[-491.79676542]	[-492.59682048]	-191.627	-192.373	-0.107803	-297.787	-681.894	0.077308	0.0746112	-0.00183584	-0.00409967	0.000228639	-681.908	-681.911	[[0.07730795 0.00022864] [0.00022864 0.07461118]]	0.0745919	-681.911	0.0773272	-681.908	0.0912366	-0.0166447	-0.0139094	2
78	[-492.17939526]	[-492.20636443]	-192.082	-192.083	-0.0310989	-297.737	-681.933	[-491.74449133]	[-492.54557856]	-191.637	-192.361	-0.125994	-297.725	-681.849	0.071918	0.0666294	-0.00491626	-0.00512228	-0.000176252	-681.861	-681.867	[[ 0.07191802 -0.00017625] [-0.00017625 0.06662943]]	0.0666236	-681.867	0.0719239	-681.861	0.0846333	-0.0180097	-0.0127094	2
79	[-492.13209246]	[-492.16379705]	-192.056	-192.086	-0.028057	-297.704	-681.874	[-491.70249541]	[-492.50211278]	-191.607	-192.357	-0.124722	-297.695	-681.784	0.0783257	0.0711251	-0.000103376	-0.00685962	-0.000270677	-681.796	-681.803	[[ 0.07832571 -0.00027068] [-0.00027068 0.07112513]]	0.071115	-681.803	0.0783359	-681.796	0.0895712	-0.0184562	-0.0112353	2
80	[-492.09692299]	[-492.1273037]	-192.056	-192.067	-0.0259051	-297.68	-681.83	[-491.66184371]	[-492.46476411]	-191.611	-192.344	-0.117686	-297.667	-681.74	0.0696809	0.0744867	-0.00328026	-0.00350283	0.000410141	-681.76	-681.755	[[0.06968087 0.00041014] [0.00041014 0.07448665]]	0.0696461	-681.76	0.0745214	-681.755	0.0898332	-0.0201871	-0.0153118	3
81	[-492.14798321]	[-492.15978115]	-192.077	-192.083	-0.022471	-297.708	-681.89	[-491.70366025]	[-492.48765614]	-191.624	-192.356	-0.116942	-297.692	-681.789	0.0825045	0.0709812	-0.000940478	-0.0067979	0.000165765	-681.808	-681.819	[[0.08250448 0.00016577] [0.00016577 0.07098117]]	0.0709788	-681.819	0.0825069	-681.808	0.101709	-0.0307304	-0.0192023	3
82	[-492.17855447]	[-492.16302416]	-192.07	-192.043	-0.0262793	-297.748	-681.888	[-491.74808721]	[-492.50395664]	-191.62	-192.32	-0.121615	-297.74	-681.802	0.0776194	0.0678852	-0.00310005	-0.0056367	0.000139935	-681.81	-681.82	[[0.07761939 0.00013993] [0.00013993 0.0678852 ]]	0.0678832	-681.82	0.0776214	-681.81	0.0862423	-0.0183591	-0.00862086	3
83	[-492.30599806]	[-492.31732019]	-192.079	-192.061	-0.0330492	-297.859	-682.032	[-491.86692365]	[-492.6458809]	-191.631	-192.334	-0.131639	-297.839	-681.937	0.0739367	0.0689268	-0.00535573	-0.00687973	-0.000144399	-681.958	-681.963	[[ 0.07393672 -0.0001444 ] [-0.0001444 0.06892676]]	0.0689226	-681.963	0.0739409	-681.958	0.0951848	-0.0262622	-0.0212439	3
84	[-492.1449722]	[-492.16442735]	-192.061	-192.064	-0.0386268	-297.723	-681.886	[-491.71499064]	[-492.50902682]	-191.613	-192.336	-0.1404	-297.714	-681.803	0.0711057	0.0651046	-0.00537009	-0.00873119	0.000163077	-681.815	-681.821	[[0.07110568 0.00016308] [0.00016308 0.06510459]]	0.0651002	-681.821	0.0711101	-681.815	0.0831132	-0.018013	-0.012003	3
85	[-492.30004098]	[-492.32417654]	-192.078	-192.06	-0.0365532	-297.856	-682.031	[-491.85839963]	[-492.65476365]	-191.633	-192.333	-0.134528	-297.836	-681.936	0.0777117	0.0692324	-0.00189124	-0.007258	0.00015418	-681.953	-681.962	[[0.07771168 0.00015418] [0.00015418 0.06923244]]	0.0692296	-681.962	0.0777145	-681.953	0.0946738	-0.0254442	-0.0169594	3
86	[-492.1041121]	[-492.11129886]	-192.084	-192.06	-0.0326725	-297.659	-681.835	[-491.65727003]	[-492.43765852]	-191.637	-192.333	-0.127225	-297.637	-681.734	0.0740804	0.0724144	-0.00287587	-0.0086208	0.000133943	-681.761	-681.763	[[0.07408042 0.00013394] [0.00013394 0.07241439]]	0.0724037	-681.763	0.0740911	-681.761	0.101065	-0.0286612	-0.0269737	3
87	[-492.05311796]	[-492.07234031]	-192.062	-192.073	-0.0291438	-297.612	-681.776	[-491.61558887]	[-492.39930359]	-191.618	-192.347	-0.122979	-297.595	-681.683	0.0705411	0.067556	-0.00432583	-0.00712838	-0.00012312	-681.705	-681.708	[[ 0.07054107 -0.00012312] [-0.00012312 0.06755604]]	0.067551	-681.708	0.0705461	-681.705	0.0931939	-0.025643	-0.0226478	3
88	[-492.02100163]	[-492.04492231]	-192.051	-192.068	-0.0327559	-297.603	-681.755	[-491.58392768]	[-492.37197175]	-191.605	-192.339	-0.13117	-297.587	-681.662	0.0761989	0.0668524	-0.00183318	-0.00620047	0.000426224	-681.679	-681.688	[[0.07619887 0.00042622] [0.00042622 0.06685242]]	0.066833	-681.688	0.0762183	-681.679	0.0931651	-0.0263321	-0.0169469	3
89	[-492.1617807]	[-492.16237579]	-192.056	-192.032	-0.0298406	-297.756	-681.874	[-491.73160324]	[-492.50332462]	-191.605	-192.308	-0.124103	-297.751	-681.789	0.078342	0.0690575	-0.000911939	-0.00577979	-0.000398289	-681.795	-681.805	[[ 0.07834198 -0.00039829] [-0.00039829 0.06905748]]	0.0690404	-681.805	0.078359	-681.795	0.0848132	-0.0157728	-0.0064542	3
90	[-492.2774198]	[-492.31021172]	-192.072	-192.075	-0.0270418	-297.855	-682.028	[-491.84707792]	[-492.65204163]	-191.622	-192.355	-0.118644	-297.848	-681.944	0.0766094	0.0732176	-0.00244788	-0.00138626	8.1832e-05	-681.951	-681.955	[[7.6609410e-02 8.1832000e-05] [8.1832000e-05 7.3217573e-02]]	0.0732156	-681.955	0.0766114	-681.951	0.0838367	-0.0106211	-0.00722534	3
91	[-492.20270119]	[-492.1643975]	-192.091	-192.055	-0.0325445	-297.73	-681.909	[-491.78035133]	[-492.50899778]	-191.647	-192.332	-0.12751	-297.723	-681.829	0.0745807	0.0742978	-0.0022328	-0.00512048	-4.2355e-05	-681.834	-681.834	[[ 7.4580652e-02 -4.2355000e-05] [-4.2355000e-05 7.4297775e-02]]	0.0742916	-681.834	0.0745869	-681.834	0.0791347	-0.00484311	-0.00454782	3
92	[-492.24647507]	[-492.2518598]	-192.071	-192.068	-0.033091	-297.806	-681.977	[-491.80936753]	[-492.58882626]	-191.624	-192.346	-0.12775	-297.789	-681.887	0.0781187	0.0697664	-0.00185019	-0.00516179	0.000165609	-681.899	-681.907	[[0.07811868 0.00016561] [0.00016561 0.06976636]]	0.0697631	-681.907	0.078122	-681.899	0.0898598	-0.0200968	-0.0117379	3
93	[-492.19593797]	[-492.2339408]	-192.055	-192.08	-0.0304074	-297.777	-681.941	[-491.76034727]	[-492.56789125]	-191.607	-192.353	-0.126951	-297.763	-681.85	0.0751548	0.0735867	-0.00219864	-0.00374178	0.000125659	-681.866	-681.868	[[0.07515483 0.00012566] [0.00012566 0.0735867 ]]	0.0735767	-681.868	0.0751648	-681.866	0.0916499	-0.0180732	-0.0164851	3
94	[-492.12551583]	[-492.18487253]	-192.036	-192.095	-0.0308739	-297.715	-681.876	[-491.69385106]	[-492.52515542]	-191.585	-192.371	-0.127402	-297.707	-681.79	0.0728724	0.0749422	-0.0013182	-0.00297031	-2.01e-06	-681.804	-681.802	[[ 7.2872393e-02 -2.0100000e-06] [-2.0100000e-06 7.4942163e-02]]	0.0728724	-681.804	0.0749422	-681.802	0.0863668	-0.0134944	-0.0114246	3
95	[-492.13989606]	[-492.16613048]	-192.064	-192.089	-0.0244735	-297.7	-681.878	[-491.71791423]	[-492.50357894]	-191.62	-192.363	-0.114478	-297.695	-681.793	0.0738379	0.0719041	-0.00300757	-0.0048748	-1.0721e-05	-681.804	-681.806	[[ 7.3837867e-02 -1.0721000e-05] [-1.0721000e-05 7.1904149e-02]]	0.0719041	-681.806	0.0738379	-681.804	0.0845566	-0.0126525	-0.0107187	3
96	[-492.1256204]	[-492.13342875]	-192.057	-192.066	-0.0331145	-297.688	-681.844	[-491.69090801]	[-492.46512799]	-191.609	-192.339	-0.128749	-297.674	-681.751	0.0769018	0.0729323	-0.00363716	-0.00528404	-0.000119557	-681.767	-681.771	[[ 0.07690178 -0.00011956] [-0.00011956 0.07293228]]	0.0729287	-681.771	0.0769054	-681.767	0.0927235	-0.0197948	-0.0158181	3
97	[-492.24555711]	[-492.25058763]	-192.081	-192.083	-0.0270801	-297.794	-681.984	[-491.80606555]	[-492.57853556]	-191.628	-192.354	-0.124373	-297.781	-681.887	0.0792124	0.0720104	-0.000545724	-0.00521343	5.6134e-05	-681.905	-681.912	[[7.9212419e-02 5.6134000e-05] [5.6134000e-05 7.2010442e-02]]	0.07201	-681.912	0.0792129	-681.905	0.0978171	-0.0258071	-0.0186043	3
98	[-492.19233397]	[-492.20525474]	-192.051	-192.058	-0.0275314	-297.784	-681.921	[-491.74608458]	[-492.53439909]	-191.604	-192.336	-0.122894	-297.76	-681.823	0.0749334	0.0692457	-0.00326475	-0.00492441	0.000305611	-681.846	-681.851	[[0.07493341 0.00030561] [0.00030561 0.06924566]]	0.0692293	-681.851	0.0749498	-681.846	0.0971892	-0.0279599	-0.0222394	3
99	[-492.12036974]	[-492.13490072]	-192.07	-192.08	-0.0340834	-297.684	-681.868	[-491.69769183]	[-492.47737679]	-191.622	-192.356	-0.132668	-297.677	-681.789	0.0764356	0.0664298	-0.00217275	-0.00800331	3.42e-06	-681.791	-681.801	[[7.6435587e-02 3.4200000e-06] [3.4200000e-06 6.6429821e-02]]	0.0664298	-681.801	0.0764356	-681.791	0.0788065	-0.0123767	-0.00237094	3
100	[-492.0621504]	[-492.10122284]	-192.038	-192.059	-0.0317741	-297.66	-681.789	[-491.63025111]	[-492.44059678]	-191.589	-192.333	-0.131754	-297.648	-681.701	0.0763463	0.072902	-0.00194034	-0.00603795	2.032e-05	-681.713	-681.716	[[7.6346299e-02 2.0320000e-05] [2.0320000e-05 7.2902031e-02]]	0.0729019	-681.716	0.0763464	-681.713	0.0877605	-0.0148586	-0.0114141	3
101	[-492.19076425]	[-492.25969816]	-192.051	-192.083	-0.0349496	-297.779	-681.948	[-491.76529644]	[-492.59781379]	-191.605	-192.357	-0.132906	-297.77	-681.865	0.0760831	0.0707605	-0.00145935	-0.00406847	-1.2538e-05	-681.872	-681.877	[[ 7.6083060e-02 -1.2538000e-05] [-1.2538000e-05 7.0760509e-02]]	0.0707605	-681.877	0.0760831	-681.872	0.0824388	-0.0116783	-0.0063557	3
102	[-492.21793592]	[-492.26523049]	-192.063	-192.091	-0.0237202	-297.795	-681.972	[-491.78145664]	[-492.59650637]	-191.613	-192.365	-0.12041	-297.78	-681.879	0.0761301	0.0738013	-0.00198917	-0.00468081	-0.000121361	-681.896	-681.899	[[ 0.07613014 -0.00012136] [-0.00012136 0.07380134]]	0.073795	-681.899	0.0761365	-681.896	0.0938451	-0.0200501	-0.0177087	3
103	[-492.13167802]	[-492.13528974]	-192.061	-192.067	-0.0316568	-297.69	-681.85	[-491.69435414]	[-492.46678424]	-191.612	-192.338	-0.128984	-297.677	-681.756	0.0749316	0.0749442	-0.00471563	-0.00105543	8.9484e-05	-681.775	-681.775	[[7.4931579e-02 8.9484000e-05] [8.9484000e-05 7.4944205e-02]]	0.0748482	-681.775	0.0750276	-681.775	0.0938774	-0.0190293	-0.0188498	3
104	[-492.16637189]	[-492.14440287]	-192.108	-192.051	-0.0312342	-297.69	-681.88	[-491.72311546]	[-492.470405]	-191.659	-192.323	-0.130523	-297.67	-681.783	0.0766368	0.0706837	-0.00339789	-0.00558376	-5.0566e-05	-681.803	-681.809	[[ 7.6636761e-02 -5.0566000e-05] [-5.0566000e-05 7.0683676e-02]]	0.0706832	-681.809	0.0766372	-681.803	0.0969343	-0.026251	-0.0202971	3
105	[-491.97266309]	[-492.02590818]	-192.035	-192.09	-0.0280297	-297.563	-681.716	[-491.53167963]	[-492.3563976]	-191.584	-192.366	-0.129003	-297.544	-681.623	0.0752605	0.0666481	-0.00438683	-0.00809111	-5.5481e-05	-681.641	-681.65	[[ 7.5260464e-02 -5.5481000e-05] [-5.5481000e-05 6.6648053e-02]]	0.0666477	-681.65	0.0752608	-681.641	0.0934864	-0.0268387	-0.0182255	3
106	[-492.11101151]	[-492.05365118]	-192.094	-192.03	-0.0244822	-297.663	-681.811	[-491.68456418]	[-492.40068341]	-191.644	-192.31	-0.116865	-297.658	-681.729	0.0778684	0.072939	-0.00230854	-0.00256536	-4.0188e-05	-681.733	-681.738	[[ 7.7868373e-02 -4.0188000e-05] [-4.0188000e-05 7.2939022e-02]]	0.0729387	-681.738	0.0778687	-681.733	0.0818202	-0.00888152	-0.00395152	3
107	[-492.00708092]	[-492.04028018]	-192.063	-192.063	-0.0261606	-297.599	-681.752	[-491.57084165]	[-492.37501411]	-191.618	-192.336	-0.115719	-297.59	-681.659	0.0783981	0.0710326	-0.00132955	-0.00714309	-0.000153282	-681.673	-681.681	[[ 0.07839814 -0.00015328] [-0.00015328 0.07103261]]	0.0710294	-681.681	0.0784013	-681.673	0.0931277	-0.0220983	-0.0147264	3
108	[-492.07201111]	[-492.07446505]	-192.064	-192.043	-0.0274583	-297.646	-681.781	[-491.63804687]	[-492.41150235]	-191.619	-192.32	-0.123947	-297.631	-681.694	0.0777033	0.0733158	-0.0023053	-0.00586894	-0.000231859	-681.703	-681.708	[[ 0.07770328 -0.00023186] [-0.00023186 0.07331578]]	0.0733036	-681.708	0.0777155	-681.703	0.0868261	-0.0135226	-0.00911062	3
109	[-492.26516264]	[-492.27805717]	-192.071	-192.071	-0.0256027	-297.831	-681.998	[-491.82841977]	[-492.61029351]	-191.623	-192.348	-0.123212	-297.814	-681.908	0.0794735	0.0720237	-0.0011431	-0.00425874	1.996e-06	-681.919	-681.926	[[7.9473549e-02 1.9960000e-06] [1.9960000e-06 7.2023736e-02]]	0.0720237	-681.926	0.0794735	-681.919	0.0907207	-0.018697	-0.0112472	3
110	[-492.16065145]	[-492.17727189]	-192.061	-192.045	-0.0307209	-297.744	-681.88	[-491.72874862]	[-492.51867765]	-191.611	-192.321	-0.126031	-297.735	-681.793	0.0738017	0.0666379	-0.00240955	-0.00504473	0.000141949	-681.807	-681.814	[[0.07380174 0.00014195] [0.00014195 0.06663789]]	0.0666351	-681.814	0.0738045	-681.807	0.0875244	-0.0208893	-0.0137198	3
111	[-492.03585225]	[-492.06874308]	-192.074	-192.073	-0.025184	-297.615	-681.788	[-491.60386579]	[-492.41492379]	-191.626	-192.352	-0.121412	-297.607	-681.707	0.0787086	0.0697843	-0.00151127	-0.0042032	0.000681438	-681.709	-681.718	[[0.07870859 0.00068144] [0.00068144 0.06978429]]	0.0697326	-681.718	0.0787603	-681.709	0.0807302	-0.0109976	-0.00196986	3
112	[-492.16838515]	[-492.18666117]	-192.086	-192.083	-0.0285468	-297.72	-681.917	[-491.73351141]	[-492.52121568]	-191.636	-192.358	-0.12485	-297.707	-681.825	0.0785011	0.0696153	-0.000785601	-0.00831157	0.000503968	-681.839	-681.847	[[0.07850112 0.00050397] [0.00050397 0.06961528]]	0.0695868	-681.847	0.0785296	-681.839	0.0917402	-0.0221534	-0.0132106	3
113	[-492.21340269]	[-492.2198079]	-192.08	-192.081	-0.0283367	-297.759	-681.947	[-491.78027463]	[-492.55424962]	-191.633	-192.356	-0.128376	-297.742	-681.86	0.0724795	0.0703441	-0.00333117	-0.00580985	0.000214804	-681.875	-681.877	[[0.07247946 0.0002148 ] [0.0002148 0.07034411]]	0.0703227	-681.877	0.0725009	-681.875	0.0872498	-0.0169271	-0.014749	3
114	[-492.20533461]	[-492.22275305]	-192.062	-192.057	-0.027891	-297.783	-681.929	[-491.77390087]	[-492.56087144]	-191.616	-192.333	-0.127141	-297.769	-681.845	0.0693326	0.0730901	-0.00415014	-0.0036555	0.000280885	-681.86	-681.856	[[0.06933258 0.00028088] [0.00028088 0.07309009]]	0.0693117	-681.86	0.073111	-681.856	0.0836757	-0.014364	-0.0105647	3
115	[-492.16796309]	[-492.23059432]	-192.031	-192.084	-0.0224986	-297.777	-681.915	[-491.72782296]	[-492.55964846]	-191.586	-192.358	-0.118011	-297.758	-681.82	0.0766217	0.0665895	-0.00257918	-0.0073717	-0.000124324	-681.838	-681.848	[[ 0.07662172 -0.00012432] [-0.00012432 0.06658953]]	0.066588	-681.848	0.0766233	-681.838	0.0952148	-0.0286268	-0.0185916	3
116	[-492.14327517]	[-492.15591231]	-192.044	-192.047	-0.0279913	-297.742	-681.861	[-491.71503918]	[-492.4971281]	-191.597	-192.325	-0.123538	-297.734	-681.778	0.0737223	0.0694883	-0.00240835	-0.0052285	0.000267312	-681.787	-681.791	[[0.07372226 0.00026731] [0.00026731 0.06948826]]	0.0694715	-681.791	0.0737391	-681.787	0.0824164	-0.012945	-0.00867735	3
117	[-492.25997308]	[-492.26712427]	-192.074	-192.062	-0.0306701	-297.817	-681.984	[-491.83388313]	[-492.61377574]	-191.624	-192.34	-0.127367	-297.812	-681.904	0.0781827	0.0676615	-0.00218088	-0.00321624	0.000209635	-681.906	-681.916	[[0.07818267 0.00020964] [0.00020964 0.06766147]]	0.0676573	-681.916	0.0781868	-681.906	0.0804765	-0.0128192	-0.00228963	3
118	[-492.22141122]	[-492.22691289]	-192.078	-192.088	-0.0294801	-297.77	-681.965	[-491.80366224]	[-492.56898408]	-191.63	-192.367	-0.120205	-297.767	-681.884	0.0760626	0.0774466	-0.00105411	-0.00248882	-0.000211013	-681.888	-681.887	[[ 0.07606261 -0.00021101] [-0.00021101 0.07744655]]	0.0760312	-681.889	0.077478	-681.887	0.0802452	-0.00421407	-0.00276721	3
119	[-492.167277]	[-492.16084085]	-192.071	-192.053	-0.028333	-297.73	-681.882	[-491.75030338]	[-492.511657]	-191.623	-192.332	-0.122682	-297.73	-681.807	0.0787	0.0726707	-0.000871641	-0.0026892	-0.000637547	-681.803	-681.809	[[ 0.07870004 -0.00063755] [-0.00063755 0.07267066]]	0.072604	-681.809	0.0787667	-681.803	0.0743949	-0.00179094	0.0043718	3
120	[-492.1283682]	[-492.17070438]	-192.058	-192.09	-0.0256366	-297.699	-681.873	[-491.70188989]	[-492.51094724]	-191.615	-192.368	-0.118065	-297.687	-681.788	0.0714196	0.0731221	-0.0020569	-0.00167139	-1.3642e-05	-681.801	-681.799	[[ 7.1419598e-02 -1.3642000e-05] [-1.3642000e-05 7.3122091e-02]]	0.0714195	-681.801	0.0731222	-681.799	0.0843148	-0.0128953	-0.0111926	4
121	[-492.09457739]	[-492.11705517]	-192.067	-192.067	-0.0244564	-297.672	-681.83	[-491.6539916]	[-492.45017044]	-191.622	-192.343	-0.118221	-297.652	-681.735	0.0707149	0.0704635	-0.00562557	-0.00599419	-0.000431702	-681.759	-681.759	[[ 0.07071493 -0.0004317 ] [-0.0004317 0.07046345]]	0.0701396	-681.76	0.0710388	-681.759	0.0947585	-0.024619	-0.0237197	4
122	[-492.12294956]	[-492.12820604]	-192.076	-192.063	-0.0333711	-297.685	-681.858	[-491.68461701]	[-492.46267344]	-191.63	-192.337	-0.129041	-297.669	-681.765	0.0792641	0.0720587	-0.00160254	-0.00585264	-0.000330762	-681.779	-681.786	[[ 0.07926407 -0.00033076] [-0.00033076 0.07205873]]	0.0720436	-681.786	0.0792792	-681.779	0.0933936	-0.02135	-0.0141143	4
123	[-492.10882044]	[-492.13684773]	-192.079	-192.062	-0.0386814	-297.668	-681.846	[-491.67914229]	[-492.47594294]	-191.634	-192.334	-0.138516	-297.657	-681.764	0.0755254	0.0639112	-0.000856089	-0.00942205	-0.000105304	-681.771	-681.783	[[ 0.07552542 -0.0001053 ] [-0.0001053 0.06391119]]	0.0639102	-681.783	0.0755264	-681.771	0.0827382	-0.018828	-0.00721188	4
124	[-492.24457177]	[-492.21049043]	-192.088	-192.057	-0.0341123	-297.785	-681.963	[-491.81934121]	[-492.55886481]	-191.642	-192.334	-0.129599	-297.779	-681.884	0.0747973	0.0712944	-0.00080123	-0.00453396	-0.000259299	-681.888	-681.892	[[ 0.07479727 -0.0002593 ] [-0.0002593 0.07129444]]	0.0712754	-681.892	0.0748164	-681.888	0.0791939	-0.00791853	-0.00437752	4
125	[-492.21778221]	[-492.20979967]	-192.079	-192.059	-0.0352153	-297.766	-681.939	[-491.78296168]	[-492.54817394]	-191.631	-192.334	-0.135781	-297.75	-681.851	0.0774001	0.0694713	-0.00112383	-0.00605285	-0.000259934	-681.861	-681.869	[[ 0.07740013 -0.00025993] [-0.00025993 0.06947131]]	0.0694628	-681.869	0.0774086	-681.861	0.0876098	-0.018147	-0.0102012	4
126	[-492.17903056]	[-492.20710829]	-192.048	-192.074	-0.0320716	-297.756	-681.91	[-491.73948497]	[-492.54575504]	-191.599	-192.355	-0.127128	-297.741	-681.822	0.0768616	0.0702483	0.00122758	-0.00417961	0.00043101	-681.833	-681.839	[[0.07686163 0.00043101] [0.00043101 0.07024833]]	0.0702204	-681.839	0.0768896	-681.833	0.0878717	-0.0176514	-0.0109822	4
127	[-492.20200259]	[-492.22853199]	-192.068	-192.071	-0.0298184	-297.771	-681.94	[-491.76874727]	[-492.56428576]	-191.623	-192.348	-0.125421	-297.755	-681.851	0.0772644	0.0743757	0.000104003	-0.00308534	0.000160213	-681.863	-681.865	[[0.07726442 0.00016021] [0.00016021 0.07437568]]	0.0743668	-681.865	0.0772733	-681.863	0.0888425	-0.0144757	-0.0115692	4
128	[-492.10766649]	[-492.15092783]	-192.075	-192.099	-0.0279023	-297.666	-681.867	[-491.67437031]	[-492.49212073]	-191.627	-192.378	-0.124258	-297.654	-681.783	0.0793086	0.0721282	-0.000341683	-0.00374078	-0.000178762	-681.788	-681.795	[[ 0.07930864 -0.00017876] [-0.00017876 0.0721282 ]]	0.0721238	-681.795	0.0793131	-681.788	0.0836003	-0.0114766	-0.00428722	4
129	[-492.14945906]	[-492.17662579]	-192.066	-192.081	-0.0344847	-297.708	-681.889	[-491.72017299]	[-492.5140079]	-191.618	-192.355	-0.134077	-297.698	-681.804	0.0769438	0.0704177	-0.00267717	-0.00504773	-0.000232596	-681.812	-681.819	[[ 0.07694383 -0.0002326 ] [-0.0002326 0.07041771]]	0.0704094	-681.819	0.0769521	-681.812	0.0847005	-0.0142911	-0.00774841	4
130	[-492.24187889]	[-492.25743027]	-192.078	-192.07	-0.0406925	-297.786	-681.975	[-491.80939837]	[-492.59680675]	-191.628	-192.345	-0.143425	-297.773	-681.889	0.0819682	0.073041	-0.000567238	-0.00589192	0.000406798	-681.893	-681.902	[[0.08196821 0.0004068 ] [0.0004068 0.07304098]]	0.0730225	-681.902	0.0819867	-681.893	0.086035	-0.0130125	-0.0040483	4
131	[-492.13337127]	[-492.15223031]	-192.063	-192.067	-0.0336832	-297.698	-681.862	[-491.69721487]	[-492.49288338]	-191.612	-192.343	-0.130811	-297.687	-681.773	0.0790797	0.0659676	-0.0042518	-0.00898821	0.000630187	-681.782	-681.796	[[0.07907975 0.00063019] [0.00063019 0.06596756]]	0.0659373	-681.796	0.07911	-681.782	0.0884563	-0.0225189	-0.00934628	4
132	[-492.17239687]	[-492.19421649]	-192.083	-192.08	-0.0364155	-297.724	-681.923	[-491.7345548]	[-492.53302101]	-191.632	-192.359	-0.137382	-297.705	-681.834	0.0813745	0.0711282	-0.00218237	-0.00368716	0.000479496	-681.841	-681.852	[[0.08137445 0.0004795 ] [0.0004795 0.07112815]]	0.0711058	-681.852	0.0813968	-681.841	0.0883893	-0.0172835	-0.00699246	4
133	[-492.16885603]	[-492.18498037]	-192.073	-192.062	-0.0326151	-297.734	-681.901	[-491.74003681]	[-492.52914427]	-191.625	-192.338	-0.130321	-297.725	-681.818	0.0757458	0.0677442	-0.00207021	-0.00549337	0.000221986	-681.825	-681.833	[[0.07574582 0.00022199] [0.00022199 0.06774423]]	0.0677381	-681.833	0.075752	-681.825	0.0831804	-0.0154423	-0.0074284	4
134	[-492.17553823]	[-492.19044059]	-192.069	-192.066	-0.031778	-297.732	-681.898	[-491.75060349]	[-492.53432544]	-191.625	-192.341	-0.126934	-297.724	-681.817	0.0759836	0.0729493	-0.00212252	-0.00511521	-0.000377118	-681.822	-681.825	[[ 0.0759836 -0.00037712] [-0.00037712 0.07294933]]	0.0729032	-681.825	0.0760298	-681.822	0.0813089	-0.0084057	-0.00527908	4
135	[-492.07038102]	[-492.07250079]	-192.069	-192.066	-0.0344888	-297.632	-681.801	[-491.63545917]	[-492.4089923]	-191.621	-192.344	-0.127907	-297.621	-681.713	0.0737828	0.0708977	-0.00272973	-0.00328194	-2.6882e-05	-681.727	-681.73	[[ 7.3782816e-02 -2.6882000e-05] [-2.6882000e-05 7.0897713e-02]]	0.0708975	-681.73	0.0737831	-681.727	0.0879794	-0.0170819	-0.0141963	4
136	[-492.157505]	[-492.14943005]	-192.064	-192.073	-0.0337495	-297.703	-681.875	[-491.74331159]	[-492.50098934]	-191.617	-192.351	-0.128881	-297.704	-681.801	0.0736927	0.0736627	-0.00239688	-0.00317617	0.000118902	-681.801	-681.801	[[0.07369272 0.0001189 ] [0.0001189 0.07366267]]	0.0735578	-681.801	0.0737975	-681.801	0.0730639	0.000493942	0.000733638	4
137	[-492.00245632]	[-492.00404547]	-192.059	-192.057	-0.0298642	-297.576	-681.721	[-491.57355171]	[-492.34170603]	-191.615	-192.336	-0.128898	-297.561	-681.641	0.0688781	0.0718583	-0.00416645	-0.00335651	-0.000108331	-681.652	-681.649	[[ 0.0688781 -0.00010833] [-0.00010833 0.07185826]]	0.0688742	-681.652	0.0718622	-681.649	0.0800866	-0.0112125	-0.00822446	4
138	[-492.20536705]	[-492.17839588]	-192.104	-192.064	-0.0331338	-297.728	-681.929	[-491.7740038]	[-492.51439068]	-191.66	-192.337	-0.134898	-297.713	-681.844	0.0656916	0.0735664	-0.00808263	-0.00558217	0.000183611	-681.863	-681.856	[[0.06569159 0.00018361] [0.00018361 0.07356636]]	0.0656873	-681.863	0.0735706	-681.856	0.0849649	-0.0192776	-0.0113943	4
139	[-492.06955242]	[-492.0865622]	-192.084	-192.089	-0.032521	-297.616	-681.821	[-491.64069286]	[-492.42322337]	-191.638	-192.364	-0.129205	-297.607	-681.738	0.0732582	0.0732822	-0.00453838	-0.00436817	2.4913e-05	-681.748	-681.748	[[7.3258179e-02 2.4913000e-05] [2.4913000e-05 7.3282206e-02]]	0.0732425	-681.748	0.0732979	-681.748	0.0834354	-0.0101928	-0.0101375	4
140	[-492.1628389]	[-492.18501678]	-192.066	-192.068	-0.0274132	-297.729	-681.89	[-491.73560886]	[-492.52638388]	-191.619	-192.34	-0.125	-297.719	-681.803	0.0743122	0.0738555	-0.00185913	-0.00366925	5.9784e-05	-681.816	-681.816	[[7.4312166e-02 5.9784000e-05] [5.9784000e-05 7.3855473e-02]]	0.0738478	-681.816	0.0743199	-681.816	0.0866927	-0.0128449	-0.0123728	4
141	[-492.15026488]	[-492.18765352]	-192.06	-192.077	-0.0258372	-297.728	-681.89	[-491.72883042]	[-492.53400113]	-191.611	-192.352	-0.120841	-297.726	-681.81	0.0755405	0.0726625	-0.00266329	-0.00292054	0.000265741	-681.814	-681.817	[[0.07554053 0.00026574] [0.00026574 0.07266246]]	0.0726381	-681.817	0.0755649	-681.814	0.0802273	-0.00758913	-0.0046624	4
142	[-492.10079338]	[-492.08591891]	-192.064	-192.044	-0.0254512	-297.661	-681.795	[-491.66415207]	[-492.41683888]	-191.615	-192.321	-0.122286	-297.644	-681.702	0.0727265	0.0734364	-0.00446574	-0.0024424	0.00016231	-681.723	-681.722	[[0.0727265 0.00016231] [0.00016231 0.07343641]]	0.0726911	-681.723	0.0734718	-681.722	0.093355	-0.0206638	-0.0198832	4
143	[-492.26517081]	[-492.30246519]	-192.039	-192.047	-0.027195	-297.871	-681.983	[-491.84276847]	[-492.64630461]	-191.594	-192.322	-0.119875	-297.867	-681.903	0.0744491	0.0762949	-0.00333008	-0.00279148	0.000179248	-681.909	-681.907	[[0.07444907 0.00017925] [0.00017925 0.07629492]]	0.0744318	-681.909	0.0763122	-681.907	0.0806419	-0.00621008	-0.00432974	4
144	[-492.13286278]	[-492.14567139]	-192.051	-192.06	-0.0300066	-297.71	-681.851	[-491.70119259]	[-492.48498264]	-191.605	-192.333	-0.125212	-297.697	-681.761	0.0723562	0.0730359	-0.00482174	-0.00317427	0.000113243	-681.779	-681.778	[[0.07235619 0.00011324] [0.00011324 0.07303587]]	0.0723378	-681.779	0.0730542	-681.778	0.0901224	-0.0177846	-0.0170682	4
145	[-492.09083113]	[-492.11353235]	-192.06	-192.077	-0.0226697	-297.668	-681.829	[-491.65739464]	[-492.44763444]	-191.617	-192.35	-0.11136	-297.659	-681.737	0.0707943	0.0717792	-0.00199529	-0.00517041	-0.000231659	-681.758	-681.757	[[ 0.07079434 -0.00023166] [-0.00023166 0.07177918]]	0.0707426	-681.758	0.071831	-681.757	0.0912025	-0.0204599	-0.0193715	4
146	[-492.20878792]	[-492.15010767]	-192.104	-192.05	-0.0292457	-297.727	-681.91	[-491.77207938]	[-492.48900379]	-191.657	-192.322	-0.12303	-297.715	-681.817	0.0745453	0.0652658	-0.00169476	-0.00899872	0.000165469	-681.835	-681.845	[[0.07454528 0.00016547] [0.00016547 0.06526578]]	0.0652628	-681.845	0.0745482	-681.835	0.0932888	-0.0280259	-0.0187405	4
147	[-492.2176381]	[-492.198705]	-192.052	-192.035	-0.0212062	-297.805	-681.913	[-491.77746921]	[-492.53267685]	-191.603	-192.309	-0.118299	-297.789	-681.819	0.0768394	0.0732088	-0.00195848	-0.00399305	-0.000153018	-681.837	-681.84	[[ 0.07683942 -0.00015302] [-0.00015302 0.07320876]]	0.0732023	-681.84	0.0768459	-681.837	0.094042	-0.0208397	-0.0171961	4
148	[-492.0877316]	[-492.07693129]	-192.09	-192.084	-0.0193102	-297.624	-681.818	[-491.65135002]	[-492.4073784]	-191.642	-192.359	-0.11015	-297.612	-681.722	0.0794598	0.0731045	-0.00192753	-0.00395294	0.000172924	-681.739	-681.745	[[0.07945976 0.00017292] [0.00017292 0.07310451]]	0.0730998	-681.745	0.0794645	-681.739	0.0956838	-0.022584	-0.0162193	4
149	[-492.11815623]	[-492.155802]	-192.062	-192.087	-0.0212842	-297.691	-681.861	[-491.68319908]	[-492.48491791]	-191.617	-192.357	-0.112727	-297.678	-681.765	0.0772463	0.0780471	-0.00104563	-0.00477285	-7.7542e-05	-681.784	-681.783	[[ 7.7246286e-02 -7.7542000e-05] [-7.7542000e-05 7.8047083e-02]]	0.0772388	-681.784	0.0780545	-681.783	0.0955717	-0.0183328	-0.0175172	4
150	[-492.23459635]	[-492.26114158]	-192.067	-192.087	-0.0193446	-297.811	-681.985	[-491.8013241]	[-492.59970616]	-191.62	-192.362	-0.112475	-297.802	-681.896	0.0763726	0.0700208	-0.00200275	-0.00763966	0.000295876	-681.909	-681.915	[[0.07637264 0.00029588] [0.00029588 0.07002077]]	0.070007	-681.915	0.0763864	-681.909	0.0886471	-0.0186401	-0.0122607	4
151	[-492.0086356]	[-492.05592716]	-192.103	-192.105	-0.0317962	-297.55	-681.789	[-491.58419217]	[-492.40115323]	-191.657	-192.383	-0.128436	-297.542	-681.711	0.0804595	0.0733436	0.000471881	-0.00448861	-8.3996e-05	-681.709	-681.716	[[ 8.0459512e-02 -8.3996000e-05] [-8.3996000e-05 7.3343611e-02]]	0.0733426	-681.716	0.0804605	-681.709	0.0788396	-0.00549698	0.0016209	4
152	[-492.16660985]	[-492.17274024]	-192.084	-192.049	-0.0340705	-297.739	-681.906	[-491.7276336]	[-492.5060931]	-191.637	-192.324	-0.13093	-297.721	-681.814	0.0763555	0.0698647	-0.00335924	-0.00707836	-0.000130068	-681.829	-681.836	[[ 0.0763555 -0.00013007] [-0.00013007 0.06986466]]	0.0698621	-681.836	0.0763581	-681.829	0.0912498	-0.0213877	-0.0148917	4
153	[-492.11617259]	[-492.14952633]	-192.059	-192.063	-0.0249049	-297.703	-681.85	[-491.67732741]	[-492.4760744]	-191.617	-192.337	-0.120163	-297.685	-681.759	0.0784	0.0675971	0.000101938	-0.00884395	-8.0302e-05	-681.772	-681.782	[[ 7.8399967e-02 -8.0302000e-05] [-8.0302000e-05 6.7597081e-02]]	0.0675965	-681.782	0.0784006	-681.772	0.0913687	-0.0237722	-0.0129681	4
154	[-492.1056657]	[-492.11426239]	-192.064	-192.064	-0.0258563	-297.675	-681.829	[-491.67227224]	[-492.44601188]	-191.618	-192.336	-0.116859	-297.666	-681.737	0.0709276	0.0747586	-0.00609862	-0.0045568	0.000266071	-681.758	-681.755	[[0.07092756 0.00026607] [0.00026607 0.07475856]]	0.0709092	-681.758	0.074777	-681.755	0.0927796	-0.0218704	-0.0180026	4
155	[-492.30903983]	[-492.26910982]	-192.101	-192.035	-0.0340032	-297.842	-682.012	[-491.86694844]	[-492.59956562]	-191.655	-192.309	-0.12918	-297.824	-681.917	0.0750036	0.0734701	-0.00297762	-0.00373724	0.000188042	-681.937	-681.939	[[0.07500361 0.00018804] [0.00018804 0.07347007]]	0.0734473	-681.939	0.0750263	-681.937	0.0958145	-0.0223672	-0.0207882	4
156	[-492.15208311]	[-492.17157645]	-192.084	-192.088	-0.0264696	-297.702	-681.9	[-491.73033005]	[-492.51786356]	-191.638	-192.367	-0.117597	-297.698	-681.82	0.081079	0.0726224	-0.000833992	-0.00336365	-7.7171e-05	-681.819	-681.828	[[ 8.1079026e-02 -7.7171000e-05] [-7.7171000e-05 7.2622442e-02]]	0.0726217	-681.828	0.0810797	-681.819	0.0801063	-0.00748456	0.000973431	4
157	[-492.20868864]	[-492.2957075]	-192.052	-192.103	-0.0327255	-297.786	-681.973	[-491.77852235]	[-492.63488478]	-191.606	-192.376	-0.124294	-297.778	-681.885	0.0778362	0.0725803	-0.000417456	-0.00439677	-0.0001436	-681.895	-681.901	[[ 0.07783622 -0.0001436 ] [-0.0001436 0.07258031]]	0.0725764	-681.901	0.0778401	-681.895	0.088282	-0.0157056	-0.0104419	4
158	[-492.25969835]	[-492.27586]	-192.069	-192.071	-0.0342829	-297.815	-681.989	[-491.82016833]	[-492.60735535]	-191.623	-192.344	-0.132774	-297.797	-681.896	0.0778353	0.0678704	-0.000790427	-0.00879319	0.000515699	-681.911	-681.921	[[0.07783529 0.0005157 ] [0.0005157 0.06787038]]	0.0678438	-681.921	0.0778619	-681.911	0.0924776	-0.0246339	-0.0146157	4
159	[-492.247944]	[-492.24823634]	-192.087	-192.075	-0.0301526	-297.788	-681.981	[-491.80863043]	[-492.58158218]	-191.64	-192.347	-0.124224	-297.774	-681.885	0.0779472	0.0735625	-0.0015789	-0.00622298	-0.000342961	-681.903	-681.907	[[ 0.07794717 -0.00034296] [-0.00034296 0.07356249]]	0.0735358	-681.907	0.0779738	-681.903	0.0955126	-0.0219768	-0.0175388	4
160	[-492.15004552]	[-492.12865139]	-192.071	-192.038	-0.0333126	-297.701	-681.844	[-491.71053183]	[-492.46058151]	-191.624	-192.313	-0.129616	-297.682	-681.749	0.0782243	0.0664052	-0.0010984	-0.00664455	0.000466154	-681.765	-681.777	[[0.07822428 0.00046615] [0.00046615 0.06640522]]	0.0663869	-681.777	0.0782426	-681.765	0.0945288	-0.0281419	-0.0162862	5
161	[-492.26508624]	[-492.25869489]	-192.086	-192.065	-0.0259782	-297.81	-681.988	[-491.83999563]	[-492.60173152]	-191.641	-192.34	-0.116939	-297.805	-681.903	0.0779517	0.0716883	-0.00114985	-0.00502479	7.4129e-05	-681.91	-681.916	[[7.7951737e-02 7.4129000e-05] [7.4129000e-05 7.1688274e-02]]	0.0716874	-681.916	0.0779526	-681.91	0.0844663	-0.0127789	-0.00651371	5
162	[-492.21903618]	[-492.24101997]	-192.071	-192.07	-0.0346188	-297.775	-681.951	[-491.78567979]	[-492.57822034]	-191.622	-192.342	-0.129792	-297.766	-681.86	0.07788	0.0698282	-0.00184057	-0.00546217	-0.000327411	-681.873	-681.881	[[ 0.07787998 -0.00032741] [-0.00032741 0.06982818]]	0.0698149	-681.881	0.0778933	-681.873	0.0903275	-0.0205126	-0.0124342	5
163	[-492.22322964]	[-492.26381669]	-192.054	-192.079	-0.0278858	-297.808	-681.969	[-491.78884895]	[-492.603311]	-191.606	-192.353	-0.119762	-297.802	-681.88	0.0772901	0.074376	-0.000884168	-0.00613806	0.000325835	-681.892	-681.895	[[0.07729013 0.00032584] [0.00032584 0.07437605]]	0.0743401	-681.895	0.0773261	-681.892	0.0890088	-0.0146688	-0.0116827	5
164	[-492.1439038]	[-492.14743512]	-192.082	-192.086	-0.0295198	-297.689	-681.887	[-491.711268]	[-492.48656948]	-191.635	-192.357	-0.124927	-297.681	-681.797	0.0769236	0.07005	-0.000998418	-0.00657764	-0.000593641	-681.81	-681.817	[[ 0.07692358 -0.00059364] [-0.00059364 0.07004998]]	0.0699991	-681.817	0.0769745	-681.81	0.0893743	-0.0193752	-0.0123998	5
165	[-492.09529972]	[-492.11141726]	-192.077	-192.077	-0.0294609	-297.645	-681.829	[-491.66160841]	[-492.44873567]	-191.627	-192.35	-0.123875	-297.64	-681.741	0.0737954	0.0726077	-0.00368502	-0.00644462	-0.000376359	-681.755	-681.756	[[ 0.07379536 -0.00037636] [-0.00037636 0.07260765]]	0.0724984	-681.756	0.0739046	-681.755	0.0876946	-0.0151962	-0.01379	5
166	[-492.05958383]	[-492.12063389]	-192.055	-192.074	-0.0288998	-297.662	-681.82	[-491.62591488]	[-492.46538515]	-191.61	-192.348	-0.121918	-297.658	-681.738	0.0743974	0.0699283	-0.000860426	-0.0050019	-1.0927e-05	-681.746	-681.751	[[ 7.4397368e-02 -1.0927000e-05] [-1.0927000e-05 6.9928258e-02]]	0.0699282	-681.751	0.0743974	-681.746	0.0824654	-0.0125372	-0.00806802	5
167	[-492.13434669]	[-492.16003295]	-192.065	-192.068	-0.0286119	-297.705	-681.867	[-491.69881128]	[-492.50300414]	-191.616	-192.344	-0.123704	-297.697	-681.781	0.0783157	0.0642921	-0.00184471	-0.00869074	-4.779e-05	-681.788	-681.802	[[ 7.8315729e-02 -4.7790000e-05] [-4.7790000e-05 6.4292100e-02]]	0.0642919	-681.802	0.0783159	-681.788	0.086157	-0.0218651	-0.00784115	5
168	[-492.10529972]	[-492.13507516]	-192.055	-192.055	-0.0412563	-297.678	-681.829	[-491.67338162]	[-492.47430615]	-191.608	-192.326	-0.135739	-297.671	-681.741	0.0771134	0.0671856	-0.00158676	-0.00833401	0.000390326	-681.752	-681.762	[[0.07711338 0.00039033] [0.00039033 0.06718564]]	0.0671703	-681.762	0.0771287	-681.752	0.0881701	-0.0209998	-0.0110414	5
169	[-492.30579278]	[-492.31678978]	-192.057	-192.048	-0.0324853	-297.876	-682.013	[-491.87241458]	[-492.65925278]	-191.611	-192.321	-0.121917	-297.869	-681.923	0.0771313	0.0728973	-0.00104344	-0.0032772	-0.000461066	-681.936	-681.941	[[ 0.07713132 -0.00046107] [-0.00046107 0.07289734]]	0.0728477	-681.941	0.0771809	-681.936	0.0907529	-0.0179052	-0.0135719	5
170	[-492.23655105]	[-492.27090554]	-192.061	-192.074	-0.0315368	-297.806	-681.972	[-491.7988974]	[-492.60686593]	-191.616	-192.346	-0.12657	-297.791	-681.88	0.0718459	0.0720006	-0.000841496	-0.00520925	0.000388985	-681.901	-681.9	[[0.07184588 0.00038899] [0.00038899 0.07200056]]	0.0715266	-681.901	0.0723198	-681.9	0.0928189	-0.0212922	-0.020499	5
171	[-492.14168065]	[-492.13640607]	-192.071	-192.06	-0.0297311	-297.706	-681.866	[-491.71098856]	[-492.47325989]	-191.627	-192.333	-0.128356	-297.691	-681.779	0.070734	0.0680708	-0.00412914	-0.00809073	-0.000117219	-681.796	-681.798	[[ 0.07073396 -0.00011722] [-0.00011722 0.06807084]]	0.0680657	-681.798	0.0707391	-681.796	0.0872681	-0.0192024	-0.016529	5
172	[-492.15060278]	[-492.18127452]	-192.07	-192.084	-0.0327121	-297.697	-681.883	[-491.71957021]	[-492.52183109]	-191.62	-192.356	-0.133423	-297.688	-681.797	0.0801842	0.0670213	-0.00318899	-0.00920761	-0.000186039	-681.803	-681.816	[[ 0.08018416 -0.00018604] [-0.00018604 0.06702129]]	0.0670187	-681.816	0.0801868	-681.803	0.0859106	-0.018892	-0.00572384	5
173	[-492.16874982]	[-492.20206504]	-192.057	-192.073	-0.0268055	-297.743	-681.901	[-491.7400752]	[-492.54882121]	-191.61	-192.348	-0.120494	-297.74	-681.818	0.0776758	0.0689173	-0.000889437	-0.00528064	0.000191701	-681.823	-681.832	[[0.07767575 0.0001917 ] [0.0001917 0.06891734]]	0.0689131	-681.832	0.0776799	-681.823	0.082574	-0.0136609	-0.0048941	5
174	[-492.20139757]	[-492.23443043]	-192.066	-192.081	-0.0332757	-297.769	-681.949	[-491.75569095]	[-492.55898934]	-191.617	-192.355	-0.133513	-297.747	-681.853	0.0722289	0.0651093	-0.0042442	-0.008823	4.9002e-05	-681.876	-681.884	[[7.2228850e-02 4.9002000e-05] [4.9002000e-05 6.5109335e-02]]	0.065109	-681.884	0.0722292	-681.876	0.0961298	-0.0310208	-0.0239006	5
175	[-492.20631368]	[-492.24005368]	-192.057	-192.088	-0.02932	-297.776	-681.95	[-491.76987506]	[-492.57384006]	-191.608	-192.365	-0.122256	-297.763	-681.858	0.0728401	0.0764539	-0.00378781	-0.00298256	4.2361e-05	-681.877	-681.874	[[7.2840150e-02 4.2361000e-05] [4.2361000e-05 7.6453905e-02]]	0.0728397	-681.877	0.0764544	-681.874	0.0919491	-0.0191094	-0.0154947	5
176	[-492.2710056]	[-492.25534539]	-192.077	-192.068	-0.0239406	-297.823	-681.993	[-491.82171747]	[-492.56825078]	-191.632	-192.337	-0.117541	-297.799	-681.885	0.0751944	0.0688847	-0.00336786	-0.010364	0.000125622	-681.918	-681.924	[[0.07519437 0.00012562] [0.00012562 0.06888472]]	0.0688822	-681.924	0.0751969	-681.918	0.107344	-0.0384618	-0.0321471	5
177	[-492.17822478]	[-492.19420333]	-192.078	-192.075	-0.0324245	-297.729	-681.914	[-491.73225671]	[-492.52222373]	-191.629	-192.348	-0.125795	-297.71	-681.813	0.0772023	0.0719697	-0.000470098	-0.00574246	0.000112774	-681.837	-681.842	[[0.07720235 0.00011277] [0.00011277 0.07196966]]	0.0719672	-681.842	0.0772048	-681.837	0.100767	-0.0288002	-0.0235626	5
178	[-492.18160469]	[-492.21055821]	-192.062	-192.073	-0.0301192	-297.751	-681.917	[-491.73637239]	[-492.53781628]	-191.615	-192.347	-0.126037	-297.729	-681.817	0.0748088	0.0637228	-0.000715498	-0.00921803	9.664e-06	-681.842	-681.853	[[7.4808751e-02 9.6640000e-06] [9.6640000e-06 6.3722771e-02]]	0.0637228	-681.853	0.0748088	-681.842	0.0992301	-0.0355073	-0.0244213	5
179	[-492.20823728]	[-492.20458788]	-192.085	-192.069	-0.0314845	-297.755	-681.941	[-491.76856892]	[-492.53882918]	-191.64	-192.34	-0.126762	-297.741	-681.848	0.0783489	0.065726	-0.00210509	-0.0104103	0.000167091	-681.862	-681.875	[[0.07834886 0.00016709] [0.00016709 0.06572599]]	0.0657238	-681.875	0.0783511	-681.862	0.0929027	-0.0271789	-0.0145516	5
180	[-492.32443383]	[-492.30434061]	-192.076	-192.057	-0.0228443	-297.881	-682.037	[-491.88221338]	[-492.63709486]	-191.627	-192.331	-0.112157	-297.87	-681.94	0.0774826	0.0719773	-0.00227035	-0.00672419	-0.000262682	-681.96	-681.965	[[ 0.07748264 -0.00026268] [-0.00026268 0.07197727]]	0.0719648	-681.965	0.0774951	-681.96	0.0973107	-0.0253459	-0.0198156	5
181	[-492.2625408]	[-492.32461927]	-192.039	-192.084	-0.0361476	-297.851	-682.011	[-491.8266105]	[-492.66020274]	-191.595	-192.359	-0.133492	-297.836	-681.923	0.0720587	0.0688549	-0.00249078	-0.00813627	-3.8269e-05	-681.939	-681.942	[[ 7.2058676e-02 -3.8269000e-05] [-3.8269000e-05 6.8854908e-02]]	0.0688545	-681.942	0.0720591	-681.939	0.0877177	-0.0188633	-0.0156586	5
182	[-492.05295122]	[-492.05051072]	-192.058	-192.053	-0.0298768	-297.611	-681.752	[-491.61908178]	[-492.38707133]	-191.613	-192.326	-0.123164	-297.602	-681.663	0.0752156	0.0692527	-0.00171108	-0.00811478	-0.000628615	-681.677	-681.683	[[ 0.07521556 -0.00062862] [-0.00062862 0.06925269]]	0.0691871	-681.683	0.0752811	-681.677	0.0891901	-0.020003	-0.013909	5
183	[-492.00824629]	[-491.9867344]	-192.082	-192.048	-0.0255894	-297.571	-681.727	[-491.57572424]	[-492.32467646]	-191.633	-192.321	-0.111518	-297.569	-681.635	0.0779979	0.0720509	-0.0022542	-0.00547242	0.000458946	-681.649	-681.655	[[0.07799793 0.00045895] [0.00045895 0.07205087]]	0.0720157	-681.655	0.0780331	-681.649	0.0919034	-0.0198877	-0.0138702	5
184	[-492.222195]	[-492.27774905]	-192.06	-192.11	-0.0269055	-297.79	-681.987	[-491.77751608]	[-492.60341664]	-191.613	-192.383	-0.11706	-297.774	-681.886	0.0765706	0.0717218	-0.00329168	-0.00464063	-0.000244613	-681.911	-681.915	[[ 0.07657062 -0.00024461] [-0.00024461 0.07172179]]	0.0717095	-681.915	0.0765829	-681.91	0.101067	-0.0293578	-0.0244843	5
185	[-492.16185421]	[-492.16324109]	-192.073	-192.062	-0.0235038	-297.724	-681.882	[-491.72686814]	[-492.49384964]	-191.625	-192.339	-0.114916	-297.71	-681.79	0.0754097	0.0750465	-0.00134214	-0.00332296	-0.000347468	-681.807	-681.807	[[ 0.07540971 -0.00034747] [-0.00034747 0.07504646]]	0.074836	-681.807	0.0756202	-681.807	0.0919701	-0.0171341	-0.0163499	5
186	[-492.17654845]	[-492.20130993]	-192.074	-192.077	-0.0358593	-297.74	-681.927	[-491.73997794]	[-492.53116462]	-191.625	-192.346	-0.133351	-297.73	-681.834	0.0762063	0.065107	-0.00207074	-0.0102267	-0.000196472	-681.851	-681.862	[[ 0.07620633 -0.00019647] [-0.00019647 0.06510697]]	0.0651035	-681.862	0.0762098	-681.851	0.0936265	-0.028523	-0.0174167	5
187	[-492.12459948]	[-492.12954873]	-192.085	-192.082	-0.0264497	-297.666	-681.859	[-491.69402785]	[-492.46691219]	-191.64	-192.353	-0.117394	-297.658	-681.769	0.0797734	0.0733286	-0.00124487	-0.00451513	0.000314317	-681.78	-681.786	[[0.07977335 0.00031432] [0.00031432 0.07332857]]	0.0733133	-681.786	0.0797886	-681.78	0.0907414	-0.0174282	-0.0109528	5
188	[-492.31034306]	[-492.32550016]	-192.052	-192.071	-0.0299124	-297.885	-682.038	[-491.88172658]	[-492.66696974]	-191.606	-192.346	-0.127093	-297.877	-681.956	0.0709375	0.0675466	-0.00380138	-0.00774878	-1.04e-05	-681.967	-681.971	[[ 7.093747e-02 -1.040000e-05] [-1.040000e-05 6.754659e-02]]	0.0675466	-681.971	0.0709375	-681.967	0.0823824	-0.0148358	-0.0114449	5
189	[-492.16210199]	[-492.21417173]	-192.043	-192.072	-0.023713	-297.761	-681.899	[-491.73390228]	[-492.55408929]	-191.597	-192.348	-0.114092	-297.755	-681.815	0.0723185	0.0726596	-0.00302312	-0.00403928	-3.5748e-05	-681.826	-681.826	[[ 7.2318525e-02 -3.5748000e-05] [-3.5748000e-05 7.2659566e-02]]	0.0723148	-681.826	0.0726633	-681.826	0.0841369	-0.0118221	-0.0114736	5
190	[-492.24979603]	[-492.21771889]	-192.076	-192.058	-0.0286329	-297.781	-681.944	[-491.81706135]	[-492.55036947]	-191.627	-192.332	-0.119988	-297.774	-681.853	0.0740029	0.0704836	-0.00223336	-0.00756058	0.000157499	-681.87	-681.874	[[0.07400286 0.0001575 ] [0.0001575 0.07048357]]	0.0704765	-681.874	0.0740099	-681.87	0.0911859	-0.0207093	-0.017176	5
191	[-492.23387091]	[-492.27543927]	-192.067	-192.092	-0.0380138	-297.79	-681.987	[-491.80443364]	[-492.62105778]	-191.616	-192.366	-0.13568	-297.786	-681.903	0.0761144	0.0697822	-0.00299601	-0.00603793	0.000424976	-681.911	-681.917	[[0.07611442 0.00042498] [0.00042498 0.06978219]]	0.0697538	-681.917	0.0761428	-681.911	0.0842224	-0.0144686	-0.00807959	5
192	[-492.18200495]	[-492.19835682]	-192.06	-192.062	-0.025065	-297.754	-681.901	[-491.7495375]	[-492.527087]	-191.614	-192.336	-0.113066	-297.746	-681.81	0.0733771	0.0697829	-0.00460606	-0.00507677	-0.000337687	-681.828	-681.832	[[ 0.07337712 -0.00033769] [-0.00033769 0.06978295]]	0.0697515	-681.832	0.0734086	-681.828	0.0919013	-0.0221498	-0.0184927	5
193	[-492.20978735]	[-492.2352183]	-192.069	-192.053	-0.0247335	-297.79	-681.937	[-491.77944359]	[-492.57251317]	-191.618	-192.331	-0.116536	-297.787	-681.852	0.077462	0.070522	-0.000783244	-0.0040758	-1.6403e-05	-681.86	-681.867	[[ 7.7462002e-02 -1.6403000e-05] [-1.6403000e-05 7.0521968e-02]]	0.0705219	-681.867	0.077462	-681.86	0.0852027	-0.0146808	-0.00774069	5
194	[-492.11716333]	[-492.12553735]	-192.085	-192.086	-0.0302819	-297.662	-681.862	[-491.69066166]	[-492.4647749]	-191.634	-192.359	-0.123278	-297.66	-681.776	0.0755453	0.069663	-0.00288882	-0.00593968	4.2439e-05	-681.787	-681.793	[[7.5545333e-02 4.2439000e-05] [4.2439000e-05 6.9663008e-02]]	0.0696627	-681.793	0.0755456	-681.787	0.0858812	-0.0162185	-0.0103356	5
195	[-492.13187995]	[-492.14272416]	-192.074	-192.063	-0.0322782	-297.698	-681.868	[-491.70155679]	[-492.48144438]	-191.627	-192.337	-0.12975	-297.69	-681.784	0.0764043	0.069307	-0.00191821	-0.00729915	-0.00011989	-681.791	-681.799	[[ 0.07640432 -0.00011989] [-0.00011989 0.06930703]]	0.069305	-681.799	0.0764063	-681.791	0.084353	-0.015048	-0.00794669	5
196	[-492.32646771]	[-492.33403948]	-192.078	-192.071	-0.0271417	-297.885	-682.061	[-491.89165427]	[-492.6683093]	-191.631	-192.344	-0.119959	-297.874	-681.97	0.0732192	0.0707545	-0.00354395	-0.00540641	-0.000186773	-681.988	-681.991	[[ 0.07321922 -0.00018677] [-0.00018677 0.07075453]]	0.0707405	-681.991	0.0732333	-681.988	0.0917074	-0.0209669	-0.0184741	5
197	[-492.1953693]	[-492.19373316]	-192.068	-192.055	-0.0293891	-297.757	-681.91	[-491.76397447]	[-492.52811786]	-191.622	-192.328	-0.12122	-297.749	-681.82	0.0747057	0.0741723	-0.0039206	-0.0038597	3.3173e-05	-681.835	-681.836	[[7.4705692e-02 3.3173000e-05] [3.3173000e-05 7.4172305e-02]]	0.0741702	-681.836	0.0747077	-681.835	0.0897004	-0.0155301	-0.0149926	5
198	[-492.2300687]	[-492.21171896]	-192.071	-192.046	-0.0243508	-297.798	-681.939	[-491.78811636]	[-492.54402263]	-191.628	-192.32	-0.117001	-297.779	-681.845	0.073426	0.0678908	-0.00249088	-0.00739467	-0.000108196	-681.865	-681.871	[[ 0.07342597 -0.0001082 ] [-0.0001082 0.06789076]]	0.0678886	-681.871	0.0734281	-681.865	0.0939762	-0.0260875	-0.0205481	5
199	[-492.18429651]	[-492.14846495]	-192.095	-192.027	-0.0265299	-297.739	-681.888	[-491.75080155]	[-492.49031012]	-191.652	-192.304	-0.118024	-297.728	-681.801	0.079212	0.0687595	-0.000942444	-0.0073139	-6.3409e-05	-681.808	-681.819	[[ 7.9211968e-02 -6.3409000e-05] [-6.3409000e-05 6.8759491e-02]]	0.0687591	-681.819	0.0792124	-681.808	0.0865898	-0.0178307	-0.00737746	5
200	[-492.24772767]	[-492.28755942]	-192.05	-192.074	-0.0326265	-297.829	-681.986	[-491.80698676]	[-492.61617835]	-191.607	-192.343	-0.128725	-297.81	-681.889	0.0782299	0.0720645	0.000705386	-0.00653832	0.0001931	-681.908	-681.914	[[0.07822985 0.0001931 ] [0.0001931 0.07206451]]	0.0720585	-681.914	0.0782359	-681.908	0.0975511	-0.0254926	-0.0193152	6
201	[-492.21130878]	[-492.22140243]	-192.068	-192.053	-0.0298282	-297.781	-681.932	[-491.77701119]	[-492.55547425]	-191.624	-192.325	-0.13092	-297.764	-681.844	0.0743276	0.0688007	-0.00159561	-0.00828604	0.000119072	-681.857	-681.863	[[0.07432757 0.00011907] [0.00011907 0.06880067]]	0.0687981	-681.863	0.0743301	-681.857	0.0878173	-0.0190192	-0.0134872	6
202	[-492.29029398]	[-492.29406849]	-192.083	-192.074	-0.0341755	-297.832	-682.023	[-491.85565192]	[-492.63010379]	-191.632	-192.345	-0.135349	-297.821	-681.934	0.0775365	0.0662558	-0.0041216	-0.00978287	-0.000148046	-681.946	-681.957	[[ 0.07753647 -0.00014805] [-0.00014805 0.06625577]]	0.0662538	-681.957	0.0775384	-681.946	0.0893158	-0.0230619	-0.0117773	6
203	[-492.24945842]	[-492.27009324]	-192.063	-192.072	-0.0327416	-297.817	-681.986	[-491.82017789]	[-492.61177572]	-191.614	-192.346	-0.132238	-297.808	-681.901	0.0754437	0.0692987	-0.00161762	-0.00845677	4.1695e-05	-681.911	-681.917	[[7.5443698e-02 4.1695000e-05] [4.1695000e-05 6.9298731e-02]]	0.0692984	-681.917	0.075444	-681.911	0.0846438	-0.0153454	-0.00919985	6
204	[-492.19489153]	[-492.21086086]	-192.082	-192.066	-0.0325228	-297.75	-681.93	[-491.76636954]	[-492.5484086]	-191.637	-192.338	-0.128041	-297.74	-681.843	0.0712195	0.0744591	-0.00262577	-0.00469883	-0.000160208	-681.859	-681.856	[[ 0.07121955 -0.00016021] [-0.00016021 0.07445912]]	0.0712116	-681.859	0.074467	-681.856	0.0873914	-0.0161797	-0.0129243	6
205	[-492.00308395]	[-492.02112026]	-192.062	-192.062	-0.0355509	-297.576	-681.736	[-491.55963038]	[-492.35125593]	-191.615	-192.333	-0.133655	-297.554	-681.635	0.0744892	0.0675953	-0.00184823	-0.00826047	0.000145853	-681.661	-681.668	[[0.07448919 0.00014585] [0.00014585 0.06759528]]	0.0675922	-681.668	0.0744923	-681.661	0.100341	-0.0327487	-0.0258486	6
206	[-492.09909057]	[-492.1335642]	-192.049	-192.071	-0.0264955	-297.685	-681.831	[-491.66638034]	[-492.46407037]	-191.601	-192.342	-0.124414	-297.67	-681.738	0.0743558	0.0737026	-0.00225013	-0.0046599	0.000179426	-681.757	-681.758	[[0.0743558 0.00017943] [0.00017943 0.07370262]]	0.0736566	-681.758	0.0744018	-681.757	0.0935682	-0.0199116	-0.0191663	6
207	[-492.12353215]	[-492.11750073]	-192.08	-192.073	-0.02335	-297.677	-681.853	[-491.68018438]	[-492.44440536]	-191.631	-192.348	-0.116198	-297.661	-681.756	0.0749997	0.0658575	-0.00255704	-0.00717015	0.000216163	-681.778	-681.787	[[0.07499974 0.00021616] [0.00021616 0.06585751]]	0.0658524	-681.787	0.0750049	-681.778	0.0971349	-0.0312825	-0.0221301	6
208	[-492.18773912]	[-492.2055739]	-192.081	-192.085	-0.0377692	-297.73	-681.933	[-491.75145781]	[-492.54455907]	-191.634	-192.359	-0.135523	-297.715	-681.843	0.0727993	0.066973	-0.0020773	-0.00794692	8.171e-06	-681.86	-681.866	[[7.2799317e-02 8.1710000e-06] [8.1710000e-06 6.6972975e-02]]	0.066973	-681.866	0.0727993	-681.86	0.0898391	-0.0228662	-0.0170398	6
209	[-492.1949068]	[-492.22870561]	-192.064	-192.087	-0.0257451	-297.768	-681.945	[-491.75627562]	[-492.56059792]	-191.618	-192.36	-0.119849	-297.752	-681.85	0.0764083	0.0757613	-0.00113896	-0.00393193	-0.000122332	-681.869	-681.869	[[ 0.07640829 -0.00012233] [-0.00012233 0.07576128]]	0.0757389	-681.869	0.0764306	-681.869	0.0953193	-0.0195804	-0.0188887	6
210	[-492.34261207]	[-492.36164864]	-192.065	-192.079	-0.0286319	-297.917	-682.089	[-491.90825063]	[-492.69861099]	-191.617	-192.35	-0.12446	-297.906	-681.997	0.0805903	0.0749316	0.00096331	-0.00572965	-0.000224194	-682.008	-682.014	[[ 0.08059034 -0.00022419] [-0.00022419 0.07493155]]	0.0749227	-682.014	0.0805992	-682.008	0.0914124	-0.0164897	-0.0108132	6
211	[-492.22058482]	[-492.22863894]	-192.057	-192.043	-0.0310138	-297.8	-681.932	[-491.78147076]	[-492.56424668]	-191.611	-192.318	-0.124927	-297.785	-681.839	0.0747657	0.0673422	-0.00251878	-0.00706579	-4.2694e-05	-681.857	-681.864	[[ 7.4765680e-02 -4.2694000e-05] [-4.2694000e-05 6.7342165e-02]]	0.0673419	-681.864	0.0747659	-681.857	0.0923337	-0.0249917	-0.0175677	6
212	[-492.0883765]	[-492.11043358]	-192.067	-192.059	-0.041461	-297.651	-681.819	[-491.65350398]	[-492.45210575]	-191.621	-192.333	-0.140397	-297.637	-681.731	0.0834914	0.0706976	0.000263218	-0.00554851	0.000593205	-681.735	-681.748	[[0.08349137 0.0005932 ] [0.0005932 0.07069763]]	0.0706702	-681.748	0.0835188	-681.735	0.0872105	-0.0165403	-0.00369164	6
213	[-492.07253032]	[-492.11078173]	-192.05	-192.07	-0.0230537	-297.648	-681.79	[-491.64161976]	[-492.44904195]	-191.604	-192.343	-0.111694	-297.642	-681.701	0.0758761	0.0694489	-0.000715081	-0.00546988	-8.2771e-05	-681.715	-681.721	[[ 7.5876140e-02 -8.2771000e-05] [-8.2771000e-05 6.9448892e-02]]	0.0694478	-681.721	0.0758772	-681.715	0.0899143	-0.0204665	-0.0140371	6
214	[-492.148335]	[-492.18469131]	-192.055	-192.062	-0.0292168	-297.734	-681.88	[-491.71538073]	[-492.52011705]	-191.606	-192.335	-0.126479	-297.723	-681.791	0.0728557	0.0694789	-0.0030701	-0.00604044	-0.000127495	-681.807	-681.81	[[ 0.07285575 -0.0001275 ] [-0.0001275 0.06947885]]	0.069474	-681.81	0.0728606	-681.807	0.088498	-0.019024	-0.0156375	6
215	[-492.22788801]	[-492.23343457]	-192.071	-192.062	-0.0240429	-297.796	-681.953	[-491.78997653]	[-492.5721417]	-191.623	-192.34	-0.118429	-297.783	-681.864	0.079437	0.0658353	-0.00186483	-0.00813317	-2.28e-07	-681.874	-681.887	[[ 7.9436979e-02 -2.2800000e-07] [-2.2800000e-07 6.5835272e-02]]	0.0658353	-681.887	0.079437	-681.874	0.0889661	-0.0231308	-0.00952914	6
216	[-492.19801576]	[-492.22365462]	-192.075	-192.07	-0.0224582	-297.779	-681.946	[-491.74799209]	[-492.54280868]	-191.626	-192.338	-0.118099	-297.758	-681.84	0.072609	0.0619015	-0.0036712	-0.0139433	0.000388879	-681.873	-681.884	[[0.07260903 0.00038888] [0.00038888 0.06190153]]	0.0618874	-681.884	0.0726231	-681.873	0.105702	-0.0438142	-0.0330785	6
217	[-492.17900399]	[-492.20333056]	-192.058	-192.052	-0.0275514	-297.762	-681.899	[-491.73617655]	[-492.53466526]	-191.611	-192.327	-0.127673	-297.74	-681.805	0.0786327	0.0705016	-0.00259011	-0.00699307	-0.000160611	-681.821	-681.829	[[ 0.07863268 -0.00016061] [-0.00016061 0.0705016 ]]	0.0704984	-681.829	0.0786358	-681.821	0.0945393	-0.0240408	-0.0159034	6
218	[-492.16363716]	[-492.1835522]	-192.049	-192.061	-0.0289912	-297.752	-681.891	[-491.71816498]	[-492.50650782]	-191.604	-192.33	-0.123727	-297.731	-681.788	0.0760354	0.0726271	-0.00202946	-0.00724038	-0.00024616	-681.815	-681.819	[[ 0.07603541 -0.00024616] [-0.00024616 0.07262705]]	0.0726094	-681.819	0.0760531	-681.815	0.103318	-0.0307088	-0.0272651	6
219	[-492.1406592]	[-492.150427]	-192.074	-192.076	-0.0274825	-297.703	-681.88	[-491.69681903]	[-492.47892132]	-191.628	-192.347	-0.125931	-297.682	-681.783	0.0746582	0.0693626	-0.000634509	-0.00821483	0.000100024	-681.805	-681.811	[[0.07465815 0.00010002] [0.00010002 0.06936259]]	0.0693607	-681.811	0.07466	-681.805	0.0970583	-0.0276976	-0.0223982	6
220	[-492.16540829]	[-492.19287625]	-192.039	-192.06	-0.0383535	-297.763	-681.901	[-491.71756909]	[-492.52501899]	-191.59	-192.334	-0.138402	-297.74	-681.802	0.0768725	0.0642491	-0.000620304	-0.0103929	-0.000178397	-681.824	-681.837	[[ 0.07687248 -0.0001784 ] [-0.0001784 0.06424914]]	0.0642466	-681.837	0.076875	-681.824	0.0989115	-0.0346648	-0.0220365	6
221	[-492.32294539]	[-492.33074688]	-192.063	-192.044	-0.0313027	-297.898	-682.036	[-491.88665136]	[-492.66363526]	-191.618	-192.318	-0.12999	-297.881	-681.947	0.0748944	0.068969	-0.00225184	-0.00591981	0.000129898	-681.961	-681.967	[[0.07489445 0.0001299 ] [0.0001299 0.06896903]]	0.0689662	-681.967	0.0748973	-681.961	0.0888712	-0.0199051	-0.0139739	6
222	[-492.12624858]	[-492.14824792]	-192.081	-192.07	-0.0263007	-297.687	-681.864	[-491.67865376]	[-492.47027387]	-191.635	-192.343	-0.122788	-297.661	-681.762	0.0746336	0.0696784	-0.00290816	-0.00658837	-2.3147e-05	-681.79	-681.795	[[ 7.4633617e-02 -2.3147000e-05] [-2.3147000e-05 6.9678397e-02]]	0.0696783	-681.795	0.0746337	-681.79	0.102548	-0.0328692	-0.0279138	6
223	[-492.12470973]	[-492.13254375]	-192.049	-192.054	-0.0257537	-297.704	-681.833	[-491.68421915]	[-492.46000248]	-191.604	-192.328	-0.117382	-297.686	-681.736	0.0801017	0.0759263	-0.00165042	-0.00203096	0.000385779	-681.753	-681.757	[[0.0801017 0.00038578] [0.00038578 0.07592633]]	0.075891	-681.757	0.080137	-681.753	0.0969367	-0.0210457	-0.0167997	6
224	[-492.31827854]	[-492.33319039]	-192.074	-192.072	-0.0261232	-297.876	-682.049	[-491.89044988]	[-492.66787731]	-191.632	-192.348	-0.119681	-297.866	-681.965	0.0775755	0.0716504	-0.00129612	-0.00499509	0.000172998	-681.971	-681.977	[[0.07757553 0.000173 ] [0.000173 0.0716504 ]]	0.0716453	-681.977	0.0775806	-681.971	0.0831804	-0.0115351	-0.00559984	6
225	[-492.15994063]	[-492.17569513]	-192.055	-192.083	-0.0240938	-297.726	-681.887	[-491.72746048]	[-492.51104226]	-191.611	-192.357	-0.115704	-297.715	-681.798	0.076062	0.0751577	-0.00214519	-0.00466713	-0.000193478	-681.811	-681.812	[[ 0.07606202 -0.00019348] [-0.00019348 0.07515772]]	0.0751181	-681.812	0.0761017	-681.811	0.089063	-0.0139449	-0.0129613	6
226	[-492.05992957]	[-492.02762877]	-192.099	-192.044	-0.0290699	-297.604	-681.776	[-491.62685717]	[-492.36765878]	-191.651	-192.32	-0.128582	-297.59	-681.69	0.075259	0.0751363	-0.0023468	-0.0044148	7.841e-06	-681.7	-681.7	[[7.5258982e-02 7.8410000e-06] [7.8410000e-06 7.5136313e-02]]	0.0751358	-681.7	0.0752595	-681.7	0.0859162	-0.0107803	-0.0106567	6
227	[-492.14035181]	[-492.13149315]	-192.081	-192.055	-0.0335088	-297.692	-681.862	[-491.71234374]	[-492.47619938]	-191.635	-192.327	-0.13397	-297.682	-681.778	0.075009	0.0702329	-0.00120445	-0.00682171	0.000142898	-681.787	-681.792	[[0.07500903 0.0001429 ] [0.0001429 0.07023291]]	0.0702286	-681.792	0.0750133	-681.787	0.0837287	-0.0135001	-0.00871545	6
228	[-492.27729061]	[-492.25738467]	-192.078	-192.054	-0.0350675	-297.82	-681.987	[-491.83771315]	[-492.59314363]	-191.631	-192.328	-0.132517	-297.804	-681.896	0.0711611	0.0703873	-0.00323639	-0.00609809	-0.000190996	-681.916	-681.917	[[ 0.07116113 -0.000191 ] [-0.000191 0.0703873 ]]	0.0703427	-681.917	0.0712057	-681.916	0.0912324	-0.0208897	-0.0200267	6
229	[-492.18826295]	[-492.18032507]	-192.068	-192.051	-0.0254446	-297.755	-681.9	[-491.74062577]	[-492.5028796]	-191.622	-192.323	-0.119098	-297.732	-681.796	0.0724121	0.0686614	-0.00305661	-0.00787832	-0.000217808	-681.828	-681.831	[[ 0.07241211 -0.00021781] [-0.00021781 0.06866141]]	0.0686488	-681.831	0.0724247	-681.828	0.104249	-0.0355999	-0.0318239	6
230	[-492.20129628]	[-492.24266618]	-192.053	-192.074	-0.0197969	-297.791	-681.937	[-491.76283434]	[-492.58027265]	-191.61	-192.351	-0.108551	-297.777	-681.846	0.0756908	0.067011	-0.00254122	-0.00753521	0.00011154	-681.862	-681.87	[[0.07569083 0.00011154] [0.00011154 0.06701097]]	0.0670095	-681.87	0.0756923	-681.862	0.090739	-0.0237295	-0.0150467	6
231	[-492.21135719]	[-492.21769968]	-192.073	-192.071	-0.0257929	-297.767	-681.937	[-491.77235391]	[-492.54582472]	-191.624	-192.335	-0.122477	-297.754	-681.836	0.0776373	0.0705365	-0.00125239	-0.00976953	0.000135553	-681.859	-681.867	[[0.07763728 0.00013555] [0.00013555 0.07053649]]	0.0705339	-681.867	0.0776399	-681.859	0.10104	-0.0305063	-0.0234004	6
232	[-492.10234552]	[-492.13377202]	-192.049	-192.076	-0.0259997	-297.682	-681.832	[-491.6632528]	[-492.46248437]	-191.604	-192.346	-0.118425	-297.667	-681.735	0.0745646	0.0703411	-0.00216143	-0.00714243	-0.00045052	-681.758	-681.762	[[ 0.07456458 -0.00045052] [-0.00045052 0.07034115]]	0.0702936	-681.762	0.0746121	-681.757	0.0967407	-0.0264471	-0.0221286	6
233	[-492.13655397]	[-492.15419385]	-192.09	-192.09	-0.0279704	-297.685	-681.893	[-491.69799095]	[-492.48909649]	-191.644	-192.366	-0.122426	-297.67	-681.802	0.0804893	0.064779	-0.00028693	-0.0102272	7.5188e-05	-681.813	-681.829	[[8.0489343e-02 7.5188000e-05] [7.5188000e-05 6.4779004e-02]]	0.0647786	-681.829	0.0804897	-681.813	0.0912481	-0.0264694	-0.0107584	6
234	[-492.07258593]	[-492.0543254]	-192.058	-192.038	-0.0247527	-297.65	-681.771	[-491.64054496]	[-492.40031981]	-191.615	-192.312	-0.115699	-297.643	-681.685	0.0775583	0.0773865	-0.000268613	-0.00149504	2.923e-05	-681.693	-681.694	[[7.7558347e-02 2.9230000e-05] [2.9230000e-05 7.7386459e-02]]	0.0773816	-681.694	0.0775632	-681.693	0.0854348	-0.00805315	-0.00787159	6
235	[-492.04716156]	[-492.06254995]	-192.071	-192.063	-0.0297527	-297.613	-681.778	[-491.61020057]	[-492.39627321]	-191.624	-192.332	-0.129928	-297.599	-681.685	0.0744178	0.0724805	-0.00360484	-0.00721118	-5.671e-06	-681.703	-681.705	[[ 7.4417765e-02 -5.6710000e-06] [-5.6710000e-06 7.2480541e-02]]	0.0724805	-681.705	0.0744178	-681.703	0.0932974	-0.0208169	-0.0188796	6
236	[-492.2107346]	[-492.21804859]	-192.093	-192.06	-0.0312059	-297.761	-681.945	[-491.77794409]	[-492.55579803]	-191.647	-192.333	-0.128193	-297.749	-681.857	0.0757259	0.0682437	-0.00409185	-0.0067476	0.000137783	-681.869	-681.876	[[0.07572586 0.00013778] [0.00013778 0.06824369]]	0.0682412	-681.876	0.0757284	-681.869	0.0881133	-0.0198722	-0.0123849	6
237	[-492.03964953]	[-492.08976621]	-192.026	-192.089	-0.0318707	-297.641	-681.788	[-491.61281813]	[-492.43672214]	-191.578	-192.363	-0.132917	-297.634	-681.708	0.0752828	0.072706	-0.00124441	-0.00414022	-0.000115051	-681.713	-681.715	[[ 0.07528278 -0.00011505] [-0.00011505 0.07270605]]	0.0727009	-681.715	0.0752879	-681.713	0.080318	-0.0076171	-0.00503012	6
238	[-492.09437757]	[-492.15129057]	-192.043	-192.09	-0.0335649	-297.673	-681.84	[-491.66486884]	[-492.49065142]	-191.594	-192.363	-0.136273	-297.662	-681.756	0.0757874	0.0741549	-0.00123536	-0.00651421	7.0423e-05	-681.764	-681.766	[[7.5787443e-02 7.0423000e-05] [7.0423000e-05 7.4154915e-02]]	0.0741519	-681.766	0.0757905	-681.764	0.0838141	-0.00966227	-0.00802367	6
239	[-492.18050514]	[-492.18814288]	-192.074	-192.068	-0.0228356	-297.744	-681.908	[-491.73861773]	[-492.51881715]	-191.626	-192.343	-0.114302	-297.729	-681.812	0.0764354	0.071874	-0.00308451	-0.00484281	0.000121327	-681.832	-681.836	[[0.0764354 0.00012133] [0.00012133 0.07187399]]	0.0718708	-681.836	0.0764386	-681.832	0.0959404	-0.0240696	-0.0195018	6
240	[-492.27313537]	[-492.31291136]	-192.064	-192.073	-0.0307598	-297.866	-682.034	[-491.84314684]	[-492.64961293]	-191.62	-192.35	-0.124083	-297.856	-681.95	0.0769499	0.0680317	-0.001306	-0.00705077	0.000100405	-681.957	-681.966	[[0.07694989 0.0001004 ] [0.0001004 0.06803165]]	0.0680305	-681.966	0.076951	-681.957	0.0841222	-0.0160917	-0.0071712	7
241	[-492.15351299]	[-492.17574015]	-192.065	-192.086	-0.02482	-297.717	-681.893	[-491.71917304]	[-492.51253082]	-191.62	-192.362	-0.109973	-297.709	-681.801	0.0749263	0.0766367	-0.0024547	-0.00335663	-1.905e-06	-681.818	-681.816	[[ 7.4926285e-02 -1.9050000e-06] [-1.9050000e-06 7.6636721e-02]]	0.0749263	-681.818	0.0766367	-681.816	0.0917169	-0.0167906	-0.0150801	7
242	[-492.20266884]	[-492.18868523]	-192.081	-192.066	-0.0262025	-297.748	-681.92	[-491.77490406]	[-492.52993118]	-191.637	-192.336	-0.113817	-297.746	-681.832	0.0723769	0.0754657	-0.00120917	-0.00522904	-9.5238e-05	-681.848	-681.845	[[ 7.2376870e-02 -9.5238000e-05] [-9.5238000e-05 7.5465653e-02]]	0.0723739	-681.848	0.0754686	-681.845	0.0885896	-0.0162157	-0.013121	7
243	[-492.05447781]	[-492.05652689]	-192.064	-192.061	-0.028316	-297.627	-681.781	[-491.62490555]	[-492.40066659]	-191.619	-192.337	-0.121125	-297.622	-681.699	0.079691	0.0676172	-0.000644564	-0.00588992	-0.000345162	-681.701	-681.713	[[ 0.07969098 -0.00034516] [-0.00034516 0.06761723]]	0.0676074	-681.713	0.0797008	-681.701	0.0818405	-0.0142331	-0.00213967	7
244	[-492.0801776]	[-492.08884577]	-192.06	-192.05	-0.035089	-297.659	-681.803	[-491.64089475]	[-492.42170376]	-191.612	-192.319	-0.135458	-297.642	-681.708	0.0716669	0.0692095	-0.00313311	-0.00861771	-0.000273708	-681.732	-681.734	[[ 0.0716669 -0.00027371] [-0.00027371 0.06920951]]	0.0691794	-681.734	0.071697	-681.732	0.0950334	-0.025854	-0.0233364	7
245	[-492.07266502]	[-492.04868992]	-192.102	-192.051	-0.0251752	-297.61	-681.789	[-491.63397559]	[-492.37827114]	-191.656	-192.322	-0.120543	-297.594	-681.692	0.0784377	0.0690378	-0.00308788	-0.00892953	0.000103515	-681.71	-681.72	[[0.07843774 0.00010352] [0.00010352 0.0690378 ]]	0.0690367	-681.72	0.0784389	-681.71	0.0967313	-0.0276947	-0.0182924	7
246	[-492.06400357]	[-492.0406052]	-192.083	-192.043	-0.0263374	-297.619	-681.771	[-491.62420895]	[-492.37009029]	-191.637	-192.312	-0.125717	-297.599	-681.674	0.076285	0.0718413	-0.00172887	-0.00654687	-1.5678e-05	-681.695	-681.7	[[ 7.6284983e-02 -1.5678000e-05] [-1.5678000e-05 7.1841332e-02]]	0.0718413	-681.7	0.076285	-681.695	0.0972898	-0.0254485	-0.0210047	7
247	[-492.12974175]	[-492.13749352]	-192.099	-192.088	-0.0299015	-297.674	-681.891	[-491.68243057]	[-492.4649815]	-191.652	-192.357	-0.133265	-297.649	-681.792	0.0771157	0.0723441	-0.00295559	-0.00754307	0.000211861	-681.814	-681.818	[[0.07711573 0.00021186] [0.00021186 0.07234412]]	0.0723347	-681.818	0.0771251	-681.814	0.0990266	-0.0266919	-0.0219015	7
248	[-492.22457412]	[-492.2450242]	-192.076	-192.092	-0.0276983	-297.78	-681.976	[-491.77852091]	[-492.57368385]	-191.631	-192.363	-0.127791	-297.757	-681.879	0.0729178	0.0581844	-0.00394923	-0.0133394	-3.6018e-05	-681.903	-681.918	[[ 7.2917776e-02 -3.6018000e-05] [-3.6018000e-05 5.8184400e-02]]	0.0581843	-681.918	0.0729179	-681.903	0.0967451	-0.0385608	-0.0238273	7
249	[-492.28944289]	[-492.33085427]	-192.054	-192.092	-0.0263995	-297.859	-682.032	[-491.843819]	[-492.66133546]	-191.607	-192.365	-0.124707	-297.838	-681.935	0.0757627	0.0678585	-0.00297329	-0.0089652	-1.2731e-05	-681.956	-681.964	[[ 7.5762678e-02 -1.2731000e-05] [-1.2731000e-05 6.7858515e-02]]	0.0678585	-681.964	0.0757627	-681.956	0.0965855	-0.028727	-0.0208228	7
250	[-492.0770322]	[-492.12058363]	-192.048	-192.056	-0.0308309	-297.663	-681.798	[-491.63685244]	[-492.45313797]	-191.609	-192.331	-0.129532	-297.638	-681.707	0.0772931	0.0691321	-0.0012854	-0.00745197	-0.000303584	-681.721	-681.729	[[ 0.07729315 -0.00030358] [-0.00030358 0.06913208]]	0.0691208	-681.729	0.0773044	-681.721	0.0905583	-0.0214375	-0.0132539	7
251	[-492.17958504]	[-492.24475955]	-192.04	-192.085	-0.0299734	-297.773	-681.929	[-491.74090881]	[-492.57676477]	-191.595	-192.36	-0.125831	-297.754	-681.834	0.0753504	0.0705653	-0.000906501	-0.00602159	0.000442037	-681.854	-681.858	[[0.07535038 0.00044204] [0.00044204 0.0705653 ]]	0.0705248	-681.858	0.0753909	-681.854	0.0945143	-0.0239894	-0.0191234	7
252	[-492.21587552]	[-492.18437448]	-192.099	-192.056	-0.0240272	-297.745	-681.923	[-491.77397288]	[-492.50959319]	-191.652	-192.327	-0.121281	-297.723	-681.823	0.0777065	0.0694733	-0.00156623	-0.00716522	-0.00013538	-681.845	-681.854	[[ 0.07770652 -0.00013538] [-0.00013538 0.06947332]]	0.0694711	-681.854	0.0777087	-681.845	0.100162	-0.0306904	-0.0224528	7
253	[-492.17793669]	[-492.1232209]	-192.088	-192.021	-0.0285755	-297.72	-681.857	[-491.72851638]	[-492.4469564]	-191.64	-192.289	-0.120478	-297.7	-681.75	0.0738083	0.071287	-0.00331216	-0.00825603	-8.6628e-05	-681.783	-681.786	[[ 7.3808261e-02 -8.6628000e-05] [-8.6628000e-05 7.1287040e-02]]	0.0712841	-681.786	0.0738112	-681.783	0.107325	-0.0360408	-0.0335136	7
254	[-492.28213265]	[-492.22935532]	-192.084	-192.023	-0.0280474	-297.835	-681.969	[-491.85382296]	[-492.5670211]	-191.636	-192.299	-0.120892	-297.826	-681.882	0.0734538	0.0727383	-0.00251452	-0.00405886	-3.1479e-05	-681.895	-681.896	[[ 7.3453771e-02 -3.1479000e-05] [-3.1479000e-05 7.2738287e-02]]	0.0727369	-681.896	0.0734552	-681.895	0.086636	-0.0138991	-0.0131808	7
255	[-492.32685859]	[-492.35562115]	-192.036	-192.059	-0.0312512	-297.919	-682.046	[-491.89688309]	[-492.69119004]	-191.59	-192.336	-0.12994	-297.906	-681.962	0.0709005	0.0757975	-0.00345723	-0.00245223	0.000233352	-681.975	-681.97	[[0.07090049 0.00023335] [0.00023335 0.07579747]]	0.0708894	-681.975	0.0758086	-681.97	0.0838783	-0.0129889	-0.00806976	7
256	[-492.2184283]	[-492.20772254]	-192.083	-192.067	-0.0230953	-297.773	-681.946	[-491.78414996]	[-492.54761508]	-191.633	-192.341	-0.117533	-297.765	-681.857	0.0744814	0.0744747	-0.00118119	-0.00542023	0.000392192	-681.872	-681.872	[[0.07448144 0.00039219] [0.00039219 0.07447468]]	0.0740859	-681.872	0.0748703	-681.871	0.0890149	-0.014929	-0.0141446	7
257	[-492.28085147]	[-492.30387261]	-192.048	-192.04	-0.034217	-297.87	-681.993	[-491.84659668]	[-492.64302249]	-191.6	-192.315	-0.133644	-297.857	-681.906	0.0728738	0.0677028	-0.00149039	-0.00711188	-5.9765e-05	-681.92	-681.925	[[ 7.2873800e-02 -5.9765000e-05] [-5.9765000e-05 6.7702835e-02]]	0.0677021	-681.925	0.0728745	-681.92	0.0870319	-0.0193297	-0.0141574	7
258	[-492.22751796]	[-492.21379718]	-192.087	-192.061	-0.0279864	-297.772	-681.948	[-491.78952709]	[-492.54274293]	-191.639	-192.33	-0.126607	-297.756	-681.852	0.0758449	0.0760564	-0.00176624	-0.00663158	-6.5077e-05	-681.872	-681.872	[[ 7.5844869e-02 -6.5077000e-05] [-6.5077000e-05 7.6056421e-02]]	0.0758265	-681.872	0.0760748	-681.872	0.0958115	-0.019985	-0.0197366	7
259	[-492.12532733]	[-492.09579501]	-192.064	-192.041	-0.0265645	-297.687	-681.818	[-491.68650704]	[-492.43016044]	-191.618	-192.32	-0.120555	-297.669	-681.728	0.0749781	0.0750728	-0.00325105	-0.00429417	0.000194053	-681.743	-681.743	[[0.07497807 0.00019405] [0.00019405 0.07507282]]	0.0748257	-681.743	0.0752252	-681.743	0.0906282	-0.0158025	-0.015403	7
260	[-492.05026338]	[-492.09112941]	-192.072	-192.081	-0.0357148	-297.613	-681.802	[-491.60846237]	[-492.4185141]	-191.626	-192.352	-0.137778	-297.59	-681.707	0.0756982	0.0693367	-0.00476168	-0.0089829	-0.000596079	-681.726	-681.732	[[ 0.0756982 -0.00059608] [-0.00059608 0.06933667]]	0.0692813	-681.732	0.0757536	-681.726	0.0950092	-0.0257279	-0.0192557	7
261	[-492.08547464]	[-492.07769632]	-192.063	-192.031	-0.0256506	-297.673	-681.793	[-491.64619916]	[-492.410207]	-191.617	-192.304	-0.1245	-297.656	-681.7	0.0771295	0.0742848	-0.00268789	-0.00617703	0.000303027	-681.716	-681.719	[[0.0771295 0.00030303] [0.00030303 0.07428485]]	0.0742529	-681.719	0.0771614	-681.716	0.0924954	-0.0182424	-0.0153339	7
262	[-492.18150201]	[-492.15069004]	-192.065	-192.046	-0.029105	-297.731	-681.871	[-491.72959802]	[-492.47671801]	-191.613	-192.321	-0.128442	-297.706	-681.769	0.0774161	0.0738844	-0.00280733	-0.00356346	2.9937e-05	-681.794	-681.798	[[7.7416086e-02 2.9937000e-05] [2.9937000e-05 7.3884381e-02]]	0.0738841	-681.798	0.0774163	-681.794	0.102474	-0.0285897	-0.0250575	7
263	[-492.04536897]	[-492.06355746]	-192.048	-192.045	-0.0281883	-297.636	-681.758	[-491.58694682]	[-492.3811528]	-191.603	-192.317	-0.12204	-297.606	-681.648	0.0765082	0.0658266	-0.00234594	-0.00909286	8.0015e-05	-681.681	-681.692	[[7.6508193e-02 8.0015000e-05] [8.0015000e-05 6.5826552e-02]]	0.065826	-681.692	0.0765088	-681.681	0.110079	-0.0442529	-0.03357	7
264	[-492.09461313]	[-492.11945587]	-192.052	-192.08	-0.0307537	-297.67	-681.833	[-491.66041878]	[-492.45231405]	-191.607	-192.355	-0.12769	-297.655	-681.745	0.0751834	0.0693774	-0.00447321	-0.00833729	-0.000150726	-681.758	-681.764	[[ 0.07518336 -0.00015073] [-0.00015073 0.06937741]]	0.0693735	-681.764	0.0751873	-681.758	0.0884846	-0.0191111	-0.0132973	7
265	[-492.17201981]	[-492.19986715]	-192.074	-192.09	-0.0249548	-297.731	-681.921	[-491.74049666]	[-492.5311877]	-191.626	-192.364	-0.117071	-297.721	-681.829	0.0786987	0.0748584	-0.00193602	-0.00447142	7.0698e-05	-681.842	-681.846	[[7.8698718e-02 7.0698000e-05] [7.0698000e-05 7.4858443e-02]]	0.0748571	-681.846	0.0787	-681.842	0.0918591	-0.0170019	-0.0131591	7
266	[-492.10271992]	[-492.13725019]	-192.053	-192.086	-0.0300736	-297.672	-681.841	[-491.66773695]	[-492.46688401]	-191.611	-192.362	-0.122189	-297.654	-681.749	0.0715514	0.0727231	-0.00338832	-0.00418773	-9.8255e-05	-681.77	-681.768	[[ 7.1551430e-02 -9.8255000e-05] [-9.8255000e-05 7.2723145e-02]]	0.0715432	-681.77	0.0727313	-681.768	0.0922325	-0.0206892	-0.0195011	7
267	[-492.1201455]	[-492.12692434]	-192.091	-192.06	-0.0283249	-297.687	-681.866	[-491.67879486]	[-492.46158495]	-191.644	-192.339	-0.122977	-297.668	-681.774	0.0774864	0.072386	-0.00158025	-0.00488312	0.000133108	-681.788	-681.793	[[0.0774864 0.00013311] [0.00013311 0.07238602]]	0.0723826	-681.793	0.0774899	-681.788	0.0917362	-0.0193536	-0.0142463	7
268	[-492.14451419]	[-492.14116178]	-192.09	-192.086	-0.0226381	-297.677	-681.876	[-491.69563753]	[-492.45894137]	-191.642	-192.355	-0.11938	-297.653	-681.769	0.0772144	0.0681244	-0.00186984	-0.0078742	0.000317823	-681.799	-681.808	[[0.07721443 0.00031782] [0.00031782 0.06812441]]	0.0681133	-681.808	0.0772255	-681.799	0.10733	-0.0392168	-0.0301046	7
269	[-492.20294787]	[-492.21667624]	-192.086	-192.067	-0.0268525	-297.759	-681.938	[-491.75015661]	[-492.53393507]	-191.64	-192.34	-0.126367	-297.729	-681.835	0.0762256	0.0693123	-0.00266993	-0.00535242	0.000213072	-681.862	-681.869	[[0.07622563 0.00021307] [0.00021307 0.0693123 ]]	0.0693057	-681.869	0.0762322	-681.862	0.103005	-0.0336994	-0.0267729	7
270	[-492.12484189]	[-492.13508712]	-192.085	-192.094	-0.02937	-297.666	-681.874	[-491.68056744]	[-492.46003339]	-191.638	-192.364	-0.129089	-297.643	-681.774	0.0739073	0.0699825	-0.00240456	-0.00911745	-8.0747e-05	-681.8	-681.804	[[ 7.3907321e-02 -8.0747000e-05] [-8.0747000e-05 6.9982536e-02]]	0.0699809	-681.804	0.073909	-681.8	0.0999734	-0.0299925	-0.0260644	7
271	[-492.31542199]	[-492.28698208]	-192.083	-192.049	-0.0245182	-297.865	-682.02	[-491.87730905]	[-492.61953877]	-191.638	-192.322	-0.117042	-297.849	-681.925	0.0746888	0.0714298	-0.00253713	-0.00574689	0.000349932	-681.946	-681.949	[[0.07468876 0.00034993] [0.00034993 0.07142978]]	0.0713926	-681.949	0.0747259	-681.946	0.095222	-0.0238294	-0.0204961	7
272	[-492.12843902]	[-492.1803426]	-192.041	-192.082	-0.0331393	-297.706	-681.861	[-491.68847661]	[-492.50662587]	-191.592	-192.351	-0.12964	-297.689	-681.762	0.0798893	0.0795288	-0.00263109	-0.00216322	0.000698988	-681.781	-681.782	[[0.07988932 0.00069899] [0.00069899 0.0795288 ]]	0.0789872	-681.782	0.0804309	-681.781	0.0995469	-0.0205597	-0.019116	7
273	[-492.1859848]	[-492.19337517]	-192.048	-192.05	-0.0323202	-297.761	-681.891	[-491.74305389]	[-492.52115273]	-191.604	-192.318	-0.131537	-297.739	-681.794	0.0753785	0.0728638	-0.00306499	-0.00459482	0.00019464	-681.816	-681.818	[[0.07537847 0.00019464] [0.00019464 0.07286383]]	0.0728488	-681.818	0.0753934	-681.816	0.0973863	-0.0245374	-0.0219928	7
274	[-492.20789296]	[-492.20955979]	-192.094	-192.072	-0.0319073	-297.753	-681.951	[-491.76672526]	[-492.54277741]	-191.645	-192.345	-0.129602	-297.737	-681.857	0.0776127	0.0670705	-0.00125027	-0.00872513	6.3846e-05	-681.874	-681.884	[[7.7612704e-02 6.3846000e-05] [6.3846000e-05 6.7070476e-02]]	0.0670701	-681.884	0.0776131	-681.874	0.0942713	-0.0272012	-0.0166582	7
275	[-492.21602936]	[-492.2503303]	-192.056	-192.078	-0.0256321	-297.796	-681.956	[-491.76819531]	[-492.57139588]	-191.612	-192.349	-0.121358	-297.772	-681.854	0.0764876	0.0705023	-0.00158724	-0.00608423	0.000149323	-681.88	-681.886	[[0.07648764 0.00014932] [0.00014932 0.07050234]]	0.0704986	-681.886	0.0764914	-681.88	0.102126	-0.0316272	-0.0256345	7
276	[-492.18905792]	[-492.22060542]	-192.072	-192.073	-0.0283228	-297.759	-681.932	[-491.7630992]	[-492.56867504]	-191.626	-192.35	-0.12074	-297.754	-681.851	0.0782357	0.0672798	-0.000502206	-0.00590154	0.00039549	-681.854	-681.865	[[0.07823566 0.00039549] [0.00039549 0.06727982]]	0.0672656	-681.865	0.0782499	-681.854	0.0814604	-0.0141948	-0.00321049	7
277	[-492.13486781]	[-492.16069178]	-192.066	-192.096	-0.0249669	-297.696	-681.883	[-491.70360064]	[-492.49864593]	-191.619	-192.368	-0.117019	-297.689	-681.793	0.0779854	0.0755853	-0.000709127	-0.00505479	-0.000480349	-681.805	-681.808	[[ 0.07798538 -0.00048035] [-0.00048035 0.07558531]]	0.0754927	-681.808	0.0780779	-681.805	0.0906711	-0.0151784	-0.0125932	7
278	[-492.26394705]	[-492.26418213]	-192.08	-192.066	-0.0300008	-297.82	-681.995	[-491.82093785]	[-492.59454471]	-191.632	-192.339	-0.125173	-297.802	-681.898	0.07987	0.0682486	0.000266863	-0.0068907	0.000223398	-681.916	-681.927	[[0.07987002 0.0002234 ] [0.0002234 0.06824855]]	0.0682443	-681.927	0.0798743	-681.916	0.0970098	-0.0287655	-0.0171355	7
279	[-492.22380436]	[-492.2313239]	-192.077	-192.086	-0.0357734	-297.766	-681.965	[-491.79284178]	[-492.56880267]	-191.63	-192.357	-0.135192	-297.754	-681.876	0.0780699	0.0660569	-0.00224828	-0.00743914	0.000342102	-681.887	-681.899	[[0.07806986 0.0003421 ] [0.0003421 0.06605685]]	0.0660471	-681.899	0.0780796	-681.887	0.0890303	-0.0229831	-0.0109507	7
280	[-492.05772478]	[-492.05530421]	-192.086	-192.07	-0.034237	-297.6	-681.79	[-491.6210627]	[-492.38908903]	-191.638	-192.34	-0.137118	-297.584	-681.699	0.0710602	0.0742325	-0.00648229	-0.0047259	0.000331905	-681.719	-681.716	[[0.07106023 0.00033191] [0.00033191 0.07423253]]	0.0710259	-681.719	0.0742669	-681.716	0.0911362	-0.0201104	-0.0168694	8
281	[-492.11100273]	[-492.12398371]	-192.09	-192.068	-0.0350885	-297.674	-681.867	[-491.66850023]	[-492.45206087]	-191.645	-192.338	-0.136143	-297.653	-681.772	0.0701865	0.0689062	-0.00592691	-0.00946735	-0.000178622	-681.796	-681.798	[[ 0.07018655 -0.00017862] [-0.00017862 0.06890619]]	0.0688817	-681.798	0.070211	-681.796	0.0943806	-0.0254988	-0.0241696	8
282	[-492.21823837]	[-492.24681512]	-192.09	-192.095	-0.0301835	-297.751	-681.966	[-491.78969244]	[-492.58764753]	-191.646	-192.367	-0.124709	-297.743	-681.88	0.0772777	0.0756488	-0.00290025	-0.00382006	0.000339031	-681.889	-681.89	[[0.07727767 0.00033903] [0.00033903 0.07564884]]	0.0755811	-681.89	0.0773454	-681.889	0.0858419	-0.0102608	-0.00849644	8
283	[-492.09504132]	[-492.1026106]	-192.063	-192.07	-0.0332177	-297.659	-681.825	[-491.66728562]	[-492.43849953]	-191.612	-192.344	-0.129342	-297.651	-681.738	0.0794125	0.0754382	-0.000809228	-0.00528965	0.00027848	-681.746	-681.749	[[0.07941253 0.00027848] [0.00027848 0.07543818]]	0.0754188	-681.75	0.0794319	-681.745	0.0873869	-0.0119681	-0.00795493	8
284	[-492.13449556]	[-492.15565614]	-192.07	-192.08	-0.0340639	-297.69	-681.874	[-491.70658763]	[-492.49083001]	-191.625	-192.352	-0.130077	-297.678	-681.784	0.074862	0.0752497	-0.0020226	-0.00329423	-6.2947e-05	-681.799	-681.799	[[ 7.4862001e-02 -6.2947000e-05] [-6.2947000e-05 7.5249748e-02]]	0.074852	-681.799	0.0752597	-681.799	0.0899037	-0.0150517	-0.014644	8
285	[-492.19251172]	[-492.2074719]	-192.084	-192.081	-0.02315	-297.749	-681.937	[-491.76258407]	[-492.54643358]	-191.634	-192.353	-0.119975	-297.739	-681.846	0.0740654	0.0745906	-0.00310822	-0.00376338	-0.000359165	-681.863	-681.862	[[ 0.07406539 -0.00035916] [-0.00035916 0.07459058]]	0.0738831	-681.863	0.0747729	-681.862	0.0911753	-0.0172923	-0.0164024	8
286	[-492.12991831]	[-492.14982685]	-192.08	-192.101	-0.0341009	-297.669	-681.885	[-491.70442054]	[-492.49371653]	-191.631	-192.373	-0.135919	-297.663	-681.803	0.0774933	0.0722277	-0.0011016	-0.00357429	-0.000349078	-681.807	-681.812	[[ 0.0774933 -0.00034908] [-0.00034908 0.07222772]]	0.0722047	-681.812	0.0775163	-681.807	0.0820095	-0.00980487	-0.00449321	8
287	[-492.16367311]	[-492.22160091]	-192.056	-192.091	-0.0255439	-297.753	-681.925	[-491.74252588]	[-492.56767056]	-191.611	-192.365	-0.119848	-297.75	-681.847	0.0778059	0.0747569	-0.000161401	-0.00177576	-0.000362669	-681.848	-681.851	[[ 0.07780586 -0.00036267] [-0.00036267 0.07475693]]	0.0747144	-681.851	0.0778484	-681.848	0.078532	-0.00381763	-0.000683607	8
288	[-492.0770586]	[-492.10074568]	-192.068	-192.091	-0.0327151	-297.635	-681.827	[-491.63308315]	[-492.43208403]	-191.62	-192.363	-0.126886	-297.618	-681.728	0.0768437	0.0761518	-0.00323543	-0.00233974	0.000450621	-681.75	-681.75	[[0.07684372 0.00045062] [0.00045062 0.07615177]]	0.0759296	-681.751	0.0770659	-681.75	0.0985176	-0.022588	-0.0214517	8
289	[-492.08353301]	[-492.07468032]	-192.082	-192.053	-0.0318293	-297.63	-681.797	[-491.65439137]	[-492.42033114]	-191.639	-192.326	-0.124544	-297.621	-681.711	0.0745893	0.0723848	-0.000960882	-0.00614189	0.000147086	-681.722	-681.724	[[0.07458927 0.00014709] [0.00014709 0.07238478]]	0.072375	-681.724	0.074599	-681.722	0.085379	-0.0130039	-0.0107799	8
290	[-492.31482125]	[-492.29946746]	-192.103	-192.075	-0.0313393	-297.838	-682.048	[-491.88662292]	[-492.63824352]	-191.654	-192.346	-0.133955	-297.827	-681.961	0.075622	0.0764435	-0.00176311	-0.00240676	-0.000158261	-681.972	-681.971	[[ 0.07562205 -0.00015826] [-0.00015826 0.07644351]]	0.0755926	-681.972	0.0764729	-681.971	0.0873076	-0.011715	-0.0108347	8
291	[-492.10536176]	[-492.14439003]	-192.051	-192.077	-0.0296861	-297.694	-681.852	[-491.6690898]	[-492.4814992]	-191.601	-192.353	-0.133732	-297.676	-681.763	0.0799985	0.0694895	-0.000440771	-0.00640188	-0.000543671	-681.772	-681.782	[[ 0.07999849 -0.00054367] [-0.00054367 0.06948947]]	0.0694614	-681.782	0.0800265	-681.771	0.0882456	-0.0187842	-0.00821906	8
292	[-492.01238752]	[-492.03385845]	-192.047	-192.058	-0.0339779	-297.594	-681.733	[-491.57394885]	[-492.37376768]	-191.6	-192.334	-0.137793	-297.574	-681.645	0.078837	0.0636084	-0.000976158	-0.00651473	-0.000209758	-681.654	-681.669	[[ 0.07883698 -0.00020976] [-0.00020976 0.06360835]]	0.0636055	-681.669	0.0788399	-681.654	0.0878839	-0.0242785	-0.00904405	8
293	[-492.22212004]	[-492.22556315]	-192.069	-192.074	-0.0246618	-297.781	-681.949	[-491.79376006]	[-492.56399498]	-191.623	-192.349	-0.120814	-297.77	-681.863	0.0748797	0.0737722	-0.00258285	-0.00321261	-7.5604e-05	-681.874	-681.876	[[ 7.4879689e-02 -7.5604000e-05] [-7.5604000e-05 7.3772244e-02]]	0.0737671	-681.876	0.0748848	-681.874	0.0865425	-0.0127754	-0.0116577	8
294	[-492.10018284]	[-492.12598458]	-192.047	-192.056	-0.0314293	-297.694	-681.829	[-491.67005678]	[-492.45586583]	-191.608	-192.323	-0.130463	-297.679	-681.74	0.0698547	0.0786384	-0.00369129	-0.00413692	-3.436e-05	-681.759	-681.75	[[ 6.9854664e-02 -3.4360000e-05] [-3.4360000e-05 7.8638431e-02]]	0.0698545	-681.759	0.0786386	-681.75	0.0888773	-0.0190228	-0.0102388	8
295	[-492.05940816]	[-492.06345541]	-192.066	-192.053	-0.0235832	-297.634	-681.776	[-491.63199301]	[-492.40470941]	-191.622	-192.334	-0.1168	-297.624	-681.696	0.0715444	0.0704855	-0.00164673	-0.00209918	-0.000269303	-681.704	-681.705	[[ 0.07154442 -0.0002693 ] [-0.0002693 0.07048548]]	0.0704209	-681.705	0.071609	-681.704	0.0796255	-0.00920453	-0.00801649	8
296	[-492.17410149]	[-492.1395738]	-192.08	-192.038	-0.0269647	-297.715	-681.86	[-491.73625244]	[-492.47080198]	-191.633	-192.307	-0.126761	-297.699	-681.766	0.0739318	0.0736322	-0.00167944	-0.0071122	0.000147396	-681.786	-681.787	[[0.07393177 0.0001474 ] [0.0001474 0.07363222]]	0.0735719	-681.787	0.0739921	-681.786	0.0946505	-0.0210787	-0.0206584	8
297	[-492.15684972]	[-492.12869082]	-192.101	-192.051	-0.0294774	-297.69	-681.871	[-491.72154921]	[-492.46842354]	-191.654	-192.331	-0.131151	-297.671	-681.787	0.0752058	0.0682032	-0.0030484	-0.00449663	0.000204224	-681.796	-681.803	[[0.07520583 0.00020422] [0.00020422 0.06820319]]	0.0681972	-681.803	0.0752118	-681.796	0.0840411	-0.0158439	-0.00882932	8
298	[-492.13380713]	[-492.14920292]	-192.054	-192.055	-0.029397	-297.717	-681.856	[-491.70615292]	[-492.4884611]	-191.608	-192.329	-0.126996	-297.708	-681.772	0.0759095	0.0715126	-0.000831954	-0.00688748	0.000151773	-681.78	-681.784	[[0.07590945 0.00015177] [0.00015177 0.07151264]]	0.0715074	-681.784	0.0759147	-681.78	0.0836538	-0.0121464	-0.00773911	8
299	[-492.17568402]	[-492.21402469]	-192.039	-192.07	-0.0362483	-297.766	-681.911	[-491.74516952]	[-492.5600898]	-191.592	-192.342	-0.136451	-297.756	-681.827	0.072108	0.0666908	-0.00439383	-0.00873387	0.000339129	-681.839	-681.844	[[0.07210796 0.00033913] [0.00033913 0.06669081]]	0.0666697	-681.844	0.0721291	-681.839	0.0843803	-0.0177106	-0.0122512	8
300	[-492.14295577]	[-492.16828236]	-192.081	-192.091	-0.0266444	-297.69	-681.889	[-491.70684663]	[-492.5032471]	-191.634	-192.361	-0.125194	-297.675	-681.795	0.08007	0.0757588	-0.00127092	-0.00300036	7.133e-06	-681.809	-681.813	[[8.0069999e-02 7.1330000e-06] [7.1330000e-06 7.5758817e-02]]	0.0757588	-681.813	0.08007	-681.809	0.0943283	-0.0185695	-0.0142583	8
301	[-492.14238827]	[-492.16687421]	-192.063	-192.059	-0.0303108	-297.716	-681.869	[-491.71296605]	[-492.5134199]	-191.619	-192.34	-0.124231	-297.705	-681.788	0.0756259	0.0724152	-0.00178423	-0.00487466	0.000116403	-681.793	-681.796	[[0.07562587 0.0001164 ] [0.0001164 0.07241516]]	0.0724109	-681.796	0.0756301	-681.793	0.0803739	-0.00796296	-0.00474382	8
302	[-492.29217276]	[-492.3053422]	-192.064	-192.063	-0.032365	-297.852	-682.012	[-491.86687299]	[-492.65048375]	-191.613	-192.338	-0.129617	-297.848	-681.929	0.0820534	0.0707687	9.3175e-05	-0.00369828	-0.000140813	-681.93	-681.941	[[ 0.08205338 -0.00014081] [-0.00014081 0.0707687 ]]	0.0707669	-681.941	0.0820551	-681.93	0.0827703	-0.0120033	-0.000715126	8
303	[-492.13827777]	[-492.20867221]	-192.026	-192.085	-0.0326001	-297.746	-681.89	[-491.70888544]	[-492.55086465]	-191.578	-192.359	-0.128277	-297.738	-681.803	0.0717981	0.0762045	-0.00428285	-0.00405518	0.000248184	-681.818	-681.814	[[0.07179814 0.00024818] [0.00024818 0.07620452]]	0.0717842	-681.818	0.0762185	-681.814	0.0864243	-0.0146401	-0.0102058	8
304	[-492.17110452]	[-492.17874853]	-192.094	-192.072	-0.0323287	-297.723	-681.921	[-491.75117204]	[-492.52633989]	-191.648	-192.346	-0.128094	-297.721	-681.843	0.0808131	0.072897	-0.00113557	-0.00430737	-0.000338018	-681.841	-681.848	[[ 0.08081307 -0.00033802] [-0.00033802 0.07289701]]	0.0728826	-681.848	0.0808275	-681.84	0.0784318	-0.00554918	0.00239568	8
305	[-492.18353782]	[-492.19975038]	-192.061	-192.065	-0.0311607	-297.741	-681.898	[-491.75423709]	[-492.53354661]	-191.615	-192.332	-0.12685	-297.733	-681.807	0.0737851	0.0771223	-0.00153693	-0.00371632	0.000231139	-681.825	-681.821	[[0.0737851 0.00023114] [0.00023114 0.07712226]]	0.0737692	-681.825	0.0771382	-681.821	0.0916853	-0.0179161	-0.0145471	8
306	[-492.08999762]	[-492.11980929]	-192.069	-192.08	-0.0376959	-297.655	-681.842	[-491.66521836]	[-492.46670598]	-191.62	-192.356	-0.138253	-297.648	-681.763	0.0816067	0.0752438	-0.000806841	-0.00418384	0.000308022	-681.76	-681.766	[[0.08160665 0.00030802] [0.00030802 0.07524377]]	0.0752289	-681.766	0.0816215	-681.76	0.0789449	-0.00371597	0.00267666	8
307	[-492.25380257]	[-492.26273899]	-192.083	-192.078	-0.0268011	-297.804	-681.991	[-491.82186108]	[-492.59517709]	-191.64	-192.348	-0.124739	-297.787	-681.901	0.0715302	0.068945	-0.00328678	-0.00695536	1.4118e-05	-681.92	-681.923	[[7.1530224e-02 1.4118000e-05] [1.4118000e-05 6.8945043e-02]]	0.068945	-681.923	0.0715303	-681.92	0.0907919	-0.0218469	-0.0192615	8
308	[-492.17486963]	[-492.22966084]	-192.069	-192.097	-0.0322042	-297.744	-681.942	[-491.74266358]	[-492.57037746]	-191.62	-192.37	-0.132416	-297.734	-681.857	0.0762634	0.0742769	-0.00138466	-0.00465621	-0.000129345	-681.866	-681.868	[[ 0.07626345 -0.00012935] [-0.00012935 0.07427691]]	0.0742685	-681.868	0.0762718	-681.866	0.0849356	-0.010667	-0.00866373	8
309	[-492.17018103]	[-492.21514857]	-192.052	-192.068	-0.0323623	-297.764	-681.916	[-491.73623864]	[-492.55662313]	-191.602	-192.347	-0.131672	-297.753	-681.834	0.0744958	0.0708444	-0.00289907	-0.0051058	-0.000158546	-681.842	-681.845	[[ 0.07449575 -0.00015855] [-0.00015855 0.07084442]]	0.0708375	-681.845	0.0745026	-681.842	0.0823459	-0.0115083	-0.00784324	8
310	[-492.2292371]	[-492.23901023]	-192.058	-192.067	-0.0266483	-297.798	-681.95	[-491.79571191]	[-492.57372808]	-191.607	-192.342	-0.123609	-297.787	-681.86	0.0777311	0.0672625	-0.00210173	-0.00634263	-0.000176054	-681.873	-681.883	[[ 0.07773115 -0.00017605] [-0.00017605 0.06726253]]	0.0672596	-681.883	0.0777341	-681.873	0.0899745	-0.0227149	-0.0122404	8
311	[-492.11634395]	[-492.17415067]	-192.064	-192.088	-0.0307986	-297.687	-681.869	[-491.69381662]	[-492.50982052]	-191.618	-192.359	-0.126343	-297.682	-681.786	0.0765089	0.0724153	-0.000782856	-0.00634927	-8.2764e-05	-681.793	-681.797	[[ 7.6508905e-02 -8.2764000e-05] [-8.2764000e-05 7.2415330e-02]]	0.0724137	-681.797	0.0765106	-681.793	0.0832281	-0.0108145	-0.00671756	8
312	[-492.19421065]	[-492.20902604]	-192.077	-192.069	-0.0349457	-297.752	-681.933	[-491.76534702]	[-492.55356619]	-191.63	-192.343	-0.135164	-297.743	-681.851	0.0755162	0.070596	-0.00429363	-0.00442531	8.2696e-05	-681.858	-681.862	[[7.5516236e-02 8.2696000e-05] [8.2696000e-05 7.0595957e-02]]	0.0705946	-681.862	0.0755176	-681.858	0.0818831	-0.0112886	-0.00636552	8
313	[-492.13379068]	[-492.10354697]	-192.089	-192.044	-0.0229348	-297.684	-681.84	[-491.70780114]	[-492.4473799]	-191.639	-192.32	-0.11758	-297.683	-681.76	0.0754056	0.0718315	-0.00217325	-0.00521645	0.000483743	-681.765	-681.768	[[0.07540564 0.00048374] [0.00048374 0.0718315 ]]	0.0717672	-681.768	0.07547	-681.765	0.0802316	-0.00846442	-0.00476164	8
314	[-492.01905594]	[-492.0391091]	-192.042	-192.077	-0.0226144	-297.598	-681.74	[-491.59529345]	[-492.38304261]	-191.593	-192.349	-0.114014	-297.599	-681.655	0.0770521	0.0724652	-0.00244126	-0.0047005	-0.000144176	-681.663	-681.668	[[ 0.07705207 -0.00014418] [-0.00014418 0.07246517]]	0.0724606	-681.668	0.0770566	-681.663	0.0849969	-0.0125363	-0.00794035	8
315	[-492.19094406]	[-492.2027339]	-192.074	-192.061	-0.0317548	-297.752	-681.918	[-491.76003433]	[-492.54571347]	-191.628	-192.335	-0.13011	-297.742	-681.835	0.0825676	0.0722439	-0.0014484	-0.00484821	0.000216908	-681.836	-681.846	[[0.08256762 0.00021691] [0.00021691 0.07224388]]	0.0722393	-681.846	0.0825722	-681.836	0.0831977	-0.0109584	-0.000625545	8
316	[-492.20901737]	[-492.19524329]	-192.093	-192.069	-0.0237575	-297.756	-681.942	[-491.77684934]	[-492.53652205]	-191.65	-192.347	-0.118519	-297.745	-681.86	0.0739856	0.0691361	-0.000506106	-0.00821005	0.000120913	-681.868	-681.873	[[0.07398558 0.00012091] [0.00012091 0.06913608]]	0.0691331	-681.873	0.0739886	-681.868	0.0817232	-0.0125902	-0.00773463	8
317	[-492.11539659]	[-492.12533657]	-192.056	-192.064	-0.0331616	-297.686	-681.839	[-491.69270697]	[-492.46971242]	-191.613	-192.334	-0.130059	-297.682	-681.76	0.0719346	0.0641716	-0.00207504	-0.00970088	-0.000540443	-681.767	-681.775	[[ 0.07193455 -0.00054044] [-0.00054044 0.06417164]]	0.0641342	-681.775	0.071972	-681.767	0.0796287	-0.0154945	-0.00765669	8
318	[-492.05847517]	[-492.08510858]	-192.092	-192.07	-0.03583	-297.613	-681.81	[-491.61930192]	[-492.41921112]	-191.644	-192.34	-0.136957	-297.597	-681.718	0.0812008	0.0655168	-0.000351404	-0.00937734	-0.00021878	-681.729	-681.745	[[ 0.08120079 -0.00021878] [-0.00021878 0.06551683]]	0.0655138	-681.745	0.0812038	-681.729	0.0920481	-0.0265343	-0.0108442	8
319	[-492.14926504]	[-492.12589223]	-192.094	-192.039	-0.0312121	-297.692	-681.855	[-491.71071022]	[-492.4570287]	-191.647	-192.31	-0.130601	-297.674	-681.762	0.0767407	0.0705595	-0.00341745	-0.00753093	-7.5019e-05	-681.778	-681.784	[[ 7.6740696e-02 -7.5019000e-05] [-7.5019000e-05 7.0559499e-02]]	0.0705586	-681.784	0.0767416	-681.778	0.0925766	-0.0220181	-0.015835	8
320	[-492.23589194]	[-492.22562251]	-192.089	-192.054	-0.0355651	-297.772	-681.95	[-491.79832435]	[-492.56013815]	-191.639	-192.329	-0.137919	-297.755	-681.861	0.0788359	0.0702694	-0.00241393	-0.00477359	0.000404521	-681.872	-681.88	[[0.07883586 0.00040452] [0.00040452 0.07026943]]	0.0702504	-681.88	0.0788549	-681.872	0.0891855	-0.0189352	-0.0103306	9
321	[-492.19349966]	[-492.13332985]	-192.102	-192.029	-0.03146	-297.717	-681.879	[-491.76055434]	[-492.45900611]	-191.66	-192.297	-0.12538	-297.703	-681.785	0.0797127	0.0622157	-0.000405995	-0.0119533	0.000202347	-681.799	-681.816	[[0.07971267 0.00020235] [0.00020235 0.06221566]]	0.0622133	-681.816	0.079715	-681.799	0.0933984	-0.0311851	-0.0136834	9
322	[-492.27396857]	[-492.23007363]	-192.119	-192.06	-0.0347093	-297.785	-681.998	[-491.83773182]	[-492.56206122]	-191.674	-192.331	-0.1346	-297.765	-681.905	0.0746382	0.0699037	-0.00268497	-0.00633076	0.000106027	-681.924	-681.928	[[0.07463816 0.00010603] [0.00010603 0.06990371]]	0.0699013	-681.928	0.0746405	-681.924	0.0934731	-0.0235718	-0.0188326	9
323	[-492.13919172]	[-492.18728306]	-192.037	-192.074	-0.0238988	-297.744	-681.88	[-491.69198895]	[-492.5141897]	-191.59	-192.35	-0.118698	-297.721	-681.78	0.0777105	0.0716179	-0.00141786	-0.00452297	0.000136338	-681.802	-681.808	[[0.07771046 0.00013634] [0.00013634 0.07161788]]	0.0716148	-681.808	0.0777135	-681.802	0.0998191	-0.0282043	-0.0221056	9
324	[-492.13436514]	[-492.14680044]	-192.087	-192.069	-0.0346896	-297.695	-681.885	[-491.68392225]	[-492.47122127]	-191.642	-192.341	-0.137719	-297.669	-681.789	0.0752104	0.0636121	-0.00196724	-0.0117216	-4.265e-05	-681.81	-681.821	[[ 7.5210378e-02 -4.2650000e-05] [-4.2650000e-05 6.3612076e-02]]	0.0636119	-681.821	0.0752105	-681.81	0.0964061	-0.0327942	-0.0211956	9
325	[-492.0951949]	[-492.1253263]	-192.031	-192.051	-0.0269303	-297.692	-681.801	[-491.6608776]	[-492.45851311]	-191.586	-192.324	-0.125012	-297.676	-681.711	0.0759425	0.0693372	-0.0032246	-0.00739085	0.000195447	-681.725	-681.731	[[0.0759425 0.00019545] [0.00019545 0.06933721]]	0.0693314	-681.731	0.0759483	-681.725	0.0896594	-0.020328	-0.0137111	9
326	[-492.15923997]	[-492.14376921]	-192.079	-192.06	-0.0272699	-297.71	-681.877	[-491.72266641]	[-492.47207563]	-191.631	-192.334	-0.123016	-297.694	-681.781	0.0723773	0.0743734	-0.00473603	-0.00292945	-0.000106266	-681.804	-681.802	[[ 0.07237729 -0.00010627] [-0.00010627 0.0743734 ]]	0.0723716	-681.804	0.074379	-681.802	0.0954558	-0.0230842	-0.0210768	9
327	[-492.18579486]	[-492.22119149]	-192.04	-192.066	-0.0304837	-297.772	-681.908	[-491.74394023]	[-492.54582258]	-191.596	-192.337	-0.134284	-297.746	-681.814	0.0708872	0.0645252	-0.00287471	-0.0100681	0.000336722	-681.837	-681.844	[[0.07088716 0.00033672] [0.00033672 0.06452517]]	0.0645074	-681.844	0.0709049	-681.837	0.0946998	-0.0301924	-0.0237948	9
328	[-492.17624833]	[-492.2205436]	-192.058	-192.086	-0.0281675	-297.759	-681.931	[-491.74843146]	[-492.55891456]	-191.612	-192.358	-0.125487	-297.75	-681.846	0.0745004	0.0737505	-0.00246636	-0.00558578	-7.4371e-05	-681.857	-681.858	[[ 7.4500357e-02 -7.4371000e-05] [-7.4371000e-05 7.3750475e-02]]	0.0737432	-681.858	0.0745077	-681.857	0.0853119	-0.0115687	-0.0108042	9
329	[-492.0707337]	[-492.07231266]	-192.079	-192.066	-0.0325633	-297.623	-681.8	[-491.63133894]	[-492.40308478]	-191.635	-192.339	-0.129383	-297.603	-681.707	0.073106	0.0674846	-0.00418121	-0.00948247	-5.6091e-05	-681.727	-681.733	[[ 7.3105952e-02 -5.6091000e-05] [-5.6091000e-05 6.7484632e-02]]	0.0674841	-681.733	0.0731065	-681.727	0.0929934	-0.0255094	-0.0198869	9
330	[-492.20030689]	[-492.24374674]	-192.065	-192.074	-0.0196022	-297.785	-681.945	[-491.76012174]	[-492.57530854]	-191.617	-192.349	-0.112852	-297.77	-681.849	0.0791227	0.067232	-0.00157675	-0.00851301	-0.000122278	-681.865	-681.877	[[ 0.07912266 -0.00012228] [-0.00012228 0.06723199]]	0.0672307	-681.877	0.0791239	-681.865	0.0954838	-0.0282531	-0.0163599	9
331	[-492.15580031]	[-492.19304023]	-192.046	-192.077	-0.0303679	-297.735	-681.888	[-491.71955589]	[-492.52824033]	-191.599	-192.353	-0.126768	-297.72	-681.799	0.0731419	0.0688957	-0.00482686	-0.00281685	0.000120286	-681.815	-681.819	[[0.07314192 0.00012029] [0.00012029 0.06889566]]	0.0688923	-681.819	0.0731453	-681.815	0.0891963	-0.0203041	-0.016051	9
332	[-492.08631487]	[-492.11760721]	-192.061	-192.067	-0.030851	-297.674	-681.833	[-491.65556092]	[-492.46211556]	-191.614	-192.343	-0.128863	-297.664	-681.75	0.0770429	0.0721787	-0.0019108	-0.00310355	0.000106648	-681.756	-681.761	[[0.07704291 0.00010665] [0.00010665 0.07217865]]	0.0721763	-681.761	0.0770452	-681.756	0.0829532	-0.0107769	-0.00590799	9
333	[-492.18627764]	[-492.21489138]	-192.073	-192.071	-0.0331703	-297.742	-681.919	[-491.74986579]	[-492.55797617]	-191.623	-192.349	-0.128976	-297.731	-681.833	0.0764032	0.0672715	-0.00375166	-0.00460701	0.000228575	-681.843	-681.852	[[0.07640324 0.00022858] [0.00022858 0.0672715 ]]	0.0672658	-681.852	0.076409	-681.843	0.0863142	-0.0190484	-0.00990526	9
334	[-492.21589588]	[-492.25076548]	-192.052	-192.069	-0.0341479	-297.793	-681.948	[-491.77692593]	[-492.5808147]	-191.603	-192.343	-0.132098	-297.775	-681.853	0.0713221	0.0707657	-0.00376414	-0.00537253	0.000464974	-681.876	-681.877	[[0.0713221 0.00046497] [0.00046497 0.07076574]]	0.0705021	-681.877	0.0715858	-681.876	0.0942638	-0.0237617	-0.0226781	9
335	[-492.09541177]	[-492.09252202]	-192.096	-192.077	-0.025164	-297.639	-681.837	[-491.67178536]	[-492.44031527]	-191.652	-192.357	-0.120063	-297.633	-681.761	0.0771207	0.069662	-0.00149635	-0.00489271	2.463e-05	-681.76	-681.767	[[7.7120662e-02 2.4630000e-05] [2.4630000e-05 6.9661973e-02]]	0.0696619	-681.767	0.0771207	-681.76	0.0758157	-0.00615384	0.00130501	9
336	[-492.11262537]	[-492.11521773]	-192.078	-192.07	-0.027453	-297.652	-681.828	[-491.66920364]	[-492.44866518]	-191.63	-192.346	-0.12156	-297.635	-681.732	0.0714539	0.0752014	-0.00434666	-0.00273528	0.000315838	-681.756	-681.753	[[0.07145394 0.00031584] [0.00031584 0.07520141]]	0.0714275	-681.756	0.0752278	-681.752	0.0958834	-0.0244559	-0.0206556	9
337	[-492.15467963]	[-492.15528268]	-192.081	-192.059	-0.0330502	-297.712	-681.885	[-491.71501183]	[-492.48986305]	-191.635	-192.33	-0.138259	-297.69	-681.793	0.0765709	0.0662661	-0.00136176	-0.00730485	-0.000197401	-681.808	-681.819	[[ 0.07657094 -0.0001974 ] [-0.0001974 0.0662661 ]]	0.0662623	-681.819	0.0765747	-681.808	0.0922136	-0.0259513	-0.0156389	9
338	[-492.2055037]	[-492.17622836]	-192.071	-192.056	-0.025681	-297.754	-681.907	[-491.76497301]	[-492.50916481]	-191.626	-192.331	-0.11992	-297.736	-681.813	0.075009	0.064659	-0.00232921	-0.00910591	0.000476977	-681.832	-681.842	[[0.07500903 0.00047698] [0.00047698 0.06465895]]	0.064637	-681.842	0.075031	-681.832	0.0941871	-0.0295501	-0.0191561	9
339	[-492.07282373]	[-492.07551306]	-192.08	-192.063	-0.0377958	-297.616	-681.797	[-491.63496734]	[-492.40130614]	-191.633	-192.335	-0.141422	-297.594	-681.704	0.0728463	0.0706546	-0.00380237	-0.00686538	-0.000142814	-681.724	-681.726	[[ 0.07284631 -0.00014281] [-0.00014281 0.07065459]]	0.0706453	-681.726	0.0728556	-681.724	0.0931283	-0.0224829	-0.0202727	9
340	[-492.27897818]	[-492.32582624]	-192.058	-192.096	-0.0306761	-297.855	-682.04	[-491.8418784]	[-492.66431655]	-191.608	-192.371	-0.128727	-297.841	-681.949	0.0789161	0.068809	-0.00239317	-0.00385482	-7.5319e-05	-681.962	-681.972	[[ 7.8916144e-02 -7.5319000e-05] [-7.5319000e-05 6.8808956e-02]]	0.0688084	-681.972	0.0789167	-681.962	0.0915431	-0.0227347	-0.0126264	9
341	[-492.06341831]	[-492.05692783]	-192.066	-192.042	-0.0328333	-297.627	-681.767	[-491.62811323]	[-492.38720083]	-191.623	-192.311	-0.129547	-297.61	-681.673	0.074983	0.0705952	-0.00113307	-0.00660443	0.000150827	-681.692	-681.696	[[0.07498303 0.00015083] [0.00015083 0.07059519]]	0.07059	-681.696	0.0749882	-681.692	0.0940743	-0.0234843	-0.0190861	9
342	[-492.09098715]	[-492.13296944]	-192.049	-192.078	-0.0329744	-297.665	-681.825	[-491.65990546]	[-492.46955355]	-191.6	-192.347	-0.134066	-297.654	-681.735	0.0774609	0.0730985	0.000133266	-0.0073672	-0.000375857	-681.747	-681.752	[[ 0.07746095 -0.00037586] [-0.00037586 0.07309845]]	0.0730663	-681.752	0.0774931	-681.747	0.0893508	-0.0162845	-0.0118577	9
343	[-492.16581268]	[-492.19605047]	-192.05	-192.049	-0.0339581	-297.754	-681.887	[-491.72834863]	[-492.53082126]	-191.603	-192.318	-0.13403	-297.738	-681.793	0.0755294	0.0696637	-0.00127382	-0.00728482	0.000313375	-681.811	-681.817	[[0.07552941 0.00031338] [0.00031338 0.06966375]]	0.0696471	-681.817	0.0755461	-681.811	0.0940898	-0.0244427	-0.0185437	9
344	[-492.11787145]	[-492.16388844]	-192.061	-192.091	-0.0318112	-297.692	-681.875	[-491.68080123]	[-492.49803189]	-191.613	-192.365	-0.131304	-297.673	-681.783	0.0724668	0.0709285	-0.00259601	-0.00649159	0.000164952	-681.803	-681.804	[[0.0724668 0.00016495] [0.00016495 0.07092851]]	0.070911	-681.804	0.0724843	-681.803	0.0923125	-0.0214014	-0.0198282	9
345	[-492.13645544]	[-492.13527732]	-192.031	-192.018	-0.0373693	-297.743	-681.829	[-491.70720075]	[-492.47933971]	-191.583	-192.292	-0.142275	-297.729	-681.747	0.0750914	0.0665539	-0.00363972	-0.00712959	4.433e-05	-681.754	-681.762	[[7.5091413e-02 4.4330000e-05] [4.4330000e-05 6.6553926e-02]]	0.0665537	-681.762	0.0750916	-681.754	0.0820759	-0.0155222	-0.0069843	9
346	[-492.11115212]	[-492.12096346]	-192.087	-192.073	-0.0242719	-297.661	-681.846	[-491.67942526]	[-492.45375634]	-191.643	-192.343	-0.119985	-297.648	-681.755	0.0790554	0.0678409	-0.00324561	-0.00742765	-0.000573569	-681.767	-681.778	[[ 0.07905537 -0.00057357] [-0.00057357 0.06784086]]	0.0678116	-681.778	0.0790846	-681.766	0.0909218	-0.0231102	-0.0118371	9
347	[-492.10130403]	[-492.12897172]	-192.049	-192.087	-0.0253222	-297.686	-681.848	[-491.6721408]	[-492.46838274]	-191.602	-192.36	-0.121094	-297.676	-681.759	0.0766364	0.0700148	-0.00161609	-0.0061956	0.000276534	-681.771	-681.778	[[0.07663641 0.00027653] [0.00027653 0.07001476]]	0.0700032	-681.778	0.0766479	-681.771	0.0887107	-0.0187075	-0.0120628	9
348	[-492.25974516]	[-492.26262598]	-192.082	-192.076	-0.0316969	-297.803	-681.993	[-491.83389481]	[-492.60267783]	-191.635	-192.35	-0.130991	-297.795	-681.911	0.0721035	0.0739852	-0.00606627	-0.00255938	-5.269e-05	-681.921	-681.919	[[ 7.2103543e-02 -5.2690000e-05] [-5.2690000e-05 7.3985202e-02]]	0.0721021	-681.921	0.0739867	-681.919	0.0823266	-0.0102245	-0.00833993	9
349	[-492.15649018]	[-492.11897003]	-192.092	-192.053	-0.0279954	-297.684	-681.857	[-491.72243633]	[-492.45381732]	-191.642	-192.324	-0.124251	-297.672	-681.763	0.0747572	0.0767612	-0.00211888	-0.00316862	0.000184532	-681.782	-681.78	[[0.07475724 0.00018453] [0.00018453 0.07676115]]	0.0747404	-681.782	0.076778	-681.78	0.0943798	-0.0196394	-0.0176018	9
350	[-492.12225942]	[-492.13958216]	-192.067	-192.089	-0.0263684	-297.679	-681.862	[-491.68417492]	[-492.47338473]	-191.618	-192.361	-0.121527	-297.665	-681.765	0.0750798	0.0766827	-0.00233679	-0.00241037	0.000241926	-681.787	-681.785	[[0.07507985 0.00024193] [0.00024193 0.07668273]]	0.0750441	-681.787	0.0767185	-681.785	0.0964984	-0.0214543	-0.01978	9
351	[-492.15044619]	[-492.15102413]	-192.028	-192.034	-0.0326462	-297.749	-681.843	[-491.7182981]	[-492.48113627]	-191.582	-192.303	-0.132238	-297.734	-681.751	0.0670478	0.0723216	-0.00437757	-0.00499731	-0.000132144	-681.776	-681.771	[[ 0.06704778 -0.00013214] [-0.00013214 0.07232159]]	0.0670445	-681.776	0.0723249	-681.771	0.0928029	-0.0257584	-0.020478	9
352	[-492.13109827]	[-492.14740285]	-192.081	-192.094	-0.0259501	-297.678	-681.88	[-491.6987441]	[-492.48082652]	-191.631	-192.365	-0.125874	-297.667	-681.789	0.080261	0.0724025	-0.00100001	-0.00543068	-4.2769e-05	-681.8	-681.808	[[ 8.0261020e-02 -4.2769000e-05] [-4.2769000e-05 7.2402506e-02]]	0.0724023	-681.808	0.0802613	-681.8	0.0912436	-0.0188413	-0.0109823	9
353	[-492.02477164]	[-492.04085588]	-192.06	-192.061	-0.0268454	-297.595	-681.743	[-491.58970271]	[-492.37401997]	-191.613	-192.339	-0.123387	-297.578	-681.654	0.0708156	0.0751641	-0.00638754	-0.00248671	-0.000153195	-681.672	-681.668	[[ 0.07081564 -0.0001532 ] [-0.0001532 0.07516411]]	0.0708103	-681.672	0.0751695	-681.668	0.0891806	-0.0183704	-0.0140111	9
354	[-492.16762188]	[-492.196118]	-192.064	-192.064	-0.0367811	-297.74	-681.906	[-491.72929063]	[-492.52942634]	-191.616	-192.337	-0.139608	-297.72	-681.813	0.0758096	0.070288	-0.00299142	-0.0051534	-0.000385029	-681.83	-681.835	[[ 0.07580963 -0.00038503] [-0.00038503 0.07028802]]	0.0702613	-681.835	0.0758363	-681.83	0.0922909	-0.0220296	-0.0164546	9
355	[-492.17243141]	[-492.23103359]	-192.026	-192.072	-0.0337357	-297.762	-681.893	[-491.73347624]	[-492.55899395]	-191.576	-192.34	-0.138455	-297.743	-681.798	0.0697833	0.0696152	-0.00621122	-0.00849735	0.000164609	-681.824	-681.824	[[0.06978334 0.00016461] [0.00016461 0.06961519]]	0.0695144	-681.824	0.0698841	-681.824	0.09565	-0.0261355	-0.0257659	9
356	[-492.11178843]	[-492.15798823]	-192.065	-192.097	-0.0376787	-297.678	-681.878	[-491.67820441]	[-492.49432451]	-191.614	-192.37	-0.141124	-297.663	-681.788	0.0756317	0.0669336	-0.00324947	-0.00834594	9.6404e-05	-681.802	-681.811	[[7.5631684e-02 9.6404000e-05] [9.6404000e-05 6.6933554e-02]]	0.0669325	-681.811	0.0756328	-681.802	0.0896438	-0.0227113	-0.014011	9
357	[-492.25898951]	[-492.30788887]	-192.055	-192.087	-0.0291372	-297.837	-682.008	[-491.82522831]	[-492.64352247]	-191.607	-192.359	-0.130858	-297.822	-681.919	0.0772171	0.0697475	-0.000805904	-0.00824899	0.000245731	-681.931	-681.939	[[0.07721709 0.00024573] [0.00024573 0.06974751]]	0.0697394	-681.939	0.0772252	-681.931	0.0892908	-0.0195513	-0.0120656	9
358	[-492.0212014]	[-492.04279733]	-192.051	-192.079	-0.0305335	-297.595	-681.756	[-491.57776324]	[-492.37278762]	-191.6	-192.349	-0.127631	-297.577	-681.654	0.0744748	0.0734314	-0.000997558	-0.00553729	-0.0001977	-681.681	-681.682	[[ 0.07447485 -0.0001977 ] [-0.0001977 0.07343143]]	0.0733952	-681.682	0.074511	-681.681	0.10208	-0.028685	-0.0275692	9
359	[-492.16894973]	[-492.2268634]	-192.05	-192.096	-0.0219767	-297.755	-681.924	[-491.727572]	[-492.55306232]	-191.602	-192.368	-0.117547	-297.736	-681.823	0.0753957	0.0676976	-0.00408339	-0.00845636	9.3761e-05	-681.848	-681.856	[[7.5395735e-02 9.3761000e-05] [9.3761000e-05 6.7697553e-02]]	0.0676964	-681.856	0.0753969	-681.848	0.100574	-0.0328771	-0.0251766	9
360	[-492.18110572]	[-492.14297082]	-192.075	-192.047	-0.0298943	-297.721	-681.872	[-491.74145174]	[-492.47223023]	-191.625	-192.32	-0.130083	-297.701	-681.775	0.0716256	0.0735247	-0.00236245	-0.00431408	0.000393507	-681.8	-681.799	[[0.07162563 0.00039351] [0.00039351 0.07352474]]	0.0715473	-681.801	0.0736031	-681.798	0.0966109	-0.0250636	-0.0230079	10
361	[-492.2070618]	[-492.25821873]	-192.033	-192.081	-0.0338337	-297.807	-681.955	[-491.76772072]	[-492.59538964]	-191.587	-192.356	-0.134869	-297.789	-681.867	0.074839	0.0686123	-0.00245299	-0.00730833	-0.000142555	-681.88	-681.887	[[ 0.07483895 -0.00014255] [-0.00014255 0.06861231]]	0.0686091	-681.887	0.0748422	-681.88	0.0882313	-0.0196222	-0.0133891	10
362	[-492.11276944]	[-492.0845392]	-192.064	-192.036	-0.0306358	-297.673	-681.805	[-491.6751244]	[-492.41640379]	-191.616	-192.308	-0.128068	-297.656	-681.708	0.0788007	0.0713111	-0.00144627	-0.00530854	0.000170648	-681.726	-681.733	[[0.07880068 0.00017065] [0.00017065 0.07131112]]	0.0713072	-681.733	0.0788046	-681.726	0.0965868	-0.0252795	-0.0177822	10
363	[-492.1823656]	[-492.16851248]	-192.083	-192.043	-0.0267462	-297.749	-681.901	[-491.74644246]	[-492.50228301]	-191.631	-192.319	-0.122701	-297.737	-681.81	0.0778746	0.0757136	-0.00182124	-0.00251779	-0.000103713	-681.824	-681.826	[[ 0.07787456 -0.00010371] [-0.00010371 0.07571358]]	0.0757086	-681.826	0.0778795	-681.824	0.0915353	-0.0158267	-0.0136558	10
364	[-492.14497724]	[-492.16229818]	-192.079	-192.074	-0.0320494	-297.696	-681.881	[-491.72799413]	[-492.51033261]	-191.631	-192.35	-0.126716	-297.697	-681.805	0.0811135	0.0727862	0.000194543	-0.00290544	7.7394e-05	-681.8	-681.808	[[8.1113474e-02 7.7394000e-05] [7.7394000e-05 7.2786233e-02]]	0.0727855	-681.808	0.0811142	-681.8	0.0759106	-0.00312508	0.0052036	10
365	[-492.18055842]	[-492.19839732]	-192.083	-192.082	-0.0269937	-297.73	-681.922	[-491.75130897]	[-492.54191055]	-191.637	-192.362	-0.120869	-297.719	-681.839	0.0726503	0.0710021	-0.00478352	-0.00334257	-1.3924e-05	-681.85	-681.851	[[ 7.2650350e-02 -1.3924000e-05] [-1.3924000e-05 7.1002105e-02]]	0.071002	-681.851	0.0726505	-681.85	0.0836102	-0.0126082	-0.0109598	10
366	[-492.1817438]	[-492.1852855]	-192.091	-192.088	-0.0296001	-297.717	-681.925	[-491.74189171]	[-492.51817006]	-191.642	-192.362	-0.123722	-297.702	-681.83	0.0721743	0.0715487	-0.00396181	-0.00423245	-5.6166e-05	-681.853	-681.854	[[ 7.2174275e-02 -5.6166000e-05] [-5.6166000e-05 7.1548683e-02]]	0.0715437	-681.854	0.0721793	-681.853	0.0957084	-0.0241647	-0.0235291	10
367	[-492.15845621]	[-492.16580902]	-192.07	-192.069	-0.0315409	-297.705	-681.875	[-491.72517216]	[-492.50207038]	-191.628	-192.342	-0.126168	-297.689	-681.785	0.0753985	0.0731077	-0.00292388	-0.0033628	-0.000163907	-681.8	-681.802	[[ 0.07539851 -0.00016391] [-0.00016391 0.07310773]]	0.0730961	-681.802	0.0754102	-681.8	0.0902803	-0.0171842	-0.0148701	10
368	[-492.18151533]	[-492.19252518]	-192.064	-192.065	-0.0341199	-297.747	-681.91	[-491.74447948]	[-492.52835589]	-191.612	-192.339	-0.135204	-297.732	-681.818	0.0801536	0.073438	-0.00198601	-0.00417065	-0.000377029	-681.83	-681.837	[[ 0.08015357 -0.00037703] [-0.00037703 0.07343799]]	0.0734169	-681.837	0.0801747	-681.83	0.0924851	-0.0190682	-0.0123104	10
369	[-492.17758009]	[-492.13547487]	-192.074	-192.043	-0.0234884	-297.723	-681.864	[-491.74267437]	[-492.46716887]	-191.623	-192.318	-0.119127	-297.709	-681.769	0.0709294	0.0752101	-0.00703285	-0.00402161	0.000149369	-681.793	-681.789	[[0.07092936 0.00014937] [0.00014937 0.07521011]]	0.0709242	-681.793	0.0752153	-681.789	0.0946065	-0.0236824	-0.0193912	10
370	[-492.29348239]	[-492.32085746]	-192.063	-192.068	-0.0400826	-297.86	-682.031	[-491.8575751]	[-492.65416698]	-191.614	-192.338	-0.142605	-297.844	-681.938	0.0716475	0.0633456	-0.00297361	-0.00799058	0.000108593	-681.959	-681.968	[[0.07164748 0.00010859] [0.00010859 0.06334563]]	0.0633442	-681.968	0.0716489	-681.959	0.0929428	-0.0295986	-0.0212939	10
371	[-492.1403715]	[-492.18767866]	-192.049	-192.058	-0.0385028	-297.73	-681.875	[-491.71333943]	[-492.53670123]	-191.6	-192.336	-0.13962	-297.721	-681.797	0.0733356	0.0714631	-0.002038	-0.00552331	-3.8471e-05	-681.801	-681.803	[[ 7.3335589e-02 -3.8471000e-05] [-3.8471000e-05 7.1463050e-02]]	0.0714623	-681.803	0.0733364	-681.801	0.0779677	-0.0065054	-0.00463128	10
372	[-492.23423015]	[-492.28434868]	-192.04	-192.069	-0.0304686	-297.837	-681.976	[-491.80510014]	[-492.62054676]	-191.591	-192.342	-0.131197	-297.827	-681.891	0.0705653	0.0737156	-0.00400642	-0.00502052	7.8604e-05	-681.906	-681.903	[[7.0565345e-02 7.8604000e-05] [7.8604000e-05 7.3715605e-02]]	0.0705634	-681.906	0.0737176	-681.903	0.08578	-0.0152167	-0.0120625	10
373	[-492.25461903]	[-492.2970737]	-192.068	-192.102	-0.0326226	-297.812	-682.015	[-491.83040781]	[-492.64249318]	-191.621	-192.379	-0.13086	-297.806	-681.937	0.0759688	0.0694164	-0.00196794	-0.00546411	-0.000304033	-681.939	-681.945	[[ 0.07596884 -0.00030403] [-0.00030403 0.06941643]]	0.0694024	-681.945	0.0759829	-681.939	0.0780973	-0.00869491	-0.00211435	10
374	[-492.16285746]	[-492.17350848]	-192.043	-192.067	-0.0290608	-297.752	-681.891	[-491.73584645]	[-492.51032245]	-191.596	-192.341	-0.126346	-297.74	-681.804	0.0709379	0.0741847	-0.0037924	-0.00456606	0.000202672	-681.82	-681.816	[[0.0709379 0.00020267] [0.00020267 0.07418473]]	0.0709253	-681.82	0.0741973	-681.816	0.0869357	-0.0160104	-0.0127383	10
375	[-492.225225]	[-492.26324949]	-192.082	-192.095	-0.0238587	-297.787	-681.988	[-491.78648365]	[-492.59464164]	-191.632	-192.366	-0.119058	-297.775	-681.893	0.0775593	0.0735328	-0.00133628	-0.00770667	-0.000369424	-681.911	-681.915	[[ 0.07755933 -0.00036942] [-0.00036942 0.07353276]]	0.0734991	-681.915	0.0775929	-681.91	0.0954089	-0.0219097	-0.0178159	10
376	[-492.25528788]	[-492.32815375]	-192.062	-192.097	-0.0288419	-297.839	-682.027	[-491.82042291]	[-492.6647419]	-191.611	-192.371	-0.126751	-297.828	-681.937	0.0745128	0.0706272	-0.00223275	-0.00726818	-0.000144512	-681.952	-681.956	[[ 0.0745128 -0.00014451] [-0.00014451 0.07062719]]	0.0706218	-681.956	0.0745182	-681.952	0.0904193	-0.0197975	-0.0159011	10
377	[-492.13480454]	[-492.14918232]	-192.084	-192.081	-0.0301855	-297.685	-681.88	[-491.70387753]	[-492.48933789]	-191.633	-192.357	-0.128989	-297.675	-681.794	0.0741195	0.0707715	-0.00271031	-0.00446013	0.000100895	-681.806	-681.809	[[0.07411947 0.0001009 ] [0.0001009 0.07077152]]	0.0707685	-681.809	0.0741225	-681.806	0.0860894	-0.0153209	-0.0119669	10
378	[-492.14184869]	[-492.12773631]	-192.071	-192.049	-0.0396726	-297.691	-681.851	[-491.71513581]	[-492.46903591]	-191.621	-192.326	-0.140956	-297.681	-681.77	0.0748444	0.0691939	-0.00331361	-0.00542401	-0.000188679	-681.777	-681.782	[[ 0.07484444 -0.00018868] [-0.00018868 0.06919388]]	0.0691876	-681.782	0.0748507	-681.777	0.0814266	-0.012239	-0.00657588	10
379	[-492.22275239]	[-492.15277197]	-192.087	-192.033	-0.0278261	-297.761	-681.909	[-491.79106265]	[-492.49873956]	-191.636	-192.31	-0.127544	-297.75	-681.824	0.0748358	0.0780738	-0.000503449	-0.00170643	0.000498912	-681.834	-681.831	[[0.07483582 0.00049891] [0.00049891 0.07807379]]	0.0747607	-681.834	0.0781489	-681.831	0.0848079	-0.0100472	-0.00665901	10
380	[-492.14774657]	[-492.1073566]	-192.078	-192.028	-0.0367169	-297.686	-681.829	[-491.713929]	[-492.44830102]	-191.63	-192.302	-0.137922	-297.671	-681.741	0.0774545	0.0722018	-0.00329307	-0.00398798	8.5194e-05	-681.752	-681.757	[[7.7454458e-02 8.5194000e-05] [8.5194000e-05 7.2201758e-02]]	0.0722004	-681.757	0.0774558	-681.752	0.0882069	-0.0160065	-0.0107511	10
381	[-492.13047726]	[-492.12042984]	-192.082	-192.071	-0.0217566	-297.686	-681.861	[-491.70713719]	[-492.47124143]	-191.635	-192.35	-0.1132	-297.684	-681.783	0.0774623	0.0744484	-0.000575457	-0.00304219	-0.000498566	-681.783	-681.787	[[ 0.07746227 -0.00049857] [-0.00049857 0.0744484 ]]	0.0743681	-681.787	0.0775426	-681.783	0.0778304	-0.00346236	-0.000287826	10
382	[-492.16184757]	[-492.16360219]	-192.071	-192.071	-0.0290924	-297.707	-681.878	[-491.73299342]	[-492.49834251]	-191.624	-192.342	-0.12501	-297.697	-681.788	0.0759597	0.0715575	-0.00162515	-0.00520902	0.000185807	-681.802	-681.807	[[0.07595968 0.00018581] [0.00018581 0.07155749]]	0.0715497	-681.807	0.0759675	-681.802	0.0904532	-0.0189036	-0.0144857	10
383	[-492.12617617]	[-492.1123324]	-192.075	-192.063	-0.0306181	-297.67	-681.839	[-491.69811995]	[-492.45854341]	-191.627	-192.34	-0.128213	-297.662	-681.757	0.0783212	0.0760943	-0.00115668	-0.00374379	-0.00033854	-681.76	-681.763	[[ 0.07832117 -0.00033854] [-0.00033854 0.07609429]]	0.076044	-681.763	0.0783715	-681.76	0.0821308	-0.0060868	-0.00375926	10
384	[-492.16898241]	[-492.17146311]	-192.069	-192.054	-0.0342744	-297.734	-681.892	[-491.73439062]	[-492.50664207]	-191.621	-192.329	-0.134845	-297.719	-681.803	0.0693353	0.0712421	-0.00548605	-0.0056666	-0.000251694	-681.822	-681.82	[[ 0.06933532 -0.00025169] [-0.00025169 0.07124209]]	0.0693027	-681.822	0.0712748	-681.82	0.0883901	-0.0190874	-0.0171153	10
385	[-492.10533026]	[-492.12090449]	-192.064	-192.076	-0.030515	-297.673	-681.843	[-491.67386259]	[-492.46342199]	-191.608	-192.35	-0.131066	-297.667	-681.756	0.0782938	0.0734756	-0.000773887	-0.00426457	0.000249078	-681.765	-681.77	[[0.07829381 0.00024908] [0.00024908 0.0734756 ]]	0.0734628	-681.77	0.0783066	-681.765	0.0875946	-0.0141319	-0.00928797	10
386	[-492.24415005]	[-492.25465111]	-192.061	-192.046	-0.0341731	-297.815	-681.957	[-491.81579018]	[-492.60178517]	-191.609	-192.324	-0.132534	-297.811	-681.876	0.0768614	0.0758981	-0.00174941	-0.0015971	-0.000297077	-681.88	-681.881	[[ 0.07686136 -0.00029708] [-0.00029708 0.07589808]]	0.0758138	-681.881	0.0769456	-681.88	0.0802799	-0.00446605	-0.00333428	10
387	[-492.12046639]	[-492.1581223]	-192.041	-192.081	-0.0289955	-297.707	-681.858	[-491.67641086]	[-492.48260799]	-191.589	-192.353	-0.126955	-297.689	-681.758	0.0746108	0.0734666	-0.00204994	-0.00229462	0.000124766	-681.784	-681.785	[[0.07461079 0.00012477] [0.00012477 0.07346663]]	0.0734532	-681.785	0.0746242	-681.784	0.100502	-0.0270484	-0.0258773	10
388	[-492.17813727]	[-492.1920976]	-192.058	-192.061	-0.0285194	-297.755	-681.903	[-491.74219387]	[-492.52701697]	-191.61	-192.335	-0.124542	-297.741	-681.811	0.0726975	0.0771699	-0.00341165	-0.00271705	0.000281135	-681.831	-681.826	[[0.07269745 0.00028114] [0.00028114 0.0771699 ]]	0.0726799	-681.831	0.0771875	-681.826	0.0924258	-0.0197459	-0.0152383	10
389	[-492.32359331]	[-492.30968652]	-192.105	-192.086	-0.0271502	-297.846	-682.064	[-491.89361096]	[-492.64424468]	-191.656	-192.358	-0.124364	-297.836	-681.975	0.0692541	0.0793274	-0.00293772	-0.00268603	3.2307e-05	-681.995	-681.985	[[6.9254073e-02 3.2307000e-05] [3.2307000e-05 7.9327351e-02]]	0.069254	-681.995	0.0793275	-681.985	0.0890192	-0.0197652	-0.00969173	10
390	[-492.16880745]	[-492.23322533]	-192.022	-192.057	-0.0272075	-297.79	-681.897	[-491.73857209]	[-492.57137996]	-191.577	-192.333	-0.120421	-297.78	-681.81	0.0719082	0.0723017	-0.00231798	-0.00445479	-9.9488e-05	-681.825	-681.825	[[ 7.1908198e-02 -9.9488000e-05] [-9.9488000e-05 7.2301659e-02]]	0.0718845	-681.825	0.0723254	-681.825	0.0869686	-0.0150841	-0.0146432	10
391	[-492.11196006]	[-492.09480233]	-192.086	-192.048	-0.0291782	-297.66	-681.823	[-491.67976403]	[-492.43500762]	-191.636	-192.321	-0.12339	-297.654	-681.734	0.0804692	0.0726632	-0.000544403	-0.00618922	-0.000207548	-681.742	-681.75	[[ 0.08046922 -0.00020755] [-0.00020755 0.07266316]]	0.0726576	-681.75	0.0804747	-681.742	0.0889675	-0.0163099	-0.00849276	10
392	[-492.06147239]	[-492.07855821]	-192.078	-192.064	-0.0334482	-297.613	-681.788	[-491.61711982]	[-492.41501918]	-191.627	-192.343	-0.13341	-297.592	-681.695	0.0799395	0.0652975	-0.00163853	-0.00643824	0.000298978	-681.708	-681.723	[[0.07993952 0.00029898] [0.00029898 0.06529749]]	0.0652914	-681.723	0.0799456	-681.708	0.093217	-0.0279256	-0.0132714	10
393	[-492.18801875]	[-492.20393338]	-192.087	-192.09	-0.0324002	-297.724	-681.933	[-491.74912606]	[-492.53945562]	-191.637	-192.367	-0.133393	-297.706	-681.843	0.0759159	0.0706878	-0.00286237	-0.00419464	0.00025539	-681.857	-681.863	[[0.07591588 0.00025539] [0.00025539 0.07068783]]	0.0706754	-681.863	0.0759283	-681.857	0.0908719	-0.0201965	-0.0149436	10
394	[-492.13756609]	[-492.15727516]	-192.082	-192.084	-0.0355662	-297.697	-681.898	[-491.70446228]	[-492.49555512]	-191.629	-192.356	-0.139749	-297.686	-681.811	0.0753442	0.0714161	-0.00379588	-0.00744978	-0.000373211	-681.823	-681.827	[[ 0.07534422 -0.00037321] [-0.00037321 0.07141611]]	0.071381	-681.827	0.0753794	-681.823	0.0876563	-0.0162753	-0.0122769	10
395	[-492.1111828]	[-492.11698709]	-192.082	-192.079	-0.0289843	-297.666	-681.855	[-491.68189755]	[-492.45291598]	-191.633	-192.352	-0.124748	-297.659	-681.768	0.0760396	0.0715239	-0.000560371	-0.00534855	6.1233e-05	-681.779	-681.784	[[7.6039643e-02 6.1233000e-05] [6.1233000e-05 7.1523908e-02]]	0.0715231	-681.784	0.0760405	-681.779	0.0873575	-0.0158344	-0.011317	10
396	[-492.17663553]	[-492.16111598]	-192.072	-192.047	-0.0283571	-297.738	-681.885	[-491.73437802]	[-492.48956726]	-191.621	-192.317	-0.129613	-297.718	-681.785	0.0776486	0.0721739	-0.00252062	-0.00643157	-8.1834e-05	-681.807	-681.812	[[ 7.7648583e-02 -8.1834000e-05] [-8.1834000e-05 7.2173936e-02]]	0.0721727	-681.812	0.0776498	-681.807	0.0995835	-0.0274108	-0.0219337	10
397	[-492.10403083]	[-492.10948277]	-192.081	-192.081	-0.0378633	-297.639	-681.839	[-491.65924468]	[-492.43841909]	-191.629	-192.35	-0.135746	-297.62	-681.735	0.079586	0.0716612	-0.00394633	-0.00534187	-0.000482751	-681.759	-681.767	[[ 0.07958602 -0.00048275] [-0.00048275 0.07166124]]	0.0716319	-681.767	0.0796153	-681.759	0.103387	-0.0317547	-0.0237714	10
398	[-492.10281764]	[-492.14324436]	-192.048	-192.056	-0.0319833	-297.692	-681.829	[-491.65866368]	[-492.47021943]	-191.598	-192.331	-0.133434	-297.67	-681.732	0.0739897	0.0731309	-0.000881104	-0.00452476	0.000434673	-681.755	-681.755	[[0.07398972 0.00043467] [0.00043467 0.07313085]]	0.0729493	-681.756	0.0741713	-681.754	0.0967628	-0.0238135	-0.0225915	10
399	[-492.16681223]	[-492.19753105]	-192.086	-192.081	-0.0333608	-297.716	-681.916	[-491.7389689]	[-492.54476019]	-191.64	-192.359	-0.1341	-297.707	-681.84	0.0751162	0.0696268	-0.00211133	-0.00592037	0.000193538	-681.841	-681.846	[[0.07511618 0.00019354] [0.00019354 0.06962682]]	0.06962	-681.846	0.075123	-681.841	0.076158	-0.00653796	-0.00103496	10
400	[-492.20292113]	[-492.20307255]	-192.093	-192.087	-0.0345762	-297.733	-681.947	[-491.76347017]	[-492.53964787]	-191.646	-192.362	-0.132666	-297.716	-681.856	0.0733401	0.0723806	-0.00184163	-0.00429712	-0.00046864	-681.874	-681.875	[[ 0.0733401 -0.00046864] [-0.00046864 0.07238065]]	0.0721897	-681.875	0.073531	-681.874	0.0911496	-0.0189599	-0.0176186	11
401	[-492.1038333]	[-492.11553603]	-192.081	-192.069	-0.0278012	-297.664	-681.842	[-491.66972852]	[-492.45161554]	-191.633	-192.344	-0.125539	-297.65	-681.753	0.0728764	0.0662183	-0.00419563	-0.00626181	0.000233812	-681.769	-681.776	[[0.07287637 0.00023381] [0.00023381 0.06621828]]	0.0662101	-681.776	0.0728846	-681.769	0.0884742	-0.0222641	-0.0155896	11
402	[-492.08148934]	[-492.12174387]	-192.048	-192.07	-0.0312897	-297.664	-681.814	[-491.64685606]	[-492.46477663]	-191.599	-192.347	-0.132767	-297.65	-681.729	0.0680726	0.0651708	-0.00794809	-0.00848709	-0.000251204	-681.746	-681.749	[[ 0.06807258 -0.0002512 ] [-0.0002512 0.0651708 ]]	0.0651492	-681.749	0.0680942	-681.746	0.0844484	-0.0192992	-0.0163543	11
403	[-492.10154072]	[-492.11599977]	-192.066	-192.056	-0.0398008	-297.667	-681.829	[-491.66793154]	[-492.45614706]	-191.617	-192.332	-0.145221	-297.651	-681.745	0.0803217	0.0702853	-0.000580816	-0.00730002	0.000576468	-681.748	-681.758	[[0.08032171 0.00057647] [0.00057647 0.07028526]]	0.0702523	-681.758	0.0803547	-681.748	0.0837085	-0.0134563	-0.00335381	11
404	[-492.14893802]	[-492.16912317]	-192.07	-192.072	-0.0343932	-297.717	-681.894	[-491.71700778]	[-492.51166176]	-191.622	-192.347	-0.136201	-297.706	-681.812	0.0730394	0.0672258	-0.00309457	-0.0102689	-0.000363851	-681.821	-681.827	[[ 0.07303942 -0.00036385] [-0.00036385 0.06722579]]	0.0672031	-681.827	0.0730621	-681.821	0.08222	-0.0150169	-0.00915787	11
405	[-492.17037856]	[-492.18201661]	-192.087	-192.053	-0.0338949	-297.73	-681.904	[-491.73422552]	[-492.52062279]	-191.636	-192.327	-0.136031	-297.716	-681.816	0.0779079	0.0636275	0.000143221	-0.00936159	0.00020323	-681.826	-681.84	[[0.07790795 0.00020323] [0.00020323 0.06362746]]	0.0636246	-681.84	0.0779108	-681.826	0.0880526	-0.024428	-0.0101417	11
406	[-492.21767249]	[-492.24602479]	-192.061	-192.067	-0.0308379	-297.781	-681.939	[-491.77781137]	[-492.57723677]	-191.614	-192.336	-0.135279	-297.761	-681.846	0.07302	0.0711259	-0.00202726	-0.00821409	0.00035938	-681.866	-681.868	[[0.07302 0.00035938] [0.00035938 0.07112591]]	0.07106	-681.868	0.0730859	-681.866	0.0928531	-0.0217931	-0.0197672	11
407	[-492.15762345]	[-492.14634927]	-192.078	-192.051	-0.0274758	-297.721	-681.878	[-491.73577805]	[-492.49186284]	-191.632	-192.33	-0.12113	-297.718	-681.801	0.0744779	0.0726773	-0.00359944	-0.00466263	-0.000544295	-681.804	-681.805	[[ 0.07447792 -0.00054429] [-0.00054429 0.07267728]]	0.0725255	-681.806	0.0746297	-681.803	0.0768909	-0.00436532	-0.0022612	11
408	[-492.25623238]	[-492.25966161]	-192.067	-192.059	-0.0324833	-297.819	-681.978	[-491.82157626]	[-492.59889279]	-191.618	-192.336	-0.133541	-297.805	-681.892	0.070449	0.0659781	-0.0029306	-0.00822381	0.000357791	-681.907	-681.912	[[0.07044901 0.00035779] [0.00035779 0.06597809]]	0.0659496	-681.912	0.0704775	-681.907	0.0852457	-0.0192961	-0.0147683	11
409	[-492.075609]	[-492.09297994]	-192.058	-192.048	-0.033221	-297.658	-681.797	[-491.64584897]	[-492.43006642]	-191.61	-192.32	-0.132484	-297.647	-681.709	0.0739588	0.0755882	-0.00220801	-0.00440168	-0.000263788	-681.723	-681.722	[[ 0.07395882 -0.00026379] [-0.00026379 0.07558818]]	0.0739172	-681.723	0.0756298	-681.722	0.0879329	-0.0140157	-0.0123031	11
410	[-492.13441448]	[-492.13058673]	-192.043	-192.043	-0.0337685	-297.717	-681.837	[-491.70097099]	[-492.46433412]	-191.59	-192.317	-0.130409	-297.706	-681.743	0.07339	0.0717704	-0.00461985	-0.00571249	-0.00026051	-681.763	-681.765	[[ 0.07338996 -0.00026051] [-0.00026051 0.07177043]]	0.0717296	-681.765	0.0734308	-681.763	0.0932998	-0.0215703	-0.019869	11
411	[-492.17492208]	[-492.19225086]	-192.081	-192.089	-0.0263232	-297.725	-681.921	[-491.74694695]	[-492.53751386]	-191.633	-192.365	-0.12189	-297.717	-681.838	0.0755363	0.0705458	-0.00257508	-0.00517398	-0.000330819	-681.846	-681.851	[[ 0.07553633 -0.00033082] [-0.00033082 0.07054581]]	0.070524	-681.851	0.0755582	-681.846	0.0834281	-0.0129042	-0.00786999	11
412	[-492.06369519]	[-492.08613442]	-192.071	-192.082	-0.031342	-297.625	-681.81	[-491.63113124]	[-492.42333414]	-191.622	-192.357	-0.130793	-297.612	-681.722	0.074723	0.0697925	-0.0028155	-0.00739575	-0.000133777	-681.735	-681.74	[[ 0.07472305 -0.00013378] [-0.00013378 0.06979252]]	0.0697889	-681.74	0.0747267	-681.735	0.0873163	-0.0175274	-0.0125896	11
413	[-492.16059549]	[-492.1492295]	-192.075	-192.056	-0.0249395	-297.729	-681.886	[-491.71853144]	[-492.47887043]	-191.628	-192.33	-0.119857	-297.711	-681.789	0.0740006	0.0643619	-0.000789296	-0.00795109	-0.000356832	-681.812	-681.821	[[ 0.07400056 -0.00035683] [-0.00035683 0.06436189]]	0.0643487	-681.821	0.0740138	-681.812	0.0966951	-0.0323465	-0.0226814	11
414	[-492.2339875]	[-492.2162856]	-192.09	-192.052	-0.030352	-297.775	-681.947	[-491.79351892]	[-492.54642718]	-191.645	-192.325	-0.126797	-297.755	-681.853	0.0698027	0.0671671	-0.00677136	-0.00682596	-0.000148237	-681.877	-681.88	[[ 0.06980269 -0.00014824] [-0.00014824 0.06716712]]	0.0671588	-681.88	0.069811	-681.877	0.0941344	-0.0269756	-0.0243234	11
415	[-492.13112897]	[-492.12503338]	-192.074	-192.061	-0.0268482	-297.7	-681.862	[-491.69285117]	[-492.46124152]	-191.623	-192.332	-0.119986	-297.69	-681.765	0.0680084	0.0718234	-0.00874361	-0.00606939	-0.000513558	-681.794	-681.79	[[ 0.06800844 -0.00051356] [-0.00051356 0.07182341]]	0.0679405	-681.794	0.0718913	-681.79	0.0970696	-0.029129	-0.0251782	11
416	[-492.28058774]	[-492.31492505]	-192.062	-192.076	-0.0289493	-297.848	-682.015	[-491.84162253]	[-492.65499833]	-191.613	-192.353	-0.125252	-297.834	-681.925	0.0744331	0.0659617	-0.00415043	-0.00736217	8.436e-06	-681.94	-681.949	[[7.4433059e-02 8.4360000e-06] [8.4360000e-06 6.5961729e-02]]	0.0659617	-681.949	0.0744331	-681.94	0.0902041	-0.0242424	-0.0157711	11
417	[-492.26952904]	[-492.28118675]	-192.076	-192.071	-0.0320007	-297.831	-682.01	[-491.83472687]	[-492.61784448]	-191.631	-192.342	-0.133655	-297.815	-681.922	0.072111	0.0712372	-0.00268533	-0.00679903	-3.0434e-05	-681.938	-681.939	[[ 7.2110968e-02 -3.0434000e-05] [-3.0434000e-05 7.1237201e-02]]	0.0712361	-681.939	0.072112	-681.938	0.0883756	-0.0171395	-0.0162636	11
418	[-492.15764662]	[-492.16767004]	-192.062	-192.07	-0.0258974	-297.734	-681.892	[-491.71497892]	[-492.49296673]	-191.613	-192.34	-0.122134	-297.717	-681.792	0.0739424	0.0679753	-0.00508416	-0.00723454	6.2337e-05	-681.818	-681.824	[[7.3942387e-02 6.2337000e-05] [6.2337000e-05 6.7975299e-02]]	0.0679746	-681.824	0.073943	-681.818	0.0992408	-0.0312662	-0.0252978	11
419	[-492.14519144]	[-492.18025033]	-192.084	-192.078	-0.0312404	-297.71	-681.904	[-491.70413746]	[-492.51454586]	-191.633	-192.349	-0.133135	-297.695	-681.81	0.0769724	0.067298	-0.00169789	-0.00968384	9.67e-07	-681.827	-681.836	[[7.6972421e-02 9.6700000e-07] [9.6700000e-07 6.7298018e-02]]	0.067298	-681.836	0.0769724	-681.827	0.0933714	-0.0260734	-0.016399	11
420	[-492.23541616]	[-492.25757649]	-192.101	-192.088	-0.030423	-297.783	-682.003	[-491.78983069]	[-492.59022155]	-191.654	-192.363	-0.127944	-297.763	-681.908	0.0732459	0.0617414	-0.00379905	-0.00977994	0.000447278	-681.929	-681.941	[[0.07324594 0.00044728] [0.00044728 0.0617414 ]]	0.061724	-681.941	0.0732633	-681.929	0.0945147	-0.0327906	-0.0212514	11
421	[-492.07727508]	[-492.07055168]	-192.085	-192.061	-0.0327229	-297.624	-681.803	[-491.63352746]	[-492.40379353]	-191.635	-192.333	-0.132135	-297.606	-681.707	0.0751744	0.0650593	-0.00139485	-0.00830893	0.000601225	-681.728	-681.738	[[0.07517439 0.00060123] [0.00060123 0.06505934]]	0.0650237	-681.738	0.07521	-681.728	0.0958732	-0.0308495	-0.0206632	11
422	[-492.08874657]	[-492.13118752]	-192.052	-192.08	-0.0314994	-297.662	-681.826	[-491.64671996]	[-492.45717888]	-191.607	-192.346	-0.13082	-297.643	-681.727	0.0718152	0.0663211	-0.00234094	-0.0120536	7.7218e-05	-681.754	-681.759	[[7.1815227e-02 7.7218000e-05] [7.7218000e-05 6.6321058e-02]]	0.06632	-681.759	0.0718163	-681.754	0.0992051	-0.0328852	-0.0273888	11
423	[-492.27258271]	[-492.32024945]	-192.038	-192.071	-0.0263732	-297.87	-682.006	[-491.83976768]	[-492.65831311]	-191.589	-192.345	-0.121895	-297.86	-681.915	0.0757298	0.0702073	-0.00284652	-0.00432867	0.000685209	-681.93	-681.935	[[0.07572977 0.00068521] [0.00068521 0.07020729]]	0.0701235	-681.935	0.0758135	-681.93	0.0900813	-0.0199577	-0.0142677	11
424	[-492.18470024]	[-492.21412612]	-192.07	-192.08	-0.0294565	-297.752	-681.932	[-491.75273285]	[-492.55268274]	-191.623	-192.35	-0.124843	-297.742	-681.84	0.0814353	0.0703863	-0.000843759	-0.00706905	0.000355121	-681.85	-681.861	[[0.0814353 0.00035512] [0.00035512 0.07038632]]	0.0703749	-681.861	0.0814467	-681.85	0.0914017	-0.0210268	-0.009955	11
425	[-492.20823264]	[-492.19087933]	-192.099	-192.051	-0.0255827	-297.754	-681.93	[-491.78128848]	[-492.52554887]	-191.651	-192.322	-0.119368	-297.749	-681.841	0.075253	0.0728785	-0.000334186	-0.00630158	-0.000125077	-681.854	-681.857	[[ 0.07525299 -0.00012508] [-0.00012508 0.07287848]]	0.0728719	-681.857	0.0752596	-681.854	0.0882241	-0.0153522	-0.0129646	11
426	[-492.23751736]	[-492.23947445]	-192.07	-192.057	-0.0320742	-297.8	-681.959	[-491.81365927]	[-492.5901031]	-191.621	-192.334	-0.129517	-297.797	-681.881	0.073229	0.0716718	-0.00253477	-0.00432783	-0.000421416	-681.886	-681.887	[[ 0.07322896 -0.00042142] [-0.00042142 0.07167176]]	0.071565	-681.887	0.0733357	-681.886	0.0780752	-0.00651014	-0.00473948	11
427	[-492.23356595]	[-492.24003934]	-192.085	-192.081	-0.0276316	-297.777	-681.971	[-491.81094606]	[-492.59412404]	-191.64	-192.361	-0.12241	-297.773	-681.897	0.0790419	0.0727032	0.000300895	-0.00210418	-0.000491691	-681.892	-681.898	[[ 0.07904185 -0.00049169] [-0.00049169 0.07270321]]	0.0726653	-681.898	0.0790798	-681.892	0.0743374	-0.00167208	0.00474238	11
428	[-492.3406464]	[-492.38100501]	-192.052	-192.056	-0.0351035	-297.919	-682.063	[-491.90538067]	[-492.72316664]	-191.605	-192.329	-0.1311	-297.91	-681.975	0.0741053	0.068092	-0.00264585	-0.00663797	-0.000557692	-681.989	-681.995	[[ 0.07410527 -0.00055769] [-0.00055769 0.06809197]]	0.0680407	-681.995	0.0741566	-681.988	0.0877231	-0.0196824	-0.0135665	11
429	[-492.1612146]	[-492.18773621]	-192.078	-192.085	-0.0340776	-297.714	-681.911	[-491.72982175]	[-492.52657159]	-191.627	-192.36	-0.132835	-297.705	-681.825	0.0809283	0.073998	-0.0012798	-0.00278287	3.2743e-05	-681.83	-681.837	[[8.0928263e-02 3.2743000e-05] [3.2743000e-05 7.3997961e-02]]	0.0739978	-681.837	0.0809284	-681.83	0.0861606	-0.0121628	-0.00523223	11
430	[-492.18047794]	[-492.25758036]	-192.075	-192.136	-0.0308864	-297.732	-681.974	[-491.74246162]	[-492.58596363]	-191.626	-192.405	-0.129372	-297.717	-681.878	0.0755066	0.0730252	-0.00359649	-0.00643915	-0.000168615	-681.899	-681.901	[[ 0.07550662 -0.00016861] [-0.00016861 0.07302519]]	0.0730138	-681.901	0.075518	-681.899	0.0966143	-0.0236005	-0.0210962	11
431	[-492.26229262]	[-492.29357516]	-192.064	-192.085	-0.029626	-297.827	-682.006	[-491.8281702]	[-492.62410117]	-191.616	-192.36	-0.131027	-297.811	-681.918	0.0746869	0.0683878	-0.00298987	-0.00541005	-0.000130427	-681.931	-681.937	[[ 0.07468693 -0.00013043] [-0.00013043 0.06838782]]	0.0683851	-681.937	0.0746896	-681.931	0.0876158	-0.0192307	-0.0129262	11
432	[-492.14400018]	[-492.18171683]	-192.056	-192.109	-0.0263187	-297.719	-681.91	[-491.69971606]	[-492.51486607]	-191.603	-192.386	-0.12649	-297.699	-681.815	0.0764351	0.0710205	-0.00169006	-0.00272123	0.000579317	-681.834	-681.839	[[0.07643512 0.00057932] [0.00057932 0.07102053]]	0.0709592	-681.839	0.0764964	-681.834	0.0954077	-0.0244485	-0.0189113	11
433	[-492.24514757]	[-492.23410198]	-192.084	-192.057	-0.0273261	-297.795	-681.964	[-491.80898003]	[-492.56973369]	-191.635	-192.329	-0.126553	-297.782	-681.872	0.0718461	0.0691707	-0.00475302	-0.00803839	0.00028329	-681.892	-681.895	[[0.07184606 0.00028329] [0.00028329 0.06917073]]	0.0691411	-681.895	0.0718757	-681.892	0.0916998	-0.0225587	-0.0198241	11
434	[-492.14954501]	[-492.09383548]	-192.106	-192.047	-0.0242902	-297.678	-681.856	[-491.70539925]	[-492.42133784]	-191.655	-192.315	-0.121364	-297.662	-681.753	0.0780725	0.0645208	-0.00150624	-0.0122106	-0.000116464	-681.778	-681.792	[[ 0.07807248 -0.00011646] [-0.00011646 0.06452082]]	0.0645198	-681.792	0.0780735	-681.778	0.102662	-0.0381417	-0.024588	11
435	[-492.21257446]	[-492.20277639]	-192.083	-192.065	-0.0379099	-297.743	-681.929	[-491.78186411]	[-492.54454129]	-191.632	-192.34	-0.138949	-297.734	-681.845	0.0765506	0.0769932	-0.00396027	-0.00182292	0.000592977	-681.853	-681.852	[[0.07655055 0.00059298] [0.00059298 0.07699323]]	0.0761389	-681.853	0.0774048	-681.852	0.0846132	-0.00847423	-0.00720835	11
436	[-492.18701195]	[-492.20393112]	-192.076	-192.09	-0.0282556	-297.742	-681.936	[-491.76193373]	[-492.55048317]	-191.626	-192.367	-0.127127	-297.739	-681.858	0.0754977	0.073583	-0.00193432	-0.00345457	-0.000384776	-681.861	-681.863	[[ 0.07549767 -0.00038478] [-0.00038478 0.07358301]]	0.0735086	-681.863	0.0755721	-681.861	0.0780241	-0.00451556	-0.00245203	11
437	[-492.06921979]	[-492.10011263]	-192.067	-192.077	-0.0347961	-297.621	-681.8	[-491.65059136]	[-492.45490377]	-191.619	-192.356	-0.129393	-297.622	-681.727	0.0795024	0.0725011	-0.00111181	-0.00175499	-0.000420616	-681.721	-681.728	[[ 0.07950237 -0.00042062] [-0.00042062 0.07250106]]	0.0724759	-681.728	0.0795275	-681.721	0.0736949	-0.001219	0.00583267	11
438	[-492.13506015]	[-492.16550814]	-192.08	-192.087	-0.0350941	-297.689	-681.891	[-491.69563179]	[-492.50162728]	-191.627	-192.357	-0.139488	-297.675	-681.798	0.0776688	0.0725943	-0.00309778	-0.0037248	-0.00053363	-681.814	-681.819	[[ 0.07766878 -0.00053363] [-0.00053363 0.07259429]]	0.0725388	-681.819	0.0777243	-681.813	0.0928792	-0.0203404	-0.0151549	11
439	[-492.1476687]	[-492.15720569]	-192.074	-192.058	-0.0303425	-297.713	-681.875	[-491.71536867]	[-492.49676978]	-191.624	-192.33	-0.129788	-297.703	-681.787	0.0762268	0.0724156	-0.00087113	-0.0043081	0.000114221	-681.799	-681.803	[[0.07622678 0.00011422] [0.00011422 0.07241556]]	0.0724121	-681.803	0.0762302	-681.799	0.0887796	-0.0163674	-0.0125494	11
440	[-492.14930953]	[-492.13659736]	-192.081	-192.057	-0.0279294	-297.699	-681.864	[-491.71615169]	[-492.47163722]	-191.63	-192.328	-0.125719	-297.689	-681.773	0.0807545	0.0776977	-0.000780937	-0.00110331	-0.000405272	-681.784	-681.787	[[ 0.0807545 -0.00040527] [-0.00040527 0.07769766]]	0.0776448	-681.787	0.0808073	-681.784	0.0912603	-0.0136155	-0.010453	12
441	[-492.10003388]	[-492.1426397]	-192.06	-192.075	-0.0356536	-297.678	-681.848	[-491.67518756]	[-492.49545089]	-191.611	-192.349	-0.133784	-297.676	-681.77	0.0732221	0.0668601	-0.00421061	-0.00803365	-0.000277936	-681.775	-681.782	[[ 0.07322208 -0.00027794] [-0.00027794 0.06686012]]	0.066848	-681.782	0.0732342	-681.775	0.0781651	-0.0113171	-0.00493092	12
442	[-492.20439148]	[-492.20259454]	-192.071	-192.063	-0.026361	-297.763	-681.923	[-491.77800992]	[-492.55059339]	-191.621	-192.337	-0.125401	-297.758	-681.842	0.0740646	0.072586	-0.00375905	-0.00400983	0.000206922	-681.849	-681.851	[[0.07406463 0.00020692] [0.00020692 0.07258604]]	0.0725576	-681.851	0.074093	-681.849	0.081682	-0.00912435	-0.00758893	12
443	[-492.20278968]	[-492.19325347]	-192.079	-192.059	-0.0352315	-297.75	-681.923	[-491.77919528]	[-492.5378634]	-191.631	-192.331	-0.134016	-297.747	-681.843	0.0775677	0.0762546	-0.00168659	-0.00283288	-3.4621e-05	-681.845	-681.847	[[ 7.7567682e-02 -3.4621000e-05] [-3.4621000e-05 7.6254635e-02]]	0.0762537	-681.847	0.0775686	-681.845	0.0801509	-0.00389722	-0.00258235	12
444	[-492.02791205]	[-492.04813754]	-192.077	-192.086	-0.0288559	-297.571	-681.763	[-491.59491051]	[-492.38276315]	-191.626	-192.357	-0.126698	-297.562	-681.671	0.0784012	0.0786322	-0.000419996	-0.00225829	0.000197978	-681.684	-681.684	[[0.07840118 0.00019798] [0.00019798 0.07863218]]	0.0782875	-681.685	0.0787459	-681.684	0.0914933	-0.0132058	-0.0127474	12
445	[-492.19453702]	[-492.2001693]	-192.08	-192.077	-0.032314	-297.729	-681.917	[-491.76224031]	[-492.53596605]	-191.629	-192.347	-0.133235	-297.717	-681.827	0.0784984	0.0786525	-0.000822159	-0.00221829	0.00027587	-681.839	-681.839	[[0.07849843 0.00027587] [0.00027587 0.07865252]]	0.0782891	-681.839	0.0788619	-681.838	0.0904852	-0.0121962	-0.0116233	12
446	[-492.19423459]	[-492.16186911]	-192.079	-192.055	-0.028244	-297.737	-681.899	[-491.75950521]	[-492.50058276]	-191.63	-192.328	-0.12293	-297.727	-681.808	0.077185	0.0723388	-0.00211152	-0.00333531	-1.1942e-05	-681.821	-681.826	[[ 7.7184976e-02 -1.1942000e-05] [-1.1942000e-05 7.2338775e-02]]	0.0723387	-681.826	0.077185	-681.821	0.0904857	-0.018147	-0.0133007	12
447	[-492.14035348]	[-492.12712992]	-192.072	-192.071	-0.0288142	-297.688	-681.86	[-491.71688698]	[-492.4798433]	-191.621	-192.343	-0.123886	-297.691	-681.779	0.0776406	0.0790303	-0.00202159	-0.00137823	-0.00043805	-681.782	-681.781	[[ 0.07764061 -0.00043805] [-0.00043805 0.07903035]]	0.0775141	-681.783	0.0791569	-681.781	0.0813867	-0.00387261	-0.00222977	12
448	[-492.18613468]	[-492.19327379]	-192.067	-192.066	-0.0301584	-297.749	-681.912	[-491.75536152]	[-492.53677867]	-191.616	-192.342	-0.128091	-297.743	-681.828	0.0785097	0.0752583	-0.00119917	-0.00362531	0.000182699	-681.834	-681.837	[[0.07850972 0.0001827 ] [0.0001827 0.07525831]]	0.0752481	-681.837	0.0785199	-681.834	0.0842403	-0.00899227	-0.00572039	12
449	[-492.10445739]	[-492.10874648]	-192.063	-192.064	-0.0230667	-297.687	-681.837	[-491.66917039]	[-492.44762189]	-191.611	-192.338	-0.121379	-297.677	-681.747	0.076102	0.0693285	-0.00245844	-0.00607689	3.3442e-05	-681.761	-681.768	[[7.6102014e-02 3.3442000e-05] [3.3442000e-05 6.9328473e-02]]	0.0693283	-681.768	0.0761022	-681.761	0.0901926	-0.0208643	-0.0140905	12
450	[-492.1427817]	[-492.19271663]	-192.039	-192.089	-0.0254284	-297.731	-681.885	[-491.71763571]	[-492.53366192]	-191.592	-192.366	-0.121238	-297.723	-681.802	0.0735221	0.0711164	-0.00302247	-0.00400544	-3.1426e-05	-681.811	-681.814	[[ 7.3522057e-02 -3.1426000e-05] [-3.1426000e-05 7.1116386e-02]]	0.071116	-681.814	0.0735225	-681.811	0.0822955	-0.0111795	-0.00877299	12
451	[-492.16297177]	[-492.18392554]	-192.074	-192.066	-0.0312422	-297.726	-681.898	[-491.73614312]	[-492.53361385]	-191.625	-192.348	-0.129847	-297.717	-681.82	0.0738765	0.0667082	-0.00312446	-0.00520686	0.000115954	-681.824	-681.831	[[0.07387646 0.00011595] [0.00011595 0.06670819]]	0.0667063	-681.831	0.0738783	-681.824	0.0780001	-0.0112938	-0.00412179	12
452	[-492.2234462]	[-492.24618999]	-192.053	-192.072	-0.0279652	-297.804	-681.957	[-491.7944507]	[-492.58725891]	-191.601	-192.345	-0.126169	-297.797	-681.87	0.0763098	0.076259	-0.00179502	-0.00461532	-0.000202733	-681.881	-681.881	[[ 0.07630979 -0.00020273] [-0.00020273 0.07625899]]	0.0760801	-681.881	0.0764887	-681.88	0.0865685	-0.0104885	-0.0100798	12
453	[-492.28884402]	[-492.313583]	-192.052	-192.067	-0.0288437	-297.872	-682.019	[-491.85714547]	[-492.64753707]	-191.6	-192.342	-0.127105	-297.861	-681.931	0.0720557	0.0752807	-0.00553246	-0.00389546	0.00021832	-681.947	-681.944	[[0.07205569 0.00021832] [0.00021832 0.07528065]]	0.072041	-681.947	0.0752954	-681.944	0.0885297	-0.0164887	-0.0132343	12
454	[-492.22012106]	[-492.2301188]	-192.043	-192.066	-0.0288655	-297.804	-681.941	[-491.78423659]	[-492.5653257]	-191.591	-192.34	-0.125261	-297.791	-681.847	0.0739462	0.0734726	-0.00228847	-0.00415004	-0.000191662	-681.867	-681.868	[[ 0.07394616 -0.00019166] [-0.00019166 0.0734726 ]]	0.0734048	-681.868	0.074014	-681.867	0.0942965	-0.0208918	-0.0202825	12
455	[-492.16796309]	[-492.14240068]	-192.089	-192.051	-0.0331269	-297.703	-681.877	[-491.74054972]	[-492.48046109]	-191.641	-192.325	-0.134266	-297.692	-681.792	0.0753455	0.0759329	-0.00427312	-0.00510729	3.5303e-05	-681.801	-681.801	[[7.5345476e-02 3.5303000e-05] [3.5303000e-05 7.5932886e-02]]	0.0753434	-681.801	0.075935	-681.801	0.0842663	-0.00892293	-0.00833129	12
456	[-492.17652592]	[-492.18449296]	-192.085	-192.085	-0.0266069	-297.72	-681.917	[-491.73509162]	[-492.51277899]	-191.636	-192.354	-0.123935	-297.701	-681.816	0.074831	0.078869	-0.00213234	-0.00274471	0.000128334	-681.842	-681.838	[[0.07483099 0.00012833] [0.00012833 0.07886899]]	0.0748269	-681.842	0.0788731	-681.838	0.101567	-0.02674	-0.0226938	12
457	[-492.09088074]	[-492.09723306]	-192.071	-192.061	-0.0281376	-297.649	-681.809	[-491.65649881]	[-492.44352046]	-191.62	-192.337	-0.124452	-297.64	-681.721	0.0785376	0.0709114	-0.00113277	-0.00487754	-0.000282737	-681.73	-681.738	[[ 0.07853757 -0.00028274] [-0.00028274 0.0709114 ]]	0.0709009	-681.738	0.078548	-681.73	0.0874817	-0.0165808	-0.00893365	12
458	[-492.02708618]	[-492.05776855]	-192.052	-192.069	-0.0291607	-297.601	-681.751	[-491.58057066]	[-492.38241404]	-191.602	-192.338	-0.121835	-297.582	-681.644	0.0774557	0.0731958	-0.00246855	-0.00587067	0.000210285	-681.673	-681.678	[[0.0774557 0.00021028] [0.00021028 0.07319581]]	0.0731855	-681.678	0.0774661	-681.673	0.107087	-0.0339013	-0.0296206	12
459	[-492.22412659]	[-492.21503128]	-192.085	-192.047	-0.0327204	-297.779	-681.944	[-491.77529765]	[-492.53914891]	-191.634	-192.316	-0.133367	-297.755	-681.839	0.0781176	0.0722316	-0.00103168	-0.00431937	7.2836e-05	-681.866	-681.871	[[7.8117619e-02 7.2836000e-05] [7.2836000e-05 7.2231617e-02]]	0.0722307	-681.871	0.0781185	-681.866	0.105067	-0.0328368	-0.026949	12
460	[-492.09327113]	[-492.11668159]	-192.076	-192.077	-0.0317354	-297.648	-681.832	[-491.65747829]	[-492.45089421]	-191.629	-192.349	-0.128396	-297.634	-681.74	0.0783269	0.0692873	-0.000920826	-0.00449058	-0.00019658	-681.754	-681.763	[[ 0.07832687 -0.00019658] [-0.00019658 0.06928728]]	0.069283	-681.763	0.0783311	-681.754	0.0923726	-0.0230896	-0.0140414	12
461	[-492.12828751]	[-492.12201764]	-192.07	-192.071	-0.0286229	-297.691	-681.861	[-491.70015173]	[-492.46868345]	-191.621	-192.344	-0.125075	-297.687	-681.777	0.079387	0.0723456	-0.000651229	-0.00549514	-0.000160905	-681.782	-681.789	[[ 0.07938703 -0.00016091] [-0.00016091 0.07234555]]	0.0723419	-681.789	0.0793907	-681.782	0.0842095	-0.0118676	-0.00481879	12
462	[-492.22025617]	[-492.22730467]	-192.089	-192.072	-0.0328256	-297.763	-681.957	[-491.78446215]	[-492.5618254]	-191.636	-192.345	-0.130797	-297.75	-681.861	0.0801614	0.0715019	-0.000610583	-0.00631703	-3.4075e-05	-681.877	-681.885	[[ 8.0161391e-02 -3.4075000e-05] [-3.4075000e-05 7.1501928e-02]]	0.0715018	-681.885	0.0801615	-681.877	0.0952874	-0.0237856	-0.0151259	12
463	[-492.26516945]	[-492.28033517]	-192.067	-192.068	-0.030012	-297.834	-681.999	[-491.83438934]	[-492.62488618]	-191.618	-192.343	-0.124138	-297.828	-681.913	0.0790808	0.0648222	0.000465495	-0.00597352	0.000453691	-681.919	-681.934	[[0.07908077 0.00045369] [0.00045369 0.06482219]]	0.0648078	-681.934	0.0790952	-681.919	0.0856176	-0.0208099	-0.00652244	12
464	[-492.27721909]	[-492.28911472]	-192.076	-192.06	-0.0188956	-297.85	-682.004	[-491.84419408]	[-492.62788849]	-191.626	-192.335	-0.114855	-297.84	-681.915	0.0793365	0.0718181	-0.000931088	-0.00435872	0.000227279	-681.925	-681.933	[[0.07933655 0.00022728] [0.00022728 0.07181808]]	0.0718112	-681.933	0.0793434	-681.925	0.0894936	-0.0176824	-0.0101502	12
465	[-492.24987992]	[-492.27121586]	-192.066	-192.082	-0.0291229	-297.816	-681.993	[-491.82158904]	[-492.61671823]	-191.616	-192.356	-0.130028	-297.809	-681.911	0.0746709	0.0673362	-0.00148641	-0.00840422	9.0917e-05	-681.918	-681.926	[[7.4670950e-02 9.0917000e-05] [9.0917000e-05 6.7336211e-02]]	0.0673351	-681.926	0.0746721	-681.918	0.0821689	-0.0148339	-0.00749686	12
466	[-492.16523095]	[-492.15008218]	-192.084	-192.036	-0.0317544	-297.73	-681.882	[-491.74726106]	[-492.49854886]	-191.637	-192.312	-0.126325	-297.729	-681.805	0.0736136	0.0736171	-0.00331989	-0.00360875	2.0606e-05	-681.809	-681.809	[[7.3613626e-02 2.0606000e-05] [2.0606000e-05 7.3617147e-02]]	0.0735947	-681.809	0.0736361	-681.809	0.0773828	-0.00378805	-0.00374669	12
467	[-492.21919904]	[-492.20855852]	-192.082	-192.063	-0.0257634	-297.771	-681.942	[-491.77697544]	[-492.5361577]	-191.635	-192.333	-0.12355	-297.751	-681.843	0.0752243	0.0715209	-0.00242512	-0.007098	-4.0662e-05	-681.867	-681.871	[[ 7.5224282e-02 -4.0662000e-05] [-4.0662000e-05 7.1520940e-02]]	0.0715205	-681.871	0.0752247	-681.867	0.0997274	-0.0282069	-0.0245026	12
468	[-492.26391814]	[-492.28222835]	-192.077	-192.07	-0.0302033	-297.818	-681.995	[-491.82056732]	[-492.61468796]	-191.626	-192.343	-0.131358	-297.796	-681.897	0.0752618	0.0706492	-0.0035105	-0.00876693	0.000199341	-681.92	-681.924	[[0.07526182 0.00019934] [0.00019934 0.07064922]]	0.0706406	-681.924	0.0752704	-681.92	0.0975513	-0.0269107	-0.0222809	12
469	[-492.16937561]	[-492.16789049]	-192.085	-192.073	-0.0314005	-297.714	-681.904	[-491.74179594]	[-492.50786479]	-191.637	-192.349	-0.128676	-297.705	-681.82	0.0785042	0.0700296	-0.00150243	-0.00349264	-0.000234004	-681.826	-681.834	[[ 0.07850423 -0.000234 ] [-0.000234 0.07002958]]	0.0700231	-681.834	0.0785107	-681.826	0.0844143	-0.0143912	-0.00590365	12
470	[-492.15167323]	[-492.17760786]	-192.045	-192.074	-0.0405515	-297.72	-681.88	[-491.7245123]	[-492.52281086]	-191.598	-192.349	-0.139228	-297.711	-681.797	0.0728025	0.0711153	-0.001979	-0.00383554	0.000396251	-681.807	-681.809	[[0.07280252 0.00039625] [0.00039625 0.07111533]]	0.0710269	-681.809	0.072891	-681.807	0.082733	-0.0117061	-0.00984202	12
471	[-492.08090631]	[-492.14989794]	-192.047	-192.107	-0.0291566	-297.666	-681.85	[-491.64036457]	[-492.48456375]	-191.597	-192.38	-0.125418	-297.65	-681.753	0.0723872	0.0711869	-0.00419082	-0.00570871	0.000227361	-681.777	-681.778	[[0.07238725 0.00022736] [0.00022736 0.07118694]]	0.0711453	-681.778	0.0724289	-681.777	0.0964511	-0.0253057	-0.0240222	12
472	[-492.04586452]	[-492.03674125]	-192.077	-192.055	-0.0302389	-297.595	-681.757	[-491.61520617]	[-492.37416029]	-191.632	-192.326	-0.126909	-297.583	-681.668	0.0754492	0.066972	-0.00226339	-0.00576869	-0.000212246	-681.682	-681.69	[[ 0.07544923 -0.00021225] [-0.00021225 0.06697196]]	0.0669667	-681.69	0.0754545	-681.682	0.0894441	-0.0224775	-0.0139896	12
473	[-492.20288886]	[-492.19170656]	-192.091	-192.065	-0.0267204	-297.741	-681.923	[-491.77233392]	[-492.53264647]	-191.641	-192.338	-0.122547	-297.732	-681.834	0.0773634	0.0697218	-0.00173196	-0.00597114	0.00015844	-681.846	-681.854	[[0.07736342 0.00015844] [0.00015844 0.06972183]]	0.0697186	-681.854	0.0773667	-681.846	0.0888045	-0.0190859	-0.0114378	12
474	[-492.21689927]	[-492.19447907]	-192.076	-192.059	-0.0325989	-297.761	-681.929	[-491.77683474]	[-492.52890803]	-191.628	-192.334	-0.131062	-297.743	-681.836	0.0778373	0.0647018	-0.00102456	-0.00922122	0.00041147	-681.851	-681.864	[[0.07783734 0.00041147] [0.00041147 0.06470178]]	0.0646889	-681.864	0.0778502	-681.851	0.0932045	-0.0285156	-0.0153542	12
475	[-492.26907237]	[-492.26709893]	-192.084	-192.076	-0.0325102	-297.812	-682.004	[-491.84755214]	[-492.61632045]	-191.632	-192.355	-0.130789	-297.81	-681.928	0.0738834	0.0771252	-0.00248275	-0.00227076	0.000329959	-681.93	-681.927	[[0.07388338 0.00032996] [0.00032996 0.07712522]]	0.0738501	-681.93	0.0771585	-681.927	0.0758572	-0.00200708	0.00130125	12
476	[-492.13644752]	[-492.1139817]	-192.075	-192.039	-0.0239143	-297.702	-681.84	[-491.7131182]	[-492.45938364]	-191.628	-192.319	-0.118449	-297.695	-681.76	0.0786775	0.0756008	-0.000710415	-0.00090634	5.99e-06	-681.761	-681.764	[[7.8677456e-02 5.9900000e-06] [5.9900000e-06 7.5600772e-02]]	0.0756008	-681.764	0.0786775	-681.761	0.0791031	-0.00350235	-0.000425646	12
477	[-491.98015243]	[-492.00071999]	-192.053	-192.069	-0.0267705	-297.573	-681.722	[-491.55712474]	[-492.34841087]	-191.604	-192.344	-0.122287	-297.571	-681.641	0.0742134	0.0755677	-0.00385844	-0.00296835	-0.000437237	-681.648	-681.646	[[ 0.07421336 -0.00043724] [-0.00043724 0.07556772]]	0.0740845	-681.648	0.0756966	-681.646	0.0809334	-0.00684888	-0.00523674	12
478	[-492.2056127]	[-492.24752897]	-192.039	-192.079	-0.0316557	-297.79	-681.94	[-491.78202282]	[-492.59068262]	-191.597	-192.356	-0.135485	-297.778	-681.866	0.069177	0.0710238	-0.0049675	-0.00384542	-8.6546e-05	-681.871	-681.869	[[ 6.9176975e-02 -8.6546000e-05] [-8.6546000e-05 7.1023798e-02]]	0.0691729	-681.871	0.0710278	-681.869	0.0743164	-0.00514344	-0.00328852	12
479	[-492.14799243]	[-492.17567807]	-192.059	-192.067	-0.0298586	-297.715	-681.871	[-491.72356891]	[-492.51710494]	-191.611	-192.342	-0.130191	-297.708	-681.79	0.0737608	0.0684106	-0.00142599	-0.00645077	-0.000283014	-681.798	-681.803	[[ 0.0737608 -0.00028301] [-0.00028301 0.06841061]]	0.0683957	-681.803	0.0737757	-681.798	0.081365	-0.0129693	-0.0075893	12
480	[-492.13725376]	[-492.12691058]	-192.074	-192.075	-0.0298408	-297.687	-681.866	[-491.71427586]	[-492.47177149]	-191.623	-192.346	-0.127383	-297.687	-681.783	0.0754646	0.071725	-0.00124508	-0.00344974	-0.000329672	-681.791	-681.794	[[ 0.0754646 -0.00032967] [-0.00032967 0.07172504]]	0.0716962	-681.794	0.0754934	-681.791	0.0831846	-0.0114884	-0.0076912	13
481	[-492.17013015]	[-492.15289257]	-192.085	-192.062	-0.0250771	-297.73	-681.902	[-491.74888162]	[-492.49875209]	-191.635	-192.335	-0.123185	-297.729	-681.822	0.0752296	0.0739616	-0.00153308	-0.00347205	0.000187918	-681.827	-681.828	[[0.07522959 0.00018792] [0.00018792 0.07396163]]	0.0739344	-681.828	0.0752569	-681.827	0.0799188	-0.00598443	-0.00466194	13
482	[-492.05552271]	[-492.04229782]	-192.081	-192.047	-0.0328993	-297.606	-681.767	[-491.63046568]	[-492.38431713]	-191.63	-192.317	-0.13615	-297.599	-681.682	0.0750344	0.0729222	-0.00330022	-0.00436717	-0.00038407	-681.692	-681.694	[[ 0.07503441 -0.00038407] [-0.00038407 0.07292224]]	0.0728546	-681.694	0.0751021	-681.692	0.0844993	-0.0116447	-0.00939719	13
483	[-492.14220099]	[-492.16201717]	-192.064	-192.076	-0.0330214	-297.698	-681.871	[-491.71986532]	[-492.50642051]	-191.619	-192.351	-0.135441	-297.688	-681.793	0.0741217	0.0724512	-0.00337492	-0.00447413	-6.655e-05	-681.797	-681.798	[[ 7.4121668e-02 -6.6550000e-05] [-6.6550000e-05 7.2451208e-02]]	0.0724486	-681.798	0.0741243	-681.797	0.0780481	-0.0055995	-0.00392375	13
484	[-492.28841763]	[-492.26239423]	-192.093	-192.069	-0.0344042	-297.807	-682.004	[-491.85904268]	[-492.60141048]	-191.645	-192.341	-0.133973	-297.798	-681.917	0.0661621	0.0706993	-0.00804967	-0.00415884	2.3395e-05	-681.938	-681.933	[[6.6162064e-02 2.3395000e-05] [2.3395000e-05 7.0699257e-02]]	0.0661619	-681.938	0.0706994	-681.933	0.0864748	-0.0203129	-0.0157754	13
485	[-492.3755864]	[-492.37023336]	-192.107	-192.081	-0.0322228	-297.896	-682.116	[-491.9493094]	[-492.71022675]	-191.655	-192.354	-0.132085	-297.89	-682.031	0.073457	0.070625	-0.00199163	-0.00561145	-8.7886e-05	-682.043	-682.046	[[ 7.3457038e-02 -8.7886000e-05] [-8.7886000e-05 7.0625046e-02]]	0.0706223	-682.046	0.0734598	-682.043	0.0853009	-0.0146786	-0.0118412	13
486	[-492.13745256]	[-492.10938999]	-192.088	-192.069	-0.0269738	-297.676	-681.86	[-491.71578418]	[-492.45446941]	-191.64	-192.341	-0.120547	-297.677	-681.778	0.0763489	0.0737177	-0.00314531	-0.0047217	-0.000464434	-681.784	-681.786	[[ 0.07634889 -0.00046443] [-0.00046443 0.07371774]]	0.0736382	-681.787	0.0764285	-681.784	0.0818691	-0.00823096	-0.00544067	13
487	[-492.17934421]	[-492.14676987]	-192.081	-192.065	-0.0318609	-297.726	-681.903	[-491.75708812]	[-492.50037632]	-191.632	-192.342	-0.128633	-297.724	-681.826	0.0733026	0.0723551	-0.00282973	-0.00470059	0.000345954	-681.83	-681.831	[[0.0733026 0.00034595] [0.00034595 0.07235508]]	0.0722422	-681.831	0.0734155	-681.83	0.0766792	-0.00443695	-0.0032637	13
488	[-492.0734221]	[-492.1292872]	-192.048	-192.074	-0.037543	-297.657	-681.816	[-491.64029137]	[-492.46935982]	-191.597	-192.346	-0.140839	-297.645	-681.729	0.0736323	0.0696167	-0.00282281	-0.00477961	-0.000107233	-681.742	-681.746	[[ 0.0736323 -0.00010723] [-0.00010723 0.06961669]]	0.0696138	-681.746	0.0736352	-681.742	0.0865229	-0.016909	-0.0128877	13
489	[-492.11939654]	[-492.0941079]	-192.082	-192.044	-0.0359822	-297.665	-681.827	[-491.68914966]	[-492.42948517]	-191.634	-192.315	-0.136677	-297.655	-681.741	0.0727918	0.0695085	-0.00176635	-0.00854847	0.000285638	-681.754	-681.758	[[0.07279177 0.00028564] [0.00028564 0.06950846]]	0.0694838	-681.758	0.0728164	-681.754	0.0857837	-0.0162999	-0.0129673	13
490	[-492.13008719]	[-492.11801601]	-192.059	-192.061	-0.0310437	-297.69	-681.841	[-491.69783766]	[-492.45219639]	-191.609	-192.332	-0.127849	-297.681	-681.749	0.0783103	0.0753538	-0.00172051	-0.00623447	0.000167525	-681.762	-681.765	[[0.07831031 0.00016752] [0.00016752 0.07535384]]	0.0753444	-681.765	0.0783198	-681.762	0.0914365	-0.0160921	-0.0131167	13
491	[-492.16241382]	[-492.18019859]	-192.06	-192.067	-0.0328782	-297.735	-681.894	[-491.74233611]	[-492.52975158]	-191.61	-192.348	-0.133929	-297.731	-681.823	0.0748886	0.0709197	-0.00189226	-0.00372988	-4.9373e-05	-681.819	-681.823	[[ 7.4888614e-02 -4.9373000e-05] [-4.9373000e-05 7.0919652e-02]]	0.070919	-681.823	0.0748892	-681.819	0.0713312	-0.00041213	0.00355806	13
492	[-492.13475672]	[-492.13572924]	-192.084	-192.071	-0.0298981	-297.691	-681.875	[-491.69626051]	[-492.46737591]	-191.633	-192.347	-0.131294	-297.673	-681.785	0.076965	0.0676405	-0.00242125	-0.00782168	0.000247734	-681.798	-681.808	[[0.07696496 0.00024773] [0.00024773 0.06764053]]	0.067634	-681.808	0.0769715	-681.798	0.0907998	-0.0231659	-0.0138283	13
493	[-492.13738132]	[-492.12921879]	-192.08	-192.065	-0.0360326	-297.682	-681.862	[-491.70864323]	[-492.46479696]	-191.629	-192.339	-0.137592	-297.671	-681.777	0.0709475	0.0702331	-0.00488604	-0.00493774	-0.000394282	-681.791	-681.792	[[ 0.07094752 -0.00039428] [-0.00039428 0.07023312]]	0.0700583	-681.792	0.0711223	-681.791	0.084919	-0.0148607	-0.0137966	13
494	[-492.06245533]	[-492.06486704]	-192.077	-192.062	-0.0288589	-297.623	-681.791	[-491.63233922]	[-492.40808637]	-191.625	-192.34	-0.127745	-297.617	-681.71	0.0771288	0.0680599	-0.00206546	-0.00572538	9.3725e-05	-681.714	-681.723	[[7.7128772e-02 9.3725000e-05] [9.3725000e-05 6.8059871e-02]]	0.0680589	-681.723	0.0771297	-681.714	0.0814256	-0.0133667	-0.00429582	13
495	[-492.15441611]	[-492.16464032]	-192.058	-192.06	-0.0276897	-297.737	-681.883	[-491.72013695]	[-492.4975874]	-191.609	-192.334	-0.124262	-297.726	-681.793	0.0771491	0.0748044	-0.000543897	-0.00199208	-0.000426406	-681.806	-681.808	[[ 0.07714906 -0.00042641] [-0.00042641 0.07480443]]	0.0747293	-681.808	0.0772242	-681.806	0.0895594	-0.0148301	-0.0123352	13
496	[-492.1645121]	[-492.19655349]	-192.051	-192.065	-0.0315224	-297.756	-681.903	[-491.72896314]	[-492.53664023]	-191.599	-192.34	-0.134505	-297.742	-681.816	0.0754811	0.0672233	-0.00254838	-0.0070385	0.000302305	-681.827	-681.836	[[0.07548109 0.0003023 ] [0.0003023 0.06722333]]	0.0672123	-681.836	0.0754921	-681.827	0.0872168	-0.0200045	-0.0117246	13
497	[-492.18527171]	[-492.20216346]	-192.082	-192.086	-0.0302025	-297.746	-681.945	[-491.75077923]	[-492.54058018]	-191.631	-192.36	-0.130387	-297.735	-681.856	0.0818349	0.0702279	0.000892365	-0.00717649	0.000315951	-681.863	-681.874	[[0.08183493 0.00031595] [0.00031595 0.0702279 ]]	0.0702193	-681.874	0.0818435	-681.863	0.0885719	-0.0183525	-0.00672833	13
498	[-492.11830648]	[-492.11226895]	-192.072	-192.069	-0.0366884	-297.669	-681.847	[-491.67674243]	[-492.44346841]	-191.621	-192.338	-0.139882	-297.653	-681.752	0.0787028	0.0679588	-0.000930437	-0.00946612	-0.000412189	-681.768	-681.779	[[ 0.07870276 -0.00041219] [-0.00041219 0.06795879]]	0.067943	-681.779	0.0787186	-681.768	0.0948708	-0.0269278	-0.0161523	13
499	[-492.05513334]	[-492.06149113]	-192.059	-192.036	-0.0323788	-297.642	-681.769	[-491.62034923]	[-492.39595545]	-191.613	-192.311	-0.131911	-297.623	-681.679	0.0750654	0.0705125	-0.00279671	-0.00491239	-4.6476e-05	-681.694	-681.698	[[ 7.5065370e-02 -4.6476000e-05] [-4.6476000e-05 7.0512497e-02]]	0.070512	-681.698	0.0750658	-681.694	0.0892203	-0.0187083	-0.0141545	13

## Sheet: Chl+Chl- Sep8A
	nn res1 energy	nn res2 energy	nn res1 qm energy	nn res2 qm energy	nn interaction energy	nn env pci energy	nn tot dimer energy	ip res1 energy	ip res2 energy	ip res1 qm energy	ip res2 qm energy	ip interaction energy	ip env pci energy	ip tot dimer energy	res1 excitation energy	res2 excitation energy	res1 solvent correction	res2 solvent correction	exciton coupling	res1 excited energy	res2 excited energy	H_ex	dE_ge1	exciton state 1 energy	dE_ge2	exciton state 2 energy	dE_gi	dE_e1i	dE_e2i	Cluster
0	[-492.23418154]	[-492.28619224]	-192.042	-192.074	-0.0309594	-297.835	-681.982	[-491.85515867]	[-492.6752677]	-191.594	-192.355	-0.121387	-297.873	-681.943	0.0779199	0.0746099	-0.0044589	-0.000141757	-0.000341835	-681.904	-681.908	[[ 0.0779199 -0.00034184] [-0.00034184 0.07460985]]	0.0745749	-681.908	0.0779548	-681.904	0.0387526	0.0358223	0.0392023	1
1	[-492.1175653]	[-492.14472184]	-192.054	-192.085	-0.029309	-297.693	-681.861	[-491.72779045]	[-492.51348475]	-191.608	-192.358	-0.121878	-297.717	-681.806	0.0740488	0.0751339	-0.00161681	-0.00327256	-0.000423969	-681.787	-681.786	[[ 0.07404883 -0.00042397] [-0.00042397 0.07513394]]	0.0739028	-681.787	0.0752799	-681.786	0.0558122	0.0180906	0.0194677	1
2	[-492.06776483]	[-492.1018061]	-192.067	-192.104	-0.0224606	-297.637	-681.831	[-491.67583004]	[-492.47159513]	-191.623	-192.381	-0.10939	-297.661	-681.775	0.0750519	0.0775197	-0.00399424	-0.000116396	0.00026797	-681.756	-681.754	[[0.07505188 0.00026797] [0.00026797 0.07751975]]	0.0750231	-681.756	0.0775485	-681.754	0.0562837	0.0187394	0.0212648	1
3	[-492.20132569]	[-492.24068393]	-192.062	-192.095	-0.0288879	-297.769	-681.955	[-491.80330145]	[-492.61057915]	-191.615	-192.375	-0.119591	-297.79	-681.9	0.0702155	0.0730669	-0.00594073	-0.00409644	0.00057837	-681.885	-681.882	[[0.07021547 0.00057837] [0.00057837 0.07306691]]	0.0701026	-681.885	0.0731798	-681.882	0.0554419	0.0146608	0.0177379	1
4	[-492.2442715]	[-492.27313094]	-192.067	-192.069	-0.027502	-297.829	-681.992	[-491.84802607]	[-492.64427182]	-191.62	-192.345	-0.11927	-297.848	-681.933	0.0741339	0.0758681	-0.00360383	-0.00146102	-0.000382979	-681.918	-681.916	[[ 0.07413391 -0.00038298] [-0.00038298 0.07586814]]	0.0740531	-681.918	0.0759489	-681.916	0.0587503	0.0153028	0.0171987	1
5	[-492.26361502]	[-492.31947338]	-192.049	-192.069	-0.0232527	-297.879	-682.021	[-491.87342682]	[-492.69086382]	-191.606	-192.348	-0.109325	-297.904	-681.967	0.0703468	0.0820594	-0.00340281	0.00165297	-0.000648418	-681.95	-681.939	[[ 0.07034676 -0.00064842] [-0.00064842 0.08205942]]	0.070311	-681.95	0.0820952	-681.939	0.0533678	0.0169432	0.0287274	1
6	[-492.24149401]	[-492.29159264]	-192.041	-192.098	-0.0269883	-297.819	-681.985	[-491.84337752]	[-492.66104084]	-191.594	-192.373	-0.119547	-297.838	-681.925	0.0787521	0.0749664	-0.000511928	-0.00316906	-0.000331316	-681.906	-681.91	[[ 0.07875205 -0.00033132] [-0.00033132 0.07496637]]	0.0749376	-681.91	0.0787808	-681.906	0.0596274	0.0153102	0.0191534	1
7	[-492.22809848]	[-492.28193497]	-192.078	-192.104	-0.0304321	-297.795	-682.008	[-491.83802674]	[-492.65643301]	-191.629	-192.386	-0.120109	-297.823	-681.958	0.082211	0.0757028	-0.00130664	-0.0010749	-0.000463939	-681.926	-681.932	[[ 0.08221097 -0.00046394] [-0.00046394 0.07570279]]	0.0756699	-681.932	0.0822439	-681.926	0.0494871	0.0261828	0.0327568	1
8	[-492.22794518]	[-492.24349449]	-192.058	-192.072	-0.022072	-297.808	-681.959	[-491.83025342]	[-492.61231741]	-191.61	-192.35	-0.109305	-297.831	-681.899	0.0743986	0.0784999	-0.00166923	-0.00172495	0.000564782	-681.885	-681.881	[[0.07439862 0.00056478] [0.00056478 0.07849988]]	0.0743223	-681.885	0.0785762	-681.881	0.0600228	0.0142994	0.0185534	1
9	[-492.14080195]	[-492.18141408]	-192.079	-192.118	-0.0212369	-297.692	-681.91	[-491.74034954]	[-492.54841016]	-191.631	-192.396	-0.109433	-297.712	-681.848	0.0773081	0.0735793	-0.00199117	-0.000894084	-0.000750178	-681.833	-681.837	[[ 0.07730807 -0.00075018] [-0.00075018 0.07357929]]	0.073434	-681.837	0.0774533	-681.833	0.0618305	0.0116035	0.0156228	1
10	[-492.23704873]	[-492.31308117]	-192.055	-192.101	-0.0304526	-297.829	-682.016	[-491.8472829]	[-492.6848801]	-191.608	-192.379	-0.122799	-297.854	-681.964	0.0752291	0.0771924	-0.00251139	-0.00269599	-0.000502404	-681.94	-681.938	[[ 0.07522908 -0.0005024 ] [-0.0005024 0.07719244]]	0.075108	-681.94	0.0773135	-681.938	0.0518106	0.0232974	0.0255029	1
11	[-492.20139935]	[-492.26062438]	-192.057	-192.097	-0.0283611	-297.787	-681.969	[-491.81116231]	[-492.62706507]	-191.612	-192.373	-0.121228	-297.808	-681.915	0.074632	0.0778274	-0.00201607	-0.00164809	0.000615516	-681.894	-681.891	[[0.07463203 0.00061552] [0.00061552 0.07782737]]	0.0745176	-681.894	0.0779418	-681.891	0.0539715	0.0205461	0.0239703	1
12	[-492.19733199]	[-492.24165673]	-192.053	-192.088	-0.0222927	-297.79	-681.953	[-491.80126809]	[-492.60966855]	-191.606	-192.366	-0.113232	-297.811	-681.896	0.0767776	0.0763175	-0.0018891	-0.00174063	-0.000639811	-681.876	-681.877	[[ 0.07677761 -0.00063981] [-0.00063981 0.07631749]]	0.0758676	-681.877	0.0772275	-681.876	0.0571477	0.01872	0.0200798	1
13	[-492.14190891]	[-492.23212422]	-192.035	-192.102	-0.028015	-297.748	-681.913	[-491.74895273]	[-492.5968774]	-191.588	-192.378	-0.120834	-297.77	-681.856	0.0740578	0.0763908	-0.00513686	-0.00106151	0.000540221	-681.839	-681.836	[[0.07405781 0.00054022] [0.00054022 0.07639076]]	0.0739388	-681.839	0.0765098	-681.836	0.0570393	0.0168995	0.0194705	1
14	[-492.08450799]	[-492.10588014]	-192.072	-192.104	-0.0252795	-297.643	-681.844	[-491.69925545]	[-492.47686559]	-191.627	-192.382	-0.117923	-297.668	-681.795	0.0697896	0.0790525	-0.00655854	-0.000998841	-0.000537295	-681.774	-681.765	[[ 0.06978962 -0.0005373 ] [-0.0005373 0.07905248]]	0.0697586	-681.774	0.0790835	-681.765	0.0491532	0.0206053	0.0299303	1
15	[-492.16458903]	[-492.22895056]	-192.03	-192.085	-0.0294759	-297.778	-681.922	[-491.77731311]	[-492.60734864]	-191.583	-192.366	-0.120993	-297.804	-681.874	0.0758844	0.0769802	-0.00314092	-0.000873456	-0.000462565	-681.846	-681.845	[[ 0.07588439 -0.00046257] [-0.00046257 0.07698022]]	0.0757152	-681.847	0.0771494	-681.845	0.0484051	0.0273101	0.0287442	1
16	[-492.15439996]	[-492.17324662]	-192.081	-192.098	-0.0255786	-297.707	-681.912	[-491.77115671]	[-492.55890744]	-191.636	-192.376	-0.109549	-297.745	-681.866	0.0729198	0.0738896	-0.00280088	-0.000842767	-0.000588101	-681.839	-681.838	[[ 0.07291977 -0.0005881 ] [-0.0005881 0.07388958]]	0.0726424	-681.839	0.0741669	-681.838	0.0457971	0.0268453	0.0283698	1
17	[-492.1674442]	[-492.2190225]	-192.062	-192.094	-0.0267108	-297.755	-681.938	[-491.7845977]	[-492.6040694]	-191.613	-192.377	-0.114344	-297.79	-681.895	0.0721881	0.0725694	-0.00419341	-0.00183553	-0.000856947	-681.866	-681.866	[[ 0.0721881 -0.00085695] [-0.00085695 0.07256938]]	0.0715008	-681.867	0.0732566	-681.865	0.043487	0.0280139	0.0297697	1
18	[-492.12352966]	[-492.15414907]	-192.053	-192.084	-0.0319102	-297.698	-681.867	[-491.74728215]	[-492.54770794]	-191.605	-192.367	-0.124818	-297.735	-681.831	0.0749838	0.0734548	-0.00228817	-0.00141851	-0.000249051	-681.792	-681.794	[[ 0.07498378 -0.00024905] [-0.00024905 0.07345483]]	0.0734153	-681.794	0.0750233	-681.792	0.0360007	0.0374146	0.0390226	1
19	[-492.19013043]	[-492.22568232]	-192.062	-192.077	-0.0331156	-297.767	-681.94	[-491.80760003]	[-492.60394025]	-191.617	-192.356	-0.127726	-297.795	-681.895	0.0728191	0.0773692	-0.00181588	-0.00033886	-0.000103009	-681.867	-681.863	[[ 0.07281908 -0.00010301] [-0.00010301 0.07736924]]	0.0728167	-681.867	0.0773716	-681.863	0.0446485	0.0281682	0.032723	1
20	[-492.09509966]	[-492.14903281]	-192.064	-192.089	-0.0286089	-297.676	-681.858	[-491.71181819]	[-492.53624018]	-191.621	-192.375	-0.117793	-297.704	-681.818	0.0813581	0.0708067	-0.00121744	-0.00160294	0.00010287	-681.777	-681.787	[[0.08135805 0.00010287] [0.00010287 0.07080668]]	0.0708057	-681.787	0.0813591	-681.777	0.0397178	0.0310879	0.0416413	1
21	[-492.22188441]	[-492.25721386]	-192.062	-192.085	-0.0259338	-297.793	-681.965	[-491.84631729]	[-492.64225581]	-191.616	-192.365	-0.112819	-297.831	-681.924	0.0747175	0.0784615	-0.00283138	-0.000433726	-0.000188211	-681.891	-681.887	[[ 0.07471746 -0.00018821] [-0.00018821 0.07846146]]	0.074708	-681.891	0.0784709	-681.887	0.0412214	0.0334866	0.0372495	1
22	[-492.21849389]	[-492.22459187]	-192.091	-192.066	-0.0239116	-297.78	-681.961	[-491.83911018]	[-492.60458033]	-191.645	-192.346	-0.112827	-297.811	-681.916	0.0750777	0.0752638	-0.00303199	-0.00211637	-1.7113e-05	-681.886	-681.885	[[ 7.5077678e-02 -1.7113000e-05] [-1.7113000e-05 7.5263815e-02]]	0.0750761	-681.886	0.0752654	-681.885	0.0448338	0.0302423	0.0304315	1
23	[-492.2626151]	[-492.26593522]	-192.096	-192.067	-0.0264559	-297.816	-682.006	[-491.87721472]	[-492.64141744]	-191.647	-192.345	-0.117315	-297.845	-681.954	0.0764159	0.0726649	-0.00124326	-0.00236546	-0.000254681	-681.93	-681.933	[[ 0.07641589 -0.00025468] [-0.00025468 0.07266492]]	0.0726477	-681.933	0.0764331	-681.929	0.0518405	0.0208072	0.0245926	1
24	[-492.30213918]	[-492.31497936]	-192.056	-192.084	-0.0286825	-297.866	-682.035	[-491.9106262]	[-492.69316878]	-191.609	-192.365	-0.11632	-297.893	-681.983	0.0768471	0.0762645	-0.00125766	-0.00152876	-9.722e-05	-681.958	-681.959	[[ 7.6847065e-02 -9.7220000e-05] [-9.7220000e-05 7.6264513e-02]]	0.0762487	-681.959	0.0768629	-681.958	0.0521876	0.0240611	0.0246753	1
25	[-492.15333274]	[-492.16348879]	-192.07	-192.08	-0.0327489	-297.702	-681.885	[-491.77301517]	[-492.54377935]	-191.62	-192.359	-0.128053	-297.734	-681.841	0.0775651	0.0774172	-0.00249281	-0.000715043	-0.000132505	-681.808	-681.808	[[ 0.07756507 -0.0001325 ] [-0.0001325 0.0774172 ]]	0.0773394	-681.808	0.0776429	-681.808	0.0443341	0.0330053	0.0333087	1
26	[-492.29018747]	[-492.33138422]	-192.058	-192.099	-0.0327205	-297.848	-682.038	[-491.89558963]	[-492.70137831]	-191.607	-192.376	-0.127634	-297.871	-681.981	0.0790663	0.0750359	-0.000473593	-0.00219151	-0.000156763	-681.958	-681.963	[[ 0.07906628 -0.00015676] [-0.00015676 0.07503593]]	0.0750298	-681.963	0.0790724	-681.958	0.0561767	0.0188532	0.0228957	1
27	[-492.17609009]	[-492.24381941]	-192.062	-192.093	-0.0284064	-297.76	-681.945	[-491.78381054]	[-492.61220178]	-191.618	-192.37	-0.119213	-297.782	-681.89	0.0745994	0.0797621	-0.00345239	-0.00204299	-0.000320288	-681.87	-681.865	[[ 0.07459939 -0.00032029] [-0.00032029 0.07976209]]	0.0745796	-681.87	0.0797819	-681.865	0.0552397	0.0193399	0.0245421	1
28	[-492.22932682]	[-492.22643764]	-192.086	-192.087	-0.0283351	-297.772	-681.974	[-491.84401159]	[-492.60144005]	-191.638	-192.363	-0.122443	-297.801	-681.924	0.0715567	0.0815829	-0.00583795	-0.00100146	-0.000145614	-681.903	-681.893	[[ 0.0715567 -0.00014561] [-0.00014561 0.0815829 ]]	0.0715546	-681.903	0.081585	-681.893	0.0500383	0.0215163	0.0315467	1
29	[-492.27093379]	[-492.3218624]	-192.06	-192.089	-0.0327809	-297.845	-682.027	[-491.88008419]	[-492.69522248]	-191.611	-192.366	-0.128156	-297.87	-681.976	0.0728898	0.0774226	-0.00528411	-0.00187562	0.000142451	-681.954	-681.95	[[0.07288977 0.00014245] [0.00014245 0.07742262]]	0.0728853	-681.954	0.0774271	-681.95	0.0507053	0.0221799	0.0267217	1
30	[-492.0742984]	[-492.14162919]	-192.049	-192.089	-0.0263213	-297.68	-681.845	[-491.67844324]	[-492.51279476]	-191.601	-192.369	-0.111442	-297.707	-681.789	0.0738119	0.0757063	-0.00333951	-0.00163502	-0.00040771	-681.771	-681.769	[[ 0.0738119 -0.00040771] [-0.00040771 0.07570626]]	0.0737279	-681.771	0.0757903	-681.769	0.0559736	0.0177543	0.0198167	1
31	[-492.18823975]	[-492.20192876]	-192.081	-192.078	-0.0293949	-297.745	-681.934	[-491.80358012]	[-492.58527509]	-191.634	-192.363	-0.112675	-297.779	-681.888	0.0752028	0.0772384	-0.00456565	0.000712262	-0.000452898	-681.858	-681.856	[[ 0.07520285 -0.0004529 ] [-0.0004529 0.07723839]]	0.0751066	-681.858	0.0773346	-681.856	0.045443	0.0296636	0.0318916	1
32	[-492.1268843]	[-492.16042503]	-192.048	-192.06	-0.030182	-297.724	-681.862	[-491.73628555]	[-492.53221495]	-191.603	-192.337	-0.115444	-297.752	-681.807	0.0741729	0.0823653	-0.00413378	0.000790698	-0.00029713	-681.788	-681.78	[[ 0.07417294 -0.00029713] [-0.00029713 0.08236534]]	0.0741622	-681.788	0.0823761	-681.78	0.0547478	0.0194144	0.0276283	1
33	[-492.22968493]	[-492.26898115]	-192.071	-192.082	-0.034432	-297.788	-681.975	[-491.84403626]	[-492.65171386]	-191.622	-192.359	-0.124566	-297.823	-681.929	0.0824631	0.0791255	-0.00267181	-0.000434953	-0.000197349	-681.893	-681.896	[[ 0.0824631 -0.00019735] [-0.00019735 0.07912546]]	0.0791138	-681.896	0.0824747	-681.893	0.0467716	0.0323422	0.0357031	1
34	[-492.19194728]	[-492.21744624]	-192.059	-192.064	-0.0343569	-297.779	-681.936	[-491.80414193]	[-492.5940681]	-191.614	-192.343	-0.117149	-297.809	-681.884	0.0718301	0.0735477	-0.00289585	-0.00200712	-0.00034565	-681.864	-681.862	[[ 0.07183007 -0.00034565] [-0.00034565 0.0735477 ]]	0.0717631	-681.864	0.0736146	-681.862	0.0520649	0.0196982	0.0215497	1
35	[-492.04644533]	[-492.09854122]	-192.049	-192.091	-0.0350071	-297.628	-681.803	[-491.66400347]	[-492.48617147]	-191.606	-192.372	-0.127175	-297.66	-681.765	0.0746057	0.07547	-0.00111754	-0.00155966	0.000181571	-681.728	-681.727	[[0.07460568 0.00018157] [0.00018157 0.07546995]]	0.0745691	-681.728	0.0755065	-681.727	0.0374541	0.0371149	0.0380524	1
36	[-492.13383081]	[-492.19153309]	-192.036	-192.075	-0.0330015	-297.733	-681.876	[-491.75039488]	[-492.57052211]	-191.59	-192.351	-0.120858	-297.765	-681.827	0.0774249	0.0737886	-0.000969826	-0.00176959	-0.000117805	-681.799	-681.802	[[ 0.07742488 -0.00011781] [-0.00011781 0.07378864]]	0.0737848	-681.802	0.0774287	-681.799	0.0490428	0.024742	0.0283859	1
37	[-492.17514541]	[-492.23446112]	-192.047	-192.069	-0.0266267	-297.784	-681.926	[-491.78549512]	[-492.61129908]	-191.604	-192.351	-0.11555	-297.807	-681.879	0.072555	0.0724501	-0.00509386	-0.00217744	-8.8346e-05	-681.853	-681.853	[[ 7.2555022e-02 -8.8346000e-05] [-8.8346000e-05 7.2450076e-02]]	0.0723998	-681.853	0.0726053	-681.853	0.0470778	0.025322	0.0255275	1
38	[-492.21547964]	[-492.21757043]	-192.052	-192.045	-0.0244673	-297.796	-681.918	[-491.82953172]	[-492.59666324]	-191.603	-192.323	-0.118191	-297.824	-681.869	0.0762798	0.073559	-0.00208633	-0.0012998	0.000179154	-681.841	-681.844	[[0.07627979 0.00017915] [0.00017915 0.07355903]]	0.0735473	-681.844	0.0762915	-681.841	0.0486306	0.0249166	0.0276609	1
39	[-492.19445201]	[-492.23031954]	-192.054	-192.09	-0.0279405	-297.77	-681.942	[-491.81306405]	[-492.60880018]	-191.611	-192.367	-0.119662	-297.799	-681.897	0.0726477	0.0728599	-0.00206066	-0.00199586	-0.000106336	-681.869	-681.869	[[ 0.07264769 -0.00010634] [-0.00010634 0.07285986]]	0.0726036	-681.869	0.072904	-681.869	0.0448105	0.0277931	0.0280935	1
40	[-492.20889012]	[-492.20824061]	-192.075	-192.075	-0.027475	-297.763	-681.94	[-491.82164423]	[-492.58592157]	-191.628	-192.354	-0.116046	-297.792	-681.89	0.0757707	0.0777487	-0.00208865	-0.000840898	-0.000171246	-681.864	-681.862	[[ 0.07577068 -0.00017125] [-0.00017125 0.07774866]]	0.075756	-681.864	0.0777634	-681.862	0.0492772	0.0264787	0.0284861	2
41	[-492.17166938]	[-492.2028797]	-192.083	-192.107	-0.0258485	-297.72	-681.935	[-491.7983801]	[-492.59010533]	-191.635	-192.386	-0.112326	-297.762	-681.895	0.0751107	0.0769115	-0.00325115	-0.0027327	-0.000100859	-681.86	-681.858	[[ 0.07511072 -0.00010086] [-0.00010086 0.07691149]]	0.0751051	-681.86	0.0769171	-681.858	0.0405082	0.0345968	0.0364089	2
42	[-492.12864142]	[-492.15383731]	-192.068	-192.073	-0.025645	-297.719	-681.886	[-491.75105356]	[-492.54026725]	-191.623	-192.356	-0.115069	-297.755	-681.849	0.0744784	0.0737569	-0.0017282	-0.00137991	0.000426947	-681.812	-681.812	[[0.07447841 0.00042695] [0.00042695 0.07375685]]	0.0735587	-681.812	0.0746766	-681.811	0.0369604	0.0365983	0.0377162	2
43	[-492.11972535]	[-492.14452994]	-192.06	-192.064	-0.0264955	-297.712	-681.863	[-491.74306624]	[-492.53741612]	-191.614	-192.351	-0.111728	-297.751	-681.829	0.0769619	0.0712954	-0.000138564	-0.00280347	-0.000196511	-681.786	-681.792	[[ 0.07696189 -0.00019651] [-0.00019651 0.07129538]]	0.0712886	-681.792	0.0769687	-681.786	0.0341976	0.037091	0.0427711	2
44	[-492.15107599]	[-492.18389201]	-192.06	-192.078	-0.0243981	-297.725	-681.888	[-491.76546775]	[-492.55969468]	-191.618	-192.354	-0.114543	-297.752	-681.839	0.0722763	0.0756723	-0.00187678	-0.000991115	-0.000640558	-681.816	-681.812	[[ 0.07227627 -0.00064056] [-0.00064056 0.07567227]]	0.0721595	-681.816	0.0757891	-681.812	0.0490398	0.0231197	0.0267493	2
45	[-492.04536169]	[-492.10287427]	-192.061	-192.066	-0.0308721	-297.647	-681.806	[-491.66631734]	[-492.49141932]	-191.618	-192.35	-0.128021	-297.677	-681.772	0.0705602	0.0758196	-0.00630405	-0.00194616	-0.000409944	-681.735	-681.73	[[ 0.0705602 -0.00040994] [-0.00040994 0.07581956]]	0.0705284	-681.735	0.0758513	-681.73	0.033245	0.0372835	0.0426064	2
46	[-492.02297384]	[-492.08214757]	-192.072	-192.101	-0.0321882	-297.593	-681.797	[-491.64445103]	[-492.46554682]	-191.628	-192.379	-0.12429	-297.626	-681.757	0.077339	0.0742804	-0.00347314	-0.00221337	-0.000515197	-681.72	-681.723	[[ 0.07733896 -0.0005152 ] [-0.0005152 0.07428039]]	0.0741959	-681.723	0.0774234	-681.72	0.0403952	0.0338007	0.0370282	2
47	[-492.31371759]	[-492.35366342]	-192.082	-192.085	-0.0351156	-297.876	-682.078	[-491.93576129]	[-492.74086987]	-191.635	-192.364	-0.129298	-297.911	-682.04	0.0764144	0.0781391	-0.00453845	-0.00116734	-0.000391338	-682.001	-682	[[ 0.07641439 -0.00039134] [-0.00039134 0.07813906]]	0.0763297	-682.002	0.0782237	-682	0.0378041	0.0385256	0.0404196	2
48	[-492.21773372]	[-492.25624814]	-192.059	-192.069	-0.0323449	-297.804	-681.964	[-491.83157989]	[-492.63209031]	-191.612	-192.341	-0.124227	-297.834	-681.911	0.077251	0.077443	-0.00209455	-0.00126509	-0.000493013	-681.887	-681.887	[[ 0.07725097 -0.00049301] [-0.00049301 0.07744298]]	0.0768447	-681.887	0.0778493	-681.886	0.0528723	0.0239724	0.024977	2
49	[-492.12066732]	[-492.15657528]	-192.041	-192.056	-0.0298549	-297.711	-681.839	[-491.73521387]	[-492.53503345]	-191.597	-192.332	-0.124639	-297.738	-681.792	0.0724554	0.0771601	-0.00566883	-0.00193328	0.000770631	-681.767	-681.762	[[0.07245539 0.00077063] [0.00077063 0.07716013]]	0.0723324	-681.767	0.0772831	-681.762	0.0469196	0.0254128	0.0303636	2
50	[-492.15853895]	[-492.16087952]	-192.094	-192.072	-0.0252149	-297.7	-681.891	[-491.7620596]	[-492.53338753]	-191.647	-192.349	-0.116311	-297.722	-681.834	0.0783587	0.0721921	-0.00212692	-0.00187731	4.5271e-05	-681.813	-681.819	[[7.8358657e-02 4.5271000e-05] [4.5271000e-05 7.2192084e-02]]	0.0721918	-681.819	0.078359	-681.813	0.0567691	0.0154226	0.0215899	2
51	[-492.20896892]	[-492.29378201]	-192.04	-192.098	-0.023699	-297.806	-681.968	[-491.82642982]	[-492.67414189]	-191.6	-192.377	-0.112542	-297.834	-681.923	0.0732768	0.0782123	-0.0012131	-0.000562187	-0.000459639	-681.894	-681.889	[[ 0.07327684 -0.00045964] [-0.00045964 0.07821226]]	0.0732344	-681.894	0.0782547	-681.889	0.0441823	0.0290521	0.0340724	2
52	[-492.14773963]	[-492.13483433]	-192.062	-192.038	-0.0250681	-297.733	-681.857	[-491.76430357]	[-492.51324231]	-191.62	-192.316	-0.112968	-297.763	-681.812	0.0759185	0.07753	-0.000975942	-0.00108444	-0.000427549	-681.782	-681.78	[[ 0.07591852 -0.00042755] [-0.00042755 0.07753003]]	0.0758121	-681.782	0.0776364	-681.78	0.045205	0.0306071	0.0324314	2
53	[-492.21781041]	[-492.21080257]	-192.089	-192.08	-0.0265302	-297.752	-681.947	[-491.82916482]	[-492.59112374]	-191.643	-192.354	-0.115725	-297.783	-681.895	0.0775105	0.0796785	-0.0024931	-0.00164391	-0.000153379	-681.869	-681.867	[[ 0.07751054 -0.00015338] [-0.00015338 0.07967846]]	0.0774997	-681.869	0.0796893	-681.867	0.051501	0.0259987	0.0281882	2
54	[-492.16634886]	[-492.16793377]	-192.064	-192.049	-0.0222578	-297.748	-681.883	[-491.77176878]	[-492.53974515]	-191.615	-192.322	-0.114101	-297.772	-681.823	0.0809367	0.0808167	-0.00129902	-0.00169386	-1.4255e-05	-681.802	-681.802	[[ 8.0936703e-02 -1.4255000e-05] [-1.4255000e-05 8.0816712e-02]]	0.080815	-681.802	0.0809384	-681.802	0.0602191	0.0205959	0.0207192	2
55	[-492.0777068]	[-492.11006804]	-192.041	-192.069	-0.0275905	-297.667	-681.805	[-491.68463069]	[-492.48198529]	-191.596	-192.346	-0.114236	-297.691	-681.747	0.0690644	0.0759661	-0.0042571	-0.00213867	0.000533958	-681.735	-681.729	[[0.06906439 0.00053396] [0.00053396 0.07596613]]	0.0690233	-681.736	0.0760072	-681.729	0.0573273	0.011696	0.0186799	2
56	[-492.21873081]	[-492.2263736]	-192.072	-192.079	-0.0228105	-297.787	-681.96	[-491.83242691]	[-492.60208795]	-191.625	-192.356	-0.112239	-297.815	-681.908	0.0730282	0.0774708	-0.00455747	-0.000135257	-0.000573127	-681.887	-681.883	[[ 0.0730282 -0.00057313] [-0.00057313 0.07747078]]	0.0729555	-681.887	0.0775435	-681.883	0.0522738	0.0206816	0.0252697	2
57	[-492.09354501]	[-492.16064743]	-192.047	-192.078	-0.0349052	-297.681	-681.841	[-491.71015248]	[-492.54546615]	-191.601	-192.355	-0.131844	-297.712	-681.8	0.0741717	0.0776016	-0.0048402	0.000178276	-0.000617794	-681.767	-681.763	[[ 0.07417172 -0.00061779] [-0.00061779 0.07760158]]	0.0740638	-681.767	0.0777095	-681.763	0.0409955	0.0330683	0.0367139	2
58	[-492.19165292]	[-492.23333073]	-192.081	-192.099	-0.0297704	-297.749	-681.959	[-491.81758847]	[-492.62751967]	-191.636	-192.381	-0.118234	-297.79	-681.926	0.0726112	0.0771844	-0.00530456	-0.000636404	-0.000495356	-681.887	-681.882	[[ 0.07261123 -0.00049536] [-0.00049536 0.07718441]]	0.0725582	-681.887	0.0772375	-681.882	0.0335356	0.0390226	0.0437018	2
59	[-492.03551989]	[-492.07305526]	-192.072	-192.087	-0.0282876	-297.589	-681.776	[-491.64354212]	[-492.45078813]	-191.625	-192.363	-0.117716	-297.616	-681.722	0.0759579	0.0779692	-0.00165345	-0.00188723	0.000445724	-681.7	-681.698	[[0.0759579 0.00044572] [0.00044572 0.07796917]]	0.0758635	-681.7	0.0780635	-681.698	0.0539759	0.0218877	0.0240876	2
60	[-492.14495593]	[-492.16140293]	-192.059	-192.063	-0.0254104	-297.734	-681.882	[-491.74751417]	[-492.53271233]	-191.617	-192.343	-0.112958	-297.752	-681.826	0.0680273	0.0749899	-0.00465509	-0.00224428	-0.000718472	-681.814	-681.807	[[ 0.06802728 -0.00071847] [-0.00071847 0.07498995]]	0.0679539	-681.814	0.0750633	-681.807	0.0563111	0.0116429	0.0187522	2
61	[-492.1026485]	[-492.18975302]	-192.039	-192.087	-0.0303369	-297.709	-681.866	[-491.72059603]	[-492.57106091]	-191.595	-192.365	-0.116216	-297.741	-681.817	0.076426	0.0840694	-0.00393809	0.000553997	0.000713313	-681.789	-681.781	[[0.07642603 0.00071331] [0.00071331 0.08406942]]	0.07636	-681.789	0.0841354	-681.781	0.0484236	0.0279364	0.0357118	2
62	[-492.13467398]	[-492.1763057]	-192.068	-192.08	-0.0273522	-297.714	-681.889	[-491.75419718]	[-492.5503622]	-191.624	-192.36	-0.117503	-297.743	-681.845	0.0648499	0.0781101	-0.00606454	-0.0013138	0.000781913	-681.824	-681.811	[[0.06484989 0.00078191] [0.00078191 0.07811007]]	0.0648039	-681.824	0.078156	-681.811	0.0444324	0.0203715	0.0337236	2
63	[-491.98017353]	[-491.98126263]	-192.071	-192.074	-0.0334101	-297.534	-681.711	[-491.59451264]	[-492.35852554]	-191.621	-192.354	-0.126954	-297.561	-681.663	0.0659263	0.0750774	-0.00908942	-0.00248575	0.000526986	-681.646	-681.636	[[0.06592634 0.00052699] [0.00052699 0.07507737]]	0.0658961	-681.646	0.0751076	-681.636	0.0484697	0.0174263	0.0266379	2
64	[-492.20299188]	[-492.20517472]	-192.079	-192.079	-0.0239474	-297.758	-681.94	[-491.81328625]	[-492.57638207]	-191.631	-192.357	-0.110077	-297.786	-681.884	0.0737253	0.0804545	-0.00226169	0.000637688	0.000893708	-681.866	-681.859	[[0.07372526 0.00089371] [0.00089371 0.08045453]]	0.0736086	-681.866	0.0805712	-681.859	0.0559144	0.0176942	0.0246568	2
65	[-492.02811716]	[-492.04371765]	-192.073	-192.081	-0.0259787	-297.594	-681.773	[-491.63990836]	[-492.42790664]	-191.624	-192.364	-0.114672	-297.624	-681.727	0.0764424	0.0746787	-0.0022299	-0.000629803	7.6481e-05	-681.697	-681.698	[[7.6442419e-02 7.6481000e-05] [7.6481000e-05 7.4678671e-02]]	0.0746754	-681.698	0.0764457	-681.697	0.0459606	0.0287148	0.0304851	2
66	[-492.08572288]	[-492.1095938]	-192.068	-192.071	-0.0220853	-297.671	-681.832	[-491.69666188]	[-492.48592019]	-191.625	-192.353	-0.107698	-297.697	-681.782	0.0766008	0.0780282	-0.00032515	-0.000725993	-0.000552875	-681.755	-681.754	[[ 0.0766008 -0.00055287] [-0.00055287 0.0780282 ]]	0.0764117	-681.756	0.0782173	-681.754	0.0497683	0.0266434	0.028449	2
67	[-491.97971919]	[-492.00863545]	-192.086	-192.085	-0.032509	-297.538	-681.741	[-491.60010922]	[-492.3953496]	-191.639	-192.362	-0.126108	-297.572	-681.7	0.0765702	0.0775867	-0.00253519	-0.000494729	0.000748377	-681.665	-681.664	[[0.07657017 0.00074838] [0.00074838 0.07758669]]	0.0761738	-681.665	0.0779831	-681.663	0.0411634	0.0350104	0.0368197	2
68	[-491.99117189]	[-492.00720545]	-192.044	-192.049	-0.0235725	-297.591	-681.708	[-491.61345808]	[-492.39257391]	-191.597	-192.328	-0.109082	-297.631	-681.664	0.074629	0.0772084	-0.00258512	-0.000801514	-0.000672701	-681.633	-681.63	[[ 0.07462901 -0.0006727 ] [-0.0006727 0.07720842]]	0.0744641	-681.633	0.0773733	-681.63	0.0433561	0.031108	0.0340172	2
69	[-492.14259572]	[-492.14140084]	-192.072	-192.064	-0.0289186	-297.697	-681.862	[-491.75396459]	[-492.51262829]	-191.63	-192.342	-0.12149	-297.721	-681.814	0.0715184	0.0787715	-0.00517389	-0.000711305	0.000283467	-681.791	-681.784	[[0.07151843 0.00028347] [0.00028347 0.07877152]]	0.0715074	-681.791	0.0787826	-681.784	0.0483947	0.0231127	0.0303879	2
70	[-492.00266705]	[-492.06802022]	-192.058	-192.096	-0.0339049	-297.59	-681.778	[-491.61639858]	[-492.44650602]	-191.607	-192.378	-0.126758	-297.619	-681.731	0.0749122	0.0746892	-0.00386957	-0.00224396	-0.000516891	-681.703	-681.703	[[ 0.07491223 -0.00051689] [-0.00051689 0.07468919]]	0.0742719	-681.704	0.0753295	-681.702	0.0464717	0.0278003	0.0288578	2
71	[-492.10838788]	[-492.16831979]	-192.041	-192.069	-0.030366	-297.716	-681.856	[-491.72910859]	[-492.55178245]	-191.595	-192.353	-0.122343	-297.748	-681.818	0.070506	0.0768148	-0.00454319	0.00133535	0.000447027	-681.786	-681.78	[[0.07050596 0.00044703] [0.00044703 0.07681485]]	0.0704744	-681.786	0.0768464	-681.78	0.0379244	0.03255	0.0389219	2
72	[-492.19589869]	[-492.20917211]	-192.083	-192.081	-0.0282477	-297.734	-681.926	[-491.80779891]	[-492.58307596]	-191.635	-192.356	-0.120762	-297.762	-681.874	0.0792199	0.0775328	-0.00169582	-0.00197475	0.000553995	-681.847	-681.849	[[0.07921991 0.000554 ] [0.000554 0.07753276]]	0.0773671	-681.849	0.0793856	-681.847	0.0524461	0.024921	0.0269394	2
73	[-492.19619725]	[-492.25781641]	-192.035	-192.071	-0.0362299	-297.801	-681.943	[-491.82053609]	[-492.64591423]	-191.587	-192.349	-0.12979	-297.839	-681.904	0.0735469	0.0776517	-0.00431701	0.000438718	0.000601054	-681.87	-681.866	[[0.07354692 0.00060105] [0.00060105 0.07765173]]	0.0734607	-681.87	0.0777379	-681.866	0.039029	0.0344317	0.0387089	2
74	[-492.22205092]	[-492.21313556]	-192.081	-192.062	-0.0244234	-297.787	-681.955	[-491.84156401]	[-492.59834763]	-191.634	-192.343	-0.112471	-297.824	-681.913	0.0704623	0.0762681	-0.00402474	0.000179481	-0.000829311	-681.884	-681.878	[[ 0.07046233 -0.00082931] [-0.00082931 0.07626807]]	0.0703462	-681.884	0.0763842	-681.878	0.0418965	0.0284497	0.0344877	2
75	[-492.1604332]	[-492.24318604]	-192.016	-192.082	-0.0306869	-297.781	-681.91	[-491.7709213]	[-492.62420246]	-191.564	-192.364	-0.122001	-297.811	-681.861	0.0741581	0.0770464	-0.00478494	-0.000738243	0.000353083	-681.836	-681.833	[[0.07415809 0.00035308] [0.00035308 0.07704636]]	0.0741156	-681.836	0.0770889	-681.833	0.048544	0.0255716	0.0285449	2
76	[-492.24426235]	[-492.29762172]	-192.059	-192.09	-0.0273452	-297.816	-681.992	[-491.86414302]	[-492.66961568]	-191.613	-192.366	-0.117597	-297.849	-681.945	0.0675701	0.0786356	-0.0080594	-0.00114587	-0.000616276	-681.924	-681.913	[[ 0.06757011 -0.00061628] [-0.00061628 0.07863556]]	0.0675359	-681.924	0.0786698	-681.913	0.0462667	0.0212692	0.0324031	2
77	[-492.11091927]	[-492.19891679]	-192.046	-192.095	-0.0321616	-297.703	-681.876	[-491.731891]	[-492.57680548]	-191.598	-192.374	-0.121925	-297.739	-681.832	0.0715421	0.0793866	-0.00657905	-0.00176712	0.000736553	-681.805	-681.797	[[0.07154214 0.00073655] [0.00073655 0.0793866 ]]	0.0714736	-681.805	0.0794552	-681.797	0.0440261	0.0274475	0.035429	2
78	[-492.24544504]	[-492.23181412]	-192.078	-192.052	-0.0305082	-297.803	-681.963	[-491.86636185]	[-492.61504015]	-191.63	-192.33	-0.120749	-297.839	-681.92	0.0710017	0.0772062	-0.00502369	-0.000522291	-0.000727141	-681.892	-681.886	[[ 0.07100167 -0.00072714] [-0.00072714 0.07720625]]	0.0709176	-681.892	0.0772903	-681.886	0.0430277	0.0278899	0.0342627	2
79	[-492.18437607]	[-492.18069012]	-192.073	-192.045	-0.0337229	-297.753	-681.905	[-491.80436487]	[-492.56568603]	-191.621	-192.324	-0.130123	-297.79	-681.865	0.0717993	0.0813276	-0.00406048	-0.00113316	0.000273544	-681.834	-681.824	[[0.07179929 0.00027354] [0.00027354 0.08132763]]	0.0717914	-681.834	0.0813355	-681.824	0.0408535	0.030938	0.040482	2
80	[-492.27205393]	[-492.26996503]	-192.089	-192.076	-0.0309708	-297.817	-682.013	[-491.88572683]	[-492.64351354]	-191.639	-192.354	-0.123848	-297.847	-681.964	0.0670356	0.0746188	-0.00837405	-0.00111221	-0.000292056	-681.946	-681.938	[[ 0.06703557 -0.00029206] [-0.00029206 0.07461883]]	0.0670243	-681.946	0.0746301	-681.938	0.0484761	0.0185482	0.0261539	3
81	[-492.23235769]	[-492.249285]	-192.075	-192.064	-0.0320526	-297.794	-681.965	[-491.84394804]	[-492.62454548]	-191.628	-192.341	-0.125008	-297.822	-681.916	0.071616	0.0797652	-0.00531081	-0.000232346	-0.000955347	-681.894	-681.886	[[ 0.07161598 -0.00095535] [-0.00095535 0.07976515]]	0.0715055	-681.894	0.0798757	-681.885	0.0492709	0.0222346	0.0306048	3
82	[-492.19207317]	[-492.22461856]	-192.068	-192.087	-0.0357682	-297.755	-681.947	[-491.81334501]	[-492.60613194]	-191.622	-192.366	-0.129827	-297.789	-681.907	0.0759671	0.0773539	-0.00287179	1.8368e-05	0.000728007	-681.871	-681.869	[[0.07596713 0.00072801] [0.00072801 0.07735392]]	0.0756551	-681.871	0.0776659	-681.869	0.0393619	0.0362933	0.038304	3
83	[-492.11606678]	[-492.15024473]	-192.079	-192.082	-0.0347919	-297.669	-681.865	[-491.73436541]	[-492.52735033]	-191.633	-192.359	-0.127312	-297.7	-681.819	0.0737111	0.0810649	-0.00714704	0.000262621	-0.000567574	-681.791	-681.784	[[ 0.07371112 -0.00056757] [-0.00056757 0.08106491]]	0.0736676	-681.791	0.0811085	-681.784	0.0453044	0.0283632	0.0358041	3
84	[-492.06117609]	[-492.12171626]	-192.044	-192.093	-0.0231573	-297.655	-681.815	[-491.67845457]	[-492.50123478]	-191.598	-192.369	-0.108257	-297.692	-681.767	0.0787025	0.0783996	-0.00451017	-0.000904867	-0.000594635	-681.736	-681.737	[[ 0.07870246 -0.00059464] [-0.00059464 0.07839958]]	0.0779374	-681.737	0.0791646	-681.736	0.0482988	0.0296386	0.0308659	3
85	[-492.24671892]	[-492.22660903]	-192.09	-192.05	-0.0257372	-297.807	-681.972	[-491.85814979]	[-492.60041175]	-191.644	-192.328	-0.113663	-297.834	-681.921	0.0748149	0.0798541	-0.00413357	0.00127943	-0.000743519	-681.898	-681.893	[[ 0.07481493 -0.00074352] [-0.00074352 0.07985406]]	0.0747075	-681.898	0.0799615	-681.892	0.0517287	0.0229788	0.0282327	3
86	[-492.11073283]	[-492.14298151]	-192.062	-192.082	-0.0379483	-297.687	-681.869	[-491.72200723]	[-492.5146351]	-191.615	-192.36	-0.132109	-297.712	-681.82	0.0703944	0.0779185	-0.00438456	-0.00224724	-0.000893631	-681.799	-681.792	[[ 0.07039436 -0.00089363] [-0.00089363 0.07791845]]	0.0702897	-681.799	0.0780231	-681.791	0.049459	0.0208307	0.0285641	3
87	[-492.14279156]	[-492.1937634]	-192.048	-192.087	-0.0289148	-297.739	-681.903	[-491.75194354]	[-492.56735058]	-191.604	-192.367	-0.114596	-297.765	-681.851	0.0677335	0.0725938	-0.0069207	-0.00226022	0.000410825	-681.835	-681.831	[[0.06773352 0.00041083] [0.00041083 0.07259382]]	0.067699	-681.835	0.0726283	-681.83	0.0522998	0.0153992	0.0203285	3
88	[-492.09950362]	[-492.1301868]	-192.088	-192.104	-0.0359908	-297.639	-681.868	[-491.7151891]	[-492.51199387]	-191.64	-192.382	-0.13064	-297.671	-681.823	0.0729268	0.0763613	-0.00415578	-0.00171916	0.000627607	-681.795	-681.791	[[0.07292677 0.00062761] [0.00062761 0.07636133]]	0.0728157	-681.795	0.0764724	-681.791	0.045071	0.0277447	0.0314014	3
89	[-492.11412028]	[-492.15126012]	-192.042	-192.076	-0.0293591	-297.702	-681.849	[-491.71281582]	[-492.5145407]	-191.592	-192.358	-0.120812	-297.718	-681.789	0.0731844	0.07633	-0.00453482	-0.000328181	-0.000818912	-681.776	-681.772	[[ 0.07318442 -0.00081891] [-0.00081891 0.07633002]]	0.072984	-681.776	0.0765304	-681.772	0.059389	0.013595	0.0171414	3
90	[-492.11377822]	[-492.1440057]	-192.058	-192.075	-0.0316367	-297.675	-681.839	[-491.72687549]	[-492.52355774]	-191.614	-192.35	-0.120901	-297.705	-681.79	0.0741131	0.0738185	-0.00428026	-0.00297608	-0.000699031	-681.765	-681.765	[[ 0.07411314 -0.00069903] [-0.00069903 0.07381853]]	0.0732514	-681.766	0.0746802	-681.764	0.0491051	0.0241464	0.0255751	3
91	[-492.151242]	[-492.18951692]	-192.061	-192.092	-0.0250611	-297.732	-681.91	[-491.7616507]	[-492.57066783]	-191.617	-192.373	-0.109021	-297.763	-681.862	0.0753947	0.0775734	-0.00552231	-0.00084914	0.00062827	-681.835	-681.833	[[0.07539467 0.00062827] [0.00062827 0.07757335]]	0.0752265	-681.835	0.0777415	-681.833	0.0486657	0.0265608	0.0290758	3
92	[-492.22088638]	[-492.23571663]	-192.08	-192.073	-0.0251495	-297.789	-681.967	[-491.83160742]	[-492.61586543]	-191.634	-192.354	-0.112223	-297.816	-681.917	0.0713377	0.0769306	-0.00432551	-0.000668412	0.000785065	-681.896	-681.89	[[0.07133766 0.00078507] [0.00078507 0.07693057]]	0.0712296	-681.896	0.0770387	-681.89	0.0500642	0.0211653	0.0269744	3
93	[-492.14232436]	[-492.14395032]	-192.06	-192.063	-0.0341737	-297.7	-681.856	[-491.75847098]	[-492.52273516]	-191.616	-192.338	-0.128384	-297.726	-681.808	0.0714305	0.0793194	-0.00174053	0.000621386	-0.000585984	-681.785	-681.777	[[ 0.07143052 -0.00058598] [-0.00058598 0.07931937]]	0.0713872	-681.785	0.0793627	-681.777	0.047868	0.0235192	0.0314946	3
94	[-492.26979863]	[-492.2754099]	-192.074	-192.075	-0.0293909	-297.82	-681.999	[-491.86996724]	[-492.64632949]	-191.628	-192.355	-0.121839	-297.837	-681.942	0.0749273	0.0729026	-0.00154762	-0.00341595	-0.00071819	-681.924	-681.926	[[ 0.07492734 -0.00071819] [-0.00071819 0.07290263]]	0.0726738	-681.926	0.0751562	-681.924	0.0568551	0.0158187	0.0183011	3
95	[-492.14086484]	[-492.19572738]	-192.053	-192.08	-0.0320651	-297.727	-681.892	[-491.75109773]	[-492.56862655]	-191.609	-192.364	-0.125712	-297.745	-681.843	0.0730661	0.0725337	-0.003502	-0.00173645	-0.000353568	-681.819	-681.819	[[ 0.07306607 -0.00035357] [-0.00035357 0.07253373]]	0.0723573	-681.82	0.0732425	-681.819	0.0485249	0.0238325	0.0247176	3
96	[-492.2182406]	[-492.187606]	-192.106	-192.063	-0.0346824	-297.738	-681.941	[-491.8210669]	[-492.55431586]	-191.659	-192.338	-0.130962	-297.754	-681.882	0.079691	0.0787211	-0.00165483	-0.00294596	-0.000599341	-681.862	-681.863	[[ 0.079691 -0.00059934] [-0.00059934 0.07872113]]	0.0784351	-681.863	0.079977	-681.861	0.0596157	0.0188194	0.0203613	3
97	[-492.20473651]	[-492.20459098]	-192.091	-192.077	-0.0331352	-297.752	-681.953	[-491.80742915]	[-492.56841759]	-191.647	-192.349	-0.132378	-297.765	-681.894	0.0768531	0.076145	-0.000852977	-0.00347222	0.000495738	-681.876	-681.877	[[0.07685314 0.00049574] [0.00049574 0.07614495]]	0.0758898	-681.877	0.0771083	-681.876	0.0596671	0.0162227	0.0174412	3
98	[-492.25058443]	[-492.23591337]	-192.097	-192.067	-0.0275179	-297.788	-681.98	[-491.85610248]	[-492.60854556]	-191.652	-192.344	-0.117548	-297.81	-681.925	0.0740994	0.0792412	-0.0027709	-0.00129734	-0.000500899	-681.906	-681.901	[[ 0.07409943 -0.0005009 ] [-0.0005009 0.0792412 ]]	0.0740511	-681.906	0.0792895	-681.901	0.055295	0.0187561	0.0239946	3
99	[-492.13007661]	[-492.10207146]	-192.101	-192.067	-0.0263144	-297.658	-681.852	[-491.74015995]	[-492.47478607]	-191.658	-192.346	-0.116804	-297.68	-681.8	0.0739657	0.0755821	-0.00440682	-0.00256581	-0.000312214	-681.778	-681.776	[[ 0.07396571 -0.00031221] [-0.00031221 0.07558213]]	0.0739075	-681.778	0.0756403	-681.776	0.0523144	0.0215931	0.0233259	3
100	[-492.08770685]	[-492.13067971]	-192.062	-192.079	-0.0325205	-297.663	-681.837	[-491.70603613]	[-492.51252211]	-191.62	-192.359	-0.126259	-297.689	-681.793	0.074042	0.079798	-0.00330214	-6.4332e-05	-0.000507032	-681.763	-681.757	[[ 0.074042 -0.00050703] [-0.00050703 0.07979799]]	0.0739977	-681.763	0.0798423	-681.757	0.043463	0.0305347	0.0363793	3
101	[-492.23366949]	[-492.22136468]	-192.082	-192.058	-0.0286442	-297.781	-681.95	[-491.83573752]	[-492.58840887]	-191.638	-192.33	-0.116149	-297.8	-681.884	0.0740594	0.0761355	-0.000832312	-0.00176122	0.000637869	-681.876	-681.874	[[0.07405939 0.00063787] [0.00063787 0.07613553]]	0.0738791	-681.876	0.0763158	-681.874	0.0657042	0.00817488	0.0106117	3
102	[-492.10559399]	[-492.12049198]	-192.084	-192.107	-0.0251703	-297.641	-681.857	[-491.71663357]	[-492.49903144]	-191.64	-192.383	-0.106937	-297.675	-681.805	0.0782277	0.081813	-0.00268094	-0.00107221	-0.000551872	-681.779	-681.776	[[ 0.07822766 -0.00055187] [-0.00055187 0.08181305]]	0.0781446	-681.779	0.0818961	-681.776	0.0528518	0.0252929	0.0290443	3
103	[-492.11528961]	[-492.13170343]	-192.086	-192.091	-0.0285845	-297.672	-681.878	[-491.72306103]	[-492.50893935]	-191.641	-192.369	-0.117132	-297.697	-681.825	0.0749737	0.0769875	-0.0046358	6.0377e-05	-0.00068205	-681.803	-681.801	[[ 0.07497373 -0.00068205] [-0.00068205 0.07698746]]	0.0747645	-681.803	0.0771967	-681.801	0.0532591	0.0215053	0.0239376	3
104	[-492.09520929]	[-492.07520692]	-192.054	-192.047	-0.0294572	-297.659	-681.789	[-491.69418949]	[-492.44386365]	-191.611	-192.322	-0.111351	-297.682	-681.726	0.0730208	0.0729358	-0.00332953	-0.00178737	-0.000834721	-681.716	-681.717	[[ 0.07302079 -0.00083472] [-0.00083472 0.07293579]]	0.0721425	-681.717	0.0738141	-681.716	0.0631264	0.00901609	0.0106877	3
105	[-492.15138247]	[-492.16573434]	-192.058	-192.065	-0.0336313	-297.712	-681.868	[-491.74934207]	[-492.52893683]	-191.613	-192.339	-0.121136	-297.728	-681.801	0.0777111	0.0773036	-0.00110363	-0.00267091	-0.000918026	-681.79	-681.791	[[ 0.07771115 -0.00091803] [-0.00091803 0.07730359]]	0.076567	-681.792	0.0784477	-681.79	0.0669481	0.00961891	0.0114997	3
106	[-492.06870554]	[-492.12573854]	-192.032	-192.064	-0.0340124	-297.675	-681.804	[-491.671225]	[-492.49429698]	-191.583	-192.341	-0.122653	-297.696	-681.742	0.0828508	0.0776539	-0.00245617	-0.00268792	0.000446561	-681.722	-681.727	[[0.08285085 0.00044656] [0.00044656 0.07765388]]	0.0776158	-681.727	0.0828889	-681.722	0.0622152	0.0154006	0.0206737	3
107	[-492.20000776]	[-492.23166912]	-192.07	-192.072	-0.033642	-297.776	-681.952	[-491.8096235]	[-492.60566963]	-191.624	-192.354	-0.119375	-297.802	-681.9	0.0755102	0.070259	-0.00281146	-0.0026471	0.000790725	-681.877	-681.882	[[0.07551022 0.00079073] [0.00079073 0.07025898]]	0.0701425	-681.882	0.0756267	-681.877	0.0522257	0.0179168	0.023401	3
108	[-492.12477506]	[-492.15919392]	-192.066	-192.069	-0.033679	-297.689	-681.858	[-491.73325227]	[-492.53263796]	-191.62	-192.347	-0.125666	-297.712	-681.805	0.0760552	0.0755627	-0.00188526	-0.00191783	-0.000905181	-681.782	-681.782	[[ 0.07605521 -0.00090518] [-0.00090518 0.07556267]]	0.0748709	-681.783	0.076747	-681.781	0.0528976	0.0219732	0.0238494	3
109	[-491.99641555]	[-492.01693175]	-192.059	-192.068	-0.0335722	-297.563	-681.723	[-491.6047667]	[-492.38859885]	-191.614	-192.345	-0.125458	-297.586	-681.67	0.0749121	0.0749722	-0.00253731	-0.00263509	-0.000752405	-681.648	-681.648	[[ 0.07491206 -0.00075241] [-0.00075241 0.07497217]]	0.0741891	-681.649	0.0756951	-681.647	0.0532624	0.0209267	0.0224327	3
110	[-492.14314489]	[-492.14142707]	-192.102	-192.087	-0.0290977	-297.671	-681.889	[-491.74748396]	[-492.51419428]	-191.653	-192.366	-0.119699	-297.694	-681.833	0.0780604	0.0757869	-0.00200306	-0.00200755	0.000622065	-681.811	-681.813	[[0.07806035 0.00062206] [0.00062206 0.07578692]]	0.0756278	-681.813	0.0782194	-681.811	0.0564185	0.0192093	0.0218009	3
111	[-492.11765295]	[-492.15243046]	-192.055	-192.077	-0.0274943	-297.7	-681.86	[-491.72578531]	[-492.52754429]	-191.607	-192.356	-0.111257	-297.731	-681.806	0.0725194	0.0807398	-0.00864907	-0.000413097	-0.000474854	-681.787	-681.779	[[ 0.07251943 -0.00047485] [-0.00047485 0.08073981]]	0.0724921	-681.787	0.0807672	-681.779	0.0542909	0.0182012	0.0264763	3
112	[-492.16150728]	[-492.21196569]	-192.037	-192.07	-0.026779	-297.763	-681.896	[-491.76515368]	[-492.57753673]	-191.595	-192.347	-0.109487	-297.782	-681.834	0.0784832	0.0769587	-0.00313664	-0.00160789	-0.000776687	-681.818	-681.819	[[ 0.07848317 -0.00077669] [-0.00077669 0.07695868]]	0.0766327	-681.82	0.0788092	-681.817	0.0624007	0.014232	0.0164085	3
113	[-492.04336925]	[-492.0934831]	-192.037	-192.071	-0.0293827	-297.653	-681.791	[-491.65391405]	[-492.47327079]	-191.591	-192.353	-0.116643	-297.68	-681.741	0.0699447	0.0753554	-0.00444654	-0.00113294	0.000738949	-681.721	-681.715	[[0.0699447 0.00073895] [0.00073895 0.0753554 ]]	0.0698456	-681.721	0.0754545	-681.715	0.0494168	0.0204288	0.0260377	3
114	[-492.1870081]	[-492.2300112]	-192.048	-192.099	-0.0352959	-297.745	-681.928	[-491.79874459]	[-492.60750563]	-191.6	-192.375	-0.129314	-297.771	-681.876	0.0705881	0.077559	-0.00574912	-0.00197347	0.000436821	-681.857	-681.85	[[0.07058811 0.00043682] [0.00043682 0.07755896]]	0.0705608	-681.857	0.0775862	-681.85	0.0521408	0.0184201	0.0254454	3
115	[-492.15456384]	[-492.17051665]	-192.075	-192.091	-0.0309894	-297.716	-681.913	[-491.76585833]	[-492.54608628]	-191.627	-192.372	-0.120645	-297.744	-681.864	0.0752155	0.0760745	-0.00175915	-0.00180182	-0.000693224	-681.838	-681.837	[[ 0.07521547 -0.00069322] [-0.00069322 0.07607448]]	0.0748295	-681.838	0.0764605	-681.837	0.0495769	0.0252526	0.0268836	3
116	[-492.17455484]	[-492.18107201]	-192.057	-192.052	-0.0273684	-297.745	-681.882	[-491.78241173]	[-492.55423961]	-191.607	-192.329	-0.117909	-297.77	-681.824	0.0747519	0.0780532	-0.00287627	-0.00269062	0.000554139	-681.807	-681.804	[[0.07475192 0.00055414] [0.00055414 0.07805318]]	0.0746614	-681.808	0.0781437	-681.804	0.0580419	0.0166195	0.0201018	3
117	[-492.18627303]	[-492.23480182]	-192.073	-192.111	-0.0231575	-297.736	-681.942	[-491.78288037]	[-492.59885558]	-191.626	-192.386	-0.11266	-297.75	-681.875	0.0806581	0.0747798	-0.00168717	-0.00128889	-0.000765715	-681.862	-681.868	[[ 0.08065813 -0.00076572] [-0.00076572 0.07477982]]	0.0746817	-681.868	0.0807562	-681.862	0.0672905	0.00739122	0.0134657	3
118	[-492.11418742]	[-492.15279414]	-192.057	-192.085	-0.029906	-297.687	-681.859	[-491.71582155]	[-492.51939139]	-191.611	-192.362	-0.123982	-297.704	-681.8	0.0737263	0.075777	-0.00147946	-0.00115081	0.000120376	-681.785	-681.783	[[0.07372627 0.00012038] [0.00012038 0.07577697]]	0.0737192	-681.785	0.075784	-681.783	0.0583754	0.0153438	0.0174086	3
119	[-492.23595181]	[-492.2829724]	-192.047	-192.074	-0.027532	-297.819	-681.967	[-491.84565266]	[-492.66514911]	-191.601	-192.356	-0.11549	-297.847	-681.919	0.0745844	0.0748673	-0.00215541	-0.000154806	0.000804204	-681.893	-681.892	[[0.07458435 0.0008042 ] [0.0008042 0.07486727]]	0.0739093	-681.893	0.0755424	-681.892	0.0482995	0.0256097	0.0272428	3
120	[-492.22464383]	[-492.20168112]	-192.104	-192.058	-0.0348613	-297.745	-681.942	[-491.83358257]	[-492.578689]	-191.654	-192.336	-0.129474	-297.771	-681.891	0.0776516	0.075285	-0.000919928	-0.00250441	0.000524832	-681.865	-681.867	[[0.07765161 0.00052483] [0.00052483 0.07528499]]	0.0751738	-681.867	0.0777628	-681.865	0.0509289	0.024245	0.0268339	4
121	[-492.14113606]	[-492.19460956]	-192.049	-192.085	-0.0349048	-297.719	-681.888	[-491.75360196]	[-492.57359177]	-191.601	-192.367	-0.129864	-297.746	-681.844	0.0769773	0.0703811	-0.0010901	-0.00227357	0.000758255	-681.811	-681.818	[[0.07697726 0.00075825] [0.00075825 0.07038108]]	0.070295	-681.818	0.0770633	-681.811	0.0445066	0.0257884	0.0325567	4
122	[-492.18452172]	[-492.21276824]	-192.081	-192.081	-0.0299388	-297.75	-681.941	[-491.79818952]	[-492.5895001]	-191.635	-192.36	-0.120004	-297.778	-681.893	0.0758639	0.0773694	-0.00322303	-0.00201383	-0.00060169	-681.866	-681.864	[[ 0.07586386 -0.00060169] [-0.00060169 0.07736938]]	0.0756529	-681.866	0.0775803	-681.864	0.0486186	0.0270343	0.0289617	4
123	[-491.96570809]	[-491.98532634]	-192.066	-192.059	-0.0327572	-297.537	-681.695	[-491.58150249]	[-492.3752947]	-191.625	-192.343	-0.118425	-297.569	-681.655	0.0702589	0.0725559	-0.0046623	-0.00225184	-0.000291388	-681.625	-681.622	[[ 0.07025887 -0.00029139] [-0.00029139 0.0725559 ]]	0.0702225	-681.625	0.0725923	-681.622	0.0396833	0.0305392	0.032909	4
124	[-492.11847476]	[-492.13189023]	-192.065	-192.063	-0.0272591	-297.693	-681.848	[-491.72194844]	[-492.50606029]	-191.619	-192.339	-0.115181	-297.718	-681.791	0.0801873	0.0780019	-0.00135869	-0.00117275	0.000621552	-681.768	-681.77	[[0.08018726 0.00062155] [0.00062155 0.07800188]]	0.0778375	-681.77	0.0803517	-681.768	0.0570764	0.0207611	0.0232753	4
125	[-492.27771523]	[-492.2636685]	-192.091	-192.069	-0.0292663	-297.813	-682.002	[-491.88535798]	[-492.63988498]	-191.648	-192.348	-0.118921	-297.835	-681.949	0.0748364	0.074748	-0.00287436	-0.00172054	-0.000459628	-681.927	-681.927	[[ 0.0748364 -0.00045963] [-0.00045963 0.07474804]]	0.0743305	-681.927	0.075254	-681.926	0.0525981	0.0217324	0.0226559	4
126	[-492.2933541]	[-492.33505574]	-192.077	-192.09	-0.0324266	-297.854	-682.053	[-491.90070048]	[-492.70994628]	-191.634	-192.368	-0.125621	-297.875	-682.002	0.0720249	0.0735481	-0.00424594	-0.00393137	-0.000531482	-681.98	-681.979	[[ 0.07202494 -0.00053148] [-0.00053148 0.07354813]]	0.0718578	-681.981	0.0737152	-681.979	0.0506161	0.0212417	0.0230991	4
127	[-492.07157513]	[-492.09799556]	-192.05	-192.052	-0.0388469	-297.649	-681.79	[-491.67633822]	[-492.47859746]	-191.604	-192.333	-0.132816	-297.67	-681.74	0.0731368	0.0707199	-0.00411931	-0.00359425	0.000706916	-681.717	-681.72	[[0.07313676 0.00070692] [0.00070692 0.07071991]]	0.0705283	-681.72	0.0733283	-681.717	0.0507661	0.0197623	0.0225623	4
128	[-492.14401909]	[-492.18295947]	-192.065	-192.073	-0.0297056	-297.718	-681.886	[-491.74657135]	[-492.55791627]	-191.62	-192.353	-0.113671	-297.742	-681.829	0.0811458	0.0701801	-0.00171028	-0.00361357	-9.962e-05	-681.804	-681.815	[[ 8.1145777e-02 -9.9620000e-05] [-9.9620000e-05 7.0180138e-02]]	0.0701792	-681.815	0.0811467	-681.804	0.0565115	0.0136677	0.0246352	4
129	[-492.02567846]	[-492.06921857]	-192.043	-192.082	-0.0294468	-297.623	-681.777	[-491.62997635]	[-492.44760667]	-191.598	-192.363	-0.117605	-297.648	-681.725	0.0786328	0.0698572	-0.000196234	-0.00343839	-0.000867236	-681.699	-681.708	[[ 0.07863284 -0.00086724] [-0.00086724 0.06985719]]	0.0697723	-681.708	0.0787177	-681.699	0.0521091	0.0176632	0.0266086	4
130	[-492.20442539]	[-492.22714255]	-192.071	-192.084	-0.0327344	-297.766	-681.953	[-491.80811595]	[-492.60264696]	-191.627	-192.363	-0.122132	-297.789	-681.9	0.0703567	0.0752492	-0.00351834	-0.00301415	-0.0004554	-681.882	-681.877	[[ 0.07035666 -0.0004554 ] [-0.0004554 0.07524923]]	0.0703146	-681.882	0.0752913	-681.877	0.0523904	0.0179242	0.0229008	4
131	[-492.09495522]	[-492.1451239]	-192.037	-192.087	-0.0312537	-297.692	-681.846	[-491.69754189]	[-492.51877149]	-191.592	-192.367	-0.117134	-297.714	-681.79	0.0800633	0.0748159	-9.2736e-05	-0.00235533	-0.000257354	-681.766	-681.771	[[ 0.08006328 -0.00025735] [-0.00025735 0.07481586]]	0.0748033	-681.771	0.0800759	-681.766	0.0563159	0.0184874	0.02376	4
132	[-492.1579754]	[-492.16262574]	-192.076	-192.084	-0.0288017	-297.707	-681.895	[-491.76553504]	[-492.53602389]	-191.632	-192.365	-0.115652	-297.731	-681.844	0.0751434	0.0748259	-0.00199265	-0.000995248	0.0010406	-681.82	-681.82	[[0.07514343 0.0010406 ] [0.0010406 0.07482591]]	0.073932	-681.821	0.0760373	-681.819	0.0511466	0.0227854	0.0248907	4
133	[-492.16369233]	[-492.21638891]	-192.067	-192.112	-0.0258681	-297.737	-681.941	[-491.77445964]	[-492.59341142]	-191.625	-192.394	-0.111543	-297.764	-681.894	0.0727053	0.0793602	-0.00217851	-0.000659104	-0.0010868	-681.869	-681.862	[[ 0.07270533 -0.0010868 ] [-0.0010868 0.07936017]]	0.0725323	-681.869	0.0795332	-681.862	0.04687	0.0256623	0.0326631	4
134	[-492.03178195]	[-492.10277906]	-192.05	-192.094	-0.0272567	-297.627	-681.799	[-491.6269004]	[-492.46959471]	-191.604	-192.374	-0.118941	-297.641	-681.739	0.0731223	0.0756351	-0.00318777	-0.00194937	0.000426613	-681.726	-681.724	[[0.07312235 0.00042661] [0.00042661 0.0756351 ]]	0.0730519	-681.726	0.0757056	-681.724	0.0605608	0.0124911	0.0151447	4
135	[-492.02787988]	[-492.06002811]	-192.063	-192.077	-0.0257135	-297.604	-681.77	[-491.63296642]	[-492.42826005]	-191.622	-192.36	-0.11141	-297.623	-681.716	0.07001	0.071533	-0.003076	-0.00272623	-0.000637532	-681.7	-681.699	[[ 0.07001 -0.00063753] [-0.00063753 0.07153304]]	0.0697784	-681.701	0.0717647	-681.699	0.0544778	0.0153005	0.0172869	4
136	[-492.29764149]	[-492.35556862]	-192.067	-192.104	-0.0250596	-297.877	-682.073	[-491.90311481]	[-492.73556728]	-191.622	-192.387	-0.110736	-297.901	-682.021	0.0777125	0.0727134	-0.00234929	-0.00179914	0.000693844	-681.996	-682.001	[[0.0777125 0.00069384] [0.00069384 0.07271337]]	0.0726189	-682.001	0.077807	-681.995	0.0524002	0.0202187	0.0254068	4
137	[-492.12091485]	[-492.16573305]	-192.06	-192.1	-0.031517	-297.69	-681.881	[-491.72175773]	[-492.53143095]	-191.615	-192.374	-0.125782	-297.704	-681.819	0.0732796	0.0753986	-0.00444679	-0.00378379	-0.000697017	-681.808	-681.806	[[ 0.07327957 -0.00069702] [-0.00069702 0.07539856]]	0.0730709	-681.808	0.0756073	-681.805	0.061524	0.0115468	0.0140833	4
138	[-492.19616196]	[-492.25591326]	-192.051	-192.089	-0.0338452	-297.774	-681.948	[-491.81347718]	[-492.63697897]	-191.605	-192.369	-0.126072	-297.804	-681.904	0.0758446	0.0734699	-0.00184289	-0.0027695	-0.000761283	-681.872	-681.875	[[ 0.07584457 -0.00076128] [-0.00076128 0.07346994]]	0.0732468	-681.875	0.0760677	-681.872	0.0444144	0.0288324	0.0316533	4
139	[-492.1430349]	[-492.20287233]	-192.047	-192.104	-0.0265281	-297.739	-681.917	[-491.75008781]	[-492.57385482]	-191.604	-192.385	-0.111392	-297.764	-681.864	0.0793585	0.0766458	-0.000864764	-0.000262661	0.000642082	-681.837	-681.84	[[0.07935855 0.00064208] [0.00064208 0.07664582]]	0.0765015	-681.84	0.0795028	-681.837	0.0525608	0.0239407	0.026942	4
140	[-491.95267877]	[-491.97247925]	-192.083	-192.091	-0.0301516	-297.5	-681.704	[-491.5557179]	[-492.33996173]	-191.638	-192.37	-0.121196	-297.519	-681.649	0.0720034	0.0779931	-0.00522093	-0.00110863	0.000570174	-681.632	-681.626	[[0.07200338 0.00057017] [0.00057017 0.07799307]]	0.0719496	-681.632	0.0780469	-681.626	0.0547272	0.0172224	0.0233197	4
141	[-492.1285454]	[-492.12230549]	-192.066	-192.071	-0.0312223	-297.677	-681.846	[-491.73516666]	[-492.49177555]	-191.617	-192.349	-0.12386	-297.7	-681.79	0.0740892	0.0732097	-0.00362274	-0.00298501	-0.000856093	-681.772	-681.773	[[ 0.07408917 -0.00085609] [-0.00085609 0.0732097 ]]	0.072687	-681.773	0.0746119	-681.771	0.0562043	0.0164827	0.0184075	4
142	[-492.17842885]	[-492.23051559]	-192.069	-192.102	-0.025349	-297.747	-681.942	[-491.79349859]	[-492.60876539]	-191.619	-192.384	-0.112805	-297.778	-681.893	0.0746946	0.0762909	-0.00328062	0.000431158	0.000905409	-681.868	-681.866	[[0.07469455 0.00090541] [0.00090541 0.07629094]]	0.0742857	-681.868	0.0766998	-681.866	0.049054	0.0252317	0.0276458	4
143	[-492.21592147]	[-492.25289191]	-192.049	-192.079	-0.0274137	-297.79	-681.945	[-491.83071669]	[-492.62295482]	-191.604	-192.353	-0.115512	-297.819	-681.891	0.0735173	0.0807061	-0.00423964	-0.0022098	0.000777163	-681.872	-681.865	[[0.07351729 0.00077716] [0.00077716 0.08070612]]	0.0734342	-681.872	0.0807892	-681.865	0.054176	0.0192582	0.0266132	4
144	[-492.10255197]	[-492.1366904]	-192.068	-192.079	-0.0364881	-297.662	-681.845	[-491.70756182]	[-492.50678217]	-191.621	-192.356	-0.130918	-297.682	-681.79	0.0775405	0.0750988	-0.00313432	-0.00212955	-0.000349716	-681.768	-681.77	[[ 0.07754046 -0.00034972] [-0.00034972 0.07509878]]	0.0750497	-681.77	0.0775896	-681.768	0.0551574	0.0198923	0.0224321	4
145	[-492.10774013]	[-492.193955]	-192.022	-192.086	-0.0289537	-297.718	-681.856	[-491.70743624]	[-492.55722168]	-191.579	-192.365	-0.117805	-297.734	-681.796	0.0740582	0.0767635	-0.00258988	-0.000787068	0.000580761	-681.782	-681.779	[[0.07405822 0.00058076] [0.00058076 0.07676354]]	0.0739388	-681.782	0.0768829	-681.779	0.0596387	0.0143002	0.0172443	4
146	[-492.05491201]	[-492.11169828]	-192.067	-192.096	-0.0302108	-297.627	-681.82	[-491.65979447]	[-492.48405858]	-191.621	-192.378	-0.119316	-297.647	-681.766	0.0786752	0.0729857	-0.00167937	-0.00122957	-0.000920392	-681.742	-681.747	[[ 0.07867519 -0.00092039] [-0.00092039 0.07298567]]	0.0728405	-681.747	0.0788204	-681.741	0.0548012	0.0180393	0.0240192	4
147	[-491.97954981]	[-492.03392809]	-192.054	-192.085	-0.0308493	-297.571	-681.74	[-491.59185196]	[-492.40810932]	-191.611	-192.366	-0.118329	-297.597	-681.692	0.0749949	0.0755025	-0.0023192	-0.000898187	-0.000628702	-681.665	-681.664	[[ 0.0749949 -0.0006287 ] [-0.0006287 0.07550247]]	0.0745707	-681.665	0.0759267	-681.664	0.047939	0.0266317	0.0279877	4
148	[-492.16282564]	[-492.20161027]	-192.04	-192.075	-0.0399741	-297.748	-681.903	[-491.77203477]	[-492.5777946]	-191.597	-192.355	-0.134874	-297.767	-681.855	0.0678347	0.0748179	-0.00404227	-0.00204037	-0.000648254	-681.835	-681.828	[[ 0.0678347 -0.00064825] [-0.00064825 0.07481788]]	0.067775	-681.835	0.0748775	-681.828	0.0483562	0.0194188	0.0265213	4
149	[-492.2009562]	[-492.20134594]	-192.082	-192.069	-0.0356009	-297.744	-681.93	[-491.79916574]	[-492.56817845]	-191.635	-192.346	-0.125749	-297.762	-681.869	0.0772808	0.0743447	-0.00150131	-0.00296049	0.000731217	-681.853	-681.856	[[0.07728077 0.00073122] [0.00073122 0.07434469]]	0.0741727	-681.856	0.0774528	-681.853	0.0617194	0.0124533	0.0157334	4
150	[-492.1213514]	[-492.13205476]	-192.049	-192.061	-0.0310352	-297.695	-681.837	[-491.71639721]	[-492.49393852]	-191.602	-192.339	-0.124784	-297.707	-681.772	0.068424	0.0753222	-0.00553643	-0.00302999	-0.000249996	-681.768	-681.762	[[ 0.06842404 -0.00025 ] [-0.00025 0.0753222 ]]	0.068415	-681.768	0.0753312	-681.762	0.0644327	0.00398224	0.0108985	4
151	[-492.15657141]	[-492.21415285]	-192.053	-192.093	-0.035651	-297.742	-681.924	[-491.7565984]	[-492.58382782]	-191.606	-192.371	-0.128412	-297.761	-681.867	0.0746931	0.0768195	-0.00623309	-0.00167067	0.000755984	-681.85	-681.847	[[0.07469311 0.00075598] [0.00075598 0.07681954]]	0.0744517	-681.85	0.0770609	-681.847	0.0572909	0.0171609	0.0197701	4
152	[-492.23578016]	[-492.2781938]	-192.045	-192.078	-0.0328506	-297.828	-681.984	[-491.84728468]	[-492.65470058]	-191.605	-192.361	-0.123273	-297.849	-681.938	0.0696362	0.0717567	-0.00436824	-0.00203893	-0.0009529	-681.914	-681.912	[[ 0.06963623 -0.0009529 ] [-0.0009529 0.07175668]]	0.0692709	-681.915	0.072122	-681.912	0.046465	0.022806	0.025657	4
153	[-492.26868252]	[-492.27257319]	-192.084	-192.07	-0.027746	-297.831	-682.013	[-491.86853243]	[-492.64212423]	-191.637	-192.352	-0.115128	-297.85	-681.955	0.0772641	0.0755555	-0.00180388	-0.00275015	-0.000478177	-681.936	-681.937	[[ 0.07726413 -0.00047818] [-0.00047818 0.07555549]]	0.0754308	-681.938	0.0773888	-681.936	0.0584633	0.0169675	0.0189256	4
154	[-492.09625455]	[-492.12450261]	-192.047	-192.063	-0.0273924	-297.688	-681.826	[-491.70104395]	[-492.49312247]	-191.604	-192.344	-0.112675	-297.708	-681.769	0.0730168	0.0769511	-0.00289679	-0.0015364	0.000830758	-681.753	-681.749	[[0.07301683 0.00083076] [0.00083076 0.07695115]]	0.0728486	-681.753	0.0771194	-681.749	0.0572279	0.0156207	0.0198915	4
155	[-492.04677009]	[-492.08103989]	-192.059	-192.101	-0.0245814	-297.612	-681.797	[-491.64615114]	[-492.44787647]	-191.616	-192.378	-0.107927	-297.631	-681.733	0.0722495	0.0725938	-0.00206527	-0.00197779	-0.000851963	-681.724	-681.724	[[ 0.07224945 -0.00085196] [-0.00085196 0.07259378]]	0.0715524	-681.725	0.0732908	-681.723	0.0634923	0.00806016	0.00979853	4
156	[-491.97909985]	[-492.00345935]	-192.051	-192.066	-0.0326658	-297.558	-681.708	[-491.57870277]	[-492.37322298]	-191.606	-192.345	-0.119061	-297.578	-681.649	0.0750145	0.0743612	-0.00409012	-0.00270897	-0.0005398	-681.633	-681.633	[[ 0.0750145 -0.0005398 ] [-0.0005398 0.07436117]]	0.0740569	-681.634	0.0753188	-681.632	0.0589879	0.015069	0.0163309	4
157	[-492.01889817]	[-492.03272193]	-192.079	-192.058	-0.0388141	-297.579	-681.755	[-491.61855034]	[-492.40828696]	-191.632	-192.34	-0.128522	-297.599	-681.699	0.0754081	0.0724983	-0.00267901	-0.00297758	0.000351242	-681.679	-681.682	[[0.07540814 0.00035124] [0.00035124 0.07249828]]	0.0724565	-681.682	0.0754499	-681.679	0.0556343	0.0168222	0.0198157	4
158	[-492.19027014]	[-492.19069279]	-192.059	-192.06	-0.0346911	-297.748	-681.901	[-491.78668051]	[-492.55823837]	-191.611	-192.338	-0.125868	-297.763	-681.838	0.0725078	0.0793169	-0.00424332	-0.00194542	0.000650556	-681.828	-681.822	[[0.0725078 0.00065056] [0.00065056 0.07931694]]	0.0724462	-681.828	0.0793785	-681.822	0.0633389	0.00910735	0.0160397	4
159	[-492.15043596]	[-492.1390933]	-192.073	-192.054	-0.0343376	-297.709	-681.87	[-491.74803392]	[-492.51102352]	-191.624	-192.334	-0.126965	-297.725	-681.81	0.0759791	0.0728765	-0.00179791	-0.0033995	-0.000478266	-681.794	-681.798	[[ 0.07597907 -0.00047827] [-0.00047827 0.07287648]]	0.0728044	-681.798	0.0760511	-681.794	0.06005	0.0127544	0.0160011	4
160	[-492.14903788]	[-492.12572533]	-192.093	-192.067	-0.0292088	-297.677	-681.866	[-491.74502874]	[-492.49018339]	-191.649	-192.345	-0.119133	-297.691	-681.804	0.0755884	0.072949	-0.000812488	-0.00352617	0.00076308	-681.79	-681.793	[[0.07558839 0.00076308] [0.00076308 0.07294899]]	0.0727443	-681.793	0.0757931	-681.79	0.0613217	0.0114225	0.0144714	5
161	[-492.129349]	[-492.15863316]	-192.074	-192.078	-0.0290897	-297.7	-681.881	[-491.72326588]	[-492.51753258]	-191.627	-192.357	-0.116978	-297.713	-681.814	0.0788081	0.0739425	-0.000221915	-0.00347063	-0.000820673	-681.802	-681.807	[[ 0.07880812 -0.00082067] [-0.00082067 0.07394248]]	0.0738078	-681.807	0.0789428	-681.802	0.0672118	0.00659596	0.011731	5
162	[-492.21711779]	[-492.23231943]	-192.098	-192.092	-0.0309697	-297.751	-681.971	[-491.83298008]	[-492.61029087]	-191.655	-192.371	-0.116116	-297.783	-681.925	0.0742265	0.0751122	-0.00152296	-0.00137034	-0.000705564	-681.897	-681.896	[[ 0.07422652 -0.00070556] [-0.00070556 0.07511222]]	0.0738363	-681.898	0.0755024	-681.896	0.0465948	0.0272416	0.0289076	5
163	[-492.13375206]	[-492.18069458]	-192.054	-192.083	-0.0257406	-297.719	-681.883	[-491.74500959]	[-492.55405813]	-191.611	-192.361	-0.109354	-297.748	-681.829	0.0762518	0.0791988	-0.00212629	-0.000810233	-0.000634397	-681.806	-681.803	[[ 0.07625176 -0.0006344 ] [-0.0006344 0.07919878]]	0.076121	-681.806	0.0793295	-681.803	0.0537799	0.0223411	0.0255497	5
164	[-492.18950695]	[-492.20643621]	-192.071	-192.085	-0.0306771	-297.742	-681.929	[-491.79750238]	[-492.57943407]	-191.626	-192.362	-0.117323	-297.768	-681.874	0.0770035	0.07683	-0.000550656	-0.000383771	0.000762282	-681.852	-681.852	[[0.0770035 0.00076228] [0.00076228 0.07683 ]]	0.0761495	-681.853	0.0776839	-681.851	0.0552514	0.0208981	0.0224325	5
165	[-492.26524364]	[-492.26004888]	-192.074	-192.061	-0.0383132	-297.817	-681.99	[-491.87793233]	[-492.63286858]	-191.628	-192.335	-0.129875	-297.843	-681.937	0.0726639	0.0768027	-0.00547748	-0.0026622	0.000536108	-681.917	-681.913	[[0.07266394 0.00053611] [0.00053611 0.07680274]]	0.0725956	-681.917	0.0768711	-681.913	0.0532876	0.0193081	0.0235835	5
166	[-491.96832101]	[-491.97235459]	-192.086	-192.059	-0.0363987	-297.512	-681.693	[-491.56745753]	[-492.3415687]	-191.641	-192.337	-0.126922	-297.529	-681.634	0.0697626	0.0716654	-0.00713408	-0.0039293	0.00100696	-681.624	-681.622	[[0.06976259 0.00100696] [0.00100696 0.07166537]]	0.0693287	-681.624	0.0720993	-681.621	0.0592365	0.0100921	0.0128628	5
167	[-492.17878246]	[-492.18538411]	-192.067	-192.063	-0.0311911	-297.737	-681.898	[-491.78359764]	[-492.56275441]	-191.625	-192.343	-0.116934	-297.761	-681.846	0.0768314	0.0724364	8.191e-05	-0.00110765	0.00096103	-681.821	-681.826	[[0.07683142 0.00096103] [0.00096103 0.07243639]]	0.0722354	-681.826	0.0770324	-681.821	0.0521874	0.0200481	0.024845	5
168	[-492.18417596]	[-492.18657334]	-192.079	-192.068	-0.0304483	-297.735	-681.912	[-491.79127882]	[-492.56640437]	-191.634	-192.344	-0.116392	-297.763	-681.858	0.0789842	0.0785938	-0.00161456	-0.00148229	-0.000272583	-681.833	-681.834	[[ 0.07898418 -0.00027258] [-0.00027258 0.07859383]]	0.0784538	-681.834	0.0791243	-681.833	0.0544202	0.0240335	0.024704	5
169	[-492.10435746]	[-492.12283232]	-192.063	-192.056	-0.0264271	-297.686	-681.832	[-491.72099694]	[-492.5068924]	-191.625	-192.339	-0.107811	-297.718	-681.789	0.0738931	0.0739757	-0.00316031	-0.00097884	0.000359751	-681.758	-681.758	[[0.07389309 0.00035975] [0.00035975 0.07397572]]	0.0735723	-681.758	0.0742965	-681.757	0.0424826	0.0310897	0.031814	5
170	[-492.12403042]	[-492.21249863]	-192.059	-192.116	-0.0302444	-297.705	-681.91	[-491.73862286]	[-492.5960174]	-191.615	-192.396	-0.117863	-297.736	-681.864	0.0757557	0.0769252	-0.00374285	-0.00115255	0.000576826	-681.834	-681.833	[[0.07575566 0.00057683] [0.00057683 0.07692518]]	0.075519	-681.835	0.0771618	-681.833	0.0457814	0.0297376	0.0313804	5
171	[-492.14650054]	[-492.17498782]	-192.073	-192.084	-0.027542	-297.717	-681.901	[-491.75408385]	[-492.55066602]	-191.628	-192.364	-0.118801	-297.737	-681.848	0.0785808	0.0772694	-0.00194435	-0.00155304	-0.000753702	-681.822	-681.824	[[ 0.07858075 -0.0007537 ] [-0.0007537 0.07726935]]	0.076926	-681.824	0.0789241	-681.822	0.0530139	0.0239122	0.0259102	5
172	[-492.10546739]	[-492.13363263]	-192.068	-192.097	-0.0276934	-297.674	-681.867	[-491.71012092]	[-492.51004738]	-191.621	-192.377	-0.117829	-297.696	-681.812	0.078943	0.0708456	5.7937e-05	-0.00348684	0.000345072	-681.788	-681.796	[[0.07894305 0.00034507] [0.00034507 0.07084565]]	0.070831	-681.796	0.0789577	-681.788	0.0545468	0.0162842	0.0244109	5
173	[-492.15915219]	[-492.26781566]	-192.034	-192.111	-0.0312602	-297.772	-681.948	[-491.77903577]	[-492.65913553]	-191.592	-192.395	-0.114569	-297.808	-681.909	0.0745578	0.0787898	-0.00208302	-0.000622474	-0.000533589	-681.873	-681.869	[[ 0.07455782 -0.00053359] [-0.00053359 0.07878982]]	0.0744916	-681.873	0.0788561	-681.869	0.0389455	0.0355461	0.0399106	5
174	[-492.05804713]	[-492.06203609]	-192.08	-192.058	-0.0321893	-297.606	-681.776	[-491.66445003]	[-492.44045174]	-191.639	-192.339	-0.117396	-297.63	-681.726	0.0755129	0.0770302	-0.00209535	-0.00134017	0.000972542	-681.701	-681.699	[[0.07551291 0.00097254] [0.00097254 0.07703019]]	0.0750381	-681.701	0.077505	-681.699	0.0507939	0.0242442	0.026711	5
175	[-492.14769304]	[-492.15873981]	-192.055	-192.079	-0.0289376	-297.717	-681.881	[-491.77208707]	[-492.54820375]	-191.612	-192.357	-0.113955	-297.757	-681.84	0.077562	0.078112	-0.00346442	-0.00227339	0.000539219	-681.803	-681.803	[[0.07756198 0.00053922] [0.00053922 0.07811199]]	0.0772317	-681.804	0.0784423	-681.803	0.0410731	0.0361586	0.0373692	5
176	[-492.02192179]	[-492.05617475]	-192.062	-192.069	-0.0323789	-297.602	-681.766	[-491.64340048]	[-492.44051264]	-191.619	-192.348	-0.118212	-297.637	-681.723	0.0720763	0.0749677	-0.00383996	-0.000515615	0.000583185	-681.694	-681.691	[[0.07207629 0.00058318] [0.00058318 0.07496773]]	0.0719631	-681.694	0.0750809	-681.691	0.0430113	0.0289518	0.0320696	5
177	[-492.00595544]	[-492.03348983]	-192.072	-192.076	-0.0291022	-297.584	-681.761	[-491.62010402]	[-492.41756176]	-191.627	-192.357	-0.117674	-297.615	-681.717	0.0677191	0.0768396	-0.0095675	-0.000691997	-0.000610416	-681.694	-681.685	[[ 0.06771913 -0.00061042] [-0.00061042 0.07683955]]	0.0676785	-681.694	0.0768802	-681.685	0.0446102	0.0230683	0.03227	5
178	[-492.1840004]	[-492.19412463]	-192.097	-192.09	-0.0342062	-297.718	-681.94	[-491.79472477]	[-492.57171263]	-191.653	-192.365	-0.129231	-297.741	-681.889	0.0752903	0.0769158	-0.0041656	-0.00298787	-0.00047619	-681.864	-681.863	[[ 0.07529029 -0.00047619] [-0.00047619 0.07691582]]	0.0751611	-681.865	0.077045	-681.863	0.0510885	0.0240726	0.0259565	5
179	[-492.00232069]	[-492.01718748]	-192.07	-192.072	-0.0289643	-297.57	-681.741	[-491.61110883]	[-492.39097307]	-191.623	-192.35	-0.124713	-297.592	-681.69	0.0726453	0.0783867	-0.00195253	-0.000700335	-0.000467888	-681.669	-681.663	[[ 0.07264532 -0.00046789] [-0.00046789 0.07838674]]	0.0726074	-681.669	0.0784246	-681.663	0.0511387	0.0214688	0.0272859	5
180	[-492.16263459]	[-492.17919345]	-192.061	-192.063	-0.0337789	-297.735	-681.893	[-491.77762445]	[-492.56019212]	-191.619	-192.345	-0.124438	-297.762	-681.851	0.0648747	0.0745494	-0.0094027	-0.000239951	-0.000713146	-681.828	-681.818	[[ 0.06487466 -0.00071315] [-0.00071315 0.07454943]]	0.0648224	-681.828	0.0746017	-681.818	0.0417452	0.0230772	0.0328565	5
181	[-492.17790576]	[-492.20092969]	-192.06	-192.063	-0.0341015	-297.753	-681.91	[-491.78841396]	[-492.58607378]	-191.613	-192.345	-0.129121	-297.779	-681.866	0.0697645	0.0696589	-0.0061705	-0.00230278	0.000739706	-681.84	-681.84	[[0.06976452 0.00073971] [0.00073971 0.06965889]]	0.0689701	-681.841	0.0704533	-681.84	0.0442217	0.0247484	0.0262316	5
182	[-492.09936522]	[-492.12605581]	-192.085	-192.079	-0.030082	-297.658	-681.852	[-491.71127824]	[-492.50858922]	-191.644	-192.36	-0.119582	-297.685	-681.81	0.0745548	0.0749056	-0.00654024	-0.0013428	-0.000548596	-681.778	-681.778	[[ 0.07455477 -0.0005486 ] [-0.0005486 0.0749056 ]]	0.0741542	-681.778	0.0753061	-681.777	0.0426327	0.0315215	0.0326734	5
183	[-492.07545356]	[-492.11884744]	-192.062	-192.096	-0.0309383	-297.647	-681.836	[-491.68426034]	[-492.49352027]	-191.619	-192.372	-0.120982	-297.671	-681.784	0.0714473	0.0820289	-0.00426395	0.000437639	-0.000715646	-681.765	-681.754	[[ 0.07144732 -0.00071565] [-0.00071565 0.08202892]]	0.0713991	-681.765	0.0820771	-681.754	0.0522388	0.0191603	0.0298383	5
184	[-492.11823766]	[-492.13525887]	-192.071	-192.074	-0.0287388	-297.674	-681.848	[-491.73278007]	[-492.51786696]	-191.628	-192.353	-0.116373	-297.702	-681.8	0.0762142	0.0746009	-0.00473239	-0.000486033	-0.000893528	-681.772	-681.773	[[ 0.07621422 -0.00089353] [-0.00089353 0.07460086]]	0.0742037	-681.774	0.0766113	-681.771	0.0482659	0.0259378	0.0283454	5
185	[-492.13739356]	[-492.14934394]	-192.07	-192.071	-0.0267595	-297.697	-681.865	[-491.75346547]	[-492.52918231]	-191.63	-192.353	-0.107638	-297.728	-681.818	0.0682219	0.0779405	-0.00792019	-0.00111193	-0.000663069	-681.797	-681.787	[[ 0.06822194 -0.00066307] [-0.00066307 0.07794046]]	0.0681769	-681.797	0.0779855	-681.787	0.0465461	0.0216308	0.0314394	5
186	[-492.20347481]	[-492.2119997]	-192.082	-192.08	-0.0300177	-297.753	-681.945	[-491.81731801]	[-492.59055836]	-191.639	-192.356	-0.118669	-297.783	-681.896	0.0723022	0.0752039	-0.00239823	-0.00231638	-0.000605037	-681.873	-681.87	[[ 0.07230219 -0.00060504] [-0.00060504 0.07520395]]	0.0721811	-681.873	0.075325	-681.869	0.0485217	0.0236594	0.0268033	5
187	[-492.21648821]	[-492.25804686]	-192.076	-192.089	-0.0294934	-297.775	-681.969	[-491.82496204]	[-492.63372478]	-191.631	-192.364	-0.119686	-297.799	-681.914	0.077525	0.0734953	-0.00302139	-0.00230326	0.000689865	-681.892	-681.896	[[0.07752505 0.00068987] [0.00068987 0.07349528]]	0.0733805	-681.896	0.0776399	-681.891	0.0547707	0.0186098	0.0228692	5
188	[-492.09063297]	[-492.10092462]	-192.076	-192.061	-0.0287651	-297.651	-681.816	[-491.70004045]	[-492.4803527]	-191.633	-192.338	-0.118601	-297.676	-681.766	0.0752071	0.0751335	-0.00404341	-0.00208226	0.000764505	-681.741	-681.741	[[0.07520705 0.0007645 ] [0.0007645 0.07513348]]	0.0744049	-681.742	0.0759357	-681.74	0.050681	0.0237238	0.0252546	5
189	[-492.05472754]	[-492.10272973]	-192.061	-192.077	-0.034805	-297.627	-681.799	[-491.66151745]	[-492.47958665]	-191.615	-192.352	-0.130208	-297.649	-681.746	0.0773435	0.073931	-0.00267428	-0.00326493	0.00060468	-681.722	-681.725	[[0.07734347 0.00060468] [0.00060468 0.07393095]]	0.073827	-681.726	0.0774474	-681.722	0.0528851	0.0209419	0.0245624	5
190	[-492.05073884]	[-492.08007702]	-192.071	-192.091	-0.029935	-297.614	-681.806	[-491.64543577]	[-492.44492255]	-191.627	-192.369	-0.125336	-297.623	-681.744	0.0813216	0.0733782	-0.000222752	-0.00311742	0.000636173	-681.725	-681.733	[[0.08132164 0.00063617] [0.00063617 0.0733782 ]]	0.0733276	-681.733	0.0813723	-681.725	0.0617005	0.0116271	0.0196718	5
191	[-492.18458171]	[-492.17725049]	-192.091	-192.071	-0.0279467	-297.716	-681.906	[-491.78044181]	[-492.53621677]	-191.648	-192.345	-0.118875	-297.727	-681.839	0.0790582	0.0776431	0.000464446	-0.00242344	-0.000806552	-681.827	-681.828	[[ 0.07905816 -0.00080655] [-0.00080655 0.07764305]]	0.0772777	-681.829	0.0794235	-681.826	0.0666433	0.0106344	0.0127803	5
192	[-492.25275964]	[-492.34569515]	-192.048	-192.119	-0.0252678	-297.845	-682.038	[-491.85938584]	[-492.72006578]	-191.603	-192.398	-0.11158	-297.869	-681.982	0.0766497	0.0755821	-0.00196582	-0.00210735	-0.000433799	-681.962	-681.963	[[ 0.07664974 -0.0004338 ] [-0.0004338 0.07558207]]	0.075428	-681.963	0.0768038	-681.962	0.0565292	0.0188988	0.0202746	5
193	[-492.03988962]	[-492.06907876]	-192.087	-192.092	-0.0286552	-297.59	-681.798	[-491.64880433]	[-492.44517259]	-191.644	-192.371	-0.116247	-297.613	-681.745	0.0796842	0.0762732	-0.00416574	-0.002116	-0.000878398	-681.718	-681.721	[[ 0.07968419 -0.0008784 ] [-0.0008784 0.07627317]]	0.0760603	-681.722	0.0798971	-681.718	0.0528848	0.0231755	0.0270123	5
194	[-492.16594127]	[-492.18279398]	-192.058	-192.07	-0.0307582	-297.734	-681.893	[-491.77172772]	[-492.56142861]	-191.611	-192.353	-0.123686	-297.755	-681.843	0.0763488	0.0707514	-0.00208269	-0.00223116	-0.000901178	-681.816	-681.822	[[ 0.07634879 -0.00090118] [-0.00090118 0.07075142]]	0.0706099	-681.822	0.0764903	-681.816	0.0498991	0.0207108	0.0265912	5
195	[-492.10524394]	[-492.17277538]	-192.038	-192.093	-0.0266143	-297.706	-681.864	[-491.70527815]	[-492.53536554]	-191.598	-192.371	-0.111077	-297.722	-681.802	0.0659353	0.0746215	-0.00768191	-0.00217139	-0.000624325	-681.798	-681.789	[[ 0.06593529 -0.00062433] [-0.00062433 0.07462148]]	0.0658906	-681.798	0.0746661	-681.789	0.0619734	0.00391721	0.0126927	5
196	[-492.08425936]	[-492.1274905]	-192.071	-192.092	-0.0242483	-297.653	-681.84	[-491.69677974]	[-492.51116447]	-191.624	-192.376	-0.112595	-297.683	-681.796	0.0757825	0.0741129	-0.00198688	-0.00166136	-0.000590383	-681.765	-681.766	[[ 0.07578251 -0.00059038] [-0.00059038 0.07411285]]	0.0739252	-681.766	0.0759702	-681.764	0.0444866	0.0294386	0.0314836	5
197	[-492.2081247]	[-492.22797334]	-192.078	-192.093	-0.0256513	-297.752	-681.949	[-491.81562018]	[-492.60070284]	-191.631	-192.367	-0.114153	-297.777	-681.89	0.0775084	0.0785033	-0.0024828	-0.00204182	-0.00069761	-681.871	-681.87	[[ 0.0775084 -0.00069761] [-0.00069761 0.07850328]]	0.077149	-681.872	0.0788626	-681.87	0.0590766	0.0180724	0.019786	5
198	[-492.09358561]	[-492.09614392]	-192.078	-192.059	-0.0307031	-297.65	-681.817	[-491.70946127]	[-492.48141111]	-191.633	-192.34	-0.122448	-297.681	-681.776	0.0762483	0.0749873	-0.00318339	-0.00175996	-0.000567309	-681.741	-681.742	[[ 0.07624833 -0.00056731] [-0.00056731 0.07498732]]	0.0747697	-681.742	0.076466	-681.741	0.0413192	0.0334504	0.0351468	5
199	[-492.16897312]	[-492.18947584]	-192.083	-192.079	-0.0285554	-297.724	-681.915	[-491.78160084]	[-492.56666294]	-191.638	-192.36	-0.123136	-297.748	-681.87	0.070764	0.0793791	-0.00475593	-0.000803461	0.000769516	-681.844	-681.835	[[0.070764 0.00076952] [0.00076952 0.07937908]]	0.0706958	-681.844	0.0794473	-681.835	0.0444765	0.0262193	0.0349707	5
200	[-492.04223558]	[-492.05977646]	-192.083	-192.078	-0.027925	-297.6	-681.789	[-491.64658552]	[-492.42989798]	-191.635	-192.355	-0.119412	-297.622	-681.731	0.0788061	0.0749314	-0.00181533	-0.00258985	-0.000565846	-681.71	-681.714	[[ 0.07880612 -0.00056585] [-0.00056585 0.07493143]]	0.0748505	-681.714	0.0788871	-681.71	0.0577586	0.0170919	0.0211285	6
201	[-492.13929764]	[-492.17955849]	-192.053	-192.085	-0.0282623	-297.714	-681.88	[-491.74220162]	[-492.5524688]	-191.607	-192.364	-0.120288	-297.732	-681.823	0.0754697	0.0780001	-0.00348076	-0.00204096	0.00040802	-681.805	-681.802	[[0.07546971 0.00040802] [0.00040802 0.07800012]]	0.0754055	-681.805	0.0780643	-681.802	0.0567856	0.0186199	0.0212787	6
202	[-492.14312904]	[-492.1859135]	-192.072	-192.103	-0.0296265	-297.704	-681.909	[-491.75419815]	[-492.57234114]	-191.632	-192.386	-0.118414	-297.729	-681.866	0.0716179	0.0724356	-0.00266108	-0.00170716	-0.000846853	-681.838	-681.837	[[ 0.0716179 -0.00084685] [-0.00084685 0.07243556]]	0.0710864	-681.838	0.0729671	-681.836	0.0435391	0.0275473	0.029428	6
203	[-492.05109811]	[-492.08835779]	-192.063	-192.067	-0.0327287	-297.634	-681.796	[-491.65091541]	[-492.45953265]	-191.614	-192.343	-0.126117	-297.652	-681.736	0.0746682	0.0718757	-0.00246215	-0.00251756	0.000495334	-681.722	-681.725	[[0.07466819 0.00049533] [0.00049533 0.07187568]]	0.0717904	-681.725	0.0747534	-681.722	0.0604051	0.0113853	0.0143484	6
204	[-492.12770433]	[-492.17958684]	-192.054	-192.085	-0.0362879	-297.708	-681.883	[-491.73124674]	[-492.55415964]	-191.606	-192.361	-0.133259	-297.727	-681.827	0.0743221	0.0761174	-0.0028053	-0.00440172	-0.000711557	-681.808	-681.807	[[ 0.07432211 -0.00071156] [-0.00071156 0.07611738]]	0.0740743	-681.809	0.0763652	-681.806	0.0560998	0.0179745	0.0202654	6
205	[-492.13434028]	[-492.1170845]	-192.068	-192.054	-0.028361	-297.698	-681.847	[-491.7320338]	[-492.48683186]	-191.624	-192.333	-0.119855	-297.712	-681.788	0.0748965	0.073695	-0.0012926	-0.00255193	0.000607263	-681.773	-681.774	[[0.07489653 0.00060726] [0.00060726 0.07369499]]	0.0734415	-681.774	0.07515	-681.772	0.0592648	0.0141767	0.0158851	6
206	[-492.20686682]	[-492.17471046]	-192.102	-192.052	-0.0285322	-297.742	-681.924	[-491.80599587]	[-492.54084442]	-191.658	-192.324	-0.124235	-297.756	-681.862	0.0706659	0.0706436	-0.00597298	-0.00566146	-0.000890903	-681.854	-681.854	[[ 0.07066587 -0.0008909 ] [-0.0008909 0.07064362]]	0.0697638	-681.855	0.0715457	-681.853	0.0625745	0.00718928	0.00897123	6
207	[-492.04890033]	[-492.04583323]	-192.08	-192.072	-0.026905	-297.598	-681.776	[-491.65386204]	[-492.42234257]	-191.636	-192.353	-0.11483	-297.619	-681.724	0.0776794	0.0718023	-0.00277203	-0.00137415	-0.000728418	-681.698	-681.704	[[ 0.07767941 -0.00072842] [-0.00072842 0.07180226]]	0.0717133	-681.704	0.0777683	-681.698	0.0525611	0.0191522	0.0252072	6
208	[-492.13145051]	[-492.20124137]	-192.043	-192.09	-0.0316607	-297.72	-681.886	[-491.72656435]	[-492.56228342]	-191.599	-192.363	-0.122914	-297.732	-681.817	0.0761132	0.0752442	-0.00146839	-0.00497927	0.000289058	-681.81	-681.81	[[0.07611319 0.00028906] [0.00028906 0.07524424]]	0.0751569	-681.81	0.0762006	-681.809	0.0690403	0.00611654	0.00716023	6
209	[-492.28268571]	[-492.30660042]	-192.082	-192.09	-0.03289	-297.822	-682.027	[-491.88606529]	[-492.6809196]	-191.635	-192.365	-0.129337	-297.841	-681.969	0.0742195	0.0773626	-0.00635396	-0.00207487	0.000689902	-681.952	-681.949	[[0.07421948 0.0006899 ] [0.0006899 0.07736259]]	0.0740747	-681.952	0.0775074	-681.949	0.0575258	0.0165489	0.0199815	6
210	[-492.13336106]	[-492.1601905]	-192.079	-192.075	-0.0358761	-297.708	-681.898	[-491.73675266]	[-492.54017152]	-191.632	-192.358	-0.131643	-297.724	-681.846	0.0705006	0.0703037	-0.00525791	-0.0021024	-0.000860755	-681.828	-681.828	[[ 0.07050056 -0.00086076] [-0.00086076 0.07030373]]	0.0695358	-681.829	0.0712685	-681.827	0.0525287	0.0170071	0.0187398	6
211	[-492.2531431]	[-492.29713842]	-192.063	-192.09	-0.0277498	-297.829	-682.01	[-491.85701945]	[-492.66598547]	-191.623	-192.366	-0.116789	-297.845	-681.951	0.0673418	0.073834	-0.00649405	-0.00261428	0.00060567	-681.943	-681.936	[[0.06734181 0.00060567] [0.00060567 0.07383399]]	0.0672858	-681.943	0.07389	-681.936	0.0586195	0.00866624	0.0152705	6
212	[-492.20296692]	[-492.1969783]	-192.074	-192.031	-0.0320115	-297.781	-681.918	[-491.80955418]	[-492.57161851]	-191.627	-192.306	-0.124478	-297.806	-681.864	0.0745012	0.0753222	-0.00481711	-0.00265765	0.000528675	-681.844	-681.843	[[0.07450117 0.00052868] [0.00052868 0.07532223]]	0.0742423	-681.844	0.075581	-681.843	0.0539058	0.0203365	0.0216752	6
213	[-492.03254127]	[-492.03646698]	-192.086	-192.07	-0.0354536	-297.582	-681.774	[-491.64168386]	[-492.41972032]	-191.639	-192.349	-0.123173	-297.613	-681.724	0.0775904	0.0739507	-0.00371619	-0.00170533	-0.000628659	-681.696	-681.7	[[ 0.07759045 -0.00062866] [-0.00062866 0.07395074]]	0.0738452	-681.7	0.077696	-681.696	0.0498685	0.0239767	0.0278275	6
214	[-492.1345718]	[-492.14584326]	-192.063	-192.075	-0.0318148	-297.694	-681.864	[-491.73749108]	[-492.52120011]	-191.616	-192.355	-0.120999	-297.717	-681.809	0.0763494	0.0785812	-0.00225841	-0.000623166	-0.000846621	-681.788	-681.786	[[ 0.07634939 -0.00084662] [-0.00084662 0.07858123]]	0.0760646	-681.788	0.078866	-681.786	0.0554227	0.0206419	0.0234434	6
215	[-492.1927835]	[-492.22296022]	-192.061	-192.065	-0.0322886	-297.771	-681.929	[-491.81102269]	[-492.60554733]	-191.62	-192.346	-0.116471	-297.804	-681.886	0.0710968	0.0719519	-0.00409251	-0.0017589	-0.000751026	-681.858	-681.857	[[ 0.0710968 -0.00075103] [-0.00075103 0.07195188]]	0.0706601	-681.859	0.0723885	-681.857	0.0429165	0.0277436	0.029472	6
216	[-492.18156733]	[-492.19235128]	-192.096	-192.1	-0.0177515	-297.73	-681.944	[-491.78054377]	[-492.55799246]	-191.651	-192.373	-0.0983917	-297.756	-681.879	0.0766568	0.0825597	-0.00327	-8.0916e-05	-0.000655736	-681.867	-681.861	[[ 0.07665678 -0.00065574] [-0.00065574 0.08255972]]	0.0765848	-681.867	0.0826317	-681.861	0.0655144	0.0110705	0.0171173	6
217	[-492.06158093]	[-492.0769845]	-192.093	-192.077	-0.0273602	-297.619	-681.816	[-491.67966604]	[-492.45757872]	-191.651	-192.357	-0.115457	-297.65	-681.773	0.0715732	0.0761344	-0.00415405	-0.000970096	-0.000904193	-681.745	-681.74	[[ 0.07157315 -0.00090419] [-0.00090419 0.07613435]]	0.0714004	-681.745	0.0763071	-681.74	0.0431606	0.0282399	0.0331465	6
218	[-492.16839427]	[-492.24958684]	-192.036	-192.09	-0.0327995	-297.773	-681.931	[-491.77117976]	[-492.62204893]	-191.589	-192.368	-0.123997	-297.794	-681.875	0.0713894	0.0729512	-0.00437142	-0.000602635	-0.000710521	-681.86	-681.858	[[ 0.07138935 -0.00071052] [-0.00071052 0.0729512 ]]	0.0711145	-681.86	0.0732261	-681.858	0.0562531	0.0148614	0.0169729	6
219	[-492.20558017]	[-492.21540953]	-192.075	-192.069	-0.0272013	-297.777	-681.948	[-491.80894977]	[-492.58115034]	-191.632	-192.342	-0.112146	-297.798	-681.884	0.0747061	0.0798577	-0.00188876	-0.000242609	-0.00055648	-681.873	-681.868	[[ 0.07470609 -0.00055648] [-0.00055648 0.07985768]]	0.0746467	-681.873	0.0799171	-681.868	0.0641237	0.0105229	0.0157934	6
220	[-491.98345537]	[-492.02299132]	-192.062	-192.081	-0.0292403	-297.558	-681.73	[-491.58870244]	[-492.39092742]	-191.615	-192.355	-0.118003	-297.583	-681.671	0.0722048	0.0778343	-0.00427785	-0.00215579	-0.000592594	-681.658	-681.652	[[ 0.07220482 -0.00059259] [-0.00059259 0.07783433]]	0.0721431	-681.658	0.077896	-681.652	0.0591233	0.0130198	0.0187728	6
221	[-492.13716858]	[-492.18393818]	-192.036	-192.066	-0.0277747	-297.747	-681.878	[-491.74545196]	[-492.5697181]	-191.592	-192.346	-0.111383	-297.778	-681.828	0.0729968	0.0749817	-0.00429068	-0.00253431	0.000596162	-681.805	-681.803	[[0.07299681 0.00059616] [0.00059616 0.07498171]]	0.0728315	-681.805	0.075147	-681.803	0.0496478	0.0231837	0.0254992	6
222	[-492.12119838]	[-492.16285569]	-192.051	-192.055	-0.0280405	-297.723	-681.857	[-491.7320521]	[-492.54416395]	-191.612	-192.337	-0.118805	-297.744	-681.812	0.0717169	0.0723069	-0.00352718	-0.00159365	-0.000943456	-681.785	-681.785	[[ 0.07171686 -0.00094346] [-0.00094346 0.07230692]]	0.0710234	-681.786	0.0730004	-681.784	0.0453592	0.0256642	0.0276412	6
223	[-492.23664125]	[-492.26478288]	-192.089	-192.09	-0.0352471	-297.792	-682.006	[-491.84979624]	[-492.64598058]	-191.646	-192.365	-0.130776	-297.816	-681.959	0.0719141	0.076561	-0.00369298	-0.00228027	-0.000583472	-681.934	-681.929	[[ 0.07191414 -0.00058347] [-0.00058347 0.07656095]]	0.071842	-681.934	0.0766331	-681.929	0.0467961	0.0250459	0.029837	6
224	[-492.03909288]	[-492.04966849]	-192.07	-192.063	-0.029915	-297.612	-681.776	[-491.64065783]	[-492.42535633]	-191.627	-192.342	-0.118444	-297.632	-681.719	0.0727503	0.0679431	-0.00394325	-0.00352456	0.00109222	-681.703	-681.708	[[0.07275033 0.00109222] [0.00109222 0.06794307]]	0.0677066	-681.708	0.0729868	-681.703	0.0567321	0.0109744	0.0162547	6
225	[-492.17267367]	[-492.19957345]	-192.057	-192.073	-0.0276566	-297.75	-681.908	[-491.77562268]	[-492.57406868]	-191.608	-192.353	-0.116867	-297.774	-681.851	0.0797466	0.0758312	-0.00101971	-0.00200401	0.000401143	-681.829	-681.832	[[0.07974657 0.00040114] [0.00040114 0.07583118]]	0.0757905	-681.832	0.0797872	-681.828	0.0569653	0.0188252	0.0228219	6
226	[-492.11765758]	[-492.1316982]	-192.066	-192.07	-0.0367101	-297.684	-681.856	[-491.73438526]	[-492.51719312]	-191.617	-192.353	-0.130599	-297.717	-681.817	0.0724847	0.0727416	-0.00672083	-0.000789872	0.000652237	-681.784	-681.783	[[0.07248468 0.00065224] [0.00065224 0.07274157]]	0.0719484	-681.784	0.0732779	-681.783	0.0387562	0.0331922	0.0345217	6
227	[-492.18989414]	[-492.23503221]	-192.072	-192.085	-0.0324664	-297.765	-681.955	[-491.8081866]	[-492.62634702]	-191.626	-192.368	-0.118874	-297.803	-681.915	0.077887	0.074485	-0.00149827	-1.9627e-05	-0.00101167	-681.877	-681.88	[[ 0.07788699 -0.00101167] [-0.00101167 0.07448498]]	0.0742069	-681.88	0.0781651	-681.876	0.0392823	0.0349246	0.0388828	6
228	[-492.20573881]	[-492.25087171]	-192.054	-192.078	-0.0329223	-297.781	-681.946	[-491.81352286]	[-492.63081857]	-191.604	-192.362	-0.124066	-297.806	-681.895	0.0763209	0.0729654	-0.00301297	-0.00240991	-0.000922346	-681.87	-681.873	[[ 0.07632088 -0.00092235] [-0.00092235 0.07296539]]	0.0727286	-681.873	0.0765577	-681.869	0.0506668	0.0220618	0.0258909	6
229	[-492.02360169]	[-492.08550916]	-192.051	-192.088	-0.0304389	-297.612	-681.782	[-491.63717844]	[-492.46361654]	-191.603	-192.369	-0.116342	-297.644	-681.732	0.0754674	0.0741884	-0.00263418	-0.00406669	0.000742913	-681.707	-681.708	[[0.0754674 0.00074291] [0.00074291 0.07418836]]	0.0738476	-681.708	0.0758081	-681.706	0.0502087	0.0236389	0.0255995	6
230	[-491.9891507]	[-492.05370803]	-192.047	-192.078	-0.0325145	-297.585	-681.743	[-491.61069783]	[-492.42900553]	-191.606	-192.354	-0.120083	-297.617	-681.698	0.0735992	0.0773027	-0.00387021	-0.000674787	0.000598464	-681.669	-681.665	[[0.07359919 0.00059846] [0.00059846 0.07730266]]	0.0735049	-681.669	0.077397	-681.665	0.0451272	0.0283777	0.0322698	6
231	[-492.12629142]	[-492.20161473]	-192.057	-192.104	-0.0297017	-297.722	-681.912	[-491.74148]	[-492.57902013]	-191.613	-192.38	-0.115797	-297.754	-681.863	0.0736992	0.0819445	-0.00476626	0.000390229	-0.000737573	-681.838	-681.83	[[ 0.07369923 -0.00073757] [-0.00073757 0.08194453]]	0.0736338	-681.838	0.08201	-681.83	0.0493446	0.0242892	0.0326654	6
232	[-492.24401641]	[-492.26176473]	-192.091	-192.094	-0.0294365	-297.787	-682.002	[-491.86115091]	[-492.64316134]	-191.642	-192.374	-0.119763	-297.822	-681.958	0.0790531	0.0779199	-0.00172999	-0.000828562	0.000819192	-681.923	-681.924	[[0.07905311 0.00081919] [0.00081919 0.07791989]]	0.0774905	-681.924	0.0794826	-681.922	0.0439082	0.0335823	0.0355744	6
233	[-492.14799374]	[-492.19358988]	-192.067	-192.087	-0.0353495	-297.72	-681.91	[-491.76420665]	[-492.5720643]	-191.621	-192.365	-0.126007	-297.751	-681.863	0.0720292	0.0770898	-0.00437156	0.000517363	-0.000859687	-681.838	-681.832	[[ 0.07202921 -0.00085969] [-0.00085969 0.07708981]]	0.0718872	-681.838	0.0772319	-681.832	0.0463842	0.0255029	0.0308477	6
234	[-492.02712469]	[-492.07826348]	-192.046	-192.074	-0.0355489	-297.616	-681.772	[-491.64028038]	[-492.45415601]	-191.599	-192.349	-0.124904	-297.647	-681.72	0.072109	0.0816163	-0.00342196	-9.7938e-05	0.000852226	-681.7	-681.69	[[0.07210903 0.00085223] [0.00085223 0.08161631]]	0.0720332	-681.7	0.0816921	-681.69	0.0516835	0.0203497	0.0300086	6
235	[-492.22588827]	[-492.27673775]	-192.056	-192.095	-0.0243992	-297.8	-681.976	[-491.83064889]	[-492.65048809]	-191.612	-192.376	-0.106485	-297.825	-681.919	0.0767125	0.075286	-0.000868096	-0.000956904	-0.000562335	-681.899	-681.901	[[ 0.07671247 -0.00056233] [-0.00056233 0.07528598]]	0.075091	-681.901	0.0769075	-681.899	0.0565329	0.0185581	0.0203746	6
236	[-492.14554495]	[-492.16351782]	-192.055	-192.068	-0.0284504	-297.729	-681.88	[-491.74668002]	[-492.53386851]	-191.608	-192.342	-0.115387	-297.754	-681.819	0.0748715	0.0769046	-0.00250713	-0.00168925	0.000438643	-681.805	-681.803	[[0.07487146 0.00043864] [0.00043864 0.07690463]]	0.0747809	-681.805	0.0769952	-681.803	0.0610067	0.0137741	0.0159885	6
237	[-492.16373874]	[-492.19026028]	-192.067	-192.094	-0.0267103	-297.718	-681.906	[-491.76922135]	[-492.55810038]	-191.618	-192.367	-0.119249	-297.741	-681.845	0.0815166	0.0757106	-0.00155838	-0.00230109	-0.000613093	-681.824	-681.83	[[ 0.08151662 -0.00061309] [-0.00061309 0.07571065]]	0.0756466	-681.83	0.0815807	-681.824	0.0604431	0.0152035	0.0211376	6
238	[-492.01035949]	[-492.0474113]	-192.045	-192.075	-0.0316871	-297.59	-681.742	[-491.61795828]	[-492.42032027]	-191.598	-192.352	-0.120845	-297.617	-681.688	0.0743166	0.0781541	-0.00338759	0.000553394	0.000689979	-681.668	-681.664	[[0.0743166 0.00068998] [0.00068998 0.07815414]]	0.0741963	-681.668	0.0782744	-681.664	0.0540197	0.0201766	0.0242548	6
239	[-492.15736353]	[-492.20006661]	-192.046	-192.077	-0.0340707	-297.745	-681.903	[-491.76570812]	[-492.57532958]	-191.598	-192.358	-0.124207	-297.77	-681.85	0.0725135	0.0813972	-0.00517659	-0.000575341	0.000440785	-681.83	-681.821	[[0.07251347 0.00044079] [0.00044079 0.08139724]]	0.0724916	-681.83	0.0814191	-681.821	0.0524873	0.0200043	0.0289317	6
240	[-492.24304227]	[-492.2469182]	-192.061	-192.053	-0.0314013	-297.823	-681.969	[-491.83748972]	[-492.61133549]	-191.614	-192.33	-0.12171	-297.84	-681.906	0.0697848	0.0756956	-0.00444635	-0.00277927	-0.000918895	-681.899	-681.894	[[ 0.06978481 -0.00091889] [-0.00091889 0.07569559]]	0.0696453	-681.9	0.0758351	-681.893	0.0633215	0.00632378	0.0125137	7
241	[-492.05365764]	[-492.1233211]	-192.045	-192.083	-0.0316588	-297.657	-681.817	[-491.664573]	[-492.50370503]	-191.597	-192.362	-0.121475	-297.688	-681.768	0.067522	0.0739321	-0.00926758	-0.00157532	0.000409308	-681.75	-681.743	[[0.06752197 0.00040931] [0.00040931 0.0739321 ]]	0.0674959	-681.75	0.0739581	-681.743	0.0490944	0.0184015	0.0248637	7
242	[-492.18709886]	[-492.24264851]	-192.044	-192.079	-0.0296321	-297.787	-681.94	[-491.7988452]	[-492.61703231]	-191.596	-192.357	-0.116839	-297.819	-681.889	0.0743283	0.0800691	-0.00542172	0.000152518	0.000650133	-681.866	-681.86	[[0.07432827 0.00065013] [0.00065013 0.08006905]]	0.0742556	-681.866	0.0801418	-681.86	0.0518225	0.0224331	0.0283193	7
243	[-492.0897866]	[-492.09029744]	-192.074	-192.048	-0.0337567	-297.646	-681.802	[-491.70513411]	[-492.46891642]	-191.628	-192.32	-0.126109	-297.677	-681.751	0.0750484	0.0756866	-0.00484109	-0.00111956	0.000625742	-681.726	-681.726	[[0.07504843 0.00062574] [0.00062574 0.07568656]]	0.0746651	-681.727	0.0760699	-681.725	0.0502506	0.0244145	0.0258193	7
244	[-492.17878366]	[-492.18851143]	-192.082	-192.063	-0.0253783	-297.74	-681.911	[-491.78577639]	[-492.56274472]	-191.635	-192.344	-0.113805	-297.765	-681.857	0.075698	0.0728559	-0.000856253	-0.00199144	-0.000837329	-681.835	-681.838	[[ 0.07569798 -0.00083733] [-0.00083733 0.07285585]]	0.0726275	-681.838	0.0759263	-681.835	0.0538461	0.0187814	0.0220802	7
245	[-492.25633341]	[-492.23517562]	-192.072	-192.031	-0.0371847	-297.813	-681.953	[-491.86879565]	[-492.61931372]	-191.623	-192.31	-0.13237	-297.842	-681.908	0.0762987	0.0729521	-0.0030598	-0.00221922	-0.000519368	-681.876	-681.88	[[ 0.07629865 -0.00051937] [-0.00051937 0.07295213]]	0.0728734	-681.88	0.0763774	-681.876	0.0451283	0.0277451	0.0312491	7
246	[-492.06093392]	[-492.06500745]	-192.05	-192.061	-0.0290121	-297.638	-681.779	[-491.66659349]	[-492.44229106]	-191.602	-192.342	-0.117309	-297.663	-681.724	0.0707623	0.0759899	-0.00684628	-0.00137167	0.000557105	-681.708	-681.703	[[0.07076228 0.00055711] [0.00055711 0.07598985]]	0.0707036	-681.708	0.0760486	-681.703	0.054451	0.0162526	0.0215976	7
247	[-492.13674111]	[-492.16346027]	-192.07	-192.074	-0.0315319	-297.705	-681.88	[-491.74160405]	[-492.53956526]	-191.622	-192.353	-0.120852	-297.73	-681.826	0.0732884	0.0728721	-0.0022303	-0.00219319	-0.000840174	-681.807	-681.807	[[ 0.07328836 -0.00084017] [-0.00084017 0.07287212]]	0.0722147	-681.808	0.0739458	-681.806	0.0540343	0.0181804	0.0199115	7
248	[-492.04760691]	[-492.08977463]	-192.064	-192.09	-0.0286996	-297.619	-681.802	[-491.65239855]	[-492.46486838]	-191.616	-192.372	-0.117463	-297.642	-681.747	0.0753223	0.0766599	-0.00259339	-0.00210919	-0.000600609	-681.727	-681.726	[[ 0.07532231 -0.00060061] [-0.00060061 0.07665989]]	0.0750922	-681.727	0.07689	-681.725	0.0554738	0.0196185	0.0214162	7
249	[-491.99859358]	[-492.03240077]	-192.061	-192.078	-0.035986	-297.572	-681.746	[-491.60454088]	[-492.40065195]	-191.614	-192.356	-0.127614	-297.593	-681.69	0.068291	0.0768274	-0.00548746	-0.00252572	-0.000551051	-681.677	-681.669	[[ 0.06829096 -0.00055105] [-0.00055105 0.07682743]]	0.0682555	-681.678	0.0768629	-681.669	0.0557383	0.0125172	0.0211245	7
250	[-492.08582435]	[-492.14468735]	-192.064	-192.095	-0.0323758	-297.654	-681.845	[-491.69594591]	[-492.51999274]	-191.616	-192.373	-0.124056	-297.679	-681.792	0.0735146	0.0777433	-0.00407613	-0.00217741	-0.000739144	-681.771	-681.767	[[ 0.07351457 -0.00073914] [-0.00073914 0.07774333]]	0.0733891	-681.771	0.0778688	-681.767	0.0525079	0.0208812	0.0253609	7
251	[-492.05591416]	[-492.10106428]	-192.043	-192.089	-0.0248927	-297.653	-681.81	[-491.66499784]	[-492.4753245]	-191.599	-192.37	-0.108323	-297.68	-681.758	0.0766187	0.0727582	-0.00350784	-0.00252556	0.000678858	-681.733	-681.737	[[0.07661867 0.00067886] [0.00067886 0.0727582 ]]	0.0726423	-681.737	0.0767346	-681.733	0.0515339	0.0211084	0.0252006	7
252	[-492.07112409]	[-492.10953926]	-192.064	-192.089	-0.0312082	-297.647	-681.832	[-491.67977989]	[-492.4793171]	-191.619	-192.366	-0.122175	-297.672	-681.779	0.0735113	0.0786308	-0.00405832	-0.00120466	0.000473539	-681.758	-681.753	[[0.07351131 0.00047354] [0.00047354 0.07863083]]	0.0734679	-681.758	0.0786743	-681.753	0.0530427	0.0204252	0.0256316	7
253	[-492.28509784]	[-492.30103324]	-192.093	-192.096	-0.0305122	-297.827	-682.047	[-491.8890002]	[-492.66878844]	-191.644	-192.374	-0.124324	-297.849	-681.991	0.0758912	0.0755171	-0.00610367	-0.0024292	-0.000757829	-681.971	-681.972	[[ 0.07589118 -0.00075783] [-0.00075783 0.07551714]]	0.0749236	-681.972	0.0764847	-681.971	0.0557579	0.0191657	0.0207269	7
254	[-492.01045691]	[-492.0397419]	-192.073	-192.082	-0.0314427	-297.579	-681.766	[-491.61604473]	[-492.41041303]	-191.629	-192.36	-0.125025	-297.598	-681.712	0.0744298	0.0742417	-0.00393669	-0.00239199	-0.000578593	-681.691	-681.691	[[ 0.07442982 -0.00057859] [-0.00057859 0.07424173]]	0.0737496	-681.692	0.074922	-681.691	0.0534729	0.0202767	0.0214491	7
255	[-492.08989618]	[-492.10889284]	-192.059	-192.075	-0.0260603	-297.652	-681.811	[-491.68741288]	[-492.4732939]	-191.612	-192.349	-0.114682	-297.67	-681.746	0.0748745	0.0767216	-0.00294265	-0.00256022	0.000603325	-681.736	-681.734	[[0.0748745 0.00060333] [0.00060333 0.07672158]]	0.0746949	-681.736	0.0769012	-681.734	0.0653385	0.00935643	0.0115627	7
256	[-492.20503543]	[-492.23729339]	-192.079	-192.089	-0.0385301	-297.758	-681.964	[-491.82019242]	[-492.61712922]	-191.633	-192.365	-0.134188	-297.785	-681.917	0.0715635	0.0740748	-0.00374295	-0.00273008	-0.00054862	-681.893	-681.89	[[ 0.07156347 -0.00054862] [-0.00054862 0.07407483]]	0.0714489	-681.893	0.0741894	-681.89	0.0468854	0.0245635	0.0273041	7
257	[-492.17062258]	[-492.18696174]	-192.084	-192.079	-0.0279128	-297.728	-681.918	[-491.78848238]	[-492.57043714]	-191.637	-192.359	-0.116026	-297.764	-681.876	0.0683158	0.0769956	-0.00884117	0.000461436	-0.00051533	-681.85	-681.841	[[ 0.06831581 -0.00051533] [-0.00051533 0.0769956 ]]	0.0682853	-681.85	0.0770261	-681.841	0.042585	0.0257003	0.0344411	7
258	[-492.19350689]	[-492.1786018]	-192.076	-192.035	-0.028838	-297.762	-681.902	[-491.80885731]	[-492.55990511]	-191.632	-192.314	-0.12027	-297.793	-681.859	0.0699932	0.081092	-0.00487502	-0.00074675	-0.000663475	-681.832	-681.821	[[ 0.06999315 -0.00066347] [-0.00066347 0.08109203]]	0.0699536	-681.832	0.0811315	-681.821	0.0429417	0.0270119	0.0381899	7
259	[-492.1070217]	[-492.171072]	-192.038	-192.087	-0.0316163	-297.715	-681.871	[-491.72228098]	[-492.55424244]	-191.589	-192.367	-0.124745	-297.748	-681.829	0.0704922	0.0755254	-0.00457548	-0.000792017	0.000839408	-681.801	-681.796	[[0.0704922 0.00083941] [0.00083941 0.07552543]]	0.0703559	-681.801	0.0756617	-681.796	0.0424446	0.0279113	0.0332171	7
260	[-492.24379234]	[-492.29960251]	-192.063	-192.096	-0.037149	-297.814	-682.01	[-491.8528684]	[-492.68293657]	-191.62	-192.373	-0.125155	-297.842	-681.959	0.0752209	0.0725202	-0.00396454	-0.0028637	0.000509741	-681.935	-681.937	[[0.07522088 0.00050974] [0.00050974 0.07252019]]	0.0724272	-681.938	0.0753139	-681.935	0.0505738	0.0218534	0.0247401	7
261	[-492.13951383]	[-492.16547447]	-192.076	-192.086	-0.0339626	-297.692	-681.888	[-491.75081429]	[-492.54138426]	-191.633	-192.364	-0.126052	-297.717	-681.84	0.0710088	0.0719047	-0.00510497	-0.00280008	0.000730161	-681.817	-681.816	[[0.07100876 0.00073016] [0.00073016 0.07190474]]	0.0706001	-681.817	0.0723134	-681.815	0.0480024	0.0225977	0.024311	7
262	[-492.07091775]	[-492.04970409]	-192.097	-192.062	-0.0346708	-297.597	-681.791	[-491.66570504]	[-492.41421404]	-191.649	-192.333	-0.129524	-297.613	-681.725	0.0742353	0.0726402	-0.00314568	-0.00372638	-0.000756294	-681.716	-681.718	[[ 0.07423528 -0.00075629] [-0.00075629 0.07264016]]	0.0723386	-681.718	0.0745368	-681.716	0.0656027	0.00673591	0.00893416	7
263	[-492.06116641]	[-492.0736904]	-192.05	-192.049	-0.0314479	-297.646	-681.777	[-491.66458477]	[-492.44729943]	-191.602	-192.328	-0.12481	-297.669	-681.724	0.0739668	0.0736083	-0.0020358	-0.00118984	0.000553654	-681.703	-681.704	[[0.07396677 0.00055365] [0.00055365 0.07360834]]	0.0732056	-681.704	0.0743695	-681.703	0.0535218	0.0196838	0.0208477	7
264	[-492.14778826]	[-492.17529452]	-192.064	-192.073	-0.0379275	-297.709	-681.884	[-491.76522329]	[-492.55926478]	-191.618	-192.35	-0.1336	-297.74	-681.842	0.0693436	0.0794059	-0.00938164	-0.00154103	0.000544145	-681.815	-681.805	[[0.06934362 0.00054415] [0.00054415 0.07940594]]	0.0693143	-681.815	0.0794353	-681.805	0.0423514	0.0269628	0.0370838	7
265	[-492.0796025]	[-492.14864945]	-192.05	-192.086	-0.0357968	-297.671	-681.843	[-491.69765367]	[-492.53284261]	-191.604	-192.365	-0.129925	-297.703	-681.801	0.0732228	0.0770051	-0.00446001	-0.00065191	0.000637323	-681.77	-681.766	[[0.07322283 0.00063732] [0.00063732 0.07700512]]	0.0731183	-681.77	0.0771096	-681.766	0.0419197	0.0311986	0.0351899	7
266	[-492.04503871]	[-492.09946322]	-192.051	-192.097	-0.038553	-297.618	-681.805	[-491.66101469]	[-492.47853484]	-191.603	-192.371	-0.133431	-297.65	-681.758	0.07168	0.0823334	-0.00581008	7.9988e-05	0.000505485	-681.733	-681.723	[[0.07168002 0.00050548] [0.00050548 0.08233338]]	0.0716561	-681.733	0.0823573	-681.723	0.0473406	0.0243155	0.0350167	7
267	[-491.96919905]	[-492.01431701]	-192.058	-192.09	-0.0371294	-297.545	-681.73	[-491.59040846]	[-492.3971011]	-191.606	-192.366	-0.135058	-297.58	-681.687	0.0747053	0.0793562	-0.00520195	-0.00147989	0.000414581	-681.655	-681.651	[[0.07470529 0.00041458] [0.00041458 0.07935617]]	0.0746686	-681.655	0.0793928	-681.651	0.0432359	0.0314327	0.0361569	7
268	[-492.13969766]	[-492.19191576]	-192.057	-192.079	-0.0353174	-297.724	-681.895	[-491.75329956]	[-492.56721862]	-191.605	-192.359	-0.132943	-297.754	-681.85	0.0687261	0.0737105	-0.00649509	-0.0026879	0.000255426	-681.827	-681.822	[[0.06872614 0.00025543] [0.00025543 0.07371046]]	0.0687131	-681.827	0.0737235	-681.822	0.0453003	0.0234128	0.0284233	7
269	[-492.2250909]	[-492.2375237]	-192.069	-192.07	-0.0333621	-297.789	-681.962	[-491.8387301]	[-492.61352741]	-191.624	-192.345	-0.124299	-297.82	-681.913	0.0694618	0.079375	-0.00727346	-0.00125874	3.3455e-05	-681.892	-681.882	[[6.9461788e-02 3.3455000e-05] [3.3455000e-05 7.9374972e-02]]	0.0694617	-681.892	0.0793751	-681.882	0.0481121	0.0213496	0.031263	7
270	[-492.18947682]	[-492.21152482]	-192.077	-192.086	-0.0306056	-297.743	-681.937	[-491.80556078]	[-492.59045426]	-191.63	-192.363	-0.122186	-297.777	-681.891	0.0721573	0.0771886	-0.00615036	-0.00194968	-0.000451075	-681.865	-681.86	[[ 0.07215733 -0.00045108] [-0.00045108 0.07718864]]	0.0721172	-681.865	0.0772288	-681.86	0.046115	0.0260022	0.0311138	7
271	[-492.02258562]	[-492.03227384]	-192.049	-192.051	-0.0374599	-297.599	-681.737	[-491.63156505]	[-492.41340828]	-191.598	-192.331	-0.13301	-297.629	-681.691	0.074618	0.0755013	-0.00221659	-0.0025157	-0.000705876	-681.663	-681.662	[[ 0.07461801 -0.00070588] [-0.00070588 0.0755013 ]]	0.074227	-681.663	0.0758923	-681.661	0.046667	0.02756	0.0292253	7
272	[-492.05835366]	[-492.09842725]	-192.057	-192.089	-0.0324296	-297.624	-681.803	[-491.67400278]	[-492.4782908]	-191.609	-192.371	-0.123437	-297.656	-681.759	0.0721378	0.0740295	-0.00368543	-0.00197259	0.000400835	-681.731	-681.729	[[0.07213781 0.00040083] [0.00040083 0.07402953]]	0.0720564	-681.731	0.074111	-681.729	0.0436298	0.0284266	0.0304812	7
273	[-492.15297621]	[-492.16816722]	-192.083	-192.09	-0.031486	-297.696	-681.902	[-491.76277449]	[-492.54024612]	-191.637	-192.368	-0.123346	-297.722	-681.85	0.0696974	0.0759293	-0.00692014	-0.00220408	0.000390489	-681.832	-681.826	[[0.06969742 0.00039049] [0.00039049 0.07592932]]	0.069673	-681.832	0.0759537	-681.826	0.0515129	0.0181602	0.0244408	7
274	[-492.03371376]	[-492.08521625]	-192.028	-192.053	-0.0366357	-297.657	-681.776	[-491.64286109]	[-492.46248797]	-191.583	-192.332	-0.129845	-297.682	-681.727	0.0703516	0.0744121	-0.00591679	-0.00208834	-0.000531204	-681.705	-681.701	[[ 0.07035165 -0.0005312 ] [-0.0005312 0.07441214]]	0.0702833	-681.705	0.0744805	-681.701	0.0488901	0.0213932	0.0255904	7
275	[-492.15673393]	[-492.19217646]	-192.05	-192.063	-0.0361301	-297.742	-681.89	[-491.77072009]	[-492.56833337]	-191.602	-192.338	-0.128409	-297.773	-681.842	0.0736292	0.0710348	-0.00717285	-0.00221297	0.000869825	-681.817	-681.819	[[0.07362923 0.00086982] [0.00086982 0.0710348 ]]	0.0707702	-681.82	0.0738939	-681.816	0.0486467	0.0221235	0.0252472	7
276	[-492.08699282]	[-492.10388881]	-192.079	-192.088	-0.0350245	-297.638	-681.841	[-491.70386889]	[-492.48921786]	-191.632	-192.366	-0.127031	-297.672	-681.797	0.0740355	0.078564	-0.00489841	-0.00139355	0.00074189	-681.767	-681.763	[[0.07403552 0.00074189] [0.00074189 0.07856399]]	0.0739171	-681.767	0.0786824	-681.762	0.0444622	0.0294549	0.0342203	7
277	[-492.26857248]	[-492.2867339]	-192.061	-192.062	-0.028741	-297.847	-681.998	[-491.88031017]	[-492.66305473]	-191.615	-192.34	-0.116189	-297.878	-681.949	0.0734629	0.0830424	-0.00378625	0.000898867	-0.000424783	-681.925	-681.915	[[ 0.07346294 -0.00042478] [-0.00042478 0.08304245]]	0.0734441	-681.925	0.0830612	-681.915	0.0489178	0.0245264	0.0341435	7
278	[-492.16263668]	[-492.19263565]	-192.1	-192.101	-0.0263771	-297.704	-681.931	[-491.78474606]	[-492.57838327]	-191.652	-192.381	-0.110168	-297.745	-681.887	0.0798131	0.079152	-0.00284984	-0.00141019	-0.000390328	-681.851	-681.852	[[ 0.07981306 -0.00039033] [-0.00039033 0.07915201]]	0.0789711	-681.852	0.079994	-681.851	0.0439054	0.0350656	0.0360886	7
279	[-492.15766665]	[-492.1749903]	-192.063	-192.065	-0.036233	-297.735	-681.9	[-491.77353286]	[-492.55807676]	-191.615	-192.346	-0.120739	-297.771	-681.853	0.0758803	0.0715459	-0.00203044	-0.00347364	-0.000768955	-681.824	-681.828	[[ 0.07588028 -0.00076895] [-0.00076895 0.0715459 ]]	0.0714135	-681.828	0.0760127	-681.824	0.0465362	0.0248774	0.0294765	7
280	[-492.0832964]	[-492.10875387]	-192.069	-192.085	-0.0335306	-297.647	-681.834	[-491.70090409]	[-492.48775788]	-191.623	-192.361	-0.124898	-297.679	-681.788	0.0723636	0.0805574	-0.00347961	-0.0027681	0.000354601	-681.761	-681.753	[[0.07236365 0.0003546 ] [0.0003546 0.08055737]]	0.0723483	-681.761	0.0805727	-681.753	0.0454178	0.0269306	0.0351549	8
281	[-492.15305716]	[-492.22171556]	-192.037	-192.075	-0.0325855	-297.757	-681.902	[-491.76587712]	[-492.59511872]	-191.585	-192.349	-0.127775	-297.787	-681.849	0.0723614	0.0779515	-0.00405697	-0.000746307	-0.000496182	-681.83	-681.824	[[ 0.07236144 -0.00049618] [-0.00049618 0.07795151]]	0.0723177	-681.83	0.0779952	-681.824	0.0531299	0.0191878	0.0248653	8
282	[-492.16922187]	[-492.18417986]	-192.054	-192.081	-0.0305863	-297.74	-681.906	[-491.78446717]	[-492.56181244]	-191.609	-192.358	-0.124645	-297.769	-681.86	0.0692719	0.0733185	-0.0053564	-0.00204883	-0.000760686	-681.837	-681.833	[[ 0.06927187 -0.00076069] [-0.00076069 0.07331853]]	0.0691336	-681.837	0.0734568	-681.833	0.0465236	0.02261	0.0269332	8
283	[-492.11651814]	[-492.14404782]	-192.072	-192.077	-0.0366369	-297.677	-681.862	[-491.7177037]	[-492.50783611]	-191.625	-192.353	-0.13401	-297.691	-681.803	0.0722036	0.0762506	-0.00447402	-0.0015323	-0.00088208	-681.79	-681.786	[[ 0.07220356 -0.00088208] [-0.00088208 0.07625062]]	0.0720197	-681.79	0.0764345	-681.786	0.0588942	0.0131255	0.0175403	8
284	[-492.19247055]	[-492.21301141]	-192.058	-192.057	-0.0432728	-297.766	-681.925	[-491.80324043]	[-492.59145616]	-191.605	-192.335	-0.142493	-297.795	-681.877	0.0722215	0.0745364	-0.00607691	-0.00299895	-0.000400341	-681.852	-681.85	[[ 0.07222147 -0.00040034] [-0.00040034 0.07453645]]	0.0721542	-681.853	0.0746037	-681.85	0.0478052	0.024349	0.0267985	8
285	[-492.26427946]	[-492.2081512]	-192.104	-192.058	-0.0325268	-297.775	-681.969	[-491.8641636]	[-492.5758171]	-191.656	-192.333	-0.125516	-297.796	-681.911	0.07111	0.0748073	-0.00622613	-0.00315725	-0.000184094	-681.898	-681.894	[[ 0.07110996 -0.00018409] [-0.00018409 0.0748073 ]]	0.0711008	-681.898	0.0748164	-681.894	0.0580383	0.0130625	0.0167781	8
286	[-492.27629107]	[-492.25264994]	-192.093	-192.054	-0.0351455	-297.81	-681.991	[-491.88626382]	[-492.62587449]	-191.647	-192.333	-0.131007	-297.833	-681.944	0.0725947	0.0779215	-0.00443722	-0.00109874	-0.00104579	-681.919	-681.913	[[ 0.07259468 -0.00104579] [-0.00104579 0.07792153]]	0.0723967	-681.919	0.0781195	-681.913	0.0472161	0.0251806	0.0309034	8
287	[-492.06100674]	[-492.08807368]	-192.085	-192.077	-0.0322527	-297.613	-681.806	[-491.67558786]	[-492.46663007]	-191.633	-192.355	-0.128454	-297.643	-681.759	0.0791666	0.0699631	-0.0015406	-0.00258846	0.000453391	-681.727	-681.737	[[0.07916657 0.00045339] [0.00045339 0.06996306]]	0.0699408	-681.737	0.0791889	-681.727	0.0471048	0.022836	0.0320841	8
288	[-492.23393288]	[-492.25308666]	-192.067	-192.07	-0.0320558	-297.807	-681.977	[-491.83469017]	[-492.62397451]	-191.621	-192.347	-0.130559	-297.822	-681.921	0.0671147	0.0730796	-0.00653772	-0.00390013	0.000552001	-681.91	-681.904	[[0.06711468 0.000552 ] [0.000552 0.0730796 ]]	0.067064	-681.91	0.0731303	-681.904	0.0552987	0.0117654	0.0178316	8
289	[-492.01039377]	[-491.99639442]	-192.059	-192.03	-0.0329397	-297.592	-681.713	[-491.61260156]	[-492.36992818]	-191.612	-192.305	-0.126804	-297.614	-681.657	0.0721011	0.0767399	-0.00223148	-0.00333591	0.000478021	-681.641	-681.637	[[0.07210112 0.00047802] [0.00047802 0.07673988]]	0.0720524	-681.641	0.0767886	-681.637	0.0565773	0.0154751	0.0202113	8
290	[-492.17849966]	[-492.13106758]	-192.08	-192.022	-0.0312607	-297.727	-681.86	[-491.78172775]	[-492.50423158]	-191.63	-192.301	-0.122214	-297.752	-681.804	0.0776491	0.0730815	-0.00249004	-0.00222605	-0.000533933	-681.782	-681.787	[[ 0.07764906 -0.00053393] [-0.00053393 0.07308147]]	0.0730199	-681.787	0.0777106	-681.782	0.0556185	0.0174013	0.0220921	8
291	[-492.1638074]	[-492.17540869]	-192.076	-192.071	-0.0403905	-297.713	-681.901	[-491.77044903]	[-492.5503133]	-191.626	-192.345	-0.140115	-297.737	-681.848	0.0747163	0.0780102	-0.00283388	-0.00208955	-0.000755921	-681.827	-681.823	[[ 0.07471634 -0.00075592] [-0.00075592 0.0780102 ]]	0.0745511	-681.827	0.0781754	-681.823	0.0528976	0.0216535	0.0252778	8
292	[-492.15350304]	[-492.18688738]	-192.043	-192.069	-0.0313497	-297.744	-681.888	[-491.75569805]	[-492.55687037]	-191.594	-192.342	-0.126537	-297.767	-681.829	0.0742141	0.0738935	-0.00165478	-0.00369943	-0.000648943	-681.813	-681.814	[[ 0.07421414 -0.00064894] [-0.00064894 0.07389345]]	0.0733853	-681.814	0.0747223	-681.813	0.05866	0.0147253	0.0160622	8
293	[-492.18040322]	[-492.2149648]	-192.061	-192.065	-0.0320899	-297.758	-681.917	[-491.79423651]	[-492.59526523]	-191.613	-192.344	-0.124737	-297.787	-681.869	0.0747429	0.0791645	-0.00407204	-0.000488259	-0.00062643	-681.842	-681.837	[[ 0.07474287 -0.00062643] [-0.00062643 0.07916453]]	0.0746558	-681.842	0.0792516	-681.837	0.0479845	0.0266713	0.0312671	8
294	[-492.29468016]	[-492.29983031]	-192.072	-192.08	-0.0302789	-297.847	-682.03	[-491.91037576]	[-492.67508861]	-191.625	-192.36	-0.121521	-297.878	-681.984	0.0759352	0.0776291	-0.00161953	0.00019935	-0.000813586	-681.954	-681.952	[[ 0.07593524 -0.00081359] [-0.00081359 0.0776291 ]]	0.0756078	-681.954	0.0779566	-681.952	0.0460659	0.0295418	0.0318906	8
295	[-492.19089576]	[-492.20249622]	-192.083	-192.092	-0.0275719	-297.722	-681.925	[-491.79015041]	[-492.57037326]	-191.637	-192.371	-0.117425	-297.741	-681.867	0.0695395	0.0725987	-0.00547232	-0.00259388	-0.000684581	-681.855	-681.852	[[ 0.06953951 -0.00068458] [-0.00068458 0.07259866]]	0.0693933	-681.855	0.0727449	-681.852	0.0581232	0.0112701	0.0146217	8
296	[-492.08209697]	[-492.16535037]	-192.04	-192.096	-0.0287872	-297.686	-681.852	[-491.68529797]	[-492.5310849]	-191.594	-192.378	-0.114301	-297.709	-681.796	0.0734451	0.0760189	-0.00406388	-0.000978542	-0.000821712	-681.778	-681.776	[[ 0.07344508 -0.00082171] [-0.00082171 0.0760189 ]]	0.0732051	-681.778	0.0762589	-681.775	0.0560494	0.0171557	0.0202094	8
297	[-492.24059448]	[-492.25432617]	-192.081	-192.081	-0.0297695	-297.782	-681.973	[-491.85152216]	[-492.63154191]	-191.632	-192.358	-0.118683	-297.813	-681.922	0.0744578	0.0751791	-0.0059289	-0.00128627	-0.000289323	-681.898	-681.898	[[ 0.07445782 -0.00028932] [-0.00028932 0.07517905]]	0.0743561	-681.899	0.0752808	-681.898	0.0511287	0.0232274	0.0241521	8
298	[-492.2421582]	[-492.25610045]	-192.081	-192.089	-0.0297562	-297.788	-681.987	[-491.84650764]	[-492.62838365]	-191.635	-192.368	-0.119406	-297.811	-681.933	0.0764934	0.0738019	-0.00333928	-0.00202346	-0.000692517	-681.911	-681.914	[[ 0.07649343 -0.00069252] [-0.00069252 0.07380185]]	0.0736341	-681.914	0.0766612	-681.911	0.0540857	0.0195484	0.0225754	8
299	[-492.18557298]	[-492.2026054]	-192.073	-192.076	-0.0285371	-297.746	-681.924	[-491.78918996]	[-492.56912571]	-191.629	-192.351	-0.116941	-297.768	-681.865	0.0755152	0.0794478	-0.00198725	-0.00177642	0.000499559	-681.848	-681.844	[[0.07551523 0.00049956] [0.00049956 0.07944776]]	0.0754528	-681.848	0.0795102	-681.844	0.0590959	0.0163569	0.0204143	8
300	[-492.15476125]	[-492.1992704]	-192.068	-192.092	-0.0243741	-297.725	-681.909	[-491.75810345]	[-492.56992245]	-191.623	-192.368	-0.112609	-297.747	-681.851	0.0804634	0.0788886	-0.000294361	-0.00178719	0.000643449	-681.829	-681.83	[[0.08046336 0.00064345] [0.00064345 0.07888863]]	0.0786592	-681.831	0.0806928	-681.828	0.0578702	0.020789	0.0228227	8
301	[-492.22248398]	[-492.21985213]	-192.092	-192.082	-0.0265696	-297.759	-681.959	[-491.83200574]	[-492.59878692]	-191.649	-192.363	-0.11364	-297.784	-681.91	0.0759973	0.0733114	-0.0014879	-0.00256692	-0.000772021	-681.883	-681.886	[[ 0.07599731 -0.00077202] [-0.00077202 0.07331139]]	0.0731053	-681.886	0.0762034	-681.883	0.0492256	0.0238797	0.0269778	8
302	[-492.09759514]	[-492.12590899]	-192.065	-192.065	-0.024217	-297.672	-681.827	[-491.69989938]	[-492.49741186]	-191.617	-192.342	-0.114919	-297.695	-681.769	0.0755801	0.0778389	-0.00186802	-0.00188578	0.000757383	-681.751	-681.749	[[0.07558007 0.00075738] [0.00075738 0.07783893]]	0.0753496	-681.752	0.0780694	-681.749	0.0575603	0.0177894	0.0205091	8
303	[-492.21346432]	[-492.25350394]	-192.067	-192.086	-0.0325003	-297.77	-681.956	[-491.81473532]	[-492.62746346]	-191.618	-192.365	-0.126768	-297.791	-681.901	0.0714412	0.0707301	-0.00422047	-0.00359324	0.000693828	-681.885	-681.886	[[0.07144124 0.00069383] [0.00069383 0.07073008]]	0.070306	-681.886	0.0718653	-681.884	0.0550895	0.0152165	0.0167758	8
304	[-492.03016735]	[-492.05423634]	-192.078	-192.078	-0.0320124	-297.598	-681.786	[-491.63124808]	[-492.42531406]	-191.631	-192.355	-0.129435	-297.615	-681.731	0.0719978	0.0745433	-0.00447331	-0.00217526	-0.000873343	-681.714	-681.711	[[ 0.07199781 -0.00087334] [-0.00087334 0.07454326]]	0.071727	-681.714	0.0748141	-681.711	0.0541902	0.0175368	0.0206239	8
305	[-492.1134176]	[-492.13312996]	-192.098	-192.078	-0.0311917	-297.656	-681.863	[-491.71309185]	[-492.50363273]	-191.654	-192.353	-0.124568	-297.674	-681.805	0.0769153	0.0737351	-0.00257466	-0.00311224	0.000798517	-681.786	-681.789	[[0.07691531 0.00079852] [0.00079852 0.07373513]]	0.0735459	-681.789	0.0771045	-681.786	0.0582891	0.0152568	0.0188155	8
306	[-492.07730459]	[-492.06223718]	-192.107	-192.07	-0.0314785	-297.601	-681.809	[-491.67983915]	[-492.43524216]	-191.659	-192.35	-0.125487	-297.62	-681.755	0.076533	0.0753712	-0.00419137	-0.00211574	-0.000689397	-681.733	-681.734	[[ 0.076533 -0.0006894 ] [-0.0006894 0.07537124]]	0.0750506	-681.734	0.0768536	-681.732	0.0544871	0.0205635	0.0223665	8
307	[-492.0384912]	[-492.09139108]	-192.054	-192.091	-0.0335422	-297.613	-681.792	[-491.63810088]	[-492.46086827]	-191.607	-192.37	-0.128076	-297.63	-681.735	0.0805089	0.0759041	-0.00113526	-0.00159177	0.000631187	-681.712	-681.716	[[0.08050888 0.00063119] [0.00063119 0.07590407]]	0.0758191	-681.717	0.0805938	-681.712	0.0571614	0.0186577	0.0234324	8
308	[-492.02468776]	[-492.04523877]	-192.062	-192.055	-0.0353073	-297.606	-681.759	[-491.62464273]	[-492.41758904]	-191.612	-192.336	-0.132351	-297.623	-681.703	0.0811977	0.0770066	0.00132118	-0.000133569	0.000673644	-681.677	-681.682	[[0.08119775 0.00067364] [0.00067364 0.07700662]]	0.076901	-681.682	0.0813034	-681.677	0.0552201	0.0216809	0.0260833	8
309	[-492.17668934]	[-492.19557751]	-192.089	-192.092	-0.0342666	-297.712	-681.927	[-491.78360063]	[-492.56206246]	-191.642	-192.361	-0.130821	-297.732	-681.867	0.0771826	0.0793139	-0.00195453	-0.00215322	-0.000637182	-681.85	-681.848	[[ 0.07718261 -0.00063718] [-0.00063718 0.07931391]]	0.0770066	-681.85	0.0794899	-681.848	0.0605241	0.0164825	0.0189658	8
310	[-492.07568924]	[-492.07989017]	-192.087	-192.068	-0.0253936	-297.63	-681.809	[-491.6799959]	[-492.45168869]	-191.639	-192.345	-0.120437	-297.65	-681.753	0.0729527	0.0748711	-0.0027063	-0.00230065	0.000663983	-681.736	-681.734	[[0.07295268 0.00066398] [0.00066398 0.07487106]]	0.0727453	-681.737	0.0750785	-681.734	0.05592	0.0168253	0.0191585	8
311	[-492.10109109]	[-492.08304327]	-192.101	-192.073	-0.0289076	-297.636	-681.839	[-491.70534993]	[-492.45580594]	-191.654	-192.352	-0.120475	-297.658	-681.784	0.078608	0.073101	-0.000397713	-0.00249936	0.000626149	-681.761	-681.766	[[0.078608 0.00062615] [0.00062615 0.07310098]]	0.0730307	-681.766	0.0786783	-681.761	0.0549435	0.0180872	0.0237348	8
312	[-492.24372863]	[-492.25068464]	-192.062	-192.077	-0.0299046	-297.797	-681.966	[-491.84566401]	[-492.61605041]	-191.617	-192.349	-0.121268	-297.818	-681.905	0.0711883	0.0775131	-0.00394521	-0.00117365	-0.000819756	-681.895	-681.888	[[ 0.07118832 -0.00081976] [-0.00081976 0.0775131 ]]	0.0710838	-681.895	0.0776176	-681.888	0.0604842	0.0105996	0.0171334	8
313	[-492.02593495]	[-492.05736737]	-192.057	-192.081	-0.028263	-297.605	-681.771	[-491.6241462]	[-492.42549098]	-191.61	-192.358	-0.120304	-297.622	-681.71	0.0757143	0.0701395	-0.00258867	-0.00261661	0.000694638	-681.696	-681.701	[[0.07571433 0.00069464] [0.00069464 0.07013951]]	0.0700543	-681.701	0.0757996	-681.696	0.0614075	0.00864674	0.0143921	8
314	[-492.04609965]	[-492.05817379]	-192.055	-192.049	-0.0309657	-297.637	-681.772	[-491.66107595]	[-492.44091244]	-191.607	-192.33	-0.121751	-297.667	-681.726	0.0714895	0.0780611	-0.0042456	-0.00128114	0.000794678	-681.7	-681.694	[[0.07148946 0.00079468] [0.00079468 0.0780611 ]]	0.0713947	-681.7	0.0781558	-681.694	0.0457409	0.0256538	0.0324149	8
315	[-492.17342858]	[-492.15183282]	-192.082	-192.066	-0.0181981	-297.728	-681.895	[-491.77788275]	[-492.52532742]	-191.633	-192.348	-0.106892	-297.754	-681.841	0.0750987	0.0787614	-0.00147458	-0.000763996	-0.00067102	-681.82	-681.816	[[ 0.07509872 -0.00067102] [-0.00067102 0.07876139]]	0.0749797	-681.82	0.0788805	-681.816	0.0540673	0.0209124	0.0248132	8
316	[-492.15850665]	[-492.18026852]	-192.058	-192.066	-0.0275203	-297.747	-681.899	[-491.76581048]	[-492.55562156]	-191.609	-192.349	-0.11928	-297.773	-681.85	0.077228	0.0738601	-0.00377299	-0.000508174	0.000443624	-681.822	-681.825	[[0.07722796 0.00044362] [0.00044362 0.07386013]]	0.0738027	-681.825	0.0772854	-681.822	0.0492152	0.0245875	0.0280703	8
317	[-492.0964787]	[-492.1301628]	-192.067	-192.095	-0.0267045	-297.66	-681.849	[-491.702203]	[-492.4967939]	-191.621	-192.373	-0.120399	-297.682	-681.795	0.0715767	0.075248	-0.00390352	-0.00218859	0.000675929	-681.777	-681.774	[[0.07157673 0.00067593] [0.00067593 0.075248 ]]	0.0714562	-681.777	0.0753685	-681.773	0.0536723	0.0177839	0.0216962	8
318	[-492.11889619]	[-492.13336726]	-192.068	-192.1	-0.0287778	-297.66	-681.857	[-491.72483753]	[-492.50834003]	-191.623	-192.379	-0.11548	-297.686	-681.803	0.0775541	0.0790343	-0.00146744	-0.000799493	-0.000618357	-681.779	-681.778	[[ 0.07755414 -0.00061836] [-0.00061836 0.0790343 ]]	0.0773298	-681.779	0.0792586	-681.778	0.0539153	0.0234145	0.0253433	8
319	[-491.91135295]	[-491.96435935]	-192.035	-192.064	-0.032459	-297.514	-681.646	[-491.51732452]	[-492.33630762]	-191.588	-192.345	-0.125022	-297.533	-681.591	0.0729696	0.0769001	-0.00282056	-0.00108721	-0.000670657	-681.573	-681.569	[[ 0.07296962 -0.00067066] [-0.00067066 0.07690014]]	0.0728583	-681.573	0.0770114	-681.569	0.0541662	0.0186921	0.0228452	8
320	[-492.18876707]	[-492.2173052]	-192.073	-192.088	-0.0244197	-297.758	-681.944	[-491.79131227]	[-492.58510465]	-191.627	-192.368	-0.108815	-297.78	-681.884	0.0733702	0.0767381	-0.00379116	-0.00120581	0.000746307	-681.87	-681.867	[[0.07337021 0.00074631] [0.00074631 0.07673809]]	0.0732122	-681.87	0.0768961	-681.867	0.059857	0.0133553	0.0170391	9
321	[-492.06552148]	[-492.09015281]	-192.065	-192.079	-0.0366758	-297.629	-681.809	[-491.67254573]	[-492.46541769]	-191.617	-192.357	-0.128936	-297.654	-681.757	0.0725565	0.0745495	-0.00470907	-0.00202371	-0.000520995	-681.737	-681.735	[[ 0.07255646 -0.000521 ] [-0.000521 0.07454945]]	0.0724285	-681.737	0.0746774	-681.735	0.0526016	0.0198269	0.0220759	9
322	[-492.16720611]	[-492.17848793]	-192.053	-192.069	-0.0260338	-297.735	-681.882	[-491.76807749]	[-492.5438561]	-191.609	-192.343	-0.118375	-297.752	-681.823	0.0708864	0.075143	-0.00501618	-0.00241566	0.0007815	-681.811	-681.807	[[0.07088637 0.0007815 ] [0.0007815 0.07514296]]	0.0707474	-681.811	0.0752819	-681.807	0.059618	0.0111294	0.0156639	9
323	[-492.27173936]	[-492.30437398]	-192.072	-192.073	-0.0330219	-297.837	-682.016	[-491.87793597]	[-492.67997321]	-191.624	-192.35	-0.127492	-297.859	-681.961	0.078799	0.0749441	-0.00206004	-0.00242332	0.000577406	-681.937	-681.941	[[0.07879895 0.00057741] [0.00057741 0.07494407]]	0.0748594	-681.941	0.0788836	-681.937	0.0547423	0.0201171	0.0241413	9
324	[-492.12858182]	[-492.09945611]	-192.071	-192.049	-0.0286978	-297.688	-681.837	[-491.72367821]	[-492.46216559]	-191.625	-192.324	-0.119254	-297.703	-681.771	0.0746503	0.0766255	-0.00502193	-0.00153877	0.000412318	-681.762	-681.761	[[0.07465028 0.00041232] [0.00041232 0.07662546]]	0.0745677	-681.763	0.0767081	-681.76	0.0659082	0.00865943	0.0107998	9
325	[-492.19989072]	[-492.21452975]	-192.093	-192.104	-0.0233975	-297.731	-681.952	[-491.78911346]	[-492.57487013]	-191.645	-192.38	-0.11266	-297.743	-681.881	0.0772999	0.0741905	5.755e-06	-0.00307016	0.000952378	-681.875	-681.878	[[0.07729991 0.00095238] [0.00095238 0.07419047]]	0.073922	-681.878	0.0775684	-681.874	0.0704274	0.00349459	0.00714106	9
326	[-492.13928266]	[-492.20789078]	-192.042	-192.075	-0.0300168	-297.734	-681.881	[-491.74900923]	[-492.58271218]	-191.596	-192.354	-0.123086	-297.758	-681.831	0.0792196	0.0744045	-0.00259455	-0.00161711	0.000481145	-681.802	-681.807	[[0.07921965 0.00048114] [0.00048114 0.07440448]]	0.0743569	-681.807	0.0792673	-681.802	0.0500132	0.0243437	0.0292541	9
327	[-492.19826684]	[-492.20559002]	-192.081	-192.067	-0.0271262	-297.756	-681.932	[-491.80752153]	[-492.58350388]	-191.633	-192.347	-0.121114	-297.78	-681.882	0.0746403	0.0775252	-0.00191959	-0.00148745	0.000570625	-681.857	-681.854	[[0.0746403 0.00057062] [0.00057062 0.07752521]]	0.0745315	-681.857	0.077634	-681.854	0.0501773	0.0243543	0.0274567	9
328	[-492.15807746]	[-492.16522935]	-192.087	-192.082	-0.0315495	-297.707	-681.908	[-491.7594299]	[-492.54334464]	-191.64	-192.363	-0.124248	-297.727	-681.854	0.0758016	0.0727448	-0.000911497	-0.00246833	-0.000799322	-681.832	-681.835	[[ 0.07580158 -0.00079932] [-0.00079932 0.07274482]]	0.0725484	-681.835	0.075998	-681.832	0.0535571	0.0189913	0.0224408	9
329	[-492.2651723]	[-492.27497817]	-192.071	-192.053	-0.0289742	-297.831	-681.985	[-491.86056359]	[-492.63353605]	-191.623	-192.331	-0.125972	-297.841	-681.921	0.0764412	0.0688382	-0.00222198	-0.00397376	0.000702301	-681.908	-681.916	[[0.07644123 0.0007023 ] [0.0007023 0.06883819]]	0.0687739	-681.916	0.0765056	-681.908	0.064008	0.00476584	0.0124975	9
330	[-492.15182466]	[-492.15984641]	-192.068	-192.077	-0.0285344	-297.706	-681.879	[-491.75230953]	[-492.5287352]	-191.623	-192.349	-0.117693	-297.728	-681.817	0.0765122	0.0764618	-0.00160661	-0.0026786	-0.000508733	-681.803	-681.803	[[ 0.07651223 -0.00050873] [-0.00050873 0.07646176]]	0.0759776	-681.803	0.0769964	-681.802	0.0618617	0.014116	0.0151347	9
331	[-492.15913402]	[-492.17521262]	-192.07	-192.068	-0.0239887	-297.72	-681.882	[-491.75481727]	[-492.54106844]	-191.626	-192.345	-0.114995	-297.733	-681.818	0.0751201	0.078782	-0.00178265	-0.00112076	-0.000402172	-681.807	-681.803	[[ 0.07512009 -0.00040217] [-0.00040217 0.07878203]]	0.0750764	-681.807	0.0788257	-681.803	0.0635911	0.0114854	0.0152346	9
332	[-492.14194728]	[-492.17660015]	-192.067	-192.099	-0.0305823	-297.71	-681.906	[-491.74754276]	[-492.55026685]	-191.618	-192.377	-0.126782	-297.731	-681.853	0.0771101	0.075569	-0.00103421	-0.00239491	0.000584185	-681.829	-681.831	[[0.07711015 0.00058418] [0.00058418 0.07556901]]	0.0753726	-681.831	0.0773066	-681.829	0.0536394	0.0217332	0.0236672	9
333	[-492.0842622]	[-492.09160656]	-192.066	-192.058	-0.0267136	-297.655	-681.805	[-491.68573606]	[-492.46021177]	-191.622	-192.333	-0.118579	-297.672	-681.746	0.0757649	0.0740455	-0.00246089	-0.00307805	-0.000379412	-681.729	-681.731	[[ 0.07576488 -0.00037941] [-0.00037941 0.07404549]]	0.0739655	-681.731	0.0758449	-681.729	0.0593928	0.0145727	0.0164521	9
334	[-492.14021874]	[-492.15099638]	-192.088	-192.068	-0.0304094	-297.692	-681.878	[-491.73822836]	[-492.52093836]	-191.64	-192.345	-0.125199	-297.708	-681.818	0.0789923	0.0751032	-0.00152507	-0.00245947	0.000552189	-681.799	-681.803	[[0.07899229 0.00055219] [0.00055219 0.0751032 ]]	0.0750263	-681.803	0.0790692	-681.799	0.0601687	0.0148576	0.0189004	9
335	[-492.1327947]	[-492.14448272]	-192.08	-192.086	-0.0266386	-297.686	-681.878	[-491.72429305]	[-492.50805995]	-191.629	-192.364	-0.11733	-297.7	-681.811	0.0767965	0.0773567	-0.00149336	-0.000480494	0.000478332	-681.802	-681.801	[[0.0767965 0.00047833] [0.00047833 0.07735666]]	0.0765223	-681.802	0.0776309	-681.801	0.067432	0.0090903	0.0101989	9
336	[-492.13599215]	[-492.13287387]	-192.069	-192.066	-0.0190357	-297.707	-681.862	[-491.74251788]	[-492.50675575]	-191.624	-192.346	-0.102204	-297.735	-681.808	0.0775244	0.0786105	-0.000547322	0.00118043	0.000726844	-681.784	-681.783	[[0.07752444 0.00072684] [0.00072684 0.07861054]]	0.0771602	-681.785	0.0789748	-681.783	0.0544459	0.0227142	0.0245288	9
337	[-492.1262443]	[-492.14610117]	-192.053	-192.067	-0.0352885	-297.69	-681.845	[-491.72872359]	[-492.51009095]	-191.606	-192.339	-0.130749	-297.707	-681.783	0.0731441	0.0758092	-0.00323108	-0.00225106	-0.000932654	-681.772	-681.769	[[ 0.07314409 -0.00093265] [-0.00093265 0.07580919]]	0.0728501	-681.772	0.0761031	-681.769	0.0620273	0.0108229	0.0140759	9
338	[-492.07900441]	[-492.10535305]	-192.053	-192.077	-0.0307688	-297.656	-681.817	[-491.67631577]	[-492.48116866]	-191.606	-192.354	-0.120197	-297.676	-681.757	0.077898	0.0738588	-0.000391815	-0.00247322	0.000490105	-681.739	-681.743	[[0.07789802 0.00049011] [0.00049011 0.07385876]]	0.0738001	-681.743	0.0779566	-681.739	0.0596298	0.0141704	0.0183269	9
339	[-492.13840295]	[-492.17254172]	-192.076	-192.085	-0.0299063	-297.694	-681.885	[-491.74362328]	[-492.5437021]	-191.628	-192.362	-0.120538	-297.717	-681.828	0.0784871	0.0770894	-0.00136807	-0.0016931	-0.000507152	-681.806	-681.808	[[ 0.07848711 -0.00050715] [-0.00050715 0.07708935]]	0.0769247	-681.808	0.0786517	-681.806	0.0567529	0.0201718	0.0218988	9
340	[-492.13644056]	[-492.1096827]	-192.07	-192.037	-0.0322386	-297.694	-681.833	[-491.73858368]	[-492.48067586]	-191.625	-192.312	-0.120862	-297.715	-681.773	0.0769042	0.0752641	-0.00179063	-0.00289395	-0.000676636	-681.756	-681.758	[[ 0.07690416 -0.00067664] [-0.00067664 0.07526412]]	0.075021	-681.758	0.0771473	-681.756	0.0603928	0.0146282	0.0167545	9
341	[-492.0755059]	[-492.1063402]	-192.054	-192.076	-0.0264014	-297.649	-681.806	[-491.6762041]	[-492.47546688]	-191.61	-192.355	-0.119007	-297.665	-681.749	0.0752601	0.0733091	-0.00176195	-0.00217012	0.000863814	-681.731	-681.733	[[0.07526007 0.00086381] [0.00086381 0.07330906]]	0.0729816	-681.733	0.0755876	-681.73	0.057394	0.0155875	0.0181935	9
342	[-492.13657728]	[-492.15155553]	-192.071	-192.07	-0.0264979	-297.705	-681.872	[-491.73358448]	[-492.51894106]	-191.627	-192.347	-0.111888	-297.724	-681.81	0.0778033	0.0787107	-0.00159906	-0.00201001	0.000688808	-681.795	-681.794	[[0.07780328 0.00068881] [0.00068881 0.0787107 ]]	0.0774322	-681.795	0.0790818	-681.793	0.0627677	0.0146645	0.0163141	9
343	[-492.24101675]	[-492.22598004]	-192.071	-192.057	-0.028115	-297.796	-681.952	[-491.83593777]	[-492.59045355]	-191.625	-192.335	-0.119853	-297.809	-681.889	0.0738323	0.0745272	-0.00179808	-0.00173569	0.000807126	-681.878	-681.877	[[0.07383227 0.00080713] [0.00080713 0.07452715]]	0.073301	-681.879	0.0750584	-681.877	0.0631098	0.0101912	0.0119486	9
344	[-492.18139087]	[-492.19698212]	-192.071	-192.07	-0.0251836	-297.749	-681.915	[-491.77757024]	[-492.56483687]	-191.623	-192.352	-0.11409	-297.765	-681.853	0.0763668	0.0733063	0.000329473	-0.00250099	-0.000726975	-681.838	-681.841	[[ 0.07636679 -0.00072698] [-0.00072698 0.07330633]]	0.0731424	-681.842	0.0765307	-681.838	0.0612368	0.0119056	0.0152939	9
345	[-492.17428991]	[-492.15640511]	-192.081	-192.035	-0.0375404	-297.73	-681.883	[-491.78059335]	[-492.53128297]	-191.634	-192.311	-0.130915	-297.755	-681.831	0.0758584	0.0724311	-0.00286918	-0.00467921	-0.000595848	-681.807	-681.811	[[ 0.07585836 -0.00059585] [-0.00059585 0.07243107]]	0.0723304	-681.811	0.075959	-681.807	0.0524226	0.0199078	0.0235364	9
346	[-492.12835541]	[-492.11990819]	-192.069	-192.064	-0.0368694	-297.68	-681.85	[-491.72945637]	[-492.48521316]	-191.621	-192.335	-0.136045	-297.697	-681.789	0.0723677	0.0742981	-0.00523099	-0.00167414	-0.000866324	-681.778	-681.776	[[ 0.07236769 -0.00086632] [-0.00086632 0.07429815]]	0.0720359	-681.778	0.0746299	-681.775	0.0610618	0.0109742	0.0135681	9
347	[-492.10701156]	[-492.10987464]	-192.079	-192.054	-0.0318027	-297.664	-681.829	[-491.70749601]	[-492.4812425]	-191.632	-192.331	-0.125803	-297.686	-681.774	0.0732097	0.0738049	-0.00593076	-0.00322473	0.000985084	-681.756	-681.755	[[0.07320972 0.00098508] [0.00098508 0.07380487]]	0.0724782	-681.757	0.0745363	-681.755	0.0549922	0.0174861	0.0195442	9
348	[-492.16839357]	[-492.20563699]	-192.046	-192.083	-0.0368051	-297.739	-681.905	[-491.76882389]	[-492.58218786]	-191.596	-192.363	-0.133005	-297.759	-681.851	0.078687	0.0717445	-0.0019279	-0.00266623	0.000669472	-681.826	-681.833	[[0.07868702 0.00066947] [0.00066947 0.07174452]]	0.0716806	-681.833	0.078751	-681.826	0.0533254	0.0183551	0.0254256	9
349	[-492.20620094]	[-492.23437377]	-192.056	-192.082	-0.029994	-297.771	-681.938	[-491.81409402]	[-492.60620222]	-191.608	-192.361	-0.1253	-297.792	-681.887	0.0708562	0.0771157	-0.00255319	-0.00217588	-0.000693342	-681.867	-681.861	[[ 0.07085618 -0.00069334] [-0.00069334 0.07711568]]	0.0707803	-681.867	0.0771916	-681.861	0.0516475	0.0191328	0.025544	9
350	[-492.07378676]	[-492.09474535]	-192.031	-192.069	-0.0283754	-297.663	-681.791	[-491.68009502]	[-492.47387053]	-191.587	-192.351	-0.118534	-297.687	-681.744	0.0717819	0.0721838	-0.00457602	-0.00240607	0.00062092	-681.72	-681.719	[[0.07178192 0.00062092] [0.00062092 0.07218376]]	0.0713302	-681.72	0.0726355	-681.719	0.0474226	0.0239076	0.0252129	9
351	[-492.13410265]	[-492.11055034]	-192.057	-192.042	-0.0325446	-297.699	-681.83	[-491.74784524]	[-492.49577469]	-191.609	-192.323	-0.128445	-297.728	-681.789	0.0775593	0.0710442	-0.00104797	-0.00366927	-0.000628843	-681.752	-681.759	[[ 0.07755934 -0.00062884] [-0.00062884 0.07104425]]	0.0709841	-681.759	0.0776195	-681.752	0.0409435	0.0300406	0.036676	9
352	[-492.02289918]	[-492.05116581]	-192.044	-192.075	-0.0265942	-297.605	-681.751	[-491.637881]	[-492.43361436]	-191.599	-192.355	-0.116396	-297.637	-681.707	0.0794984	0.0771288	-0.00247677	-0.00267598	-0.000902894	-681.671	-681.674	[[ 0.07949838 -0.00090289] [-0.00090289 0.07712879]]	0.076824	-681.674	0.0798032	-681.671	0.0436937	0.0331303	0.0361095	9
353	[-492.26813163]	[-492.28560455]	-192.044	-192.073	-0.0282171	-297.854	-681.999	[-491.87293458]	[-492.66789535]	-191.595	-192.352	-0.112124	-297.888	-681.947	0.0763733	0.0755309	-0.0022078	-0.00341625	-0.000323446	-681.922	-681.923	[[ 0.07637326 -0.00032345] [-0.00032345 0.07553091]]	0.075421	-681.923	0.0764831	-681.922	0.0519446	0.0234764	0.0245385	9
354	[-492.10496043]	[-492.14663402]	-192.04	-192.066	-0.0302106	-297.69	-681.827	[-491.72503351]	[-492.52502423]	-191.596	-192.343	-0.120614	-297.722	-681.782	0.0740138	0.0746756	-0.00400862	-0.0012611	0.000846393	-681.753	-681.752	[[0.07401378 0.00084639] [0.00084639 0.07467556]]	0.0734359	-681.753	0.0752534	-681.751	0.0445	0.0289359	0.0307534	9
355	[-492.30380136]	[-492.27876883]	-192.094	-192.062	-0.0325972	-297.829	-682.017	[-491.90969434]	[-492.65081129]	-191.647	-192.339	-0.126066	-297.852	-681.963	0.0803806	0.0750597	-0.00174335	-0.00261181	-0.000434712	-681.936	-681.942	[[ 0.08038057 -0.00043471] [-0.00043471 0.07505966]]	0.0750244	-681.942	0.0804158	-681.936	0.0538939	0.0211305	0.0265219	9
356	[-492.16962168]	[-492.21853252]	-192.046	-192.094	-0.031955	-297.747	-681.92	[-491.78254476]	[-492.59635917]	-191.6	-192.37	-0.124361	-297.775	-681.87	0.073335	0.0711816	-0.00284471	-0.00240462	-0.000341288	-681.846	-681.848	[[ 0.07333499 -0.00034129] [-0.00034129 0.07118159]]	0.0711288	-681.848	0.0733878	-681.846	0.0499668	0.021162	0.023421	9
357	[-492.09048706]	[-492.13929612]	-192.06	-192.092	-0.0339254	-297.658	-681.845	[-491.6999273]	[-492.5155845]	-191.615	-192.366	-0.12713	-297.683	-681.792	0.0712684	0.0766608	-0.00505909	-0.00409091	0.000214815	-681.774	-681.768	[[0.07126838 0.00021482] [0.00021482 0.07666083]]	0.0712598	-681.774	0.0766694	-681.768	0.0533682	0.0178916	0.0233012	9
358	[-492.13773509]	[-492.17295018]	-192.076	-192.09	-0.0253703	-297.705	-681.896	[-491.74245833]	[-492.54405507]	-191.628	-192.368	-0.112342	-297.731	-681.839	0.078604	0.0752517	-0.00123789	-0.00123035	-0.00108529	-681.818	-681.821	[[ 0.07860404 -0.00108529] [-0.00108529 0.07525175]]	0.0749311	-681.821	0.0789247	-681.817	0.0572041	0.017727	0.0217206	9
359	[-492.15533199]	[-492.19202604]	-192.047	-192.087	-0.0202912	-297.744	-681.897	[-491.76693118]	[-492.57013331]	-191.6	-192.366	-0.104186	-297.776	-681.846	0.0745244	0.0818572	-0.00327433	-0.000246285	0.000631969	-681.823	-681.816	[[0.07452435 0.00063197] [0.00063197 0.08185718]]	0.0744703	-681.823	0.0819113	-681.815	0.0514292	0.023041	0.030482	9
360	[-492.1703106]	[-492.19771128]	-192.071	-192.09	-0.0268804	-297.736	-681.924	[-491.77655749]	[-492.57004842]	-191.626	-192.368	-0.114859	-297.759	-681.868	0.0732056	0.0787915	-0.00510465	-0.00103097	0.000581836	-681.851	-681.845	[[0.07320559 0.00058184] [0.00058184 0.07879151]]	0.0731456	-681.851	0.0788515	-681.845	0.0558821	0.0172636	0.0229694	10
361	[-492.20087398]	[-492.19070051]	-192.075	-192.054	-0.030776	-297.763	-681.924	[-491.81148004]	[-492.57039355]	-191.628	-192.336	-0.125783	-297.788	-681.879	0.0682384	0.075012	-0.00902144	-0.00118425	0.000672797	-681.856	-681.849	[[0.06823838 0.0006728 ] [0.0006728 0.07501202]]	0.0681722	-681.856	0.0750782	-681.849	0.0452055	0.0229667	0.0298727	10
362	[-492.22083384]	[-492.25392304]	-192.062	-192.088	-0.0288944	-297.791	-681.969	[-491.82032273]	[-492.6267152]	-191.614	-192.364	-0.120978	-297.813	-681.913	0.0763117	0.0751255	-0.000616618	-0.00262739	-0.000656933	-681.893	-681.894	[[ 0.07631172 -0.00065693] [-0.00065693 0.07512547]]	0.0748335	-681.895	0.0766037	-681.893	0.0564512	0.0183824	0.0201525	10
363	[-492.10228017]	[-492.11457211]	-192.074	-192.066	-0.0246485	-297.673	-681.838	[-491.71850751]	[-492.49429991]	-191.628	-192.346	-0.113048	-297.704	-681.791	0.0803273	0.0764266	-0.000507677	0.00015215	0.000395325	-681.758	-681.761	[[0.08032728 0.00039532] [0.00039532 0.07642665]]	0.076387	-681.761	0.0803669	-681.757	0.0469782	0.0294088	0.0333887	10
364	[-492.12146494]	[-492.13332295]	-192.049	-192.062	-0.034247	-297.697	-681.841	[-491.72919351]	[-492.51007314]	-191.601	-192.339	-0.129128	-297.719	-681.789	0.0747082	0.0729987	-0.00484433	-0.00233335	-0.000442274	-681.766	-681.768	[[ 0.07470821 -0.00044227] [-0.00044227 0.07299875]]	0.0728911	-681.768	0.0748159	-681.766	0.0519819	0.0209092	0.022834	10
365	[-492.1796167]	[-492.16161488]	-192.082	-192.062	-0.0307645	-297.722	-681.897	[-491.78145342]	[-492.5346369]	-191.636	-192.339	-0.118711	-297.744	-681.838	0.0761695	0.0757698	-0.002867	-0.00124114	-0.000860852	-681.821	-681.822	[[ 0.07616951 -0.00086085] [-0.00086085 0.07576981]]	0.0750859	-681.822	0.0768534	-681.82	0.0597541	0.0153318	0.0170993	10
366	[-492.21648566]	[-492.22313781]	-192.091	-192.091	-0.0255493	-297.747	-681.954	[-491.82538242]	[-492.59632402]	-191.645	-192.365	-0.114784	-297.772	-681.897	0.0783983	0.077368	-0.0004378	-0.00115032	0.000397261	-681.876	-681.877	[[0.07839834 0.00039726] [0.00039726 0.07736798]]	0.0772326	-681.877	0.0785337	-681.876	0.0571031	0.0201295	0.0214306	10
367	[-492.16371358]	[-492.17723107]	-192.041	-192.058	-0.0291028	-297.757	-681.884	[-491.76669234]	[-492.54554914]	-191.596	-192.336	-0.12368	-297.773	-681.828	0.0730482	0.0773226	-0.00279839	-0.00313094	0.000641465	-681.811	-681.807	[[0.07304818 0.00064147] [0.00064147 0.07732261]]	0.072954	-681.812	0.0774168	-681.807	0.0565329	0.0164211	0.0208839	10
368	[-492.21352311]	[-492.24827484]	-192.074	-192.088	-0.0294765	-297.774	-681.965	[-491.8161413]	[-492.61478037]	-191.627	-192.364	-0.121971	-297.791	-681.904	0.073093	0.0772385	-0.00414655	-0.00391465	-0.000975291	-681.892	-681.888	[[ 0.07309298 -0.00097529] [-0.00097529 0.07723845]]	0.072875	-681.892	0.0774564	-681.888	0.0609275	0.0119475	0.016529	10
369	[-492.0180351]	[-492.02547795]	-192.084	-192.087	-0.0267376	-297.566	-681.764	[-491.62145992]	[-492.39619282]	-191.637	-192.366	-0.118221	-297.588	-681.709	0.07289	0.0709159	-0.00511513	-0.00257537	0.000903039	-681.691	-681.693	[[0.07289003 0.00090304] [0.00090304 0.07091585]]	0.0705651	-681.693	0.0732408	-681.69	0.0543767	0.0161884	0.0188641	10
370	[-492.08503489]	[-492.11492769]	-192.045	-192.057	-0.0299671	-297.676	-681.808	[-491.68984224]	[-492.48424627]	-191.594	-192.334	-0.127005	-297.699	-681.754	0.0752775	0.0740956	-0.000545915	-0.00205909	-0.000839848	-681.733	-681.734	[[ 0.07527748 -0.00083985] [-0.00083985 0.07409564]]	0.0736597	-681.734	0.0757135	-681.732	0.0543928	0.0192669	0.0213207	10
371	[-492.02138928]	[-492.05531292]	-192.043	-192.077	-0.0294563	-297.62	-681.771	[-491.62679476]	[-492.42370527]	-191.596	-192.359	-0.119673	-297.642	-681.717	0.0701365	0.0794696	-0.00325556	-0.00316516	0.000205605	-681.701	-681.691	[[0.07013651 0.00020561] [0.00020561 0.07946959]]	0.070132	-681.701	0.0794741	-681.691	0.0537988	0.0163332	0.0256753	10
372	[-492.13166484]	[-492.13366689]	-192.075	-192.051	-0.028154	-297.706	-681.859	[-491.74827872]	[-492.50839337]	-191.63	-192.33	-0.11984	-297.732	-681.812	0.07323	0.076395	-0.00363753	-0.00121106	-0.00090127	-681.786	-681.783	[[ 0.07322995 -0.00090127] [-0.00090127 0.07639495]]	0.0729913	-681.786	0.0766336	-681.783	0.0476572	0.0253341	0.0289764	10
373	[-492.1181268]	[-492.17729941]	-192.05	-192.087	-0.0339657	-297.704	-681.875	[-491.73513727]	[-492.55389607]	-191.601	-192.365	-0.12924	-297.732	-681.827	0.0750697	0.0781204	-0.00562932	-0.00115633	0.000650818	-681.8	-681.797	[[0.07506965 0.00065082] [0.00065082 0.07812036]]	0.0749366	-681.8	0.0782534	-681.796	0.0474399	0.0274967	0.0308135	10
374	[-492.18632174]	[-492.21061863]	-192.069	-192.088	-0.0270867	-297.751	-681.936	[-491.79448045]	[-492.58736802]	-191.622	-192.367	-0.113989	-297.78	-681.882	0.0741568	0.0764597	-0.00217924	-0.00015964	0.000611667	-681.861	-681.859	[[0.07415676 0.00061167] [0.00061167 0.0764597 ]]	0.0740044	-681.862	0.0766121	-681.859	0.0533309	0.0206735	0.0232812	10
375	[-492.04796029]	[-492.09800961]	-192.065	-192.087	-0.0336602	-297.618	-681.804	[-491.64970389]	[-492.46802979]	-191.62	-192.364	-0.130929	-297.635	-681.75	0.0751008	0.0732319	-0.00247987	-0.00389021	0.000434344	-681.729	-681.731	[[0.07510083 0.00043434] [0.00043434 0.07323191]]	0.0731359	-681.731	0.0751968	-681.729	0.053852	0.0192839	0.0213448	10
376	[-492.05175551]	[-492.04392114]	-192.09	-192.055	-0.0373615	-297.597	-681.78	[-491.65370545]	[-492.4181491]	-191.643	-192.334	-0.135304	-297.616	-681.729	0.0764687	0.0712523	-0.00394367	-0.00308899	-0.000847842	-681.703	-681.709	[[ 0.0764687 -0.00084784] [-0.00084784 0.07125232]]	0.071118	-681.709	0.076603	-681.703	0.0510923	0.0200257	0.0255108	10
377	[-492.04143389]	[-492.0720195]	-192.071	-192.082	-0.0369248	-297.609	-681.798	[-491.64869198]	[-492.44293559]	-191.619	-192.355	-0.137593	-297.631	-681.742	0.0757728	0.0778746	-0.00322799	-0.00135777	0.000693275	-681.722	-681.72	[[0.07577283 0.00069328] [0.00069328 0.07787458]]	0.0755648	-681.723	0.0780827	-681.72	0.0559522	0.0196126	0.0221305	10
378	[-492.0655723]	[-492.06490378]	-192.098	-192.071	-0.026315	-297.605	-681.8	[-491.67370417]	[-492.43617823]	-191.653	-192.35	-0.119373	-297.628	-681.75	0.0756948	0.0771064	-0.00453705	-0.00195108	-0.000570974	-681.725	-681.723	[[ 0.07569476 -0.00057097] [-0.00057097 0.07710636]]	0.0754927	-681.725	0.0773084	-681.723	0.0503343	0.0251584	0.0269741	10
379	[-492.2310474]	[-492.24252924]	-192.089	-192.082	-0.0348908	-297.769	-681.975	[-491.83735442]	[-492.61709697]	-191.638	-192.362	-0.13335	-297.79	-681.924	0.0678902	0.0760212	-0.00770798	-0.00216698	0.000866178	-681.907	-681.899	[[0.06789019 0.00086618] [0.00086618 0.07602117]]	0.0677989	-681.907	0.0761124	-681.899	0.0510802	0.0167187	0.0250322	10
380	[-492.21326978]	[-492.24103823]	-192.055	-192.063	-0.0337219	-297.802	-681.954	[-491.80690804]	[-492.61005913]	-191.605	-192.341	-0.131244	-297.817	-681.894	0.0751528	0.0744724	-0.00149753	-0.00348941	0.000691319	-681.879	-681.88	[[0.07515279 0.00069132] [0.00069132 0.07447241]]	0.0740421	-681.88	0.0755831	-681.879	0.0600008	0.0140413	0.0155823	10
381	[-492.0858627]	[-492.02174633]	-192.084	-192.043	-0.0339877	-297.61	-681.771	[-491.69112752]	[-492.38934873]	-191.636	-192.32	-0.131358	-297.629	-681.717	0.0704261	0.0729928	-0.00480663	-0.00177854	0.000638456	-681.701	-681.698	[[0.07042606 0.00063846] [0.00063846 0.07299282]]	0.070276	-681.701	0.0731429	-681.698	0.0544574	0.0158186	0.0186854	10
382	[-492.18963105]	[-492.26527784]	-192.043	-192.092	-0.0261367	-297.781	-681.942	[-491.78926886]	[-492.63065803]	-191.593	-192.37	-0.122337	-297.797	-681.883	0.0766897	0.0708883	-0.0035408	-0.00462493	-0.000673446	-681.865	-681.871	[[ 0.07668971 -0.00067345] [-0.00067345 0.07088826]]	0.0708111	-681.871	0.0767669	-681.865	0.0591709	0.0116402	0.0175959	10
383	[-492.13450131]	[-492.17665884]	-192.057	-192.082	-0.0369465	-297.705	-681.882	[-491.75160018]	[-492.54928477]	-191.613	-192.361	-0.136622	-297.728	-681.839	0.0653854	0.0765758	-0.00956188	-0.00280542	0.000799773	-681.816	-681.805	[[0.06538542 0.00079977] [0.00079977 0.07657583]]	0.0653285	-681.816	0.0766327	-681.805	0.0426226	0.0227059	0.0340101	10
384	[-492.01868515]	[-492.05756455]	-192.018	-192.05	-0.0316262	-297.633	-681.733	[-491.62170488]	[-492.42567922]	-191.568	-192.33	-0.130254	-297.651	-681.679	0.0720668	0.0745281	-0.00333914	-0.00178737	0.000808128	-681.661	-681.659	[[0.07206678 0.00080813] [0.00080813 0.07452813]]	0.0718252	-681.662	0.0747697	-681.659	0.0540286	0.0177966	0.0207411	10
385	[-492.11943714]	[-492.17334033]	-192.028	-192.075	-0.0314381	-297.719	-681.853	[-491.72571436]	[-492.55409538]	-191.582	-192.354	-0.122886	-297.745	-681.804	0.0750481	0.0744461	-0.00225393	-0.00180052	0.000618806	-681.778	-681.779	[[0.07504813 0.00061881] [0.00061881 0.07444612]]	0.074059	-681.779	0.0754353	-681.778	0.0489578	0.0251012	0.0264774	10
386	[-492.15377176]	[-492.21697579]	-192.034	-192.089	-0.0331697	-297.747	-681.904	[-491.75955561]	[-492.59473677]	-191.586	-192.366	-0.128289	-297.771	-681.852	0.0711719	0.0777925	-0.00392974	-0.00224459	0.000370244	-681.832	-681.826	[[0.07117187 0.00037024] [0.00037024 0.07779253]]	0.0711512	-681.832	0.0778132	-681.826	0.0521051	0.0190461	0.0257081	10
387	[-492.05262909]	[-492.0539965]	-192.058	-192.046	-0.0313209	-297.631	-681.766	[-491.65199866]	[-492.4169811]	-191.611	-192.324	-0.12363	-297.648	-681.706	0.0709446	0.0722895	-0.00221757	-0.00291377	-0.000695709	-681.695	-681.694	[[ 0.07094459 -0.00069571] [-0.00069571 0.07228952]]	0.0706495	-681.695	0.0725846	-681.693	0.0597994	0.0108501	0.0127852	10
388	[-492.18226463]	[-492.17904108]	-192.052	-192.067	-0.0298036	-297.746	-681.893	[-491.77893576]	[-492.54217112]	-191.603	-192.339	-0.123139	-297.762	-681.827	0.0729735	0.078854	-0.00309269	-0.00284557	0.000633684	-681.82	-681.815	[[0.07297352 0.00063368] [0.00063368 0.07885397]]	0.072906	-681.821	0.0789215	-681.815	0.0663926	0.00651345	0.0125289	10
389	[-492.18846316]	[-492.18916074]	-192.076	-192.084	-0.0324557	-297.725	-681.918	[-491.78588796]	[-492.55535623]	-191.628	-192.358	-0.129648	-297.742	-681.858	0.0760172	0.0773404	-0.002304	-0.00223984	-0.000752631	-681.842	-681.841	[[ 0.07601716 -0.00075263] [-0.00075263 0.07734043]]	0.0756767	-681.843	0.0776809	-681.841	0.0606314	0.0150453	0.0170495	10
390	[-492.08970783]	[-492.15503209]	-192.055	-192.097	-0.0279241	-297.663	-681.844	[-491.69570538]	[-492.52422818]	-191.607	-192.371	-0.124965	-297.685	-681.788	0.078238	0.0755576	-0.00242679	-0.00305082	-0.000774588	-681.766	-681.768	[[ 0.078238 -0.00077459] [-0.00077459 0.07555762]]	0.0753499	-681.768	0.0784457	-681.765	0.0558865	0.0194633	0.0225592	10
391	[-492.15918487]	[-492.182777]	-192.066	-192.085	-0.0261259	-297.732	-681.909	[-491.75839434]	[-492.55348948]	-191.621	-192.364	-0.114892	-297.75	-681.85	0.0849765	0.0748401	0.000902897	-0.00389114	0.000299022	-681.824	-681.835	[[0.08497648 0.00029902] [0.00029902 0.0748401 ]]	0.0748313	-681.835	0.0849853	-681.824	0.0592551	0.0155762	0.0257302	10
392	[-492.11581082]	[-492.14391068]	-192.078	-192.079	-0.0299169	-297.679	-681.866	[-491.71028766]	[-492.51049069]	-191.631	-192.357	-0.120293	-297.694	-681.802	0.0738257	0.0738307	-0.00328438	-0.00202481	-0.000780805	-681.792	-681.792	[[ 0.07382569 -0.0007808 ] [-0.0007808 0.07383074]]	0.0730474	-681.793	0.074609	-681.791	0.0638606	0.00918685	0.0107485	10
393	[-492.22785503]	[-492.25495335]	-192.089	-192.093	-0.0281334	-297.774	-681.984	[-491.83936146]	[-492.6365849]	-191.642	-192.375	-0.116927	-297.804	-681.938	0.069351	0.0778175	-0.00804045	-0.00147208	0.000656775	-681.915	-681.906	[[0.06935104 0.00065677] [0.00065677 0.07781746]]	0.0693004	-681.915	0.0778681	-681.906	0.0463377	0.0229627	0.0315304	10
394	[-492.22312078]	[-492.27600148]	-192.044	-192.079	-0.0337326	-297.804	-681.96	[-491.82287862]	[-492.64779315]	-191.596	-192.358	-0.126659	-297.822	-681.903	0.0762389	0.074091	-0.00237502	-0.00295382	0.000938516	-681.884	-681.886	[[0.07623889 0.00093852] [0.00093852 0.07409097]]	0.0737387	-681.886	0.0765912	-681.884	0.0571814	0.0165572	0.0194098	10
395	[-492.11349213]	[-492.10891897]	-192.074	-192.057	-0.0323439	-297.667	-681.831	[-491.7280931]	[-492.4899209]	-191.628	-192.338	-0.120816	-297.698	-681.784	0.0741066	0.0739305	-0.00226675	-0.00365911	-0.000640161	-681.757	-681.757	[[ 0.07410657 -0.00064016] [-0.00064016 0.07393046]]	0.0733723	-681.758	0.0746647	-681.756	0.0467098	0.0266625	0.0279549	10
396	[-492.134094]	[-492.18865202]	-192.065	-192.087	-0.0296414	-297.706	-681.888	[-491.73604504]	[-492.55777884]	-191.619	-192.367	-0.121161	-297.724	-681.832	0.0785429	0.0744424	0.00119134	-0.00458401	0.0002519	-681.809	-681.813	[[0.07854287 0.0002519 ] [0.0002519 0.07444238]]	0.074427	-681.813	0.0785583	-681.809	0.0560702	0.0183567	0.0224881	10
397	[-492.01159432]	[-491.95176626]	-192.101	-192.016	-0.0330635	-297.546	-681.696	[-491.62704254]	[-492.33361126]	-191.654	-192.294	-0.131071	-297.573	-681.652	0.0792589	0.0724274	-0.00177084	-0.00345522	-0.000568978	-681.617	-681.624	[[ 0.0792589 -0.00056898] [-0.00056898 0.07242738]]	0.0723803	-681.624	0.079306	-681.617	0.0438612	0.0285191	0.0354447	10
398	[-492.05599515]	[-492.03513395]	-192.066	-192.04	-0.0286803	-297.616	-681.751	[-491.65487059]	[-492.40001216]	-191.618	-192.312	-0.118286	-297.637	-681.685	0.0747153	0.0758561	-0.0010585	-0.00379778	-0.000846117	-681.676	-681.675	[[ 0.07471532 -0.00084612] [-0.00084612 0.0758561 ]]	0.0742653	-681.677	0.0763061	-681.675	0.0660322	0.00823311	0.010274	10
399	[-492.14217487]	[-492.17328984]	-192.056	-192.077	-0.0327715	-297.713	-681.879	[-491.75035276]	[-492.54860013]	-191.607	-192.355	-0.125614	-297.737	-681.825	0.0762287	0.074234	-0.000777845	-0.00309515	-0.000573574	-681.802	-681.804	[[ 0.07622866 -0.00057357] [-0.00057357 0.07423397]]	0.0740808	-681.805	0.0763818	-681.802	0.0536854	0.0203954	0.0226964	10
400	[-492.07547485]	[-492.06615306]	-192.085	-192.066	-0.0385561	-297.619	-681.809	[-491.68460391]	[-492.44640492]	-191.639	-192.344	-0.13498	-297.643	-681.761	0.079761	0.0733863	-0.000129634	-0.00316376	-0.000938109	-681.729	-681.735	[[ 0.07976095 -0.00093811] [-0.00093811 0.07338629]]	0.0732511	-681.735	0.0798961	-681.729	0.0470426	0.0262085	0.0328535	11
401	[-492.19536192]	[-492.1790318]	-192.088	-192.065	-0.0350931	-297.735	-681.922	[-491.80254177]	[-492.56224524]	-191.641	-192.343	-0.129691	-297.759	-681.873	0.0767728	0.0745132	-0.000306229	-0.00228414	-0.000682476	-681.846	-681.848	[[ 0.07677282 -0.00068248] [-0.00068248 0.07451315]]	0.074323	-681.848	0.0769629	-681.846	0.0497808	0.0245422	0.0271821	11
402	[-492.09484331]	[-492.1278388]	-192.068	-192.071	-0.0385653	-297.657	-681.834	[-491.68596696]	[-492.49485099]	-191.618	-192.345	-0.137514	-297.667	-681.768	0.079348	0.0746301	-0.000484584	-0.00450383	0.000643623	-681.755	-681.759	[[0.07934799 0.00064362] [0.00064362 0.07463008]]	0.0745439	-681.759	0.0794342	-681.755	0.0659553	0.00858852	0.0134789	11
403	[-492.10843506]	[-492.12715649]	-192.066	-192.067	-0.0294256	-297.676	-681.839	[-491.71738134]	[-492.50565411]	-191.621	-192.346	-0.12156	-297.7	-681.789	0.0713496	0.0737078	-0.00338061	-0.00190613	-0.000878112	-681.768	-681.765	[[ 0.07134957 -0.00087811] [-0.00087811 0.0737078 ]]	0.0710585	-681.768	0.0739989	-681.765	0.0503367	0.0207218	0.0236621	11
404	[-492.19732155]	[-492.18388386]	-192.093	-192.078	-0.0364837	-297.724	-681.932	[-491.80072345]	[-492.55411369]	-191.647	-192.35	-0.135565	-297.742	-681.874	0.076663	0.0780397	-0.00123191	-0.00189862	-0.000736104	-681.855	-681.854	[[ 0.07666303 -0.0007361 ] [-0.0007361 0.07803968]]	0.0763436	-681.855	0.0783591	-681.853	0.0575911	0.0187525	0.0207681	11
405	[-492.02692934]	[-492.0824686]	-192.049	-192.079	-0.0313757	-297.612	-681.77	[-491.62110013]	[-492.44467782]	-191.6	-192.352	-0.130529	-297.623	-681.706	0.0846693	0.0750979	0.000801145	-0.00266211	0.000818719	-681.686	-681.695	[[0.08466934 0.00081872] [0.00081872 0.07509794]]	0.0750284	-681.695	0.0847389	-681.686	0.0638827	0.0111457	0.0208562	11
406	[-492.0341692]	[-492.03214052]	-192.055	-192.053	-0.0215398	-297.611	-681.741	[-491.63790418]	[-492.4015825]	-191.607	-192.328	-0.107812	-297.637	-681.679	0.0789866	0.0779925	-0.00302847	-0.00201459	-0.000474348	-681.662	-681.663	[[ 0.07898657 -0.00047435] [-0.00047435 0.07799254]]	0.0778025	-681.663	0.0791766	-681.661	0.0611918	0.0166107	0.0179848	11
407	[-492.08030403]	[-492.12890463]	-192.059	-192.1	-0.0325944	-297.654	-681.846	[-491.68297989]	[-492.50450391]	-191.612	-192.376	-0.128032	-297.675	-681.791	0.0695447	0.0703335	-0.00383162	-0.00347174	0.000833662	-681.776	-681.775	[[0.0695447 0.00083366] [0.00083366 0.07033348]]	0.0690168	-681.777	0.0708613	-681.775	0.0548753	0.0141416	0.0159861	11
408	[-492.23873393]	[-492.24883888]	-192.044	-192.059	-0.0295508	-297.825	-681.958	[-491.83989582]	[-492.61992568]	-191.596	-192.332	-0.124088	-297.846	-681.898	0.0702542	0.0753861	-0.00385247	-0.00306993	-0.00056207	-681.888	-681.883	[[ 0.07025424 -0.00056207] [-0.00056207 0.07538608]]	0.0701934	-681.888	0.0754469	-681.883	0.0601172	0.0100762	0.0153297	11
409	[-492.3628441]	[-492.34196884]	-192.091	-192.076	-0.0261072	-297.895	-682.089	[-491.96374236]	[-492.71176309]	-191.644	-192.35	-0.119047	-297.916	-682.029	0.072464	0.0790346	-0.00417097	-0.00209664	-0.000515157	-682.016	-682.01	[[ 0.07246402 -0.00051516] [-0.00051516 0.07903464]]	0.0724239	-682.016	0.0790748	-682.01	0.0599913	0.0124326	0.0190835	11
410	[-492.2611212]	[-492.26345088]	-192.061	-192.068	-0.0309106	-297.823	-681.983	[-491.87012624]	[-492.63732011]	-191.614	-192.344	-0.128392	-297.844	-681.931	0.0739375	0.0727781	-0.00329933	-0.00278316	0.000363351	-681.909	-681.911	[[0.07393753 0.00036335] [0.00036335 0.07277815]]	0.0726737	-681.911	0.074042	-681.909	0.0523716	0.020302	0.0216704	11
411	[-492.02869635]	[-492.02485893]	-192.061	-192.065	-0.0239181	-297.6	-681.75	[-491.63781316]	[-492.397462]	-191.613	-192.335	-0.116276	-297.63	-681.694	0.0771175	0.0800868	-0.000719686	-0.00208869	-0.000698656	-681.673	-681.67	[[ 0.07711751 -0.00069866] [-0.00069866 0.08008681]]	0.0769613	-681.673	0.080243	-681.67	0.0562297	0.0207316	0.0240133	11
412	[-492.13068919]	[-492.20324454]	-192.041	-192.083	-0.031673	-297.724	-681.879	[-491.74132172]	[-492.5831496]	-191.59	-192.359	-0.126722	-297.754	-681.83	0.0759136	0.0755	-0.000566831	-0.0023362	-0.000707122	-681.803	-681.804	[[ 0.07591356 -0.00070712] [-0.00070712 0.07550005]]	0.0749701	-681.804	0.0764435	-681.803	0.0491827	0.0257874	0.0272609	11
413	[-492.14561683]	[-492.18850404]	-192.038	-192.059	-0.0288925	-297.735	-681.862	[-491.7470016]	[-492.55485824]	-191.592	-192.337	-0.122493	-297.752	-681.804	0.0749124	0.0757495	-0.00313505	-0.00245416	-0.000544317	-681.787	-681.786	[[ 0.0749124 -0.00054432] [-0.00054432 0.07574955]]	0.0746443	-681.787	0.0760176	-681.786	0.0580242	0.0166201	0.0179934	11
414	[-492.1292786]	[-492.14574543]	-192.072	-192.089	-0.0309448	-297.692	-681.884	[-491.72705761]	[-492.51153191]	-191.629	-192.366	-0.120743	-297.707	-681.823	0.0736689	0.0745063	-0.00240965	-0.00314314	-0.000671216	-681.81	-681.809	[[ 0.07366895 -0.00067122] [-0.00067122 0.07450629]]	0.0732965	-681.811	0.0748787	-681.809	0.0613596	0.0119369	0.0135191	11
415	[-492.00349703]	[-492.02989928]	-192.065	-192.071	-0.0284172	-297.572	-681.736	[-491.60812846]	[-492.40107869]	-191.621	-192.346	-0.120541	-297.593	-681.681	0.0745806	0.0747031	-0.00410706	-0.00187618	-0.000746897	-681.661	-681.661	[[ 0.07458061 -0.0007469 ] [-0.0007469 0.07470313]]	0.0738925	-681.662	0.0753913	-681.661	0.0552596	0.0186329	0.0201317	11
416	[-492.23617319]	[-492.26271351]	-192.088	-192.088	-0.0339143	-297.782	-681.991	[-491.8403183]	[-492.63791171]	-191.641	-192.363	-0.131938	-297.801	-681.937	0.0736152	0.0763003	-0.00212005	-0.00287998	0.00049499	-681.918	-681.915	[[0.07361518 0.00049499] [0.00049499 0.07630028]]	0.0735268	-681.918	0.0763886	-681.915	0.0540315	0.0194953	0.0223571	11
417	[-492.07931504]	[-492.12935748]	-192.052	-192.076	-0.0280779	-297.661	-681.816	[-491.67700636]	[-492.49373868]	-191.603	-192.351	-0.120613	-297.677	-681.752	0.0754282	0.0768761	-0.000578179	-0.00268595	0.000100316	-681.741	-681.739	[[0.07542822 0.00010032] [0.00010032 0.07687606]]	0.0754213	-681.741	0.076883	-681.739	0.0644836	0.0109377	0.0123994	11
418	[-492.25149065]	[-492.26237612]	-192.067	-192.056	-0.0300821	-297.815	-681.967	[-491.85033353]	[-492.62996888]	-191.62	-192.333	-0.122252	-297.832	-681.908	0.0748034	0.0753191	-0.00137378	-0.00223484	0.000713335	-681.893	-681.892	[[0.07480335 0.00071334] [0.00071334 0.07531912]]	0.0743027	-681.893	0.0758198	-681.892	0.0590793	0.0152234	0.0167405	11
419	[-492.22091813]	[-492.22222313]	-192.067	-192.079	-0.0236926	-297.784	-681.953	[-491.82187667]	[-492.58767314]	-191.623	-192.351	-0.115745	-297.801	-681.89	0.0741586	0.0735769	-0.00320176	-0.00117814	-0.0007373	-681.879	-681.88	[[ 0.0741586 -0.0007373] [-0.0007373 0.0735769]]	0.0730752	-681.88	0.0746603	-681.879	0.063044	0.0100311	0.0116163	11
420	[-492.04686439]	[-492.09646892]	-192.077	-192.099	-0.0330282	-297.608	-681.817	[-491.65376529]	[-492.47137356]	-191.629	-192.376	-0.127471	-297.631	-681.765	0.0742305	0.0743267	-0.00307863	-0.00215559	0.000572194	-681.742	-681.742	[[0.07423045 0.00057219] [0.00057219 0.07432672]]	0.0737044	-681.743	0.0748528	-681.742	0.0519941	0.0217102	0.0228587	11
421	[-492.06740632]	[-492.12616961]	-192.06	-192.09	-0.0273862	-297.651	-681.828	[-491.67766258]	[-492.50243081]	-191.617	-192.37	-0.115782	-297.676	-681.778	0.0724812	0.073657	-0.00481961	-0.0032552	0.000544174	-681.756	-681.755	[[0.07248119 0.00054417] [0.00054417 0.07365696]]	0.072268	-681.756	0.0738702	-681.754	0.0499291	0.0223389	0.023941	11
422	[-492.25924283]	[-492.21695392]	-192.088	-192.046	-0.0313776	-297.797	-681.963	[-491.87518866]	[-492.59727208]	-191.644	-192.326	-0.124915	-297.824	-681.919	0.0735983	0.0734576	-0.00351714	-0.00203469	-0.000812645	-681.889	-681.889	[[ 0.07359833 -0.00081264] [-0.00081264 0.07345759]]	0.0727123	-681.89	0.0743436	-681.888	0.0432782	0.029434	0.0310654	11
423	[-492.17231535]	[-492.13217424]	-192.088	-192.038	-0.0364803	-297.716	-681.878	[-491.7869186]	[-492.51497472]	-191.643	-192.315	-0.136473	-297.74	-681.835	0.0679752	0.0703442	-0.00906323	-0.00450696	0.000424158	-681.81	-681.808	[[0.06797521 0.00042416] [0.00042416 0.07034423]]	0.0679016	-681.81	0.0704179	-681.808	0.0433544	0.0245472	0.0270635	11
424	[-492.08517324]	[-492.08953993]	-192.085	-192.08	-0.0261192	-297.631	-681.823	[-491.68802827]	[-492.45937644]	-191.639	-192.351	-0.11861	-297.653	-681.762	0.0760709	0.0736293	-0.000362615	-0.0032441	-0.000539864	-681.747	-681.749	[[ 0.07607091 -0.00053986] [-0.00053986 0.0736293 ]]	0.0735153	-681.749	0.0761849	-681.746	0.0604472	0.0130681	0.0157378	11
425	[-491.99182342]	[-492.01370027]	-192.065	-192.075	-0.0281194	-297.556	-681.724	[-491.59070812]	[-492.38020325]	-191.621	-192.352	-0.121611	-297.57	-681.664	0.0757048	0.0737719	-0.00229456	-0.00295194	0.000831353	-681.648	-681.65	[[0.07570479 0.00083135] [0.00083135 0.07377189]]	0.0734635	-681.65	0.0760132	-681.648	0.0594133	0.0140502	0.0165999	11
426	[-492.03298726]	[-492.02683728]	-192.1	-192.073	-0.0301962	-297.568	-681.771	[-491.63941718]	[-492.40269547]	-191.658	-192.348	-0.120483	-297.592	-681.719	0.0780116	0.0742996	-0.00218647	-0.00318128	0.000469056	-681.693	-681.697	[[0.07801165 0.00046906] [0.00046906 0.07429959]]	0.0742412	-681.697	0.07807	-681.693	0.0523006	0.0219407	0.0257694	11
427	[-492.18965707]	[-492.22548376]	-192.062	-192.076	-0.0309989	-297.769	-681.937	[-491.7929823]	[-492.59616013]	-191.616	-192.353	-0.122921	-297.79	-681.881	0.0680697	0.0718763	-0.00433525	-0.00292248	0.000887341	-681.869	-681.865	[[0.06806967 0.00088734] [0.00088734 0.07187627]]	0.067873	-681.869	0.072073	-681.865	0.0556732	0.0121998	0.0163997	11
428	[-492.16564715]	[-492.16775778]	-192.057	-192.058	-0.0310423	-297.742	-681.888	[-491.76557324]	[-492.54320049]	-191.611	-192.335	-0.122205	-297.764	-681.832	0.0719684	0.0754281	-0.00555097	-0.00217059	-0.000716936	-681.816	-681.813	[[ 0.07196836 -0.00071694] [-0.00071694 0.07542807]]	0.0718257	-681.816	0.0755708	-681.813	0.0564918	0.0153339	0.019079	11
429	[-492.13917937]	[-492.14003404]	-192.071	-192.073	-0.028214	-297.691	-681.863	[-491.72739405]	[-492.49816896]	-191.628	-192.346	-0.118691	-297.7	-681.792	0.0737522	0.0755376	-0.00147684	-0.00178724	0.000564422	-681.79	-681.788	[[0.07375223 0.00056442] [0.00056442 0.0755376 ]]	0.0735888	-681.79	0.0757011	-681.788	0.0716544	0.00193433	0.00404664	11
430	[-492.02737032]	[-492.04327331]	-192.067	-192.073	-0.0317911	-297.593	-681.765	[-491.63566626]	[-492.41772122]	-191.62	-192.349	-0.128665	-297.617	-681.715	0.0721294	0.0759504	-0.0055162	-0.00187391	0.000725547	-681.693	-681.689	[[0.07212944 0.00072555] [0.00072555 0.07595038]]	0.0719963	-681.693	0.0760835	-681.689	0.0502088	0.0217875	0.0258747	11
431	[-492.20109833]	[-492.2148666]	-192.078	-192.088	-0.0316638	-297.749	-681.946	[-491.80986238]	[-492.5840808]	-191.633	-192.363	-0.128824	-297.771	-681.895	0.07066	0.0781976	-0.00552042	-0.00158952	-0.000745349	-681.876	-681.868	[[ 0.07066004 -0.00074535] [-0.00074535 0.07819761]]	0.070587	-681.876	0.0782706	-681.868	0.0513028	0.0192843	0.0269678	11
432	[-492.21628234]	[-492.2112526]	-192.069	-192.056	-0.0284291	-297.775	-681.928	[-491.82433021]	[-492.58059862]	-191.625	-192.329	-0.121295	-297.797	-681.872	0.0738499	0.0757427	-0.00341305	-0.00135786	0.000739051	-681.854	-681.853	[[0.0738499 0.00073905] [0.00073905 0.07574271]]	0.0735955	-681.855	0.0759971	-681.852	0.0562326	0.0173629	0.0197645	11
433	[-492.18600683]	[-492.20740166]	-192.054	-192.052	-0.0312637	-297.781	-681.919	[-491.79271562]	[-492.57990323]	-191.609	-192.33	-0.124862	-297.803	-681.866	0.069288	0.0768081	-0.00301063	-0.000638887	0.0006479	-681.85	-681.842	[[0.06928797 0.0006479 ] [0.0006479 0.07680807]]	0.0692326	-681.85	0.0768635	-681.842	0.0526094	0.0166231	0.0242541	11
434	[-492.15319259]	[-492.189626]	-192.064	-192.085	-0.0258861	-297.726	-681.9	[-491.76472086]	[-492.56477597]	-191.622	-192.357	-0.112889	-297.756	-681.847	0.0776086	0.0778752	-0.00175051	-0.0011478	0.000749786	-681.823	-681.822	[[0.07760863 0.00074979] [0.00074979 0.07787523]]	0.0769804	-681.823	0.0785035	-681.822	0.0532798	0.0237006	0.0252237	11
435	[-492.12831899]	[-492.14516843]	-192.061	-192.044	-0.028491	-297.709	-681.843	[-491.73318738]	[-492.52022296]	-191.62	-192.322	-0.117966	-297.731	-681.79	0.0760425	0.0739888	-0.00264409	-0.00203843	-0.000707679	-681.767	-681.769	[[ 0.0760425 -0.00070768] [-0.00070768 0.07398879]]	0.0737686	-681.769	0.0762627	-681.767	0.0531369	0.0206316	0.0231258	11
436	[-492.24922183]	[-492.25807727]	-192.078	-192.08	-0.0268214	-297.798	-681.984	[-491.85254858]	[-492.62948921]	-191.631	-192.357	-0.119305	-297.819	-681.926	0.0747458	0.0769582	-0.00185088	-0.00108717	0.000546662	-681.909	-681.907	[[0.07474576 0.00054666] [0.00054666 0.07695824]]	0.0746181	-681.909	0.0770859	-681.907	0.0576071	0.0170109	0.0194788	11
437	[-492.09819355]	[-492.13269534]	-192.07	-192.075	-0.0287207	-297.674	-681.848	[-491.69966299]	[-492.49170242]	-191.627	-192.348	-0.119719	-297.691	-681.786	0.0691442	0.079311	-0.00468171	-0.00193947	0.000900726	-681.779	-681.768	[[0.0691442 0.00090073] [0.00090073 0.07931104]]	0.069065	-681.779	0.0793902	-681.768	0.0618974	0.00716765	0.0174929	11
438	[-492.18032972]	[-492.15193397]	-192.081	-192.045	-0.0217491	-297.74	-681.887	[-491.77741027]	[-492.51326598]	-191.633	-192.319	-0.112262	-297.756	-681.821	0.0766491	0.0759327	-0.00205918	-0.000288463	0.000897281	-681.81	-681.811	[[0.07664912 0.00089728] [0.00089728 0.07593271]]	0.0753248	-681.812	0.0772571	-681.81	0.0663181	0.00900664	0.0109389	11
439	[-492.20864281]	[-492.19643242]	-192.068	-192.051	-0.0236281	-297.78	-681.923	[-491.81732297]	[-492.56907452]	-191.619	-192.331	-0.116401	-297.803	-681.871	0.073613	0.0747527	-0.00251929	-0.00180284	0.000546861	-681.849	-681.848	[[0.07361301 0.00054686] [0.00054686 0.07475267]]	0.073393	-681.849	0.0749726	-681.848	0.0521653	0.0212278	0.0228074	11
440	[-492.11392166]	[-492.12722427]	-192.065	-192.068	-0.0308747	-297.695	-681.859	[-491.72229294]	[-492.49867581]	-191.616	-192.349	-0.126879	-297.718	-681.81	0.0718363	0.076504	-0.00580347	-0.00142793	-0.000648055	-681.788	-681.783	[[ 0.07183635 -0.00064806] [-0.00064806 0.07650395]]	0.071748	-681.788	0.0765923	-681.783	0.0493304	0.0224177	0.0272619	12
441	[-492.21664928]	[-492.20895907]	-192.087	-192.062	-0.019892	-297.787	-681.955	[-491.83054777]	[-492.5868158]	-191.641	-192.346	-0.107448	-297.814	-681.908	0.0724724	0.0704873	-0.00411596	-0.0029234	0.000376125	-681.883	-681.885	[[0.07247239 0.00037612] [0.00037612 0.07048733]]	0.0704185	-681.885	0.0725413	-681.883	0.0471703	0.0232481	0.0253709	12
442	[-492.05080338]	[-492.08025776]	-192.044	-192.062	-0.0322824	-297.641	-681.78	[-491.66007478]	[-492.45373261]	-191.592	-192.341	-0.131313	-297.666	-681.73	0.07461	0.0718267	-0.00561856	-0.00236961	0.000720166	-681.705	-681.708	[[0.07461 0.00072017] [0.00072017 0.07182667]]	0.0716514	-681.708	0.0747853	-681.705	0.0493679	0.0222834	0.0254174	12
443	[-492.01075474]	[-492.0384697]	-192.04	-192.059	-0.0301943	-297.595	-681.725	[-491.61745904]	[-492.40803676]	-191.593	-192.331	-0.125277	-297.619	-681.668	0.0771496	0.0773678	-0.0024569	-0.00391955	0.000688175	-681.647	-681.647	[[0.07714962 0.00068817] [0.00068817 0.07736782]]	0.076562	-681.648	0.0779555	-681.647	0.0566266	0.0199354	0.0213289	12
444	[-492.05195691]	[-492.08721891]	-192.046	-192.062	-0.0312069	-297.65	-681.79	[-491.66477767]	[-492.46638167]	-191.6	-192.34	-0.124909	-297.677	-681.742	0.0759775	0.0729174	-0.00264617	-0.00366927	0.00087942	-681.714	-681.717	[[0.07597751 0.00087942] [0.00087942 0.07291739]]	0.0726827	-681.717	0.0762122	-681.714	0.0481927	0.02449	0.0280195	12
445	[-492.11596061]	[-492.13210569]	-192.053	-192.048	-0.0380858	-297.693	-681.832	[-491.72962457]	[-492.51390215]	-191.609	-192.329	-0.133597	-297.717	-681.787	0.0739316	0.0733483	-0.00317256	-0.00415112	0.00091545	-681.758	-681.759	[[0.07393164 0.00091545] [0.00091545 0.07334828]]	0.0726792	-681.759	0.0746008	-681.758	0.0447234	0.0279557	0.0298773	12
446	[-492.19822462]	[-492.18342061]	-192.075	-192.03	-0.0289973	-297.761	-681.895	[-491.79931694]	[-492.55330205]	-191.631	-192.311	-0.120753	-297.779	-681.841	0.0734143	0.0725184	-0.00181967	-0.0020034	0.000882887	-681.822	-681.823	[[0.07341429 0.00088289] [0.00088289 0.07251839]]	0.0719763	-681.823	0.0739564	-681.821	0.0540762	0.0179001	0.0198801	12
447	[-492.0873755]	[-492.12376412]	-192.059	-192.07	-0.0302622	-297.657	-681.816	[-491.69146732]	[-492.49789296]	-191.614	-192.351	-0.120664	-297.677	-681.763	0.0808301	0.0765611	-0.00130655	-0.000725465	-0.000606759	-681.735	-681.739	[[ 0.08083006 -0.00060676] [-0.00060676 0.07656114]]	0.0764766	-681.74	0.0809146	-681.735	0.0533314	0.0231452	0.0275833	12
448	[-492.16809493]	[-492.17932877]	-192.07	-192.068	-0.035113	-297.717	-681.891	[-491.77411666]	[-492.55138352]	-191.627	-192.343	-0.131478	-297.736	-681.837	0.0760259	0.0759908	-0.0024858	-0.0014347	0.000626182	-681.815	-681.815	[[0.07602585 0.00062618] [0.00062618 0.07599078]]	0.0753819	-681.816	0.0766347	-681.814	0.0535492	0.0218327	0.0230856	12
449	[-492.13918443]	[-492.14795338]	-192.062	-192.053	-0.0300799	-297.716	-681.861	[-491.74929422]	[-492.52830306]	-191.618	-192.332	-0.122078	-297.739	-681.811	0.0724783	0.0750117	-0.00522277	-0.00258513	-0.000508981	-681.788	-681.786	[[ 0.07247834 -0.00050898] [-0.00050898 0.07501172]]	0.0723799	-681.788	0.0751102	-681.785	0.0493159	0.023064	0.0257943	12
450	[-492.10911104]	[-492.10436454]	-192.062	-192.071	-0.0341951	-297.66	-681.827	[-491.70600533]	[-492.46846556]	-191.612	-192.344	-0.129886	-297.676	-681.762	0.0773954	0.0745397	-0.0018815	-0.002278	0.000594398	-681.749	-681.752	[[0.07739538 0.0005944 ] [0.0005944 0.07453968]]	0.0744209	-681.752	0.0775142	-681.749	0.0644245	0.00999643	0.0130897	12
451	[-492.14514077]	[-492.17575347]	-192.083	-192.096	-0.0302699	-297.69	-681.899	[-491.75111945]	[-492.55022965]	-191.637	-192.371	-0.118176	-297.718	-681.843	0.0753025	0.0761058	-0.0014963	-0.00147736	-0.000748665	-681.824	-681.823	[[ 0.07530254 -0.00074867] [-0.00074867 0.07610582]]	0.0748546	-681.824	0.0765538	-681.822	0.055536	0.0193186	0.0210178	12
452	[-492.1154461]	[-492.12561207]	-192.071	-192.079	-0.0261439	-297.675	-681.851	[-491.72020429]	[-492.49463922]	-191.623	-192.351	-0.118418	-297.696	-681.789	0.0717446	0.0807438	-0.00395779	-0.00087181	-0.000550302	-681.779	-681.77	[[ 0.0717446 -0.0005503 ] [-0.0005503 0.08074379]]	0.0717111	-681.78	0.0807773	-681.77	0.062544	0.00916712	0.0182334	12
453	[-492.14115128]	[-492.145954]	-192.071	-192.067	-0.0327461	-297.702	-681.873	[-491.73976577]	[-492.52060676]	-191.623	-192.344	-0.128061	-297.72	-681.815	0.0749056	0.0725518	-0.00266165	-0.0036448	0.000791122	-681.798	-681.801	[[0.07490564 0.00079112] [0.00079112 0.0725518 ]]	0.0723106	-681.801	0.0751468	-681.798	0.0576226	0.014688	0.0175242	12
454	[-492.03228339]	[-492.04176964]	-192.032	-192.032	-0.0326874	-297.632	-681.728	[-491.63010934]	[-492.41394264]	-191.582	-192.31	-0.128653	-297.649	-681.67	0.0740585	0.0755636	-0.00286395	-0.00141789	0.00083137	-681.654	-681.653	[[0.07405849 0.00083137] [0.00083137 0.07556358]]	0.0736896	-681.655	0.0759324	-681.652	0.0581631	0.0155265	0.0177693	12
455	[-492.21457357]	[-492.22698251]	-192.08	-192.087	-0.0316317	-297.757	-681.955	[-491.82039509]	[-492.59825722]	-191.632	-192.366	-0.126184	-297.778	-681.902	0.074986	0.0737649	-0.0052474	-0.000705106	-0.000914009	-681.88	-681.881	[[ 0.07498602 -0.00091401] [-0.00091401 0.07376485]]	0.0732762	-681.881	0.0754746	-681.879	0.0531865	0.0200897	0.0222881	12
456	[-492.25321995]	[-492.27192296]	-192.069	-192.065	-0.0330456	-297.821	-681.988	[-491.85617878]	[-492.64458101]	-191.617	-192.341	-0.130497	-297.842	-681.931	0.0809565	0.0746463	-0.000640003	-0.00119555	-0.000708273	-681.907	-681.913	[[ 0.08095651 -0.00070827] [-0.00070827 0.07464631]]	0.0745678	-681.913	0.081035	-681.907	0.0568896	0.0176782	0.0241455	12
457	[-492.17455483]	[-492.16765741]	-192.097	-192.073	-0.0349463	-297.708	-681.913	[-491.77640036]	[-492.53680006]	-191.649	-192.349	-0.13101	-297.725	-681.854	0.0727328	0.0786157	-0.00324686	-0.0023946	-0.000940215	-681.84	-681.834	[[ 0.07273277 -0.00094021] [-0.00094021 0.07861574]]	0.0725862	-681.84	0.0787624	-681.834	0.059025	0.0135611	0.0197373	12
458	[-492.19374814]	[-492.19716429]	-192.069	-192.074	-0.0273766	-297.752	-681.923	[-491.7976981]	[-492.56997353]	-191.622	-192.352	-0.113039	-297.777	-681.865	0.0814445	0.0768851	-0.00128875	-0.00138389	0.000451792	-681.841	-681.846	[[0.08144449 0.00045179] [0.00045179 0.07688509]]	0.0768408	-681.846	0.0814888	-681.841	0.0582063	0.0186344	0.0232825	12
459	[-492.23833615]	[-492.24930614]	-192.071	-192.064	-0.0370827	-297.79	-681.962	[-491.84660449]	[-492.62836961]	-191.622	-192.343	-0.131479	-297.814	-681.911	0.0806953	0.0732649	-0.00147815	-0.00210336	0.00055167	-681.882	-681.889	[[0.08069526 0.00055167] [0.00055167 0.07326495]]	0.0732242	-681.889	0.080736	-681.882	0.0514793	0.0217449	0.0292567	12
460	[-492.17721802]	[-492.19267069]	-192.087	-192.088	-0.0332051	-297.715	-681.924	[-491.77675054]	[-492.56375166]	-191.64	-192.364	-0.122208	-297.737	-681.863	0.0790745	0.0770263	-0.00295602	-0.00177473	0.000539793	-681.845	-681.847	[[0.07907452 0.00053979] [0.00053979 0.07702628]]	0.0768927	-681.847	0.0792081	-681.844	0.0607164	0.0161763	0.0184916	12
461	[-492.25309448]	[-492.29700102]	-192.06	-192.084	-0.0306967	-297.82	-681.994	[-491.86617067]	[-492.67415335]	-191.617	-192.364	-0.119308	-297.847	-681.946	0.0714366	0.0767046	-0.00263797	-0.00037008	0.0010258	-681.923	-681.918	[[0.07143657 0.0010258 ] [0.0010258 0.07670457]]	0.0712439	-681.923	0.0768973	-681.917	0.0481095	0.0231344	0.0287878	12
462	[-492.09455113]	[-492.12058496]	-192.088	-192.07	-0.032463	-297.647	-681.838	[-491.70077925]	[-492.49562574]	-191.64	-192.348	-0.12455	-297.672	-681.784	0.0764116	0.0812139	-0.00214825	-0.00044476	0.000560647	-681.762	-681.757	[[0.07641159 0.00056065] [0.00056065 0.08121387]]	0.076347	-681.762	0.0812785	-681.757	0.0545358	0.0218112	0.0267426	12
463	[-492.10716822]	[-492.12729227]	-192.064	-192.054	-0.0296373	-297.681	-681.829	[-491.70838119]	[-492.49845326]	-191.619	-192.333	-0.116824	-297.704	-681.772	0.0792883	0.0744064	-0.00206878	-0.00274495	-0.000839708	-681.75	-681.755	[[ 0.07928825 -0.00083971] [-0.00083971 0.07440639]]	0.074266	-681.755	0.0794286	-681.75	0.0567769	0.0174891	0.0226517	12
464	[-492.00491389]	[-492.05695242]	-192.045	-192.089	-0.0338371	-297.594	-681.762	[-491.60107697]	[-492.42597383]	-191.598	-192.367	-0.120697	-297.614	-681.7	0.0751879	0.0748582	-0.00577467	-0.00191547	-0.000789363	-681.687	-681.687	[[ 0.07518787 -0.00078936] [-0.00078936 0.07485821]]	0.0742167	-681.687	0.0758294	-681.686	0.0619668	0.0122498	0.0138626	12
465	[-492.04503531]	[-492.07924981]	-192.047	-192.087	-0.0330831	-297.622	-681.79	[-491.64525462]	[-492.4496803]	-191.599	-192.362	-0.12415	-297.645	-681.729	0.0719945	0.0768364	-0.00504531	-0.00177834	0.00105847	-681.718	-681.713	[[0.07199453 0.00105847] [0.00105847 0.07683644]]	0.0717733	-681.718	0.0770577	-681.712	0.060069	0.0117043	0.0169887	12
466	[-492.22603332]	[-492.21194747]	-192.069	-192.063	-0.0348598	-297.774	-681.94	[-491.82269628]	[-492.57467458]	-191.625	-192.338	-0.124195	-297.791	-681.878	0.0735257	0.0742828	-0.00374749	-0.00175567	0.000848586	-681.867	-681.866	[[0.07352568 0.00084859] [0.00084859 0.07428279]]	0.072975	-681.867	0.0748334	-681.865	0.061914	0.011061	0.0129194	12
467	[-492.05992704]	[-492.09093374]	-192.052	-192.075	-0.030889	-297.64	-681.798	[-491.66427452]	[-492.45582905]	-191.609	-192.347	-0.120198	-297.664	-681.74	0.0733949	0.0784153	-0.00292532	-0.000940369	-0.000845771	-681.724	-681.719	[[ 0.07339491 -0.00084577] [-0.00084577 0.07841531]]	0.0732563	-681.725	0.078554	-681.719	0.0580617	0.0151946	0.0204923	12
468	[-492.14396497]	[-492.17605411]	-192.06	-192.1	-0.0349707	-297.698	-681.893	[-491.7383702]	[-492.54361297]	-191.611	-192.375	-0.125799	-297.715	-681.827	0.0790732	0.0749561	-0.00222363	-0.00230871	0.000894791	-681.814	-681.818	[[0.07907323 0.00089479] [0.00089479 0.07495612]]	0.0747701	-681.818	0.0792593	-681.814	0.0655213	0.00924874	0.013738	12
469	[-492.23344683]	[-492.2069369]	-192.1	-192.078	-0.0308126	-297.76	-681.969	[-491.82713775]	[-492.57001626]	-191.653	-192.354	-0.119766	-297.777	-681.904	0.0761237	0.0749943	-0.00492183	-0.00178301	-0.000762606	-681.893	-681.894	[[ 0.07612374 -0.00076261] [-0.00076261 0.07499429]]	0.0746101	-681.894	0.076508	-681.893	0.0651247	0.00948541	0.0113833	12
470	[-492.14284918]	[-492.14073274]	-192.08	-192.072	-0.0286533	-297.702	-681.883	[-491.73768251]	[-492.51010281]	-191.631	-192.349	-0.114768	-297.723	-681.818	0.0780593	0.0795645	-0.000632656	-0.00147354	-0.000623633	-681.805	-681.804	[[ 0.07805935 -0.00062363] [-0.00062363 0.07956453]]	0.0778345	-681.805	0.0797893	-681.803	0.0654127	0.0124218	0.0143766	12
471	[-492.10353684]	[-492.13553968]	-192.064	-192.065	-0.0258709	-297.684	-681.838	[-491.69762835]	[-492.49443191]	-191.619	-192.342	-0.107583	-297.703	-681.771	0.0707335	0.0791525	-0.0038513	-0.000523926	-0.000917759	-681.767	-681.759	[[ 0.07073349 -0.00091776] [-0.00091776 0.07915247]]	0.0706346	-681.767	0.0792514	-681.759	0.0666444	0.00399025	0.012607	12
472	[-492.07014657]	[-492.09793092]	-192.067	-192.09	-0.0281536	-297.629	-681.814	[-491.66662267]	[-492.46752452]	-191.62	-192.368	-0.112875	-297.651	-681.751	0.07831	0.0783428	-0.0040214	-0.000696188	-0.000936825	-681.736	-681.736	[[ 0.07830996 -0.00093682] [-0.00093682 0.07834281]]	0.0773894	-681.737	0.0792634	-681.735	0.0631503	0.0142391	0.016113	12
473	[-492.29286434]	[-492.31121205]	-192.072	-192.096	-0.0287215	-297.842	-682.038	[-491.89316226]	[-492.68070709]	-191.628	-192.373	-0.109609	-297.868	-681.979	0.073916	0.0756438	-0.0026466	-0.00075534	-0.000748759	-681.964	-681.962	[[ 0.07391596 -0.00074876] [-0.00074876 0.07564382]]	0.0736366	-681.964	0.0759231	-681.962	0.0594436	0.0141931	0.0164796	12
474	[-492.13223564]	[-492.11878146]	-192.096	-192.074	-0.0265266	-297.673	-681.87	[-491.73003956]	[-492.48941864]	-191.652	-192.352	-0.107963	-297.696	-681.809	0.0767615	0.0760115	-0.00374098	-0.000532566	0.00098737	-681.793	-681.794	[[0.07676151 0.00098737] [0.00098737 0.07601154]]	0.0753303	-681.795	0.0774427	-681.792	0.0613607	0.0139696	0.016082	12
475	[-492.2156781]	[-492.20435501]	-192.07	-192.048	-0.0332343	-297.783	-681.935	[-491.80111936]	[-492.56507613]	-191.624	-192.322	-0.12031	-297.795	-681.861	0.0697001	0.0702098	-0.00501126	-0.0048577	-0.000911487	-681.865	-681.864	[[ 0.06970009 -0.00091149] [-0.00091149 0.07020977]]	0.0690085	-681.866	0.0709014	-681.864	0.0735841	-0.00457561	-0.00268272	12
476	[-492.17827921]	[-492.16443944]	-192.046	-192.044	-0.0299032	-297.746	-681.866	[-491.77169973]	[-492.52516145]	-191.599	-192.312	-0.114833	-297.768	-681.794	0.0759296	0.0798767	-0.00115831	-0.000979196	-0.000830575	-681.79	-681.786	[[ 0.07592957 -0.00083057] [-0.00083057 0.07987673]]	0.0757619	-681.791	0.0800444	-681.786	0.0719712	0.00379073	0.00807319	12
477	[-492.11955172]	[-492.11881379]	-192.067	-192.059	-0.0302656	-297.674	-681.83	[-491.71301202]	[-492.48703717]	-191.621	-192.335	-0.119111	-297.691	-681.766	0.0757084	0.0773879	-0.00217858	-0.000544732	-0.000588747	-681.754	-681.753	[[ 0.07570844 -0.00058875] [-0.00058875 0.07738785]]	0.0755226	-681.754	0.0775737	-681.752	0.0638632	0.0116594	0.0137105	12
478	[-492.02028972]	[-492.04570638]	-192.065	-192.058	-0.0312648	-297.603	-681.757	[-491.62690178]	[-492.42037605]	-191.625	-192.333	-0.116056	-297.631	-681.704	0.0736607	0.0773132	-0.00464804	-0.000949637	-0.000999419	-681.683	-681.68	[[ 0.0736607 -0.00099942] [-0.00099942 0.07731316]]	0.0734051	-681.683	0.0775687	-681.679	0.0527598	0.0206453	0.0248089	12
479	[-492.03482299]	[-492.04361938]	-192.069	-192.051	-0.0254274	-297.612	-681.758	[-491.63132416]	[-492.41559984]	-191.626	-192.331	-0.109011	-297.634	-681.7	0.0761247	0.07493	-0.000447575	-0.00102198	0.000798894	-681.682	-681.683	[[0.0761247 0.00079889] [0.00079889 0.07493001]]	0.0745298	-681.683	0.0765249	-681.681	0.0576908	0.016839	0.018834	12
480	[-492.09184549]	[-492.12815376]	-192.03	-192.052	-0.0305099	-297.701	-681.814	[-491.69184059]	[-492.50142917]	-191.585	-192.332	-0.118236	-297.723	-681.759	0.0679279	0.074009	-0.00583643	-0.00222911	0.000812035	-681.746	-681.74	[[0.06792791 0.00081204] [0.00081204 0.07400904]]	0.0678213	-681.746	0.0741156	-681.74	0.0550253	0.0127961	0.0190903	13
481	[-492.08033847]	[-492.06529246]	-192.1	-192.085	-0.0305026	-297.617	-681.833	[-491.67964409]	[-492.43590422]	-191.652	-192.362	-0.116818	-297.643	-681.774	0.0769602	0.0792339	-0.00240232	-0.00195555	-0.000640347	-681.756	-681.753	[[ 0.07696024 -0.00064035] [-0.00064035 0.07923387]]	0.0767923	-681.756	0.0794018	-681.753	0.0586855	0.0181068	0.0207164	13
482	[-492.01792539]	[-492.03037211]	-192.07	-192.068	-0.0273101	-297.586	-681.751	[-491.62148281]	[-492.40755963]	-191.625	-192.348	-0.108817	-297.615	-681.696	0.0771915	0.0692038	-0.00266597	-0.00221708	0.00118649	-681.674	-681.682	[[0.07719152 0.00118649] [0.00118649 0.06920379]]	0.0690313	-681.682	0.077364	-681.674	0.0552581	0.0137732	0.022106	13
483	[-492.28195047]	[-492.28032804]	-192.091	-192.065	-0.034527	-297.821	-682.011	[-491.88466198]	[-492.65108063]	-191.648	-192.342	-0.121036	-297.845	-681.956	0.0738995	0.0771706	-0.00141294	-0.000844307	-0.000661495	-681.937	-681.934	[[ 0.07389954 -0.0006615 ] [-0.0006615 0.07717064]]	0.0737708	-681.937	0.0772993	-681.934	0.0552595	0.0185113	0.0220398	13
484	[-492.21851843]	[-492.22856332]	-192.06	-192.065	-0.0298705	-297.791	-681.945	[-491.81569503]	[-492.59578647]	-191.616	-192.34	-0.114993	-297.813	-681.885	0.0681379	0.0762317	-0.00613805	-0.0029401	0.000530157	-681.877	-681.869	[[0.06813791 0.00053016] [0.00053016 0.07623166]]	0.0681033	-681.877	0.0762662	-681.869	0.0606748	0.00742858	0.0155915	13
485	[-492.05431822]	[-492.11648926]	-192.052	-192.105	-0.0341084	-297.63	-681.821	[-491.65499202]	[-492.4898534]	-191.606	-192.379	-0.12489	-297.654	-681.764	0.0729976	0.0762256	-0.00487857	-0.0010896	-0.000718807	-681.748	-681.744	[[ 0.07299762 -0.00071881] [-0.00071881 0.0762256 ]]	0.0728448	-681.748	0.0763784	-681.744	0.0568436	0.0160012	0.0195348	13
486	[-492.07733443]	[-492.08853965]	-192.071	-192.071	-0.0323635	-297.647	-681.821	[-491.67112201]	[-492.4606151]	-191.626	-192.348	-0.118755	-297.668	-681.76	0.0766649	0.0711192	-0.0043951	-0.00432399	-0.000639003	-681.744	-681.75	[[ 0.07666492 -0.000639 ] [-0.000639 0.07111919]]	0.0710465	-681.75	0.0767376	-681.744	0.0603923	0.0106542	0.0163453	13
487	[-492.09122972]	[-492.10089897]	-192.049	-192.049	-0.0289106	-297.671	-681.798	[-491.69074653]	[-492.47205961]	-191.605	-192.325	-0.113592	-297.695	-681.739	0.0692548	0.072876	-0.00496133	-0.00211233	0.00090366	-681.729	-681.725	[[0.06925481 0.00090366] [0.00090366 0.07287599]]	0.0690418	-681.729	0.073089	-681.725	0.0588776	0.0101643	0.0142114	13
488	[-492.07967072]	[-492.1260323]	-192.075	-192.099	-0.0299759	-297.639	-681.843	[-491.67775239]	[-492.49558236]	-191.633	-192.376	-0.113092	-297.662	-681.784	0.0770683	0.0750498	-0.00359701	-0.00225085	-0.000617861	-681.766	-681.768	[[ 0.07706833 -0.00061786] [-0.00061786 0.07504982]]	0.0748757	-681.768	0.0772424	-681.766	0.0593396	0.0155361	0.0179028	13
489	[-492.18092198]	[-492.16511339]	-192.095	-192.062	-0.0295568	-297.716	-681.903	[-491.78545746]	[-492.5462733]	-191.651	-192.341	-0.114368	-297.746	-681.851	0.0682181	0.0749408	-0.012392	-0.00297342	-0.000603852	-681.835	-681.829	[[ 0.06821805 -0.00060385] [-0.00060385 0.07494076]]	0.0681642	-681.835	0.0749946	-681.828	0.052015	0.0161492	0.0229796	13
490	[-492.02514198]	[-492.06977289]	-192.038	-192.065	-0.0240858	-297.627	-681.754	[-491.6234453]	[-492.44085967]	-191.594	-192.344	-0.10608	-297.651	-681.695	0.0730771	0.075531	-0.00492652	-0.000806584	0.000794354	-681.681	-681.678	[[0.07307707 0.00079435] [0.00079435 0.07553103]]	0.0728424	-681.681	0.0757657	-681.678	0.0591652	0.0136771	0.0166005	13
491	[-492.06631896]	[-492.08052174]	-192.05	-192.067	-0.0311641	-297.649	-681.798	[-491.66615415]	[-492.44832834]	-191.607	-192.34	-0.117993	-297.671	-681.736	0.0674681	0.0793838	-0.00990125	-0.000872136	0.000512288	-681.73	-681.718	[[0.06746811 0.00051229] [0.00051229 0.07938378]]	0.0674461	-681.73	0.0794058	-681.718	0.0612786	0.00616755	0.0181272	13
492	[-492.18104427]	[-492.20156363]	-192.045	-192.073	-0.0345743	-297.751	-681.904	[-491.77851904]	[-492.56864613]	-191.601	-192.348	-0.121658	-297.772	-681.843	0.0710603	0.0734837	-0.00476687	-0.00155996	-0.000739008	-681.833	-681.831	[[ 0.07106034 -0.00073901] [-0.00073901 0.07348372]]	0.0708528	-681.833	0.0736913	-681.83	0.0614298	0.009423	0.0122615	13
493	[-492.02819751]	[-492.09634813]	-192.022	-192.066	-0.0253004	-297.641	-681.754	[-491.62580423]	[-492.46770458]	-191.578	-192.342	-0.105345	-297.667	-681.693	0.0773706	0.0774504	-0.00241252	-0.00112644	-0.000677487	-681.677	-681.677	[[ 0.0773706 -0.00067749] [-0.00067749 0.07745039]]	0.0767318	-681.677	0.0780892	-681.676	0.0608457	0.0158861	0.0172434	13
494	[-492.11262184]	[-492.13355149]	-192.056	-192.061	-0.0228051	-297.695	-681.835	[-491.70316679]	[-492.4995298]	-191.614	-192.338	-0.105047	-297.713	-681.77	0.0724225	0.0749402	-0.00595073	-0.00207802	-0.00045045	-681.763	-681.76	[[ 0.07242247 -0.00045045] [-0.00045045 0.07494022]]	0.0723443	-681.763	0.0750184	-681.76	0.0645936	0.00775072	0.0104248	13
495	[-492.15378934]	[-492.15470097]	-192.067	-192.054	-0.0344725	-297.712	-681.867	[-491.74725075]	[-492.52587459]	-191.621	-192.331	-0.126689	-297.727	-681.806	0.0732987	0.072984	-0.00526738	-0.00339192	0.000823673	-681.794	-681.794	[[0.07329873 0.00082367] [0.00082367 0.07298403]]	0.0723028	-681.795	0.0739799	-681.793	0.0609564	0.0113464	0.0130235	13
496	[-492.02776025]	[-492.00724869]	-192.076	-192.057	-0.0299837	-297.573	-681.736	[-491.62262722]	[-492.36285087]	-191.633	-192.329	-0.119304	-297.587	-681.668	0.0743535	0.0740578	-0.00374306	-0.00279314	-0.000923187	-681.662	-681.662	[[ 0.07435354 -0.00092319] [-0.00092319 0.07405783]]	0.0732707	-681.663	0.0751406	-681.661	0.0679799	0.00529083	0.00716074	13
497	[-492.19299584]	[-492.2042362]	-192.067	-192.062	-0.0279061	-297.752	-681.91	[-491.79880772]	[-492.5756498]	-191.625	-192.343	-0.112321	-297.777	-681.857	0.0747685	0.0727111	-0.00379096	-0.00228161	0.000810478	-681.835	-681.837	[[0.07476846 0.00081048] [0.00081048 0.07271115]]	0.0724302	-681.837	0.0750494	-681.835	0.0524427	0.0199875	0.0226067	13
498	[-492.20138511]	[-492.21062168]	-192.062	-192.071	-0.0313736	-297.766	-681.93	[-491.80279054]	[-492.58246537]	-191.618	-192.346	-0.11596	-297.792	-681.872	0.0706156	0.0739859	-0.00489257	-0.00530111	0.000951154	-681.86	-681.856	[[0.07061557 0.00095115] [0.00095115 0.07398591]]	0.0703657	-681.86	0.0742358	-681.856	0.0578639	0.0125018	0.0163719	13
499	[-492.1308363]	[-492.12936729]	-192.076	-192.079	-0.0303879	-297.689	-681.874	[-491.73961664]	[-492.50565648]	-191.632	-192.359	-0.11286	-297.719	-681.824	0.0733205	0.0751124	-0.00640273	-0.00223329	0.000717374	-681.801	-681.799	[[0.07332055 0.00071737] [0.00071737 0.07511238]]	0.0730687	-681.801	0.0753642	-681.799	0.0504264	0.0226423	0.0249378	13

## Sheet: ChlChl Sep10A
	nn res1 energy	nn res2 energy	nn res1 qm energy	nn res2 qm energy	nn interaction energy	nn env pci energy	nn tot dimer energy	ip res1 energy	ip res2 energy	ip res1 qm energy	ip res2 qm energy	ip interaction energy	ip env pci energy	ip tot dimer energy	res1 excitation energy	res2 excitation energy	res1 solvent correction	res2 solvent correction	exciton coupling	res1 excited energy	res2 excited energy	H_ex	dE_ge1	exciton state 1 energy	dE_ge2	exciton state 2 energy	dE_gi	dE_e1i	dE_e2i	Cluster
0	[-492.18443657]	[-492.18633758]	-192.052	-192.061	0.000480794	-297.786	-681.899	[-491.73289089]	[-492.49683729]	-191.609	-192.34	-0.0575985	-297.778	-681.784	0.0810272	0.0715816	0.000258603	-0.00556906	0.000269056	-681.818	-681.827	[[0.08102721 0.00026906] [0.00026906 0.07158157]]	0.0715739	-681.827	0.0810349	-681.818	0.114951	-0.043377	-0.033916	1
1	[-492.34032129]	[-492.33380531]	-192.067	-192.062	0.000674436	-297.929	-682.057	[-491.88529711]	[-492.64992647]	-191.62	-192.345	-0.0545333	-297.922	-681.942	0.0760345	0.0745205	-0.00079612	-0.00316295	-0.00018147	-681.981	-681.983	[[ 0.0760345 -0.00018147] [-0.00018147 0.07452046]]	0.074499	-681.983	0.0760559	-681.981	0.115532	-0.0410334	-0.0394764	1
2	[-492.4114304]	[-492.41333216]	-192.079	-192.073	0.00128211	-297.986	-682.136	[-491.95849553]	[-492.73105142]	-191.637	-192.356	-0.0528876	-297.979	-682.025	0.0755607	0.0782602	-0.00401828	-0.00180608	0.000434382	-682.061	-682.058	[[0.07556074 0.00043438] [0.00043438 0.07826019]]	0.0754926	-682.061	0.0783284	-682.058	0.111365	-0.0358729	-0.0330371	1
3	[-492.38462156]	[-492.39511403]	-192.103	-192.107	0.000381288	-297.944	-682.154	[-491.93486755]	[-492.71384736]	-191.658	-192.388	-0.0586839	-297.938	-682.042	0.0767824	0.0782302	-0.0027551	-0.00184571	-0.000234176	-682.077	-682.075	[[ 0.07678238 -0.00023418] [-0.00023418 0.07823017]]	0.0767454	-682.077	0.0782671	-682.075	0.111341	-0.0345951	-0.0330735	1
4	[-492.25132702]	[-492.26726376]	-192.06	-192.065	0.000945839	-297.854	-681.978	[-491.80503347]	[-492.58861146]	-191.617	-192.348	-0.0532399	-297.852	-681.87	0.0781863	0.0751404	-0.00371769	-0.00300248	-0.000397065	-681.9	-681.903	[[ 0.07818627 -0.00039706] [-0.00039706 0.07514039]]	0.0750895	-681.903	0.0782372	-681.9	0.108095	-0.0330051	-0.0298574	1
5	[-492.0784225]	[-492.09508477]	-192.055	-192.088	-4.8785e-05	-297.669	-681.813	[-491.63624251]	[-492.41916156]	-191.612	-192.368	-0.0562	-297.671	-681.707	0.0749042	0.0786198	-0.00197363	-0.00102832	-0.000404831	-681.738	-681.734	[[ 0.07490416 -0.00040483] [-0.00040483 0.07861981]]	0.0748606	-681.738	0.0786634	-681.734	0.105461	-0.0306009	-0.026798	1
6	[-492.21745769]	[-492.21047299]	-192.085	-192.07	0.00100467	-297.799	-681.953	[-491.77444031]	[-492.53829695]	-191.643	-192.354	-0.0539004	-297.8	-681.852	0.0755892	0.0735079	-0.00136212	-0.00341896	-0.000320297	-681.877	-681.879	[[ 0.0755892 -0.0003203 ] [-0.0003203 0.07350793]]	0.0734598	-681.879	0.0756374	-681.877	0.101316	-0.0278558	-0.0256782	1
7	[-492.19450422]	[-492.22784004]	-192.072	-192.082	0.000546745	-297.789	-681.942	[-491.74023817]	[-492.54153346]	-191.632	-192.362	-0.0543739	-297.779	-681.827	0.0771457	0.0702457	-0.00149915	-0.00480023	0.000423722	-681.865	-681.872	[[0.07714574 0.00042372] [0.00042372 0.07024567]]	0.0702197	-681.872	0.0771717	-681.865	0.114913	-0.0446933	-0.0377413	1
8	[-492.35826251]	[-492.32324309]	-192.108	-192.093	0.000732852	-297.894	-682.094	[-491.91898375]	[-492.65038179]	-191.66	-192.373	-0.0561852	-297.901	-681.991	0.0763075	0.0778614	-0.00165206	-0.00068528	-0.000317102	-682.018	-682.016	[[ 0.07630751 -0.0003171 ] [-0.0003171 0.07786145]]	0.0762453	-682.018	0.0779237	-682.016	0.103086	-0.0268402	-0.0251619	1
9	[-492.27339997]	[-492.31517005]	-192.067	-192.126	0.000495981	-297.843	-682.035	[-491.81251621]	[-492.62033884]	-191.623	-192.402	-0.0544113	-297.83	-681.91	0.0717293	0.0703892	-0.00333817	-0.00758205	-0.000290128	-681.963	-681.964	[[ 0.07172933 -0.00029013] [-0.00029013 0.07038919]]	0.0703291	-681.964	0.0717894	-681.963	0.124579	-0.0542495	-0.0527891	1
10	[-492.18171053]	[-492.15449922]	-192.069	-192.039	0.00096052	-297.76	-681.867	[-491.72329766]	[-492.46600137]	-191.623	-192.322	-0.052677	-297.749	-681.747	0.0754319	0.0713357	-0.00322136	-0.00208593	0.000123835	-681.792	-681.796	[[0.07543191 0.00012384] [0.00012384 0.07133567]]	0.0713319	-681.796	0.0754356	-681.792	0.120102	-0.04877	-0.0446663	1
11	[-492.23235392]	[-492.22109087]	-192.064	-192.064	0.000587089	-297.822	-681.95	[-491.79209866]	[-492.5518272]	-191.618	-192.347	-0.0577812	-297.826	-681.849	0.0737484	0.0699466	-0.000768113	-0.0052814	-0.000172621	-681.876	-681.88	[[ 0.07374843 -0.00017262] [-0.00017262 0.06994658]]	0.0699388	-681.88	0.0737563	-681.876	0.100817	-0.0308786	-0.0270612	1
12	[-492.16867284]	[-492.18519756]	-192.058	-192.069	0.000275478	-297.772	-681.899	[-491.72075642]	[-492.49968577]	-191.613	-192.345	-0.0593686	-297.766	-681.784	0.0704499	0.0739334	-0.00589646	-0.00297951	0.000256222	-681.829	-681.825	[[0.07044987 0.00025622] [0.00025622 0.07393344]]	0.0704311	-681.829	0.0739522	-681.825	0.115094	-0.0446624	-0.0411414	1
13	[-492.15520491]	[-492.1580303]	-192.102	-192.098	-6.758e-05	-297.717	-681.916	[-491.7128621]	[-492.48353694]	-191.656	-192.379	-0.0594238	-297.717	-681.812	0.0746801	0.077972	-0.00477317	-0.0021683	8.7092e-05	-681.842	-681.838	[[7.4680059e-02 8.7092000e-05] [8.7092000e-05 7.7972003e-02]]	0.0746778	-681.842	0.0779743	-681.838	0.104346	-0.0296684	-0.0263718	1
14	[-492.19680919]	[-492.21383649]	-192.078	-192.092	0.000627747	-297.785	-681.955	[-491.74295752]	[-492.52954817]	-191.632	-192.372	-0.056894	-297.779	-681.839	0.0701872	0.0733238	-0.00549065	-0.00360376	9.6133e-05	-681.885	-681.882	[[7.0187201e-02 9.6133000e-05] [9.6133000e-05 7.3323828e-02]]	0.0701843	-681.885	0.0733268	-681.882	0.115708	-0.0455239	-0.0423813	1
15	[-492.17129349]	[-492.16463487]	-192.101	-192.109	0.000512739	-297.719	-681.929	[-491.71227736]	[-492.47432833]	-191.654	-192.385	-0.0581361	-297.708	-681.806	0.078298	0.0748811	-0.00144635	-0.00485444	-0.000282543	-681.85	-681.854	[[ 0.07829795 -0.00028254] [-0.00028254 0.0748811 ]]	0.0748579	-681.854	0.0783212	-681.85	0.122691	-0.0478333	-0.04437	1
16	[-492.16251587]	[-492.16058112]	-192.058	-192.086	4.3485e-05	-297.749	-681.893	[-491.70576795]	[-492.47176142]	-191.612	-192.368	-0.0595233	-297.735	-681.775	0.0728176	0.0781708	-0.00487587	0.000694515	0.000164208	-681.821	-681.815	[[0.07281764 0.00016421] [0.00016421 0.07817085]]	0.0728126	-681.821	0.0781759	-681.815	0.118734	-0.0459212	-0.0405579	1
17	[-492.03745161]	[-492.05483498]	-192.064	-192.096	0.000960728	-297.618	-681.776	[-491.58452129]	[-492.36640527]	-191.624	-192.378	-0.0552233	-297.604	-681.661	0.069013	0.0745094	-0.00482486	-0.00227879	0.000181872	-681.707	-681.702	[[0.06901297 0.00018187] [0.00018187 0.07450942]]	0.069007	-681.707	0.0745154	-681.702	0.115414	-0.0464066	-0.0408981	1
18	[-492.32077502]	[-492.36900006]	-192.049	-192.083	0.000135206	-297.926	-682.058	[-491.8593008]	[-492.67633704]	-191.607	-192.364	-0.0557728	-297.908	-681.934	0.0768135	0.0755078	-0.00264584	-0.000874176	-2.958e-06	-681.981	-681.982	[[ 7.6813454e-02 -2.9580000e-06] [-2.9580000e-06 7.5507848e-02]]	0.0755078	-681.982	0.0768135	-681.981	0.123178	-0.0476702	-0.0463645	1
19	[-492.18407453]	[-492.24148741]	-192.039	-192.092	-0.000157991	-297.804	-681.936	[-491.72853591]	[-492.55906255]	-191.593	-192.375	-0.0573462	-297.795	-681.82	0.075404	0.076866	-0.00161602	-0.00274053	-6.1311e-05	-681.86	-681.859	[[ 7.5403975e-02 -6.1311000e-05] [-6.1311000e-05 7.6866006e-02]]	0.0754014	-681.86	0.0768686	-681.859	0.115371	-0.0399696	-0.0385024	1
20	[-492.33841138]	[-492.36186654]	-192.101	-192.103	4.6487e-05	-297.893	-682.097	[-491.88752963]	[-492.68004933]	-191.657	-192.386	-0.0618125	-297.882	-681.987	0.0787704	0.0766748	-0.00140548	-0.00190947	-0.000302663	-682.018	-682.021	[[ 0.07877039 -0.00030266] [-0.00030266 0.07667485]]	0.076632	-682.021	0.0788132	-682.018	0.110534	-0.0339018	-0.0317206	1
21	[-492.24537815]	[-492.24879487]	-192.089	-192.088	6.9815e-05	-297.812	-681.989	[-491.79319418]	[-492.55848872]	-191.643	-192.369	-0.0631989	-297.802	-681.877	0.0729876	0.074787	-0.00291242	-0.00360749	-0.00012223	-681.916	-681.914	[[ 0.07298758 -0.00012223] [-0.00012223 0.07478702]]	0.0729793	-681.916	0.0747953	-681.914	0.112168	-0.0391884	-0.0373725	1
22	[-492.277489]	[-492.2942205]	-192.058	-192.076	0.000868079	-297.876	-682.008	[-491.81999266]	[-492.60795209]	-191.613	-192.353	-0.060403	-297.865	-681.891	0.0748769	0.0769016	-0.00207796	-0.00410959	-0.000191804	-681.934	-681.932	[[ 0.0748769 -0.0001918 ] [-0.0001918 0.07690161]]	0.0748589	-681.934	0.0769196	-681.932	0.117596	-0.0427369	-0.0406762	1
23	[-492.15320234]	[-492.20225954]	-192.071	-192.097	-0.000700646	-297.751	-681.92	[-491.71458848]	[-492.53290308]	-191.627	-192.376	-0.0632818	-297.756	-681.822	0.0711484	0.080915	-0.00364892	-0.00113766	0.000435616	-681.849	-681.839	[[0.07114845 0.00043562] [0.00043562 0.08091501]]	0.0711291	-681.849	0.0809344	-681.839	0.0985868	-0.0274578	-0.0176524	1
24	[-492.17578979]	[-492.1641758]	-192.091	-192.077	0.000464391	-297.732	-681.9	[-491.72835086]	[-492.48253073]	-191.647	-192.354	-0.0587571	-297.727	-681.788	0.0779459	0.0769931	-0.00229476	-0.00164814	-0.00032144	-681.822	-681.823	[[ 0.07794588 -0.00032144] [-0.00032144 0.07699313]]	0.0768948	-681.823	0.0780442	-681.822	0.112123	-0.0352283	-0.0340789	1
25	[-492.12414601]	[-492.13902306]	-192.073	-192.082	0.000106549	-297.716	-681.87	[-491.67380936]	[-492.45642264]	-191.628	-192.363	-0.0588864	-297.707	-681.757	0.0768158	0.0731625	5.1175e-05	-0.000713963	0.00033016	-681.794	-681.797	[[0.07681576 0.00033016] [0.00033016 0.07316252]]	0.0731329	-681.797	0.0768454	-681.794	0.113358	-0.0402249	-0.0365124	1
26	[-492.12523381]	[-492.18613531]	-192.027	-192.095	-0.000402165	-297.758	-681.881	[-491.67925629]	[-492.51163712]	-191.582	-192.375	-0.0652379	-297.754	-681.776	0.0756263	0.0777855	-0.00310607	-0.00237	-0.000426742	-681.805	-681.803	[[ 0.07562626 -0.00042674] [-0.00042674 0.0777855 ]]	0.075545	-681.805	0.0778668	-681.803	0.104886	-0.0293411	-0.0270193	1
27	[-492.12766836]	[-492.09205626]	-192.093	-192.05	0.000479395	-297.689	-681.832	[-491.67800034]	[-492.41124471]	-191.651	-192.33	-0.0584057	-297.681	-681.721	0.0784919	0.0787831	-0.000854637	-0.0020241	-0.000120948	-681.753	-681.753	[[ 0.07849194 -0.00012095] [-0.00012095 0.07878308]]	0.0784483	-681.753	0.0788268	-681.753	0.111248	-0.0327994	-0.0324209	1
28	[-492.10414643]	[-492.1452811]	-192.085	-192.097	0.000872655	-297.678	-681.86	[-491.66185216]	[-492.47082756]	-191.639	-192.378	-0.0584561	-297.679	-681.754	0.0755417	0.0758069	-0.0041009	-0.00216541	0.00020104	-681.784	-681.784	[[0.07554166 0.00020104] [0.00020104 0.07580695]]	0.0754334	-681.784	0.0759152	-681.784	0.105694	-0.0302603	-0.0297786	1
29	[-492.02547309]	[-492.01463695]	-192.058	-192.067	0.00041762	-297.614	-681.738	[-491.57855257]	[-492.33848139]	-191.615	-192.347	-0.0560302	-297.612	-681.63	0.0730447	0.0741077	-0.00244265	-0.004251	-0.000324801	-681.665	-681.664	[[ 0.07304469 -0.0003248 ] [-0.0003248 0.0741077 ]]	0.0729533	-681.665	0.0741991	-681.664	0.108336	-0.0353829	-0.0341372	1
30	[-492.23245341]	[-492.23973379]	-192.064	-192.055	0.000429769	-297.833	-681.953	[-491.77910079]	[-492.55868263]	-191.618	-192.338	-0.0597486	-297.824	-681.839	0.0774942	0.0732398	-0.00234646	-0.00427349	0.000261123	-681.875	-681.879	[[0.07749417 0.00026112] [0.00026112 0.07323978]]	0.0732238	-681.879	0.0775101	-681.875	0.113296	-0.0400726	-0.0357863	1
31	[-492.02787372]	[-492.04471416]	-192.064	-192.083	0.00110805	-297.629	-681.775	[-491.57559587]	[-492.35680203]	-191.617	-192.363	-0.0588321	-297.62	-681.659	0.0725738	0.0765688	-0.00446675	-0.00169338	0.000285745	-681.703	-681.699	[[0.07257384 0.00028575] [0.00028575 0.0765688 ]]	0.0725535	-681.703	0.0765891	-681.699	0.116156	-0.0436022	-0.0395666	1
32	[-492.16247748]	[-492.12388212]	-192.103	-192.054	-0.000246523	-297.717	-681.875	[-491.71820907]	[-492.44665464]	-191.659	-192.331	-0.0638851	-297.713	-681.767	0.0803515	0.0801335	-0.00211105	0.000302652	-0.000374902	-681.794	-681.795	[[ 0.08035146 -0.0003749 ] [-0.0003749 0.08013352]]	0.0798521	-681.795	0.0806329	-681.794	0.107878	-0.0280258	-0.027245	1
33	[-492.22448992]	[-492.22176573]	-192.087	-192.077	0.000326593	-297.796	-681.96	[-491.77751674]	[-492.54224177]	-191.642	-192.356	-0.0596387	-297.792	-681.85	0.0752526	0.0741226	-0.00271861	-0.00369389	-0.000296258	-681.884	-681.886	[[ 0.0752526 -0.00029626] [-0.00029626 0.07412264]]	0.0740497	-681.886	0.0753256	-681.884	0.109151	-0.0351015	-0.0338256	1
34	[-492.02039024]	[-492.02743888]	-192.072	-192.083	0.000410009	-297.601	-681.756	[-491.5683645]	[-492.34326962]	-191.625	-192.363	-0.0580844	-297.595	-681.641	0.0677143	0.0734819	-0.00749068	-0.00234353	-0.000350552	-681.689	-681.683	[[ 0.06771431 -0.00035055] [-0.00035055 0.0734819 ]]	0.0676931	-681.689	0.0735031	-681.683	0.114994	-0.0473013	-0.0414912	1
35	[-492.2463966]	[-492.25346546]	-192.08	-192.108	0.000745964	-297.814	-682.001	[-491.80136764]	[-492.5719138]	-191.634	-192.388	-0.0569551	-297.814	-681.893	0.0704487	0.0722839	-0.00451449	-0.0064283	-9.9188e-05	-681.931	-681.929	[[ 7.0448713e-02 -9.9188000e-05] [-9.9188000e-05 7.2283889e-02]]	0.0704434	-681.931	0.0722892	-681.929	0.108459	-0.0380155	-0.0361696	1
36	[-491.9731962]	[-492.00054965]	-192.038	-192.074	0.000552169	-297.59	-681.701	[-491.51415647]	[-492.31454512]	-191.589	-192.357	-0.0608822	-297.576	-681.583	0.0696919	0.0735275	-0.00569047	-0.00229849	0.000351465	-681.631	-681.627	[[0.06969194 0.00035147] [0.00035147 0.0735275 ]]	0.06966	-681.631	0.0735594	-681.627	0.118115	-0.0484552	-0.0445557	1
37	[-492.03930414]	[-492.01767322]	-192.078	-192.053	0.000442339	-297.62	-681.751	[-491.58727045]	[-492.33053935]	-191.634	-192.331	-0.0578532	-297.612	-681.635	0.0763252	0.0721041	-0.00189185	-0.00531951	-0.000271551	-681.675	-681.679	[[ 0.07632519 -0.00027155] [-0.00027155 0.07210408]]	0.0720867	-681.679	0.0763426	-681.675	0.116353	-0.0442666	-0.0400107	1
38	[-492.22898206]	[-492.19709841]	-192.082	-192.057	0.000536963	-297.798	-681.936	[-491.77202928]	[-492.51471403]	-191.635	-192.342	-0.057327	-297.789	-681.823	0.0782202	0.0725744	-0.00182953	-0.00342937	0.000314945	-681.858	-681.864	[[0.07822019 0.00031495] [0.00031495 0.07257438]]	0.0725569	-681.864	0.0782377	-681.858	0.113045	-0.0404881	-0.0348072	1
39	[-492.17633143]	[-492.18831305]	-192.081	-192.09	0.000288732	-297.75	-681.922	[-491.72132354]	[-492.50453775]	-191.632	-192.372	-0.0558597	-297.746	-681.806	0.0748849	0.0762214	-0.00381265	-0.00302232	0.000462646	-681.847	-681.846	[[0.07488492 0.00046265] [0.00046265 0.0762214 ]]	0.0747404	-681.847	0.0763659	-681.845	0.116086	-0.041346	-0.0397205	1
40	[-492.16994197]	[-492.1585542]	-192.059	-192.058	0.000310236	-297.76	-681.877	[-491.72049424]	[-492.47854213]	-191.618	-192.338	-0.0623061	-297.749	-681.768	0.0761015	0.0717821	-0.00143482	-0.00636431	0.000797426	-681.8	-681.805	[[0.07610147 0.00079743] [0.00079743 0.07178213]]	0.0716396	-681.805	0.076244	-681.8	0.1088	-0.0371604	-0.032556	2
41	[-492.19067438]	[-492.19105171]	-192.056	-192.039	0.000484727	-297.8	-681.895	[-491.74654695]	[-492.51359854]	-191.614	-192.32	-0.0653379	-297.791	-681.789	0.0794679	0.0731498	-0.00129296	-0.00593352	0.000262542	-681.815	-681.821	[[0.07946794 0.00026254] [0.00026254 0.07314979]]	0.0731389	-681.821	0.0794788	-681.815	0.105313	-0.0321739	-0.025834	2
42	[-492.13696318]	[-492.09966751]	-192.102	-192.054	-0.00115972	-297.703	-681.86	[-491.68817634]	[-492.41987451]	-191.656	-192.336	-0.0681551	-297.692	-681.753	0.0727217	0.0712329	-0.00482122	-0.00383049	0.000488897	-681.787	-681.789	[[0.07272174 0.0004889 ] [0.0004889 0.0712329 ]]	0.0710867	-681.789	0.0728679	-681.787	0.107154	-0.0360669	-0.0342856	2
43	[-492.01890274]	[-491.9885188]	-192.119	-192.087	-0.000106577	-297.554	-681.76	[-491.56561832]	[-492.30206363]	-191.675	-192.363	-0.0648441	-297.542	-681.644	0.0735377	0.0739921	-0.00182982	-0.00457959	7.5365e-05	-681.687	-681.686	[[7.3537665e-02 7.5365000e-05] [7.5365000e-05 7.3992087e-02]]	0.0735255	-681.687	0.0740043	-681.686	0.116195	-0.0426697	-0.0421909	2
44	[-492.1530219]	[-492.13285387]	-192.085	-192.077	0.00110751	-297.726	-681.887	[-491.70465196]	[-492.44795499]	-191.64	-192.355	-0.0632051	-297.718	-681.776	0.0726014	0.0728092	-0.00319098	-0.00781704	0.000205973	-681.815	-681.815	[[0.07260142 0.00020597] [0.00020597 0.07280924]]	0.0724746	-681.815	0.072936	-681.814	0.111548	-0.0390729	-0.0386115	2
45	[-492.24026414]	[-492.22129968]	-192.086	-192.079	-0.000331933	-297.799	-681.964	[-491.79912572]	[-492.54969903]	-191.64	-192.36	-0.0668086	-297.796	-681.863	0.0716779	0.0711751	-0.00402038	-0.00436306	0.000421513	-681.893	-681.893	[[0.07167788 0.00042151] [0.00042151 0.07117507]]	0.0709357	-681.893	0.0719173	-681.892	0.101096	-0.0301604	-0.0291788	2
46	[-492.18231724]	[-492.19213511]	-192.067	-192.084	0.000193466	-297.761	-681.911	[-491.73249754]	[-492.5119226]	-191.622	-192.363	-0.0635832	-297.752	-681.8	0.0783823	0.0691644	-0.000593171	-0.00551026	0.000823542	-681.833	-681.842	[[0.07838232 0.00082354] [0.00082354 0.0691644 ]]	0.0690914	-681.842	0.0784553	-681.833	0.11172	-0.0426286	-0.0332647	2
47	[-492.03697314]	[-492.0318176]	-192.076	-192.065	-0.000125006	-297.63	-681.771	[-491.59576046]	[-492.36231784]	-191.634	-192.348	-0.0608875	-297.63	-681.673	0.07433	0.0737148	-0.000243176	-0.00388453	0.000476397	-681.697	-681.697	[[0.07433003 0.0004764 ] [0.0004764 0.07371479]]	0.0734553	-681.698	0.0745895	-681.696	0.0984286	-0.0249733	-0.0238391	2
48	[-492.06338973]	[-492.11666081]	-192.043	-192.093	-0.00144853	-297.677	-681.815	[-491.6121688]	[-492.43713715]	-191.598	-192.376	-0.0656452	-297.665	-681.704	0.0750264	0.0719144	-0.00245009	-0.00337395	-0.000583846	-681.739	-681.743	[[ 0.07502643 -0.00058385] [-0.00058385 0.07191436]]	0.0718084	-681.743	0.0751324	-681.739	0.110047	-0.0382385	-0.0349146	2
49	[-492.13454702]	[-492.13963329]	-192.068	-192.067	8.3658e-05	-297.717	-681.852	[-491.69200882]	[-492.46210001]	-191.62	-192.344	-0.0725232	-297.71	-681.747	0.0724888	0.0743335	-0.00590026	-0.00470114	-0.000408852	-681.779	-681.777	[[ 0.07248882 -0.00040885] [-0.00040885 0.07433352]]	0.0724023	-681.779	0.0744201	-681.777	0.104706	-0.0323042	-0.0302864	2
50	[-492.20422539]	[-492.20260532]	-192.078	-192.086	0.000145635	-297.775	-681.938	[-491.75877741]	[-492.52460882]	-191.633	-192.367	-0.0651504	-297.769	-681.834	0.0771419	0.0712035	-0.00306325	-0.00551052	-0.000349772	-681.861	-681.867	[[ 0.07714188 -0.00034977] [-0.00034977 0.07120345]]	0.0711829	-681.867	0.0771624	-681.861	0.104447	-0.0332636	-0.0272841	2
51	[-492.26920262]	[-492.24692319]	-192.076	-192.064	-0.000573604	-297.846	-681.987	[-491.82011639]	[-492.56252996]	-191.627	-192.345	-0.0663335	-297.84	-681.878	0.0700087	0.0723499	-0.00365589	-0.00319336	0.000541708	-681.917	-681.914	[[0.07000865 0.00054171] [0.00054171 0.07234993]]	0.0698894	-681.917	0.0724692	-681.914	0.108807	-0.0389174	-0.0363375	2
52	[-492.16018002]	[-492.13089924]	-192.063	-192.044	-0.000898127	-297.739	-681.847	[-491.70982923]	[-492.44840258]	-191.621	-192.323	-0.0629055	-297.73	-681.737	0.0734652	0.0696473	-0.00444963	-0.00749965	0.000287323	-681.774	-681.778	[[0.07346524 0.00028732] [0.00028732 0.06964727]]	0.0696258	-681.778	0.0734867	-681.774	0.110673	-0.041047	-0.037186	2
53	[-492.15057715]	[-492.13681504]	-192.088	-192.08	-0.000963367	-297.715	-681.884	[-491.68755599]	[-492.44003256]	-191.64	-192.355	-0.0669829	-297.695	-681.757	0.0741888	0.0769155	-0.00379891	-0.00204897	-0.000264898	-681.809	-681.807	[[ 0.07418882 -0.0002649 ] [-0.0002649 0.07691546]]	0.0741633	-681.81	0.076941	-681.807	0.126628	-0.0524647	-0.0496871	2
54	[-492.10497454]	[-492.08693958]	-192.085	-192.069	-0.00049191	-297.665	-681.82	[-491.64822234]	[-492.39839705]	-191.64	-192.343	-0.0618821	-297.653	-681.698	0.0748425	0.0763048	-0.00148947	-0.00457825	-0.000368644	-681.745	-681.743	[[ 0.07484247 -0.00036864] [-0.00036864 0.07630479]]	0.0747548	-681.745	0.0763925	-681.743	0.12126	-0.0465053	-0.0448677	2
55	[-492.14443449]	[-492.12830379]	-192.07	-192.069	-0.000190039	-297.717	-681.856	[-491.69689634]	[-492.44630198]	-191.625	-192.349	-0.0620354	-297.709	-681.745	0.0794987	0.079834	-0.000873671	0.00054321	-0.000225386	-681.776	-681.776	[[ 0.07949866 -0.00022539] [-0.00022539 0.07983397]]	0.0793854	-681.776	0.0799472	-681.776	0.110487	-0.0311013	-0.0305395	2
56	[-492.1322756]	[-492.14760706]	-192.05	-192.066	-0.00153374	-297.747	-681.864	[-491.67979639]	[-492.46659389]	-191.601	-192.345	-0.0695018	-297.737	-681.752	0.078162	0.0720041	-0.000889312	-0.00375857	-0.000870975	-681.786	-681.792	[[ 0.07816198 -0.00087097] [-0.00087097 0.07200413]]	0.0718833	-681.792	0.0782828	-681.786	0.111888	-0.040005	-0.0336055	2
57	[-492.00736094]	[-492.05952666]	-192.025	-192.096	-0.000964069	-297.638	-681.76	[-491.56152088]	[-492.38034646]	-191.577	-192.378	-0.0681243	-297.629	-681.653	0.0755304	0.0742988	-0.00285444	-0.00172025	-0.000547757	-681.685	-681.686	[[ 0.07553045 -0.00054776] [-0.00054776 0.07429883]]	0.0740905	-681.686	0.0757388	-681.685	0.107849	-0.0337583	-0.0321099	2
58	[-492.17837748]	[-492.19551136]	-192.064	-192.094	-0.00165559	-297.769	-681.928	[-491.72615742]	[-492.50902465]	-191.62	-192.374	-0.0665707	-297.754	-681.815	0.0663375	0.0773734	-0.00501154	-0.00141517	0.000215929	-681.862	-681.851	[[0.06633748 0.00021593] [0.00021593 0.07737343]]	0.0663333	-681.862	0.0773777	-681.851	0.113842	-0.0475092	-0.0364648	2
59	[-492.1434426]	[-492.15610865]	-192.07	-192.061	-0.00180482	-297.745	-681.878	[-491.68842399]	[-492.4721976]	-191.625	-192.344	-0.0654689	-297.73	-681.764	0.0754147	0.0777996	-0.00228156	-0.00143091	-0.000633046	-681.802	-681.8	[[ 0.0754147 -0.00063305] [-0.00063305 0.07779964]]	0.0752571	-681.803	0.0779573	-681.8	0.113647	-0.0383902	-0.0356901	2
60	[-492.10309948]	[-492.08226347]	-192.094	-192.073	-0.00140187	-297.658	-681.827	[-491.64123072]	[-492.38921715]	-191.648	-192.35	-0.0617803	-297.641	-681.701	0.0752245	0.0755403	-0.00338118	-0.00316508	0.000189176	-681.752	-681.751	[[0.07522449 0.00018918] [0.00018918 0.07554035]]	0.075136	-681.752	0.0756289	-681.751	0.125777	-0.0506409	-0.050148	2
61	[-492.07368536]	[-492.07509654]	-192.085	-192.084	-0.00112152	-297.65	-681.82	[-491.61470134]	[-492.38968185]	-191.638	-192.366	-0.0699211	-297.628	-681.703	0.0811089	0.0759226	-0.00155193	-0.00303229	-0.000391376	-681.739	-681.744	[[ 0.08110886 -0.00039138] [-0.00039138 0.07592265]]	0.0758933	-681.744	0.0811382	-681.739	0.11739	-0.0414963	-0.0362514	2
62	[-492.11822805]	[-492.11574474]	-192.079	-192.076	-0.00126024	-297.69	-681.846	[-491.66579211]	[-492.43531817]	-191.635	-192.357	-0.0668056	-297.675	-681.734	0.0748181	0.0729826	-0.00142348	-0.00298932	-0.000501999	-681.771	-681.773	[[ 0.07481813 -0.000502 ] [-0.000502 0.07298258]]	0.0728543	-681.773	0.0749465	-681.771	0.11177	-0.0389161	-0.0368239	2
63	[-492.15489519]	[-492.13575793]	-192.096	-192.064	0.000134601	-297.724	-681.884	[-491.70016114]	[-492.45897641]	-191.653	-192.347	-0.0591012	-297.714	-681.773	0.0774962	0.0710007	-0.00182382	-0.0040115	8.8423e-05	-681.806	-681.813	[[7.7496190e-02 8.8423000e-05] [8.8423000e-05 7.1000735e-02]]	0.0709995	-681.813	0.0774974	-681.806	0.110403	-0.0394035	-0.0329056	2
64	[-492.12223422]	[-492.15831916]	-192.077	-192.09	-0.000584443	-297.708	-681.876	[-491.66296274]	[-492.4640361]	-191.63	-192.365	-0.0653641	-297.693	-681.753	0.0754178	0.0768396	-0.0036979	-0.0044663	6.7463e-05	-681.801	-681.799	[[7.5417796e-02 6.7463000e-05] [6.7463000e-05 7.6839551e-02]]	0.0754146	-681.801	0.0768427	-681.799	0.123011	-0.0475959	-0.0461678	2
65	[-492.16786461]	[-492.19268088]	-192.065	-192.095	-0.000453997	-297.744	-681.904	[-491.72053899]	[-492.50375985]	-191.62	-192.368	-0.0618942	-297.739	-681.788	0.0737649	0.0755024	-0.00107346	-0.00545352	0.000161716	-681.83	-681.829	[[0.07376495 0.00016172] [0.00016172 0.0755024 ]]	0.07375	-681.83	0.0755173	-681.829	0.115762	-0.0420122	-0.0402449	2
66	[-492.15673482]	[-492.17371374]	-192.054	-192.065	-0.00194037	-297.763	-681.884	[-491.71129607]	[-492.4997617]	-191.609	-192.346	-0.0665083	-297.758	-681.78	0.0813248	0.0734907	0.000510791	-0.00136158	-5.5905e-05	-681.803	-681.811	[[ 8.1324781e-02 -5.5905000e-05] [-5.5905000e-05 7.3490667e-02]]	0.0734903	-681.811	0.0813252	-681.803	0.104697	-0.0312066	-0.0233717	2
67	[-492.06735634]	[-492.02076014]	-192.066	-192.037	-0.000471381	-297.65	-681.753	[-491.62003694]	[-492.34382924]	-191.622	-192.315	-0.0557497	-297.649	-681.642	0.075886	0.0784725	-0.000334986	-0.00139728	-4.0871e-05	-681.677	-681.675	[[ 7.5886014e-02 -4.0871000e-05] [-4.0871000e-05 7.8472504e-02]]	0.0758854	-681.677	0.0784731	-681.675	0.111502	-0.0356169	-0.0330291	2
68	[-492.14988404]	[-492.11881775]	-192.09	-192.063	-0.000317291	-297.707	-681.86	[-491.69209408]	[-492.43232713]	-191.644	-192.346	-0.0593938	-297.693	-681.742	0.0827399	0.0734768	-0.000417706	-0.00237374	-1.0401e-05	-681.777	-681.786	[[ 8.2739942e-02 -1.0401000e-05] [-1.0401000e-05 7.3476772e-02]]	0.0734768	-681.786	0.08274	-681.777	0.117881	-0.0444043	-0.0351411	2
69	[-492.15077417]	[-492.214092]	-192.043	-192.109	-0.000722834	-297.762	-681.915	[-491.70368805]	[-492.53351717]	-191.604	-192.392	-0.0599726	-297.753	-681.809	0.0756191	0.0731036	0.000158523	-0.00279644	-0.000297137	-681.839	-681.842	[[ 0.07561915 -0.00029714] [-0.00029714 0.07310359]]	0.073069	-681.842	0.0756538	-681.839	0.106257	-0.0331882	-0.0306034	2
70	[-492.11512973]	[-492.14776916]	-192.062	-192.092	-0.00169587	-297.705	-681.861	[-491.65739719]	[-492.45991659]	-191.612	-192.371	-0.0667921	-297.692	-681.741	0.0763291	0.0727415	-0.00184319	-0.0045035	0.000164432	-681.784	-681.788	[[0.07632912 0.00016443] [0.00016443 0.07274153]]	0.072734	-681.788	0.0763366	-681.784	0.119477	-0.0467434	-0.0431407	2
71	[-492.07252438]	[-492.10779806]	-192.063	-192.089	-0.000261279	-297.674	-681.826	[-491.62475646]	[-492.42731687]	-191.615	-192.371	-0.0589489	-297.671	-681.716	0.0769718	0.0777462	-0.000277653	-0.00268042	-0.00015967	-681.749	-681.748	[[ 0.07697175 -0.00015967] [-0.00015967 0.07774623]]	0.0769401	-681.749	0.0777779	-681.748	0.109951	-0.0330113	-0.0321736	2
72	[-492.15222859]	[-492.17310899]	-192.069	-192.081	-0.000339216	-297.737	-681.888	[-491.70159951]	[-492.48085956]	-191.625	-192.361	-0.0566365	-297.73	-681.773	0.0764551	0.0761236	-0.00240019	-0.000655865	0.000253161	-681.812	-681.812	[[0.0764551 0.00025316] [0.00025316 0.07612362]]	0.0759868	-681.812	0.0765919	-681.812	0.115605	-0.0396187	-0.0390135	2
73	[-492.10976232]	[-492.09696645]	-192.097	-192.071	-0.000607336	-297.675	-681.843	[-491.65853586]	[-492.40742155]	-191.651	-192.35	-0.0602294	-297.666	-681.728	0.0730255	0.0790583	-0.00281968	-0.000912097	-0.000138606	-681.77	-681.764	[[ 0.07302552 -0.00013861] [-0.00013861 0.07905832]]	0.0730223	-681.77	0.0790615	-681.764	0.115281	-0.0422584	-0.0362192	2
74	[-492.13718833]	[-492.16524999]	-192.051	-192.084	-0.00120917	-297.749	-681.886	[-491.69587428]	[-492.49268212]	-191.602	-192.367	-0.0650749	-297.748	-681.783	0.0796971	0.0750038	-0.00129103	-0.0016395	-3.5197e-05	-681.806	-681.811	[[ 7.9697127e-02 -3.5197000e-05] [-3.5197000e-05 7.5003808e-02]]	0.0750035	-681.811	0.0796974	-681.806	0.102971	-0.027967	-0.0232732	2
75	[-492.14321362]	[-492.15629792]	-192.079	-192.079	-0.000814161	-297.724	-681.882	[-491.70004782]	[-492.47519204]	-191.631	-192.36	-0.0605989	-297.722	-681.774	0.0785536	0.078918	-0.000633382	-8.2783e-05	4.599e-05	-681.803	-681.803	[[7.8553581e-02 4.5990000e-05] [4.5990000e-05 7.8917984e-02]]	0.0785479	-681.803	0.0789237	-681.803	0.107983	-0.0294351	-0.0290593	2
76	[-492.16344529]	[-492.17252738]	-192.074	-192.079	-0.00107607	-297.741	-681.894	[-491.72248813]	[-492.49368587]	-191.632	-192.358	-0.0634797	-297.737	-681.79	0.0750017	0.0773093	-0.0034058	-0.00115573	0.000261988	-681.819	-681.817	[[0.07500173 0.00026199] [0.00026199 0.07730927]]	0.0749724	-681.819	0.0773386	-681.817	0.104584	-0.0296115	-0.0272452	2
77	[-492.07995426]	[-492.05567284]	-192.095	-192.075	-0.0013334	-297.627	-681.798	[-491.63080071]	[-492.36973364]	-191.646	-192.356	-0.0633509	-297.619	-681.684	0.0738839	0.0719509	-0.00419299	-0.00223756	-2.7702e-05	-681.724	-681.726	[[ 7.3883907e-02 -2.7702000e-05] [-2.7702000e-05 7.1950880e-02]]	0.0719505	-681.726	0.0738843	-681.724	0.113574	-0.0416232	-0.0396894	2
78	[-492.2265243]	[-492.24017094]	-192.053	-192.059	-0.000403311	-297.828	-681.941	[-491.78694418]	[-492.56726297]	-191.609	-192.342	-0.0566476	-297.831	-681.838	0.0756859	0.07014	-0.00161557	-0.00522671	-9.8221e-05	-681.865	-681.871	[[ 7.5685937e-02 -9.8221000e-05] [-9.8221000e-05 7.0140020e-02]]	0.0701383	-681.871	0.0756877	-681.865	0.102548	-0.03241	-0.0268606	2
79	[-492.06514117]	[-492.08876371]	-192.051	-192.077	-0.000741476	-297.662	-681.791	[-491.61864495]	[-492.40403582]	-191.608	-192.355	-0.0595107	-297.656	-681.679	0.074059	0.0774953	-0.00104664	-0.00282846	0.000631821	-681.717	-681.714	[[0.074059 0.00063182] [0.00063182 0.07749529]]	0.0739465	-681.717	0.0776078	-681.714	0.112682	-0.038735	-0.0350738	2
80	[-492.09965619]	[-492.12132719]	-192.061	-192.074	-0.00124925	-297.699	-681.835	[-491.65308556]	[-492.4369826]	-191.615	-192.35	-0.0609279	-297.695	-681.721	0.0770034	0.0793764	-0.0025338	-0.00256238	-5.4039e-05	-681.758	-681.756	[[ 7.7003404e-02 -5.4039000e-05] [-5.4039000e-05 7.9376350e-02]]	0.0770022	-681.758	0.0793776	-681.756	0.114331	-0.0373284	-0.034953	3
81	[-492.29045672]	[-492.31214537]	-192.066	-192.096	-0.00120907	-297.868	-682.032	[-491.83149441]	[-492.61528399]	-191.621	-192.375	-0.0624789	-297.848	-681.907	0.0757205	0.0744122	-8.2941e-05	-0.00396683	0.000154123	-681.956	-681.957	[[0.07572046 0.00015412] [0.00015412 0.07441217]]	0.0743943	-681.957	0.0757384	-681.956	0.124852	-0.0504577	-0.0491136	3
82	[-492.12880629]	[-492.11412911]	-192.092	-192.075	-0.00113911	-297.684	-681.852	[-491.67305784]	[-492.42100892]	-191.643	-192.355	-0.0630483	-297.671	-681.731	0.076755	0.0787298	-0.00113918	-0.00138712	-0.000197069	-681.776	-681.774	[[ 0.07675498 -0.00019707] [-0.00019707 0.07872981]]	0.0767355	-681.776	0.0787493	-681.774	0.120837	-0.0441013	-0.0420876	3
83	[-492.04708785]	[-492.05815145]	-192.083	-192.102	-0.0017913	-297.615	-681.802	[-491.59098249]	[-492.36553685]	-191.634	-192.383	-0.0634777	-297.601	-681.682	0.0775284	0.0795473	-0.00101735	-0.00124144	-0.000162582	-681.724	-681.722	[[ 0.07752839 -0.00016258] [-0.00016258 0.07954729]]	0.0775154	-681.725	0.0795603	-681.722	0.119709	-0.0421935	-0.0401486	3
84	[-492.17393843]	[-492.23430854]	-192.069	-192.098	-0.000850393	-297.768	-681.936	[-491.72068137]	[-492.54649023]	-191.623	-192.375	-0.0608701	-297.759	-681.818	0.0804674	0.0758326	-0.00107561	-0.0024958	0.000245927	-681.855	-681.86	[[0.08046738 0.00024593] [0.00024593 0.07583256]]	0.0758196	-681.86	0.0804804	-681.855	0.117914	-0.0420943	-0.0374335	3
85	[-492.1266875]	[-492.14173284]	-192.055	-192.067	-0.000873399	-297.726	-681.849	[-491.68543055]	[-492.47151257]	-191.61	-192.351	-0.0614896	-297.726	-681.748	0.0742081	0.0780269	-0.00276532	-0.00187896	0.000361147	-681.775	-681.771	[[0.07420806 0.00036115] [0.00036115 0.07802694]]	0.0741742	-681.775	0.0780608	-681.771	0.101126	-0.0269513	-0.0230647	3
[truncated: 414 more rows]

## Sheet: Chl+Chl- Sep10A
	nn res1 energy	nn res2 energy	nn res1 qm energy	nn res2 qm energy	nn interaction energy	nn env pci energy	nn tot dimer energy	ip res1 energy	ip res2 energy	ip res1 qm energy	ip res2 qm energy	ip interaction energy	ip env pci energy	ip tot dimer energy	res1 excitation energy	res2 excitation energy	res1 solvent correction	res2 solvent correction	exciton coupling	res1 excited energy	res2 excited energy	H_ex	dE_ge1	exciton state 1 energy	dE_ge2	exciton state 2 energy	dE_gi	dE_e1i	dE_e2i	Cluster
[truncated: 500 more rows]

[truncated: 8 more sheets: ChlChl Sep12A, Chl+Chl- Sep12A, ChlChl Sep14A, Chl+Chl- Sep14A, ChlChl Sep20A, Chl+Chl- Sep20A, ChlChl LH2, Chl+Chl- LH2]
