# Supplementary material for: Charge transfer as a mechanism for chlorophyll fluorescence concentration quenching
Source: Proc Natl Acad Sci U S A. 2023 Jan 23;120(5):e2210811120. doi: 10.1073/pnas.2210811120 (PMC9945999; doi:10.1073/pnas.2210811120)
Supplement: Supplementary file 3 — Dataset S02 (TXT) [file pnas.2210811120.sd02.txt]

REMARK   1 CREATED WITH OPENMM 7.5, 2022-03-02
HETATM    1 MG   CLA A   1      51.481  53.737  50.959  1.00  0.00          Mg  
HETATM    2  CHA CLA A   1      48.163  54.744  51.153  1.00  0.00           C  
HETATM    3  CHB CLA A   1      51.122  53.122  47.632  1.00  0.00           C  
HETATM    4  HHB CLA A   1      50.929  52.808  46.606  1.00  0.00           H  
HETATM    5  CHC CLA A   1      54.813  53.037  50.863  1.00  0.00           C  
HETATM    6  HHC CLA A   1      55.901  52.742  50.885  1.00  0.00           H  
HETATM    7  CHD CLA A   1      51.599  53.975  54.493  1.00  0.00           C  
HETATM    8  HHD CLA A   1      51.704  54.371  55.480  1.00  0.00           H  
HETATM    9  NA  CLA A   1      49.885  54.004  49.546  1.00  0.00           N  
HETATM   10  C1A CLA A   1      48.601  54.497  49.825  1.00  0.00           C  
HETATM   11  C2A CLA A   1      47.805  54.716  48.513  1.00  0.00           C  
HETATM   12  H2A CLA A   1      46.796  54.304  48.637  1.00  0.00           H  
HETATM   13  C3A CLA A   1      48.613  53.745  47.503  1.00  0.00           C  
HETATM   14  H3A CLA A   1      48.907  54.246  46.572  1.00  0.00           H  
HETATM   15  C4A CLA A   1      49.951  53.691  48.204  1.00  0.00           C  
HETATM   16  CMA CLA A   1      48.082  52.345  47.153  1.00  0.00           C  
HETATM   17 HMA1 CLA A   1      47.071  52.438  46.704  1.00  0.00           H  
HETATM   18 HMA2 CLA A   1      48.820  52.022  46.428  1.00  0.00           H  
HETATM   19 HMA3 CLA A   1      48.119  51.653  47.994  1.00  0.00           H  
HETATM   20  CAA CLA A   1      47.697  56.214  48.117  1.00  0.00           C  
HETATM   21 HAA1 CLA A   1      48.685  56.399  47.750  1.00  0.00           H  
HETATM   22 HAA2 CLA A   1      47.377  56.884  48.942  1.00  0.00           H  
HETATM   23  CBA CLA A   1      46.704  56.410  46.935  1.00  0.00           C  
HETATM   24 HBA1 CLA A   1      47.261  56.330  46.000  1.00  0.00           H  
HETATM   25 HBA2 CLA A   1      46.024  55.526  46.913  1.00  0.00           H  
HETATM   26  CGA CLA A   1      45.802  57.664  46.851  1.00  0.00           C  
HETATM   27  O1A CLA A   1      46.133  58.641  46.191  1.00  0.00           O  
HETATM   28  O2A CLA A   1      44.773  57.610  47.772  1.00  0.00           O  
HETATM   29  NB  CLA A   1      52.769  53.142  49.478  1.00  0.00           N  
HETATM   30  C1B CLA A   1      52.410  53.021  48.204  1.00  0.00           C  
HETATM   31  C2B CLA A   1      53.644  52.828  47.356  1.00  0.00           C  
HETATM   32  C3B CLA A   1      54.737  52.701  48.316  1.00  0.00           C  
HETATM   33  C4B CLA A   1      54.131  52.930  49.637  1.00  0.00           C  
HETATM   34  CMB CLA A   1      53.542  52.712  45.918  1.00  0.00           C  
HETATM   35 HMB1 CLA A   1      53.264  51.732  45.647  1.00  0.00           H  
HETATM   36 HMB2 CLA A   1      52.902  53.506  45.449  1.00  0.00           H  
HETATM   37 HMB3 CLA A   1      54.578  52.975  45.706  1.00  0.00           H  
HETATM   38  CAB CLA A   1      56.200  52.335  48.059  1.00  0.00           C  
HETATM   39  HAB CLA A   1      56.834  52.709  48.893  1.00  0.00           H  
HETATM   40  CBB CLA A   1      56.668  51.662  47.039  1.00  0.00           C  
HETATM   41 HBB1 CLA A   1      56.051  51.354  46.206  1.00  0.00           H  
HETATM   42 HBB2 CLA A   1      57.780  51.472  46.909  1.00  0.00           H  
HETATM   43  NC  CLA A   1      52.951  53.607  52.368  1.00  0.00           N  
HETATM   44  C1C CLA A   1      54.244  53.349  52.130  1.00  0.00           C  
HETATM   45  C2C CLA A   1      54.969  53.521  53.403  1.00  0.00           C  
HETATM   46  C3C CLA A   1      54.040  53.573  54.434  1.00  0.00           C  
HETATM   47  C4C CLA A   1      52.783  53.674  53.768  1.00  0.00           C  
HETATM   48  CMC CLA A   1      56.418  53.266  53.505  1.00  0.00           C  
HETATM   49 HMC1 CLA A   1      56.650  53.068  54.529  1.00  0.00           H  
HETATM   50 HMC2 CLA A   1      56.614  52.330  52.903  1.00  0.00           H  
HETATM   51 HMC3 CLA A   1      56.976  54.169  53.178  1.00  0.00           H  
HETATM   52  CAC CLA A   1      54.352  53.757  55.882  1.00  0.00           C  
HETATM   53 HAC1 CLA A   1      53.455  53.922  56.446  1.00  0.00           H  
HETATM   54 HAC2 CLA A   1      54.904  52.901  56.275  1.00  0.00           H  
HETATM   55  CBC CLA A   1      55.182  54.985  56.174  1.00  0.00           C  
HETATM   56 HBC1 CLA A   1      54.735  55.894  55.775  1.00  0.00           H  
HETATM   57 HBC2 CLA A   1      55.349  55.167  57.270  1.00  0.00           H  
HETATM   58 HBC3 CLA A   1      56.184  54.921  55.777  1.00  0.00           H  
HETATM   59  ND  CLA A   1      50.164  54.264  52.564  1.00  0.00           N  
HETATM   60  C1D CLA A   1      50.374  54.288  53.951  1.00  0.00           C  
HETATM   61  C2D CLA A   1      49.216  54.730  54.612  1.00  0.00           C  
HETATM   62  C3D CLA A   1      48.268  54.922  53.561  1.00  0.00           C  
HETATM   63  C4D CLA A   1      48.902  54.590  52.338  1.00  0.00           C  
HETATM   64  CMD CLA A   1      49.033  55.083  55.920  1.00  0.00           C  
HETATM   65 HMD1 CLA A   1      48.102  54.600  56.331  1.00  0.00           H  
HETATM   66 HMD2 CLA A   1      49.894  54.563  56.362  1.00  0.00           H  
HETATM   67 HMD3 CLA A   1      49.035  56.189  56.078  1.00  0.00           H  
HETATM   68  CAD CLA A   1      46.921  55.413  53.169  1.00  0.00           C  
HETATM   69  OBD CLA A   1      46.026  55.873  53.821  1.00  0.00           O  
HETATM   70  CBD CLA A   1      46.885  55.316  51.693  1.00  0.00           C  
HETATM   71  HBD CLA A   1      46.753  56.303  51.187  1.00  0.00           H  
HETATM   72  CGD CLA A   1      45.741  54.345  51.395  1.00  0.00           C  
HETATM   73  O1D CLA A   1      45.704  53.160  51.637  1.00  0.00           O  
HETATM   74  O2D CLA A   1      44.755  55.072  50.914  1.00  0.00           O  
HETATM   75  CED CLA A   1      43.439  54.467  50.748  1.00  0.00           C  
HETATM   76 HED1 CLA A   1      43.473  53.487  50.280  1.00  0.00           H  
HETATM   77 HED2 CLA A   1      42.851  54.238  51.705  1.00  0.00           H  
HETATM   78 HED3 CLA A   1      42.907  55.130  50.090  1.00  0.00           H  
HETATM   79  C1  CLA A   1      43.799  58.767  47.703  1.00  0.00           C  
HETATM   80  H11 CLA A   1      43.418  58.716  46.668  1.00  0.00           H  
HETATM   81  H12 CLA A   1      44.146  59.752  48.045  1.00  0.00           H  
HETATM   82  C2  CLA A   1      42.772  58.244  48.716  1.00  0.00           C  
HETATM   83  H2  CLA A   1      43.141  58.097  49.745  1.00  0.00           H  
HETATM   84  C3  CLA A   1      41.467  58.193  48.489  1.00  0.00           C  
HETATM   85  C4  CLA A   1      40.766  58.328  47.145  1.00  0.00           C  
HETATM   86  H41 CLA A   1      40.187  57.401  47.168  1.00  0.00           H  
HETATM   87  H42 CLA A   1      40.063  59.192  47.174  1.00  0.00           H  
HETATM   88  H43 CLA A   1      41.346  58.405  46.252  1.00  0.00           H  
HETATM   89  C5  CLA A   1      40.496  57.949  49.684  1.00  0.00           C  
HETATM   90  H51 CLA A   1      41.143  57.661  50.560  1.00  0.00           H  
HETATM   91  H52 CLA A   1      39.848  57.123  49.530  1.00  0.00           H  
HETATM   92  C6  CLA A   1      39.610  59.114  50.130  1.00  0.00           C  
HETATM   93  H61 CLA A   1      39.814  60.024  49.544  1.00  0.00           H  
HETATM   94  H62 CLA A   1      39.881  59.405  51.134  1.00  0.00           H  
HETATM   95  C7  CLA A   1      38.085  58.838  50.026  1.00  0.00           C  
HETATM   96  H71 CLA A   1      37.652  59.366  50.923  1.00  0.00           H  
HETATM   97  H72 CLA A   1      37.880  57.725  50.057  1.00  0.00           H  
HETATM   98  C8  CLA A   1      37.337  59.415  48.805  1.00  0.00           C  
HETATM   99  H8  CLA A   1      37.905  59.099  47.892  1.00  0.00           H  
HETATM  100  C9  CLA A   1      37.229  60.963  48.928  1.00  0.00           C  
HETATM  101  H91 CLA A   1      38.265  61.300  49.199  1.00  0.00           H  
HETATM  102  H92 CLA A   1      36.837  61.302  47.957  1.00  0.00           H  
HETATM  103  H93 CLA A   1      36.533  61.120  49.734  1.00  0.00           H  
HETATM  104  C10 CLA A   1      35.855  58.772  48.649  1.00  0.00           C  
HETATM  105 H101 CLA A   1      35.322  59.025  49.571  1.00  0.00           H  
HETATM  106 H102 CLA A   1      35.866  57.690  48.516  1.00  0.00           H  
HETATM  107  C11 CLA A   1      34.970  59.233  47.448  1.00  0.00           C  
HETATM  108 H111 CLA A   1      34.869  58.496  46.664  1.00  0.00           H  
HETATM  109 H112 CLA A   1      35.430  60.057  46.953  1.00  0.00           H  
HETATM  110  C12 CLA A   1      33.648  59.713  47.838  1.00  0.00           C  
HETATM  111 H121 CLA A   1      33.536  60.048  48.862  1.00  0.00           H  
HETATM  112 H122 CLA A   1      33.045  58.863  47.729  1.00  0.00           H  
HETATM  113  C13 CLA A   1      33.020  60.912  47.028  1.00  0.00           C  
HETATM  114  H13 CLA A   1      33.191  60.627  45.914  1.00  0.00           H  
HETATM  115  C14 CLA A   1      33.682  62.191  47.466  1.00  0.00           C  
HETATM  116 H141 CLA A   1      33.300  62.350  48.509  1.00  0.00           H  
HETATM  117 H142 CLA A   1      34.752  62.168  47.340  1.00  0.00           H  
HETATM  118 H143 CLA A   1      33.259  62.847  46.719  1.00  0.00           H  
HETATM  119  C15 CLA A   1      31.505  61.008  47.220  1.00  0.00           C  
HETATM  120 H151 CLA A   1      31.117  61.829  46.634  1.00  0.00           H  
HETATM  121 H152 CLA A   1      31.382  61.255  48.243  1.00  0.00           H  
HETATM  122  C16 CLA A   1      30.729  59.714  46.731  1.00  0.00           C  
HETATM  123 H161 CLA A   1      30.570  59.061  47.604  1.00  0.00           H  
HETATM  124 H162 CLA A   1      31.298  59.109  45.975  1.00  0.00           H  
HETATM  125  C17 CLA A   1      29.289  59.865  46.233  1.00  0.00           C  
HETATM  126 H171 CLA A   1      28.843  60.702  46.718  1.00  0.00           H  
HETATM  127 H172 CLA A   1      28.725  59.022  46.654  1.00  0.00           H  
HETATM  128  C18 CLA A   1      29.116  60.020  44.682  1.00  0.00           C  
HETATM  129  H18 CLA A   1      29.758  59.236  44.195  1.00  0.00           H  
HETATM  130  C19 CLA A   1      29.537  61.435  44.259  1.00  0.00           C  
HETATM  131 H191 CLA A   1      28.871  62.178  44.698  1.00  0.00           H  
HETATM  132 H192 CLA A   1      30.519  61.672  44.450  1.00  0.00           H  
HETATM  133 H193 CLA A   1      29.395  61.428  43.186  1.00  0.00           H  
HETATM  134  C20 CLA A   1      27.639  59.927  44.357  1.00  0.00           C  
HETATM  135 H201 CLA A   1      27.174  60.767  44.840  1.00  0.00           H  
HETATM  136 H202 CLA A   1      27.508  60.076  43.282  1.00  0.00           H  
HETATM  137 H203 CLA A   1      27.104  58.983  44.504  1.00  0.00           H  
HETATM  138 MG   CLA A   2      55.818  47.685  53.885  1.00  0.00          Mg  
HETATM  139  CHA CLA A   2      52.480  46.979  53.478  1.00  0.00           C  
HETATM  140  CHB CLA A   2      56.559  45.145  51.880  1.00  0.00           C  
HETATM  141  HHB CLA A   2      56.827  44.254  51.240  1.00  0.00           H  
HETATM  142  CHC CLA A   2      59.021  48.588  53.898  1.00  0.00           C  
HETATM  143  HHC CLA A   2      60.072  48.847  53.925  1.00  0.00           H  
HETATM  144  CHD CLA A   2      55.005  50.371  55.968  1.00  0.00           C  
HETATM  145  HHD CLA A   2      54.634  51.248  56.552  1.00  0.00           H  
HETATM  146  NA  CLA A   2      54.603  46.171  52.879  1.00  0.00           N  
HETATM  147  C1A CLA A   2      53.299  46.129  52.738  1.00  0.00           C  
HETATM  148  C2A CLA A   2      52.806  44.872  51.969  1.00  0.00           C  
HETATM  149  H2A CLA A   2      52.175  44.193  52.563  1.00  0.00           H  
HETATM  150  C3A CLA A   2      54.141  44.170  51.682  1.00  0.00           C  
HETATM  151  H3A CLA A   2      54.238  44.230  50.569  1.00  0.00           H  
HETATM  152  C4A CLA A   2      55.191  45.238  52.139  1.00  0.00           C  
HETATM  153  CMA CLA A   2      54.207  42.624  52.056  1.00  0.00           C  
HETATM  154 HMA1 CLA A   2      55.107  42.167  51.699  1.00  0.00           H  
HETATM  155 HMA2 CLA A   2      54.064  42.483  53.134  1.00  0.00           H  
HETATM  156 HMA3 CLA A   2      53.431  42.023  51.516  1.00  0.00           H  
HETATM  157  CAA CLA A   2      51.937  45.115  50.680  1.00  0.00           C  
HETATM  158 HAA1 CLA A   2      51.001  45.498  51.039  1.00  0.00           H  
HETATM  159 HAA2 CLA A   2      51.623  44.091  50.325  1.00  0.00           H  
HETATM  160  CBA CLA A   2      52.438  46.114  49.578  1.00  0.00           C  
HETATM  161 HBA1 CLA A   2      51.684  46.871  49.372  1.00  0.00           H  
HETATM  162 HBA2 CLA A   2      53.280  46.566  50.092  1.00  0.00           H  
HETATM  163  CGA CLA A   2      52.948  45.613  48.270  1.00  0.00           C  
HETATM  164  O1A CLA A   2      52.461  44.638  47.728  1.00  0.00           O  
HETATM  165  O2A CLA A   2      54.099  46.243  47.984  1.00  0.00           O  
HETATM  166  NB  CLA A   2      57.458  47.001  52.921  1.00  0.00           N  
HETATM  167  C1B CLA A   2      57.603  45.934  52.164  1.00  0.00           C  
HETATM  168  C2B CLA A   2      58.921  45.714  51.773  1.00  0.00           C  
HETATM  169  C3B CLA A   2      59.662  46.785  52.304  1.00  0.00           C  
HETATM  170  C4B CLA A   2      58.700  47.537  53.088  1.00  0.00           C  
HETATM  171  CMB CLA A   2      59.432  44.659  50.860  1.00  0.00           C  
HETATM  172 HMB1 CLA A   2      59.643  43.775  51.459  1.00  0.00           H  
HETATM  173 HMB2 CLA A   2      58.758  44.381  50.136  1.00  0.00           H  
HETATM  174 HMB3 CLA A   2      60.400  44.907  50.413  1.00  0.00           H  
HETATM  175  CAB CLA A   2      61.010  47.250  52.007  1.00  0.00           C  
HETATM  176  HAB CLA A   2      61.189  48.311  51.860  1.00  0.00           H  
HETATM  177  CBB CLA A   2      62.105  46.477  51.851  1.00  0.00           C  
HETATM  178 HBB1 CLA A   2      62.242  45.377  52.071  1.00  0.00           H  
HETATM  179 HBB2 CLA A   2      63.007  47.044  51.658  1.00  0.00           H  
HETATM  180  NC  CLA A   2      56.876  49.201  54.805  1.00  0.00           N  
HETATM  181  C1C CLA A   2      58.214  49.352  54.714  1.00  0.00           C  
HETATM  182  C2C CLA A   2      58.596  50.523  55.421  1.00  0.00           C  
HETATM  183  C3C CLA A   2      57.416  51.034  56.043  1.00  0.00           C  
HETATM  184  C4C CLA A   2      56.338  50.163  55.588  1.00  0.00           C  
HETATM  185  CMC CLA A   2      59.951  51.181  55.480  1.00  0.00           C  
HETATM  186 HMC1 CLA A   2      60.717  50.468  55.314  1.00  0.00           H  
HETATM  187 HMC2 CLA A   2      59.788  51.910  54.761  1.00  0.00           H  
HETATM  188 HMC3 CLA A   2      60.114  51.733  56.433  1.00  0.00           H  
HETATM  189  CAC CLA A   2      57.285  52.228  56.910  1.00  0.00           C  
HETATM  190 HAC1 CLA A   2      58.029  53.003  56.860  1.00  0.00           H  
HETATM  191 HAC2 CLA A   2      56.379  52.680  56.665  1.00  0.00           H  
HETATM  192  CBC CLA A   2      57.148  51.706  58.324  1.00  0.00           C  
HETATM  193 HBC1 CLA A   2      57.206  52.595  58.955  1.00  0.00           H  
HETATM  194 HBC2 CLA A   2      56.207  51.142  58.600  1.00  0.00           H  
HETATM  195 HBC3 CLA A   2      58.035  51.102  58.603  1.00  0.00           H  
HETATM  196  ND  CLA A   2      54.122  48.540  54.608  1.00  0.00           N  
HETATM  197  C1D CLA A   2      53.915  49.575  55.493  1.00  0.00           C  
HETATM  198  C2D CLA A   2      52.482  49.775  55.802  1.00  0.00           C  
HETATM  199  C3D CLA A   2      51.906  48.725  54.992  1.00  0.00           C  
HETATM  200  C4D CLA A   2      52.922  48.035  54.330  1.00  0.00           C  
HETATM  201  CMD CLA A   2      51.811  50.761  56.831  1.00  0.00           C  
HETATM  202 HMD1 CLA A   2      50.778  50.877  56.640  1.00  0.00           H  
HETATM  203 HMD2 CLA A   2      52.071  50.397  57.815  1.00  0.00           H  
HETATM  204 HMD3 CLA A   2      52.275  51.722  56.840  1.00  0.00           H  
HETATM  205  CAD CLA A   2      50.635  48.135  54.661  1.00  0.00           C  
HETATM  206  OBD CLA A   2      49.507  48.375  55.048  1.00  0.00           O  
HETATM  207  CBD CLA A   2      50.944  46.882  53.740  1.00  0.00           C  
HETATM  208  HBD CLA A   2      50.351  46.872  52.862  1.00  0.00           H  
HETATM  209  CGD CLA A   2      50.406  45.697  54.480  1.00  0.00           C  
HETATM  210  O1D CLA A   2      51.039  44.892  55.146  1.00  0.00           O  
HETATM  211  O2D CLA A   2      49.050  45.585  54.253  1.00  0.00           O  
HETATM  212  CED CLA A   2      48.358  44.747  55.200  1.00  0.00           C  
HETATM  213 HED1 CLA A   2      47.332  45.127  55.024  1.00  0.00           H  
HETATM  214 HED2 CLA A   2      48.497  43.634  55.030  1.00  0.00           H  
HETATM  215 HED3 CLA A   2      48.594  44.929  56.224  1.00  0.00           H  
HETATM  216  C1  CLA A   2      54.958  45.583  46.875  1.00  0.00           C  
HETATM  217  H11 CLA A   2      55.637  46.348  46.496  1.00  0.00           H  
HETATM  218  H12 CLA A   2      54.349  45.273  46.115  1.00  0.00           H  
HETATM  219  C2  CLA A   2      55.824  44.504  47.433  1.00  0.00           C  
HETATM  220  H2  CLA A   2      56.576  44.781  48.206  1.00  0.00           H  
HETATM  221  C3  CLA A   2      55.855  43.223  46.999  1.00  0.00           C  
HETATM  222  C4  CLA A   2      54.943  42.454  45.979  1.00  0.00           C  
HETATM  223  H41 CLA A   2      55.187  42.676  44.915  1.00  0.00           H  
HETATM  224  H42 CLA A   2      54.918  41.319  46.079  1.00  0.00           H  
HETATM  225  H43 CLA A   2      53.955  42.822  46.125  1.00  0.00           H  
HETATM  226  C5  CLA A   2      56.971  42.300  47.536  1.00  0.00           C  
HETATM  227  H51 CLA A   2      57.815  42.987  47.820  1.00  0.00           H  
HETATM  228  H52 CLA A   2      57.227  41.676  46.735  1.00  0.00           H  
HETATM  229  C6  CLA A   2      56.567  41.320  48.622  1.00  0.00           C  
HETATM  230  H61 CLA A   2      56.225  40.347  48.264  1.00  0.00           H  
HETATM  231  H62 CLA A   2      55.666  41.718  49.094  1.00  0.00           H  
HETATM  232  C7  CLA A   2      57.653  41.125  49.701  1.00  0.00           C  
HETATM  233  H71 CLA A   2      57.236  41.335  50.683  1.00  0.00           H  
HETATM  234  H72 CLA A   2      58.372  41.856  49.571  1.00  0.00           H  
HETATM  235  C8  CLA A   2      58.248  39.763  49.752  1.00  0.00           C  
HETATM  236  H8  CLA A   2      57.425  39.031  49.709  1.00  0.00           H  
HETATM  237  C9  CLA A   2      59.077  39.734  51.089  1.00  0.00           C  
HETATM  238  H91 CLA A   2      58.584  40.039  51.958  1.00  0.00           H  
HETATM  239  H92 CLA A   2      59.350  38.652  51.185  1.00  0.00           H  
HETATM  240  H93 CLA A   2      59.979  40.222  50.980  1.00  0.00           H  
HETATM  241  C10 CLA A   2      59.147  39.368  48.438  1.00  0.00           C  
HETATM  242 H101 CLA A   2      59.948  38.689  48.753  1.00  0.00           H  
HETATM  243 H102 CLA A   2      59.689  40.234  48.041  1.00  0.00           H  
HETATM  244  C11 CLA A   2      58.346  38.775  47.326  1.00  0.00           C  
HETATM  245 H111 CLA A   2      58.372  39.479  46.561  1.00  0.00           H  
HETATM  246 H112 CLA A   2      57.348  38.695  47.587  1.00  0.00           H  
HETATM  247  C12 CLA A   2      58.835  37.295  46.944  1.00  0.00           C  
HETATM  248 H121 CLA A   2      59.773  37.034  47.536  1.00  0.00           H  
HETATM  249 H122 CLA A   2      59.098  37.459  45.918  1.00  0.00           H  
HETATM  250  C13 CLA A   2      57.740  36.235  47.188  1.00  0.00           C  
HETATM  251  H13 CLA A   2      56.810  36.530  46.710  1.00  0.00           H  
HETATM  252  C14 CLA A   2      57.415  35.926  48.706  1.00  0.00           C  
HETATM  253 H141 CLA A   2      56.869  36.787  49.059  1.00  0.00           H  
HETATM  254 H142 CLA A   2      56.824  35.011  48.837  1.00  0.00           H  
HETATM  255 H143 CLA A   2      58.332  35.857  49.268  1.00  0.00           H  
HETATM  256  C15 CLA A   2      58.040  34.879  46.465  1.00  0.00           C  
HETATM  257 H151 CLA A   2      57.147  34.350  46.765  1.00  0.00           H  
HETATM  258 H152 CLA A   2      58.923  34.374  46.881  1.00  0.00           H  
HETATM  259  C16 CLA A   2      57.903  34.901  44.912  1.00  0.00           C  
HETATM  260 H161 CLA A   2      58.924  35.188  44.551  1.00  0.00           H  
HETATM  261 H162 CLA A   2      57.219  35.672  44.640  1.00  0.00           H  
HETATM  262  C17 CLA A   2      57.444  33.509  44.360  1.00  0.00           C  
HETATM  263 H171 CLA A   2      57.043  32.895  45.089  1.00  0.00           H  
HETATM  264 H172 CLA A   2      58.332  32.875  44.180  1.00  0.00           H  
HETATM  265  C18 CLA A   2      56.575  33.589  43.119  1.00  0.00           C  
HETATM  266  H18 CLA A   2      57.188  34.050  42.354  1.00  0.00           H  
HETATM  267  C19 CLA A   2      55.347  34.442  43.185  1.00  0.00           C  
HETATM  268 H191 CLA A   2      54.596  34.035  42.489  1.00  0.00           H  
HETATM  269 H192 CLA A   2      54.727  34.345  44.096  1.00  0.00           H  
HETATM  270 H193 CLA A   2      55.676  35.488  43.108  1.00  0.00           H  
HETATM  271  C20 CLA A   2      56.352  32.158  42.692  1.00  0.00           C  
HETATM  272 H201 CLA A   2      57.259  31.643  42.267  1.00  0.00           H  
HETATM  273 H202 CLA A   2      55.979  31.662  43.603  1.00  0.00           H  
HETATM  274 H203 CLA A   2      55.620  32.066  41.930  1.00  0.00           H  
TER     275      CLA A   2
HETATM  276  C1  V00 B   1      99.043  18.953  18.069  1.00  0.00           C  
HETATM  277  C2  V00 B   1      98.583  20.333  17.594  1.00  0.00           C  
HETATM  278  O1  V00 B   1      97.273  20.644  18.019  1.00  0.00           O  
HETATM  279  C3  V00 B   1      97.116  20.977  19.387  1.00  0.00           C  
HETATM  280  C4  V00 B   1      95.702  21.517  19.564  1.00  0.00           C  
HETATM  281  H1  V00 B   1      99.161  18.933  19.152  1.00  0.00           H  
HETATM  282  H2  V00 B   1     100.000  18.708  17.609  1.00  0.00           H  
HETATM  283  H3  V00 B   1      98.309  18.200  17.783  1.00  0.00           H  
HETATM  284  H4  V00 B   1      98.554  20.353  16.498  1.00  0.00           H  
HETATM  285  H5  V00 B   1      99.294  21.105  17.937  1.00  0.00           H  
HETATM  286  H6  V00 B   1      97.263  20.093  20.027  1.00  0.00           H  
HETATM  287  H7  V00 B   1      97.855  21.741  19.681  1.00  0.00           H  
HETATM  288  H8  V00 B   1      95.560  22.396  18.937  1.00  0.00           H  
HETATM  289  H9  V00 B   1      94.977  20.759  19.269  1.00  0.00           H  
HETATM  290  H10 V00 B   1      95.532  21.788  20.605  1.00  0.00           H  
HETATM  291  C1  V00 B   2      79.205  24.417  65.968  1.00  0.00           C  
HETATM  292  C2  V00 B   2      79.551  25.095  67.297  1.00  0.00           C  
HETATM  293  O1  V00 B   2      80.943  25.228  67.491  1.00  0.00           O  
HETATM  294  C3  V00 B   2      81.594  26.227  66.724  1.00  0.00           C  
HETATM  295  C4  V00 B   2      83.009  26.369  67.271  1.00  0.00           C  
HETATM  296  H1  V00 B   2      79.476  25.052  65.125  1.00  0.00           H  
HETATM  297  H2  V00 B   2      78.134  24.220  65.926  1.00  0.00           H  
HETATM  298  H3  V00 B   2      79.743  23.474  65.884  1.00  0.00           H  
HETATM  299  H4  V00 B   2      79.192  24.476  68.128  1.00  0.00           H  
HETATM  300  H5  V00 B   2      79.056  26.079  67.357  1.00  0.00           H  
HETATM  301  H6  V00 B   2      81.628  25.945  65.660  1.00  0.00           H  
HETATM  302  H7  V00 B   2      81.054  27.185  66.808  1.00  0.00           H  
HETATM  303  H8  V00 B   2      82.973  26.656  68.321  1.00  0.00           H  
HETATM  304  H9  V00 B   2      83.535  25.418  67.187  1.00  0.00           H  
HETATM  305  H10 V00 B   2      83.552  27.129  66.709  1.00  0.00           H  
HETATM  306  C1  V00 B   3      63.293  37.957  69.691  1.00  0.00           C  
HETATM  307  C2  V00 B   3      63.919  36.980  68.694  1.00  0.00           C  
HETATM  308  O1  V00 B   3      63.130  36.807  67.536  1.00  0.00           O  
HETATM  309  C3  V00 B   3      63.131  37.877  66.606  1.00  0.00           C  
HETATM  310  C4  V00 B   3      62.438  37.382  65.343  1.00  0.00           C  
HETATM  311  H1  V00 B   3      63.283  38.970  69.290  1.00  0.00           H  
HETATM  312  H2  V00 B   3      63.870  37.955  70.616  1.00  0.00           H  
HETATM  313  H3  V00 B   3      62.269  37.657  69.911  1.00  0.00           H  
HETATM  314  H4  V00 B   3      63.996  35.986  69.153  1.00  0.00           H  
HETATM  315  H5  V00 B   3      64.934  37.318  68.423  1.00  0.00           H  
HETATM  316  H6  V00 B   3      62.596  38.751  67.011  1.00  0.00           H  
HETATM  317  H7  V00 B   3      64.166  38.184  66.379  1.00  0.00           H  
HETATM  318  H8  V00 B   3      62.974  36.524  64.939  1.00  0.00           H  
HETATM  319  H9  V00 B   3      61.418  37.078  65.575  1.00  0.00           H  
HETATM  320  H10 V00 B   3      62.414  38.174  64.595  1.00  0.00           H  
HETATM  321  C1  V00 B   4      42.436  64.543  64.799  1.00  0.00           C  
HETATM  322  C2  V00 B   4      42.194  63.090  65.214  1.00  0.00           C  
HETATM  323  O1  V00 B   4      40.827  62.740  65.192  1.00  0.00           O  
HETATM  324  C3  V00 B   4      40.244  62.552  63.914  1.00  0.00           C  
HETATM  325  C4  V00 B   4      38.865  61.940  64.129  1.00  0.00           C  
HETATM  326  H1  V00 B   4      42.196  64.692  63.746  1.00  0.00           H  
HETATM  327  H2  V00 B   4      43.483  64.800  64.958  1.00  0.00           H  
HETATM  328  H3  V00 B   4      41.813  65.207  65.397  1.00  0.00           H  
HETATM  329  H4  V00 B   4      42.522  62.945  66.251  1.00  0.00           H  
HETATM  330  H5  V00 B   4      42.777  62.412  64.567  1.00  0.00           H  
HETATM  331  H6  V00 B   4      40.151  63.511  63.379  1.00  0.00           H  
HETATM  332  H7  V00 B   4      40.869  61.879  63.305  1.00  0.00           H  
HETATM  333  H8  V00 B   4      38.959  60.989  64.650  1.00  0.00           H  
HETATM  334  H9  V00 B   4      38.253  62.609  64.734  1.00  0.00           H  
HETATM  335  H10 V00 B   4      38.375  61.777  63.170  1.00  0.00           H  
HETATM  336  C1  V00 B   5      75.302   4.566  27.123  1.00  0.00           C  
HETATM  337  C2  V00 B   5      74.075   4.141  26.312  1.00  0.00           C  
HETATM  338  O1  V00 B   5      73.973   2.739  26.178  1.00  0.00           O  
HETATM  339  C3  V00 B   5      73.556   2.024  27.329  1.00  0.00           C  
HETATM  340  C4  V00 B   5      73.270   0.592  26.895  1.00  0.00           C  
HETATM  341  H1  V00 B   5      75.205   4.260  28.165  1.00  0.00           H  
HETATM  342  H2  V00 B   5      75.407   5.650  27.086  1.00  0.00           H  
HETATM  343  H3  V00 B   5      76.198   4.108  26.706  1.00  0.00           H  
HETATM  344  H4  V00 B   5      74.157   4.533  25.291  1.00  0.00           H  
HETATM  345  H5  V00 B   5      73.160   4.553  26.771  1.00  0.00           H  
HETATM  346  H6  V00 B   5      74.339   2.033  28.103  1.00  0.00           H  
HETATM  347  H7  V00 B   5      72.647   2.483  27.754  1.00  0.00           H  
HETATM  348  H8  V00 B   5      72.490   0.584  26.135  1.00  0.00           H  
HETATM  349  H9  V00 B   5      74.171   0.146  26.473  1.00  0.00           H  
HETATM  350  H10 V00 B   5      72.945  -0.000  27.750  1.00  0.00           H  
HETATM  351  C1  V00 B   6      25.994  30.692  80.235  1.00  0.00           C  
HETATM  352  C2  V00 B   6      27.070  30.745  79.148  1.00  0.00           C  
HETATM  353  O1  V00 B   6      27.071  29.594  78.330  1.00  0.00           O  
HETATM  354  C3  V00 B   6      26.016  29.489  77.388  1.00  0.00           C  
HETATM  355  C4  V00 B   6      26.352  28.330  76.458  1.00  0.00           C  
HETATM  356  H1  V00 B   6      24.997  30.743  79.798  1.00  0.00           H  
HETATM  357  H2  V00 B   6      26.120  31.534  80.915  1.00  0.00           H  
HETATM  358  H3  V00 B   6      26.083  29.764  80.799  1.00  0.00           H  
HETATM  359  H4  V00 B   6      28.062  30.778  79.615  1.00  0.00           H  
HETATM  360  H5  V00 B   6      26.943  31.654  78.536  1.00  0.00           H  
HETATM  361  H6  V00 B   6      25.056  29.300  77.893  1.00  0.00           H  
HETATM  362  H7  V00 B   6      25.924  30.426  76.813  1.00  0.00           H  
HETATM  363  H8  V00 B   6      27.297  28.522  75.953  1.00  0.00           H  
HETATM  364  H9  V00 B   6      26.445  27.409  77.033  1.00  0.00           H  
HETATM  365  H10 V00 B   6      25.565  28.209  75.713  1.00  0.00           H  
HETATM  366  C1  V00 B   7      24.244  64.498  15.837  1.00  0.00           C  
HETATM  367  C2  V00 B   7      22.825  64.433  16.407  1.00  0.00           C  
HETATM  368  O1  V00 B   7      22.382  65.678  16.904  1.00  0.00           O  
HETATM  369  C3  V00 B   7      22.032  66.655  15.937  1.00  0.00           C  
HETATM  370  C4  V00 B   7      21.352  67.801  16.676  1.00  0.00           C  
HETATM  371  H1  V00 B   7      24.273  65.108  14.935  1.00  0.00           H  
HETATM  372  H2  V00 B   7      24.585  63.493  15.590  1.00  0.00           H  
HETATM  373  H3  V00 B   7      24.919  64.931  16.575  1.00  0.00           H  
HETATM  374  H4  V00 B   7      22.804  63.747  17.263  1.00  0.00           H  
HETATM  375  H5  V00 B   7      22.128  64.053  15.640  1.00  0.00           H  
HETATM  376  H6  V00 B   7      22.926  67.024  15.410  1.00  0.00           H  
HETATM  377  H7  V00 B   7      21.347  66.222  15.189  1.00  0.00           H  
HETATM  378  H8  V00 B   7      20.464  67.436  17.189  1.00  0.00           H  
HETATM  379  H9  V00 B   7      22.034  68.221  17.415  1.00  0.00           H  
HETATM  380  H10 V00 B   7      21.064  68.580  15.971  1.00  0.00           H  
HETATM  381  C1  V00 B   8      22.403  71.090  14.632  1.00  0.00           C  
HETATM  382  C2  V00 B   8      22.137  71.374  13.152  1.00  0.00           C  
HETATM  383  O1  V00 B   8      21.080  72.289  12.956  1.00  0.00           O  
HETATM  384  C3  V00 B   8      21.361  73.648  13.246  1.00  0.00           C  
HETATM  385  C4  V00 B   8      20.190  74.474  12.729  1.00  0.00           C  
HETATM  386  H1  V00 B   8      22.793  71.975  15.135  1.00  0.00           H  
HETATM  387  H2  V00 B   8      23.132  70.285  14.726  1.00  0.00           H  
HETATM  388  H3  V00 B   8      21.477  70.789  15.123  1.00  0.00           H  
HETATM  389  H4  V00 B   8      21.827  70.449  12.651  1.00  0.00           H  
HETATM  390  H5  V00 B   8      23.060  71.739  12.668  1.00  0.00           H  
HETATM  391  H6  V00 B   8      21.480  73.803  14.330  1.00  0.00           H  
HETATM  392  H7  V00 B   8      22.296  73.959  12.750  1.00  0.00           H  
HETATM  393  H8  V00 B   8      20.078  74.327  11.655  1.00  0.00           H  
HETATM  394  H9  V00 B   8      19.269  74.160  13.220  1.00  0.00           H  
HETATM  395  H10 V00 B   8      20.360  75.531  12.930  1.00  0.00           H  
HETATM  396  C1  V00 B   9      92.287  68.243  22.438  1.00  0.00           C  
HETATM  397  C2  V00 B   9      91.866  67.629  23.776  1.00  0.00           C  
HETATM  398  O1  V00 B   9      90.463  67.555  23.921  1.00  0.00           O  
HETATM  399  C3  V00 B   9      89.802  66.554  23.166  1.00  0.00           C  
HETATM  400  C4  V00 B   9      88.363  66.487  23.662  1.00  0.00           C  
HETATM  401  H1  V00 B   9      92.022  67.588  21.609  1.00  0.00           H  
HETATM  402  H2  V00 B   9      93.365  68.397  22.430  1.00  0.00           H  
HETATM  403  H3  V00 B   9      91.789  69.202  22.299  1.00  0.00           H  
HETATM  404  H4  V00 B   9      92.218  68.264  24.598  1.00  0.00           H  
HETATM  405  H5  V00 B   9      92.319  66.629  23.890  1.00  0.00           H  
HETATM  406  H6  V00 B   9      89.818  66.798  22.091  1.00  0.00           H  
HETATM  407  H7  V00 B   9      90.300  65.580  23.305  1.00  0.00           H  
HETATM  408  H8  V00 B   9      88.349  66.238  24.722  1.00  0.00           H  
HETATM  409  H9  V00 B   9      87.878  67.453  23.525  1.00  0.00           H  
HETATM  410  H10 V00 B   9      87.812  65.728  23.108  1.00  0.00           H  
HETATM  411  C1  V00 B  10      92.981   7.780  48.057  1.00  0.00           C  
HETATM  412  C2  V00 B  10      93.225   6.811  49.217  1.00  0.00           C  
HETATM  413  O1  V00 B  10      92.975   7.400  50.476  1.00  0.00           O  
HETATM  414  C3  V00 B  10      91.614   7.594  50.822  1.00  0.00           C  
HETATM  415  C4  V00 B  10      91.573   7.991  52.293  1.00  0.00           C  
HETATM  416  H1  V00 B  10      91.923   8.024  47.970  1.00  0.00           H  
HETATM  417  H2  V00 B  10      93.312   7.323  47.124  1.00  0.00           H  
HETATM  418  H3  V00 B  10      93.541   8.700  48.219  1.00  0.00           H  
HETATM  419  H4  V00 B  10      94.281   6.515  49.231  1.00  0.00           H  
HETATM  420  H5  V00 B  10      92.610   5.904  49.085  1.00  0.00           H  
HETATM  421  H6  V00 B  10      91.160   8.386  50.206  1.00  0.00           H  
HETATM  422  H7  V00 B  10      91.044   6.664  50.662  1.00  0.00           H  
HETATM  423  H8  V00 B  10      92.014   7.203  52.902  1.00  0.00           H  
HETATM  424  H9  V00 B  10      92.141   8.908  52.445  1.00  0.00           H  
HETATM  425  H10 V00 B  10      90.542   8.152  52.607  1.00  0.00           H  
HETATM  426  C1  V00 B  11      73.007  74.945  93.244  1.00  0.00           C  
HETATM  427  C2  V00 B  11      72.415  76.135  94.002  1.00  0.00           C  
HETATM  428  O1  V00 B  11      73.137  77.329  93.787  1.00  0.00           O  
HETATM  429  C3  V00 B  11      72.967  77.950  92.524  1.00  0.00           C  
HETATM  430  C4  V00 B  11      73.618  79.325  92.603  1.00  0.00           C  
HETATM  431  H1  V00 B  11      72.890  75.071  92.168  1.00  0.00           H  
HETATM  432  H2  V00 B  11      72.498  74.029  93.545  1.00  0.00           H  
HETATM  433  H3  V00 B  11      74.068  74.852  93.473  1.00  0.00           H  
HETATM  434  H4  V00 B  11      72.468  75.945  95.082  1.00  0.00           H  
HETATM  435  H5  V00 B  11      71.355  76.268  93.724  1.00  0.00           H  
HETATM  436  H6  V00 B  11      73.439  77.355  91.726  1.00  0.00           H  
HETATM  437  H7  V00 B  11      71.894  78.048  92.289  1.00  0.00           H  
HETATM  438  H8  V00 B  11      73.144  79.915  93.386  1.00  0.00           H  
HETATM  439  H9  V00 B  11      74.677  79.220  92.839  1.00  0.00           H  
HETATM  440  H10 V00 B  11      73.513  79.843  91.650  1.00  0.00           H  
HETATM  441  C1  V00 B  12      14.952  49.682   1.766  1.00  0.00           C  
HETATM  442  C2  V00 B  12      13.681  49.170   1.083  1.00  0.00           C  
HETATM  443  O1  V00 B  12      13.491  47.782   1.262  1.00  0.00           O  
HETATM  444  C3  V00 B  12      13.061  47.365   2.547  1.00  0.00           C  
HETATM  445  C4  V00 B  12      12.679  45.894   2.442  1.00  0.00           C  
HETATM  446  H1  V00 B  12      14.864  49.618   2.850  1.00  0.00           H  
HETATM  447  H2  V00 B  12      15.121  50.722   1.490  1.00  0.00           H  
HETATM  448  H3  V00 B  12      15.807  49.086   1.449  1.00  0.00           H  
HETATM  449  H4  V00 B  12      13.760  49.322  -0.000  1.00  0.00           H  
HETATM  450  H5  V00 B  12      12.805  49.730   1.451  1.00  0.00           H  
HETATM  451  H6  V00 B  12      13.864  47.492   3.291  1.00  0.00           H  
HETATM  452  H7  V00 B  12      12.194  47.963   2.872  1.00  0.00           H  
HETATM  453  H8  V00 B  12      11.880  45.770   1.712  1.00  0.00           H  
HETATM  454  H9  V00 B  12      13.540  45.309   2.118  1.00  0.00           H  
HETATM  455  H10 V00 B  12      12.341  45.525   3.410  1.00  0.00           H  
HETATM  456  C1  V00 B  13      42.330  93.140  82.999  1.00  0.00           C  
HETATM  457  C2  V00 B  13      40.911  93.030  83.562  1.00  0.00           C  
HETATM  458  O1  V00 B  13      39.937  93.552  82.684  1.00  0.00           O  
HETATM  459  C3  V00 B  13      39.628  92.766  81.545  1.00  0.00           C  
HETATM  460  C4  V00 B  13      38.396  93.379  80.890  1.00  0.00           C  
HETATM  461  H1  V00 B  13      42.456  92.491  82.132  1.00  0.00           H  
HETATM  462  H2  V00 B  13      43.050  92.848  83.762  1.00  0.00           H  
HETATM  463  H3  V00 B  13      42.529  94.168  82.698  1.00  0.00           H  
HETATM  464  H4  V00 B  13      40.834  93.625  84.480  1.00  0.00           H  
HETATM  465  H5  V00 B  13      40.685  91.978  83.809  1.00  0.00           H  
HETATM  466  H6  V00 B  13      40.468  92.759  80.832  1.00  0.00           H  
HETATM  467  H7  V00 B  13      39.423  91.725  81.844  1.00  0.00           H  
HETATM  468  H8  V00 B  13      37.564  93.377  81.593  1.00  0.00           H  
HETATM  469  H9  V00 B  13      38.605  94.408  80.600  1.00  0.00           H  
HETATM  470  H10 V00 B  13      38.120  92.807  80.005  1.00  0.00           H  
HETATM  471  C1  V00 B  14      47.784  80.584  68.374  1.00  0.00           C  
HETATM  472  C2  V00 B  14      48.995  79.651  68.449  1.00  0.00           C  
HETATM  473  O1  V00 B  14      49.521  79.342  67.176  1.00  0.00           O  
HETATM  474  C3  V00 B  14      50.254  80.368  66.529  1.00  0.00           C  
HETATM  475  C4  V00 B  14      50.933  79.746  65.315  1.00  0.00           C  
HETATM  476  H1  V00 B  14      48.074  81.572  68.019  1.00  0.00           H  
HETATM  477  H2  V00 B  14      47.338  80.685  69.363  1.00  0.00           H  
HETATM  478  H3  V00 B  14      47.041  80.171  67.691  1.00  0.00           H  
HETATM  479  H4  V00 B  14      48.693  78.692  68.888  1.00  0.00           H  
HETATM  480  H5  V00 B  14      49.774  80.098  69.090  1.00  0.00           H  
HETATM  481  H6  V00 B  14      49.588  81.186  66.210  1.00  0.00           H  
HETATM  482  H7  V00 B  14      51.009  80.788  67.215  1.00  0.00           H  
HETATM  483  H8  V00 B  14      51.597  78.944  65.633  1.00  0.00           H  
HETATM  484  H9  V00 B  14      50.182  79.331  64.643  1.00  0.00           H  
HETATM  485  H10 V00 B  14      51.511  80.501  64.783  1.00  0.00           H  
HETATM  486  C1  V00 B  15      14.602  81.777  26.181  1.00  0.00           C  
HETATM  487  C2  V00 B  15      13.394  81.064  25.568  1.00  0.00           C  
HETATM  488  O1  V00 B  15      13.517  79.659  25.608  1.00  0.00           O  
HETATM  489  C3  V00 B  15      13.335  79.045  26.872  1.00  0.00           C  
HETATM  490  C4  V00 B  15      13.254  77.541  26.640  1.00  0.00           C  
HETATM  491  H1  V00 B  15      14.656  81.600  27.255  1.00  0.00           H  
HETATM  492  H2  V00 B  15      14.520  82.850  26.008  1.00  0.00           H  
HETATM  493  H3  V00 B  15      15.520  81.413  25.720  1.00  0.00           H  
HETATM  494  H4  V00 B  15      13.314  81.327  24.506  1.00  0.00           H  
HETATM  495  H5  V00 B  15      12.470  81.386  26.077  1.00  0.00           H  
HETATM  496  H6  V00 B  15      14.174  79.277  27.547  1.00  0.00           H  
HETATM  497  H7  V00 B  15      12.406  79.409  27.343  1.00  0.00           H  
HETATM  498  H8  V00 B  15      12.419  77.313  25.980  1.00  0.00           H  
HETATM  499  H9  V00 B  15      14.173  77.189  26.173  1.00  0.00           H  
HETATM  500  H10 V00 B  15      13.114  77.023  27.588  1.00  0.00           H  
HETATM  501  C1  V00 B  16      83.457  37.666  29.843  1.00  0.00           C  
HETATM  502  C2  V00 B  16      84.829  36.998  29.718  1.00  0.00           C  
HETATM  503  O1  V00 B  16      84.749  35.688  29.198  1.00  0.00           O  
HETATM  504  C3  V00 B  16      84.483  35.576  27.810  1.00  0.00           C  
HETATM  505  C4  V00 B  16      84.694  34.118  27.423  1.00  0.00           C  
HETATM  506  H1  V00 B  16      83.025  37.854  28.861  1.00  0.00           H  
HETATM  507  H2  V00 B  16      83.559  38.615  30.368  1.00  0.00           H  
HETATM  508  H3  V00 B  16      82.782  37.021  30.405  1.00  0.00           H  
HETATM  509  H4  V00 B  16      85.279  36.896  30.713  1.00  0.00           H  
HETATM  510  H5  V00 B  16      85.495  37.622  29.097  1.00  0.00           H  
HETATM  511  H6  V00 B  16      83.448  35.880  27.582  1.00  0.00           H  
HETATM  512  H7  V00 B  16      85.165  36.226  27.237  1.00  0.00           H  
HETATM  513  H8  V00 B  16      85.719  33.822  27.641  1.00  0.00           H  
HETATM  514  H9  V00 B  16      84.019  33.482  27.995  1.00  0.00           H  
HETATM  515  H10 V00 B  16      84.499  33.981  26.360  1.00  0.00           H  
HETATM  516  C1  V00 B  17      84.686  29.807  12.896  1.00  0.00           C  
HETATM  517  C2  V00 B  17      85.789  30.750  13.382  1.00  0.00           C  
HETATM  518  O1  V00 B  17      86.830  30.898  12.440  1.00  0.00           O  
HETATM  519  C3  V00 B  17      86.543  31.694  11.303  1.00  0.00           C  
HETATM  520  C4  V00 B  17      87.857  31.926  10.567  1.00  0.00           C  
HETATM  521  H1  V00 B  17      84.148  30.238  12.053  1.00  0.00           H  
HETATM  522  H2  V00 B  17      83.979  29.624  13.705  1.00  0.00           H  
HETATM  523  H3  V00 B  17      85.122  28.858  12.585  1.00  0.00           H  
HETATM  524  H4  V00 B  17      86.258  30.333  14.281  1.00  0.00           H  
HETATM  525  H5  V00 B  17      85.357  31.733  13.638  1.00  0.00           H  
HETATM  526  H6  V00 B  17      85.825  31.188  10.638  1.00  0.00           H  
HETATM  527  H7  V00 B  17      86.104  32.657  11.612  1.00  0.00           H  
HETATM  528  H8  V00 B  17      88.563  32.435  11.222  1.00  0.00           H  
HETATM  529  H9  V00 B  17      88.287  30.971  10.267  1.00  0.00           H  
HETATM  530  H10 V00 B  17      87.687  32.536   9.681  1.00  0.00           H  
HETATM  531  C1  V00 B  18      80.430  38.070  82.106  1.00  0.00           C  
HETATM  532  C2  V00 B  18      80.813  39.112  83.160  1.00  0.00           C  
HETATM  533  O1  V00 B  18      82.201  39.134  83.420  1.00  0.00           O  
HETATM  534  C3  V00 B  18      83.020  39.726  82.426  1.00  0.00           C  
HETATM  535  C4  V00 B  18      84.417  39.873  83.017  1.00  0.00           C  
HETATM  536  H1  V00 B  18      80.825  38.343  81.127  1.00  0.00           H  
HETATM  537  H2  V00 B  18      79.344  38.001  82.038  1.00  0.00           H  
HETATM  538  H3  V00 B  18      80.830  37.096  82.385  1.00  0.00           H  
HETATM  539  H4  V00 B  18      80.335  38.860  84.115  1.00  0.00           H  
HETATM  540  H5  V00 B  18      80.462  40.110  82.847  1.00  0.00           H  
HETATM  541  H6  V00 B  18      83.058  39.097  81.522  1.00  0.00           H  
HETATM  542  H7  V00 B  18      82.620  40.713  82.141  1.00  0.00           H  
HETATM  543  H8  V00 B  18      84.378  40.501  83.905  1.00  0.00           H  
HETATM  544  H9  V00 B  18      84.804  38.894  83.299  1.00  0.00           H  
HETATM  545  H10 V00 B  18      85.086  40.325  82.286  1.00  0.00           H  
HETATM  546  C1  V00 B  19      50.373  45.262  17.188  1.00  0.00           C  
HETATM  547  C2  V00 B  19      49.754  45.916  18.425  1.00  0.00           C  
HETATM  548  O1  V00 B  19      50.421  45.561  19.618  1.00  0.00           O  
HETATM  549  C3  V00 B  19      51.685  46.164  19.837  1.00  0.00           C  
HETATM  550  C4  V00 B  19      52.097  45.848  21.269  1.00  0.00           C  
HETATM  551  H1  V00 B  19      51.371  45.656  16.997  1.00  0.00           H  
HETATM  552  H2  V00 B  19      49.747  45.460  16.318  1.00  0.00           H  
HETATM  553  H3  V00 B  19      50.444  44.185  17.336  1.00  0.00           H  
HETATM  554  H4  V00 B  19      48.721  45.567  18.547  1.00  0.00           H  
HETATM  555  H5  V00 B  19      49.738  47.013  18.303  1.00  0.00           H  
HETATM  556  H6  V00 B  19      52.436  45.769  19.134  1.00  0.00           H  
HETATM  557  H7  V00 B  19      51.618  47.255  19.690  1.00  0.00           H  
HETATM  558  H8  V00 B  19      51.358  46.246  21.963  1.00  0.00           H  
HETATM  559  H9  V00 B  19      52.158  44.769  21.407  1.00  0.00           H  
HETATM  560  H10 V00 B  19      53.068  46.292  21.486  1.00  0.00           H  
HETATM  561  C1  V00 B  20      16.930   7.627  78.223  1.00  0.00           C  
HETATM  562  C2  V00 B  20      17.689   7.096  79.441  1.00  0.00           C  
HETATM  563  O1  V00 B  20      16.885   6.283  80.269  1.00  0.00           O  
HETATM  564  C3  V00 B  20      16.595   4.982  79.787  1.00  0.00           C  
HETATM  565  C4  V00 B  20      15.949   4.208  80.929  1.00  0.00           C  
HETATM  566  H1  V00 B  20      16.674   6.817  77.540  1.00  0.00           H  
HETATM  567  H2  V00 B  20      17.550   8.348  77.691  1.00  0.00           H  
HETATM  568  H3  V00 B  20      16.011   8.117  78.544  1.00  0.00           H  
HETATM  569  H4  V00 B  20      18.009   7.937  80.069  1.00  0.00           H  
HETATM  570  H5  V00 B  20      18.587   6.545  79.113  1.00  0.00           H  
HETATM  571  H6  V00 B  20      15.909   5.026  78.926  1.00  0.00           H  
HETATM  572  H7  V00 B  20      17.522   4.481  79.462  1.00  0.00           H  
HETATM  573  H8  V00 B  20      16.631   4.159  81.776  1.00  0.00           H  
HETATM  574  H9  V00 B  20      15.036   4.711  81.246  1.00  0.00           H  
HETATM  575  H10 V00 B  20      15.706   3.197  80.604  1.00  0.00           H  
HETATM  576  C1  V00 B  21      89.710  55.973  30.162  1.00  0.00           C  
HETATM  577  C2  V00 B  21      91.158  56.254  29.756  1.00  0.00           C  
HETATM  578  O1  V00 B  21      91.838  57.059  30.696  1.00  0.00           O  
HETATM  579  C3  V00 B  21      92.219  56.430  31.907  1.00  0.00           C  
HETATM  580  C4  V00 B  21      93.145  57.389  32.646  1.00  0.00           C  
HETATM  581  H1  V00 B  21      89.669  55.342  31.050  1.00  0.00           H  
HETATM  582  H2  V00 B  21      89.194  55.464  29.348  1.00  0.00           H  
HETATM  583  H3  V00 B  21      89.197  56.910  30.375  1.00  0.00           H  
HETATM  584  H4  V00 B  21      91.173  56.818  28.815  1.00  0.00           H  
HETATM  585  H5  V00 B  21      91.696  55.303  29.601  1.00  0.00           H  
HETATM  586  H6  V00 B  21      91.337  56.206  32.528  1.00  0.00           H  
HETATM  587  H7  V00 B  21      92.741  55.481  31.697  1.00  0.00           H  
HETATM  588  H8  V00 B  21      94.020  57.602  32.034  1.00  0.00           H  
HETATM  589  H9  V00 B  21      92.624  58.324  32.847  1.00  0.00           H  
HETATM  590  H10 V00 B  21      93.465  56.947  33.589  1.00  0.00           H  
HETATM  591  C1  V00 B  22      44.282  84.707  57.875  1.00  0.00           C  
HETATM  592  C2  V00 B  22      44.847  85.241  56.556  1.00  0.00           C  
HETATM  593  O1  V00 B  22      43.843  85.475  55.592  1.00  0.00           O  
HETATM  594  C3  V00 B  22      43.027  86.617  55.794  1.00  0.00           C  
HETATM  595  C4  V00 B  22      42.204  86.817  54.528  1.00  0.00           C  
HETATM  596  H1  V00 B  22      43.680  85.465  58.376  1.00  0.00           H  
HETATM  597  H2  V00 B  22      45.101  84.420  58.534  1.00  0.00           H  
HETATM  598  H3  V00 B  22      43.658  83.834  57.684  1.00  0.00           H  
HETATM  599  H4  V00 B  22      45.516  84.493  56.114  1.00  0.00           H  
HETATM  600  H5  V00 B  22      45.427  86.161  56.741  1.00  0.00           H  
HETATM  601  H6  V00 B  22      42.359  86.475  56.659  1.00  0.00           H  
HETATM  602  H7  V00 B  22      43.654  87.504  55.986  1.00  0.00           H  
HETATM  603  H8  V00 B  22      42.865  86.965  53.676  1.00  0.00           H  
HETATM  604  H9  V00 B  22      41.590  85.936  54.343  1.00  0.00           H  
HETATM  605  H10 V00 B  22      41.557  87.687  54.636  1.00  0.00           H  
HETATM  606  C1  V00 B  23      39.724  37.619  23.402  1.00  0.00           C  
HETATM  607  C2  V00 B  23      41.159  37.744  23.919  1.00  0.00           C  
HETATM  608  O1  V00 B  23      41.493  36.728  24.841  1.00  0.00           O  
HETATM  609  C3  V00 B  23      41.718  35.436  24.302  1.00  0.00           C  
HETATM  610  C4  V00 B  23      42.306  34.576  25.414  1.00  0.00           C  
HETATM  611  H1  V00 B  23      39.608  36.728  22.785  1.00  0.00           H  
HETATM  612  H2  V00 B  23      39.475  38.494  22.801  1.00  0.00           H  
HETATM  613  H3  V00 B  23      39.033  37.556  24.241  1.00  0.00           H  
HETATM  614  H4  V00 B  23      41.272  38.689  24.464  1.00  0.00           H  
HETATM  615  H5  V00 B  23      41.866  37.744  23.071  1.00  0.00           H  
HETATM  616  H6  V00 B  23      40.777  34.992  23.940  1.00  0.00           H  
HETATM  617  H7  V00 B  23      42.420  35.494  23.453  1.00  0.00           H  
HETATM  618  H8  V00 B  23      43.240  35.012  25.764  1.00  0.00           H  
HETATM  619  H9  V00 B  23      41.609  34.526  26.250  1.00  0.00           H  
HETATM  620  H10 V00 B  23      42.496  33.568  25.046  1.00  0.00           H  
HETATM  621  C1  V00 B  24      20.325  22.423  42.653  1.00  0.00           C  
HETATM  622  C2  V00 B  24      20.514  23.499  43.724  1.00  0.00           C  
HETATM  623  O1  V00 B  24      21.839  23.984  43.776  1.00  0.00           O  
HETATM  624  C3  V00 B  24      22.236  24.850  42.726  1.00  0.00           C  
HETATM  625  C4  V00 B  24      23.584  25.445  43.113  1.00  0.00           C  
HETATM  626  H1  V00 B  24      20.436  22.843  41.654  1.00  0.00           H  
HETATM  627  H2  V00 B  24      19.328  21.990  42.741  1.00  0.00           H  
HETATM  628  H3  V00 B  24      21.066  21.635  42.785  1.00  0.00           H  
HETATM  629  H4  V00 B  24      20.315  23.071  44.714  1.00  0.00           H  
HETATM  630  H5  V00 B  24      19.806  24.328  43.553  1.00  0.00           H  
HETATM  631  H6  V00 B  24      22.327  24.300  41.776  1.00  0.00           H  
HETATM  632  H7  V00 B  24      21.490  25.651  42.589  1.00  0.00           H  
HETATM  633  H8  V00 B  24      23.491  25.996  44.048  1.00  0.00           H  
HETATM  634  H9  V00 B  24      24.315  24.649  43.249  1.00  0.00           H  
HETATM  635  H10 V00 B  24      23.933  26.120  42.332  1.00  0.00           H  
HETATM  636  C1  V00 B  25       3.915  34.928  64.119  1.00  0.00           C  
HETATM  637  C2  V00 B  25       4.264  35.966  63.050  1.00  0.00           C  
HETATM  638  O1  V00 B  25       4.896  37.108  63.590  1.00  0.00           O  
HETATM  639  C3  V00 B  25       6.247  36.951  63.989  1.00  0.00           C  
HETATM  640  C4  V00 B  25       6.796  38.340  64.291  1.00  0.00           C  
HETATM  641  H1  V00 B  25       4.816  34.489  64.545  1.00  0.00           H  
HETATM  642  H2  V00 B  25       3.316  34.133  63.675  1.00  0.00           H  
HETATM  643  H3  V00 B  25       3.343  35.398  64.918  1.00  0.00           H  
HETATM  644  H4  V00 B  25       3.344  36.331  62.578  1.00  0.00           H  
HETATM  645  H5  V00 B  25       4.897  35.506  62.272  1.00  0.00           H  
HETATM  646  H6  V00 B  25       6.321  36.315  64.885  1.00  0.00           H  
HETATM  647  H7  V00 B  25       6.831  36.477  63.183  1.00  0.00           H  
HETATM  648  H8  V00 B  25       6.730  38.966  63.402  1.00  0.00           H  
HETATM  649  H9  V00 B  25       6.212  38.803  65.087  1.00  0.00           H  
HETATM  650  H10 V00 B  25       7.837  38.271  64.605  1.00  0.00           H  
HETATM  651  C1  V00 B  26      56.206  27.226  59.726  1.00  0.00           C  
HETATM  652  C2  V00 B  26      56.570  28.700  59.531  1.00  0.00           C  
HETATM  653  O1  V00 B  26      55.478  29.472  59.076  1.00  0.00           O  
HETATM  654  C3  V00 B  26      54.473  29.766  60.030  1.00  0.00           C  
HETATM  655  C4  V00 B  26      53.545  30.802  59.407  1.00  0.00           C  
HETATM  656  H1  V00 B  26      55.503  27.104  60.549  1.00  0.00           H  
HETATM  657  H2  V00 B  26      57.107  26.654  59.948  1.00  0.00           H  
HETATM  658  H3  V00 B  26      55.752  26.834  58.816  1.00  0.00           H  
HETATM  659  H4  V00 B  26      57.341  28.789  58.755  1.00  0.00           H  
HETATM  660  H5  V00 B  26      56.972  29.116  60.471  1.00  0.00           H  
HETATM  661  H6  V00 B  26      53.903  28.861  60.293  1.00  0.00           H  
HETATM  662  H7  V00 B  26      54.927  30.166  60.952  1.00  0.00           H  
HETATM  663  H8  V00 B  26      54.108  31.700  59.156  1.00  0.00           H  
HETATM  664  H9  V00 B  26      53.102  30.402  58.496  1.00  0.00           H  
HETATM  665  H10 V00 B  26      52.750  31.061  60.107  1.00  0.00           H  
HETATM  666  C1  V00 B  27      33.064  92.350  71.560  1.00  0.00           C  
HETATM  667  C2  V00 B  27      32.705  93.828  71.393  1.00  0.00           C  
HETATM  668  O1  V00 B  27      33.843  94.662  71.358  1.00  0.00           O  
HETATM  669  C3  V00 B  27      34.609  94.634  70.166  1.00  0.00           C  
HETATM  670  C4  V00 B  27      35.616  95.776  70.247  1.00  0.00           C  
HETATM  671  H1  V00 B  27      33.577  91.971  70.676  1.00  0.00           H  
HETATM  672  H2  V00 B  27      32.156  91.767  71.713  1.00  0.00           H  
HETATM  673  H3  V00 B  27      33.717  92.223  72.424  1.00  0.00           H  
HETATM  674  H4  V00 B  27      32.117  94.162  72.257  1.00  0.00           H  
HETATM  675  H5  V00 B  27      32.096  93.966  70.483  1.00  0.00           H  
HETATM  676  H6  V00 B  27      35.138  93.674  70.060  1.00  0.00           H  
HETATM  677  H7  V00 B  27      33.954  94.765  69.289  1.00  0.00           H  
HETATM  678  H8  V00 B  27      35.092  96.725  70.342  1.00  0.00           H  
HETATM  679  H9  V00 B  27      36.258  95.642  71.117  1.00  0.00           H  
HETATM  680  H10 V00 B  27      36.232  95.795  69.348  1.00  0.00           H  
HETATM  681  C1  V00 B  28      45.747  33.369  48.970  1.00  0.00           C  
HETATM  682  C2  V00 B  28      44.320  33.387  48.417  1.00  0.00           C  
HETATM  683  O1  V00 B  28      44.120  32.427  47.402  1.00  0.00           O  
HETATM  684  C3  V00 B  28      44.023  31.077  47.821  1.00  0.00           C  
HETATM  685  C4  V00 B  28      43.558  30.261  46.621  1.00  0.00           C  
HETATM  686  H1  V00 B  28      45.944  32.444  49.512  1.00  0.00           H  
HETATM  687  H2  V00 B  28      45.887  34.209  49.650  1.00  0.00           H  
HETATM  688  H3  V00 B  28      46.462  33.454  48.151  1.00  0.00           H  
HETATM  689  H4  V00 B  28      44.120  34.360  47.951  1.00  0.00           H  
HETATM  690  H5  V00 B  28      43.598  33.239  49.238  1.00  0.00           H  
HETATM  691  H6  V00 B  28      44.997  30.703  48.176  1.00  0.00           H  
HETATM  692  H7  V00 B  28      43.299  30.985  48.648  1.00  0.00           H  
HETATM  693  H8  V00 B  28      42.591  30.625  46.278  1.00  0.00           H  
HETATM  694  H9  V00 B  28      44.276  30.358  45.807  1.00  0.00           H  
HETATM  695  H10 V00 B  28      43.469  29.210  46.896  1.00  0.00           H  
HETATM  696  C1  V00 B  29      57.561  50.797   6.886  1.00  0.00           C  
HETATM  697  C2  V00 B  29      56.863  51.661   7.940  1.00  0.00           C  
HETATM  698  O1  V00 B  29      57.140  53.036   7.784  1.00  0.00           O  
HETATM  699  C3  V00 B  29      56.491  53.691   6.707  1.00  0.00           C  
HETATM  700  C4  V00 B  29      56.724  55.187   6.879  1.00  0.00           C  
HETATM  701  H1  V00 B  29      57.149  50.984   5.895  1.00  0.00           H  
HETATM  702  H2  V00 B  29      57.424  49.744   7.128  1.00  0.00           H  
HETATM  703  H3  V00 B  29      58.627  51.022   6.871  1.00  0.00           H  
HETATM  704  H4  V00 B  29      57.235  51.394   8.937  1.00  0.00           H  
HETATM  705  H5  V00 B  29      55.775  51.480   7.914  1.00  0.00           H  
HETATM  706  H6  V00 B  29      56.899  53.357   5.740  1.00  0.00           H  
HETATM  707  H7  V00 B  29      55.411  53.469   6.719  1.00  0.00           H  
HETATM  708  H8  V00 B  29      56.312  55.519   7.831  1.00  0.00           H  
HETATM  709  H9  V00 B  29      57.792  55.400   6.869  1.00  0.00           H  
HETATM  710  H10 V00 B  29      56.242  55.736   6.070  1.00  0.00           H  
HETATM  711  C1  V00 B  30       8.186  87.581  56.621  1.00  0.00           C  
HETATM  712  C2  V00 B  30       8.522  88.075  55.211  1.00  0.00           C  
HETATM  713  O1  V00 B  30       7.370  88.300  54.427  1.00  0.00           O  
HETATM  714  C3  V00 B  30       6.613  89.458  54.736  1.00  0.00           C  
HETATM  715  C4  V00 B  30       5.587  89.639  53.624  1.00  0.00           C  
HETATM  716  H1  V00 B  30       7.687  88.359  57.197  1.00  0.00           H  
HETATM  717  H2  V00 B  30       9.103  87.298  57.137  1.00  0.00           H  
HETATM  718  H3  V00 B  30       7.530  86.713  56.562  1.00  0.00           H  
HETATM  719  H4  V00 B  30       9.098  87.306  54.681  1.00  0.00           H  
HETATM  720  H5  V00 B  30       9.135  88.991  55.270  1.00  0.00           H  
HETATM  721  H6  V00 B  30       6.102  89.347  55.705  1.00  0.00           H  
HETATM  722  H7  V00 B  30       7.273  90.340  54.794  1.00  0.00           H  
HETATM  723  H8  V00 B  30       6.094  89.757  52.668  1.00  0.00           H  
HETATM  724  H9  V00 B  30       4.941  88.763  53.570  1.00  0.00           H  
HETATM  725  H10 V00 B  30       4.977  90.521  53.818  1.00  0.00           H  
HETATM  726  C1  V00 B  31      94.946  56.728  46.036  1.00  0.00           C  
HETATM  727  C2  V00 B  31      94.160  56.983  47.324  1.00  0.00           C  
HETATM  728  O1  V00 B  31      94.128  58.349  47.678  1.00  0.00           O  
HETATM  729  C3  V00 B  31      93.280  59.181  46.905  1.00  0.00           C  
HETATM  730  C4  V00 B  31      93.202  60.530  47.609  1.00  0.00           C  
HETATM  731  H1  V00 B  31      94.434  57.157  45.175  1.00  0.00           H  
HETATM  732  H2  V00 B  31      95.053  55.655  45.879  1.00  0.00           H  
HETATM  733  H3  V00 B  31      95.937  57.176  46.113  1.00  0.00           H  
HETATM  734  H4  V00 B  31      94.650  56.470  48.160  1.00  0.00           H  
HETATM  735  H5  V00 B  31      93.136  56.585  47.224  1.00  0.00           H  
HETATM  736  H6  V00 B  31      93.678  59.311  45.886  1.00  0.00           H  
HETATM  737  H7  V00 B  31      92.275  58.733  46.826  1.00  0.00           H  
HETATM  738  H8  V00 B  31      92.800  60.401  48.613  1.00  0.00           H  
HETATM  739  H9  V00 B  31      94.198  60.965  47.686  1.00  0.00           H  
HETATM  740  H10 V00 B  31      92.559  61.208  47.049  1.00  0.00           H  
HETATM  741  C1  V00 B  32      66.149  75.823   9.629  1.00  0.00           C  
HETATM  742  C2  V00 B  32      65.188  77.011   9.709  1.00  0.00           C  
HETATM  743  O1  V00 B  32      65.162  77.769   8.518  1.00  0.00           O  
HETATM  744  C3  V00 B  32      64.479  77.192   7.418  1.00  0.00           C  
HETATM  745  C4  V00 B  32      64.355  78.267   6.346  1.00  0.00           C  
HETATM  746  H1  V00 B  32      65.793  75.081   8.915  1.00  0.00           H  
HETATM  747  H2  V00 B  32      66.231  75.352  10.609  1.00  0.00           H  
HETATM  748  H3  V00 B  32      67.135  76.165   9.316  1.00  0.00           H  
HETATM  749  H4  V00 B  32      65.522  77.701  10.494  1.00  0.00           H  
HETATM  750  H5  V00 B  32      64.174  76.658   9.965  1.00  0.00           H  
HETATM  751  H6  V00 B  32      65.033  76.326   7.021  1.00  0.00           H  
HETATM  752  H7  V00 B  32      63.479  76.845   7.729  1.00  0.00           H  
HETATM  753  H8  V00 B  32      63.799  79.118   6.738  1.00  0.00           H  
HETATM  754  H9  V00 B  32      65.346  78.606   6.046  1.00  0.00           H  
HETATM  755  H10 V00 B  32      63.834  77.868   5.476  1.00  0.00           H  
HETATM  756  C1  V00 B  33      61.794  78.613  77.984  1.00  0.00           C  
HETATM  757  C2  V00 B  33      61.474  77.257  77.351  1.00  0.00           C  
HETATM  758  O1  V00 B  33      60.090  76.978  77.338  1.00  0.00           O  
HETATM  759  C3  V00 B  33      59.312  77.691  76.391  1.00  0.00           C  
HETATM  760  C4  V00 B  33      57.925  77.059  76.375  1.00  0.00           C  
HETATM  761  H1  V00 B  33      61.419  79.429  77.367  1.00  0.00           H  
HETATM  762  H2  V00 B  33      62.873  78.722  78.089  1.00  0.00           H  
HETATM  763  H3  V00 B  33      61.333  78.680  78.969  1.00  0.00           H  
HETATM  764  H4  V00 B  33      61.933  76.457  77.945  1.00  0.00           H  
HETATM  765  H5  V00 B  33      61.887  77.213  76.329  1.00  0.00           H  
HETATM  766  H6  V00 B  33      59.237  78.755  76.664  1.00  0.00           H  
HETATM  767  H7  V00 B  33      59.773  77.625  75.391  1.00  0.00           H  
HETATM  768  H8  V00 B  33      58.000  76.009  76.096  1.00  0.00           H  
HETATM  769  H9  V00 B  33      57.477  77.124  77.365  1.00  0.00           H  
HETATM  770  H10 V00 B  33      57.287  77.575  75.658  1.00  0.00           H  
HETATM  771  C1  V00 B  34       5.990  44.142  46.878  1.00  0.00           C  
HETATM  772  C2  V00 B  34       7.399  44.264  46.294  1.00  0.00           C  
HETATM  773  O1  V00 B  34       7.586  43.451  45.154  1.00  0.00           O  
HETATM  774  C3  V00 B  34       6.968  43.892  43.957  1.00  0.00           C  
HETATM  775  C4  V00 B  34       7.503  43.025  42.824  1.00  0.00           C  
HETATM  776  H1  V00 B  34       5.249  44.559  46.198  1.00  0.00           H  
HETATM  777  H2  V00 B  34       5.939  44.682  47.824  1.00  0.00           H  
HETATM  778  H3  V00 B  34       5.753  43.093  47.055  1.00  0.00           H  
HETATM  779  H4  V00 B  34       8.134  43.916  47.031  1.00  0.00           H  
HETATM  780  H5  V00 B  34       7.618  45.319  46.056  1.00  0.00           H  
HETATM  781  H6  V00 B  34       5.872  43.794  44.021  1.00  0.00           H  
HETATM  782  H7  V00 B  34       7.207  44.953  43.773  1.00  0.00           H  
HETATM  783  H8  V00 B  34       8.585  43.130  42.757  1.00  0.00           H  
HETATM  784  H9  V00 B  34       7.266  41.979  43.015  1.00  0.00           H  
HETATM  785  H10 V00 B  34       7.054  43.327  41.878  1.00  0.00           H  
HETATM  786  C1  V00 B  35      72.482  45.480  62.081  1.00  0.00           C  
HETATM  787  C2  V00 B  35      73.777  44.755  61.707  1.00  0.00           C  
HETATM  788  O1  V00 B  35      74.887  45.625  61.644  1.00  0.00           O  
HETATM  789  C3  V00 B  35      75.406  46.076  62.884  1.00  0.00           C  
HETATM  790  C4  V00 B  35      76.728  46.777  62.595  1.00  0.00           C  
HETATM  791  H1  V00 B  35      72.522  45.846  63.106  1.00  0.00           H  
HETATM  792  H2  V00 B  35      71.639  44.795  61.987  1.00  0.00           H  
HETATM  793  H3  V00 B  35      72.327  46.327  61.413  1.00  0.00           H  
HETATM  794  H4  V00 B  35      73.680  44.324  60.704  1.00  0.00           H  
HETATM  795  H5  V00 B  35      73.968  43.936  62.422  1.00  0.00           H  
HETATM  796  H6  V00 B  35      74.708  46.776  63.372  1.00  0.00           H  
HETATM  797  H7  V00 B  35      75.567  45.223  63.563  1.00  0.00           H  
HETATM  798  H8  V00 B  35      77.419  46.083  62.121  1.00  0.00           H  
HETATM  799  H9  V00 B  35      76.561  47.617  61.921  1.00  0.00           H  
HETATM  800  H10 V00 B  35      77.167  47.144  63.522  1.00  0.00           H  
HETATM  801  C1  V00 B  36      35.596  78.319  58.308  1.00  0.00           C  
HETATM  802  C2  V00 B  36      36.433  79.563  58.004  1.00  0.00           C  
HETATM  803  O1  V00 B  36      35.654  80.636  57.519  1.00  0.00           O  
HETATM  804  C3  V00 B  36      34.852  81.314  58.471  1.00  0.00           C  
HETATM  805  C4  V00 B  36      34.310  82.568  57.797  1.00  0.00           C  
HETATM  806  H1  V00 B  36      34.929  78.494  59.152  1.00  0.00           H  
HETATM  807  H2  V00 B  36      36.254  77.485  58.551  1.00  0.00           H  
HETATM  808  H3  V00 B  36      34.996  78.055  57.437  1.00  0.00           H  
HETATM  809  H4  V00 B  36      37.154  79.335  57.209  1.00  0.00           H  
HETATM  810  H5  V00 B  36      36.993  79.868  58.905  1.00  0.00           H  
HETATM  811  H6  V00 B  36      34.018  80.678  58.807  1.00  0.00           H  
HETATM  812  H7  V00 B  36      35.455  81.585  59.354  1.00  0.00           H  
HETATM  813  H8  V00 B  36      35.135  83.200  57.472  1.00  0.00           H  
HETATM  814  H9  V00 B  36      33.718  82.293  56.924  1.00  0.00           H  
HETATM  815  H10 V00 B  36      33.683  83.125  58.493  1.00  0.00           H  
HETATM  816  C1  V00 B  37      78.073  44.139  37.818  1.00  0.00           C  
HETATM  817  C2  V00 B  37      76.621  43.953  38.264  1.00  0.00           C  
HETATM  818  O1  V00 B  37      75.695  44.413  37.303  1.00  0.00           O  
HETATM  819  C3  V00 B  37      75.525  43.603  36.152  1.00  0.00           C  
HETATM  820  C4  V00 B  37      74.319  44.142  35.392  1.00  0.00           C  
HETATM  821  H1  V00 B  37      78.306  43.492  36.972  1.00  0.00           H  
HETATM  822  H2  V00 B  37      78.743  43.893  38.641  1.00  0.00           H  
HETATM  823  H3  V00 B  37      78.239  45.174  37.522  1.00  0.00           H  
HETATM  824  H4  V00 B  37      76.435  44.550  39.166  1.00  0.00           H  
HETATM  825  H5  V00 B  37      76.434  42.892  38.504  1.00  0.00           H  
HETATM  826  H6  V00 B  37      76.420  43.638  35.511  1.00  0.00           H  
HETATM  827  H7  V00 B  37      75.354  42.554  36.446  1.00  0.00           H  
HETATM  828  H8  V00 B  37      73.434  44.098  36.024  1.00  0.00           H  
HETATM  829  H9  V00 B  37      74.494  45.179  35.107  1.00  0.00           H  
HETATM  830  H10 V00 B  37      74.149  43.549  34.494  1.00  0.00           H  
HETATM  831  C1  V00 B  38      68.284  74.224  78.534  1.00  0.00           C  
HETATM  832  C2  V00 B  38      68.435  74.371  80.050  1.00  0.00           C  
HETATM  833  O1  V00 B  38      68.836  73.169  80.674  1.00  0.00           O  
HETATM  834  C3  V00 B  38      70.190  72.789  80.499  1.00  0.00           C  
HETATM  835  C4  V00 B  38      70.463  71.629  81.449  1.00  0.00           C  
HETATM  836  H1  V00 B  38      69.251  74.052  78.061  1.00  0.00           H  
HETATM  837  H2  V00 B  38      67.850  75.134  78.120  1.00  0.00           H  
HETATM  838  H3  V00 B  38      67.629  73.383  78.308  1.00  0.00           H  
HETATM  839  H4  V00 B  38      67.464  74.626  80.492  1.00  0.00           H  
HETATM  840  H5  V00 B  38      69.147  75.182  80.280  1.00  0.00           H  
HETATM  841  H6  V00 B  38      70.379  72.476  79.459  1.00  0.00           H  
HETATM  842  H7  V00 B  38      70.857  73.636  80.729  1.00  0.00           H  
HETATM  843  H8  V00 B  38      70.283  71.942  82.476  1.00  0.00           H  
HETATM  844  H9  V00 B  38      69.798  70.797  81.217  1.00  0.00           H  
HETATM  845  H10 V00 B  38      71.496  71.299  81.349  1.00  0.00           H  
HETATM  846  C1  V00 B  39      70.777   7.161  13.303  1.00  0.00           C  
HETATM  847  C2  V00 B  39      72.159   7.398  13.916  1.00  0.00           C  
HETATM  848  O1  V00 B  39      72.372   8.748  14.269  1.00  0.00           O  
HETATM  849  C3  V00 B  39      71.696   9.211  15.426  1.00  0.00           C  
HETATM  850  C4  V00 B  39      72.260  10.586  15.762  1.00  0.00           C  
HETATM  851  H1  V00 B  39      69.992   7.312  14.044  1.00  0.00           H  
HETATM  852  H2  V00 B  39      70.712   6.140  12.929  1.00  0.00           H  
HETATM  853  H3  V00 B  39      70.615   7.853  12.477  1.00  0.00           H  
HETATM  854  H4  V00 B  39      72.934   7.158  13.177  1.00  0.00           H  
HETATM  855  H5  V00 B  39      72.299   6.742  14.792  1.00  0.00           H  
HETATM  856  H6  V00 B  39      70.611   9.283  15.245  1.00  0.00           H  
HETATM  857  H7  V00 B  39      71.858   8.516  16.267  1.00  0.00           H  
HETATM  858  H8  V00 B  39      73.330  10.511  15.949  1.00  0.00           H  
HETATM  859  H9  V00 B  39      72.099  11.266  14.927  1.00  0.00           H  
HETATM  860  H10 V00 B  39      71.768  10.985  16.649  1.00  0.00           H  
HETATM  861  C1  V00 B  40      91.980   9.068  56.392  1.00  0.00           C  
HETATM  862  C2  V00 B  40      90.623   8.616  55.849  1.00  0.00           C  
HETATM  863  O1  V00 B  40      89.551   9.370  56.372  1.00  0.00           O  
HETATM  864  C3  V00 B  40      89.400  10.686  55.868  1.00  0.00           C  
HETATM  865  C4  V00 B  40      88.059  11.212  56.366  1.00  0.00           C  
HETATM  866  H1  V00 B  40      92.230  10.067  56.035  1.00  0.00           H  
HETATM  867  H2  V00 B  40      92.755   8.376  56.064  1.00  0.00           H  
HETATM  868  H3  V00 B  40      91.956   9.082  57.482  1.00  0.00           H  
HETATM  869  H4  V00 B  40      90.434   7.579  56.152  1.00  0.00           H  
HETATM  870  H5  V00 B  40      90.626   8.661  54.746  1.00  0.00           H  
HETATM  871  H6  V00 B  40      90.214  11.339  56.222  1.00  0.00           H  
HETATM  872  H7  V00 B  40      89.421  10.678  54.766  1.00  0.00           H  
HETATM  873  H8  V00 B  40      87.255  10.572  56.008  1.00  0.00           H  
HETATM  874  H9  V00 B  40      88.044  11.215  57.455  1.00  0.00           H  
HETATM  875  H10 V00 B  40      87.898  12.227  56.003  1.00  0.00           H  
HETATM  876  C1  V00 B  41      94.011  83.476  11.077  1.00  0.00           C  
HETATM  877  C2  V00 B  41      95.000  83.541  12.243  1.00  0.00           C  
HETATM  878  O1  V00 B  41      96.008  82.556  12.154  1.00  0.00           O  
HETATM  879  C3  V00 B  41      97.018  82.773  11.184  1.00  0.00           C  
HETATM  880  C4  V00 B  41      98.116  81.747  11.435  1.00  0.00           C  
HETATM  881  H1  V00 B  41      94.494  83.751  10.140  1.00  0.00           H  
HETATM  882  H2  V00 B  41      93.185  84.163  11.259  1.00  0.00           H  
HETATM  883  H3  V00 B  41      93.616  82.464  10.983  1.00  0.00           H  
HETATM  884  H4  V00 B  41      94.472  83.343  13.183  1.00  0.00           H  
HETATM  885  H5  V00 B  41      95.447  84.548  12.300  1.00  0.00           H  
HETATM  886  H6  V00 B  41      96.618  82.654  10.165  1.00  0.00           H  
HETATM  887  H7  V00 B  41      97.423  83.795  11.277  1.00  0.00           H  
HETATM  888  H8  V00 B  41      98.518  81.872  12.440  1.00  0.00           H  
HETATM  889  H9  V00 B  41      97.709  80.740  11.345  1.00  0.00           H  
HETATM  890  H10 V00 B  41      98.920  81.874  10.710  1.00  0.00           H  
HETATM  891  C1  V00 B  42      42.136  59.258  35.686  1.00  0.00           C  
HETATM  892  C2  V00 B  42      42.529  60.627  35.126  1.00  0.00           C  
HETATM  893  O1  V00 B  42      43.928  60.814  35.084  1.00  0.00           O  
HETATM  894  C3  V00 B  42      44.628  60.112  34.071  1.00  0.00           C  
HETATM  895  C4  V00 B  42      46.053  60.651  34.048  1.00  0.00           C  
HETATM  896  H1  V00 B  42      42.436  58.459  35.009  1.00  0.00           H  
HETATM  897  H2  V00 B  42      41.055  59.215  35.820  1.00  0.00           H  
HETATM  898  H3  V00 B  42      42.619  59.101  36.650  1.00  0.00           H  
HETATM  899  H4  V00 B  42      42.142  61.417  35.782  1.00  0.00           H  
HETATM  900  H5  V00 B  42      42.091  60.762  34.122  1.00  0.00           H  
HETATM  901  H6  V00 B  42      44.639  59.030  34.278  1.00  0.00           H  
HETATM  902  H7  V00 B  42      44.144  60.271  33.093  1.00  0.00           H  
HETATM  903  H8  V00 B  42      46.042  61.719  33.835  1.00  0.00           H  
HETATM  904  H9  V00 B  42      46.524  60.495  35.018  1.00  0.00           H  
HETATM  905  H10 V00 B  42      46.634  60.139  33.282  1.00  0.00           H  
HETATM  906  C1  V00 B  43      22.567  14.638   1.434  1.00  0.00           C  
HETATM  907  C2  V00 B  43      22.795  13.196   0.975  1.00  0.00           C  
HETATM  908  O1  V00 B  43      24.161  12.897   0.781  1.00  0.00           O  
HETATM  909  C3  V00 B  43      24.942  12.729   1.952  1.00  0.00           C  
HETATM  910  C4  V00 B  43      26.292  12.170   1.521  1.00  0.00           C  
HETATM  911  H1  V00 B  43      22.962  14.794   2.438  1.00  0.00           H  
HETATM  912  H2  V00 B  43      21.499  14.855   1.441  1.00  0.00           H  
HETATM  913  H3  V00 B  43      23.065  15.326   0.751  1.00  0.00           H  
HETATM  914  H4  V00 B  43      22.315  13.041  -0.000  1.00  0.00           H  
HETATM  915  H5  V00 B  43      22.345  12.495   1.699  1.00  0.00           H  
HETATM  916  H6  V00 B  43      25.081  13.689   2.474  1.00  0.00           H  
HETATM  917  H7  V00 B  43      24.443  12.031   2.646  1.00  0.00           H  
HETATM  918  H8  V00 B  43      26.153  11.217   1.014  1.00  0.00           H  
HETATM  919  H9  V00 B  43      26.777  12.863   0.834  1.00  0.00           H  
HETATM  920  H10 V00 B  43      26.931  12.024   2.392  1.00  0.00           H  
HETATM  921  C1  V00 B  44      26.228   3.511  91.970  1.00  0.00           C  
HETATM  922  C2  V00 B  44      25.109   4.487  92.337  1.00  0.00           C  
HETATM  923  O1  V00 B  44      25.146   4.869  93.696  1.00  0.00           O  
HETATM  924  C3  V00 B  44      26.168   5.779  94.067  1.00  0.00           C  
HETATM  925  C4  V00 B  44      25.867   6.243  95.487  1.00  0.00           C  
HETATM  926  H1  V00 B  44      27.203   3.995  92.027  1.00  0.00           H  
HETATM  927  H2  V00 B  44      26.078   3.147  90.953  1.00  0.00           H  
HETATM  928  H3  V00 B  44      26.219   2.663  92.654  1.00  0.00           H  
HETATM  929  H4  V00 B  44      24.136   4.002  92.191  1.00  0.00           H  
HETATM  930  H5  V00 B  44      25.157   5.376  91.684  1.00  0.00           H  
HETATM  931  H6  V00 B  44      27.157   5.296  94.031  1.00  0.00           H  
HETATM  932  H7  V00 B  44      26.180   6.640  93.379  1.00  0.00           H  
HETATM  933  H8  V00 B  44      24.893   6.728  95.520  1.00  0.00           H  
HETATM  934  H9  V00 B  44      25.853   5.387  96.162  1.00  0.00           H  
HETATM  935  H10 V00 B  44      26.630   6.948  95.819  1.00  0.00           H  
HETATM  936  C1  V00 B  45      92.719  47.800  79.792  1.00  0.00           C  
HETATM  937  C2  V00 B  45      91.696  48.532  80.663  1.00  0.00           C  
HETATM  938  O1  V00 B  45      92.166  48.762  81.974  1.00  0.00           O  
HETATM  939  C3  V00 B  45      93.139  49.781  82.126  1.00  0.00           C  
HETATM  940  C4  V00 B  45      93.308  50.030  83.620  1.00  0.00           C  
HETATM  941  H1  V00 B  45      93.587  48.429  79.598  1.00  0.00           H  
HETATM  942  H2  V00 B  45      92.263  47.532  78.839  1.00  0.00           H  
HETATM  943  H3  V00 B  45      93.050  46.892  80.295  1.00  0.00           H  
HETATM  944  H4  V00 B  45      90.797  47.913  80.773  1.00  0.00           H  
HETATM  945  H5  V00 B  45      91.407  49.483  80.184  1.00  0.00           H  
HETATM  946  H6  V00 B  45      94.101  49.475  81.685  1.00  0.00           H  
HETATM  947  H7  V00 B  45      92.808  50.704  81.621  1.00  0.00           H  
HETATM  948  H8  V00 B  45      92.358  50.340  84.053  1.00  0.00           H  
HETATM  949  H9  V00 B  45      93.632  49.114  84.113  1.00  0.00           H  
HETATM  950  H10 V00 B  45      94.050  50.809  83.788  1.00  0.00           H  
HETATM  951  C1  V00 B  46      53.396  82.174  29.703  1.00  0.00           C  
HETATM  952  C2  V00 B  46      52.136  82.827  30.276  1.00  0.00           C  
HETATM  953  O1  V00 B  46      51.540  83.737  29.377  1.00  0.00           O  
HETATM  954  C3  V00 B  46      50.841  83.173  28.280  1.00  0.00           C  
HETATM  955  C4  V00 B  46      50.076  84.301  27.600  1.00  0.00           C  
HETATM  956  H1  V00 B  46      53.149  81.516  28.869  1.00  0.00           H  
HETATM  957  H2  V00 B  46      53.889  81.586  30.477  1.00  0.00           H  
HETATM  958  H3  V00 B  46      54.083  82.942  29.350  1.00  0.00           H  
HETATM  959  H4  V00 B  46      52.400  83.415  31.164  1.00  0.00           H  
HETATM  960  H5  V00 B  46      51.413  82.049  30.576  1.00  0.00           H  
HETATM  961  H6  V00 B  46      51.539  82.708  27.565  1.00  0.00           H  
HETATM  962  H7  V00 B  46      50.142  82.395  28.632  1.00  0.00           H  
HETATM  963  H8  V00 B  46      49.380  84.754  28.305  1.00  0.00           H  
HETATM  964  H9  V00 B  46      50.771  85.067  27.258  1.00  0.00           H  
HETATM  965  H10 V00 B  46      49.521  83.915  26.746  1.00  0.00           H  
HETATM  966  C1  V00 B  47       3.824  30.715  73.032  1.00  0.00           C  
HETATM  967  C2  V00 B  47       4.409  31.086  71.667  1.00  0.00           C  
HETATM  968  O1  V00 B  47       4.462  32.482  71.462  1.00  0.00           O  
HETATM  969  C3  V00 B  47       5.468  33.186  72.171  1.00  0.00           C  
HETATM  970  C4  V00 B  47       5.509  34.603  71.613  1.00  0.00           C  
HETATM  971  H1  V00 B  47       4.489  31.023  73.838  1.00  0.00           H  
HETATM  972  H2  V00 B  47       3.682  29.636  73.088  1.00  0.00           H  
HETATM  973  H3  V00 B  47       2.861  31.206  73.167  1.00  0.00           H  
HETATM  974  H4  V00 B  47       3.764  30.692  70.872  1.00  0.00           H  
HETATM  975  H5  V00 B  47       5.412  30.640  71.555  1.00  0.00           H  
HETATM  976  H6  V00 B  47       5.244  33.213  73.249  1.00  0.00           H  
HETATM  977  H7  V00 B  47       6.446  32.694  72.035  1.00  0.00           H  
HETATM  978  H8  V00 B  47       5.739  34.576  70.549  1.00  0.00           H  
HETATM  979  H9  V00 B  47       4.539  35.082  71.747  1.00  0.00           H  
HETATM  980  H10 V00 B  47       6.270  35.186  72.129  1.00  0.00           H  
HETATM  981  C1  V00 B  48      11.566  32.222  91.599  1.00  0.00           C  
HETATM  982  C2  V00 B  48      10.221  31.703  91.086  1.00  0.00           C  
HETATM  983  O1  V00 B  48       9.936  32.140  89.774  1.00  0.00           O  
HETATM  984  C3  V00 B  48      10.662  31.515  88.729  1.00  0.00           C  
HETATM  985  C4  V00 B  48      10.024  31.943  87.413  1.00  0.00           C  
HETATM  986  H1  V00 B  48      12.392  31.778  91.044  1.00  0.00           H  
HETATM  987  H2  V00 B  48      11.678  31.970  92.653  1.00  0.00           H  
HETATM  988  H3  V00 B  48      11.612  33.305  91.487  1.00  0.00           H  
HETATM  989  H4  V00 B  48       9.412  32.098  91.713  1.00  0.00           H  
HETATM  990  H5  V00 B  48      10.198  30.601  91.140  1.00  0.00           H  
HETATM  991  H6  V00 B  48      11.721  31.819  88.750  1.00  0.00           H  
HETATM  992  H7  V00 B  48      10.618  30.418  88.836  1.00  0.00           H  
HETATM  993  H8  V00 B  48       8.980  31.634  87.391  1.00  0.00           H  
HETATM  994  H9  V00 B  48      10.069  33.027  87.315  1.00  0.00           H  
HETATM  995  H10 V00 B  48      10.552  31.486  86.576  1.00  0.00           H  
HETATM  996  C1  V00 B  49      71.509  43.095  13.776  1.00  0.00           C  
HETATM  997  C2  V00 B  49      72.022  41.964  12.881  1.00  0.00           C  
HETATM  998  O1  V00 B  49      72.192  42.369  11.539  1.00  0.00           O  
HETATM  999  C3  V00 B  49      73.311  43.196  11.267  1.00  0.00           C  
HETATM 1000  C4  V00 B  49      73.444  43.295   9.752  1.00  0.00           C  
HETATM 1001  H1  V00 B  49      72.260  43.877  13.884  1.00  0.00           H  
HETATM 1002  H2  V00 B  49      71.270  42.701  14.763  1.00  0.00           H  
HETATM 1003  H3  V00 B  49      70.610  43.532  13.341  1.00  0.00           H  
HETATM 1004  H4  V00 B  49      71.284  41.153  12.856  1.00  0.00           H  
HETATM 1005  H5  V00 B  49      72.967  41.564  13.287  1.00  0.00           H  
HETATM 1006  H6  V00 B  49      73.172  44.200  11.699  1.00  0.00           H  
HETATM 1007  H7  V00 B  49      74.224  42.758  11.703  1.00  0.00           H  
HETATM 1008  H8  V00 B  49      73.589  42.303   9.328  1.00  0.00           H  
HETATM 1009  H9  V00 B  49      72.537  43.726   9.328  1.00  0.00           H  
HETATM 1010  H10 V00 B  49      74.295  43.925   9.492  1.00  0.00           H  
HETATM 1011  C1  V00 B  50      97.598  44.410  73.522  1.00  0.00           C  
HETATM 1012  C2  V00 B  50      97.214  43.035  74.073  1.00  0.00           C  
HETATM 1013  O1  V00 B  50      95.894  42.999  74.571  1.00  0.00           O  
HETATM 1014  C3  V00 B  50      94.856  42.987  73.606  1.00  0.00           C  
HETATM 1015  C4  V00 B  50      93.555  42.691  74.342  1.00  0.00           C  
HETATM 1016  H1  V00 B  50      97.026  44.643  72.624  1.00  0.00           H  
HETATM 1017  H2  V00 B  50      98.659  44.422  73.274  1.00  0.00           H  
HETATM 1018  H3  V00 B  50      97.400  45.177  74.271  1.00  0.00           H  
HETATM 1019  H4  V00 B  50      97.861  42.787  74.924  1.00  0.00           H  
HETATM 1020  H5  V00 B  50      97.355  42.265  73.294  1.00  0.00           H  
HETATM 1021  H6  V00 B  50      94.785  43.959  73.093  1.00  0.00           H  
HETATM 1022  H7  V00 B  50      95.050  42.211  72.847  1.00  0.00           H  
HETATM 1023  H8  V00 B  50      93.624  41.726  74.842  1.00  0.00           H  
HETATM 1024  H9  V00 B  50      93.371  43.459  75.093  1.00  0.00           H  
HETATM 1025  H10 V00 B  50      92.723  42.672  73.638  1.00  0.00           H  
HETATM 1026  C1  V00 B  51      11.783  22.823  15.922  1.00  0.00           C  
HETATM 1027  C2  V00 B  51      12.886  22.627  14.878  1.00  0.00           C  
HETATM 1028  O1  V00 B  51      13.987  23.485  15.085  1.00  0.00           O  
HETATM 1029  C3  V00 B  51      14.846  23.159  16.166  1.00  0.00           C  
HETATM 1030  C4  V00 B  51      16.081  24.044  16.047  1.00  0.00           C  
HETATM 1031  H1  V00 B  51      12.119  22.502  16.908  1.00  0.00           H  
HETATM 1032  H2  V00 B  51      10.907  22.238  15.643  1.00  0.00           H  
HETATM 1033  H3  V00 B  51      11.505  23.876  15.973  1.00  0.00           H  
HETATM 1034  H4  V00 B  51      12.497  22.877  13.883  1.00  0.00           H  
HETATM 1035  H5  V00 B  51      13.212  21.573  14.870  1.00  0.00           H  
HETATM 1036  H6  V00 B  51      14.347  23.337  17.132  1.00  0.00           H  
HETATM 1037  H7  V00 B  51      15.132  22.095  16.118  1.00  0.00           H  
HETATM 1038  H8  V00 B  51      16.577  23.861  15.095  1.00  0.00           H  
HETATM 1039  H9  V00 B  51      15.790  25.093  16.092  1.00  0.00           H  
HETATM 1040  H10 V00 B  51      16.774  23.830  16.860  1.00  0.00           H  
HETATM 1041  C1  V00 B  52      54.170  93.912  20.920  1.00  0.00           C  
HETATM 1042  C2  V00 B  52      54.810  93.697  19.547  1.00  0.00           C  
HETATM 1043  O1  V00 B  52      54.878  94.885  18.788  1.00  0.00           O  
HETATM 1044  C3  V00 B  52      55.857  95.831  19.182  1.00  0.00           C  
HETATM 1045  C4  V00 B  52      55.926  96.894  18.093  1.00  0.00           C  
HETATM 1046  H1  V00 B  52      54.804  94.532  21.553  1.00  0.00           H  
HETATM 1047  H2  V00 B  52      54.022  92.949  21.410  1.00  0.00           H  
HETATM 1048  H3  V00 B  52      53.204  94.403  20.805  1.00  0.00           H  
HETATM 1049  H4  V00 B  52      54.196  93.003  18.960  1.00  0.00           H  
HETATM 1050  H5  V00 B  52      55.815  93.256  19.666  1.00  0.00           H  
HETATM 1051  H6  V00 B  52      55.591  96.295  20.145  1.00  0.00           H  
HETATM 1052  H7  V00 B  52      56.838  95.339  19.298  1.00  0.00           H  
HETATM 1053  H8  V00 B  52      56.199  96.435  17.144  1.00  0.00           H  
HETATM 1054  H9  V00 B  52      54.954  97.374  17.982  1.00  0.00           H  
HETATM 1055  H10 V00 B  52      56.669  97.648  18.353  1.00  0.00           H  
HETATM 1056  C1  V00 B  53      68.400  55.653  58.159  1.00  0.00           C  
HETATM 1057  C2  V00 B  53      67.868  56.633  59.207  1.00  0.00           C  
HETATM 1058  O1  V00 B  53      67.531  55.997  60.422  1.00  0.00           O  
HETATM 1059  C3  V00 B  53      68.614  55.589  61.242  1.00  0.00           C  
HETATM 1060  C4  V00 B  53      68.033  55.172  62.587  1.00  0.00           C  
HETATM 1061  H1  V00 B  53      69.366  55.247  58.460  1.00  0.00           H  
HETATM 1062  H2  V00 B  53      68.519  56.166  57.205  1.00  0.00           H  
HETATM 1063  H3  V00 B  53      67.699  54.829  58.033  1.00  0.00           H  
HETATM 1064  H4  V00 B  53      66.939  57.090  58.843  1.00  0.00           H  
HETATM 1065  H5  V00 B  53      68.606  57.434  59.382  1.00  0.00           H  
HETATM 1066  H6  V00 B  53      69.154  54.744  60.787  1.00  0.00           H  
HETATM 1067  H7  V00 B  53      69.326  56.421  61.374  1.00  0.00           H  
HETATM 1068  H8  V00 B  53      67.506  56.012  63.039  1.00  0.00           H  
HETATM 1069  H9  V00 B  53      67.328  54.353  62.448  1.00  0.00           H  
HETATM 1070  H10 V00 B  53      68.831  54.848  63.255  1.00  0.00           H  
HETATM 1071  C1  V00 B  54       9.635   8.183  50.077  1.00  0.00           C  
HETATM 1072  C2  V00 B  54       8.823   9.472  49.926  1.00  0.00           C  
HETATM 1073  O1  V00 B  54       9.583  10.531  49.382  1.00  0.00           O  
HETATM 1074  C3  V00 B  54       9.866  10.456  47.995  1.00  0.00           C  
HETATM 1075  C4  V00 B  54      10.458  11.797  47.580  1.00  0.00           C  
HETATM 1076  H1  V00 B  54       9.901   7.774  49.103  1.00  0.00           H  
HETATM 1077  H2  V00 B  54       9.048   7.442  50.618  1.00  0.00           H  
HETATM 1078  H3  V00 B  54      10.550   8.386  50.633  1.00  0.00           H  
HETATM 1079  H4  V00 B  54       8.496   9.817  50.915  1.00  0.00           H  
HETATM 1080  H5  V00 B  54       7.928   9.282  49.310  1.00  0.00           H  
HETATM 1081  H6  V00 B  54      10.584   9.647  47.784  1.00  0.00           H  
HETATM 1082  H7  V00 B  54       8.943  10.253  47.428  1.00  0.00           H  
HETATM 1083  H8  V00 B  54       9.744  12.595  47.782  1.00  0.00           H  
HETATM 1084  H9  V00 B  54      11.368  11.992  48.147  1.00  0.00           H  
HETATM 1085  H10 V00 B  54      10.694  11.788  46.516  1.00  0.00           H  
HETATM 1086  C1  V00 B  55      20.721  92.723  60.529  1.00  0.00           C  
HETATM 1087  C2  V00 B  55      21.577  93.942  60.180  1.00  0.00           C  
HETATM 1088  O1  V00 B  55      20.990  95.155  60.602  1.00  0.00           O  
HETATM 1089  C3  V00 B  55      21.033  95.426  61.993  1.00  0.00           C  
HETATM 1090  C4  V00 B  55      20.587  96.870  62.188  1.00  0.00           C  
HETATM 1091  H1  V00 B  55      20.678  92.573  61.608  1.00  0.00           H  
HETATM 1092  H2  V00 B  55      21.149  91.832  60.070  1.00  0.00           H  
HETATM 1093  H3  V00 B  55      19.707  92.863  60.155  1.00  0.00           H  
HETATM 1094  H4  V00 B  55      21.675  94.022  59.091  1.00  0.00           H  
HETATM 1095  H5  V00 B  55      22.586  93.830  60.613  1.00  0.00           H  
HETATM 1096  H6  V00 B  55      20.365  94.748  62.547  1.00  0.00           H  
HETATM 1097  H7  V00 B  55      22.058  95.288  62.377  1.00  0.00           H  
HETATM 1098  H8  V00 B  55      21.254  97.540  61.647  1.00  0.00           H  
HETATM 1099  H9  V00 B  55      19.576  97.000  61.804  1.00  0.00           H  
HETATM 1100  H10 V00 B  55      20.603  97.127  63.247  1.00  0.00           H  
HETATM 1101  C1  V00 B  56      55.615  68.368   0.834  1.00  0.00           C  
HETATM 1102  C2  V00 B  56      56.421  68.782   2.068  1.00  0.00           C  
HETATM 1103  O1  V00 B  56      57.801  68.525   1.924  1.00  0.00           O  
HETATM 1104  C3  V00 B  56      58.519  69.397   1.067  1.00  0.00           C  
HETATM 1105  C4  V00 B  56      60.002  69.104   1.260  1.00  0.00           C  
HETATM 1106  H1  V00 B  56      55.859  68.999  -0.021  1.00  0.00           H  
HETATM 1107  H2  V00 B  56      54.550  68.463   1.044  1.00  0.00           H  
HETATM 1108  H3  V00 B  56      55.835  67.332   0.579  1.00  0.00           H  
HETATM 1109  H4  V00 B  56      56.096  68.191   2.933  1.00  0.00           H  
HETATM 1110  H5  V00 B  56      56.247  69.849   2.290  1.00  0.00           H  
HETATM 1111  H6  V00 B  56      58.238  69.235   0.015  1.00  0.00           H  
HETATM 1112  H7  V00 B  56      58.302  70.448   1.323  1.00  0.00           H  
HETATM 1113  H8  V00 B  56      60.281  69.273   2.299  1.00  0.00           H  
HETATM 1114  H9  V00 B  56      60.209  68.064   1.009  1.00  0.00           H  
HETATM 1115  H10 V00 B  56      60.598  69.753   0.618  1.00  0.00           H  
HETATM 1116  C1  V00 B  57      23.629  84.517  80.083  1.00  0.00           C  
HETATM 1117  C2  V00 B  57      24.268  83.150  80.338  1.00  0.00           C  
HETATM 1118  O1  V00 B  57      25.669  83.226  80.491  1.00  0.00           O  
HETATM 1119  C3  V00 B  57      26.142  83.762  81.715  1.00  0.00           C  
HETATM 1120  C4  V00 B  57      27.645  83.515  81.768  1.00  0.00           C  
HETATM 1121  H1  V00 B  57      23.712  85.156  80.961  1.00  0.00           H  
HETATM 1122  H2  V00 B  57      22.574  84.389  79.842  1.00  0.00           H  
HETATM 1123  H3  V00 B  57      24.126  85.007  79.246  1.00  0.00           H  
HETATM 1124  H4  V00 B  57      24.097  82.498  79.473  1.00  0.00           H  
HETATM 1125  H5  V00 B  57      23.807  82.680  81.224  1.00  0.00           H  
HETATM 1126  H6  V00 B  57      25.937  84.843  81.777  1.00  0.00           H  
HETATM 1127  H7  V00 B  57      25.644  83.268  82.565  1.00  0.00           H  
HETATM 1128  H8  V00 B  57      27.846  82.446  81.715  1.00  0.00           H  
HETATM 1129  H9  V00 B  57      28.131  84.003  80.923  1.00  0.00           H  
HETATM 1130  H10 V00 B  57      28.056  83.913  82.695  1.00  0.00           H  
HETATM 1131  C1  V00 B  58      22.670  58.682  50.751  1.00  0.00           C  
HETATM 1132  C2  V00 B  58      21.268  58.734  50.140  1.00  0.00           C  
HETATM 1133  O1  V00 B  58      20.656  59.997  50.294  1.00  0.00           O  
HETATM 1134  C3  V00 B  58      21.141  61.039  49.464  1.00  0.00           C  
HETATM 1135  C4  V00 B  58      20.186  62.218  49.610  1.00  0.00           C  
HETATM 1136  H1  V00 B  58      23.360  59.320  50.200  1.00  0.00           H  
HETATM 1137  H2  V00 B  58      23.043  57.658  50.723  1.00  0.00           H  
HETATM 1138  H3  V00 B  58      22.635  59.018  51.787  1.00  0.00           H  
HETATM 1139  H4  V00 B  58      20.615  58.022  50.658  1.00  0.00           H  
HETATM 1140  H5  V00 B  58      21.312  58.454  49.073  1.00  0.00           H  
HETATM 1141  H6  V00 B  58      22.158  61.340  49.763  1.00  0.00           H  
HETATM 1142  H7  V00 B  58      21.177  60.704  48.414  1.00  0.00           H  
HETATM 1143  H8  V00 B  58      19.183  61.921  49.306  1.00  0.00           H  
HETATM 1144  H9  V00 B  58      20.153  62.541  50.650  1.00  0.00           H  
HETATM 1145  H10 V00 B  58      20.519  63.048  48.988  1.00  0.00           H  
HETATM 1146  C1  V00 B  59      48.539  37.893  11.294  1.00  0.00           C  
HETATM 1147  C2  V00 B  59      48.851  36.460  11.731  1.00  0.00           C  
HETATM 1148  O1  V00 B  59      50.008  35.943  11.110  1.00  0.00           O  
HETATM 1149  C3  V00 B  59      51.251  36.439  11.579  1.00  0.00           C  
HETATM 1150  C4  V00 B  59      52.345  35.574  10.965  1.00  0.00           C  
HETATM 1151  H1  V00 B  59      49.300  38.585  11.654  1.00  0.00           H  
HETATM 1152  H2  V00 B  59      47.573  38.197  11.696  1.00  0.00           H  
HETATM 1153  H3  V00 B  59      48.504  37.948  10.206  1.00  0.00           H  
HETATM 1154  H4  V00 B  59      48.030  35.798  11.430  1.00  0.00           H  
HETATM 1155  H5  V00 B  59      48.949  36.416  12.830  1.00  0.00           H  
HETATM 1156  H6  V00 B  59      51.392  37.491  11.283  1.00  0.00           H  
HETATM 1157  H7  V00 B  59      51.293  36.383  12.679  1.00  0.00           H  
HETATM 1158  H8  V00 B  59      52.210  34.537  11.265  1.00  0.00           H  
HETATM 1159  H9  V00 B  59      52.296  35.632   9.878  1.00  0.00           H  
HETATM 1160  H10 V00 B  59      53.324  35.919  11.297  1.00  0.00           H  
HETATM 1161  C1  V00 B  60      41.589  97.577  47.043  1.00  0.00           C  
HETATM 1162  C2  V00 B  60      42.696  96.600  47.447  1.00  0.00           C  
HETATM 1163  O1  V00 B  60      43.966  97.214  47.504  1.00  0.00           O  
HETATM 1164  C3  V00 B  60      44.206  98.065  48.612  1.00  0.00           C  
HETATM 1165  C4  V00 B  60      45.691  98.405  48.610  1.00  0.00           C  
HETATM 1166  H1  V00 B  60      41.427  98.325  47.818  1.00  0.00           H  
HETATM 1167  H2  V00 B  60      40.659  97.030  46.886  1.00  0.00           H  
HETATM 1168  H3  V00 B  60      41.863  98.084  46.118  1.00  0.00           H  
HETATM 1169  H4  V00 B  60      42.781  95.809  46.691  1.00  0.00           H  
HETATM 1170  H5  V00 B  60      42.449  96.132  48.415  1.00  0.00           H  
HETATM 1171  H6  V00 B  60      43.609  98.987  48.536  1.00  0.00           H  
HETATM 1172  H7  V00 B  60      43.933  97.555  49.551  1.00  0.00           H  
HETATM 1173  H8  V00 B  60      46.280  97.493  48.693  1.00  0.00           H  
HETATM 1174  H9  V00 B  60      45.955  98.906  47.678  1.00  0.00           H  
HETATM 1175  H10 V00 B  60      45.926  99.062  49.447  1.00  0.00           H  
HETATM 1176  C1  V00 B  61      35.880  11.501  15.303  1.00  0.00           C  
HETATM 1177  C2  V00 B  61      34.758  12.291  14.625  1.00  0.00           C  
HETATM 1178  O1  V00 B  61      34.969  13.686  14.676  1.00  0.00           O  
HETATM 1179  C3  V00 B  61      35.963  14.205  13.809  1.00  0.00           C  
HETATM 1180  C4  V00 B  61      35.843  15.724  13.840  1.00  0.00           C  
HETATM 1181  H1  V00 B  61      36.813  11.595  14.748  1.00  0.00           H  
HETATM 1182  H2  V00 B  61      35.607  10.447  15.353  1.00  0.00           H  
HETATM 1183  H3  V00 B  61      36.036  11.876  16.315  1.00  0.00           H  
HETATM 1184  H4  V00 B  61      33.813  12.113  15.153  1.00  0.00           H  
HETATM 1185  H5  V00 B  61      34.641  11.955  13.580  1.00  0.00           H  
HETATM 1186  H6  V00 B  61      36.969  13.900  14.137  1.00  0.00           H  
HETATM 1187  H7  V00 B  61      35.808  13.831  12.783  1.00  0.00           H  
HETATM 1188  H8  V00 B  61      34.851  16.024  13.507  1.00  0.00           H  
HETATM 1189  H9  V00 B  61      35.994  16.086  14.857  1.00  0.00           H  
HETATM 1190  H10 V00 B  61      36.592  16.171  13.186  1.00  0.00           H  
HETATM 1191  C1  V00 B  62      97.700  50.833  78.826  1.00  0.00           C  
HETATM 1192  C2  V00 B  62      99.070  51.185  79.411  1.00  0.00           C  
HETATM 1193  O1  V00 B  62      99.025  52.316  80.254  1.00  0.00           O  
HETATM 1194  C3  V00 B  62      98.441  52.128  81.532  1.00  0.00           C  
HETATM 1195  C4  V00 B  62      98.727  53.381  82.351  1.00  0.00           C  
HETATM 1196  H1  V00 B  62      97.021  50.489  79.605  1.00  0.00           H  
HETATM 1197  H2  V00 B  62      97.812  50.041  78.085  1.00  0.00           H  
HETATM 1198  H3  V00 B  62      97.267  51.710  78.345  1.00  0.00           H  
HETATM 1199  H4  V00 B  62      99.760  51.446  78.599  1.00  0.00           H  
HETATM 1200  H5  V00 B  62      99.482  50.316  79.952  1.00  0.00           H  
HETATM 1201  H6  V00 B  62      97.354  51.972  81.449  1.00  0.00           H  
HETATM 1202  H7  V00 B  62      98.878  51.243  82.024  1.00  0.00           H  
HETATM 1203  H8  V00 B  62      99.802  53.528  82.439  1.00  0.00           H  
HETATM 1204  H9  V00 B  62      98.296  54.251  81.858  1.00  0.00           H  
HETATM 1205  H10 V00 B  62      98.295  53.283  83.346  1.00  0.00           H  
HETATM 1206  C1  V00 B  63      38.454  33.327  75.685  1.00  0.00           C  
HETATM 1207  C2  V00 B  63      37.072  32.763  75.348  1.00  0.00           C  
HETATM 1208  O1  V00 B  63      36.655  31.769  76.259  1.00  0.00           O  
HETATM 1209  C3  V00 B  63      36.244  32.219  77.539  1.00  0.00           C  
HETATM 1210  C4  V00 B  63      35.604  31.034  78.253  1.00  0.00           C  
HETATM 1211  H1  V00 B  63      38.427  33.892  76.617  1.00  0.00           H  
HETATM 1212  H2  V00 B  63      38.784  33.989  74.885  1.00  0.00           H  
HETATM 1213  H3  V00 B  63      39.170  32.513  75.790  1.00  0.00           H  
HETATM 1214  H4  V00 B  63      37.105  32.273  74.367  1.00  0.00           H  
HETATM 1215  H5  V00 B  63      36.333  33.581  75.303  1.00  0.00           H  
HETATM 1216  H6  V00 B  63      37.103  32.589  78.121  1.00  0.00           H  
HETATM 1217  H7  V00 B  63      35.517  33.042  77.439  1.00  0.00           H  
HETATM 1218  H8  V00 B  63      34.750  30.675  77.682  1.00  0.00           H  
HETATM 1219  H9  V00 B  63      36.326  30.224  78.346  1.00  0.00           H  
HETATM 1220  H10 V00 B  63      35.271  31.332  79.247  1.00  0.00           H  
HETATM 1221  C1  V00 B  64      64.785  50.074  49.341  1.00  0.00           C  
HETATM 1222  C2  V00 B  64      64.520  49.444  47.971  1.00  0.00           C  
HETATM 1223  O1  V00 B  64      65.455  49.854  46.996  1.00  0.00           O  
HETATM 1224  C3  V00 B  64      66.752  49.291  47.089  1.00  0.00           C  
HETATM 1225  C4  V00 B  64      67.502  49.662  45.816  1.00  0.00           C  
HETATM 1226  H1  V00 B  64      65.715  49.700  49.768  1.00  0.00           H  
HETATM 1227  H2  V00 B  64      63.967  49.833  50.019  1.00  0.00           H  
HETATM 1228  H3  V00 B  64      64.857  51.157  49.242  1.00  0.00           H  
HETATM 1229  H4  V00 B  64      63.541  49.770  47.601  1.00  0.00           H  
HETATM 1230  H5  V00 B  64      64.511  48.344  48.059  1.00  0.00           H  
HETATM 1231  H6  V00 B  64      67.289  49.682  47.969  1.00  0.00           H  
HETATM 1232  H7  V00 B  64      66.686  48.194  47.187  1.00  0.00           H  
HETATM 1233  H8  V00 B  64      66.975  49.267  44.948  1.00  0.00           H  
HETATM 1234  H9  V00 B  64      67.561  50.746  45.724  1.00  0.00           H  
HETATM 1235  H10 V00 B  64      68.510  49.250  45.842  1.00  0.00           H  
HETATM 1236  C1  V00 B  65      85.154  85.282  48.468  1.00  0.00           C  
HETATM 1237  C2  V00 B  65      85.442  86.467  47.543  1.00  0.00           C  
HETATM 1238  O1  V00 B  65      84.392  87.410  47.527  1.00  0.00           O  
HETATM 1239  C3  V00 B  65      84.269  88.236  48.673  1.00  0.00           C  
HETATM 1240  C4  V00 B  65      83.259  89.328  48.339  1.00  0.00           C  
HETATM 1241  H1  V00 B  65      85.138  85.597  49.511  1.00  0.00           H  
HETATM 1242  H2  V00 B  65      85.928  84.525  48.344  1.00  0.00           H  
HETATM 1243  H3  V00 B  65      84.188  84.845  48.219  1.00  0.00           H  
HETATM 1244  H4  V00 B  65      85.538  86.111  46.510  1.00  0.00           H  
HETATM 1245  H5  V00 B  65      86.391  86.949  47.834  1.00  0.00           H  
HETATM 1246  H6  V00 B  65      83.920  87.654  49.541  1.00  0.00           H  
HETATM 1247  H7  V00 B  65      85.244  88.683  48.928  1.00  0.00           H  
HETATM 1248  H8  V00 B  65      83.609  89.907  47.486  1.00  0.00           H  
HETATM 1249  H9  V00 B  65      82.299  88.879  48.086  1.00  0.00           H  
HETATM 1250  H10 V00 B  65      83.130  89.990  49.194  1.00  0.00           H  
HETATM 1251  C1  V00 B  66      71.424  30.251  15.625  1.00  0.00           C  
HETATM 1252  C2  V00 B  66      71.326  28.732  15.465  1.00  0.00           C  
HETATM 1253  O1  V00 B  66      72.378  28.200  14.688  1.00  0.00           O  
HETATM 1254  C3  V00 B  66      73.649  28.129  15.311  1.00  0.00           C  
HETATM 1255  C4  V00 B  66      74.553  27.303  14.405  1.00  0.00           C  
HETATM 1256  H1  V00 B  66      72.290  30.524  16.226  1.00  0.00           H  
HETATM 1257  H2  V00 B  66      70.526  30.626  16.115  1.00  0.00           H  
HETATM 1258  H3  V00 B  66      71.515  30.721  14.646  1.00  0.00           H  
HETATM 1259  H4  V00 B  66      70.402  28.479  14.930  1.00  0.00           H  
HETATM 1260  H5  V00 B  66      71.296  28.251  16.457  1.00  0.00           H  
HETATM 1261  H6  V00 B  66      74.075  29.136  15.451  1.00  0.00           H  
HETATM 1262  H7  V00 B  66      73.562  27.652  16.302  1.00  0.00           H  
HETATM 1263  H8  V00 B  66      74.136  26.306  14.275  1.00  0.00           H  
HETATM 1264  H9  V00 B  66      74.632  27.778  13.428  1.00  0.00           H  
HETATM 1265  H10 V00 B  66      75.547  27.221  14.844  1.00  0.00           H  
HETATM 1266  C1  V00 B  67      70.912  62.997  34.919  1.00  0.00           C  
HETATM 1267  C2  V00 B  67      70.503  64.311  34.250  1.00  0.00           C  
HETATM 1268  O1  V00 B  67      69.169  64.293  33.790  1.00  0.00           O  
HETATM 1269  C3  V00 B  67      68.159  64.393  34.779  1.00  0.00           C  
HETATM 1270  C4  V00 B  67      66.835  64.611  34.056  1.00  0.00           C  
HETATM 1271  H1  V00 B  67      70.368  62.848  35.851  1.00  0.00           H  
HETATM 1272  H2  V00 B  67      71.980  63.013  35.136  1.00  0.00           H  
HETATM 1273  H3  V00 B  67      70.699  62.161  34.253  1.00  0.00           H  
HETATM 1274  H4  V00 B  67      71.123  64.479  33.361  1.00  0.00           H  
HETATM 1275  H5  V00 B  67      70.660  65.152  34.947  1.00  0.00           H  
HETATM 1276  H6  V00 B  67      68.109  63.474  35.385  1.00  0.00           H  
HETATM 1277  H7  V00 B  67      68.369  65.239  35.455  1.00  0.00           H  
HETATM 1278  H8  V00 B  67      66.882  65.524  33.465  1.00  0.00           H  
HETATM 1279  H9  V00 B  67      66.636  63.774  33.389  1.00  0.00           H  
HETATM 1280  H10 V00 B  67      66.024  64.694  34.779  1.00  0.00           H  
HETATM 1281  C1  V00 B  68       5.964  51.626  68.717  1.00  0.00           C  
HETATM 1282  C2  V00 B  68       4.811  52.614  68.531  1.00  0.00           C  
HETATM 1283  O1  V00 B  68       3.581  52.107  69.004  1.00  0.00           O  
HETATM 1284  C3  V00 B  68       3.417  52.062  70.411  1.00  0.00           C  
HETATM 1285  C4  V00 B  68       1.954  51.734  70.687  1.00  0.00           C  
HETATM 1286  H1  V00 B  68       6.187  51.482  69.774  1.00  0.00           H  
HETATM 1287  H2  V00 B  68       6.856  52.008  68.221  1.00  0.00           H  
HETATM 1288  H3  V00 B  68       5.700  50.663  68.281  1.00  0.00           H  
HETATM 1289  H4  V00 B  68       4.662  52.807  67.461  1.00  0.00           H  
HETATM 1290  H5  V00 B  68       5.051  53.570  69.027  1.00  0.00           H  
HETATM 1291  H6  V00 B  68       4.066  51.292  70.858  1.00  0.00           H  
HETATM 1292  H7  V00 B  68       3.680  53.035  70.857  1.00  0.00           H  
HETATM 1293  H8  V00 B  68       1.314  52.500  70.252  1.00  0.00           H  
HETATM 1294  H9  V00 B  68       1.700  50.773  70.241  1.00  0.00           H  
HETATM 1295  H10 V00 B  68       1.778  51.687  71.761  1.00  0.00           H  
HETATM 1296  C1  V00 B  69      24.228  83.101  72.192  1.00  0.00           C  
HETATM 1297  C2  V00 B  69      22.825  82.534  71.962  1.00  0.00           C  
HETATM 1298  O1  V00 B  69      22.115  82.339  73.166  1.00  0.00           O  
HETATM 1299  C3  V00 B  69      21.622  83.506  73.803  1.00  0.00           C  
HETATM 1300  C4  V00 B  69      20.687  83.053  74.918  1.00  0.00           C  
HETATM 1301  H1  V00 B  69      24.178  84.120  72.575  1.00  0.00           H  
HETATM 1302  H2  V00 B  69      24.778  83.108  71.251  1.00  0.00           H  
HETATM 1303  H3  V00 B  69      24.763  82.483  72.912  1.00  0.00           H  
HETATM 1304  H4  V00 B  69      22.902  81.542  71.498  1.00  0.00           H  
HETATM 1305  H5  V00 B  69      22.260  83.193  71.281  1.00  0.00           H  
HETATM 1306  H6  V00 B  69      22.446  84.103  74.223  1.00  0.00           H  
HETATM 1307  H7  V00 B  69      21.077  84.134  73.079  1.00  0.00           H  
HETATM 1308  H8  V00 B  69      19.867  82.471  74.500  1.00  0.00           H  
HETATM 1309  H9  V00 B  69      21.231  82.431  75.627  1.00  0.00           H  
HETATM 1310  H10 V00 B  69      20.281  83.920  75.440  1.00  0.00           H  
HETATM 1311  C1  V00 B  70      25.577  90.204  48.899  1.00  0.00           C  
HETATM 1312  C2  V00 B  70      26.942  90.896  48.928  1.00  0.00           C  
HETATM 1313  O1  V00 B  70      27.031  91.878  49.938  1.00  0.00           O  
HETATM 1314  C3  V00 B  70      27.157  91.404  51.268  1.00  0.00           C  
HETATM 1315  C4  V00 B  70      27.491  92.603  52.148  1.00  0.00           C  
HETATM 1316  H1  V00 B  70      25.427  89.600  49.794  1.00  0.00           H  
HETATM 1317  H2  V00 B  70      25.514  89.555  48.025  1.00  0.00           H  
HETATM 1318  H3  V00 B  70      24.785  90.950  48.844  1.00  0.00           H  
HETATM 1319  H4  V00 B  70      27.104  91.427  47.981  1.00  0.00           H  
HETATM 1320  H5  V00 B  70      27.742  90.145  49.047  1.00  0.00           H  
HETATM 1321  H6  V00 B  70      26.220  90.937  51.610  1.00  0.00           H  
HETATM 1322  H7  V00 B  70      27.959  90.650  51.330  1.00  0.00           H  
HETATM 1323  H8  V00 B  70      28.423  93.058  51.814  1.00  0.00           H  
HETATM 1324  H9  V00 B  70      26.697  93.345  52.079  1.00  0.00           H  
HETATM 1325  H10 V00 B  70      27.598  92.287  53.185  1.00  0.00           H  
HETATM 1326  C1  V00 B  71      61.917  53.262  41.088  1.00  0.00           C  
HETATM 1327  C2  V00 B  71      61.987  54.178  42.312  1.00  0.00           C  
HETATM 1328  O1  V00 B  71      63.078  55.072  42.259  1.00  0.00           O  
HETATM 1329  C3  V00 B  71      62.959  56.159  41.357  1.00  0.00           C  
HETATM 1330  C4  V00 B  71      64.109  57.117  41.647  1.00  0.00           C  
HETATM 1331  H1  V00 B  71      61.681  53.831  40.189  1.00  0.00           H  
HETATM 1332  H2  V00 B  71      61.144  52.509  41.237  1.00  0.00           H  
HETATM 1333  H3  V00 B  71      62.875  52.763  40.944  1.00  0.00           H  
HETATM 1334  H4  V00 B  71      62.141  53.573  43.214  1.00  0.00           H  
HETATM 1335  H5  V00 B  71      61.038  54.731  42.422  1.00  0.00           H  
HETATM 1336  H6  V00 B  71      63.013  55.812  40.313  1.00  0.00           H  
HETATM 1337  H7  V00 B  71      61.992  56.669  41.500  1.00  0.00           H  
HETATM 1338  H8  V00 B  71      64.049  57.466  42.676  1.00  0.00           H  
HETATM 1339  H9  V00 B  71      65.061  56.605  41.507  1.00  0.00           H  
HETATM 1340  H10 V00 B  71      64.060  57.973  40.974  1.00  0.00           H  
HETATM 1341  C1  V00 B  72      49.224  24.507  77.613  1.00  0.00           C  
HETATM 1342  C2  V00 B  72      48.052  25.476  77.439  1.00  0.00           C  
HETATM 1343  O1  V00 B  72      47.453  25.380  76.164  1.00  0.00           O  
HETATM 1344  C3  V00 B  72      46.645  24.239  75.931  1.00  0.00           C  
HETATM 1345  C4  V00 B  72      45.908  24.466  74.617  1.00  0.00           C  
HETATM 1346  H1  V00 B  72      48.877  23.474  77.619  1.00  0.00           H  
HETATM 1347  H2  V00 B  72      49.730  24.711  78.556  1.00  0.00           H  
HETATM 1348  H3  V00 B  72      49.932  24.633  76.795  1.00  0.00           H  
HETATM 1349  H4  V00 B  72      48.414  26.508  77.520  1.00  0.00           H  
HETATM 1350  H5  V00 B  72      47.303  25.306  78.231  1.00  0.00           H  
HETATM 1351  H6  V00 B  72      47.260  23.328  75.865  1.00  0.00           H  
HETATM 1352  H7  V00 B  72      45.924  24.108  76.755  1.00  0.00           H  
HETATM 1353  H8  V00 B  72      45.293  25.362  74.686  1.00  0.00           H  
HETATM 1354  H9  V00 B  72      46.626  24.597  73.808  1.00  0.00           H  
HETATM 1355  H10 V00 B  72      45.270  23.610  74.393  1.00  0.00           H  
HETATM 1356  C1  V00 B  73      88.743  93.306  25.126  1.00  0.00           C  
HETATM 1357  C2  V00 B  73      88.453  94.760  24.744  1.00  0.00           C  
HETATM 1358  O1  V00 B  73      87.082  95.083  24.841  1.00  0.00           O  
HETATM 1359  C3  V00 B  73      86.564  95.243  26.151  1.00  0.00           C  
HETATM 1360  C4  V00 B  73      85.164  95.831  26.016  1.00  0.00           C  
HETATM 1361  H1  V00 B  73      88.560  93.138  26.187  1.00  0.00           H  
HETATM 1362  H2  V00 B  73      89.785  93.071  24.909  1.00  0.00           H  
HETATM 1363  H3  V00 B  73      88.102  92.638  24.551  1.00  0.00           H  
HETATM 1364  H4  V00 B  73      88.724  94.924  23.694  1.00  0.00           H  
HETATM 1365  H5  V00 B  73      89.056  95.440  25.370  1.00  0.00           H  
HETATM 1366  H6  V00 B  73      86.516  94.276  26.676  1.00  0.00           H  
HETATM 1367  H7  V00 B  73      87.208  95.920  26.736  1.00  0.00           H  
HETATM 1368  H8  V00 B  73      85.214  96.791  25.505  1.00  0.00           H  
HETATM 1369  H9  V00 B  73      84.535  95.159  25.434  1.00  0.00           H  
HETATM 1370  H10 V00 B  73      84.722  95.972  27.002  1.00  0.00           H  
HETATM 1371  C1  V00 B  74      69.833  52.779  83.193  1.00  0.00           C  
HETATM 1372  C2  V00 B  74      70.090  54.028  84.040  1.00  0.00           C  
HETATM 1373  O1  V00 B  74      68.949  54.851  84.152  1.00  0.00           O  
HETATM 1374  C3  V00 B  74      67.919  54.388  85.010  1.00  0.00           C  
HETATM 1375  C4  V00 B  74      66.923  55.528  85.179  1.00  0.00           C  
HETATM 1376  H1  V00 B  74      69.136  52.107  83.692  1.00  0.00           H  
HETATM 1377  H2  V00 B  74      70.772  52.250  83.028  1.00  0.00           H  
HETATM 1378  H3  V00 B  74      69.414  53.066  82.229  1.00  0.00           H  
HETATM 1379  H4  V00 B  74      70.857  54.647  83.557  1.00  0.00           H  
HETATM 1380  H5  V00 B  74      70.457  53.736  85.039  1.00  0.00           H  
HETATM 1381  H6  V00 B  74      67.415  53.508  84.579  1.00  0.00           H  
HETATM 1382  H7  V00 B  74      68.339  54.099  85.988  1.00  0.00           H  
HETATM 1383  H8  V00 B  74      67.421  56.394  85.613  1.00  0.00           H  
HETATM 1384  H9  V00 B  74      66.515  55.811  84.209  1.00  0.00           H  
HETATM 1385  H10 V00 B  74      66.108  55.218  85.833  1.00  0.00           H  
HETATM 1386  C1  V00 B  75      23.466  81.231  59.361  1.00  0.00           C  
HETATM 1387  C2  V00 B  75      22.493  80.065  59.558  1.00  0.00           C  
HETATM 1388  O1  V00 B  75      21.149  80.438  59.341  1.00  0.00           O  
HETATM 1389  C3  V00 B  75      20.759  80.636  57.993  1.00  0.00           C  
HETATM 1390  C4  V00 B  75      19.242  80.773  57.974  1.00  0.00           C  
HETATM 1391  H1  V00 B  75      23.497  81.539  58.317  1.00  0.00           H  
HETATM 1392  H2  V00 B  75      24.467  80.928  59.667  1.00  0.00           H  
HETATM 1393  H3  V00 B  75      23.152  82.080  59.967  1.00  0.00           H  
HETATM 1394  H4  V00 B  75      22.542  79.719  60.598  1.00  0.00           H  
HETATM 1395  H5  V00 B  75      22.774  79.226  58.898  1.00  0.00           H  
HETATM 1396  H6  V00 B  75      21.224  81.544  57.578  1.00  0.00           H  
HETATM 1397  H7  V00 B  75      21.072  79.777  57.375  1.00  0.00           H  
HETATM 1398  H8  V00 B  75      18.783  79.871  58.377  1.00  0.00           H  
HETATM 1399  H9  V00 B  75      18.939  81.621  58.589  1.00  0.00           H  
HETATM 1400  H10 V00 B  75      18.893  80.928  56.954  1.00  0.00           H  
HETATM 1401  C1  V00 B  76      29.339  44.073  14.947  1.00  0.00           C  
HETATM 1402  C2  V00 B  76      28.627  42.950  15.705  1.00  0.00           C  
HETATM 1403  O1  V00 B  76      27.229  43.139  15.767  1.00  0.00           O  
HETATM 1404  C3  V00 B  76      26.506  42.896  14.572  1.00  0.00           C  
HETATM 1405  C4  V00 B  76      25.024  42.908  14.928  1.00  0.00           C  
HETATM 1406  H1  V00 B  76      29.076  44.058  13.890  1.00  0.00           H  
HETATM 1407  H2  V00 B  76      30.418  43.951  15.041  1.00  0.00           H  
HETATM 1408  H3  V00 B  76      29.054  45.039  15.365  1.00  0.00           H  
HETATM 1409  H4  V00 B  76      28.972  42.934  16.746  1.00  0.00           H  
HETATM 1410  H5  V00 B  76      28.865  41.976  15.244  1.00  0.00           H  
HETATM 1411  H6  V00 B  76      26.718  43.672  13.819  1.00  0.00           H  
HETATM 1412  H7  V00 B  76      26.789  41.919  14.147  1.00  0.00           H  
HETATM 1413  H8  V00 B  76      24.815  42.134  15.665  1.00  0.00           H  
HETATM 1414  H9  V00 B  76      24.753  43.875  15.350  1.00  0.00           H  
HETATM 1415  H10 V00 B  76      24.425  42.725  14.036  1.00  0.00           H  
HETATM 1416  C1  V00 B  77      11.219  56.348  66.641  1.00  0.00           C  
HETATM 1417  C2  V00 B  77      12.610  56.982  66.561  1.00  0.00           C  
HETATM 1418  O1  V00 B  77      12.668  58.047  65.636  1.00  0.00           O  
HETATM 1419  C3  V00 B  77      12.053  59.261  66.031  1.00  0.00           C  
HETATM 1420  C4  V00 B  77      12.453  60.324  65.016  1.00  0.00           C  
HETATM 1421  H1  V00 B  77      10.498  57.043  67.072  1.00  0.00           H  
HETATM 1422  H2  V00 B  77      11.259  55.455  67.264  1.00  0.00           H  
HETATM 1423  H3  V00 B  77      10.882  56.069  65.643  1.00  0.00           H  
HETATM 1424  H4  V00 B  77      13.332  56.237  66.204  1.00  0.00           H  
HETATM 1425  H5  V00 B  77      12.926  57.322  67.562  1.00  0.00           H  
HETATM 1426  H6  V00 B  77      10.957  59.157  66.055  1.00  0.00           H  
HETATM 1427  H7  V00 B  77      12.393  59.549  67.040  1.00  0.00           H  
HETATM 1428  H8  V00 B  77      13.537  60.432  65.000  1.00  0.00           H  
HETATM 1429  H9  V00 B  77      12.117  60.032  64.022  1.00  0.00           H  
HETATM 1430  H10 V00 B  77      12.002  61.281  65.279  1.00  0.00           H  
HETATM 1431  C1  V00 B  78      78.198  51.648  40.736  1.00  0.00           C  
HETATM 1432  C2  V00 B  78      79.252  52.479  40.000  1.00  0.00           C  
HETATM 1433  O1  V00 B  78      78.704  53.624  39.381  1.00  0.00           O  
HETATM 1434  C3  V00 B  78      78.347  54.695  40.239  1.00  0.00           C  
HETATM 1435  C4  V00 B  78      78.028  55.896  39.357  1.00  0.00           C  
HETATM 1436  H1  V00 B  78      77.807  52.189  41.598  1.00  0.00           H  
HETATM 1437  H2  V00 B  78      78.643  50.715  41.081  1.00  0.00           H  
HETATM 1438  H3  V00 B  78      77.372  51.419  40.063  1.00  0.00           H  
HETATM 1439  H4  V00 B  78      79.689  51.883  39.190  1.00  0.00           H  
HETATM 1440  H5  V00 B  78      80.058  52.765  40.697  1.00  0.00           H  
HETATM 1441  H6  V00 B  78      77.468  54.433  40.850  1.00  0.00           H  
HETATM 1442  H7  V00 B  78      79.181  54.932  40.920  1.00  0.00           H  
HETATM 1443  H8  V00 B  78      78.901  56.159  38.760  1.00  0.00           H  
HETATM 1444  H9  V00 B  78      77.206  55.654  38.684  1.00  0.00           H  
HETATM 1445  H10 V00 B  78      77.746  56.748  39.974  1.00  0.00           H  
HETATM 1446  C1  V00 B  79      39.780   7.696  84.410  1.00  0.00           C  
HETATM 1447  C2  V00 B  79      39.141   6.317  84.592  1.00  0.00           C  
HETATM 1448  O1  V00 B  79      39.958   5.273  84.107  1.00  0.00           O  
HETATM 1449  C3  V00 B  79      41.089   4.938  84.894  1.00  0.00           C  
HETATM 1450  C4  V00 B  79      41.667   3.645  84.332  1.00  0.00           C  
HETATM 1451  H1  V00 B  79      40.660   7.804  85.043  1.00  0.00           H  
HETATM 1452  H2  V00 B  79      39.061   8.470  84.677  1.00  0.00           H  
HETATM 1453  H3  V00 B  79      40.078   7.831  83.371  1.00  0.00           H  
HETATM 1454  H4  V00 B  79      38.213   6.263  84.011  1.00  0.00           H  
HETATM 1455  H5  V00 B  79      38.897   6.154  85.656  1.00  0.00           H  
HETATM 1456  H6  V00 B  79      41.846   5.737  84.854  1.00  0.00           H  
HETATM 1457  H7  V00 B  79      40.792   4.798  85.947  1.00  0.00           H  
HETATM 1458  H8  V00 B  79      40.920   2.854  84.379  1.00  0.00           H  
HETATM 1459  H9  V00 B  79      41.955   3.790  83.291  1.00  0.00           H  
HETATM 1460  H10 V00 B  79      42.543   3.347  84.907  1.00  0.00           H  
HETATM 1461  C1  V00 B  80      46.840  82.894  48.578  1.00  0.00           C  
HETATM 1462  C2  V00 B  80      45.606  81.989  48.595  1.00  0.00           C  
HETATM 1463  O1  V00 B  80      44.492  82.580  47.962  1.00  0.00           O  
HETATM 1464  C3  V00 B  80      44.527  82.636  46.546  1.00  0.00           C  
HETATM 1465  C4  V00 B  80      43.143  83.064  46.074  1.00  0.00           C  
HETATM 1466  H1  V00 B  80      47.216  83.022  47.564  1.00  0.00           H  
HETATM 1467  H2  V00 B  80      47.627  82.452  49.189  1.00  0.00           H  
HETATM 1468  H3  V00 B  80      46.585  83.874  48.983  1.00  0.00           H  
HETATM 1469  H4  V00 B  80      45.298  81.808  49.632  1.00  0.00           H  
HETATM 1470  H5  V00 B  80      45.846  81.018  48.128  1.00  0.00           H  
HETATM 1471  H6  V00 B  80      45.283  83.358  46.199  1.00  0.00           H  
HETATM 1472  H7  V00 B  80      44.782  81.646  46.131  1.00  0.00           H  
HETATM 1473  H8  V00 B  80      42.398  82.345  46.410  1.00  0.00           H  
HETATM 1474  H9  V00 B  80      42.896  84.041  46.489  1.00  0.00           H  
HETATM 1475  H10 V00 B  80      43.121  83.123  44.986  1.00  0.00           H  
HETATM 1476  C1  V00 B  81      73.030  67.204  75.099  1.00  0.00           C  
HETATM 1477  C2  V00 B  81      72.623  66.312  73.923  1.00  0.00           C  
HETATM 1478  O1  V00 B  81      72.241  65.016  74.333  1.00  0.00           O  
HETATM 1479  C3  V00 B  81      70.975  64.900  74.959  1.00  0.00           C  
HETATM 1480  C4  V00 B  81      70.662  63.414  75.079  1.00  0.00           C  
HETATM 1481  H1  V00 B  81      72.172  67.427  75.734  1.00  0.00           H  
HETATM 1482  H2  V00 B  81      73.439  68.141  74.723  1.00  0.00           H  
HETATM 1483  H3  V00 B  81      73.788  66.702  75.699  1.00  0.00           H  
HETATM 1484  H4  V00 B  81      73.482  66.172  73.255  1.00  0.00           H  
HETATM 1485  H5  V00 B  81      71.811  66.792  73.351  1.00  0.00           H  
HETATM 1486  H6  V00 B  81      70.985  65.364  75.958  1.00  0.00           H  
HETATM 1487  H7  V00 B  81      70.203  65.405  74.354  1.00  0.00           H  
HETATM 1488  H8  V00 B  81      70.643  62.958  74.090  1.00  0.00           H  
HETATM 1489  H9  V00 B  81      71.430  62.921  75.675  1.00  0.00           H  
HETATM 1490  H10 V00 B  81      69.693  63.273  75.558  1.00  0.00           H  
HETATM 1491  C1  V00 B  82      68.520  15.579  47.215  1.00  0.00           C  
HETATM 1492  C2  V00 B  82      67.228  14.781  47.022  1.00  0.00           C  
HETATM 1493  O1  V00 B  82      66.613  15.038  45.778  1.00  0.00           O  
HETATM 1494  C3  V00 B  82      67.230  14.462  44.639  1.00  0.00           C  
HETATM 1495  C4  V00 B  82      66.277  14.647  43.464  1.00  0.00           C  
HETATM 1496  H1  V00 B  82      69.293  15.243  46.524  1.00  0.00           H  
HETATM 1497  H2  V00 B  82      68.882  15.448  48.235  1.00  0.00           H  
HETATM 1498  H3  V00 B  82      68.330  16.638  47.040  1.00  0.00           H  
HETATM 1499  H4  V00 B  82      66.496  15.079  47.783  1.00  0.00           H  
HETATM 1500  H5  V00 B  82      67.432  13.703  47.138  1.00  0.00           H  
HETATM 1501  H6  V00 B  82      68.192  14.953  44.422  1.00  0.00           H  
HETATM 1502  H7  V00 B  82      67.422  13.390  44.810  1.00  0.00           H  
HETATM 1503  H8  V00 B  82      65.329  14.154  43.676  1.00  0.00           H  
HETATM 1504  H9  V00 B  82      66.089  15.708  43.303  1.00  0.00           H  
HETATM 1505  H10 V00 B  82      66.710  14.218  42.561  1.00  0.00           H  
HETATM 1506  C1  V00 B  83      80.421  85.459  38.218  1.00  0.00           C  
HETATM 1507  C2  V00 B  83      79.732  84.336  38.997  1.00  0.00           C  
HETATM 1508  O1  V00 B  83      78.350  84.566  39.171  1.00  0.00           O  
HETATM 1509  C3  V00 B  83      77.531  84.380  38.029  1.00  0.00           C  
HETATM 1510  C4  V00 B  83      76.082  84.426  38.497  1.00  0.00           C  
HETATM 1511  H1  V00 B  83      80.078  85.483  37.184  1.00  0.00           H  
HETATM 1512  H2  V00 B  83      81.499  85.301  38.225  1.00  0.00           H  
HETATM 1513  H3  V00 B  83      80.200  86.420  38.682  1.00  0.00           H  
HETATM 1514  H4  V00 B  83      80.154  84.279  40.008  1.00  0.00           H  
HETATM 1515  H5  V00 B  83      79.903  83.369  38.493  1.00  0.00           H  
HETATM 1516  H6  V00 B  83      77.711  85.171  37.284  1.00  0.00           H  
HETATM 1517  H7  V00 B  83      77.749  83.408  37.557  1.00  0.00           H  
HETATM 1518  H8  V00 B  83      75.904  83.639  39.228  1.00  0.00           H  
HETATM 1519  H9  V00 B  83      75.874  85.388  38.965  1.00  0.00           H  
HETATM 1520  H10 V00 B  83      75.411  84.289  37.650  1.00  0.00           H  
HETATM 1521  C1  V00 B  84      65.178  35.672  10.154  1.00  0.00           C  
HETATM 1522  C2  V00 B  84      65.424  37.049   9.533  1.00  0.00           C  
HETATM 1523  O1  V00 B  84      66.785  37.272   9.231  1.00  0.00           O  
HETATM 1524  C3  V00 B  84      67.300  36.585   8.102  1.00  0.00           C  
HETATM 1525  C4  V00 B  84      68.682  37.160   7.813  1.00  0.00           C  
HETATM 1526  H1  V00 B  84      65.366  34.879   9.431  1.00  0.00           H  
HETATM 1527  H2  V00 B  84      64.143  35.601  10.489  1.00  0.00           H  
HETATM 1528  H3  V00 B  84      65.837  35.529  11.010  1.00  0.00           H  
HETATM 1529  H4  V00 B  84      65.147  37.830  10.252  1.00  0.00           H  
HETATM 1530  H5  V00 B  84      64.802  37.170   8.630  1.00  0.00           H  
HETATM 1531  H6  V00 B  84      67.377  35.505   8.300  1.00  0.00           H  
HETATM 1532  H7  V00 B  84      66.637  36.729   7.233  1.00  0.00           H  
HETATM 1533  H8  V00 B  84      68.603  38.227   7.609  1.00  0.00           H  
HETATM 1534  H9  V00 B  84      69.330  37.018   8.677  1.00  0.00           H  
HETATM 1535  H10 V00 B  84      69.121  36.661   6.950  1.00  0.00           H  
HETATM 1536  C1  V00 B  85       9.825   7.699  15.974  1.00  0.00           C  
HETATM 1537  C2  V00 B  85      10.291   6.343  16.511  1.00  0.00           C  
HETATM 1538  O1  V00 B  85       9.581   5.263  15.944  1.00  0.00           O  
HETATM 1539  C3  V00 B  85       9.902   4.930  14.604  1.00  0.00           C  
HETATM 1540  C4  V00 B  85       9.221   3.603  14.290  1.00  0.00           C  
HETATM 1541  H1  V00 B  85      10.077   7.809  14.920  1.00  0.00           H  
HETATM 1542  H2  V00 B  85      10.307   8.499  16.535  1.00  0.00           H  
HETATM 1543  H3  V00 B  85       8.744   7.789  16.086  1.00  0.00           H  
HETATM 1544  H4  V00 B  85      10.102   6.291  17.590  1.00  0.00           H  
HETATM 1545  H5  V00 B  85      11.375   6.225  16.341  1.00  0.00           H  
HETATM 1546  H6  V00 B  85       9.548   5.708  13.910  1.00  0.00           H  
HETATM 1547  H7  V00 B  85      10.994   4.835  14.486  1.00  0.00           H  
HETATM 1548  H8  V00 B  85       9.578   2.833  14.972  1.00  0.00           H  
HETATM 1549  H9  V00 B  85       8.143   3.703  14.412  1.00  0.00           H  
HETATM 1550  H10 V00 B  85       9.439   3.305  13.265  1.00  0.00           H  
HETATM 1551  C1  V00 B  86      17.745  92.842  14.737  1.00  0.00           C  
HETATM 1552  C2  V00 B  86      17.616  91.339  14.997  1.00  0.00           C  
HETATM 1553  O1  V00 B  86      18.840  90.748  15.382  1.00  0.00           O  
HETATM 1554  C3  V00 B  86      19.283  91.017  16.701  1.00  0.00           C  
HETATM 1555  C4  V00 B  86      20.461  90.092  16.981  1.00  0.00           C  
HETATM 1556  H1  V00 B  86      17.959  93.380  15.660  1.00  0.00           H  
HETATM 1557  H2  V00 B  86      16.813  93.222  14.319  1.00  0.00           H  
HETATM 1558  H3  V00 B  86      18.552  93.026  14.029  1.00  0.00           H  
HETATM 1559  H4  V00 B  86      17.318  90.831  14.072  1.00  0.00           H  
HETATM 1560  H5  V00 B  86      16.841  91.155  15.761  1.00  0.00           H  
HETATM 1561  H6  V00 B  86      19.597  92.068  16.804  1.00  0.00           H  
HETATM 1562  H7  V00 B  86      18.470  90.830  17.422  1.00  0.00           H  
HETATM 1563  H8  V00 B  86      20.147  89.054  16.888  1.00  0.00           H  
HETATM 1564  H9  V00 B  86      21.259  90.281  16.264  1.00  0.00           H  
HETATM 1565  H10 V00 B  86      20.839  90.263  17.989  1.00  0.00           H  
HETATM 1566  C1  V00 B  87      53.378  76.221  48.156  1.00  0.00           C  
HETATM 1567  C2  V00 B  87      52.213  76.363  47.173  1.00  0.00           C  
HETATM 1568  O1  V00 B  87      52.181  75.324  46.218  1.00  0.00           O  
HETATM 1569  C3  V00 B  87      51.740  74.058  46.677  1.00  0.00           C  
HETATM 1570  C4  V00 B  87      51.541  73.174  45.452  1.00  0.00           C  
HETATM 1571  H1  V00 B  87      53.244  75.349  48.796  1.00  0.00           H  
HETATM 1572  H2  V00 B  87      53.436  77.109  48.785  1.00  0.00           H  
HETATM 1573  H3  V00 B  87      54.313  76.112  47.608  1.00  0.00           H  
HETATM 1574  H4  V00 B  87      52.328  77.291  46.601  1.00  0.00           H  
HETATM 1575  H5  V00 B  87      51.259  76.410  47.726  1.00  0.00           H  
HETATM 1576  H6  V00 B  87      52.483  73.603  47.351  1.00  0.00           H  
HETATM 1577  H7  V00 B  87      50.792  74.162  47.231  1.00  0.00           H  
HETATM 1578  H8  V00 B  87      50.800  73.620  44.790  1.00  0.00           H  
HETATM 1579  H9  V00 B  87      52.480  73.078  44.908  1.00  0.00           H  
HETATM 1580  H10 V00 B  87      51.201  72.185  45.756  1.00  0.00           H  
HETATM 1581  C1  V00 B  88      92.908  40.172  66.262  1.00  0.00           C  
HETATM 1582  C2  V00 B  88      92.820  40.302  67.785  1.00  0.00           C  
HETATM 1583  O1  V00 B  88      93.879  39.643  68.447  1.00  0.00           O  
HETATM 1584  C3  V00 B  88      95.147  40.274  68.389  1.00  0.00           C  
HETATM 1585  C4  V00 B  88      96.062  39.544  69.365  1.00  0.00           C  
HETATM 1586  H1  V00 B  88      93.770  40.715  65.874  1.00  0.00           H  
HETATM 1587  H2  V00 B  88      92.005  40.580  65.808  1.00  0.00           H  
HETATM 1588  H3  V00 B  88      93.002  39.123  65.985  1.00  0.00           H  
HETATM 1589  H4  V00 B  88      91.901  39.820  68.141  1.00  0.00           H  
HETATM 1590  H5  V00 B  88      92.788  41.367  68.070  1.00  0.00           H  
HETATM 1591  H6  V00 B  88      95.566  40.223  67.372  1.00  0.00           H  
HETATM 1592  H7  V00 B  88      95.059  41.336  68.671  1.00  0.00           H  
HETATM 1593  H8  V00 B  88      95.651  39.602  70.372  1.00  0.00           H  
HETATM 1594  H9  V00 B  88      96.143  38.494  69.083  1.00  0.00           H  
HETATM 1595  H10 V00 B  88      97.054  39.994  69.356  1.00  0.00           H  
HETATM 1596  C1  V00 B  89      35.257  72.883  97.275  1.00  0.00           C  
HETATM 1597  C2  V00 B  89      35.027  74.344  97.666  1.00  0.00           C  
HETATM 1598  O1  V00 B  89      35.999  74.823  98.572  1.00  0.00           O  
HETATM 1599  C3  V00 B  89      37.284  75.089  98.036  1.00  0.00           C  
HETATM 1600  C4  V00 B  89      38.079  75.824  99.107  1.00  0.00           C  
HETATM 1601  H1  V00 B  89      36.167  72.776  96.685  1.00  0.00           H  
HETATM 1602  H2  V00 B  89      34.414  72.525  96.685  1.00  0.00           H  
HETATM 1603  H3  V00 B  89      35.348  72.270  98.171  1.00  0.00           H  
HETATM 1604  H4  V00 B  89      34.065  74.438  98.185  1.00  0.00           H  
HETATM 1605  H5  V00 B  89      34.997  74.975  96.762  1.00  0.00           H  
HETATM 1606  H6  V00 B  89      37.797  74.153  97.762  1.00  0.00           H  
HETATM 1607  H7  V00 B  89      37.197  75.711  97.129  1.00  0.00           H  
HETATM 1608  H8  V00 B  89      37.575  76.753  99.370  1.00  0.00           H  
HETATM 1609  H9  V00 B  89      38.158  75.205 100.000  1.00  0.00           H  
HETATM 1610  H10 V00 B  89      39.080  76.051  98.739  1.00  0.00           H  
HETATM 1611  C1  V00 B  90      42.836  97.867  16.042  1.00  0.00           C  
HETATM 1612  C2  V00 B  90      41.620  97.133  15.471  1.00  0.00           C  
HETATM 1613  O1  V00 B  90      41.942  95.845  14.991  1.00  0.00           O  
HETATM 1614  C3  V00 B  90      42.180  94.848  15.970  1.00  0.00           C  
HETATM 1615  C4  V00 B  90      42.251  93.508  15.247  1.00  0.00           C  
HETATM 1616  H1  V00 B  90      43.191  97.384  16.952  1.00  0.00           H  
HETATM 1617  H2  V00 B  90      42.565  98.897  16.275  1.00  0.00           H  
HETATM 1618  H3  V00 B  90      43.643  97.870  15.310  1.00  0.00           H  
HETATM 1619  H4  V00 B  90      41.232  97.685  14.606  1.00  0.00           H  
HETATM 1620  H5  V00 B  90      40.825  97.074  16.233  1.00  0.00           H  
HETATM 1621  H6  V00 B  90      43.126  95.038  16.502  1.00  0.00           H  
HETATM 1622  H7  V00 B  90      41.365  94.839  16.712  1.00  0.00           H  
HETATM 1623  H8  V00 B  90      41.312  93.318  14.728  1.00  0.00           H  
HETATM 1624  H9  V00 B  90      43.056  93.525  14.514  1.00  0.00           H  
HETATM 1625  H10 V00 B  90      42.434  92.707  15.962  1.00  0.00           H  
HETATM 1626  C1  V00 B  91      33.190  13.975  45.625  1.00  0.00           C  
HETATM 1627  C2  V00 B  91      33.489  12.619  46.268  1.00  0.00           C  
HETATM 1628  O1  V00 B  91      32.542  11.632  45.919  1.00  0.00           O  
HETATM 1629  C3  V00 B  91      32.627  11.114  44.602  1.00  0.00           C  
HETATM 1630  C4  V00 B  91      31.700   9.907  44.528  1.00  0.00           C  
HETATM 1631  H1  V00 B  91      33.319  13.931  44.544  1.00  0.00           H  
HETATM 1632  H2  V00 B  91      33.867  14.728  46.028  1.00  0.00           H  
HETATM 1633  H3  V00 B  91      32.163  14.269  45.843  1.00  0.00           H  
HETATM 1634  H4  V00 B  91      33.435  12.710  47.360  1.00  0.00           H  
HETATM 1635  H5  V00 B  91      34.507  12.291  45.996  1.00  0.00           H  
HETATM 1636  H6  V00 B  91      32.321  11.869  43.861  1.00  0.00           H  
HETATM 1637  H7  V00 B  91      33.664  10.813  44.377  1.00  0.00           H  
HETATM 1638  H8  V00 B  91      32.009   9.158  45.255  1.00  0.00           H  
HETATM 1639  H9  V00 B  91      30.678  10.211  44.754  1.00  0.00           H  
HETATM 1640  H10 V00 B  91      31.731   9.473  43.529  1.00  0.00           H  
HETATM 1641  C1  V00 B  92      88.437  70.568  39.320  1.00  0.00           C  
HETATM 1642  C2  V00 B  92      88.342  72.023  38.856  1.00  0.00           C  
HETATM 1643  O1  V00 B  92      87.033  72.542  38.960  1.00  0.00           O  
HETATM 1644  C3  V00 B  92      86.579  72.848  40.268  1.00  0.00           C  
HETATM 1645  C4  V00 B  92      85.272  73.619  40.125  1.00  0.00           C  
HETATM 1646  H1  V00 B  92      88.263  70.489  40.393  1.00  0.00           H  
HETATM 1647  H2  V00 B  92      89.429  70.177  39.098  1.00  0.00           H  
HETATM 1648  H3  V00 B  92      87.693  69.965  38.799  1.00  0.00           H  
HETATM 1649  H4  V00 B  92      88.604  72.087  37.793  1.00  0.00           H  
HETATM 1650  H5  V00 B  92      89.052  72.647  39.428  1.00  0.00           H  
HETATM 1651  H6  V00 B  92      86.411  71.929  40.851  1.00  0.00           H  
HETATM 1652  H7  V00 B  92      87.327  73.460  40.798  1.00  0.00           H  
HETATM 1653  H8  V00 B  92      85.441  74.531  39.555  1.00  0.00           H  
HETATM 1654  H9  V00 B  92      84.539  73.010  39.597  1.00  0.00           H  
HETATM 1655  H10 V00 B  92      84.881  73.877  41.108  1.00  0.00           H  
HETATM 1656  C1  V00 B  93       5.648  95.622  72.005  1.00  0.00           C  
HETATM 1657  C2  V00 B  93       7.171  95.747  71.921  1.00  0.00           C  
HETATM 1658  O1  V00 B  93       7.594  97.068  71.658  1.00  0.00           O  
HETATM 1659  C3  V00 B  93       7.500  97.986  72.734  1.00  0.00           C  
HETATM 1660  C4  V00 B  93       8.235  99.253  72.314  1.00  0.00           C  
HETATM 1661  H1  V00 B  93       5.262  96.146  72.879  1.00  0.00           H  
HETATM 1662  H2  V00 B  93       5.371  94.570  72.076  1.00  0.00           H  
HETATM 1663  H3  V00 B  93       5.193  96.049  71.111  1.00  0.00           H  
HETATM 1664  H4  V00 B  93       7.543  95.143  71.084  1.00  0.00           H  
HETATM 1665  H5  V00 B  93       7.631  95.372  72.852  1.00  0.00           H  
HETATM 1666  H6  V00 B  93       6.448  98.219  72.962  1.00  0.00           H  
HETATM 1667  H7  V00 B  93       7.962  97.560  73.640  1.00  0.00           H  
HETATM 1668  H8  V00 B  93       9.277  99.023  72.097  1.00  0.00           H  
HETATM 1669  H9  V00 B  93       7.775  99.667  71.417  1.00  0.00           H  
HETATM 1670  H10 V00 B  93       8.190  99.993  73.113  1.00  0.00           H  
HETATM 1671  C1  V00 B  94       5.275  36.595  91.697  1.00  0.00           C  
HETATM 1672  C2  V00 B  94       6.006  37.283  92.852  1.00  0.00           C  
HETATM 1673  O1  V00 B  94       7.409  37.179  92.744  1.00  0.00           O  
HETATM 1674  C3  V00 B  94       8.029  37.995  91.764  1.00  0.00           C  
HETATM 1675  C4  V00 B  94       9.533  37.917  91.994  1.00  0.00           C  
HETATM 1676  H1  V00 B  94       5.454  37.116  90.757  1.00  0.00           H  
HETATM 1677  H2  V00 B  94       4.203  36.589  91.894  1.00  0.00           H  
HETATM 1678  H3  V00 B  94       5.623  35.567  91.599  1.00  0.00           H  
HETATM 1679  H4  V00 B  94       5.742  36.792  93.797  1.00  0.00           H  
HETATM 1680  H5  V00 B  94       5.700  38.342  92.912  1.00  0.00           H  
HETATM 1681  H6  V00 B  94       7.785  37.644  90.749  1.00  0.00           H  
HETATM 1682  H7  V00 B  94       7.682  39.037  91.860  1.00  0.00           H  
HETATM 1683  H8  V00 B  94       9.774  38.272  92.995  1.00  0.00           H  
HETATM 1684  H9  V00 B  94       9.869  36.885  91.900  1.00  0.00           H  
HETATM 1685  H10 V00 B  94      10.056  38.531  91.260  1.00  0.00           H  
HETATM 1686  C1  V00 B  95      10.804  33.791  65.912  1.00  0.00           C  
HETATM 1687  C2  V00 B  95      10.124  33.863  64.543  1.00  0.00           C  
HETATM 1688  O1  V00 B  95      10.713  34.826  63.695  1.00  0.00           O  
HETATM 1689  C3  V00 B  95      11.972  34.491  63.138  1.00  0.00           C  
HETATM 1690  C4  V00 B  95      12.292  35.536  62.076  1.00  0.00           C  
HETATM 1691  H1  V00 B  95      11.819  33.404  65.824  1.00  0.00           H  
HETATM 1692  H2  V00 B  95      10.235  33.134  66.569  1.00  0.00           H  
HETATM 1693  H3  V00 B  95      10.847  34.786  66.356  1.00  0.00           H  
HETATM 1694  H4  V00 B  95       9.080  34.174  64.668  1.00  0.00           H  
HETATM 1695  H5  V00 B  95      10.136  32.868  64.065  1.00  0.00           H  
HETATM 1696  H6  V00 B  95      12.757  34.489  63.912  1.00  0.00           H  
HETATM 1697  H7  V00 B  95      11.934  33.486  62.685  1.00  0.00           H  
HETATM 1698  H8  V00 B  95      11.520  35.531  61.308  1.00  0.00           H  
HETATM 1699  H9  V00 B  95      12.325  36.526  62.530  1.00  0.00           H  
HETATM 1700  H10 V00 B  95      13.257  35.320  61.618  1.00  0.00           H  
HETATM 1701  C1  V00 B  96      62.084  73.975  92.990  1.00  0.00           C  
HETATM 1702  C2  V00 B  96      62.967  75.225  92.969  1.00  0.00           C  
HETATM 1703  O1  V00 B  96      63.065  75.841  94.236  1.00  0.00           O  
HETATM 1704  C3  V00 B  96      63.880  75.187  95.194  1.00  0.00           C  
HETATM 1705  C4  V00 B  96      64.046  76.138  96.373  1.00  0.00           C  
HETATM 1706  H1  V00 B  96      62.547  73.181  93.576  1.00  0.00           H  
HETATM 1707  H2  V00 B  96      61.935  73.616  91.972  1.00  0.00           H  
HETATM 1708  H3  V00 B  96      61.115  74.214  93.427  1.00  0.00           H  
HETATM 1709  H4  V00 B  96      62.522  75.977  92.306  1.00  0.00           H  
HETATM 1710  H5  V00 B  96      63.970  74.971  92.584  1.00  0.00           H  
HETATM 1711  H6  V00 B  96      63.414  74.248  95.531  1.00  0.00           H  
HETATM 1712  H7  V00 B  96      64.863  74.945  94.756  1.00  0.00           H  
HETATM 1713  H8  V00 B  96      64.515  77.063  96.039  1.00  0.00           H  
HETATM 1714  H9  V00 B  96      63.071  76.375  96.798  1.00  0.00           H  
HETATM 1715  H10 V00 B  96      64.668  75.677  97.140  1.00  0.00           H  
HETATM 1716  C1  V00 B  97      35.979   7.630  16.450  1.00  0.00           C  
HETATM 1717  C2  V00 B  97      34.499   7.564  16.065  1.00  0.00           C  
HETATM 1718  O1  V00 B  97      34.278   6.818  14.887  1.00  0.00           O  
HETATM 1719  C3  V00 B  97      34.390   5.410  15.002  1.00  0.00           C  
HETATM 1720  C4  V00 B  97      33.868   4.806  13.704  1.00  0.00           C  
HETATM 1721  H1  V00 B  97      36.348   6.648  16.749  1.00  0.00           H  
HETATM 1722  H2  V00 B  97      36.110   8.320  17.283  1.00  0.00           H  
HETATM 1723  H3  V00 B  97      36.567   7.981  15.602  1.00  0.00           H  
HETATM 1724  H4  V00 B  97      34.131   8.575  15.851  1.00  0.00           H  
HETATM 1725  H5  V00 B  97      33.911   7.149  16.902  1.00  0.00           H  
HETATM 1726  H6  V00 B  97      35.438   5.110  15.162  1.00  0.00           H  
HETATM 1727  H7  V00 B  97      33.795   5.049  15.858  1.00  0.00           H  
HETATM 1728  H8  V00 B  97      32.829   5.096  13.552  1.00  0.00           H  
HETATM 1729  H9  V00 B  97      34.458   5.169  12.863  1.00  0.00           H  
HETATM 1730  H10 V00 B  97      33.935   3.719  13.745  1.00  0.00           H  
HETATM 1731  C1  V00 B  98      38.902  67.180   5.355  1.00  0.00           C  
HETATM 1732  C2  V00 B  98      38.745  68.692   5.536  1.00  0.00           C  
HETATM 1733  O1  V00 B  98      39.480  69.431   4.583  1.00  0.00           O  
HETATM 1734  C3  V00 B  98      38.958  69.457   3.266  1.00  0.00           C  
HETATM 1735  C4  V00 B  98      39.748  70.500   2.485  1.00  0.00           C  
HETATM 1736  H1  V00 B  98      38.439  66.849   4.426  1.00  0.00           H  
HETATM 1737  H2  V00 B  98      38.427  66.661   6.187  1.00  0.00           H  
HETATM 1738  H3  V00 B  98      39.960  66.919   5.332  1.00  0.00           H  
HETATM 1739  H4  V00 B  98      39.143  68.988   6.514  1.00  0.00           H  
HETATM 1740  H5  V00 B  98      37.676  68.966   5.497  1.00  0.00           H  
HETATM 1741  H6  V00 B  98      39.058  68.471   2.784  1.00  0.00           H  
HETATM 1742  H7  V00 B  98      37.888  69.723   3.284  1.00  0.00           H  
HETATM 1743  H8  V00 B  98      39.641  71.475   2.957  1.00  0.00           H  
HETATM 1744  H9  V00 B  98      40.805  70.232   2.473  1.00  0.00           H  
HETATM 1745  H10 V00 B  98      39.383  70.555   1.460  1.00  0.00           H  
HETATM 1746  C1  V00 B  99      23.086  30.053  28.387  1.00  0.00           C  
HETATM 1747  C2  V00 B  99      23.842  31.022  27.475  1.00  0.00           C  
HETATM 1748  O1  V00 B  99      23.426  32.361  27.643  1.00  0.00           O  
HETATM 1749  C3  V00 B  99      23.861  33.012  28.825  1.00  0.00           C  
HETATM 1750  C4  V00 B  99      23.523  34.491  28.679  1.00  0.00           C  
HETATM 1751  H1  V00 B  99      23.340  30.223  29.432  1.00  0.00           H  
HETATM 1752  H2  V00 B  99      23.347  29.027  28.126  1.00  0.00           H  
HETATM 1753  H3  V00 B  99      22.012  30.188  28.261  1.00  0.00           H  
HETATM 1754  H4  V00 B  99      23.635  30.776  26.426  1.00  0.00           H  
HETATM 1755  H5  V00 B  99      24.928  30.930  27.647  1.00  0.00           H  
HETATM 1756  H6  V00 B  99      23.355  32.597  29.712  1.00  0.00           H  
HETATM 1757  H7  V00 B  99      24.948  32.880  28.956  1.00  0.00           H  
HETATM 1758  H8  V00 B  99      24.030  34.902  27.807  1.00  0.00           H  
HETATM 1759  H9  V00 B  99      22.448  34.614  28.547  1.00  0.00           H  
HETATM 1760  H10 V00 B  99      23.839  35.036  29.568  1.00  0.00           H  
HETATM 1761  C1  V00 B 100       8.601  34.247  70.106  1.00  0.00           C  
HETATM 1762  C2  V00 B 100       7.949  33.577  68.895  1.00  0.00           C  
HETATM 1763  O1  V00 B 100       6.725  34.182  68.534  1.00  0.00           O  
HETATM 1764  C3  V00 B 100       6.810  35.442  67.890  1.00  0.00           C  
HETATM 1765  C4  V00 B 100       5.418  35.780  67.370  1.00  0.00           C  
HETATM 1766  H1  V00 B 100       8.928  35.257  69.864  1.00  0.00           H  
HETATM 1767  H2  V00 B 100       9.467  33.666  70.423  1.00  0.00           H  
HETATM 1768  H3  V00 B 100       7.888  34.297  70.929  1.00  0.00           H  
HETATM 1769  H4  V00 B 100       7.706  32.535  69.138  1.00  0.00           H  
HETATM 1770  H5  V00 B 100       8.648  33.581  68.041  1.00  0.00           H  
HETATM 1771  H6  V00 B 100       7.149  36.220  68.591  1.00  0.00           H  
HETATM 1772  H7  V00 B 100       7.528  35.395  67.054  1.00  0.00           H  
HETATM 1773  H8  V00 B 100       5.088  35.014  66.670  1.00  0.00           H  
HETATM 1774  H9  V00 B 100       4.713  35.821  68.199  1.00  0.00           H  
HETATM 1775  H10 V00 B 100       5.432  36.745  66.864  1.00  0.00           H  
HETATM 1776  C1  V00 B 101      29.936  36.599  57.563  1.00  0.00           C  
HETATM 1777  C2  V00 B 101      29.345  37.889  58.137  1.00  0.00           C  
HETATM 1778  O1  V00 B 101      28.053  38.162  57.638  1.00  0.00           O  
HETATM 1779  C3  V00 B 101      26.999  37.362  58.144  1.00  0.00           C  
HETATM 1780  C4  V00 B 101      25.690  37.986  57.677  1.00  0.00           C  
HETATM 1781  H1  V00 B 101      29.385  35.727  57.914  1.00  0.00           H  
HETATM 1782  H2  V00 B 101      30.976  36.503  57.874  1.00  0.00           H  
HETATM 1783  H3  V00 B 101      29.893  36.625  56.474  1.00  0.00           H  
HETATM 1784  H4  V00 B 101      29.966  38.742  57.839  1.00  0.00           H  
HETATM 1785  H5  V00 B 101      29.331  37.837  59.239  1.00  0.00           H  
HETATM 1786  H6  V00 B 101      27.076  36.328  57.772  1.00  0.00           H  
HETATM 1787  H7  V00 B 101      27.036  37.334  59.246  1.00  0.00           H  
HETATM 1788  H8  V00 B 101      25.611  39.006  58.053  1.00  0.00           H  
HETATM 1789  H9  V00 B 101      25.660  38.014  56.588  1.00  0.00           H  
HETATM 1790  H10 V00 B 101      24.845  37.403  58.043  1.00  0.00           H  
HETATM 1791  C1  V00 B 102      80.254  25.286  70.823  1.00  0.00           C  
HETATM 1792  C2  V00 B 102      79.243  24.717  71.822  1.00  0.00           C  
HETATM 1793  O1  V00 B 102      79.864  24.076  72.916  1.00  0.00           O  
HETATM 1794  C3  V00 B 102      80.464  24.919  73.885  1.00  0.00           C  
HETATM 1795  C4  V00 B 102      80.836  24.047  75.078  1.00  0.00           C  
HETATM 1796  H1  V00 B 102      80.814  26.110  71.262  1.00  0.00           H  
HETATM 1797  H2  V00 B 102      79.730  25.651  69.940  1.00  0.00           H  
HETATM 1798  H3  V00 B 102      80.955  24.507  70.523  1.00  0.00           H  
HETATM 1799  H4  V00 B 102      78.635  23.948  71.331  1.00  0.00           H  
HETATM 1800  H5  V00 B 102      78.572  25.519  72.175  1.00  0.00           H  
HETATM 1801  H6  V00 B 102      81.365  25.405  73.479  1.00  0.00           H  
HETATM 1802  H7  V00 B 102      79.758  25.707  74.194  1.00  0.00           H  
HETATM 1803  H8  V00 B 102      79.943  23.574  75.483  1.00  0.00           H  
HETATM 1804  H9  V00 B 102      81.531  23.268  74.765  1.00  0.00           H  
HETATM 1805  H10 V00 B 102      81.303  24.653  75.853  1.00  0.00           H  
HETATM 1806  C1  V00 B 103       4.498  53.608  46.809  1.00  0.00           C  
HETATM 1807  C2  V00 B 103       3.847  54.704  47.657  1.00  0.00           C  
HETATM 1808  O1  V00 B 103       3.399  55.795  46.881  1.00  0.00           O  
HETATM 1809  C3  V00 B 103       2.226  55.584  46.113  1.00  0.00           C  
HETATM 1810  C4  V00 B 103       1.788  56.939  45.572  1.00  0.00           C  
HETATM 1811  H1  V00 B 103       3.764  53.124  46.167  1.00  0.00           H  
HETATM 1812  H2  V00 B 103       4.942  52.856  47.462  1.00  0.00           H  
HETATM 1813  H3  V00 B 103       5.279  54.040  46.184  1.00  0.00           H  
HETATM 1814  H4  V00 B 103       4.586  55.117  48.353  1.00  0.00           H  
HETATM 1815  H5  V00 B 103       3.014  54.279  48.244  1.00  0.00           H  
HETATM 1816  H6  V00 B 103       2.421  54.891  45.279  1.00  0.00           H  
HETATM 1817  H7  V00 B 103       1.431  55.149  46.742  1.00  0.00           H  
HETATM 1818  H8  V00 B 103       1.587  57.620  46.398  1.00  0.00           H  
HETATM 1819  H9  V00 B 103       2.578  57.364  44.954  1.00  0.00           H  
HETATM 1820  H10 V00 B 103       0.885  56.827  44.971  1.00  0.00           H  
HETATM 1821  C1  V00 B 104      48.425  51.519  20.160  1.00  0.00           C  
HETATM 1822  C2  V00 B 104      47.379  51.135  21.210  1.00  0.00           C  
HETATM 1823  O1  V00 B 104      46.404  50.248  20.704  1.00  0.00           O  
HETATM 1824  C3  V00 B 104      46.814  48.905  20.509  1.00  0.00           C  
HETATM 1825  C4  V00 B 104      45.563  48.088  20.212  1.00  0.00           C  
HETATM 1826  H1  V00 B 104      49.040  50.661  19.891  1.00  0.00           H  
HETATM 1827  H2  V00 B 104      49.072  52.301  20.558  1.00  0.00           H  
HETATM 1828  H3  V00 B 104      47.930  51.891  19.264  1.00  0.00           H  
HETATM 1829  H4  V00 B 104      46.831  52.031  21.526  1.00  0.00           H  
HETATM 1830  H5  V00 B 104      47.876  50.700  22.094  1.00  0.00           H  
HETATM 1831  H6  V00 B 104      47.521  48.828  19.668  1.00  0.00           H  
HETATM 1832  H7  V00 B 104      47.313  48.524  21.415  1.00  0.00           H  
HETATM 1833  H8  V00 B 104      44.868  48.158  21.048  1.00  0.00           H  
HETATM 1834  H9  V00 B 104      45.072  48.472  19.318  1.00  0.00           H  
HETATM 1835  H10 V00 B 104      45.828  47.043  20.053  1.00  0.00           H  
HETATM 1836  C1  V00 B 105      81.723  90.771  85.291  1.00  0.00           C  
HETATM 1837  C2  V00 B 105      80.774  90.107  84.290  1.00  0.00           C  
HETATM 1838  O1  V00 B 105      81.399  89.081  83.549  1.00  0.00           O  
HETATM 1839  C3  V00 B 105      81.647  87.866  84.237  1.00  0.00           C  
HETATM 1840  C4  V00 B 105      82.079  86.837  83.200  1.00  0.00           C  
HETATM 1841  H1  V00 B 105      82.002  90.077  86.083  1.00  0.00           H  
HETATM 1842  H2  V00 B 105      81.235  91.636  85.740  1.00  0.00           H  
HETATM 1843  H3  V00 B 105      82.628  91.100  84.780  1.00  0.00           H  
HETATM 1844  H4  V00 B 105      80.442  90.847  83.553  1.00  0.00           H  
HETATM 1845  H5  V00 B 105      79.886  89.717  84.817  1.00  0.00           H  
HETATM 1846  H6  V00 B 105      82.440  87.996  84.991  1.00  0.00           H  
HETATM 1847  H7  V00 B 105      80.734  87.528  84.754  1.00  0.00           H  
HETATM 1848  H8  V00 B 105      81.291  86.703  82.461  1.00  0.00           H  
HETATM 1849  H9  V00 B 105      82.979  87.179  82.691  1.00  0.00           H  
HETATM 1850  H10 V00 B 105      82.283  85.882  83.684  1.00  0.00           H  
HETATM 1851  C1  V00 B 106      23.995  25.578  32.413  1.00  0.00           C  
HETATM 1852  C2  V00 B 106      24.590  24.837  33.612  1.00  0.00           C  
HETATM 1853  O1  V00 B 106      24.367  23.445  33.555  1.00  0.00           O  
HETATM 1854  C3  V00 B 106      25.147  22.718  32.620  1.00  0.00           C  
HETATM 1855  C4  V00 B 106      24.933  21.237  32.904  1.00  0.00           C  
HETATM 1856  H1  V00 B 106      24.520  25.317  31.494  1.00  0.00           H  
HETATM 1857  H2  V00 B 106      24.078  26.654  32.569  1.00  0.00           H  
HETATM 1858  H3  V00 B 106      22.943  25.316  32.301  1.00  0.00           H  
HETATM 1859  H4  V00 B 106      24.103  25.179  34.533  1.00  0.00           H  
HETATM 1860  H5  V00 B 106      25.670  25.053  33.689  1.00  0.00           H  
HETATM 1861  H6  V00 B 106      24.842  22.951  31.588  1.00  0.00           H  
HETATM 1862  H7  V00 B 106      26.213  22.978  32.731  1.00  0.00           H  
HETATM 1863  H8  V00 B 106      25.243  21.006  33.923  1.00  0.00           H  
HETATM 1864  H9  V00 B 106      23.878  20.988  32.797  1.00  0.00           H  
HETATM 1865  H10 V00 B 106      25.516  20.635  32.208  1.00  0.00           H  
HETATM 1866  C1  V00 B 107      60.864  95.030  36.224  1.00  0.00           C  
HETATM 1867  C2  V00 B 107      61.467  94.135  35.139  1.00  0.00           C  
HETATM 1868  O1  V00 B 107      62.619  93.449  35.581  1.00  0.00           O  
HETATM 1869  C3  V00 B 107      62.406  92.363  36.467  1.00  0.00           C  
HETATM 1870  C4  V00 B 107      63.731  91.623  36.606  1.00  0.00           C  
HETATM 1871  H1  V00 B 107      60.455  94.433  37.039  1.00  0.00           H  
HETATM 1872  H2  V00 B 107      60.063  95.633  35.797  1.00  0.00           H  
HETATM 1873  H3  V00 B 107      61.631  95.692  36.626  1.00  0.00           H  
HETATM 1874  H4  V00 B 107      61.795  94.753  34.294  1.00  0.00           H  
HETATM 1875  H5  V00 B 107      60.708  93.421  34.776  1.00  0.00           H  
HETATM 1876  H6  V00 B 107      62.069  92.720  37.453  1.00  0.00           H  
HETATM 1877  H7  V00 B 107      61.632  91.688  36.064  1.00  0.00           H  
HETATM 1878  H8  V00 B 107      64.058  91.263  35.631  1.00  0.00           H  
HETATM 1879  H9  V00 B 107      64.491  92.295  37.002  1.00  0.00           H  
HETATM 1880  H10 V00 B 107      63.616  90.775  37.281  1.00  0.00           H  
HETATM 1881  C1  V00 B 108      57.999  11.981  73.001  1.00  0.00           C  
HETATM 1882  C2  V00 B 108      57.145  13.245  72.874  1.00  0.00           C  
HETATM 1883  O1  V00 B 108      57.904  14.428  73.011  1.00  0.00           O  
HETATM 1884  C3  V00 B 108      58.728  14.781  71.913  1.00  0.00           C  
HETATM 1885  C4  V00 B 108      59.243  16.192  72.167  1.00  0.00           C  
HETATM 1886  H1  V00 B 108      58.688  11.890  72.162  1.00  0.00           H  
HETATM 1887  H2  V00 B 108      57.353  11.104  73.020  1.00  0.00           H  
HETATM 1888  H3  V00 B 108      58.576  12.017  73.925  1.00  0.00           H  
HETATM 1889  H4  V00 B 108      56.405  13.271  73.682  1.00  0.00           H  
HETATM 1890  H5  V00 B 108      56.609  13.240  71.909  1.00  0.00           H  
HETATM 1891  H6  V00 B 108      59.575  14.083  71.816  1.00  0.00           H  
HETATM 1892  H7  V00 B 108      58.148  14.749  70.976  1.00  0.00           H  
HETATM 1893  H8  V00 B 108      58.405  16.882  72.253  1.00  0.00           H  
HETATM 1894  H9  V00 B 108      59.812  16.217  73.096  1.00  0.00           H  
HETATM 1895  H10 V00 B 108      59.885  16.509  71.345  1.00  0.00           H  
HETATM 1896  C1  V00 B 109      86.494  74.667   2.719  1.00  0.00           C  
HETATM 1897  C2  V00 B 109      86.084  73.278   3.213  1.00  0.00           C  
HETATM 1898  O1  V00 B 109      86.104  72.309   2.186  1.00  0.00           O  
HETATM 1899  C3  V00 B 109      87.382  71.866   1.762  1.00  0.00           C  
HETATM 1900  C4  V00 B 109      87.166  70.662   0.853  1.00  0.00           C  
HETATM 1901  H1  V00 B 109      87.545  74.684   2.432  1.00  0.00           H  
HETATM 1902  H2  V00 B 109      86.336  75.399   3.511  1.00  0.00           H  
HETATM 1903  H3  V00 B 109      85.891  74.945   1.855  1.00  0.00           H  
HETATM 1904  H4  V00 B 109      85.049  73.308   3.575  1.00  0.00           H  
HETATM 1905  H5  V00 B 109      86.736  72.969   4.049  1.00  0.00           H  
HETATM 1906  H6  V00 B 109      87.912  72.661   1.214  1.00  0.00           H  
HETATM 1907  H7  V00 B 109      87.995  71.581   2.633  1.00  0.00           H  
HETATM 1908  H8  V00 B 109      86.649  69.874   1.399  1.00  0.00           H  
HETATM 1909  H9  V00 B 109      86.557  70.950  -0.003  1.00  0.00           H  
HETATM 1910  H10 V00 B 109      88.125  70.284   0.499  1.00  0.00           H  
HETATM 1911  C1  V00 B 110      54.142  60.682  73.524  1.00  0.00           C  
HETATM 1912  C2  V00 B 110      54.278  59.964  74.869  1.00  0.00           C  
HETATM 1913  O1  V00 B 110      53.136  60.120  75.684  1.00  0.00           O  
HETATM 1914  C3  V00 B 110      51.989  59.373  75.314  1.00  0.00           C  
HETATM 1915  C4  V00 B 110      50.984  59.490  76.453  1.00  0.00           C  
HETATM 1916  H1  V00 B 110      53.376  60.213  72.907  1.00  0.00           H  
HETATM 1917  H2  V00 B 110      55.092  60.643  72.991  1.00  0.00           H  
HETATM 1918  H3  V00 B 110      53.870  61.724  73.687  1.00  0.00           H  
HETATM 1919  H4  V00 B 110      55.110  60.400  75.435  1.00  0.00           H  
HETATM 1920  H5  V00 B 110      54.492  58.894  74.703  1.00  0.00           H  
HETATM 1921  H6  V00 B 110      51.550  59.763  74.382  1.00  0.00           H  
HETATM 1922  H7  V00 B 110      52.259  58.316  75.149  1.00  0.00           H  
HETATM 1923  H8  V00 B 110      51.417  59.095  77.371  1.00  0.00           H  
HETATM 1924  H9  V00 B 110      50.724  60.536  76.611  1.00  0.00           H  
HETATM 1925  H10 V00 B 110      50.081  58.930  76.213  1.00  0.00           H  
HETATM 1926  C1  V00 B 111      39.774  10.203  53.922  1.00  0.00           C  
HETATM 1927  C2  V00 B 111      39.267  11.637  54.098  1.00  0.00           C  
HETATM 1928  O1  V00 B 111      40.089  12.401  54.954  1.00  0.00           O  
HETATM 1929  C3  V00 B 111      41.333  12.824  54.422  1.00  0.00           C  
HETATM 1930  C4  V00 B 111      41.928  13.829  55.401  1.00  0.00           C  
HETATM 1931  H1  V00 B 111      40.718  10.187  53.378  1.00  0.00           H  
HETATM 1932  H2  V00 B 111      39.040   9.622  53.364  1.00  0.00           H  
HETATM 1933  H3  V00 B 111      39.924   9.742  54.898  1.00  0.00           H  
HETATM 1934  H4  V00 B 111      38.278  11.620  54.571  1.00  0.00           H  
HETATM 1935  H5  V00 B 111      39.174  12.126  53.113  1.00  0.00           H  
HETATM 1936  H6  V00 B 111      42.018  11.970  54.297  1.00  0.00           H  
HETATM 1937  H7  V00 B 111      41.186  13.294  53.435  1.00  0.00           H  
HETATM 1938  H8  V00 B 111      41.254  14.676  55.517  1.00  0.00           H  
HETATM 1939  H9  V00 B 111      42.068  13.359  56.374  1.00  0.00           H  
HETATM 1940  H10 V00 B 111      42.890  14.184  55.034  1.00  0.00           H  
HETATM 1941  C1  V00 B 112      69.771  17.086   9.925  1.00  0.00           C  
HETATM 1942  C2  V00 B 112      69.977  15.623  10.325  1.00  0.00           C  
HETATM 1943  O1  V00 B 112      68.834  14.829  10.087  1.00  0.00           O  
HETATM 1944  C3  V00 B 112      68.564  14.502   8.735  1.00  0.00           C  
HETATM 1945  C4  V00 B 112      67.462  13.450   8.734  1.00  0.00           C  
HETATM 1946  H1  V00 B 112      69.667  17.183   8.844  1.00  0.00           H  
HETATM 1947  H2  V00 B 112      70.627  17.678  10.248  1.00  0.00           H  
HETATM 1948  H3  V00 B 112      68.871  17.475  10.400  1.00  0.00           H  
HETATM 1949  H4  V00 B 112      70.164  15.561  11.404  1.00  0.00           H  
HETATM 1950  H5  V00 B 112      70.853  15.208   9.796  1.00  0.00           H  
HETATM 1951  H6  V00 B 112      68.236  15.390   8.172  1.00  0.00           H  
HETATM 1952  H7  V00 B 112      69.471  14.104   8.250  1.00  0.00           H  
HETATM 1953  H8  V00 B 112      67.791  12.568   9.282  1.00  0.00           H  
HETATM 1954  H9  V00 B 112      66.570  13.847   9.217  1.00  0.00           H  
HETATM 1955  H10 V00 B 112      67.218  13.165   7.711  1.00  0.00           H  
HETATM 1956  C1  V00 B 113      44.577  40.773  89.442  1.00  0.00           C  
HETATM 1957  C2  V00 B 113      43.421  41.620  89.980  1.00  0.00           C  
HETATM 1958  O1  V00 B 113      43.789  42.966  90.194  1.00  0.00           O  
HETATM 1959  C3  V00 B 113      43.941  43.770  89.036  1.00  0.00           C  
HETATM 1960  C4  V00 B 113      44.081  45.215  89.502  1.00  0.00           C  
HETATM 1961  H1  V00 B 113      44.849  41.082  88.433  1.00  0.00           H  
HETATM 1962  H2  V00 B 113      44.282  39.724  89.420  1.00  0.00           H  
HETATM 1963  H3  V00 B 113      45.447  40.884  90.088  1.00  0.00           H  
HETATM 1964  H4  V00 B 113      43.110  41.237  90.959  1.00  0.00           H  
HETATM 1965  H5  V00 B 113      42.559  41.559  89.293  1.00  0.00           H  
HETATM 1966  H6  V00 B 113      44.834  43.472  88.464  1.00  0.00           H  
HETATM 1967  H7  V00 B 113      43.061  43.665  88.380  1.00  0.00           H  
HETATM 1968  H8  V00 B 113      43.194  45.511  90.060  1.00  0.00           H  
HETATM 1969  H9  V00 B 113      44.950  45.311  90.152  1.00  0.00           H  
HETATM 1970  H10 V00 B 113      44.202  45.874  88.643  1.00  0.00           H  
HETATM 1971  C1  V00 B 114      33.422  50.166  21.671  1.00  0.00           C  
HETATM 1972  C2  V00 B 114      32.015  50.686  21.979  1.00  0.00           C  
HETATM 1973  O1  V00 B 114      31.925  52.091  21.886  1.00  0.00           O  
HETATM 1974  C3  V00 B 114      31.924  52.638  20.578  1.00  0.00           C  
HETATM 1975  C4  V00 B 114      31.564  54.114  20.703  1.00  0.00           C  
HETATM 1976  H1  V00 B 114      33.676  50.326  20.624  1.00  0.00           H  
HETATM 1977  H2  V00 B 114      33.472  49.098  21.884  1.00  0.00           H  
HETATM 1978  H3  V00 B 114      34.152  50.686  22.292  1.00  0.00           H  
HETATM 1979  H4  V00 B 114      31.751  50.438  23.014  1.00  0.00           H  
HETATM 1980  H5  V00 B 114      31.282  50.205  21.308  1.00  0.00           H  
HETATM 1981  H6  V00 B 114      32.914  52.531  20.107  1.00  0.00           H  
HETATM 1982  H7  V00 B 114      31.185  52.117  19.947  1.00  0.00           H  
HETATM 1983  H8  V00 B 114      30.582  54.218  21.161  1.00  0.00           H  
HETATM 1984  H9  V00 B 114      32.296  54.621  21.330  1.00  0.00           H  
HETATM 1985  H10 V00 B 114      31.552  54.580  19.718  1.00  0.00           H  
HETATM 1986  C1  V00 B 115      20.624  24.111  78.478  1.00  0.00           C  
HETATM 1987  C2  V00 B 115      20.661  24.500  76.998  1.00  0.00           C  
HETATM 1988  O1  V00 B 115      19.474  25.136  76.575  1.00  0.00           O  
HETATM 1989  C3  V00 B 115      19.290  26.475  77.002  1.00  0.00           C  
HETATM 1990  C4  V00 B 115      18.100  27.037  76.233  1.00  0.00           C  
HETATM 1991  H1  V00 B 115      20.621  24.996  79.113  1.00  0.00           H  
HETATM 1992  H2  V00 B 115      21.500  23.510  78.721  1.00  0.00           H  
HETATM 1993  H3  V00 B 115      19.727  23.528  78.685  1.00  0.00           H  
HETATM 1994  H4  V00 B 115      20.749  23.595  76.384  1.00  0.00           H  
HETATM 1995  H5  V00 B 115      21.536  25.142  76.800  1.00  0.00           H  
HETATM 1996  H6  V00 B 115      19.093  26.520  78.085  1.00  0.00           H  
HETATM 1997  H7  V00 B 115      20.195  27.070  76.792  1.00  0.00           H  
HETATM 1998  H8  V00 B 115      18.300  27.001  75.163  1.00  0.00           H  
HETATM 1999  H9  V00 B 115      17.211  26.443  76.442  1.00  0.00           H  
HETATM 2000  H10 V00 B 115      17.918  28.070  76.529  1.00  0.00           H  
HETATM 2001  C1  V00 B 116      66.147  17.460  16.824  1.00  0.00           C  
HETATM 2002  C2  V00 B 116      67.402  16.943  17.532  1.00  0.00           C  
HETATM 2003  O1  V00 B 116      68.400  17.933  17.657  1.00  0.00           O  
HETATM 2004  C3  V00 B 116      68.173  18.940  18.629  1.00  0.00           C  
HETATM 2005  C4  V00 B 116      69.465  19.734  18.771  1.00  0.00           C  
HETATM 2006  H1  V00 B 116      65.633  18.203  17.434  1.00  0.00           H  
HETATM 2007  H2  V00 B 116      65.465  16.631  16.636  1.00  0.00           H  
HETATM 2008  H3  V00 B 116      66.421  17.917  15.873  1.00  0.00           H  
HETATM 2009  H4  V00 B 116      67.853  16.139  16.938  1.00  0.00           H  
HETATM 2010  H5  V00 B 116      67.133  16.537  18.522  1.00  0.00           H  
HETATM 2011  H6  V00 B 116      67.353  19.607  18.319  1.00  0.00           H  
HETATM 2012  H7  V00 B 116      67.897  18.483  19.594  1.00  0.00           H  
HETATM 2013  H8  V00 B 116      70.272  19.075  19.085  1.00  0.00           H  
HETATM 2014  H9  V00 B 116      69.732  20.180  17.814  1.00  0.00           H  
HETATM 2015  H10 V00 B 116      69.338  20.524  19.511  1.00  0.00           H  
HETATM 2016  C1  V00 B 117      65.765  64.463  65.325  1.00  0.00           C  
HETATM 2017  C2  V00 B 117      66.372  65.800  64.895  1.00  0.00           C  
HETATM 2018  O1  V00 B 117      66.934  66.513  65.976  1.00  0.00           O  
HETATM 2019  C3  V00 B 117      68.168  66.027  66.478  1.00  0.00           C  
HETATM 2020  C4  V00 B 117      68.707  67.074  67.446  1.00  0.00           C  
HETATM 2021  H1  V00 B 117      66.541  63.771  65.654  1.00  0.00           H  
HETATM 2022  H2  V00 B 117      65.233  64.016  64.485  1.00  0.00           H  
HETATM 2023  H3  V00 B 117      65.066  64.621  66.145  1.00  0.00           H  
HETATM 2024  H4  V00 B 117      65.584  66.447  64.489  1.00  0.00           H  
HETATM 2025  H5  V00 B 117      67.127  65.635  64.107  1.00  0.00           H  
HETATM 2026  H6  V00 B 117      68.029  65.068  67.002  1.00  0.00           H  
HETATM 2027  H7  V00 B 117      68.880  65.868  65.652  1.00  0.00           H  
HETATM 2028  H8  V00 B 117      68.852  68.019  66.925  1.00  0.00           H  
HETATM 2029  H9  V00 B 117      67.997  67.229  68.258  1.00  0.00           H  
HETATM 2030  H10 V00 B 117      69.659  66.743  67.861  1.00  0.00           H  
HETATM 2031  C1  V00 B 118      33.267  49.658  79.687  1.00  0.00           C  
HETATM 2032  C2  V00 B 118      33.969  50.651  78.756  1.00  0.00           C  
HETATM 2033  O1  V00 B 118      34.517  51.751  79.452  1.00  0.00           O  
HETATM 2034  C3  V00 B 118      35.695  51.500  80.200  1.00  0.00           C  
HETATM 2035  C4  V00 B 118      36.245  52.850  80.645  1.00  0.00           C  
HETATM 2036  H1  V00 B 118      33.985  49.160  80.338  1.00  0.00           H  
HETATM 2037  H2  V00 B 118      32.751  48.903  79.094  1.00  0.00           H  
HETATM 2038  H3  V00 B 118      32.538  50.183  80.305  1.00  0.00           H  
HETATM 2039  H4  V00 B 118      33.239  51.075  78.055  1.00  0.00           H  
HETATM 2040  H5  V00 B 118      34.750  50.133  78.175  1.00  0.00           H  
HETATM 2041  H6  V00 B 118      35.477  50.874  81.079  1.00  0.00           H  
HETATM 2042  H7  V00 B 118      36.437  50.972  79.578  1.00  0.00           H  
HETATM 2043  H8  V00 B 118      36.469  53.464  79.774  1.00  0.00           H  
HETATM 2044  H9  V00 B 118      35.507  53.367  81.256  1.00  0.00           H  
HETATM 2045  H10 V00 B 118      37.155  52.708  81.227  1.00  0.00           H  
HETATM 2046  C1  V00 B 119      76.926  96.997  11.562  1.00  0.00           C  
HETATM 2047  C2  V00 B 119      77.819  96.725  10.349  1.00  0.00           C  
HETATM 2048  O1  V00 B 119      79.109  96.283  10.714  1.00  0.00           O  
HETATM 2049  C3  V00 B 119      79.209  94.949  11.183  1.00  0.00           C  
HETATM 2050  C4  V00 B 119      80.691  94.607  11.270  1.00  0.00           C  
HETATM 2051  H1  V00 B 119      76.691  96.072  12.088  1.00  0.00           H  
HETATM 2052  H2  V00 B 119      75.994  97.458  11.234  1.00  0.00           H  
HETATM 2053  H3  V00 B 119      77.433  97.672  12.251  1.00  0.00           H  
HETATM 2054  H4  V00 B 119      77.971  97.657   9.789  1.00  0.00           H  
HETATM 2055  H5  V00 B 119      77.333  95.993   9.681  1.00  0.00           H  
HETATM 2056  H6  V00 B 119      78.740  94.844  12.174  1.00  0.00           H  
HETATM 2057  H7  V00 B 119      78.699  94.261  10.488  1.00  0.00           H  
HETATM 2058  H8  V00 B 119      81.151  94.703  10.288  1.00  0.00           H  
HETATM 2059  H9  V00 B 119      81.189  95.292  11.956  1.00  0.00           H  
HETATM 2060  H10 V00 B 119      80.819  93.587  11.629  1.00  0.00           H  
HETATM 2061  C1  V00 B 120      17.132  87.852  82.951  1.00  0.00           C  
HETATM 2062  C2  V00 B 120      16.159  88.183  84.086  1.00  0.00           C  
HETATM 2063  O1  V00 B 120      15.384  89.332  83.818  1.00  0.00           O  
HETATM 2064  C3  V00 B 120      14.344  89.183  82.867  1.00  0.00           C  
HETATM 2065  C4  V00 B 120      13.492  90.445  82.925  1.00  0.00           C  
HETATM 2066  H1  V00 B 120      16.594  87.541  82.056  1.00  0.00           H  
HETATM 2067  H2  V00 B 120      17.793  87.044  83.260  1.00  0.00           H  
HETATM 2068  H3  V00 B 120      17.732  88.730  82.711  1.00  0.00           H  
HETATM 2069  H4  V00 B 120      16.724  88.411  84.998  1.00  0.00           H  
HETATM 2070  H5  V00 B 120      15.508  87.315  84.287  1.00  0.00           H  
HETATM 2071  H6  V00 B 120      14.754  89.053  81.853  1.00  0.00           H  
HETATM 2072  H7  V00 B 120      13.731  88.298  83.106  1.00  0.00           H  
HETATM 2073  H8  V00 B 120      13.080  90.568  83.925  1.00  0.00           H  
HETATM 2074  H9  V00 B 120      14.103  91.316  82.690  1.00  0.00           H  
HETATM 2075  H10 V00 B 120      12.675  90.378  82.207  1.00  0.00           H  
HETATM 2076  C1  V00 B 121      60.532  82.156  85.405  1.00  0.00           C  
HETATM 2077  C2  V00 B 121      62.058  82.141  85.521  1.00  0.00           C  
HETATM 2078  O1  V00 B 121      62.699  82.186  84.264  1.00  0.00           O  
HETATM 2079  C3  V00 B 121      62.685  83.435  83.593  1.00  0.00           C  
HETATM 2080  C4  V00 B 121      63.634  83.323  82.406  1.00  0.00           C  
HETATM 2081  H1  V00 B 121      60.180  83.113  85.022  1.00  0.00           H  
HETATM 2082  H2  V00 B 121      60.089  81.987  86.386  1.00  0.00           H  
HETATM 2083  H3  V00 B 121      60.206  81.367  84.728  1.00  0.00           H  
HETATM 2084  H4  V00 B 121      62.382  81.202  85.987  1.00  0.00           H  
HETATM 2085  H5  V00 B 121      62.395  82.978  86.157  1.00  0.00           H  
HETATM 2086  H6  V00 B 121      61.670  83.682  83.242  1.00  0.00           H  
HETATM 2087  H7  V00 B 121      63.017  84.237  84.274  1.00  0.00           H  
HETATM 2088  H8  V00 B 121      64.638  83.088  82.756  1.00  0.00           H  
HETATM 2089  H9  V00 B 121      63.302  82.528  81.740  1.00  0.00           H  
HETATM 2090  H10 V00 B 121      63.657  84.264  81.857  1.00  0.00           H  
HETATM 2091  C1  V00 B 122      68.941  15.334   1.460  1.00  0.00           C  
HETATM 2092  C2  V00 B 122      67.510  14.792   1.461  1.00  0.00           C  
HETATM 2093  O1  V00 B 122      66.669  15.481   2.361  1.00  0.00           O  
HETATM 2094  C3  V00 B 122      66.258  16.781   1.972  1.00  0.00           C  
HETATM 2095  C4  V00 B 122      65.174  17.225   2.946  1.00  0.00           C  
HETATM 2096  H1  V00 B 122      68.975  16.343   1.050  1.00  0.00           H  
HETATM 2097  H2  V00 B 122      69.576  14.689   0.852  1.00  0.00           H  
HETATM 2098  H3  V00 B 122      69.329  15.357   2.478  1.00  0.00           H  
HETATM 2099  H4  V00 B 122      67.514  13.747   1.797  1.00  0.00           H  
HETATM 2100  H5  V00 B 122      67.094  14.827   0.439  1.00  0.00           H  
HETATM 2101  H6  V00 B 122      67.104  17.486   2.002  1.00  0.00           H  
HETATM 2102  H7  V00 B 122      65.863  16.763   0.943  1.00  0.00           H  
HETATM 2103  H8  V00 B 122      64.336  16.532   2.908  1.00  0.00           H  
HETATM 2104  H9  V00 B 122      65.571  17.237   3.961  1.00  0.00           H  
HETATM 2105  H10 V00 B 122      64.826  18.224   2.686  1.00  0.00           H  
HETATM 2106  C1  V00 B 123      71.418  79.902  82.521  1.00  0.00           C  
HETATM 2107  C2  V00 B 123      70.204  80.433  81.755  1.00  0.00           C  
HETATM 2108  O1  V00 B 123      70.370  81.771  81.335  1.00  0.00           O  
HETATM 2109  C3  V00 B 123      71.249  81.985  80.244  1.00  0.00           C  
HETATM 2110  C4  V00 B 123      71.081  83.433  79.803  1.00  0.00           C  
HETATM 2111  H1  V00 B 123      72.283  79.812  81.865  1.00  0.00           H  
HETATM 2112  H2  V00 B 123      71.189  78.920  82.934  1.00  0.00           H  
HETATM 2113  H3  V00 B 123      71.666  80.581  83.337  1.00  0.00           H  
HETATM 2114  H4  V00 B 123      69.327  80.435  82.414  1.00  0.00           H  
HETATM 2115  H5  V00 B 123      69.989  79.781  80.892  1.00  0.00           H  
HETATM 2116  H6  V00 B 123      72.294  81.800  80.538  1.00  0.00           H  
HETATM 2117  H7  V00 B 123      71.000  81.302  79.414  1.00  0.00           H  
HETATM 2118  H8  V00 B 123      70.049  83.612  79.504  1.00  0.00           H  
HETATM 2119  H9  V00 B 123      71.325  84.102  80.627  1.00  0.00           H  
HETATM 2120  H10 V00 B 123      71.740  83.647  78.962  1.00  0.00           H  
HETATM 2121  C1  V00 B 124      52.164  10.375  69.772  1.00  0.00           C  
HETATM 2122  C2  V00 B 124      52.059  10.935  71.193  1.00  0.00           C  
HETATM 2123  O1  V00 B 124      52.952  12.005  71.421  1.00  0.00           O  
HETATM 2124  C3  V00 B 124      52.616  13.246  70.824  1.00  0.00           C  
HETATM 2125  C4  V00 B 124      53.556  14.297  71.401  1.00  0.00           C  
HETATM 2126  H1  V00 B 124      51.815  11.102  69.040  1.00  0.00           H  
HETATM 2127  H2  V00 B 124      51.555   9.475  69.689  1.00  0.00           H  
HETATM 2128  H3  V00 B 124      53.201  10.124  69.550  1.00  0.00           H  
HETATM 2129  H4  V00 B 124      52.335  10.158  71.915  1.00  0.00           H  
HETATM 2130  H5  V00 B 124      51.021  11.248  71.398  1.00  0.00           H  
HETATM 2131  H6  V00 B 124      52.731  13.199  69.729  1.00  0.00           H  
HETATM 2132  H7  V00 B 124      51.568  13.506  71.048  1.00  0.00           H  
HETATM 2133  H8  V00 B 124      53.435  14.348  72.482  1.00  0.00           H  
HETATM 2134  H9  V00 B 124      54.589  14.032  71.179  1.00  0.00           H  
HETATM 2135  H10 V00 B 124      53.336  15.273  70.970  1.00  0.00           H  
HETATM 2136  C1  V00 B 125      40.969  30.285  66.180  1.00  0.00           C  
HETATM 2137  C2  V00 B 125      39.951  30.898  65.215  1.00  0.00           C  
HETATM 2138  O1  V00 B 125      39.376  29.939  64.353  1.00  0.00           O  
HETATM 2139  C3  V00 B 125      38.420  29.065  64.929  1.00  0.00           C  
HETATM 2140  C4  V00 B 125      37.754  28.304  63.789  1.00  0.00           C  
HETATM 2141  H1  V00 B 125      40.480  29.624  66.894  1.00  0.00           H  
HETATM 2142  H2  V00 B 125      41.477  31.078  66.728  1.00  0.00           H  
HETATM 2143  H3  V00 B 125      41.708  29.711  65.621  1.00  0.00           H  
HETATM 2144  H4  V00 B 125      40.453  31.622  64.562  1.00  0.00           H  
HETATM 2145  H5  V00 B 125      39.166  31.427  65.783  1.00  0.00           H  
HETATM 2146  H6  V00 B 125      38.901  28.358  65.623  1.00  0.00           H  
HETATM 2147  H7  V00 B 125      37.668  29.641  65.494  1.00  0.00           H  
HETATM 2148  H8  V00 B 125      37.271  29.005  63.109  1.00  0.00           H  
HETATM 2149  H9  V00 B 125      38.503  27.740  63.234  1.00  0.00           H  
HETATM 2150  H10 V00 B 125      37.008  27.616  64.184  1.00  0.00           H  
HETATM 2151  C1  V00 B 126      64.818  10.853  48.340  1.00  0.00           C  
HETATM 2152  C2  V00 B 126      64.756  12.335  47.964  1.00  0.00           C  
HETATM 2153  O1  V00 B 126      64.544  12.535  46.583  1.00  0.00           O  
HETATM 2154  C3  V00 B 126      63.235  12.279  46.102  1.00  0.00           C  
HETATM 2155  C4  V00 B 126      63.168  12.798  44.671  1.00  0.00           C  
HETATM 2156  H1  V00 B 126      63.848  10.375  48.204  1.00  0.00           H  
HETATM 2157  H2  V00 B 126      65.113  10.752  49.385  1.00  0.00           H  
HETATM 2158  H3  V00 B 126      65.550  10.343  47.715  1.00  0.00           H  
HETATM 2159  H4  V00 B 126      65.718  12.811  48.190  1.00  0.00           H  
HETATM 2160  H5  V00 B 126      63.971  12.840  48.553  1.00  0.00           H  
HETATM 2161  H6  V00 B 126      63.013  11.201  46.122  1.00  0.00           H  
HETATM 2162  H7  V00 B 126      62.490  12.795  46.731  1.00  0.00           H  
HETATM 2163  H8  V00 B 126      63.379  13.866  44.654  1.00  0.00           H  
HETATM 2164  H9  V00 B 126      63.908  12.287  44.057  1.00  0.00           H  
HETATM 2165  H10 V00 B 126      62.176  12.622  44.256  1.00  0.00           H  
HETATM 2166  C1  V00 B 127      56.393   9.419  42.793  1.00  0.00           C  
HETATM 2167  C2  V00 B 127      55.192   9.326  43.737  1.00  0.00           C  
HETATM 2168  O1  V00 B 127      54.023   8.876  43.085  1.00  0.00           O  
HETATM 2169  C3  V00 B 127      53.973   7.497  42.760  1.00  0.00           C  
HETATM 2170  C4  V00 B 127      52.551   7.187  42.309  1.00  0.00           C  
HETATM 2171  H1  V00 B 127      56.704   8.430  42.459  1.00  0.00           H  
HETATM 2172  H2  V00 B 127      57.227   9.893  43.309  1.00  0.00           H  
HETATM 2173  H3  V00 B 127      56.131  10.017  41.920  1.00  0.00           H  
HETATM 2174  H4  V00 B 127      54.951  10.323  44.125  1.00  0.00           H  
HETATM 2175  H5  V00 B 127      55.435   8.670  44.591  1.00  0.00           H  
HETATM 2176  H6  V00 B 127      54.684   7.256  41.954  1.00  0.00           H  
HETATM 2177  H7  V00 B 127      54.235   6.887  43.641  1.00  0.00           H  
HETATM 2178  H8  V00 B 127      51.850   7.417  43.111  1.00  0.00           H  
HETATM 2179  H9  V00 B 127      52.298   7.794  41.441  1.00  0.00           H  
HETATM 2180  H10 V00 B 127      52.463   6.133  42.047  1.00  0.00           H  
HETATM 2181  C1  V00 B 128      76.314  55.151  93.213  1.00  0.00           C  
HETATM 2182  C2  V00 B 128      77.571  54.299  93.019  1.00  0.00           C  
HETATM 2183  O1  V00 B 128      78.759  55.056  93.113  1.00  0.00           O  
HETATM 2184  C3  V00 B 128      79.144  55.467  94.413  1.00  0.00           C  
HETATM 2185  C4  V00 B 128      80.555  56.033  94.312  1.00  0.00           C  
HETATM 2186  H1  V00 B 128      76.248  55.522  94.235  1.00  0.00           H  
HETATM 2187  H2  V00 B 128      75.429  54.551  93.001  1.00  0.00           H  
HETATM 2188  H3  V00 B 128      76.336  56.002  92.532  1.00  0.00           H  
HETATM 2189  H4  V00 B 128      77.571  53.869  92.010  1.00  0.00           H  
HETATM 2190  H5  V00 B 128      77.581  53.472  93.750  1.00  0.00           H  
HETATM 2191  H6  V00 B 128      78.458  56.236  94.803  1.00  0.00           H  
HETATM 2192  H7  V00 B 128      79.126  54.609  95.106  1.00  0.00           H  
HETATM 2193  H8  V00 B 128      81.234  55.269  93.935  1.00  0.00           H  
HETATM 2194  H9  V00 B 128      80.566  56.878  93.624  1.00  0.00           H  
HETATM 2195  H10 V00 B 128      80.896  56.365  95.292  1.00  0.00           H  
HETATM 2196  C1  V00 B 129      76.295  24.000  47.496  1.00  0.00           C  
HETATM 2197  C2  V00 B 129      75.683  22.844  46.703  1.00  0.00           C  
HETATM 2198  O1  V00 B 129      76.566  21.751  46.568  1.00  0.00           O  
HETATM 2199  C3  V00 B 129      76.766  20.954  47.723  1.00  0.00           C  
HETATM 2200  C4  V00 B 129      77.533  19.711  47.291  1.00  0.00           C  
HETATM 2201  H1  V00 B 129      76.447  23.720  48.539  1.00  0.00           H  
HETATM 2202  H2  V00 B 129      75.630  24.862  47.460  1.00  0.00           H  
HETATM 2203  H3  V00 B 129      77.257  24.276  47.065  1.00  0.00           H  
HETATM 2204  H4  V00 B 129      75.462  23.176  45.681  1.00  0.00           H  
HETATM 2205  H5  V00 B 129      74.739  22.522  47.176  1.00  0.00           H  
HETATM 2206  H6  V00 B 129      77.340  21.504  48.486  1.00  0.00           H  
HETATM 2207  H7  V00 B 129      75.795  20.670  48.163  1.00  0.00           H  
HETATM 2208  H8  V00 B 129      76.960  19.164  46.543  1.00  0.00           H  
HETATM 2209  H9  V00 B 129      78.489  19.999  46.854  1.00  0.00           H  
HETATM 2210  H10 V00 B 129      77.711  19.064  48.149  1.00  0.00           H  
HETATM 2211  C1  V00 B 130      40.557  96.784  25.591  1.00  0.00           C  
HETATM 2212  C2  V00 B 130      41.551  95.701  26.017  1.00  0.00           C  
HETATM 2213  O1  V00 B 130      42.652  96.225  26.729  1.00  0.00           O  
HETATM 2214  C3  V00 B 130      42.403  96.630  28.065  1.00  0.00           C  
HETATM 2215  C4  V00 B 130      43.753  96.914  28.712  1.00  0.00           C  
HETATM 2216  H1  V00 B 130      40.060  97.218  26.458  1.00  0.00           H  
HETATM 2217  H2  V00 B 130      39.801  96.350  24.937  1.00  0.00           H  
HETATM 2218  H3  V00 B 130      41.079  97.575  25.054  1.00  0.00           H  
HETATM 2219  H4  V00 B 130      41.975  95.222  25.125  1.00  0.00           H  
HETATM 2220  H5  V00 B 130      41.035  94.930  26.615  1.00  0.00           H  
HETATM 2221  H6  V00 B 130      41.776  97.535  28.091  1.00  0.00           H  
HETATM 2222  H7  V00 B 130      41.877  95.831  28.614  1.00  0.00           H  
HETATM 2223  H8  V00 B 130      44.369  96.015  28.693  1.00  0.00           H  
HETATM 2224  H9  V00 B 130      44.269  97.701  28.163  1.00  0.00           H  
HETATM 2225  H10 V00 B 130      43.613  97.230  29.745  1.00  0.00           H  
HETATM 2226  C1  V00 B 131      56.948   6.448  51.294  1.00  0.00           C  
HETATM 2227  C2  V00 B 131      55.669   7.237  51.583  1.00  0.00           C  
HETATM 2228  O1  V00 B 131      55.202   7.049  52.902  1.00  0.00           O  
HETATM 2229  C3  V00 B 131      55.929   7.703  53.928  1.00  0.00           C  
HETATM 2230  C4  V00 B 131      55.116   7.578  55.211  1.00  0.00           C  
HETATM 2231  H1  V00 B 131      57.785   6.837  51.873  1.00  0.00           H  
HETATM 2232  H2  V00 B 131      57.191   6.521  50.234  1.00  0.00           H  
HETATM 2233  H3  V00 B 131      56.801   5.399  51.552  1.00  0.00           H  
HETATM 2234  H4  V00 B 131      54.863   6.883  50.928  1.00  0.00           H  
HETATM 2235  H5  V00 B 131      55.835   8.309  51.381  1.00  0.00           H  
HETATM 2236  H6  V00 B 131      56.920   7.241  54.064  1.00  0.00           H  
HETATM 2237  H7  V00 B 131      56.078   8.765  53.672  1.00  0.00           H  
HETATM 2238  H8  V00 B 131      54.141   8.043  55.078  1.00  0.00           H  
HETATM 2239  H9  V00 B 131      54.971   6.526  55.456  1.00  0.00           H  
HETATM 2240  H10 V00 B 131      55.638   8.067  56.033  1.00  0.00           H  
HETATM 2241  C1  V00 B 132      14.662  55.766  91.825  1.00  0.00           C  
HETATM 2242  C2  V00 B 132      13.230  56.297  91.923  1.00  0.00           C  
HETATM 2243  O1  V00 B 132      12.941  57.261  90.934  1.00  0.00           O  
HETATM 2244  C3  V00 B 132      12.753  56.775  89.615  1.00  0.00           C  
HETATM 2245  C4  V00 B 132      12.207  57.927  88.780  1.00  0.00           C  
HETATM 2246  H1  V00 B 132      14.800  55.183  90.915  1.00  0.00           H  
HETATM 2247  H2  V00 B 132      14.876  55.129  92.684  1.00  0.00           H  
HETATM 2248  H3  V00 B 132      15.366  56.598  91.818  1.00  0.00           H  
HETATM 2249  H4  V00 B 132      13.093  56.807  92.885  1.00  0.00           H  
HETATM 2250  H5  V00 B 132      12.514  55.459  91.868  1.00  0.00           H  
HETATM 2251  H6  V00 B 132      13.703  56.418  89.188  1.00  0.00           H  
HETATM 2252  H7  V00 B 132      12.039  55.934  89.617  1.00  0.00           H  
HETATM 2253  H8  V00 B 132      11.263  58.274  89.199  1.00  0.00           H  
HETATM 2254  H9  V00 B 132      12.915  58.756  88.785  1.00  0.00           H  
HETATM 2255  H10 V00 B 132      12.046  57.601  87.753  1.00  0.00           H  
HETATM 2256  C1  V00 B 133       4.649  50.442  18.563  1.00  0.00           C  
HETATM 2257  C2  V00 B 133       3.191  50.121  18.228  1.00  0.00           C  
HETATM 2258  O1  V00 B 133       2.986  48.752  17.950  1.00  0.00           O  
HETATM 2259  C3  V00 B 133       3.004  47.874  19.062  1.00  0.00           C  
HETATM 2260  C4  V00 B 133       2.516  46.515  18.576  1.00  0.00           C  
HETATM 2261  H1  V00 B 133       4.940  49.988  19.510  1.00  0.00           H  
HETATM 2262  H2  V00 B 133       4.779  51.521  18.638  1.00  0.00           H  
HETATM 2263  H3  V00 B 133       5.301  50.060  17.777  1.00  0.00           H  
HETATM 2264  H4  V00 B 133       2.898  50.657  17.316  1.00  0.00           H  
HETATM 2265  H5  V00 B 133       2.535  50.451  19.052  1.00  0.00           H  
HETATM 2266  H6  V00 B 133       4.022  47.782  19.475  1.00  0.00           H  
HETATM 2267  H7  V00 B 133       2.344  48.254  19.860  1.00  0.00           H  
HETATM 2268  H8  V00 B 133       1.506  46.606  18.176  1.00  0.00           H  
HETATM 2269  H9  V00 B 133       3.170  46.147  17.786  1.00  0.00           H  
HETATM 2270  H10 V00 B 133       2.513  45.802  19.399  1.00  0.00           H  
HETATM 2271  C1  V00 B 134       3.456  63.239  20.838  1.00  0.00           C  
HETATM 2272  C2  V00 B 134       3.343  62.332  22.066  1.00  0.00           C  
HETATM 2273  O1  V00 B 134       3.844  61.033  21.829  1.00  0.00           O  
HETATM 2274  C3  V00 B 134       5.254  60.903  21.766  1.00  0.00           C  
HETATM 2275  C4  V00 B 134       5.572  59.412  21.763  1.00  0.00           C  
HETATM 2276  H1  V00 B 134       4.499  63.453  20.607  1.00  0.00           H  
HETATM 2277  H2  V00 B 134       2.940  64.180  21.030  1.00  0.00           H  
HETATM 2278  H3  V00 B 134       2.998  62.753  19.977  1.00  0.00           H  
HETATM 2279  H4  V00 B 134       2.286  62.200  22.329  1.00  0.00           H  
HETATM 2280  H5  V00 B 134       3.860  62.795  22.924  1.00  0.00           H  
HETATM 2281  H6  V00 B 134       5.652  61.374  20.854  1.00  0.00           H  
HETATM 2282  H7  V00 B 134       5.721  61.391  22.637  1.00  0.00           H  
HETATM 2283  H8  V00 B 134       5.185  58.949  22.669  1.00  0.00           H  
HETATM 2284  H9  V00 B 134       5.104  58.936  20.901  1.00  0.00           H  
HETATM 2285  H10 V00 B 134       6.650  59.261  21.714  1.00  0.00           H  
HETATM 2286  C1  V00 B 135      80.602  18.044  84.200  1.00  0.00           C  
HETATM 2287  C2  V00 B 135      81.604  17.026  83.649  1.00  0.00           C  
HETATM 2288  O1  V00 B 135      82.937  17.486  83.719  1.00  0.00           O  
HETATM 2289  C3  V00 B 135      83.535  17.495  85.005  1.00  0.00           C  
HETATM 2290  C4  V00 B 135      85.020  17.773  84.813  1.00  0.00           C  
HETATM 2291  H1  V00 B 135      80.726  18.171  85.275  1.00  0.00           H  
HETATM 2292  H2  V00 B 135      79.587  17.701  84.003  1.00  0.00           H  
HETATM 2293  H3  V00 B 135      80.750  19.008  83.714  1.00  0.00           H  
HETATM 2294  H4  V00 B 135      81.404  16.853  82.585  1.00  0.00           H  
HETATM 2295  H5  V00 B 135      81.497  16.067  84.184  1.00  0.00           H  
HETATM 2296  H6  V00 B 135      83.086  18.273  85.642  1.00  0.00           H  
HETATM 2297  H7  V00 B 135      83.390  16.520  85.500  1.00  0.00           H  
HETATM 2298  H8  V00 B 135      85.465  16.998  84.190  1.00  0.00           H  
HETATM 2299  H9  V00 B 135      85.156  18.736  84.321  1.00  0.00           H  
HETATM 2300  H10 V00 B 135      85.525  17.791  85.779  1.00  0.00           H  
HETATM 2301  C1  V00 B 136      83.084   8.871  36.418  1.00  0.00           C  
HETATM 2302  C2  V00 B 136      83.102   7.371  36.722  1.00  0.00           C  
HETATM 2303  O1  V00 B 136      84.360   6.927  37.185  1.00  0.00           O  
HETATM 2304  C3  V00 B 136      84.702   7.278  38.515  1.00  0.00           C  
HETATM 2305  C4  V00 B 136      85.956   6.494  38.884  1.00  0.00           C  
HETATM 2306  H1  V00 B 136      83.191   9.455  37.332  1.00  0.00           H  
HETATM 2307  H2  V00 B 136      82.140   9.136  35.943  1.00  0.00           H  
HETATM 2308  H3  V00 B 136      83.903   9.122  35.745  1.00  0.00           H  
HETATM 2309  H4  V00 B 136      82.909   6.808  35.801  1.00  0.00           H  
HETATM 2310  H5  V00 B 136      82.312   7.126  37.453  1.00  0.00           H  
HETATM 2311  H6  V00 B 136      84.897   8.359  38.598  1.00  0.00           H  
HETATM 2312  H7  V00 B 136      83.877   7.024  39.201  1.00  0.00           H  
HETATM 2313  H8  V00 B 136      85.759   5.426  38.809  1.00  0.00           H  
HETATM 2314  H9  V00 B 136      86.765   6.747  38.200  1.00  0.00           H  
HETATM 2315  H10 V00 B 136      86.260   6.733  39.902  1.00  0.00           H  
HETATM 2316  C1  V00 B 137      38.204  58.925   1.594  1.00  0.00           C  
HETATM 2317  C2  V00 B 137      39.058  60.013   2.249  1.00  0.00           C  
HETATM 2318  O1  V00 B 137      40.442  59.773   2.110  1.00  0.00           O  
HETATM 2319  C3  V00 B 137      40.996  60.002   0.825  1.00  0.00           C  
HETATM 2320  C4  V00 B 137      42.512  59.933   0.966  1.00  0.00           C  
HETATM 2321  H1  V00 B 137      38.314  58.943   0.510  1.00  0.00           H  
HETATM 2322  H2  V00 B 137      37.154  59.086   1.841  1.00  0.00           H  
HETATM 2323  H3  V00 B 137      38.509  57.945   1.961  1.00  0.00           H  
HETATM 2324  H4  V00 B 137      38.866  60.031   3.328  1.00  0.00           H  
HETATM 2325  H5  V00 B 137      38.793  61.000   1.832  1.00  0.00           H  
HETATM 2326  H6  V00 B 137      40.650  59.243   0.106  1.00  0.00           H  
HETATM 2327  H7  V00 B 137      40.693  60.994   0.450  1.00  0.00           H  
HETATM 2328  H8  V00 B 137      42.853  60.690   1.670  1.00  0.00           H  
HETATM 2329  H9  V00 B 137      42.805  58.952   1.339  1.00  0.00           H  
HETATM 2330  H10 V00 B 137      42.985  60.103  -0.001  1.00  0.00           H  
HETATM 2331  C1  V00 B 138      39.244  82.216  30.655  1.00  0.00           C  
HETATM 2332  C2  V00 B 138      38.533  81.758  31.931  1.00  0.00           C  
HETATM 2333  O1  V00 B 138      37.760  82.783  32.518  1.00  0.00           O  
HETATM 2334  C3  V00 B 138      36.544  83.109  31.865  1.00  0.00           C  
HETATM 2335  C4  V00 B 138      35.766  84.035  32.792  1.00  0.00           C  
HETATM 2336  H1  V00 B 138      38.527  82.421  29.861  1.00  0.00           H  
HETATM 2337  H2  V00 B 138      39.926  81.437  30.317  1.00  0.00           H  
HETATM 2338  H3  V00 B 138      39.814  83.124  30.855  1.00  0.00           H  
HETATM 2339  H4  V00 B 138      39.278  81.478  32.686  1.00  0.00           H  
HETATM 2340  H5  V00 B 138      37.906  80.876  31.715  1.00  0.00           H  
HETATM 2341  H6  V00 B 138      36.737  83.613  30.905  1.00  0.00           H  
HETATM 2342  H7  V00 B 138      35.963  82.194  31.663  1.00  0.00           H  
HETATM 2343  H8  V00 B 138      35.569  83.533  33.738  1.00  0.00           H  
HETATM 2344  H9  V00 B 138      36.347  84.935  32.990  1.00  0.00           H  
HETATM 2345  H10 V00 B 138      34.819  84.315  32.331  1.00  0.00           H  
HETATM 2346  C1  V00 B 139      53.756   2.980  52.142  1.00  0.00           C  
HETATM 2347  C2  V00 B 139      54.403   4.294  51.698  1.00  0.00           C  
HETATM 2348  O1  V00 B 139      53.475   5.186  51.118  1.00  0.00           O  
HETATM 2349  C3  V00 B 139      52.583   5.836  52.007  1.00  0.00           C  
HETATM 2350  C4  V00 B 139      51.863   6.921  51.216  1.00  0.00           C  
HETATM 2351  H1  V00 B 139      53.071   3.144  52.973  1.00  0.00           H  
HETATM 2352  H2  V00 B 139      54.529   2.280  52.459  1.00  0.00           H  
HETATM 2353  H3  V00 B 139      53.201   2.543  51.312  1.00  0.00           H  
HETATM 2354  H4  V00 B 139      55.149   4.092  50.920  1.00  0.00           H  
HETATM 2355  H5  V00 B 139      54.913   4.770  52.554  1.00  0.00           H  
HETATM 2356  H6  V00 B 139      51.851   5.124  52.420  1.00  0.00           H  
HETATM 2357  H7  V00 B 139      53.140   6.282  52.848  1.00  0.00           H  
HETATM 2358  H8  V00 B 139      52.587   7.629  50.815  1.00  0.00           H  
HETATM 2359  H9  V00 B 139      51.318   6.474  50.386  1.00  0.00           H  
HETATM 2360  H10 V00 B 139      51.162   7.451  51.860  1.00  0.00           H  
HETATM 2361  C1  V00 B 140      86.818   0.684  16.943  1.00  0.00           C  
HETATM 2362  C2  V00 B 140      87.431   0.954  18.319  1.00  0.00           C  
HETATM 2363  O1  V00 B 140      86.584   1.721  19.148  1.00  0.00           O  
HETATM 2364  C3  V00 B 140      85.460   1.051  19.694  1.00  0.00           C  
HETATM 2365  C4  V00 B 140      84.845   1.973  20.740  1.00  0.00           C  
HETATM 2366  H1  V00 B 140      85.951   0.029  17.024  1.00  0.00           H  
HETATM 2367  H2  V00 B 140      87.558   0.207  16.300  1.00  0.00           H  
HETATM 2368  H3  V00 B 140      86.505   1.623  16.487  1.00  0.00           H  
HETATM 2369  H4  V00 B 140      88.348   1.545  18.203  1.00  0.00           H  
HETATM 2370  H5  V00 B 140      87.690  -0.000  18.808  1.00  0.00           H  
HETATM 2371  H6  V00 B 140      84.719   0.823  18.912  1.00  0.00           H  
HETATM 2372  H7  V00 B 140      85.772   0.101  20.159  1.00  0.00           H  
HETATM 2373  H8  V00 B 140      85.576   2.191  21.518  1.00  0.00           H  
HETATM 2374  H9  V00 B 140      84.543   2.911  20.274  1.00  0.00           H  
HETATM 2375  H10 V00 B 140      83.973   1.500  21.190  1.00  0.00           H  
HETATM 2376  C1  V00 B 141      40.197  16.879  76.901  1.00  0.00           C  
HETATM 2377  C2  V00 B 141      38.979  16.406  76.103  1.00  0.00           C  
HETATM 2378  O1  V00 B 141      38.233  17.478  75.566  1.00  0.00           O  
HETATM 2379  C3  V00 B 141      38.801  18.146  74.452  1.00  0.00           C  
HETATM 2380  C4  V00 B 141      37.733  19.076  73.888  1.00  0.00           C  
HETATM 2381  H1  V00 B 141      40.934  17.344  76.247  1.00  0.00           H  
HETATM 2382  H2  V00 B 141      40.660  16.028  77.400  1.00  0.00           H  
HETATM 2383  H3  V00 B 141      39.888  17.605  77.652  1.00  0.00           H  
HETATM 2384  H4  V00 B 141      38.292  15.868  76.767  1.00  0.00           H  
HETATM 2385  H5  V00 B 141      39.299  15.719  75.301  1.00  0.00           H  
HETATM 2386  H6  V00 B 141      39.686  18.729  74.752  1.00  0.00           H  
HETATM 2387  H7  V00 B 141      39.113  17.415  73.688  1.00  0.00           H  
HETATM 2388  H8  V00 B 141      36.862  18.497  73.584  1.00  0.00           H  
HETATM 2389  H9  V00 B 141      37.427  19.793  74.649  1.00  0.00           H  
HETATM 2390  H10 V00 B 141      38.124  19.615  73.026  1.00  0.00           H  
HETATM 2391  C1  V00 B 142      35.368   4.935  60.673  1.00  0.00           C  
HETATM 2392  C2  V00 B 142      34.514   5.587  61.763  1.00  0.00           C  
HETATM 2393  O1  V00 B 142      34.684   6.987  61.820  1.00  0.00           O  
HETATM 2394  C3  V00 B 142      34.075   7.740  60.785  1.00  0.00           C  
HETATM 2395  C4  V00 B 142      34.164   9.209  61.179  1.00  0.00           C  
HETATM 2396  H1  V00 B 142      35.027   5.231  59.682  1.00  0.00           H  
HETATM 2397  H2  V00 B 142      35.302   3.851  60.756  1.00  0.00           H  
HETATM 2398  H3  V00 B 142      36.409   5.237  60.790  1.00  0.00           H  
HETATM 2399  H4  V00 B 142      34.821   5.209  62.745  1.00  0.00           H  
HETATM 2400  H5  V00 B 142      33.451   5.333  61.609  1.00  0.00           H  
HETATM 2401  H6  V00 B 142      34.590   7.577  59.825  1.00  0.00           H  
HETATM 2402  H7  V00 B 142      33.021   7.440  60.664  1.00  0.00           H  
HETATM 2403  H8  V00 B 142      33.647   9.371  62.124  1.00  0.00           H  
HETATM 2404  H9  V00 B 142      35.208   9.498  61.299  1.00  0.00           H  
HETATM 2405  H10 V00 B 142      33.707   9.831  60.409  1.00  0.00           H  
HETATM 2406  C1  V00 B 143      59.468  89.771  16.500  1.00  0.00           C  
HETATM 2407  C2  V00 B 143      58.993  90.852  17.475  1.00  0.00           C  
HETATM 2408  O1  V00 B 143      57.642  90.688  17.849  1.00  0.00           O  
HETATM 2409  C3  V00 B 143      57.362  89.636  18.757  1.00  0.00           C  
HETATM 2410  C4  V00 B 143      55.918  89.803  19.214  1.00  0.00           C  
HETATM 2411  H1  V00 B 143      59.499  88.796  16.984  1.00  0.00           H  
HETATM 2412  H2  V00 B 143      60.468  90.016  16.142  1.00  0.00           H  
HETATM 2413  H3  V00 B 143      58.790  89.718  15.649  1.00  0.00           H  
HETATM 2414  H4  V00 B 143      59.051  91.834  16.990  1.00  0.00           H  
HETATM 2415  H5  V00 B 143      59.643  90.864  18.367  1.00  0.00           H  
HETATM 2416  H6  V00 B 143      57.493  88.654  18.275  1.00  0.00           H  
HETATM 2417  H7  V00 B 143      58.044  89.687  19.622  1.00  0.00           H  
HETATM 2418  H8  V00 B 143      55.792  90.770  19.699  1.00  0.00           H  
HETATM 2419  H9  V00 B 143      55.250  89.754  18.355  1.00  0.00           H  
HETATM 2420  H10 V00 B 143      55.655  89.013  19.917  1.00  0.00           H  
HETATM 2421  C1  V00 B 144      95.503  86.187  31.741  1.00  0.00           C  
HETATM 2422  C2  V00 B 144      94.299  85.644  30.969  1.00  0.00           C  
HETATM 2423  O1  V00 B 144      93.701  84.535  31.605  1.00  0.00           O  
HETATM 2424  C3  V00 B 144      92.931  84.811  32.763  1.00  0.00           C  
HETATM 2425  C4  V00 B 144      92.185  83.534  33.127  1.00  0.00           C  
HETATM 2426  H1  V00 B 144      95.192  86.628  32.688  1.00  0.00           H  
HETATM 2427  H2  V00 B 144      96.005  86.951  31.148  1.00  0.00           H  
HETATM 2428  H3  V00 B 144      96.206  85.379  31.946  1.00  0.00           H  
HETATM 2429  H4  V00 B 144      94.626  85.283  29.986  1.00  0.00           H  
HETATM 2430  H5  V00 B 144      93.558  86.448  30.815  1.00  0.00           H  
HETATM 2431  H6  V00 B 144      93.577  85.121  33.600  1.00  0.00           H  
HETATM 2432  H7  V00 B 144      92.217  85.626  32.561  1.00  0.00           H  
HETATM 2433  H8  V00 B 144      91.540  83.234  32.302  1.00  0.00           H  
HETATM 2434  H9  V00 B 144      92.896  82.732  33.323  1.00  0.00           H  
HETATM 2435  H10 V00 B 144      91.576  83.697  34.017  1.00  0.00           H  
HETATM 2436  C1  V00 B 145      95.492  27.751  84.507  1.00  0.00           C  
HETATM 2437  C2  V00 B 145      95.397  29.264  84.300  1.00  0.00           C  
HETATM 2438  O1  V00 B 145      95.345  29.623  82.935  1.00  0.00           O  
HETATM 2439  C3  V00 B 145      94.121  29.377  82.265  1.00  0.00           C  
HETATM 2440  C4  V00 B 145      94.201  30.062  80.906  1.00  0.00           C  
HETATM 2441  H1  V00 B 145      94.573  27.256  84.193  1.00  0.00           H  
HETATM 2442  H2  V00 B 145      95.661  27.536  85.562  1.00  0.00           H  
HETATM 2443  H3  V00 B 145      96.321  27.349  83.925  1.00  0.00           H  
HETATM 2444  H4  V00 B 145      96.297  29.746  84.700  1.00  0.00           H  
HETATM 2445  H5  V00 B 145      94.520  29.663  84.838  1.00  0.00           H  
HETATM 2446  H6  V00 B 145      93.956  28.296  82.131  1.00  0.00           H  
HETATM 2447  H7  V00 B 145      93.278  29.783  82.848  1.00  0.00           H  
HETATM 2448  H8  V00 B 145      94.356  31.132  81.040  1.00  0.00           H  
HETATM 2449  H9  V00 B 145      95.038  29.658  80.337  1.00  0.00           H  
HETATM 2450  H10 V00 B 145      93.278  29.900  80.350  1.00  0.00           H  
HETATM 2451  C1  V00 B 146      23.884   1.751  47.775  1.00  0.00           C  
HETATM 2452  C2  V00 B 146      23.253   1.429  46.419  1.00  0.00           C  
HETATM 2453  O1  V00 B 146      23.471   2.446  45.464  1.00  0.00           O  
HETATM 2454  C3  V00 B 146      24.778   2.533  44.922  1.00  0.00           C  
HETATM 2455  C4  V00 B 146      24.721   3.506  43.751  1.00  0.00           C  
HETATM 2456  H1  V00 B 146      24.972   1.750  47.709  1.00  0.00           H  
HETATM 2457  H2  V00 B 146      23.578   1.005  48.508  1.00  0.00           H  
HETATM 2458  H3  V00 B 146      23.556   2.734  48.112  1.00  0.00           H  
HETATM 2459  H4  V00 B 146      22.165   1.353  46.529  1.00  0.00           H  
HETATM 2460  H5  V00 B 146      23.634   0.462  46.047  1.00  0.00           H  
HETATM 2461  H6  V00 B 146      25.494   2.895  45.677  1.00  0.00           H  
HETATM 2462  H7  V00 B 146      25.115   1.540  44.578  1.00  0.00           H  
HETATM 2463  H8  V00 B 146      24.019   3.142  43.001  1.00  0.00           H  
HETATM 2464  H9  V00 B 146      24.384   4.482  44.097  1.00  0.00           H  
HETATM 2465  H10 V00 B 146      25.707   3.606  43.300  1.00  0.00           H  
HETATM 2466  C1  V00 B 147       1.878  81.995  22.713  1.00  0.00           C  
HETATM 2467  C2  V00 B 147       2.909  81.829  21.594  1.00  0.00           C  
HETATM 2468  O1  V00 B 147       4.092  81.198  22.036  1.00  0.00           O  
HETATM 2469  C3  V00 B 147       4.012  79.802  22.273  1.00  0.00           C  
HETATM 2470  C4  V00 B 147       5.433  79.295  22.485  1.00  0.00           C  
HETATM 2471  H1  V00 B 147       1.494  81.027  23.035  1.00  0.00           H  
HETATM 2472  H2  V00 B 147       1.045  82.600  22.356  1.00  0.00           H  
HETATM 2473  H3  V00 B 147       2.337  82.491  23.568  1.00  0.00           H  
HETATM 2474  H4  V00 B 147       3.217  82.817  21.230  1.00  0.00           H  
HETATM 2475  H5  V00 B 147       2.464  81.271  20.752  1.00  0.00           H  
HETATM 2476  H6  V00 B 147       3.399  79.589  23.163  1.00  0.00           H  
HETATM 2477  H7  V00 B 147       3.550  79.295  21.409  1.00  0.00           H  
HETATM 2478  H8  V00 B 147       6.035  79.499  21.601  1.00  0.00           H  
HETATM 2479  H9  V00 B 147       5.883  79.803  23.338  1.00  0.00           H  
HETATM 2480  H10 V00 B 147       5.422  78.222  22.673  1.00  0.00           H  
HETATM 2481  C1  V00 B 148      51.644  40.155  72.557  1.00  0.00           C  
HETATM 2482  C2  V00 B 148      52.701  39.416  73.383  1.00  0.00           C  
HETATM 2483  O1  V00 B 148      52.172  38.299  74.065  1.00  0.00           O  
HETATM 2484  C3  V00 B 148      51.880  37.158  73.276  1.00  0.00           C  
HETATM 2485  C4  V00 B 148      51.573  36.012  74.231  1.00  0.00           C  
HETATM 2486  H1  V00 B 148      51.301  39.541  71.725  1.00  0.00           H  
HETATM 2487  H2  V00 B 148      52.069  41.076  72.160  1.00  0.00           H  
HETATM 2488  H3  V00 B 148      50.789  40.400  73.186  1.00  0.00           H  
HETATM 2489  H4  V00 B 148      53.090  40.084  74.161  1.00  0.00           H  
HETATM 2490  H5  V00 B 148      53.539  39.112  72.734  1.00  0.00           H  
HETATM 2491  H6  V00 B 148      51.014  37.344  72.621  1.00  0.00           H  
HETATM 2492  H7  V00 B 148      52.744  36.904  72.639  1.00  0.00           H  
HETATM 2493  H8  V00 B 148      52.433  35.823  74.872  1.00  0.00           H  
HETATM 2494  H9  V00 B 148      50.721  36.271  74.859  1.00  0.00           H  
HETATM 2495  H10 V00 B 148      51.340  35.108  73.669  1.00  0.00           H  
HETATM 2496  C1  V00 B 149      82.117  86.406   9.338  1.00  0.00           C  
HETATM 2497  C2  V00 B 149      81.703  85.594   8.109  1.00  0.00           C  
HETATM 2498  O1  V00 B 149      82.766  85.407   7.199  1.00  0.00           O  
HETATM 2499  C3  V00 B 149      83.761  84.471   7.576  1.00  0.00           C  
HETATM 2500  C4  V00 B 149      84.652  84.241   6.362  1.00  0.00           C  
HETATM 2501  H1  V00 B 149      82.825  85.849   9.952  1.00  0.00           H  
HETATM 2502  H2  V00 B 149      81.237  86.634   9.940  1.00  0.00           H  
HETATM 2503  H3  V00 B 149      82.584  87.339   9.025  1.00  0.00           H  
HETATM 2504  H4  V00 B 149      80.928  86.139   7.554  1.00  0.00           H  
HETATM 2505  H5  V00 B 149      81.287  84.622   8.423  1.00  0.00           H  
HETATM 2506  H6  V00 B 149      84.363  84.854   8.416  1.00  0.00           H  
HETATM 2507  H7  V00 B 149      83.294  83.524   7.892  1.00  0.00           H  
HETATM 2508  H8  V00 B 149      84.058  83.855   5.535  1.00  0.00           H  
HETATM 2509  H9  V00 B 149      85.108  85.182   6.053  1.00  0.00           H  
HETATM 2510  H10 V00 B 149      85.437  83.526   6.604  1.00  0.00           H  
HETATM 2511  C1  V00 B 150      18.460  12.538  66.723  1.00  0.00           C  
HETATM 2512  C2  V00 B 150      17.067  12.135  66.233  1.00  0.00           C  
HETATM 2513  O1  V00 B 150      17.098  11.025  65.362  1.00  0.00           O  
HETATM 2514  C3  V00 B 150      17.337   9.762  65.959  1.00  0.00           C  
HETATM 2515  C4  V00 B 150      17.076   8.700  64.897  1.00  0.00           C  
HETATM 2516  H1  V00 B 150      18.881  11.771  67.372  1.00  0.00           H  
HETATM 2517  H2  V00 B 150      18.396  13.472  67.280  1.00  0.00           H  
HETATM 2518  H3  V00 B 150      19.125  12.678  65.871  1.00  0.00           H  
HETATM 2519  H4  V00 B 150      16.631  12.957  65.652  1.00  0.00           H  
HETATM 2520  H5  V00 B 150      16.410  11.932  67.096  1.00  0.00           H  
HETATM 2521  H6  V00 B 150      18.376   9.686  66.318  1.00  0.00           H  
HETATM 2522  H7  V00 B 150      16.665   9.613  66.821  1.00  0.00           H  
HETATM 2523  H8  V00 B 150      16.046   8.770  64.550  1.00  0.00           H  
HETATM 2524  H9  V00 B 150      17.741   8.855  64.048  1.00  0.00           H  
HETATM 2525  H10 V00 B 150      17.248   7.707  65.311  1.00  0.00           H  
HETATM 2526  C1  V00 B 151      65.267   2.509  53.309  1.00  0.00           C  
HETATM 2527  C2  V00 B 151      64.634   2.078  54.635  1.00  0.00           C  
HETATM 2528  O1  V00 B 151      64.621   3.115  55.592  1.00  0.00           O  
HETATM 2529  C3  V00 B 151      63.673   4.150  55.388  1.00  0.00           C  
HETATM 2530  C4  V00 B 151      63.657   5.006  56.648  1.00  0.00           C  
HETATM 2531  H1  V00 B 151      64.649   3.253  52.807  1.00  0.00           H  
HETATM 2532  H2  V00 B 151      65.373   1.644  52.656  1.00  0.00           H  
HETATM 2533  H3  V00 B 151      66.252   2.938  53.492  1.00  0.00           H  
HETATM 2534  H4  V00 B 151      65.229   1.270  55.079  1.00  0.00           H  
HETATM 2535  H5  V00 B 151      63.612   1.701  54.458  1.00  0.00           H  
HETATM 2536  H6  V00 B 151      63.946   4.767  54.517  1.00  0.00           H  
HETATM 2537  H7  V00 B 151      62.674   3.721  55.205  1.00  0.00           H  
HETATM 2538  H8  V00 B 151      63.378   4.396  57.506  1.00  0.00           H  
HETATM 2539  H9  V00 B 151      64.648   5.424  56.825  1.00  0.00           H  
HETATM 2540  H10 V00 B 151      62.940   5.819  56.538  1.00  0.00           H  
HETATM 2541  C1  V00 B 152      85.274  51.657  29.134  1.00  0.00           C  
HETATM 2542  C2  V00 B 152      86.052  50.341  29.213  1.00  0.00           C  
HETATM 2543  O1  V00 B 152      85.581  49.377  28.295  1.00  0.00           O  
HETATM 2544  C3  V00 B 152      85.919  49.584  26.934  1.00  0.00           C  
HETATM 2545  C4  V00 B 152      85.541  48.319  26.174  1.00  0.00           C  
HETATM 2546  H1  V00 B 152      85.458  52.161  28.185  1.00  0.00           H  
HETATM 2547  H2  V00 B 152      85.586  52.315  29.945  1.00  0.00           H  
HETATM 2548  H3  V00 B 152      84.206  51.462  29.225  1.00  0.00           H  
HETATM 2549  H4  V00 B 152      85.918  49.896  30.207  1.00  0.00           H  
HETATM 2550  H5  V00 B 152      87.128  50.530  29.057  1.00  0.00           H  
HETATM 2551  H6  V00 B 152      85.375  50.448  26.520  1.00  0.00           H  
HETATM 2552  H7  V00 B 152      87.000  49.780  26.835  1.00  0.00           H  
HETATM 2553  H8  V00 B 152      86.086  47.467  26.579  1.00  0.00           H  
HETATM 2554  H9  V00 B 152      84.473  48.130  26.279  1.00  0.00           H  
HETATM 2555  H10 V00 B 152      85.783  48.431  25.118  1.00  0.00           H  
HETATM 2556  C1  V00 B 153      58.481  97.148  92.743  1.00  0.00           C  
HETATM 2557  C2  V00 B 153      57.684  96.415  93.825  1.00  0.00           C  
HETATM 2558  O1  V00 B 153      58.405  96.280  95.032  1.00  0.00           O  
HETATM 2559  C3  V00 B 153      58.544  97.452  95.818  1.00  0.00           C  
HETATM 2560  C4  V00 B 153      59.116  97.029  97.165  1.00  0.00           C  
HETATM 2561  H1  V00 B 153      58.637  98.191  93.014  1.00  0.00           H  
HETATM 2562  H2  V00 B 153      57.937  97.109  91.799  1.00  0.00           H  
HETATM 2563  H3  V00 B 153      59.451  96.670  92.612  1.00  0.00           H  
HETATM 2564  H4  V00 B 153      57.466  95.393  93.492  1.00  0.00           H  
HETATM 2565  H5  V00 B 153      56.726  96.935  94.003  1.00  0.00           H  
HETATM 2566  H6  V00 B 153      59.219  98.174  95.332  1.00  0.00           H  
HETATM 2567  H7  V00 B 153      57.563  97.937  95.955  1.00  0.00           H  
HETATM 2568  H8  V00 B 153      58.444  96.322  97.648  1.00  0.00           H  
HETATM 2569  H9  V00 B 153      60.083  96.547  97.022  1.00  0.00           H  
HETATM 2570  H10 V00 B 153      59.243  97.900  97.807  1.00  0.00           H  
HETATM 2571  C1  V00 B 154      31.957  30.300  85.449  1.00  0.00           C  
HETATM 2572  C2  V00 B 154      30.857  29.395  84.890  1.00  0.00           C  
HETATM 2573  O1  V00 B 154      31.339  28.499  83.910  1.00  0.00           O  
HETATM 2574  C3  V00 B 154      32.108  27.405  84.379  1.00  0.00           C  
HETATM 2575  C4  V00 B 154      32.298  26.449  83.208  1.00  0.00           C  
HETATM 2576  H1  V00 B 154      32.680  29.724  86.026  1.00  0.00           H  
HETATM 2577  H2  V00 B 154      31.515  31.055  86.099  1.00  0.00           H  
HETATM 2578  H3  V00 B 154      32.479  30.797  84.632  1.00  0.00           H  
HETATM 2579  H4  V00 B 154      30.099  30.007  84.387  1.00  0.00           H  
HETATM 2580  H5  V00 B 154      30.370  28.843  85.712  1.00  0.00           H  
HETATM 2581  H6  V00 B 154      33.088  27.744  84.752  1.00  0.00           H  
HETATM 2582  H7  V00 B 154      31.583  26.897  85.206  1.00  0.00           H  
HETATM 2583  H8  V00 B 154      31.329  26.108  82.847  1.00  0.00           H  
HETATM 2584  H9  V00 B 154      32.814  26.958  82.395  1.00  0.00           H  
HETATM 2585  H10 V00 B 154      32.887  25.587  83.521  1.00  0.00           H  
HETATM 2586  C1  V00 B 155      35.988  18.386  68.545  1.00  0.00           C  
HETATM 2587  C2  V00 B 155      37.264  17.912  67.846  1.00  0.00           C  
HETATM 2588  O1  V00 B 155      38.435  18.398  68.468  1.00  0.00           O  
HETATM 2589  C3  V00 B 155      38.793  17.793  69.699  1.00  0.00           C  
HETATM 2590  C4  V00 B 155      40.194  18.278  70.052  1.00  0.00           C  
HETATM 2591  H1  V00 B 155      35.900  17.944  69.537  1.00  0.00           H  
HETATM 2592  H2  V00 B 155      35.118  18.096  67.956  1.00  0.00           H  
HETATM 2593  H3  V00 B 155      36.002  19.471  68.646  1.00  0.00           H  
HETATM 2594  H4  V00 B 155      37.287  18.302  66.821  1.00  0.00           H  
HETATM 2595  H5  V00 B 155      37.280  16.810  67.800  1.00  0.00           H  
HETATM 2596  H6  V00 B 155      38.086  18.075  70.495  1.00  0.00           H  
HETATM 2597  H7  V00 B 155      38.782  16.695  69.602  1.00  0.00           H  
HETATM 2598  H8  V00 B 155      40.893  17.991  69.268  1.00  0.00           H  
HETATM 2599  H9  V00 B 155      40.198  19.363  70.143  1.00  0.00           H  
HETATM 2600  H10 V00 B 155      40.514  17.838  70.996  1.00  0.00           H  
HETATM 2601  C1  V00 B 156      11.940  87.338  20.756  1.00  0.00           C  
HETATM 2602  C2  V00 B 156      12.414  88.319  21.830  1.00  0.00           C  
HETATM 2603  O1  V00 B 156      13.822  88.405  21.902  1.00  0.00           O  
HETATM 2604  C3  V00 B 156      14.464  89.117  20.858  1.00  0.00           C  
HETATM 2605  C4  V00 B 156      15.921  89.304  21.264  1.00  0.00           C  
HETATM 2606  H1  V00 B 156      12.180  87.705  19.759  1.00  0.00           H  
HETATM 2607  H2  V00 B 156      10.860  87.209  20.830  1.00  0.00           H  
HETATM 2608  H3  V00 B 156      12.423  86.371  20.899  1.00  0.00           H  
HETATM 2609  H4  V00 B 156      12.087  87.970  22.817  1.00  0.00           H  
HETATM 2610  H5  V00 B 156      11.975  89.315  21.650  1.00  0.00           H  
HETATM 2611  H6  V00 B 156      14.407  88.561  19.909  1.00  0.00           H  
HETATM 2612  H7  V00 B 156      13.981  90.097  20.711  1.00  0.00           H  
HETATM 2613  H8  V00 B 156      15.976  89.861  22.198  1.00  0.00           H  
HETATM 2614  H9  V00 B 156      16.391  88.332  21.411  1.00  0.00           H  
HETATM 2615  H10 V00 B 156      16.459  89.848  20.489  1.00  0.00           H  
HETATM 2616  C1  V00 B 157       4.083  90.491  37.621  1.00  0.00           C  
HETATM 2617  C2  V00 B 157       2.818  91.289  37.948  1.00  0.00           C  
HETATM 2618  O1  V00 B 157       3.076  92.667  38.120  1.00  0.00           O  
HETATM 2619  C3  V00 B 157       3.334  93.411  36.941  1.00  0.00           C  
HETATM 2620  C4  V00 B 157       3.327  94.886  37.326  1.00  0.00           C  
HETATM 2621  H1  V00 B 157       4.469  90.758  36.638  1.00  0.00           H  
HETATM 2622  H2  V00 B 157       3.855  89.425  37.629  1.00  0.00           H  
HETATM 2623  H3  V00 B 157       4.852  90.695  38.366  1.00  0.00           H  
HETATM 2624  H4  V00 B 157       2.403  90.943  38.902  1.00  0.00           H  
HETATM 2625  H5  V00 B 157       2.061  91.132  37.161  1.00  0.00           H  
HETATM 2626  H6  V00 B 157       4.311  93.140  36.510  1.00  0.00           H  
HETATM 2627  H7  V00 B 157       2.557  93.210  36.185  1.00  0.00           H  
HETATM 2628  H8  V00 B 157       2.358  95.155  37.743  1.00  0.00           H  
HETATM 2629  H9  V00 B 157       4.095  95.077  38.075  1.00  0.00           H  
HETATM 2630  H10 V00 B 157       3.523  95.502  36.448  1.00  0.00           H  
HETATM 2631  C1  V00 B 158      79.077  71.931  78.296  1.00  0.00           C  
HETATM 2632  C2  V00 B 158      78.367  71.696  79.631  1.00  0.00           C  
HETATM 2633  O1  V00 B 158      78.069  72.900  80.306  1.00  0.00           O  
HETATM 2634  C3  V00 B 158      76.997  73.667  79.783  1.00  0.00           C  
HETATM 2635  C4  V00 B 158      76.689  74.764  80.794  1.00  0.00           C  
HETATM 2636  H1  V00 B 158      78.412  72.415  77.581  1.00  0.00           H  
HETATM 2637  H2  V00 B 158      79.401  70.977  77.881  1.00  0.00           H  
HETATM 2638  H3  V00 B 158      79.949  72.566  78.447  1.00  0.00           H  
HETATM 2639  H4  V00 B 158      79.027  71.134  80.303  1.00  0.00           H  
HETATM 2640  H5  V00 B 158      77.449  71.105  79.470  1.00  0.00           H  
HETATM 2641  H6  V00 B 158      77.270  74.114  78.814  1.00  0.00           H  
HETATM 2642  H7  V00 B 158      76.111  73.029  79.630  1.00  0.00           H  
HETATM 2643  H8  V00 B 158      76.411  74.320  81.749  1.00  0.00           H  
HETATM 2644  H9  V00 B 158      77.569  75.388  80.943  1.00  0.00           H  
HETATM 2645  H10 V00 B 158      75.868  75.384  80.434  1.00  0.00           H  
HETATM 2646  C1  V00 B 159      37.829  14.001  90.505  1.00  0.00           C  
HETATM 2647  C2  V00 B 159      38.378  12.700  91.095  1.00  0.00           C  
HETATM 2648  O1  V00 B 159      38.728  11.759  90.102  1.00  0.00           O  
HETATM 2649  C3  V00 B 159      39.917  12.022  89.376  1.00  0.00           C  
HETATM 2650  C4  V00 B 159      40.233  10.776  88.557  1.00  0.00           C  
HETATM 2651  H1  V00 B 159      38.606  14.542  89.965  1.00  0.00           H  
HETATM 2652  H2  V00 B 159      37.453  14.636  91.307  1.00  0.00           H  
HETATM 2653  H3  V00 B 159      37.014  13.779  89.817  1.00  0.00           H  
HETATM 2654  H4  V00 B 159      37.603  12.217  91.703  1.00  0.00           H  
HETATM 2655  H5  V00 B 159      39.244  12.917  91.744  1.00  0.00           H  
HETATM 2656  H6  V00 B 159      39.786  12.887  88.707  1.00  0.00           H  
HETATM 2657  H7  V00 B 159      40.746  12.244  90.068  1.00  0.00           H  
HETATM 2658  H8  V00 B 159      40.371   9.923  89.220  1.00  0.00           H  
HETATM 2659  H9  V00 B 159      39.409  10.560  87.878  1.00  0.00           H  
HETATM 2660  H10 V00 B 159      41.143  10.930  87.978  1.00  0.00           H  
HETATM 2661  C1  V00 B 160      31.331  12.307  36.327  1.00  0.00           C  
HETATM 2662  C2  V00 B 160      31.899  12.811  34.998  1.00  0.00           C  
HETATM 2663  O1  V00 B 160      30.893  13.249  34.109  1.00  0.00           O  
HETATM 2664  C3  V00 B 160      30.284  14.494  34.410  1.00  0.00           C  
HETATM 2665  C4  V00 B 160      29.434  14.885  33.208  1.00  0.00           C  
HETATM 2666  H1  V00 B 160      30.887  13.124  36.895  1.00  0.00           H  
HETATM 2667  H2  V00 B 160      32.129  11.861  36.920  1.00  0.00           H  
HETATM 2668  H3  V00 B 160      30.565  11.555  36.140  1.00  0.00           H  
HETATM 2669  H4  V00 B 160      32.413  11.990  34.484  1.00  0.00           H  
HETATM 2670  H5  V00 B 160      32.629  13.617  35.183  1.00  0.00           H  
HETATM 2671  H6  V00 B 160      29.652  14.416  35.308  1.00  0.00           H  
HETATM 2672  H7  V00 B 160      31.055  15.260  34.597  1.00  0.00           H  
HETATM 2673  H8  V00 B 160      30.061  14.970  32.322  1.00  0.00           H  
HETATM 2674  H9  V00 B 160      28.677  14.123  33.026  1.00  0.00           H  
HETATM 2675  H10 V00 B 160      28.943  15.840  33.392  1.00  0.00           H  
HETATM 2676  C1  V00 B 161      13.036  46.104  13.616  1.00  0.00           C  
HETATM 2677  C2  V00 B 161      11.765  46.230  12.773  1.00  0.00           C  
HETATM 2678  O1  V00 B 161      10.823  45.218  13.059  1.00  0.00           O  
HETATM 2679  C3  V00 B 161      10.116  45.341  14.282  1.00  0.00           C  
HETATM 2680  C4  V00 B 161       8.995  44.310  14.264  1.00  0.00           C  
HETATM 2681  H1  V00 B 161      12.827  46.301  14.667  1.00  0.00           H  
HETATM 2682  H2  V00 B 161      13.779  46.822  13.267  1.00  0.00           H  
HETATM 2683  H3  V00 B 161      13.444  45.098  13.522  1.00  0.00           H  
HETATM 2684  H4  V00 B 161      12.016  46.112  11.711  1.00  0.00           H  
HETATM 2685  H5  V00 B 161      11.316  47.228  12.916  1.00  0.00           H  
HETATM 2686  H6  V00 B 161      10.782  45.159  15.141  1.00  0.00           H  
HETATM 2687  H7  V00 B 161       9.699  46.358  14.380  1.00  0.00           H  
HETATM 2688  H8  V00 B 161       8.333  44.497  13.420  1.00  0.00           H  
HETATM 2689  H9  V00 B 161       9.414  43.309  14.163  1.00  0.00           H  
HETATM 2690  H10 V00 B 161       8.421  44.366  15.189  1.00  0.00           H  
HETATM 2691  C1  V00 B 162      11.933  60.705  80.460  1.00  0.00           C  
HETATM 2692  C2  V00 B 162      11.562  62.017  81.156  1.00  0.00           C  
HETATM 2693  O1  V00 B 162      11.216  63.036  80.243  1.00  0.00           O  
HETATM 2694  C3  V00 B 162       9.948  62.920  79.619  1.00  0.00           C  
HETATM 2695  C4  V00 B 162       9.680  64.231  78.890  1.00  0.00           C  
HETATM 2696  H1  V00 B 162      11.064  60.265  79.970  1.00  0.00           H  
HETATM 2697  H2  V00 B 162      12.316  59.997  81.194  1.00  0.00           H  
HETATM 2698  H3  V00 B 162      12.701  60.890  79.710  1.00  0.00           H  
HETATM 2699  H4  V00 B 162      12.429  62.395  81.711  1.00  0.00           H  
HETATM 2700  H5  V00 B 162      10.740  61.843  81.872  1.00  0.00           H  
HETATM 2701  H6  V00 B 162       9.938  62.083  78.903  1.00  0.00           H  
HETATM 2702  H7  V00 B 162       9.166  62.736  80.374  1.00  0.00           H  
HETATM 2703  H8  V00 B 162       9.682  65.057  79.600  1.00  0.00           H  
HETATM 2704  H9  V00 B 162      10.457  64.408  78.148  1.00  0.00           H  
HETATM 2705  H10 V00 B 162       8.712  64.190  78.391  1.00  0.00           H  
HETATM 2706  C1  V00 B 163      45.582  91.301  37.610  1.00  0.00           C  
HETATM 2707  C2  V00 B 163      44.642  90.435  36.769  1.00  0.00           C  
HETATM 2708  O1  V00 B 163      45.010  89.072  36.774  1.00  0.00           O  
HETATM 2709  C3  V00 B 163      44.737  88.349  37.963  1.00  0.00           C  
HETATM 2710  C4  V00 B 163      44.971  86.874  37.662  1.00  0.00           C  
HETATM 2711  H1  V00 B 163      45.489  91.061  38.669  1.00  0.00           H  
HETATM 2712  H2  V00 B 163      45.336  92.353  37.467  1.00  0.00           H  
HETATM 2713  H3  V00 B 163      46.614  91.133  37.303  1.00  0.00           H  
HETATM 2714  H4  V00 B 163      44.692  90.752  35.720  1.00  0.00           H  
HETATM 2715  H5  V00 B 163      43.603  90.556  37.121  1.00  0.00           H  
HETATM 2716  H6  V00 B 163      45.397  88.675  38.782  1.00  0.00           H  
HETATM 2717  H7  V00 B 163      43.692  88.514  38.277  1.00  0.00           H  
HETATM 2718  H8  V00 B 163      44.311  86.551  36.858  1.00  0.00           H  
HETATM 2719  H9  V00 B 163      46.003  86.719  37.349  1.00  0.00           H  
HETATM 2720  H10 V00 B 163      44.773  86.275  38.551  1.00  0.00           H  
HETATM 2721  C1  V00 B 164      94.300  73.156  35.939  1.00  0.00           C  
HETATM 2722  C2  V00 B 164      94.328  74.481  35.173  1.00  0.00           C  
HETATM 2723  O1  V00 B 164      93.263  74.597  34.253  1.00  0.00           O  
HETATM 2724  C3  V00 B 164      91.981  74.853  34.802  1.00  0.00           C  
HETATM 2725  C4  V00 B 164      91.051  75.193  33.644  1.00  0.00           C  
HETATM 2726  H1  V00 B 164      93.439  73.110  36.605  1.00  0.00           H  
HETATM 2727  H2  V00 B 164      95.208  73.059  36.534  1.00  0.00           H  
HETATM 2728  H3  V00 B 164      94.245  72.324  35.237  1.00  0.00           H  
HETATM 2729  H4  V00 B 164      95.246  74.539  34.574  1.00  0.00           H  
HETATM 2730  H5  V00 B 164      94.321  75.326  35.882  1.00  0.00           H  
HETATM 2731  H6  V00 B 164      91.602  73.972  35.343  1.00  0.00           H  
HETATM 2732  H7  V00 B 164      92.031  75.696  35.511  1.00  0.00           H  
HETATM 2733  H8  V00 B 164      91.423  76.069  33.115  1.00  0.00           H  
HETATM 2734  H9  V00 B 164      91.009  74.357  32.946  1.00  0.00           H  
HETATM 2735  H10 V00 B 164      90.048  75.398  34.017  1.00  0.00           H  
HETATM 2736  C1  V00 B 165      51.430  75.025  98.558  1.00  0.00           C  
HETATM 2737  C2  V00 B 165      50.846  76.331  99.105  1.00  0.00           C  
HETATM 2738  O1  V00 B 165      51.844  77.232  99.535  1.00  0.00           O  
HETATM 2739  C3  V00 B 165      52.576  77.895  98.518  1.00  0.00           C  
HETATM 2740  C4  V00 B 165      53.400  78.987  99.189  1.00  0.00           C  
HETATM 2741  H1  V00 B 165      51.972  75.200  97.629  1.00  0.00           H  
HETATM 2742  H2  V00 B 165      50.624  74.317  98.365  1.00  0.00           H  
HETATM 2743  H3  V00 B 165      52.114  74.593  99.287  1.00  0.00           H  
HETATM 2744  H4  V00 B 165      50.236  76.117  99.991  1.00  0.00           H  
HETATM 2745  H5  V00 B 165      50.201  76.802  98.343  1.00  0.00           H  
HETATM 2746  H6  V00 B 165      53.241  77.193  97.990  1.00  0.00           H  
HETATM 2747  H7  V00 B 165      51.887  78.337  97.778  1.00  0.00           H  
HETATM 2748  H8  V00 B 165      52.740  79.685  99.703  1.00  0.00           H  
HETATM 2749  H9  V00 B 165      54.075  78.544  99.920  1.00  0.00           H  
HETATM 2750  H10 V00 B 165      53.983  79.527  98.444  1.00  0.00           H  
HETATM 2751  C1  V00 B 166      36.610  30.294   9.441  1.00  0.00           C  
HETATM 2752  C2  V00 B 166      35.406  29.729   8.684  1.00  0.00           C  
HETATM 2753  O1  V00 B 166      35.671  28.467   8.109  1.00  0.00           O  
HETATM 2754  C3  V00 B 166      35.725  27.366   9.001  1.00  0.00           C  
HETATM 2755  C4  V00 B 166      35.763  26.098   8.157  1.00  0.00           C  
HETATM 2756  H1  V00 B 166      36.827  29.700  10.328  1.00  0.00           H  
HETATM 2757  H2  V00 B 166      36.399  31.318   9.750  1.00  0.00           H  
HETATM 2758  H3  V00 B 166      37.487  30.292   8.795  1.00  0.00           H  
HETATM 2759  H4  V00 B 166      35.156  30.391   7.846  1.00  0.00           H  
HETATM 2760  H5  V00 B 166      34.532  29.672   9.355  1.00  0.00           H  
HETATM 2761  H6  V00 B 166      36.622  27.420   9.639  1.00  0.00           H  
HETATM 2762  H7  V00 B 166      34.838  27.362   9.656  1.00  0.00           H  
HETATM 2763  H8  V00 B 166      34.872  26.042   7.533  1.00  0.00           H  
HETATM 2764  H9  V00 B 166      36.640  26.110   7.510  1.00  0.00           H  
HETATM 2765  H10 V00 B 166      35.806  25.221   8.801  1.00  0.00           H  
HETATM 2766  C1  V00 B 167      26.186  95.033  83.614  1.00  0.00           C  
HETATM 2767  C2  V00 B 167      25.243  96.177  83.992  1.00  0.00           C  
HETATM 2768  O1  V00 B 167      25.928  97.293  84.519  1.00  0.00           O  
HETATM 2769  C3  V00 B 167      26.645  98.089  83.590  1.00  0.00           C  
HETATM 2770  C4  V00 B 167      27.082  99.354  84.317  1.00  0.00           C  
HETATM 2771  H1  V00 B 167      26.817  95.311  82.770  1.00  0.00           H  
HETATM 2772  H2  V00 B 167      25.603  94.154  83.339  1.00  0.00           H  
HETATM 2773  H3  V00 B 167      26.825  94.784  84.461  1.00  0.00           H  
HETATM 2774  H4  V00 B 167      24.563  95.844  84.786  1.00  0.00           H  
HETATM 2775  H5  V00 B 167      24.639  96.471  83.117  1.00  0.00           H  
HETATM 2776  H6  V00 B 167      27.527  97.551  83.209  1.00  0.00           H  
HETATM 2777  H7  V00 B 167      26.001  98.345  82.731  1.00  0.00           H  
HETATM 2778  H8  V00 B 167      26.208  99.890  84.686  1.00  0.00           H  
HETATM 2779  H9  V00 B 167      27.714  99.094  85.166  1.00  0.00           H  
HETATM 2780  H10 V00 B 167      27.640 100.001  83.641  1.00  0.00           H  
HETATM 2781  C1  V00 B 168      16.348  54.331  52.775  1.00  0.00           C  
HETATM 2782  C2  V00 B 168      14.881  54.576  52.411  1.00  0.00           C  
HETATM 2783  O1  V00 B 168      14.357  53.572  51.568  1.00  0.00           O  
HETATM 2784  C3  V00 B 168      14.078  52.321  52.174  1.00  0.00           C  
HETATM 2785  C4  V00 B 168      13.296  51.491  51.163  1.00  0.00           C  
HETATM 2786  H1  V00 B 168      16.450  53.449  53.406  1.00  0.00           H  
HETATM 2787  H2  V00 B 168      16.740  55.193  53.313  1.00  0.00           H  
HETATM 2788  H3  V00 B 168      16.934  54.182  51.868  1.00  0.00           H  
HETATM 2789  H4  V00 B 168      14.795  55.513  51.848  1.00  0.00           H  
HETATM 2790  H5  V00 B 168      14.276  54.664  53.329  1.00  0.00           H  
HETATM 2791  H6  V00 B 168      15.009  51.800  52.448  1.00  0.00           H  
HETATM 2792  H7  V00 B 168      13.483  52.466  53.091  1.00  0.00           H  
HETATM 2793  H8  V00 B 168      12.372  52.003  50.900  1.00  0.00           H  
HETATM 2794  H9  V00 B 168      13.888  51.355  50.259  1.00  0.00           H  
HETATM 2795  H10 V00 B 168      13.058  50.515  51.585  1.00  0.00           H  
HETATM 2796  C1  V00 B 169      47.016  40.312  12.801  1.00  0.00           C  
HETATM 2797  C2  V00 B 169      47.604  40.965  11.548  1.00  0.00           C  
HETATM 2798  O1  V00 B 169      48.592  41.927  11.851  1.00  0.00           O  
HETATM 2799  C3  V00 B 169      49.849  41.428  12.275  1.00  0.00           C  
HETATM 2800  C4  V00 B 169      50.820  42.602  12.296  1.00  0.00           C  
HETATM 2801  H1  V00 B 169      47.761  39.698  13.306  1.00  0.00           H  
HETATM 2802  H2  V00 B 169      46.173  39.680  12.522  1.00  0.00           H  
HETATM 2803  H3  V00 B 169      46.670  41.081  13.490  1.00  0.00           H  
HETATM 2804  H4  V00 B 169      46.815  41.507  11.012  1.00  0.00           H  
HETATM 2805  H5  V00 B 169      48.012  40.190  10.876  1.00  0.00           H  
HETATM 2806  H6  V00 B 169      49.777  40.981  13.279  1.00  0.00           H  
HETATM 2807  H7  V00 B 169      50.206  40.651  11.578  1.00  0.00           H  
HETATM 2808  H8  V00 B 169      50.897  43.037  11.301  1.00  0.00           H  
HETATM 2809  H9  V00 B 169      50.461  43.367  12.984  1.00  0.00           H  
HETATM 2810  H10 V00 B 169      51.806  42.266  12.618  1.00  0.00           H  
HETATM 2811  C1  V00 B 170      50.430  74.582  23.736  1.00  0.00           C  
HETATM 2812  C2  V00 B 170      49.997  74.082  25.116  1.00  0.00           C  
HETATM 2813  O1  V00 B 170      50.393  74.950  26.156  1.00  0.00           O  
HETATM 2814  C3  V00 B 170      49.664  76.159  26.281  1.00  0.00           C  
HETATM 2815  C4  V00 B 170      50.080  76.807  27.596  1.00  0.00           C  
HETATM 2816  H1  V00 B 170      49.896  75.493  23.466  1.00  0.00           H  
HETATM 2817  H2  V00 B 170      50.218  73.818  22.987  1.00  0.00           H  
HETATM 2818  H3  V00 B 170      51.499  74.791  23.737  1.00  0.00           H  
HETATM 2819  H4  V00 B 170      50.484  73.122  25.328  1.00  0.00           H  
HETATM 2820  H5  V00 B 170      48.904  73.930  25.135  1.00  0.00           H  
HETATM 2821  H6  V00 B 170      49.883  76.839  25.441  1.00  0.00           H  
HETATM 2822  H7  V00 B 170      48.581  75.953  26.282  1.00  0.00           H  
HETATM 2823  H8  V00 B 170      49.856  76.138  28.425  1.00  0.00           H  
HETATM 2824  H9  V00 B 170      51.152  77.005  27.588  1.00  0.00           H  
HETATM 2825  H10 V00 B 170      49.544  77.745  27.736  1.00  0.00           H  
HETATM 2826  C1  V00 B 171      12.308  94.562  59.927  1.00  0.00           C  
HETATM 2827  C2  V00 B 171      11.104  95.065  60.727  1.00  0.00           C  
HETATM 2828  O1  V00 B 171      10.025  94.155  60.713  1.00  0.00           O  
HETATM 2829  C3  V00 B 171      10.169  92.993  61.513  1.00  0.00           C  
HETATM 2830  C4  V00 B 171       8.814  92.297  61.551  1.00  0.00           C  
HETATM 2831  H1  V00 B 171      12.758  93.693  60.405  1.00  0.00           H  
HETATM 2832  H2  V00 B 171      13.057  95.351  59.859  1.00  0.00           H  
HETATM 2833  H3  V00 B 171      11.993  94.284  58.921  1.00  0.00           H  
HETATM 2834  H4  V00 B 171      10.721  95.987  60.274  1.00  0.00           H  
HETATM 2835  H5  V00 B 171      11.409  95.288  61.764  1.00  0.00           H  
HETATM 2836  H6  V00 B 171      10.928  92.316  61.090  1.00  0.00           H  
HETATM 2837  H7  V00 B 171      10.485  93.269  62.533  1.00  0.00           H  
HETATM 2838  H8  V00 B 171       8.067  92.965  61.978  1.00  0.00           H  
HETATM 2839  H9  V00 B 171       8.507  92.030  60.541  1.00  0.00           H  
HETATM 2840  H10 V00 B 171       8.875  91.393  62.157  1.00  0.00           H  
HETATM 2841  C1  V00 B 172      14.708  56.799  45.500  1.00  0.00           C  
HETATM 2842  C2  V00 B 172      13.774  55.879  44.709  1.00  0.00           C  
HETATM 2843  O1  V00 B 172      13.874  56.074  43.315  1.00  0.00           O  
HETATM 2844  C3  V00 B 172      15.037  55.562  42.687  1.00  0.00           C  
HETATM 2845  C4  V00 B 172      14.817  55.652  41.182  1.00  0.00           C  
HETATM 2846  H1  V00 B 172      15.751  56.540  45.323  1.00  0.00           H  
HETATM 2847  H2  V00 B 172      14.499  56.704  46.565  1.00  0.00           H  
HETATM 2848  H3  V00 B 172      14.548  57.834  45.198  1.00  0.00           H  
HETATM 2849  H4  V00 B 172      12.732  56.103  44.968  1.00  0.00           H  
HETATM 2850  H5  V00 B 172      13.979  54.825  44.968  1.00  0.00           H  
HETATM 2851  H6  V00 B 172      15.927  56.144  42.973  1.00  0.00           H  
HETATM 2852  H7  V00 B 172      15.201  54.513  42.987  1.00  0.00           H  
HETATM 2853  H8  V00 B 172      13.942  55.069  40.900  1.00  0.00           H  
HETATM 2854  H9  V00 B 172      14.652  56.689  40.893  1.00  0.00           H  
HETATM 2855  H10 V00 B 172      15.690  55.268  40.653  1.00  0.00           H  
HETATM 2856  C1  V00 B 173      93.614  67.305  29.423  1.00  0.00           C  
HETATM 2857  C2  V00 B 173      94.029  66.091  30.258  1.00  0.00           C  
HETATM 2858  O1  V00 B 173      92.922  65.340  30.709  1.00  0.00           O  
HETATM 2859  C3  V00 B 173      92.263  64.544  29.739  1.00  0.00           C  
HETATM 2860  C4  V00 B 173      91.286  63.640  30.481  1.00  0.00           C  
HETATM 2861  H1  V00 B 173      93.169  66.994  28.478  1.00  0.00           H  
HETATM 2862  H2  V00 B 173      94.488  67.920  29.212  1.00  0.00           H  
HETATM 2863  H3  V00 B 173      92.886  67.901  29.973  1.00  0.00           H  
HETATM 2864  H4  V00 B 173      94.549  66.429  31.163  1.00  0.00           H  
HETATM 2865  H5  V00 B 173      94.718  65.454  29.677  1.00  0.00           H  
HETATM 2866  H6  V00 B 173      91.718  65.174  29.018  1.00  0.00           H  
HETATM 2867  H7  V00 B 173      92.995  63.937  29.181  1.00  0.00           H  
HETATM 2868  H8  V00 B 173      91.826  63.012  31.188  1.00  0.00           H  
HETATM 2869  H9  V00 B 173      90.567  64.246  31.033  1.00  0.00           H  
HETATM 2870  H10 V00 B 173      90.751  63.006  29.774  1.00  0.00           H  
HETATM 2871  C1  V00 B 174      75.367  56.850  98.157  1.00  0.00           C  
HETATM 2872  C2  V00 B 174      76.138  55.781  97.379  1.00  0.00           C  
HETATM 2873  O1  V00 B 174      77.490  56.132  97.171  1.00  0.00           O  
HETATM 2874  C3  V00 B 174      78.346  56.039  98.297  1.00  0.00           C  
HETATM 2875  C4  V00 B 174      79.775  56.208  97.797  1.00  0.00           C  
HETATM 2876  H1  V00 B 174      75.727  56.920  99.183  1.00  0.00           H  
HETATM 2877  H2  V00 B 174      74.308  56.595  98.176  1.00  0.00           H  
HETATM 2878  H3  V00 B 174      75.491  57.819  97.675  1.00  0.00           H  
HETATM 2879  H4  V00 B 174      75.703  55.670  96.378  1.00  0.00           H  
HETATM 2880  H5  V00 B 174      76.066  54.811  97.900  1.00  0.00           H  
HETATM 2881  H6  V00 B 174      78.111  56.822  99.036  1.00  0.00           H  
HETATM 2882  H7  V00 B 174      78.227  55.058  98.787  1.00  0.00           H  
HETATM 2883  H8  V00 B 174      80.009  55.428  97.074  1.00  0.00           H  
HETATM 2884  H9  V00 B 174      79.885  57.177  97.311  1.00  0.00           H  
HETATM 2885  H10 V00 B 174      80.473  56.144  98.631  1.00  0.00           H  
HETATM 2886  C1  V00 B 175      89.523  66.179   4.718  1.00  0.00           C  
HETATM 2887  C2  V00 B 175      89.464  64.957   5.638  1.00  0.00           C  
HETATM 2888  O1  V00 B 175      88.182  64.761   6.197  1.00  0.00           O  
HETATM 2889  C3  V00 B 175      87.185  64.251   5.327  1.00  0.00           C  
HETATM 2890  C4  V00 B 175      85.981  63.882   6.184  1.00  0.00           C  
HETATM 2891  H1  V00 B 175      88.923  66.022   3.822  1.00  0.00           H  
HETATM 2892  H2  V00 B 175      90.555  66.362   4.419  1.00  0.00           H  
HETATM 2893  H3  V00 B 175      89.145  67.055   5.243  1.00  0.00           H  
HETATM 2894  H4  V00 B 175      90.140  65.104   6.488  1.00  0.00           H  
HETATM 2895  H5  V00 B 175      89.787  64.056   5.087  1.00  0.00           H  
HETATM 2896  H6  V00 B 175      86.896  65.004   4.576  1.00  0.00           H  
HETATM 2897  H7  V00 B 175      87.562  63.362   4.794  1.00  0.00           H  
HETATM 2898  H8  V00 B 175      86.266  63.132   6.920  1.00  0.00           H  
HETATM 2899  H9  V00 B 175      85.616  64.764   6.709  1.00  0.00           H  
HETATM 2900  H10 V00 B 175      85.184  63.484   5.556  1.00  0.00           H  
HETATM 2901  C1  V00 B 176       9.151  56.071  38.866  1.00  0.00           C  
HETATM 2902  C2  V00 B 176       8.964  54.718  39.557  1.00  0.00           C  
HETATM 2903  O1  V00 B 176       7.605  54.367  39.704  1.00  0.00           O  
HETATM 2904  C3  V00 B 176       6.931  53.947  38.529  1.00  0.00           C  
HETATM 2905  C4  V00 B 176       5.582  53.382  38.957  1.00  0.00           C  
HETATM 2906  H1  V00 B 176       8.830  56.025  37.826  1.00  0.00           H  
HETATM 2907  H2  V00 B 176      10.202  56.355  38.895  1.00  0.00           H  
HETATM 2908  H3  V00 B 176       8.563  56.832  39.379  1.00  0.00           H  
HETATM 2909  H4  V00 B 176       9.371  54.766  40.574  1.00  0.00           H  
HETATM 2910  H5  V00 B 176       9.508  53.934  39.001  1.00  0.00           H  
HETATM 2911  H6  V00 B 176       6.783  54.791  37.838  1.00  0.00           H  
HETATM 2912  H7  V00 B 176       7.520  53.175  38.007  1.00  0.00           H  
HETATM 2913  H8  V00 B 176       5.731  52.542  39.634  1.00  0.00           H  
HETATM 2914  H9  V00 B 176       5.007  54.149  39.475  1.00  0.00           H  
HETATM 2915  H10 V00 B 176       5.025  53.045  38.084  1.00  0.00           H  
HETATM 2916  C1  V00 B 177      39.899  66.196  23.507  1.00  0.00           C  
HETATM 2917  C2  V00 B 177      40.113  64.836  22.839  1.00  0.00           C  
HETATM 2918  O1  V00 B 177      40.110  63.770  23.766  1.00  0.00           O  
HETATM 2919  C3  V00 B 177      38.849  63.398  24.295  1.00  0.00           C  
HETATM 2920  C4  V00 B 177      39.043  62.091  25.055  1.00  0.00           C  
HETATM 2921  H1  V00 B 177      38.892  66.274  23.917  1.00  0.00           H  
HETATM 2922  H2  V00 B 177      40.040  66.990  22.774  1.00  0.00           H  
HETATM 2923  H3  V00 B 177      40.617  66.328  24.316  1.00  0.00           H  
HETATM 2924  H4  V00 B 177      41.101  64.813  22.362  1.00  0.00           H  
HETATM 2925  H5  V00 B 177      39.347  64.674  22.062  1.00  0.00           H  
HETATM 2926  H6  V00 B 177      38.463  64.174  24.975  1.00  0.00           H  
HETATM 2927  H7  V00 B 177      38.119  63.261  23.480  1.00  0.00           H  
HETATM 2928  H8  V00 B 177      39.417  61.323  24.380  1.00  0.00           H  
HETATM 2929  H9  V00 B 177      39.768  62.233  25.856  1.00  0.00           H  
HETATM 2930  H10 V00 B 177      38.097  61.764  25.483  1.00  0.00           H  
HETATM 2931  C1  V00 B 178      67.220  41.707  64.012  1.00  0.00           C  
HETATM 2932  C2  V00 B 178      66.081  41.955  65.004  1.00  0.00           C  
HETATM 2933  O1  V00 B 178      64.812  41.953  64.385  1.00  0.00           O  
HETATM 2934  C3  V00 B 178      64.302  40.689  63.996  1.00  0.00           C  
HETATM 2935  C4  V00 B 178      62.845  40.891  63.595  1.00  0.00           C  
HETATM 2936  H1  V00 B 178      67.178  40.693  63.617  1.00  0.00           H  
HETATM 2937  H2  V00 B 178      68.177  41.849  64.512  1.00  0.00           H  
HETATM 2938  H3  V00 B 178      67.146  42.409  63.182  1.00  0.00           H  
HETATM 2939  H4  V00 B 178      66.193  42.951  65.450  1.00  0.00           H  
HETATM 2940  H5  V00 B 178      66.117  41.205  65.813  1.00  0.00           H  
HETATM 2941  H6  V00 B 178      64.872  40.279  63.147  1.00  0.00           H  
HETATM 2942  H7  V00 B 178      64.372  39.975  64.834  1.00  0.00           H  
HETATM 2943  H8  V00 B 178      62.281  41.288  64.438  1.00  0.00           H  
HETATM 2944  H9  V00 B 178      62.783  41.599  62.770  1.00  0.00           H  
HETATM 2945  H10 V00 B 178      62.408  39.942  63.286  1.00  0.00           H  
HETATM 2946  C1  V00 B 179      91.693  97.294  21.360  1.00  0.00           C  
HETATM 2947  C2  V00 B 179      91.127  96.121  22.165  1.00  0.00           C  
HETATM 2948  O1  V00 B 179      89.721  96.032  22.075  1.00  0.00           O  
HETATM 2949  C3  V00 B 179      89.196  95.546  20.851  1.00  0.00           C  
HETATM 2950  C4  V00 B 179      87.709  95.292  21.064  1.00  0.00           C  
HETATM 2951  H1  V00 B 179      91.559  97.133  20.291  1.00  0.00           H  
HETATM 2952  H2  V00 B 179      92.758  97.398  21.566  1.00  0.00           H  
HETATM 2953  H3  V00 B 179      91.185  98.216  21.642  1.00  0.00           H  
HETATM 2954  H4  V00 B 179      91.349  96.266  23.229  1.00  0.00           H  
HETATM 2955  H5  V00 B 179      91.596  95.178  21.836  1.00  0.00           H  
HETATM 2956  H6  V00 B 179      89.340  96.280  20.042  1.00  0.00           H  
HETATM 2957  H7  V00 B 179      89.705  94.611  20.562  1.00  0.00           H  
HETATM 2958  H8  V00 B 179      87.568  94.560  21.858  1.00  0.00           H  
HETATM 2959  H9  V00 B 179      87.213  96.218  21.352  1.00  0.00           H  
HETATM 2960  H10 V00 B 179      87.259  94.916  20.146  1.00  0.00           H  
HETATM 2961  C1  V00 B 180      70.775  79.412  13.728  1.00  0.00           C  
HETATM 2962  C2  V00 B 180      72.118  79.559  13.011  1.00  0.00           C  
HETATM 2963  O1  V00 B 180      72.415  80.901  12.686  1.00  0.00           O  
HETATM 2964  C3  V00 B 180      72.810  81.737  13.760  1.00  0.00           C  
HETATM 2965  C4  V00 B 180      73.321  83.040  13.156  1.00  0.00           C  
HETATM 2966  H1  V00 B 180      70.810  79.867  14.718  1.00  0.00           H  
HETATM 2967  H2  V00 B 180      70.532  78.355  13.838  1.00  0.00           H  
HETATM 2968  H3  V00 B 180      69.990  79.897  13.148  1.00  0.00           H  
HETATM 2969  H4  V00 B 180      72.085  79.022  12.055  1.00  0.00           H  
HETATM 2970  H5  V00 B 180      72.923  79.123  13.627  1.00  0.00           H  
HETATM 2971  H6  V00 B 180      71.961  81.942  14.432  1.00  0.00           H  
HETATM 2972  H7  V00 B 180      73.606  81.252  14.349  1.00  0.00           H  
HETATM 2973  H8  V00 B 180      74.166  82.837  12.499  1.00  0.00           H  
HETATM 2974  H9  V00 B 180      72.532  83.513  12.573  1.00  0.00           H  
HETATM 2975  H10 V00 B 180      73.637  83.719  13.947  1.00  0.00           H  
HETATM 2976  C1  V00 B 181      75.019   5.463  10.813  1.00  0.00           C  
HETATM 2977  C2  V00 B 181      74.218   5.499   9.509  1.00  0.00           C  
HETATM 2978  O1  V00 B 181      72.972   4.846   9.620  1.00  0.00           O  
HETATM 2979  C3  V00 B 181      71.964   5.529  10.347  1.00  0.00           C  
HETATM 2980  C4  V00 B 181      70.656   4.780  10.124  1.00  0.00           C  
HETATM 2981  H1  V00 B 181      74.534   6.061  11.584  1.00  0.00           H  
HETATM 2982  H2  V00 B 181      76.019   5.860  10.639  1.00  0.00           H  
HETATM 2983  H3  V00 B 181      75.102   4.436  11.167  1.00  0.00           H  
HETATM 2984  H4  V00 B 181      74.767   4.962   8.726  1.00  0.00           H  
HETATM 2985  H5  V00 B 181      74.080   6.544   9.182  1.00  0.00           H  
HETATM 2986  H6  V00 B 181      72.204   5.554  11.422  1.00  0.00           H  
HETATM 2987  H7  V00 B 181      71.875   6.569   9.990  1.00  0.00           H  
HETATM 2988  H8  V00 B 181      70.416   4.763   9.062  1.00  0.00           H  
HETATM 2989  H9  V00 B 181      70.753   3.753  10.475  1.00  0.00           H  
HETATM 2990  H10 V00 B 181      69.848   5.269  10.666  1.00  0.00           H  
HETATM 2991  C1  V00 B 182      97.983  12.678   5.901  1.00  0.00           C  
HETATM 2992  C2  V00 B 182      97.208  12.425   4.606  1.00  0.00           C  
HETATM 2993  O1  V00 B 182      95.853  12.102   4.840  1.00  0.00           O  
HETATM 2994  C3  V00 B 182      95.008  13.171   5.229  1.00  0.00           C  
HETATM 2995  C4  V00 B 182      93.574  12.658   5.175  1.00  0.00           C  
HETATM 2996  H1  V00 B 182      97.632  13.583   6.395  1.00  0.00           H  
HETATM 2997  H2  V00 B 182      99.044  12.792   5.676  1.00  0.00           H  
HETATM 2998  H3  V00 B 182      97.854  11.835   6.580  1.00  0.00           H  
HETATM 2999  H4  V00 B 182      97.635  11.559   4.085  1.00  0.00           H  
HETATM 3000  H5  V00 B 182      97.286  13.304   3.943  1.00  0.00           H  
HETATM 3001  H6  V00 B 182      95.247  13.511   6.249  1.00  0.00           H  
HETATM 3002  H7  V00 B 182      95.133  14.026   4.543  1.00  0.00           H  
HETATM 3003  H8  V00 B 182      93.335  12.330   4.165  1.00  0.00           H  
HETATM 3004  H9  V00 B 182      93.458  11.813   5.852  1.00  0.00           H  
HETATM 3005  H10 V00 B 182      92.883  13.449   5.468  1.00  0.00           H  
HETATM 3006  C1  V00 B 183      93.674  35.617  22.518  1.00  0.00           C  
HETATM 3007  C2  V00 B 183      94.417  35.804  23.843  1.00  0.00           C  
HETATM 3008  O1  V00 B 183      93.948  34.939  24.855  1.00  0.00           O  
HETATM 3009  C3  V00 B 183      94.327  33.577  24.746  1.00  0.00           C  
HETATM 3010  C4  V00 B 183      93.938  32.892  26.051  1.00  0.00           C  
HETATM 3011  H1  V00 B 183      93.893  34.643  22.082  1.00  0.00           H  
HETATM 3012  H2  V00 B 183      93.979  36.391  21.815  1.00  0.00           H  
HETATM 3013  H3  V00 B 183      92.599  35.692  22.684  1.00  0.00           H  
HETATM 3014  H4  V00 B 183      94.247  36.821  24.218  1.00  0.00           H  
HETATM 3015  H5  V00 B 183      95.501  35.666  23.688  1.00  0.00           H  
HETATM 3016  H6  V00 B 183      93.814  33.093  23.900  1.00  0.00           H  
HETATM 3017  H7  V00 B 183      95.414  33.496  24.581  1.00  0.00           H  
HETATM 3018  H8  V00 B 183      94.452  33.367  26.885  1.00  0.00           H  
HETATM 3019  H9  V00 B 183      92.864  32.979  26.209  1.00  0.00           H  
HETATM 3020  H10 V00 B 183      94.210  31.838  26.014  1.00  0.00           H  
HETATM 3021  C1  V00 B 184      30.494  75.883   8.168  1.00  0.00           C  
HETATM 3022  C2  V00 B 184      30.213  77.244   8.809  1.00  0.00           C  
HETATM 3023  O1  V00 B 184      31.311  78.127   8.712  1.00  0.00           O  
HETATM 3024  C3  V00 B 184      31.555  78.692   7.436  1.00  0.00           C  
HETATM 3025  C4  V00 B 184      32.600  79.787   7.616  1.00  0.00           C  
HETATM 3026  H1  V00 B 184      30.597  75.976   7.087  1.00  0.00           H  
HETATM 3027  H2  V00 B 184      29.673  75.201   8.384  1.00  0.00           H  
HETATM 3028  H3  V00 B 184      31.417  75.468   8.573  1.00  0.00           H  
HETATM 3029  H4  V00 B 184      30.030  77.113   9.883  1.00  0.00           H  
HETATM 3030  H5  V00 B 184      29.314  77.695   8.355  1.00  0.00           H  
HETATM 3031  H6  V00 B 184      31.926  77.930   6.732  1.00  0.00           H  
HETATM 3032  H7  V00 B 184      30.625  79.117   7.023  1.00  0.00           H  
HETATM 3033  H8  V00 B 184      32.228  80.544   8.305  1.00  0.00           H  
HETATM 3034  H9  V00 B 184      33.514  79.361   8.027  1.00  0.00           H  
HETATM 3035  H10 V00 B 184      32.822  80.253   6.657  1.00  0.00           H  
HETATM 3036  C1  V00 B 185      27.244  80.087  55.260  1.00  0.00           C  
HETATM 3037  C2  V00 B 185      28.602  79.391  55.376  1.00  0.00           C  
HETATM 3038  O1  V00 B 185      28.535  78.015  55.066  1.00  0.00           O  
HETATM 3039  C3  V00 B 185      28.395  77.683  53.695  1.00  0.00           C  
HETATM 3040  C4  V00 B 185      28.600  76.179  53.568  1.00  0.00           C  
HETATM 3041  H1  V00 B 185      26.910  80.119  54.224  1.00  0.00           H  
HETATM 3042  H2  V00 B 185      27.323  81.107  55.634  1.00  0.00           H  
HETATM 3043  H3  V00 B 185      26.502  79.549  55.850  1.00  0.00           H  
HETATM 3044  H4  V00 B 185      28.956  79.445  56.413  1.00  0.00           H  
HETATM 3045  H5  V00 B 185      29.340  79.897  54.729  1.00  0.00           H  
HETATM 3046  H6  V00 B 185      27.395  77.959  53.323  1.00  0.00           H  
HETATM 3047  H7  V00 B 185      29.145  78.223  53.093  1.00  0.00           H  
HETATM 3048  H8  V00 B 185      29.592  75.909  53.928  1.00  0.00           H  
HETATM 3049  H9  V00 B 185      27.858  75.652  54.167  1.00  0.00           H  
HETATM 3050  H10 V00 B 185      28.501  75.874  52.527  1.00  0.00           H  
HETATM 3051  C1  V00 B 186      42.126   9.166  81.362  1.00  0.00           C  
HETATM 3052  C2  V00 B 186      43.282   8.830  82.308  1.00  0.00           C  
HETATM 3053  O1  V00 B 186      43.475   7.439  82.455  1.00  0.00           O  
HETATM 3054  C3  V00 B 186      44.073   6.766  81.360  1.00  0.00           C  
HETATM 3055  C4  V00 B 186      44.417   5.356  81.827  1.00  0.00           C  
HETATM 3056  H1  V00 B 186      42.363   8.875  80.339  1.00  0.00           H  
HETATM 3057  H2  V00 B 186      41.934  10.238  81.385  1.00  0.00           H  
HETATM 3058  H3  V00 B 186      41.226   8.637  81.676  1.00  0.00           H  
HETATM 3059  H4  V00 B 186      43.055   9.207  83.312  1.00  0.00           H  
HETATM 3060  H5  V00 B 186      44.209   9.314  81.955  1.00  0.00           H  
HETATM 3061  H6  V00 B 186      43.384   6.720  80.502  1.00  0.00           H  
HETATM 3062  H7  V00 B 186      44.986   7.295  81.040  1.00  0.00           H  
HETATM 3063  H8  V00 B 186      45.105   5.403  82.669  1.00  0.00           H  
HETATM 3064  H9  V00 B 186      43.511   4.841  82.144  1.00  0.00           H  
HETATM 3065  H10 V00 B 186      44.881   4.797  81.015  1.00  0.00           H  
HETATM 3066  C1  V00 B 187      42.435   0.917  55.749  1.00  0.00           C  
HETATM 3067  C2  V00 B 187      42.256   1.820  54.526  1.00  0.00           C  
HETATM 3068  O1  V00 B 187      41.086   2.606  54.600  1.00  0.00           O  
HETATM 3069  C3  V00 B 187      41.118   3.701  55.500  1.00  0.00           C  
HETATM 3070  C4  V00 B 187      39.877   4.545  55.232  1.00  0.00           C  
HETATM 3071  H1  V00 B 187      42.633   1.507  56.644  1.00  0.00           H  
HETATM 3072  H2  V00 B 187      43.273   0.240  55.585  1.00  0.00           H  
HETATM 3073  H3  V00 B 187      41.532   0.329  55.911  1.00  0.00           H  
HETATM 3074  H4  V00 B 187      42.143   1.201  53.627  1.00  0.00           H  
HETATM 3075  H5  V00 B 187      43.145   2.460  54.399  1.00  0.00           H  
HETATM 3076  H6  V00 B 187      41.116   3.352  56.545  1.00  0.00           H  
HETATM 3077  H7  V00 B 187      42.029   4.301  55.339  1.00  0.00           H  
HETATM 3078  H8  V00 B 187      39.884   4.897  54.202  1.00  0.00           H  
HETATM 3079  H9  V00 B 187      38.981   3.946  55.390  1.00  0.00           H  
HETATM 3080  H10 V00 B 187      39.857   5.403  55.904  1.00  0.00           H  
HETATM 3081  C1  V00 B 188      30.578  53.006  87.985  1.00  0.00           C  
HETATM 3082  C2  V00 B 188      29.250  53.217  87.254  1.00  0.00           C  
HETATM 3083  O1  V00 B 188      29.417  53.814  85.986  1.00  0.00           O  
HETATM 3084  C3  V00 B 188      29.937  52.983  84.962  1.00  0.00           C  
HETATM 3085  C4  V00 B 188      29.792  53.740  83.647  1.00  0.00           C  
HETATM 3086  H1  V00 B 188      31.187  52.258  87.477  1.00  0.00           H  
HETATM 3087  H2  V00 B 188      30.386  52.669  89.003  1.00  0.00           H  
HETATM 3088  H3  V00 B 188      31.133  53.944  88.020  1.00  0.00           H  
HETATM 3089  H4  V00 B 188      28.621  53.909  87.829  1.00  0.00           H  
HETATM 3090  H5  V00 B 188      28.715  52.256  87.162  1.00  0.00           H  
HETATM 3091  H6  V00 B 188      30.997  52.748  85.146  1.00  0.00           H  
HETATM 3092  H7  V00 B 188      29.377  52.034  84.919  1.00  0.00           H  
HETATM 3093  H8  V00 B 188      28.743  53.964  83.462  1.00  0.00           H  
HETATM 3094  H9  V00 B 188      30.345  54.678  83.696  1.00  0.00           H  
HETATM 3095  H10 V00 B 188      30.181  53.139  82.825  1.00  0.00           H  
HETATM 3096  C1  V00 B 189      63.358  77.634  57.279  1.00  0.00           C  
HETATM 3097  C2  V00 B 189      62.881  76.474  56.401  1.00  0.00           C  
HETATM 3098  O1  V00 B 189      63.829  75.431  56.318  1.00  0.00           O  
HETATM 3099  C3  V00 B 189      63.963  74.609  57.465  1.00  0.00           C  
HETATM 3100  C4  V00 B 189      64.830  73.419  57.071  1.00  0.00           C  
HETATM 3101  H1  V00 B 189      63.428  77.328  58.323  1.00  0.00           H  
HETATM 3102  H2  V00 B 189      62.654  78.463  57.205  1.00  0.00           H  
HETATM 3103  H3  V00 B 189      64.339  77.970  56.947  1.00  0.00           H  
HETATM 3104  H4  V00 B 189      62.737  76.828  55.373  1.00  0.00           H  
HETATM 3105  H5  V00 B 189      61.916  76.091  56.775  1.00  0.00           H  
HETATM 3106  H6  V00 B 189      64.436  75.161  58.292  1.00  0.00           H  
HETATM 3107  H7  V00 B 189      62.972  74.263  57.805  1.00  0.00           H  
HETATM 3108  H8  V00 B 189      64.357  72.869  56.259  1.00  0.00           H  
HETATM 3109  H9  V00 B 189      65.805  73.767  56.734  1.00  0.00           H  
HETATM 3110  H10 V00 B 189      64.963  72.755  57.925  1.00  0.00           H  
HETATM 3111  C1  V00 B 190      26.101  87.628  73.600  1.00  0.00           C  
HETATM 3112  C2  V00 B 190      26.796  86.846  72.482  1.00  0.00           C  
HETATM 3113  O1  V00 B 190      28.014  86.269  72.901  1.00  0.00           O  
HETATM 3114  C3  V00 B 190      27.917  85.132  73.742  1.00  0.00           C  
HETATM 3115  C4  V00 B 190      29.313  84.532  73.857  1.00  0.00           C  
HETATM 3116  H1  V00 B 190      25.758  86.960  74.388  1.00  0.00           H  
HETATM 3117  H2  V00 B 190      25.241  88.160  73.194  1.00  0.00           H  
HETATM 3118  H3  V00 B 190      26.794  88.351  74.030  1.00  0.00           H  
HETATM 3119  H4  V00 B 190      27.055  87.528  71.663  1.00  0.00           H  
HETATM 3120  H5  V00 B 190      26.116  86.071  72.088  1.00  0.00           H  
HETATM 3121  H6  V00 B 190      27.545  85.412  74.741  1.00  0.00           H  
HETATM 3122  H7  V00 B 190      27.220  84.396  73.310  1.00  0.00           H  
HETATM 3123  H8  V00 B 190      29.676  84.248  72.870  1.00  0.00           H  
HETATM 3124  H9  V00 B 190      29.998  85.265  74.282  1.00  0.00           H  
HETATM 3125  H10 V00 B 190      29.290  83.651  74.498  1.00  0.00           H  
HETATM 3126  C1  V00 B 191       7.687  70.254  58.984  1.00  0.00           C  
HETATM 3127  C2  V00 B 191       7.470  69.673  57.584  1.00  0.00           C  
HETATM 3128  O1  V00 B 191       8.222  68.498  57.363  1.00  0.00           O  
HETATM 3129  C3  V00 B 191       7.758  67.323  58.006  1.00  0.00           C  
HETATM 3130  C4  V00 B 191       8.547  66.151  57.434  1.00  0.00           C  
HETATM 3131  H1  V00 B 191       7.276  69.593  59.747  1.00  0.00           H  
HETATM 3132  H2  V00 B 191       7.193  71.222  59.058  1.00  0.00           H  
HETATM 3133  H3  V00 B 191       8.752  70.384  59.170  1.00  0.00           H  
HETATM 3134  H4  V00 B 191       7.815  70.392  56.832  1.00  0.00           H  
HETATM 3135  H5  V00 B 191       6.396  69.482  57.419  1.00  0.00           H  
HETATM 3136  H6  V00 B 191       7.913  67.383  59.096  1.00  0.00           H  
HETATM 3137  H7  V00 B 191       6.680  67.185  57.820  1.00  0.00           H  
HETATM 3138  H8  V00 B 191       8.386  66.087  56.359  1.00  0.00           H  
HETATM 3139  H9  V00 B 191       9.611  66.295  57.619  1.00  0.00           H  
HETATM 3140  H10 V00 B 191       8.225  65.221  57.901  1.00  0.00           H  
HETATM 3141  C1  V00 B 192      93.121   7.819  22.937  1.00  0.00           C  
HETATM 3142  C2  V00 B 192      91.919   7.434  23.803  1.00  0.00           C  
HETATM 3143  O1  V00 B 192      90.725   8.057  23.380  1.00  0.00           O  
HETATM 3144  C3  V00 B 192      90.133   7.549  22.197  1.00  0.00           C  
HETATM 3145  C4  V00 B 192      88.751   8.179  22.073  1.00  0.00           C  
HETATM 3146  H1  V00 B 192      93.019   7.419  21.929  1.00  0.00           H  
HETATM 3147  H2  V00 B 192      94.034   7.421  23.381  1.00  0.00           H  
HETATM 3148  H3  V00 B 192      93.201   8.904  22.877  1.00  0.00           H  
HETATM 3149  H4  V00 B 192      92.085   7.775  24.833  1.00  0.00           H  
HETATM 3150  H5  V00 B 192      91.800   6.337  23.814  1.00  0.00           H  
HETATM 3151  H6  V00 B 192      90.741   7.800  21.314  1.00  0.00           H  
HETATM 3152  H7  V00 B 192      90.048   6.451  22.254  1.00  0.00           H  
HETATM 3153  H8  V00 B 192      88.148   7.923  22.943  1.00  0.00           H  
HETATM 3154  H9  V00 B 192      88.843   9.264  22.020  1.00  0.00           H  
HETATM 3155  H10 V00 B 192      88.255   7.818  21.173  1.00  0.00           H  
HETATM 3156  C1  V00 B 193      28.344   8.088  62.060  1.00  0.00           C  
HETATM 3157  C2  V00 B 193      28.482   7.724  60.580  1.00  0.00           C  
HETATM 3158  O1  V00 B 193      29.069   8.759  59.819  1.00  0.00           O  
HETATM 3159  C3  V00 B 193      30.464   8.948  59.982  1.00  0.00           C  
HETATM 3160  C4  V00 B 193      30.920   9.919  58.899  1.00  0.00           C  
HETATM 3161  H1  V00 B 193      29.322   8.171  62.533  1.00  0.00           H  
HETATM 3162  H2  V00 B 193      27.771   7.317  62.574  1.00  0.00           H  
HETATM 3163  H3  V00 B 193      27.825   9.041  62.159  1.00  0.00           H  
HETATM 3164  H4  V00 B 193      27.487   7.563  60.147  1.00  0.00           H  
HETATM 3165  H5  V00 B 193      29.062   6.791  60.475  1.00  0.00           H  
HETATM 3166  H6  V00 B 193      30.691   9.362  60.977  1.00  0.00           H  
HETATM 3167  H7  V00 B 193      30.994   7.987  59.880  1.00  0.00           H  
HETATM 3168  H8  V00 B 193      30.702   9.506  57.916  1.00  0.00           H  
HETATM 3169  H9  V00 B 193      30.390  10.866  59.004  1.00  0.00           H  
HETATM 3170  H10 V00 B 193      31.991  10.098  58.985  1.00  0.00           H  
HETATM 3171  C1  V00 B 194      23.868  17.803   4.470  1.00  0.00           C  
HETATM 3172  C2  V00 B 194      23.662  18.882   3.405  1.00  0.00           C  
HETATM 3173  O1  V00 B 194      23.027  18.385   2.246  1.00  0.00           O  
HETATM 3174  C3  V00 B 194      21.640  18.116   2.352  1.00  0.00           C  
HETATM 3175  C4  V00 B 194      21.121  17.844   0.946  1.00  0.00           C  
HETATM 3176  H1  V00 B 194      22.914  17.470   4.878  1.00  0.00           H  
HETATM 3177  H2  V00 B 194      24.474  18.203   5.283  1.00  0.00           H  
HETATM 3178  H3  V00 B 194      24.380  16.946   4.034  1.00  0.00           H  
HETATM 3179  H4  V00 B 194      24.636  19.260   3.072  1.00  0.00           H  
HETATM 3180  H5  V00 B 194      23.088  19.724   3.829  1.00  0.00           H  
HETATM 3181  H6  V00 B 194      21.457  17.242   2.997  1.00  0.00           H  
HETATM 3182  H7  V00 B 194      21.116  18.982   2.791  1.00  0.00           H  
HETATM 3183  H8  V00 B 194      21.294  18.712   0.312  1.00  0.00           H  
HETATM 3184  H9  V00 B 194      21.644  16.990   0.517  1.00  0.00           H  
HETATM 3185  H10 V00 B 194      20.053  17.630   0.976  1.00  0.00           H  
HETATM 3186  C1  V00 B 195      18.856  18.306  83.166  1.00  0.00           C  
HETATM 3187  C2  V00 B 195      20.364  18.543  83.266  1.00  0.00           C  
HETATM 3188  O1  V00 B 195      20.680  19.848  83.702  1.00  0.00           O  
HETATM 3189  C3  V00 B 195      20.468  20.122  85.076  1.00  0.00           C  
HETATM 3190  C4  V00 B 195      21.105  21.475  85.373  1.00  0.00           C  
HETATM 3191  H1  V00 B 195      18.393  18.317  84.153  1.00  0.00           H  
HETATM 3192  H2  V00 B 195      18.667  17.337  82.703  1.00  0.00           H  
HETATM 3193  H3  V00 B 195      18.398  19.085  82.557  1.00  0.00           H  
HETATM 3194  H4  V00 B 195      20.818  18.443  82.272  1.00  0.00           H  
HETATM 3195  H5  V00 B 195      20.820  17.791  83.934  1.00  0.00           H  
HETATM 3196  H6  V00 B 195      19.392  20.155  85.310  1.00  0.00           H  
HETATM 3197  H7  V00 B 195      20.932  19.338  85.698  1.00  0.00           H  
HETATM 3198  H8  V00 B 195      22.171  21.439  85.150  1.00  0.00           H  
HETATM 3199  H9  V00 B 195      20.646  22.244  84.754  1.00  0.00           H  
HETATM 3200  H10 V00 B 195      20.967  21.731  86.423  1.00  0.00           H  
HETATM 3201  C1  V00 B 196      35.981  63.964  26.189  1.00  0.00           C  
HETATM 3202  C2  V00 B 196      36.882  63.785  27.413  1.00  0.00           C  
HETATM 3203  O1  V00 B 196      38.220  64.160  27.161  1.00  0.00           O  
HETATM 3204  C3  V00 B 196      38.480  65.551  27.076  1.00  0.00           C  
HETATM 3205  C4  V00 B 196      39.993  65.729  27.060  1.00  0.00           C  
HETATM 3206  H1  V00 B 196      35.863  65.019  25.943  1.00  0.00           H  
HETATM 3207  H2  V00 B 196      34.998  63.540  26.394  1.00  0.00           H  
HETATM 3208  H3  V00 B 196      36.416  63.451  25.332  1.00  0.00           H  
HETATM 3209  H4  V00 B 196      36.917  62.725  27.691  1.00  0.00           H  
HETATM 3210  H5  V00 B 196      36.475  64.355  28.266  1.00  0.00           H  
HETATM 3211  H6  V00 B 196      38.041  65.978  26.161  1.00  0.00           H  
HETATM 3212  H7  V00 B 196      38.044  66.074  27.943  1.00  0.00           H  
HETATM 3213  H8  V00 B 196      40.425  65.314  27.969  1.00  0.00           H  
HETATM 3214  H9  V00 B 196      40.418  65.207  26.203  1.00  0.00           H  
HETATM 3215  H10 V00 B 196      40.244  66.787  26.994  1.00  0.00           H  
HETATM 3216  C1  V00 B 197      66.477  63.426   0.803  1.00  0.00           C  
HETATM 3217  C2  V00 B 197      66.885  62.278   1.729  1.00  0.00           C  
HETATM 3218  O1  V00 B 197      67.833  62.674   2.698  1.00  0.00           O  
HETATM 3219  C3  V00 B 197      67.348  63.467   3.768  1.00  0.00           C  
HETATM 3220  C4  V00 B 197      68.459  63.558   4.806  1.00  0.00           C  
HETATM 3221  H1  V00 B 197      65.918  64.186   1.347  1.00  0.00           H  
HETATM 3222  H2  V00 B 197      65.851  63.041  -0.002  1.00  0.00           H  
HETATM 3223  H3  V00 B 197      67.366  63.886   0.371  1.00  0.00           H  
HETATM 3224  H4  V00 B 197      67.370  61.488   1.143  1.00  0.00           H  
HETATM 3225  H5  V00 B 197      65.991  61.851   2.215  1.00  0.00           H  
HETATM 3226  H6  V00 B 197      67.077  64.476   3.418  1.00  0.00           H  
HETATM 3227  H7  V00 B 197      66.450  63.005   4.209  1.00  0.00           H  
HETATM 3228  H8  V00 B 197      68.720  62.561   5.157  1.00  0.00           H  
HETATM 3229  H9  V00 B 197      69.344  64.013   4.362  1.00  0.00           H  
HETATM 3230  H10 V00 B 197      68.132  64.163   5.652  1.00  0.00           H  
HETATM 3231  C1  V00 B 198      72.099  58.904  15.117  1.00  0.00           C  
HETATM 3232  C2  V00 B 198      71.714  57.603  15.827  1.00  0.00           C  
HETATM 3233  O1  V00 B 198      70.597  56.973  15.236  1.00  0.00           O  
HETATM 3234  C3  V00 B 198      70.823  56.321  13.998  1.00  0.00           C  
HETATM 3235  C4  V00 B 198      69.574  55.507  13.679  1.00  0.00           C  
HETATM 3236  H1  V00 B 198      72.475  58.703  14.114  1.00  0.00           H  
HETATM 3237  H2  V00 B 198      72.875  59.415  15.685  1.00  0.00           H  
HETATM 3238  H3  V00 B 198      71.228  59.555  15.041  1.00  0.00           H  
HETATM 3239  H4  V00 B 198      71.420  57.823  16.860  1.00  0.00           H  
HETATM 3240  H5  V00 B 198      72.578  56.917  15.849  1.00  0.00           H  
HETATM 3241  H6  V00 B 198      71.010  57.052  13.196  1.00  0.00           H  
HETATM 3242  H7  V00 B 198      71.702  55.658  14.070  1.00  0.00           H  
HETATM 3243  H8  V00 B 198      69.396  54.779  14.468  1.00  0.00           H  
HETATM 3244  H9  V00 B 198      68.710  56.167  13.612  1.00  0.00           H  
HETATM 3245  H10 V00 B 198      69.700  54.986  12.731  1.00  0.00           H  
HETATM 3246  C1  V00 B 199      10.753  20.287  84.534  1.00  0.00           C  
HETATM 3247  C2  V00 B 199       9.379  20.871  84.873  1.00  0.00           C  
HETATM 3248  O1  V00 B 199       8.323  19.984  84.570  1.00  0.00           O  
HETATM 3249  C3  V00 B 199       8.156  18.880  85.444  1.00  0.00           C  
HETATM 3250  C4  V00 B 199       6.831  18.216  85.088  1.00  0.00           C  
HETATM 3251  H1  V00 B 199      10.990  19.446  85.184  1.00  0.00           H  
HETATM 3252  H2  V00 B 199      11.517  21.054  84.661  1.00  0.00           H  
HETATM 3253  H3  V00 B 199      10.763  19.944  83.500  1.00  0.00           H  
HETATM 3254  H4  V00 B 199       9.200  21.766  84.264  1.00  0.00           H  
HETATM 3255  H5  V00 B 199       9.346  21.161  85.937  1.00  0.00           H  
HETATM 3256  H6  V00 B 199       8.981  18.159  85.329  1.00  0.00           H  
HETATM 3257  H7  V00 B 199       8.142  19.222  86.492  1.00  0.00           H  
HETATM 3258  H8  V00 B 199       6.016  18.928  85.210  1.00  0.00           H  
HETATM 3259  H9  V00 B 199       6.851  17.884  84.050  1.00  0.00           H  
HETATM 3260  H10 V00 B 199       6.658  17.357  85.735  1.00  0.00           H  
HETATM 3261  C1  V00 B 200      56.682  86.634  26.482  1.00  0.00           C  
HETATM 3262  C2  V00 B 200      57.973  86.758  25.669  1.00  0.00           C  
HETATM 3263  O1  V00 B 200      58.454  88.085  25.616  1.00  0.00           O  
HETATM 3264  C3  V00 B 200      59.059  88.584  26.798  1.00  0.00           C  
HETATM 3265  C4  V00 B 200      59.723  89.908  26.443  1.00  0.00           C  
HETATM 3266  H1  V00 B 200      56.865  86.835  27.537  1.00  0.00           H  
HETATM 3267  H2  V00 B 200      56.283  85.624  26.382  1.00  0.00           H  
HETATM 3268  H3  V00 B 200      55.943  87.345  26.113  1.00  0.00           H  
HETATM 3269  H4  V00 B 200      57.780  86.470  24.628  1.00  0.00           H  
HETATM 3270  H5  V00 B 200      58.743  86.084  26.081  1.00  0.00           H  
HETATM 3271  H6  V00 B 200      58.308  88.740  27.588  1.00  0.00           H  
HETATM 3272  H7  V00 B 200      59.809  87.868  27.174  1.00  0.00           H  
HETATM 3273  H8  V00 B 200      60.472  89.751  25.668  1.00  0.00           H  
HETATM 3274  H9  V00 B 200      58.977  90.609  26.070  1.00  0.00           H  
HETATM 3275  H10 V00 B 200      60.203  90.333  27.324  1.00  0.00           H  
HETATM 3276  C1  V00 B 201      84.977  56.060  44.716  1.00  0.00           C  
HETATM 3277  C2  V00 B 201      84.845  55.141  45.933  1.00  0.00           C  
HETATM 3278  O1  V00 B 201      83.676  54.351  45.892  1.00  0.00           O  
HETATM 3279  C3  V00 B 201      83.678  53.268  44.977  1.00  0.00           C  
HETATM 3280  C4  V00 B 201      82.451  52.416  45.279  1.00  0.00           C  
HETATM 3281  H1  V00 B 201      85.144  55.482  43.808  1.00  0.00           H  
HETATM 3282  H2  V00 B 201      85.819  56.737  44.859  1.00  0.00           H  
HETATM 3283  H3  V00 B 201      84.066  56.646  44.596  1.00  0.00           H  
HETATM 3284  H4  V00 B 201      84.763  55.747  46.844  1.00  0.00           H  
HETATM 3285  H5  V00 B 201      85.740  54.502  46.020  1.00  0.00           H  
HETATM 3286  H6  V00 B 201      83.638  53.631  43.938  1.00  0.00           H  
HETATM 3287  H7  V00 B 201      84.597  52.670  45.097  1.00  0.00           H  
HETATM 3288  H8  V00 B 201      82.496  52.052  46.304  1.00  0.00           H  
HETATM 3289  H9  V00 B 201      81.547  53.014  45.162  1.00  0.00           H  
HETATM 3290  H10 V00 B 201      82.409  51.567  44.597  1.00  0.00           H  
HETATM 3291  C1  V00 B 202      39.234  43.503  76.542  1.00  0.00           C  
HETATM 3292  C2  V00 B 202      37.919  44.030  75.965  1.00  0.00           C  
HETATM 3293  O1  V00 B 202      37.894  45.438  75.871  1.00  0.00           O  
HETATM 3294  C3  V00 B 202      38.669  46.015  74.834  1.00  0.00           C  
HETATM 3295  C4  V00 B 202      38.298  47.491  74.756  1.00  0.00           C  
HETATM 3296  H1  V00 B 202      40.061  43.684  75.856  1.00  0.00           H  
HETATM 3297  H2  V00 B 202      39.154  42.430  76.717  1.00  0.00           H  
HETATM 3298  H3  V00 B 202      39.449  44.001  77.488  1.00  0.00           H  
HETATM 3299  H4  V00 B 202      37.091  43.761  76.633  1.00  0.00           H  
HETATM 3300  H5  V00 B 202      37.732  43.573  74.978  1.00  0.00           H  
HETATM 3301  H6  V00 B 202      39.746  45.909  75.042  1.00  0.00           H  
HETATM 3302  H7  V00 B 202      38.454  45.516  73.874  1.00  0.00           H  
HETATM 3303  H8  V00 B 202      37.235  47.594  74.542  1.00  0.00           H  
HETATM 3304  H9  V00 B 202      38.510  47.977  75.708  1.00  0.00           H  
HETATM 3305  H10 V00 B 202      38.872  47.980  73.969  1.00  0.00           H  
HETATM 3306  C1  V00 B 203      97.728  86.720  14.752  1.00  0.00           C  
HETATM 3307  C2  V00 B 203      97.056  88.075  14.519  1.00  0.00           C  
HETATM 3308  O1  V00 B 203      96.656  88.696  15.722  1.00  0.00           O  
HETATM 3309  C3  V00 B 203      97.688  89.257  16.517  1.00  0.00           C  
HETATM 3310  C4  V00 B 203      97.021  90.082  17.610  1.00  0.00           C  
HETATM 3311  H1  V00 B 203      98.686  86.841  15.257  1.00  0.00           H  
HETATM 3312  H2  V00 B 203      97.897  86.226  13.795  1.00  0.00           H  
HETATM 3313  H3  V00 B 203      97.086  86.090  15.368  1.00  0.00           H  
HETATM 3314  H4  V00 B 203      96.138  87.934  13.937  1.00  0.00           H  
HETATM 3315  H5  V00 B 203      97.732  88.736  13.949  1.00  0.00           H  
HETATM 3316  H6  V00 B 203      98.310  88.468  16.967  1.00  0.00           H  
HETATM 3317  H7  V00 B 203      98.339  89.897  15.899  1.00  0.00           H  
HETATM 3318  H8  V00 B 203      96.413  90.867  17.163  1.00  0.00           H  
HETATM 3319  H9  V00 B 203      96.377  89.444  18.215  1.00  0.00           H  
HETATM 3320  H10 V00 B 203      97.778  90.535  18.251  1.00  0.00           H  
HETATM 3321  C1  V00 B 204      21.508  79.514  42.203  1.00  0.00           C  
HETATM 3322  C2  V00 B 204      21.193  79.913  40.760  1.00  0.00           C  
HETATM 3323  O1  V00 B 204      22.020  80.958  40.293  1.00  0.00           O  
HETATM 3324  C3  V00 B 204      23.360  80.613  39.986  1.00  0.00           C  
HETATM 3325  C4  V00 B 204      23.984  81.805  39.271  1.00  0.00           C  
HETATM 3326  H1  V00 B 204      22.493  79.053  42.274  1.00  0.00           H  
HETATM 3327  H2  V00 B 204      20.763  78.803  42.557  1.00  0.00           H  
HETATM 3328  H3  V00 B 204      21.489  80.396  42.843  1.00  0.00           H  
HETATM 3329  H4  V00 B 204      20.167  80.297  40.701  1.00  0.00           H  
HETATM 3330  H5  V00 B 204      21.274  79.032  40.100  1.00  0.00           H  
HETATM 3331  H6  V00 B 204      23.928  80.385  40.903  1.00  0.00           H  
HETATM 3332  H7  V00 B 204      23.386  79.722  39.337  1.00  0.00           H  
HETATM 3333  H8  V00 B 204      23.428  82.023  38.361  1.00  0.00           H  
HETATM 3334  H9  V00 B 204      23.953  82.682  39.917  1.00  0.00           H  
HETATM 3335  H10 V00 B 204      25.021  81.586  39.015  1.00  0.00           H  
HETATM 3336  C1  V00 B 205      46.996  73.272  13.794  1.00  0.00           C  
HETATM 3337  C2  V00 B 205      48.009  74.187  13.101  1.00  0.00           C  
HETATM 3338  O1  V00 B 205      49.074  73.470  12.515  1.00  0.00           O  
HETATM 3339  C3  V00 B 205      48.779  72.764  11.321  1.00  0.00           C  
HETATM 3340  C4  V00 B 205      50.103  72.288  10.736  1.00  0.00           C  
HETATM 3341  H1  V00 B 205      46.464  72.659  13.067  1.00  0.00           H  
HETATM 3342  H2  V00 B 205      46.271  73.876  14.339  1.00  0.00           H  
HETATM 3343  H3  V00 B 205      47.510  72.616  14.496  1.00  0.00           H  
HETATM 3344  H4  V00 B 205      48.469  74.852  13.842  1.00  0.00           H  
HETATM 3345  H5  V00 B 205      47.498  74.808  12.345  1.00  0.00           H  
HETATM 3346  H6  V00 B 205      48.126  71.900  11.526  1.00  0.00           H  
HETATM 3347  H7  V00 B 205      48.260  73.424  10.606  1.00  0.00           H  
HETATM 3348  H8  V00 B 205      50.743  73.143  10.526  1.00  0.00           H  
HETATM 3349  H9  V00 B 205      50.611  71.639  11.449  1.00  0.00           H  
HETATM 3350  H10 V00 B 205      49.926  71.737   9.813  1.00  0.00           H  
HETATM 3351  C1  V00 B 206      32.353  97.418  59.201  1.00  0.00           C  
HETATM 3352  C2  V00 B 206      31.825  98.827  58.918  1.00  0.00           C  
HETATM 3353  O1  V00 B 206      30.435  98.844  58.671  1.00  0.00           O  
HETATM 3354  C3  V00 B 206      29.592  98.670  59.798  1.00  0.00           C  
HETATM 3355  C4  V00 B 206      28.168  98.977  59.351  1.00  0.00           C  
HETATM 3356  H1  V00 B 206      31.966  97.039  60.146  1.00  0.00           H  
HETATM 3357  H2  V00 B 206      33.442  97.440  59.253  1.00  0.00           H  
HETATM 3358  H3  V00 B 206      32.050  96.742  58.401  1.00  0.00           H  
HETATM 3359  H4  V00 B 206      32.294  99.219  58.008  1.00  0.00           H  
HETATM 3360  H5  V00 B 206      32.077  99.498  59.757  1.00  0.00           H  
HETATM 3361  H6  V00 B 206      29.652  97.638  60.178  1.00  0.00           H  
HETATM 3362  H7  V00 B 206      29.893  99.354  60.609  1.00  0.00           H  
HETATM 3363  H8  V00 B 206      28.107 100.000  58.982  1.00  0.00           H  
HETATM 3364  H9  V00 B 206      27.878  98.300  58.547  1.00  0.00           H  
HETATM 3365  H10 V00 B 206      27.479  98.855  60.186  1.00  0.00           H  
HETATM 3366  C1  V00 B 207      85.287  76.056  47.314  1.00  0.00           C  
HETATM 3367  C2  V00 B 207      85.315  74.812  48.204  1.00  0.00           C  
HETATM 3368  O1  V00 B 207      84.282  74.811  49.167  1.00  0.00           O  
HETATM 3369  C3  V00 B 207      82.976  74.535  48.690  1.00  0.00           C  
HETATM 3370  C4  V00 B 207      82.082  74.333  49.907  1.00  0.00           C  
HETATM 3371  H1  V00 B 207      84.403  76.060  46.676  1.00  0.00           H  
HETATM 3372  H2  V00 B 207      86.174  76.073  46.681  1.00  0.00           H  
HETATM 3373  H3  V00 B 207      85.275  76.953  47.932  1.00  0.00           H  
HETATM 3374  H4  V00 B 207      86.252  74.788  48.773  1.00  0.00           H  
HETATM 3375  H5  V00 B 207      85.263  73.902  47.580  1.00  0.00           H  
HETATM 3376  H6  V00 B 207      82.596  75.369  48.079  1.00  0.00           H  
HETATM 3377  H7  V00 B 207      82.981  73.627  48.065  1.00  0.00           H  
HETATM 3378  H8  V00 B 207      82.453  73.502  50.505  1.00  0.00           H  
HETATM 3379  H9  V00 B 207      82.083  75.232  50.522  1.00  0.00           H  
HETATM 3380  H10 V00 B 207      81.062  74.118  49.590  1.00  0.00           H  
HETATM 3381  C1  V00 B 208      85.865  78.652  90.249  1.00  0.00           C  
HETATM 3382  C2  V00 B 208      86.856  79.795  90.479  1.00  0.00           C  
HETATM 3383  O1  V00 B 208      88.183  79.434  90.161  1.00  0.00           O  
HETATM 3384  C3  V00 B 208      88.498  79.337  88.782  1.00  0.00           C  
HETATM 3385  C4  V00 B 208      90.011  79.194  88.670  1.00  0.00           C  
HETATM 3386  H1  V00 B 208      85.773  78.424  89.187  1.00  0.00           H  
HETATM 3387  H2  V00 B 208      84.884  78.936  90.631  1.00  0.00           H  
HETATM 3388  H3  V00 B 208      86.204  77.758  90.771  1.00  0.00           H  
HETATM 3389  H4  V00 B 208      86.867  80.063  91.543  1.00  0.00           H  
HETATM 3390  H5  V00 B 208      86.548  80.683  89.900  1.00  0.00           H  
HETATM 3391  H6  V00 B 208      88.003  78.464  88.327  1.00  0.00           H  
HETATM 3392  H7  V00 B 208      88.159  80.240  88.249  1.00  0.00           H  
HETATM 3393  H8  V00 B 208      90.498  80.062  89.113  1.00  0.00           H  
HETATM 3394  H9  V00 B 208      90.339  78.301  89.202  1.00  0.00           H  
HETATM 3395  H10 V00 B 208      90.302  79.114  87.623  1.00  0.00           H  
HETATM 3396  C1  V00 B 209      52.292  83.669  89.310  1.00  0.00           C  
HETATM 3397  C2  V00 B 209      52.034  82.597  88.249  1.00  0.00           C  
HETATM 3398  O1  V00 B 209      52.776  81.418  88.477  1.00  0.00           O  
HETATM 3399  C3  V00 B 209      52.330  80.587  89.536  1.00  0.00           C  
HETATM 3400  C4  V00 B 209      53.099  79.275  89.438  1.00  0.00           C  
HETATM 3401  H1  V00 B 209      51.903  83.359  90.280  1.00  0.00           H  
HETATM 3402  H2  V00 B 209      51.802  84.598  89.018  1.00  0.00           H  
HETATM 3403  H3  V00 B 209      53.363  83.847  89.403  1.00  0.00           H  
HETATM 3404  H4  V00 B 209      52.357  82.967  87.268  1.00  0.00           H  
HETATM 3405  H5  V00 B 209      50.955  82.371  88.198  1.00  0.00           H  
HETATM 3406  H6  V00 B 209      52.516  81.060  90.513  1.00  0.00           H  
HETATM 3407  H7  V00 B 209      51.247  80.402  89.445  1.00  0.00           H  
HETATM 3408  H8  V00 B 209      52.907  78.804  88.475  1.00  0.00           H  
HETATM 3409  H9  V00 B 209      54.168  79.466  89.525  1.00  0.00           H  
HETATM 3410  H10 V00 B 209      52.790  78.600  90.235  1.00  0.00           H  
HETATM 3411  C1  V00 B 210      14.197  20.227  41.301  1.00  0.00           C  
HETATM 3412  C2  V00 B 210      12.882  19.970  42.040  1.00  0.00           C  
HETATM 3413  O1  V00 B 210      12.018  21.086  42.014  1.00  0.00           O  
HETATM 3414  C3  V00 B 210      11.365  21.349  40.783  1.00  0.00           C  
HETATM 3415  C4  V00 B 210      10.308  22.415  41.049  1.00  0.00           C  
HETATM 3416  H1  V00 B 210      14.027  20.338  40.230  1.00  0.00           H  
HETATM 3417  H2  V00 B 210      14.877  19.391  41.462  1.00  0.00           H  
HETATM 3418  H3  V00 B 210      14.661  21.139  41.678  1.00  0.00           H  
HETATM 3419  H4  V00 B 210      13.088  19.778  43.100  1.00  0.00           H  
HETATM 3420  H5  V00 B 210      12.381  19.083  41.617  1.00  0.00           H  
HETATM 3421  H6  V00 B 210      12.080  21.709  40.027  1.00  0.00           H  
HETATM 3422  H7  V00 B 210      10.891  20.430  40.399  1.00  0.00           H  
HETATM 3423  H8  V00 B 210       9.597  22.054  41.790  1.00  0.00           H  
HETATM 3424  H9  V00 B 210      10.782  23.318  41.431  1.00  0.00           H  
HETATM 3425  H10 V00 B 210       9.777  22.652  40.128  1.00  0.00           H  
HETATM 3426  C1  V00 B 211      85.633  85.853  16.721  1.00  0.00           C  
HETATM 3427  C2  V00 B 211      85.881  86.527  18.073  1.00  0.00           C  
HETATM 3428  O1  V00 B 211      84.726  87.157  18.584  1.00  0.00           O  
HETATM 3429  C3  V00 B 211      83.721  86.305  19.106  1.00  0.00           C  
HETATM 3430  C4  V00 B 211      82.706  87.187  19.823  1.00  0.00           C  
HETATM 3431  H1  V00 B 211      84.958  85.004  16.827  1.00  0.00           H  
HETATM 3432  H2  V00 B 211      86.578  85.498  16.311  1.00  0.00           H  
HETATM 3433  H3  V00 B 211      85.191  86.567  16.027  1.00  0.00           H  
HETATM 3434  H4  V00 B 211      86.627  87.322  17.955  1.00  0.00           H  
HETATM 3435  H5  V00 B 211      86.270  85.788  18.795  1.00  0.00           H  
HETATM 3436  H6  V00 B 211      83.226  85.741  18.300  1.00  0.00           H  
HETATM 3437  H7  V00 B 211      84.163  85.581  19.811  1.00  0.00           H  
HETATM 3438  H8  V00 B 211      83.195  87.738  20.625  1.00  0.00           H  
HETATM 3439  H9  V00 B 211      82.276  87.902  19.122  1.00  0.00           H  
HETATM 3440  H10 V00 B 211      81.909  86.574  20.243  1.00  0.00           H  
HETATM 3441  C1  V00 B 212      78.582  65.541  95.358  1.00  0.00           C  
HETATM 3442  C2  V00 B 212      80.093  65.783  95.381  1.00  0.00           C  
HETATM 3443  O1  V00 B 212      80.494  66.604  96.458  1.00  0.00           O  
HETATM 3444  C3  V00 B 212      80.492  66.004  97.743  1.00  0.00           C  
HETATM 3445  C4  V00 B 212      81.191  66.967  98.694  1.00  0.00           C  
HETATM 3446  H1  V00 B 212      78.270  64.939  96.210  1.00  0.00           H  
HETATM 3447  H2  V00 B 212      78.310  65.018  94.442  1.00  0.00           H  
HETATM 3448  H3  V00 B 212      78.054  66.494  95.392  1.00  0.00           H  
HETATM 3449  H4  V00 B 212      80.393  66.318  94.472  1.00  0.00           H  
HETATM 3450  H5  V00 B 212      80.628  64.818  95.410  1.00  0.00           H  
HETATM 3451  H6  V00 B 212      79.463  65.815  98.087  1.00  0.00           H  
HETATM 3452  H7  V00 B 212      81.027  65.040  97.714  1.00  0.00           H  
HETATM 3453  H8  V00 B 212      82.211  67.146  98.357  1.00  0.00           H  
HETATM 3454  H9  V00 B 212      80.659  67.918  98.715  1.00  0.00           H  
HETATM 3455  H10 V00 B 212      81.214  66.548  99.700  1.00  0.00           H  
HETATM 3456  C1  V00 B 213      38.616  90.152  36.077  1.00  0.00           C  
HETATM 3457  C2  V00 B 213      38.145  90.642  34.705  1.00  0.00           C  
HETATM 3458  O1  V00 B 213      37.137  89.823  34.153  1.00  0.00           O  
HETATM 3459  C3  V00 B 213      35.845  89.942  34.724  1.00  0.00           C  
HETATM 3460  C4  V00 B 213      34.879  89.178  33.826  1.00  0.00           C  
HETATM 3461  H1  V00 B 213      37.826  90.259  36.820  1.00  0.00           H  
HETATM 3462  H2  V00 B 213      39.478  90.736  36.398  1.00  0.00           H  
HETATM 3463  H3  V00 B 213      38.900  89.102  36.017  1.00  0.00           H  
HETATM 3464  H4  V00 B 213      38.981  90.604  33.996  1.00  0.00           H  
HETATM 3465  H5  V00 B 213      37.798  91.687  34.778  1.00  0.00           H  
HETATM 3466  H6  V00 B 213      35.824  89.521  35.742  1.00  0.00           H  
HETATM 3467  H7  V00 B 213      35.551  91.003  34.785  1.00  0.00           H  
HETATM 3468  H8  V00 B 213      34.894  89.600  32.823  1.00  0.00           H  
HETATM 3469  H9  V00 B 213      35.177  88.131  33.768  1.00  0.00           H  
HETATM 3470  H10 V00 B 213      33.868  89.240  34.227  1.00  0.00           H  
HETATM 3471  C1  V00 B 214      17.401  27.222  25.354  1.00  0.00           C  
HETATM 3472  C2  V00 B 214      18.062  28.545  24.959  1.00  0.00           C  
HETATM 3473  O1  V00 B 214      19.203  28.359  24.148  1.00  0.00           O  
HETATM 3474  C3  V00 B 214      18.965  27.987  22.801  1.00  0.00           C  
HETATM 3475  C4  V00 B 214      20.292  28.093  22.059  1.00  0.00           C  
HETATM 3476  H1  V00 B 214      16.965  26.730  24.485  1.00  0.00           H  
HETATM 3477  H2  V00 B 214      16.611  27.411  26.081  1.00  0.00           H  
HETATM 3478  H3  V00 B 214      18.141  26.557  25.799  1.00  0.00           H  
HETATM 3479  H4  V00 B 214      18.418  29.060  25.859  1.00  0.00           H  
HETATM 3480  H5  V00 B 214      17.328  29.195  24.452  1.00  0.00           H  
HETATM 3481  H6  V00 B 214      18.582  26.956  22.739  1.00  0.00           H  
HETATM 3482  H7  V00 B 214      18.218  28.658  22.345  1.00  0.00           H  
HETATM 3483  H8  V00 B 214      20.665  29.115  22.113  1.00  0.00           H  
HETATM 3484  H9  V00 B 214      21.025  27.430  22.516  1.00  0.00           H  
HETATM 3485  H10 V00 B 214      20.159  27.814  21.014  1.00  0.00           H  
HETATM 3486  C1  V00 B 215       4.041  42.995  26.762  1.00  0.00           C  
HETATM 3487  C2  V00 B 215       3.805  41.951  25.668  1.00  0.00           C  
HETATM 3488  O1  V00 B 215       3.078  40.834  26.132  1.00  0.00           O  
HETATM 3489  C3  V00 B 215       1.691  41.031  26.351  1.00  0.00           C  
HETATM 3490  C4  V00 B 215       1.071  39.661  26.594  1.00  0.00           C  
HETATM 3491  H1  V00 B 215       3.105  43.463  27.063  1.00  0.00           H  
HETATM 3492  H2  V00 B 215       4.714  43.768  26.391  1.00  0.00           H  
HETATM 3493  H3  V00 B 215       4.492  42.521  27.634  1.00  0.00           H  
HETATM 3494  H4  V00 B 215       4.769  41.557  25.323  1.00  0.00           H  
HETATM 3495  H5  V00 B 215       3.292  42.417  24.809  1.00  0.00           H  
HETATM 3496  H6  V00 B 215       1.519  41.681  27.223  1.00  0.00           H  
HETATM 3497  H7  V00 B 215       1.230  41.508  25.471  1.00  0.00           H  
HETATM 3498  H8  V00 B 215       1.234  39.021  25.728  1.00  0.00           H  
HETATM 3499  H9  V00 B 215       1.533  39.194  27.463  1.00  0.00           H  
HETATM 3500  H10 V00 B 215       0.000  39.761  26.769  1.00  0.00           H  
HETATM 3501  C1  V00 B 216      14.142  50.517  39.152  1.00  0.00           C  
HETATM 3502  C2  V00 B 216      14.763  51.269  37.972  1.00  0.00           C  
HETATM 3503  O1  V00 B 216      14.071  52.459  37.662  1.00  0.00           O  
HETATM 3504  C3  V00 B 216      14.256  53.547  38.552  1.00  0.00           C  
HETATM 3505  C4  V00 B 216      13.639  54.778  37.900  1.00  0.00           C  
HETATM 3506  H1  V00 B 216      14.261  51.078  40.078  1.00  0.00           H  
HETATM 3507  H2  V00 B 216      14.628  49.548  39.265  1.00  0.00           H  
HETATM 3508  H3  V00 B 216      13.079  50.361  38.972  1.00  0.00           H  
HETATM 3509  H4  V00 B 216      14.706  50.647  37.070  1.00  0.00           H  
HETATM 3510  H5  V00 B 216      15.826  51.482  38.180  1.00  0.00           H  
HETATM 3511  H6  V00 B 216      13.768  53.350  39.520  1.00  0.00           H  
HETATM 3512  H7  V00 B 216      15.331  53.710  38.736  1.00  0.00           H  
HETATM 3513  H8  V00 B 216      14.127  54.976  36.947  1.00  0.00           H  
HETATM 3514  H9  V00 B 216      12.578  54.608  37.718  1.00  0.00           H  
HETATM 3515  H10 V00 B 216      13.756  55.644  38.550  1.00  0.00           H  
HETATM 3516  C1  V00 B 217      69.903  18.848  77.114  1.00  0.00           C  
HETATM 3517  C2  V00 B 217      70.739  19.855  76.319  1.00  0.00           C  
HETATM 3518  O1  V00 B 217      69.957  20.892  75.767  1.00  0.00           O  
HETATM 3519  C3  V00 B 217      69.488  21.879  76.671  1.00  0.00           C  
HETATM 3520  C4  V00 B 217      68.902  23.014  75.840  1.00  0.00           C  
HETATM 3521  H1  V00 B 217      69.493  19.307  78.013  1.00  0.00           H  
HETATM 3522  H2  V00 B 217      70.527  18.004  77.405  1.00  0.00           H  
HETATM 3523  H3  V00 B 217      69.079  18.486  76.500  1.00  0.00           H  
HETATM 3524  H4  V00 B 217      71.208  19.349  75.466  1.00  0.00           H  
HETATM 3525  H5  V00 B 217      71.536  20.270  76.960  1.00  0.00           H  
HETATM 3526  H6  V00 B 217      68.717  21.465  77.340  1.00  0.00           H  
HETATM 3527  H7  V00 B 217      70.319  22.251  77.293  1.00  0.00           H  
HETATM 3528  H8  V00 B 217      69.667  23.428  75.186  1.00  0.00           H  
HETATM 3529  H9  V00 B 217      68.084  22.638  75.226  1.00  0.00           H  
HETATM 3530  H10 V00 B 217      68.526  23.800  76.495  1.00  0.00           H  
HETATM 3531  C1  V00 B 218      16.027  36.232   9.239  1.00  0.00           C  
HETATM 3532  C2  V00 B 218      14.896  35.537  10.001  1.00  0.00           C  
HETATM 3533  O1  V00 B 218      15.362  34.811  11.118  1.00  0.00           O  
HETATM 3534  C3  V00 B 218      15.757  35.573  12.246  1.00  0.00           C  
HETATM 3535  C4  V00 B 218      15.972  34.600  13.399  1.00  0.00           C  
HETATM 3536  H1  V00 B 218      16.470  37.027   9.838  1.00  0.00           H  
HETATM 3537  H2  V00 B 218      15.636  36.665   8.318  1.00  0.00           H  
HETATM 3538  H3  V00 B 218      16.803  35.509   8.988  1.00  0.00           H  
HETATM 3539  H4  V00 B 218      14.412  34.801   9.348  1.00  0.00           H  
HETATM 3540  H5  V00 B 218      14.140  36.279  10.310  1.00  0.00           H  
HETATM 3541  H6  V00 B 218      16.688  36.125  12.041  1.00  0.00           H  
HETATM 3542  H7  V00 B 218      14.974  36.305  12.505  1.00  0.00           H  
HETATM 3543  H8  V00 B 218      15.049  34.062  13.606  1.00  0.00           H  
HETATM 3544  H9  V00 B 218      16.745  33.879  13.135  1.00  0.00           H  
HETATM 3545  H10 V00 B 218      16.280  35.142  14.293  1.00  0.00           H  
HETATM 3546  C1  V00 B 219      39.927  54.318   4.390  1.00  0.00           C  
HETATM 3547  C2  V00 B 219      39.453  55.710   3.965  1.00  0.00           C  
HETATM 3548  O1  V00 B 219      38.904  55.721   2.664  1.00  0.00           O  
HETATM 3549  C3  V00 B 219      37.614  55.152   2.518  1.00  0.00           C  
HETATM 3550  C4  V00 B 219      37.121  55.498   1.119  1.00  0.00           C  
HETATM 3551  H1  V00 B 219      39.083  53.639   4.510  1.00  0.00           H  
HETATM 3552  H2  V00 B 219      40.458  54.387   5.340  1.00  0.00           H  
HETATM 3553  H3  V00 B 219      40.600  53.910   3.637  1.00  0.00           H  
HETATM 3554  H4  V00 B 219      40.309  56.395   3.933  1.00  0.00           H  
HETATM 3555  H5  V00 B 219      38.723  56.098   4.695  1.00  0.00           H  
HETATM 3556  H6  V00 B 219      37.650  54.059   2.644  1.00  0.00           H  
HETATM 3557  H7  V00 B 219      36.928  55.564   3.277  1.00  0.00           H  
HETATM 3558  H8  V00 B 219      37.078  56.580   0.998  1.00  0.00           H  
HETATM 3559  H9  V00 B 219      37.804  55.092   0.374  1.00  0.00           H  
HETATM 3560  H10 V00 B 219      36.127  55.080   0.958  1.00  0.00           H  
HETATM 3561  C1  V00 B 220      80.456  14.926  38.242  1.00  0.00           C  
HETATM 3562  C2  V00 B 220      81.780  14.162  38.166  1.00  0.00           C  
HETATM 3563  O1  V00 B 220      81.669  12.955  37.442  1.00  0.00           O  
HETATM 3564  C3  V00 B 220      81.567  13.073  36.033  1.00  0.00           C  
HETATM 3565  C4  V00 B 220      81.716  11.673  35.449  1.00  0.00           C  
HETATM 3566  H1  V00 B 220      80.162  15.295  37.260  1.00  0.00           H  
HETATM 3567  H2  V00 B 220      80.562  15.776  38.917  1.00  0.00           H  
HETATM 3568  H3  V00 B 220      79.671  14.270  38.618  1.00  0.00           H  
HETATM 3569  H4  V00 B 220      82.096  13.875  39.176  1.00  0.00           H  
HETATM 3570  H5  V00 B 220      82.561  14.806  37.727  1.00  0.00           H  
HETATM 3571  H6  V00 B 220      80.593  13.499  35.743  1.00  0.00           H  
HETATM 3572  H7  V00 B 220      82.360  13.734  35.647  1.00  0.00           H  
HETATM 3573  H8  V00 B 220      82.682  11.256  35.729  1.00  0.00           H  
HETATM 3574  H9  V00 B 220      80.931  11.025  35.837  1.00  0.00           H  
HETATM 3575  H10 V00 B 220      81.643  11.712  34.362  1.00  0.00           H  
HETATM 3576  C1  V00 B 221       1.999  40.078  87.467  1.00  0.00           C  
HETATM 3577  C2  V00 B 221       2.801  41.339  87.139  1.00  0.00           C  
HETATM 3578  O1  V00 B 221       1.979  42.473  86.959  1.00  0.00           O  
HETATM 3579  C3  V00 B 221       1.421  43.040  88.132  1.00  0.00           C  
HETATM 3580  C4  V00 B 221       0.797  44.374  87.740  1.00  0.00           C  
HETATM 3581  H1  V00 B 221       1.531  40.158  88.448  1.00  0.00           H  
HETATM 3582  H2  V00 B 221       2.661  39.213  87.466  1.00  0.00           H  
HETATM 3583  H3  V00 B 221       1.220  39.930  86.720  1.00  0.00           H  
HETATM 3584  H4  V00 B 221       3.330  41.201  86.188  1.00  0.00           H  
HETATM 3585  H5  V00 B 221       3.549  41.525  87.929  1.00  0.00           H  
HETATM 3586  H6  V00 B 221       0.652  42.378  88.562  1.00  0.00           H  
HETATM 3587  H7  V00 B 221       2.205  43.194  88.892  1.00  0.00           H  
HETATM 3588  H8  V00 B 221       1.560  45.031  87.323  1.00  0.00           H  
HETATM 3589  H9  V00 B 221       0.026  44.215  86.987  1.00  0.00           H  
HETATM 3590  H10 V00 B 221       0.352  44.850  88.613  1.00  0.00           H  
HETATM 3591  C1  V00 B 222      55.130  14.167  52.794  1.00  0.00           C  
HETATM 3592  C2  V00 B 222      56.588  14.415  53.192  1.00  0.00           C  
HETATM 3593  O1  V00 B 222      56.906  15.789  53.254  1.00  0.00           O  
HETATM 3594  C3  V00 B 222      56.400  16.504  54.368  1.00  0.00           C  
HETATM 3595  C4  V00 B 222      57.066  17.874  54.369  1.00  0.00           C  
HETATM 3596  H1  V00 B 222      54.450  14.507  53.574  1.00  0.00           H  
HETATM 3597  H2  V00 B 222      54.972  13.101  52.632  1.00  0.00           H  
HETATM 3598  H3  V00 B 222      54.902  14.703  51.873  1.00  0.00           H  
HETATM 3599  H4  V00 B 222      57.253  13.989  52.431  1.00  0.00           H  
HETATM 3600  H5  V00 B 222      56.802  13.924  54.157  1.00  0.00           H  
HETATM 3601  H6  V00 B 222      55.306  16.618  54.298  1.00  0.00           H  
HETATM 3602  H7  V00 B 222      56.630  15.967  55.303  1.00  0.00           H  
HETATM 3603  H8  V00 B 222      58.146  17.761  54.446  1.00  0.00           H  
HETATM 3604  H9  V00 B 222      56.837  18.398  53.441  1.00  0.00           H  
HETATM 3605  H10 V00 B 222      56.706  18.465  55.211  1.00  0.00           H  
HETATM 3606  C1  V00 B 223      76.349  47.187   9.180  1.00  0.00           C  
HETATM 3607  C2  V00 B 223      75.504  45.916   9.293  1.00  0.00           C  
HETATM 3608  O1  V00 B 223      74.123  46.167   9.138  1.00  0.00           O  
HETATM 3609  C3  V00 B 223      73.675  46.441   7.822  1.00  0.00           C  
HETATM 3610  C4  V00 B 223      72.152  46.424   7.848  1.00  0.00           C  
HETATM 3611  H1  V00 B 223      76.319  47.586   8.166  1.00  0.00           H  
HETATM 3612  H2  V00 B 223      77.384  46.962   9.436  1.00  0.00           H  
HETATM 3613  H3  V00 B 223      75.971  47.945   9.866  1.00  0.00           H  
HETATM 3614  H4  V00 B 223      75.618  45.487  10.296  1.00  0.00           H  
HETATM 3615  H5  V00 B 223      75.846  45.171   8.554  1.00  0.00           H  
HETATM 3616  H6  V00 B 223      74.035  47.424   7.480  1.00  0.00           H  
HETATM 3617  H7  V00 B 223      74.053  45.675   7.123  1.00  0.00           H  
HETATM 3618  H8  V00 B 223      71.798  45.449   8.177  1.00  0.00           H  
HETATM 3619  H9  V00 B 223      71.785  47.180   8.541  1.00  0.00           H  
HETATM 3620  H10 V00 B 223      71.759  46.631   6.853  1.00  0.00           H  
HETATM 3621  C1  V00 B 224      37.027  87.823  52.622  1.00  0.00           C  
HETATM 3622  C2  V00 B 224      35.506  87.695  52.735  1.00  0.00           C  
HETATM 3623  O1  V00 B 224      34.837  88.904  52.444  1.00  0.00           O  
HETATM 3624  C3  V00 B 224      34.782  89.282  51.079  1.00  0.00           C  
HETATM 3625  C4  V00 B 224      33.813  90.453  50.971  1.00  0.00           C  
HETATM 3626  H1  V00 B 224      37.329  87.989  51.589  1.00  0.00           H  
HETATM 3627  H2  V00 B 224      37.499  86.909  52.982  1.00  0.00           H  
HETATM 3628  H3  V00 B 224      37.373  88.661  53.227  1.00  0.00           H  
HETATM 3629  H4  V00 B 224      35.234  87.445  53.767  1.00  0.00           H  
HETATM 3630  H5  V00 B 224      35.147  86.886  52.075  1.00  0.00           H  
HETATM 3631  H6  V00 B 224      35.777  89.582  50.713  1.00  0.00           H  
HETATM 3632  H7  V00 B 224      34.430  88.437  50.463  1.00  0.00           H  
HETATM 3633  H8  V00 B 224      32.828  90.152  51.325  1.00  0.00           H  
HETATM 3634  H9  V00 B 224      34.165  91.282  51.584  1.00  0.00           H  
HETATM 3635  H10 V00 B 224      33.737  90.781  49.935  1.00  0.00           H  
HETATM 3636  C1  V00 B 225      52.175  57.043  68.041  1.00  0.00           C  
HETATM 3637  C2  V00 B 225      53.571  56.695  67.518  1.00  0.00           C  
HETATM 3638  O1  V00 B 225      53.616  55.429  66.895  1.00  0.00           O  
HETATM 3639  C3  V00 B 225      53.027  55.338  65.609  1.00  0.00           C  
HETATM 3640  C4  V00 B 225      53.412  53.982  65.029  1.00  0.00           C  
HETATM 3641  H1  V00 B 225      51.476  57.187  67.218  1.00  0.00           H  
HETATM 3642  H2  V00 B 225      52.222  57.962  68.624  1.00  0.00           H  
HETATM 3643  H3  V00 B 225      51.807  56.238  68.676  1.00  0.00           H  
HETATM 3644  H4  V00 B 225      54.274  56.639  68.358  1.00  0.00           H  
HETATM 3645  H5  V00 B 225      53.919  57.480  66.825  1.00  0.00           H  
HETATM 3646  H6  V00 B 225      51.931  55.423  65.671  1.00  0.00           H  
HETATM 3647  H7  V00 B 225      53.399  56.149  64.961  1.00  0.00           H  
HETATM 3648  H8  V00 B 225      54.496  53.902  64.960  1.00  0.00           H  
HETATM 3649  H9  V00 B 225      53.045  53.185  65.675  1.00  0.00           H  
HETATM 3650  H10 V00 B 225      52.979  53.864  64.036  1.00  0.00           H  
HETATM 3651  C1  V00 B 226      86.029  76.436  80.180  1.00  0.00           C  
HETATM 3652  C2  V00 B 226      84.970  76.802  79.137  1.00  0.00           C  
HETATM 3653  O1  V00 B 226      85.109  76.064  77.941  1.00  0.00           O  
HETATM 3654  C3  V00 B 226      84.706  74.706  77.988  1.00  0.00           C  
HETATM 3655  C4  V00 B 226      84.698  74.186  76.555  1.00  0.00           C  
HETATM 3656  H1  V00 B 226      85.885  75.418  80.541  1.00  0.00           H  
HETATM 3657  H2  V00 B 226      85.961  77.120  81.026  1.00  0.00           H  
HETATM 3658  H3  V00 B 226      87.023  76.514  79.740  1.00  0.00           H  
HETATM 3659  H4  V00 B 226      85.084  77.855  78.852  1.00  0.00           H  
HETATM 3660  H5  V00 B 226      83.961  76.663  79.562  1.00  0.00           H  
HETATM 3661  H6  V00 B 226      85.401  74.110  78.600  1.00  0.00           H  
HETATM 3662  H7  V00 B 226      83.699  74.622  78.430  1.00  0.00           H  
HETATM 3663  H8  V00 B 226      84.004  74.771  75.953  1.00  0.00           H  
HETATM 3664  H9  V00 B 226      85.694  74.275  76.124  1.00  0.00           H  
HETATM 3665  H10 V00 B 226      84.393  73.140  76.539  1.00  0.00           H  
HETATM 3666  C1  V00 B 227      70.354  84.309  44.679  1.00  0.00           C  
HETATM 3667  C2  V00 B 227      70.439  85.316  43.529  1.00  0.00           C  
HETATM 3668  O1  V00 B 227      69.231  85.416  42.806  1.00  0.00           O  
HETATM 3669  C3  V00 B 227      68.172  86.114  43.440  1.00  0.00           C  
HETATM 3670  C4  V00 B 227      67.078  86.321  42.400  1.00  0.00           C  
HETATM 3671  H1  V00 B 227      69.672  84.660  45.454  1.00  0.00           H  
HETATM 3672  H2  V00 B 227      71.342  84.172  45.119  1.00  0.00           H  
HETATM 3673  H3  V00 B 227      69.996  83.351  44.305  1.00  0.00           H  
HETATM 3674  H4  V00 B 227      71.193  84.983  42.805  1.00  0.00           H  
HETATM 3675  H5  V00 B 227      70.741  86.304  43.917  1.00  0.00           H  
HETATM 3676  H6  V00 B 227      67.777  85.538  44.292  1.00  0.00           H  
HETATM 3677  H7  V00 B 227      68.529  87.086  43.819  1.00  0.00           H  
HETATM 3678  H8  V00 B 227      67.468  86.898  41.563  1.00  0.00           H  
HETATM 3679  H9  V00 B 227      66.733  85.357  42.029  1.00  0.00           H  
HETATM 3680  H10 V00 B 227      66.238  86.855  42.843  1.00  0.00           H  
HETATM 3681  C1  V00 B 228      53.011  37.211  31.164  1.00  0.00           C  
HETATM 3682  C2  V00 B 228      53.073  35.877  31.911  1.00  0.00           C  
HETATM 3683  O1  V00 B 228      54.360  35.601  32.423  1.00  0.00           O  
HETATM 3684  C3  V00 B 228      54.757  36.345  33.562  1.00  0.00           C  
HETATM 3685  C4  V00 B 228      56.042  35.717  34.089  1.00  0.00           C  
HETATM 3686  H1  V00 B 228      53.149  38.048  31.849  1.00  0.00           H  
HETATM 3687  H2  V00 B 228      52.040  37.314  30.679  1.00  0.00           H  
HETATM 3688  H3  V00 B 228      53.792  37.248  30.406  1.00  0.00           H  
HETATM 3689  H4  V00 B 228      52.847  35.058  31.217  1.00  0.00           H  
HETATM 3690  H5  V00 B 228      52.324  35.864  32.721  1.00  0.00           H  
HETATM 3691  H6  V00 B 228      54.935  37.400  33.301  1.00  0.00           H  
HETATM 3692  H7  V00 B 228      53.971  36.310  34.334  1.00  0.00           H  
HETATM 3693  H8  V00 B 228      55.863  34.676  34.354  1.00  0.00           H  
HETATM 3694  H9  V00 B 228      56.813  35.752  33.320  1.00  0.00           H  
HETATM 3695  H10 V00 B 228      56.389  36.257  34.969  1.00  0.00           H  
HETATM 3696  C1  V00 B 229      32.187  69.181  20.239  1.00  0.00           C  
HETATM 3697  C2  V00 B 229      31.841  69.629  18.817  1.00  0.00           C  
HETATM 3698  O1  V00 B 229      31.154  68.635  18.087  1.00  0.00           O  
HETATM 3699  C3  V00 B 229      29.796  68.424  18.433  1.00  0.00           C  
HETATM 3700  C4  V00 B 229      29.193  67.513  17.370  1.00  0.00           C  
HETATM 3701  H1  V00 B 229      31.285  69.062  20.840  1.00  0.00           H  
HETATM 3702  H2  V00 B 229      32.826  69.926  20.712  1.00  0.00           H  
HETATM 3703  H3  V00 B 229      32.715  68.228  20.208  1.00  0.00           H  
HETATM 3704  H4  V00 B 229      32.765  69.823  18.259  1.00  0.00           H  
HETATM 3705  H5  V00 B 229      31.251  70.562  18.850  1.00  0.00           H  
HETATM 3706  H6  V00 B 229      29.711  67.951  19.425  1.00  0.00           H  
HETATM 3707  H7  V00 B 229      29.256  69.385  18.463  1.00  0.00           H  
HETATM 3708  H8  V00 B 229      29.269  67.985  16.392  1.00  0.00           H  
HETATM 3709  H9  V00 B 229      29.733  66.567  17.344  1.00  0.00           H  
HETATM 3710  H10 V00 B 229      28.144  67.320  17.595  1.00  0.00           H  
HETATM 3711  C1  V00 B 230       4.862  62.185  82.121  1.00  0.00           C  
HETATM 3712  C2  V00 B 230       5.704  63.461  82.178  1.00  0.00           C  
HETATM 3713  O1  V00 B 230       5.067  64.500  82.890  1.00  0.00           O  
HETATM 3714  C3  V00 B 230       5.032  64.368  84.301  1.00  0.00           C  
HETATM 3715  C4  V00 B 230       4.541  65.694  84.869  1.00  0.00           C  
HETATM 3716  H1  V00 B 230       4.767  61.736  83.109  1.00  0.00           H  
HETATM 3717  H2  V00 B 230       5.334  61.464  81.454  1.00  0.00           H  
HETATM 3718  H3  V00 B 230       3.865  62.416  81.745  1.00  0.00           H  
HETATM 3719  H4  V00 B 230       5.855  63.846  81.162  1.00  0.00           H  
HETATM 3720  H5  V00 B 230       6.692  63.240  82.617  1.00  0.00           H  
HETATM 3721  H6  V00 B 230       4.353  63.555  84.604  1.00  0.00           H  
HETATM 3722  H7  V00 B 230       6.039  64.137  84.688  1.00  0.00           H  
HETATM 3723  H8  V00 B 230       5.218  66.496  84.577  1.00  0.00           H  
HETATM 3724  H9  V00 B 230       3.548  65.918  84.481  1.00  0.00           H  
HETATM 3725  H10 V00 B 230       4.497  65.641  85.957  1.00  0.00           H  
HETATM 3726  C1  V00 B 231      50.312  45.567  65.406  1.00  0.00           C  
HETATM 3727  C2  V00 B 231      49.402  45.006  66.502  1.00  0.00           C  
HETATM 3728  O1  V00 B 231      48.320  44.264  65.981  1.00  0.00           O  
HETATM 3729  C3  V00 B 231      48.625  42.978  65.469  1.00  0.00           C  
HETATM 3730  C4  V00 B 231      47.302  42.269  65.205  1.00  0.00           C  
HETATM 3731  H1  V00 B 231      50.835  44.765  64.886  1.00  0.00           H  
HETATM 3732  H2  V00 B 231      51.049  46.235  65.849  1.00  0.00           H  
HETATM 3733  H3  V00 B 231      49.718  46.124  64.682  1.00  0.00           H  
HETATM 3734  H4  V00 B 231      48.953  45.834  67.065  1.00  0.00           H  
HETATM 3735  H5  V00 B 231      49.992  44.389  67.201  1.00  0.00           H  
HETATM 3736  H6  V00 B 231      49.204  43.054  64.535  1.00  0.00           H  
HETATM 3737  H7  V00 B 231      49.224  42.409  66.199  1.00  0.00           H  
HETATM 3738  H8  V00 B 231      46.734  42.187  66.131  1.00  0.00           H  
HETATM 3739  H9  V00 B 231      46.714  42.838  64.485  1.00  0.00           H  
HETATM 3740  H10 V00 B 231      47.486  41.271  64.808  1.00  0.00           H  
HETATM 3741  C1  V00 B 232      68.658  14.421   5.053  1.00  0.00           C  
HETATM 3742  C2  V00 B 232      67.638  15.538   4.823  1.00  0.00           C  
HETATM 3743  O1  V00 B 232      67.398  16.301   5.987  1.00  0.00           O  
HETATM 3744  C3  V00 B 232      68.419  17.207   6.369  1.00  0.00           C  
HETATM 3745  C4  V00 B 232      67.853  18.090   7.474  1.00  0.00           C  
HETATM 3746  H1  V00 B 232      69.649  14.832   5.244  1.00  0.00           H  
HETATM 3747  H2  V00 B 232      68.709  13.785   4.169  1.00  0.00           H  
HETATM 3748  H3  V00 B 232      68.358  13.817   5.909  1.00  0.00           H  
HETATM 3749  H4  V00 B 232      66.670  15.101   4.549  1.00  0.00           H  
HETATM 3750  H5  V00 B 232      67.972  16.189   3.997  1.00  0.00           H  
HETATM 3751  H6  V00 B 232      69.306  16.668   6.736  1.00  0.00           H  
HETATM 3752  H7  V00 B 232      68.724  17.823   5.506  1.00  0.00           H  
HETATM 3753  H8  V00 B 232      66.981  18.630   7.106  1.00  0.00           H  
HETATM 3754  H9  V00 B 232      67.550  17.475   8.321  1.00  0.00           H  
HETATM 3755  H10 V00 B 232      68.605  18.807   7.802  1.00  0.00           H  
HETATM 3756  C1  V00 B 233      21.336  70.388  84.052  1.00  0.00           C  
HETATM 3757  C2  V00 B 233      20.102  70.824  84.845  1.00  0.00           C  
HETATM 3758  O1  V00 B 233      19.208  71.599  84.074  1.00  0.00           O  
HETATM 3759  C3  V00 B 233      18.438  70.901  83.110  1.00  0.00           C  
HETATM 3760  C4  V00 B 233      17.381  71.866  82.588  1.00  0.00           C  
HETATM 3761  H1  V00 B 233      21.066  69.682  83.267  1.00  0.00           H  
HETATM 3762  H2  V00 B 233      22.051  69.910  84.721  1.00  0.00           H  
HETATM 3763  H3  V00 B 233      21.807  71.257  83.593  1.00  0.00           H  
HETATM 3764  H4  V00 B 233      20.409  71.466  85.679  1.00  0.00           H  
HETATM 3765  H5  V00 B 233      19.588  69.938  85.258  1.00  0.00           H  
HETATM 3766  H6  V00 B 233      19.071  70.551  82.279  1.00  0.00           H  
HETATM 3767  H7  V00 B 233      17.957  70.021  83.570  1.00  0.00           H  
HETATM 3768  H8  V00 B 233      16.751  72.205  83.409  1.00  0.00           H  
HETATM 3769  H9  V00 B 233      17.862  72.734  82.138  1.00  0.00           H  
HETATM 3770  H10 V00 B 233      16.761  71.373  81.840  1.00  0.00           H  
HETATM 3771  C1  V00 B 234      20.795  38.604  90.462  1.00  0.00           C  
HETATM 3772  C2  V00 B 234      20.032  39.276  91.606  1.00  0.00           C  
HETATM 3773  O1  V00 B 234      19.140  38.395  92.254  1.00  0.00           O  
HETATM 3774  C3  V00 B 234      19.721  37.425  93.109  1.00  0.00           C  
HETATM 3775  C4  V00 B 234      18.587  36.767  93.886  1.00  0.00           C  
HETATM 3776  H1  V00 B 234      21.482  37.849  90.842  1.00  0.00           H  
HETATM 3777  H2  V00 B 234      21.367  39.353  89.914  1.00  0.00           H  
HETATM 3778  H3  V00 B 234      20.092  38.126  89.780  1.00  0.00           H  
HETATM 3779  H4  V00 B 234      19.411  40.088  91.206  1.00  0.00           H  
HETATM 3780  H5  V00 B 234      20.744  39.707  92.330  1.00  0.00           H  
HETATM 3781  H6  V00 B 234      20.268  36.666  92.527  1.00  0.00           H  
HETATM 3782  H7  V00 B 234      20.431  37.904  93.803  1.00  0.00           H  
HETATM 3783  H8  V00 B 234      18.052  37.517  94.466  1.00  0.00           H  
HETATM 3784  H9  V00 B 234      17.888  36.298  93.194  1.00  0.00           H  
HETATM 3785  H10 V00 B 234      18.986  36.009  94.559  1.00  0.00           H  
HETATM 3786  C1  V00 B 235      26.311  35.896  34.237  1.00  0.00           C  
HETATM 3787  C2  V00 B 235      26.747  35.704  32.783  1.00  0.00           C  
HETATM 3788  O1  V00 B 235      26.790  34.345  32.404  1.00  0.00           O  
HETATM 3789  C3  V00 B 235      25.540  33.709  32.195  1.00  0.00           C  
HETATM 3790  C4  V00 B 235      25.822  32.354  31.556  1.00  0.00           C  
HETATM 3791  H1  V00 B 235      25.270  35.605  34.374  1.00  0.00           H  
HETATM 3792  H2  V00 B 235      26.420  36.944  34.517  1.00  0.00           H  
HETATM 3793  H3  V00 B 235      26.933  35.287  34.893  1.00  0.00           H  
HETATM 3794  H4  V00 B 235      27.768  36.082  32.653  1.00  0.00           H  
HETATM 3795  H5  V00 B 235      26.078  36.271  32.112  1.00  0.00           H  
HETATM 3796  H6  V00 B 235      25.004  33.571  33.147  1.00  0.00           H  
HETATM 3797  H7  V00 B 235      24.908  34.320  31.530  1.00  0.00           H  
HETATM 3798  H8  V00 B 235      26.345  32.492  30.610  1.00  0.00           H  
HETATM 3799  H9  V00 B 235      26.450  31.757  32.217  1.00  0.00           H  
HETATM 3800  H10 V00 B 235      24.888  31.824  31.376  1.00  0.00           H  
HETATM 3801  C1  V00 B 236      69.033  43.075  74.304  1.00  0.00           C  
HETATM 3802  C2  V00 B 236      67.884  44.039  74.607  1.00  0.00           C  
HETATM 3803  O1  V00 B 236      67.950  44.568  75.914  1.00  0.00           O  
HETATM 3804  C3  V00 B 236      68.941  45.555  76.145  1.00  0.00           C  
HETATM 3805  C4  V00 B 236      68.669  46.159  77.518  1.00  0.00           C  
HETATM 3806  H1  V00 B 236      69.986  43.602  74.271  1.00  0.00           H  
HETATM 3807  H2  V00 B 236      68.864  42.596  73.339  1.00  0.00           H  
HETATM 3808  H3  V00 B 236      69.084  42.307  75.076  1.00  0.00           H  
HETATM 3809  H4  V00 B 236      66.929  43.501  74.551  1.00  0.00           H  
HETATM 3810  H5  V00 B 236      67.869  44.852  73.861  1.00  0.00           H  
HETATM 3811  H6  V00 B 236      69.950  45.112  76.123  1.00  0.00           H  
HETATM 3812  H7  V00 B 236      68.892  46.335  75.368  1.00  0.00           H  
HETATM 3813  H8  V00 B 236      67.675  46.604  77.535  1.00  0.00           H  
HETATM 3814  H9  V00 B 236      68.716  45.382  78.280  1.00  0.00           H  
HETATM 3815  H10 V00 B 236      69.410  46.926  77.742  1.00  0.00           H  
HETATM 3816  C1  V00 B 237      88.964  37.249  76.430  1.00  0.00           C  
HETATM 3817  C2  V00 B 237      89.520  35.831  76.287  1.00  0.00           C  
HETATM 3818  O1  V00 B 237      90.621  35.591  77.138  1.00  0.00           O  
HETATM 3819  C3  V00 B 237      90.327  35.420  78.515  1.00  0.00           C  
HETATM 3820  C4  V00 B 237      91.600  34.927  79.192  1.00  0.00           C  
HETATM 3821  H1  V00 B 237      88.508  37.392  77.409  1.00  0.00           H  
HETATM 3822  H2  V00 B 237      88.209  37.425  75.664  1.00  0.00           H  
HETATM 3823  H3  V00 B 237      89.768  37.975  76.308  1.00  0.00           H  
HETATM 3824  H4  V00 B 237      89.896  35.685  75.267  1.00  0.00           H  
HETATM 3825  H5  V00 B 237      88.721  35.093  76.471  1.00  0.00           H  
HETATM 3826  H6  V00 B 237      90.004  36.370  78.969  1.00  0.00           H  
HETATM 3827  H7  V00 B 237      89.516  34.684  78.643  1.00  0.00           H  
HETATM 3828  H8  V00 B 237      91.913  33.983  78.748  1.00  0.00           H  
HETATM 3829  H9  V00 B 237      92.397  35.657  79.059  1.00  0.00           H  
HETATM 3830  H10 V00 B 237      91.423  34.780  80.258  1.00  0.00           H  
HETATM 3831  C1  V00 B 238      97.288   6.299  59.866  1.00  0.00           C  
HETATM 3832  C2  V00 B 238      96.424   6.471  61.118  1.00  0.00           C  
HETATM 3833  O1  V00 B 238      96.460   7.788  61.625  1.00  0.00           O  
HETATM 3834  C3  V00 B 238      95.736   8.764  60.896  1.00  0.00           C  
HETATM 3835  C4  V00 B 238      95.699  10.030  61.745  1.00  0.00           C  
HETATM 3836  H1  V00 B 238      96.876   6.860  59.028  1.00  0.00           H  
HETATM 3837  H2  V00 B 238      97.332   5.245  59.594  1.00  0.00           H  
HETATM 3838  H3  V00 B 238      98.299   6.656  60.063  1.00  0.00           H  
HETATM 3839  H4  V00 B 238      96.810   5.832  61.921  1.00  0.00           H  
HETATM 3840  H5  V00 B 238      95.385   6.168  60.901  1.00  0.00           H  
HETATM 3841  H6  V00 B 238      96.221   8.974  59.929  1.00  0.00           H  
HETATM 3842  H7  V00 B 238      94.711   8.409  60.696  1.00  0.00           H  
HETATM 3843  H8  V00 B 238      95.212   9.823  62.696  1.00  0.00           H  
HETATM 3844  H9  V00 B 238      96.714  10.373  61.941  1.00  0.00           H  
HETATM 3845  H10 V00 B 238      95.150  10.813  61.223  1.00  0.00           H  
HETATM 3846  C1  V00 B 239      59.216   8.437  40.255  1.00  0.00           C  
HETATM 3847  C2  V00 B 239      58.171   8.221  39.158  1.00  0.00           C  
HETATM 3848  O1  V00 B 239      58.306   9.137  38.092  1.00  0.00           O  
HETATM 3849  C3  V00 B 239      59.392   8.919  37.208  1.00  0.00           C  
HETATM 3850  C4  V00 B 239      59.198   9.846  36.014  1.00  0.00           C  
HETATM 3851  H1  V00 B 239      60.215   8.196  39.894  1.00  0.00           H  
HETATM 3852  H2  V00 B 239      58.989   7.798  41.108  1.00  0.00           H  
HETATM 3853  H3  V00 B 239      59.203   9.478  40.578  1.00  0.00           H  
HETATM 3854  H4  V00 B 239      57.168   8.388  39.569  1.00  0.00           H  
HETATM 3855  H5  V00 B 239      58.226   7.183  38.786  1.00  0.00           H  
HETATM 3856  H6  V00 B 239      60.352   9.138  37.702  1.00  0.00           H  
HETATM 3857  H7  V00 B 239      59.409   7.867  36.875  1.00  0.00           H  
HETATM 3858  H8  V00 B 239      58.253   9.623  35.521  1.00  0.00           H  
HETATM 3859  H9  V00 B 239      59.180  10.883  36.349  1.00  0.00           H  
HETATM 3860  H10 V00 B 239      60.013   9.715  35.303  1.00  0.00           H  
HETATM 3861  C1  V00 B 240      98.036  14.906   1.278  1.00  0.00           C  
HETATM 3862  C2  V00 B 240      97.664  16.331   0.861  1.00  0.00           C  
HETATM 3863  O1  V00 B 240      97.790  17.256   1.920  1.00  0.00           O  
HETATM 3864  C3  V00 B 240      99.110  17.623   2.283  1.00  0.00           C  
HETATM 3865  C4  V00 B 240      99.005  18.798   3.248  1.00  0.00           C  
HETATM 3866  H1  V00 B 240      99.100  14.830   1.500  1.00  0.00           H  
HETATM 3867  H2  V00 B 240      97.797  14.215   0.469  1.00  0.00           H  
HETATM 3868  H3  V00 B 240      97.472  14.621   2.165  1.00  0.00           H  
HETATM 3869  H4  V00 B 240      96.609  16.363   0.562  1.00  0.00           H  
HETATM 3870  H5  V00 B 240      98.280  16.643  -0.000  1.00  0.00           H  
HETATM 3871  H6  V00 B 240      99.633  16.784   2.769  1.00  0.00           H  
HETATM 3872  H7  V00 B 240      99.685  17.915   1.388  1.00  0.00           H  
HETATM 3873  H8  V00 B 240      98.496  19.630   2.764  1.00  0.00           H  
HETATM 3874  H9  V00 B 240      98.434  18.504   4.128  1.00  0.00           H  
HETATM 3875  H10 V00 B 240     100.000  19.118   3.558  1.00  0.00           H  
HETATM 3876  C1  V00 B 241      49.729  82.805  74.297  1.00  0.00           C  
HETATM 3877  C2  V00 B 241      48.204  82.918  74.354  1.00  0.00           C  
HETATM 3878  O1  V00 B 241      47.640  82.121  75.374  1.00  0.00           O  
HETATM 3879  C3  V00 B 241      47.802  82.589  76.702  1.00  0.00           C  
HETATM 3880  C4  V00 B 241      46.912  81.734  77.597  1.00  0.00           C  
HETATM 3881  H1  V00 B 241      50.186  83.242  75.184  1.00  0.00           H  
HETATM 3882  H2  V00 B 241      50.102  83.329  73.417  1.00  0.00           H  
HETATM 3883  H3  V00 B 241      50.020  81.756  74.234  1.00  0.00           H  
HETATM 3884  H4  V00 B 241      47.773  82.549  73.415  1.00  0.00           H  
HETATM 3885  H5  V00 B 241      47.910  83.974  74.481  1.00  0.00           H  
HETATM 3886  H6  V00 B 241      48.852  82.504  77.024  1.00  0.00           H  
HETATM 3887  H7  V00 B 241      47.506  83.650  76.772  1.00  0.00           H  
HETATM 3888  H8  V00 B 241      45.874  81.826  77.283  1.00  0.00           H  
HETATM 3889  H9  V00 B 241      47.207  80.688  77.521  1.00  0.00           H  
HETATM 3890  H10 V00 B 241      47.004  82.057  78.633  1.00  0.00           H  
HETATM 3891  C1  V00 B 242      25.517  75.007  62.689  1.00  0.00           C  
HETATM 3892  C2  V00 B 242      25.014  74.805  61.258  1.00  0.00           C  
HETATM 3893  O1  V00 B 242      26.064  74.755  60.316  1.00  0.00           O  
HETATM 3894  C3  V00 B 242      26.835  73.565  60.295  1.00  0.00           C  
HETATM 3895  C4  V00 B 242      27.724  73.622  59.059  1.00  0.00           C  
HETATM 3896  H1  V00 B 242      26.068  74.133  63.035  1.00  0.00           H  
HETATM 3897  H2  V00 B 242      24.669  75.171  63.355  1.00  0.00           H  
HETATM 3898  H3  V00 B 242      26.174  75.875  62.731  1.00  0.00           H  
HETATM 3899  H4  V00 B 242      24.391  75.660  60.964  1.00  0.00           H  
HETATM 3900  H5  V00 B 242      24.399  73.891  61.201  1.00  0.00           H  
HETATM 3901  H6  V00 B 242      27.456  73.482  61.201  1.00  0.00           H  
HETATM 3902  H7  V00 B 242      26.175  72.683  60.250  1.00  0.00           H  
HETATM 3903  H8  V00 B 242      27.108  73.695  58.163  1.00  0.00           H  
HETATM 3904  H9  V00 B 242      28.371  74.497  59.108  1.00  0.00           H  
HETATM 3905  H10 V00 B 242      28.339  72.725  58.999  1.00  0.00           H  
HETATM 3906  C1  V00 B 243      50.941   5.271  97.176  1.00  0.00           C  
HETATM 3907  C2  V00 B 243      51.890   6.387  96.732  1.00  0.00           C  
HETATM 3908  O1  V00 B 243      51.340   7.673  96.921  1.00  0.00           O  
HETATM 3909  C3  V00 B 243      51.284   8.146  98.256  1.00  0.00           C  
HETATM 3910  C4  V00 B 243      50.906   9.620  98.201  1.00  0.00           C  
HETATM 3911  H1  V00 B 243      50.801   5.285  98.256  1.00  0.00           H  
HETATM 3912  H2  V00 B 243      51.354   4.304  96.889  1.00  0.00           H  
HETATM 3913  H3  V00 B 243      49.971   5.398  96.696  1.00  0.00           H  
HETATM 3914  H4  V00 B 243      52.080   6.300  95.655  1.00  0.00           H  
HETATM 3915  H5  V00 B 243      52.852   6.295  97.264  1.00  0.00           H  
HETATM 3916  H6  V00 B 243      50.536   7.587  98.841  1.00  0.00           H  
HETATM 3917  H7  V00 B 243      52.265   8.021  98.746  1.00  0.00           H  
HETATM 3918  H8  V00 B 243      51.651  10.173  97.630  1.00  0.00           H  
HETATM 3919  H9  V00 B 243      49.938   9.736  97.714  1.00  0.00           H  
HETATM 3920  H10 V00 B 243      50.850  10.030  99.209  1.00  0.00           H  
HETATM 3921  C1  V00 B 244      41.277  81.149  39.325  1.00  0.00           C  
HETATM 3922  C2  V00 B 244      41.611  79.780  38.727  1.00  0.00           C  
HETATM 3923  O1  V00 B 244      43.000  79.536  38.675  1.00  0.00           O  
HETATM 3924  C3  V00 B 244      43.635  79.239  39.907  1.00  0.00           C  
HETATM 3925  C4  V00 B 244      45.048  78.765  39.588  1.00  0.00           C  
HETATM 3926  H1  V00 B 244      41.538  81.187  40.382  1.00  0.00           H  
HETATM 3927  H2  V00 B 244      40.209  81.343  39.222  1.00  0.00           H  
HETATM 3928  H3  V00 B 244      41.830  81.927  38.800  1.00  0.00           H  
HETATM 3929  H4  V00 B 244      41.262  79.739  37.688  1.00  0.00           H  
HETATM 3930  H5  V00 B 244      41.100  78.986  39.298  1.00  0.00           H  
HETATM 3931  H6  V00 B 244      43.675  80.129  40.554  1.00  0.00           H  
HETATM 3932  H7  V00 B 244      43.080  78.450  40.442  1.00  0.00           H  
HETATM 3933  H8  V00 B 244      45.007  77.880  38.955  1.00  0.00           H  
HETATM 3934  H9  V00 B 244      45.589  79.548  39.057  1.00  0.00           H  
HETATM 3935  H10 V00 B 244      45.578  78.524  40.508  1.00  0.00           H  
HETATM 3936  C1  V00 B 245      54.540  61.582  68.343  1.00  0.00           C  
HETATM 3937  C2  V00 B 245      55.514  62.098  67.281  1.00  0.00           C  
HETATM 3938  O1  V00 B 245      55.344  63.473  67.013  1.00  0.00           O  
HETATM 3939  C3  V00 B 245      55.824  64.372  67.999  1.00  0.00           C  
HETATM 3940  C4  V00 B 245      55.775  65.772  67.400  1.00  0.00           C  
HETATM 3941  H1  V00 B 245      54.761  62.016  69.318  1.00  0.00           H  
HETATM 3942  H2  V00 B 245      54.621  60.497  68.418  1.00  0.00           H  
HETATM 3943  H3  V00 B 245      53.519  61.843  68.067  1.00  0.00           H  
HETATM 3944  H4  V00 B 245      55.326  61.583  66.330  1.00  0.00           H  
HETATM 3945  H5  V00 B 245      56.552  61.889  67.590  1.00  0.00           H  
HETATM 3946  H6  V00 B 245      55.200  64.329  68.906  1.00  0.00           H  
HETATM 3947  H7  V00 B 245      56.858  64.113  68.281  1.00  0.00           H  
HETATM 3948  H8  V00 B 245      56.398  65.815  66.508  1.00  0.00           H  
HETATM 3949  H9  V00 B 245      54.751  66.020  67.121  1.00  0.00           H  
HETATM 3950  H10 V00 B 245      56.135  66.501  68.125  1.00  0.00           H  
HETATM 3951  C1  V00 B 246       9.130  35.935  83.722  1.00  0.00           C  
HETATM 3952  C2  V00 B 246       8.081  36.549  84.652  1.00  0.00           C  
HETATM 3953  O1  V00 B 246       7.089  37.268  83.951  1.00  0.00           O  
HETATM 3954  C3  V00 B 246       6.128  36.497  83.250  1.00  0.00           C  
HETATM 3955  C4  V00 B 246       5.029  37.448  82.792  1.00  0.00           C  
HETATM 3956  H1  V00 B 246       8.693  35.148  83.107  1.00  0.00           H  
HETATM 3957  H2  V00 B 246       9.939  35.507  84.315  1.00  0.00           H  
HETATM 3958  H3  V00 B 246       9.539  36.704  83.068  1.00  0.00           H  
HETATM 3959  H4  V00 B 246       8.561  37.276  85.318  1.00  0.00           H  
HETATM 3960  H5  V00 B 246       7.621  35.760  85.272  1.00  0.00           H  
HETATM 3961  H6  V00 B 246       6.583  36.000  82.378  1.00  0.00           H  
HETATM 3962  H7  V00 B 246       5.709  35.718  83.909  1.00  0.00           H  
HETATM 3963  H8  V00 B 246       4.575  37.931  83.656  1.00  0.00           H  
HETATM 3964  H9  V00 B 246       5.450  38.216  82.144  1.00  0.00           H  
HETATM 3965  H10 V00 B 246       4.263  36.898  82.245  1.00  0.00           H  
HETATM 3966  C1  V00 B 247       7.540  80.417  66.126  1.00  0.00           C  
HETATM 3967  C2  V00 B 247       7.920  79.368  65.079  1.00  0.00           C  
HETATM 3968  O1  V00 B 247       9.257  79.496  64.643  1.00  0.00           O  
HETATM 3969  C3  V00 B 247      10.259  79.066  65.549  1.00  0.00           C  
HETATM 3970  C4  V00 B 247      11.581  79.052  64.791  1.00  0.00           C  
HETATM 3971  H1  V00 B 247       8.082  80.253  67.057  1.00  0.00           H  
HETATM 3972  H2  V00 B 247       6.471  80.360  66.330  1.00  0.00           H  
HETATM 3973  H3  V00 B 247       7.778  81.414  65.754  1.00  0.00           H  
HETATM 3974  H4  V00 B 247       7.301  79.503  64.183  1.00  0.00           H  
HETATM 3975  H5  V00 B 247       7.739  78.356  65.478  1.00  0.00           H  
HETATM 3976  H6  V00 B 247      10.328  79.748  66.412  1.00  0.00           H  
HETATM 3977  H7  V00 B 247      10.025  78.057  65.927  1.00  0.00           H  
HETATM 3978  H8  V00 B 247      11.514  78.372  63.943  1.00  0.00           H  
HETATM 3979  H9  V00 B 247      11.804  80.051  64.418  1.00  0.00           H  
HETATM 3980  H10 V00 B 247      12.386  78.728  65.449  1.00  0.00           H  
HETATM 3981  C1  V00 B 248      63.923  29.413  77.265  1.00  0.00           C  
HETATM 3982  C2  V00 B 248      63.699  28.284  78.273  1.00  0.00           C  
HETATM 3983  O1  V00 B 248      62.337  28.114  78.602  1.00  0.00           O  
HETATM 3984  C3  V00 B 248      61.522  27.500  77.618  1.00  0.00           C  
HETATM 3985  C4  V00 B 248      60.181  27.187  78.270  1.00  0.00           C  
HETATM 3986  H1  V00 B 248      63.501  29.157  76.293  1.00  0.00           H  
HETATM 3987  H2  V00 B 248      64.992  29.591  77.145  1.00  0.00           H  
HETATM 3988  H3  V00 B 248      63.450  30.327  77.622  1.00  0.00           H  
HETATM 3989  H4  V00 B 248      64.205  28.528  79.215  1.00  0.00           H  
HETATM 3990  H5  V00 B 248      64.124  27.343  77.884  1.00  0.00           H  
HETATM 3991  H6  V00 B 248      61.374  28.170  76.756  1.00  0.00           H  
HETATM 3992  H7  V00 B 248      61.996  26.573  77.255  1.00  0.00           H  
HETATM 3993  H8  V00 B 248      60.328  26.518  79.116  1.00  0.00           H  
HETATM 3994  H9  V00 B 248      59.720  28.107  78.629  1.00  0.00           H  
HETATM 3995  H10 V00 B 248      59.517  26.712  77.548  1.00  0.00           H  
HETATM 3996  C1  V00 B 249       9.744  34.342  93.770  1.00  0.00           C  
HETATM 3997  C2  V00 B 249       8.336  34.683  93.276  1.00  0.00           C  
HETATM 3998  O1  V00 B 249       8.342  35.305  92.009  1.00  0.00           O  
HETATM 3999  C3  V00 B 249       8.612  34.468  90.897  1.00  0.00           C  
HETATM 4000  C4  V00 B 249       8.318  35.276  89.639  1.00  0.00           C  
HETATM 4001  H1  V00 B 249      10.194  33.564  93.155  1.00  0.00           H  
HETATM 4002  H2  V00 B 249       9.694  33.988  94.800  1.00  0.00           H  
HETATM 4003  H3  V00 B 249      10.375  35.229  93.730  1.00  0.00           H  
HETATM 4004  H4  V00 B 249       7.872  35.405  93.960  1.00  0.00           H  
HETATM 4005  H5  V00 B 249       7.713  33.772  93.257  1.00  0.00           H  
HETATM 4006  H6  V00 B 249       9.664  34.142  90.897  1.00  0.00           H  
HETATM 4007  H7  V00 B 249       7.974  33.569  90.932  1.00  0.00           H  
HETATM 4008  H8  V00 B 249       7.275  35.590  89.636  1.00  0.00           H  
HETATM 4009  H9  V00 B 249       8.949  36.163  89.613  1.00  0.00           H  
HETATM 4010  H10 V00 B 249       8.513  34.672  88.753  1.00  0.00           H  
HETATM 4011  C1  V00 B 250      71.684  30.361  94.411  1.00  0.00           C  
HETATM 4012  C2  V00 B 250      70.752  31.039  93.404  1.00  0.00           C  
HETATM 4013  O1  V00 B 250      70.502  32.391  93.723  1.00  0.00           O  
HETATM 4014  C3  V00 B 250      71.558  33.304  93.476  1.00  0.00           C  
HETATM 4015  C4  V00 B 250      70.993  34.709  93.644  1.00  0.00           C  
HETATM 4016  H1  V00 B 250      72.688  30.781  94.356  1.00  0.00           H  
HETATM 4017  H2  V00 B 250      71.740  29.294  94.197  1.00  0.00           H  
HETATM 4018  H3  V00 B 250      71.301  30.500  95.422  1.00  0.00           H  
HETATM 4019  H4  V00 B 250      69.774  30.544  93.419  1.00  0.00           H  
HETATM 4020  H5  V00 B 250      71.171  30.953  92.387  1.00  0.00           H  
HETATM 4021  H6  V00 B 250      72.388  33.145  94.183  1.00  0.00           H  
HETATM 4022  H7  V00 B 250      71.948  33.168  92.454  1.00  0.00           H  
HETATM 4023  H8  V00 B 250      70.179  34.867  92.938  1.00  0.00           H  
HETATM 4024  H9  V00 B 250      70.607  34.835  94.655  1.00  0.00           H  
HETATM 4025  H10 V00 B 250      71.772  35.449  93.464  1.00  0.00           H  
HETATM 4026  C1  V00 B 251      41.125  23.233  74.129  1.00  0.00           C  
HETATM 4027  C2  V00 B 251      41.566  21.788  74.373  1.00  0.00           C  
HETATM 4028  O1  V00 B 251      42.793  21.706  75.066  1.00  0.00           O  
HETATM 4029  C3  V00 B 251      42.758  22.011  76.450  1.00  0.00           C  
HETATM 4030  C4  V00 B 251      44.107  21.615  77.037  1.00  0.00           C  
HETATM 4031  H1  V00 B 251      40.872  23.727  75.066  1.00  0.00           H  
HETATM 4032  H2  V00 B 251      40.248  23.243  73.481  1.00  0.00           H  
HETATM 4033  H3  V00 B 251      41.929  23.788  73.646  1.00  0.00           H  
HETATM 4034  H4  V00 B 251      41.733  21.288  73.411  1.00  0.00           H  
HETATM 4035  H5  V00 B 251      40.777  21.241  74.918  1.00  0.00           H  
HETATM 4036  H6  V00 B 251      42.578  23.085  76.612  1.00  0.00           H  
HETATM 4037  H7  V00 B 251      41.947  21.449  76.944  1.00  0.00           H  
HETATM 4038  H8  V00 B 251      44.279  20.550  76.884  1.00  0.00           H  
HETATM 4039  H9  V00 B 251      44.903  22.171  76.543  1.00  0.00           H  
HETATM 4040  H10 V00 B 251      44.128  21.832  78.105  1.00  0.00           H  
HETATM 4041  C1  V00 B 252      42.837  43.614  74.501  1.00  0.00           C  
HETATM 4042  C2  V00 B 252      43.497  42.795  73.389  1.00  0.00           C  
HETATM 4043  O1  V00 B 252      44.876  43.068  73.259  1.00  0.00           O  
HETATM 4044  C3  V00 B 252      45.722  42.531  74.262  1.00  0.00           C  
HETATM 4045  C4  V00 B 252      47.159  42.723  73.794  1.00  0.00           C  
HETATM 4046  H1  V00 B 252      43.206  43.309  75.480  1.00  0.00           H  
HETATM 4047  H2  V00 B 252      41.758  43.467  74.473  1.00  0.00           H  
HETATM 4048  H3  V00 B 252      43.055  44.672  74.359  1.00  0.00           H  
HETATM 4049  H4  V00 B 252      43.049  43.061  72.423  1.00  0.00           H  
HETATM 4050  H5  V00 B 252      43.331  41.719  73.565  1.00  0.00           H  
HETATM 4051  H6  V00 B 252      45.568  43.045  75.224  1.00  0.00           H  
HETATM 4052  H7  V00 B 252      45.508  41.459  74.408  1.00  0.00           H  
HETATM 4053  H8  V00 B 252      47.312  42.207  72.848  1.00  0.00           H  
HETATM 4054  H9  V00 B 252      47.363  43.783  73.649  1.00  0.00           H  
HETATM 4055  H10 V00 B 252      47.850  42.324  74.536  1.00  0.00           H  
HETATM 4056  C1  V00 B 253      29.842  23.953  74.866  1.00  0.00           C  
HETATM 4057  C2  V00 B 253      28.416  24.411  75.182  1.00  0.00           C  
HETATM 4058  O1  V00 B 253      28.190  24.564  76.567  1.00  0.00           O  
HETATM 4059  C3  V00 B 253      28.774  25.701  77.180  1.00  0.00           C  
HETATM 4060  C4  V00 B 253      28.200  25.804  78.587  1.00  0.00           C  
HETATM 4061  H1  V00 B 253      30.564  24.731  75.113  1.00  0.00           H  
HETATM 4062  H2  V00 B 253      29.925  23.724  73.803  1.00  0.00           H  
HETATM 4063  H3  V00 B 253      30.079  23.059  75.441  1.00  0.00           H  
HETATM 4064  H4  V00 B 253      27.703  23.648  74.847  1.00  0.00           H  
HETATM 4065  H5  V00 B 253      28.196  25.352  74.648  1.00  0.00           H  
HETATM 4066  H6  V00 B 253      29.870  25.604  77.227  1.00  0.00           H  
HETATM 4067  H7  V00 B 253      28.534  26.610  76.603  1.00  0.00           H  
HETATM 4068  H8  V00 B 253      27.117  25.909  78.539  1.00  0.00           H  
HETATM 4069  H9  V00 B 253      28.437  24.902  79.151  1.00  0.00           H  
HETATM 4070  H10 V00 B 253      28.621  26.668  79.101  1.00  0.00           H  
HETATM 4071  C1  V00 B 254      30.968  36.961  70.702  1.00  0.00           C  
HETATM 4072  C2  V00 B 254      30.585  38.247  69.966  1.00  0.00           C  
HETATM 4073  O1  V00 B 254      29.261  38.654  70.239  1.00  0.00           O  
HETATM 4074  C3  V00 B 254      29.027  39.224  71.515  1.00  0.00           C  
HETATM 4075  C4  V00 B 254      27.622  39.815  71.498  1.00  0.00           C  
HETATM 4076  H1  V00 B 254      31.015  37.127  71.778  1.00  0.00           H  
HETATM 4077  H2  V00 B 254      31.944  36.619  70.358  1.00  0.00           H  
HETATM 4078  H3  V00 B 254      30.229  36.185  70.500  1.00  0.00           H  
HETATM 4079  H4  V00 B 254      30.627  38.076  68.883  1.00  0.00           H  
HETATM 4080  H5  V00 B 254      31.297  39.051  70.219  1.00  0.00           H  
HETATM 4081  H6  V00 B 254      29.104  38.461  72.307  1.00  0.00           H  
HETATM 4082  H7  V00 B 254      29.770  40.011  71.724  1.00  0.00           H  
HETATM 4083  H8  V00 B 254      27.550  40.575  70.721  1.00  0.00           H  
HETATM 4084  H9  V00 B 254      26.894  39.033  71.289  1.00  0.00           H  
HETATM 4085  H10 V00 B 254      27.395  40.267  72.463  1.00  0.00           H  
HETATM 4086  C1  V00 B 255       8.668  55.849  11.546  1.00  0.00           C  
HETATM 4087  C2  V00 B 255       9.833  55.623  10.580  1.00  0.00           C  
HETATM 4088  O1  V00 B 255       9.601  56.192   9.309  1.00  0.00           O  
HETATM 4089  C3  V00 B 255       9.702  57.604   9.222  1.00  0.00           C  
HETATM 4090  C4  V00 B 255       9.672  57.971   7.743  1.00  0.00           C  
HETATM 4091  H1  V00 B 255       8.571  56.904  11.801  1.00  0.00           H  
HETATM 4092  H2  V00 B 255       8.837  55.283  12.462  1.00  0.00           H  
HETATM 4093  H3  V00 B 255       7.737  55.513  11.088  1.00  0.00           H  
HETATM 4094  H4  V00 B 255       9.962  54.548  10.406  1.00  0.00           H  
HETATM 4095  H5  V00 B 255      10.766  56.020  11.017  1.00  0.00           H  
HETATM 4096  H6  V00 B 255       8.865  58.091   9.747  1.00  0.00           H  
HETATM 4097  H7  V00 B 255      10.643  57.948   9.682  1.00  0.00           H  
HETATM 4098  H8  V00 B 255      10.505  57.496   7.227  1.00  0.00           H  
HETATM 4099  H9  V00 B 255       8.741  57.625   7.294  1.00  0.00           H  
HETATM 4100  H10 V00 B 255       9.746  59.051   7.625  1.00  0.00           H  
HETATM 4101  C1  V00 B 256      77.007  24.426  63.875  1.00  0.00           C  
HETATM 4102  C2  V00 B 256      76.319  24.602  62.519  1.00  0.00           C  
HETATM 4103  O1  V00 B 256      76.022  23.370  61.897  1.00  0.00           O  
HETATM 4104  C3  V00 B 256      74.938  22.636  62.439  1.00  0.00           C  
HETATM 4105  C4  V00 B 256      74.636  21.494  61.475  1.00  0.00           C  
HETATM 4106  H1  V00 B 256      76.329  23.980  64.601  1.00  0.00           H  
HETATM 4107  H2  V00 B 256      77.332  25.396  64.249  1.00  0.00           H  
HETATM 4108  H3  V00 B 256      77.877  23.779  63.766  1.00  0.00           H  
HETATM 4109  H4  V00 B 256      76.992  25.129  61.832  1.00  0.00           H  
HETATM 4110  H5  V00 B 256      75.403  25.206  62.639  1.00  0.00           H  
HETATM 4111  H6  V00 B 256      75.193  22.232  63.432  1.00  0.00           H  
HETATM 4112  H7  V00 B 256      74.053  23.285  62.549  1.00  0.00           H  
HETATM 4113  H8  V00 B 256      74.376  21.894  60.497  1.00  0.00           H  
HETATM 4114  H9  V00 B 256      75.515  20.858  61.369  1.00  0.00           H  
HETATM 4115  H10 V00 B 256      73.806  20.897  61.851  1.00  0.00           H  
HETATM 4116  C1  V00 B 257      91.736  29.325   8.698  1.00  0.00           C  
HETATM 4117  C2  V00 B 257      92.441  30.606   8.244  1.00  0.00           C  
HETATM 4118  O1  V00 B 257      91.567  31.712   8.179  1.00  0.00           O  
HETATM 4119  C3  V00 B 257      91.170  32.277   9.417  1.00  0.00           C  
HETATM 4120  C4  V00 B 257      90.454  33.587   9.110  1.00  0.00           C  
HETATM 4121  H1  V00 B 257      91.416  29.404   9.736  1.00  0.00           H  
HETATM 4122  H2  V00 B 257      92.418  28.480   8.606  1.00  0.00           H  
HETATM 4123  H3  V00 B 257      90.861  29.145   8.074  1.00  0.00           H  
HETATM 4124  H4  V00 B 257      92.828  30.471   7.227  1.00  0.00           H  
HETATM 4125  H5  V00 B 257      93.291  30.824   8.914  1.00  0.00           H  
HETATM 4126  H6  V00 B 257      90.495  31.598   9.961  1.00  0.00           H  
HETATM 4127  H7  V00 B 257      92.053  32.464  10.051  1.00  0.00           H  
HETATM 4128  H8  V00 B 257      91.126  34.261   8.579  1.00  0.00           H  
HETATM 4129  H9  V00 B 257      89.585  33.395   8.481  1.00  0.00           H  
HETATM 4130  H10 V00 B 257      90.128  34.061  10.035  1.00  0.00           H  
HETATM 4131  C1  V00 B 258      78.768  36.105  75.574  1.00  0.00           C  
HETATM 4132  C2  V00 B 258      79.613  34.859  75.851  1.00  0.00           C  
HETATM 4133  O1  V00 B 258      80.929  34.975  75.355  1.00  0.00           O  
HETATM 4134  C3  V00 B 258      81.804  35.824  76.080  1.00  0.00           C  
HETATM 4135  C4  V00 B 258      83.208  35.601  75.532  1.00  0.00           C  
HETATM 4136  H1  V00 B 258      79.134  36.959  76.144  1.00  0.00           H  
HETATM 4137  H2  V00 B 258      77.733  35.915  75.856  1.00  0.00           H  
HETATM 4138  H3  V00 B 258      78.807  36.349  74.513  1.00  0.00           H  
HETATM 4139  H4  V00 B 258      79.175  33.996  75.335  1.00  0.00           H  
HETATM 4140  H5  V00 B 258      79.625  34.647  76.934  1.00  0.00           H  
HETATM 4141  H6  V00 B 258      81.516  36.880  75.959  1.00  0.00           H  
HETATM 4142  H7  V00 B 258      81.770  35.579  77.154  1.00  0.00           H  
HETATM 4143  H8  V00 B 258      83.495  34.558  75.660  1.00  0.00           H  
HETATM 4144  H9  V00 B 258      83.234  35.842  74.470  1.00  0.00           H  
HETATM 4145  H10 V00 B 258      83.920  36.236  76.060  1.00  0.00           H  
HETATM 4146  C1  V00 B 259      92.396  71.608  73.506  1.00  0.00           C  
HETATM 4147  C2  V00 B 259      91.321  71.155  72.515  1.00  0.00           C  
HETATM 4148  O1  V00 B 259      90.863  69.845  72.774  1.00  0.00           O  
HETATM 4149  C3  V00 B 259      90.009  69.685  73.894  1.00  0.00           C  
HETATM 4150  C4  V00 B 259      89.441  68.272  73.833  1.00  0.00           C  
HETATM 4151  H1  V00 B 259      91.981  71.723  74.506  1.00  0.00           H  
HETATM 4152  H2  V00 B 259      92.808  72.566  73.186  1.00  0.00           H  
HETATM 4153  H3  V00 B 259      93.199  70.872  73.542  1.00  0.00           H  
HETATM 4154  H4  V00 B 259      91.742  71.129  71.503  1.00  0.00           H  
HETATM 4155  H5  V00 B 259      90.478  71.868  72.524  1.00  0.00           H  
HETATM 4156  H6  V00 B 259      90.563  69.827  74.835  1.00  0.00           H  
HETATM 4157  H7  V00 B 259      89.193  70.426  73.860  1.00  0.00           H  
HETATM 4158  H8  V00 B 259      88.886  68.136  72.906  1.00  0.00           H  
HETATM 4159  H9  V00 B 259      90.252  67.545  73.863  1.00  0.00           H  
HETATM 4160  H10 V00 B 259      88.775  68.100  74.678  1.00  0.00           H  
HETATM 4161  C1  V00 B 260      49.355  30.033   3.209  1.00  0.00           C  
HETATM 4162  C2  V00 B 260      48.790  28.624   3.015  1.00  0.00           C  
HETATM 4163  O1  V00 B 260      49.684  27.771   2.333  1.00  0.00           O  
HETATM 4164  C3  V00 B 260      50.800  27.305   3.073  1.00  0.00           C  
HETATM 4165  C4  V00 B 260      51.473  26.219   2.243  1.00  0.00           C  
HETATM 4166  H1  V00 B 260      50.202  30.023   3.895  1.00  0.00           H  
HETATM 4167  H2  V00 B 260      48.583  30.684   3.619  1.00  0.00           H  
HETATM 4168  H3  V00 B 260      49.685  30.434   2.251  1.00  0.00           H  
HETATM 4169  H4  V00 B 260      47.890  28.673   2.391  1.00  0.00           H  
HETATM 4170  H5  V00 B 260      48.513  28.193   3.992  1.00  0.00           H  
HETATM 4171  H6  V00 B 260      51.511  28.123   3.269  1.00  0.00           H  
HETATM 4172  H7  V00 B 260      50.471  26.896   4.042  1.00  0.00           H  
HETATM 4173  H8  V00 B 260      50.772  25.407   2.057  1.00  0.00           H  
HETATM 4174  H9  V00 B 260      51.793  26.629   1.285  1.00  0.00           H  
HETATM 4175  H10 V00 B 260      52.342  25.828   2.772  1.00  0.00           H  
HETATM 4176  C1  V00 B 261      90.081  32.206  78.840  1.00  0.00           C  
HETATM 4177  C2  V00 B 261      91.042  31.018  78.936  1.00  0.00           C  
HETATM 4178  O1  V00 B 261      90.988  30.378  80.193  1.00  0.00           O  
HETATM 4179  C3  V00 B 261      89.847  29.574  80.444  1.00  0.00           C  
HETATM 4180  C4  V00 B 261      90.115  28.791  81.723  1.00  0.00           C  
HETATM 4181  H1  V00 B 261      89.044  31.871  78.863  1.00  0.00           H  
HETATM 4182  H2  V00 B 261      90.255  32.742  77.907  1.00  0.00           H  
HETATM 4183  H3  V00 B 261      90.248  32.885  79.676  1.00  0.00           H  
HETATM 4184  H4  V00 B 261      92.074  31.371  78.826  1.00  0.00           H  
HETATM 4185  H5  V00 B 261      90.832  30.298  78.126  1.00  0.00           H  
HETATM 4186  H6  V00 B 261      88.946  30.197  80.566  1.00  0.00           H  
HETATM 4187  H7  V00 B 261      89.675  28.883  79.602  1.00  0.00           H  
HETATM 4188  H8  V00 B 261      91.000  28.169  81.597  1.00  0.00           H  
HETATM 4189  H9  V00 B 261      90.287  29.479  82.549  1.00  0.00           H  
HETATM 4190  H10 V00 B 261      89.261  28.156  81.958  1.00  0.00           H  
HETATM 4191  C1  V00 B 262      13.879  30.337  74.235  1.00  0.00           C  
HETATM 4192  C2  V00 B 262      12.937  29.210  73.804  1.00  0.00           C  
HETATM 4193  O1  V00 B 262      12.491  28.430  74.893  1.00  0.00           O  
HETATM 4194  C3  V00 B 262      11.520  29.023  75.738  1.00  0.00           C  
HETATM 4195  C4  V00 B 262      11.004  27.935  76.671  1.00  0.00           C  
HETATM 4196  H1  V00 B 262      13.349  31.083  74.827  1.00  0.00           H  
HETATM 4197  H2  V00 B 262      14.296  30.822  73.353  1.00  0.00           H  
HETATM 4198  H3  V00 B 262      14.694  29.929  74.833  1.00  0.00           H  
HETATM 4199  H4  V00 B 262      13.472  28.518  73.141  1.00  0.00           H  
HETATM 4200  H5  V00 B 262      12.079  29.629  73.251  1.00  0.00           H  
HETATM 4201  H6  V00 B 262      11.959  29.845  76.326  1.00  0.00           H  
HETATM 4202  H7  V00 B 262      10.692  29.436  75.137  1.00  0.00           H  
HETATM 4203  H8  V00 B 262      10.562  27.127  76.088  1.00  0.00           H  
HETATM 4204  H9  V00 B 262      11.827  27.530  77.259  1.00  0.00           H  
HETATM 4205  H10 V00 B 262      10.251  28.345  77.344  1.00  0.00           H  
HETATM 4206  C1  V00 B 263      81.020  68.376  65.194  1.00  0.00           C  
HETATM 4207  C2  V00 B 263      82.090  69.059  66.048  1.00  0.00           C  
HETATM 4208  O1  V00 B 263      83.046  68.149  66.549  1.00  0.00           O  
HETATM 4209  C3  V00 B 263      83.994  67.654  65.619  1.00  0.00           C  
HETATM 4210  C4  V00 B 263      85.062  66.909  66.412  1.00  0.00           C  
HETATM 4211  H1  V00 B 263      81.448  67.989  64.270  1.00  0.00           H  
HETATM 4212  H2  V00 B 263      80.239  69.094  64.943  1.00  0.00           H  
HETATM 4213  H3  V00 B 263      80.576  67.549  65.748  1.00  0.00           H  
HETATM 4214  H4  V00 B 263      81.621  69.514  66.929  1.00  0.00           H  
HETATM 4215  H5  V00 B 263      82.584  69.856  65.466  1.00  0.00           H  
HETATM 4216  H6  V00 B 263      83.518  66.972  64.897  1.00  0.00           H  
HETATM 4217  H7  V00 B 263      84.448  68.487  65.057  1.00  0.00           H  
HETATM 4218  H8  V00 B 263      85.537  67.587  67.119  1.00  0.00           H  
HETATM 4219  H9  V00 B 263      84.606  66.090  66.967  1.00  0.00           H  
HETATM 4220  H10 V00 B 263      85.817  66.508  65.736  1.00  0.00           H  
HETATM 4221  C1  V00 B 264      11.771  69.321  75.538  1.00  0.00           C  
HETATM 4222  C2  V00 B 264      12.722  69.441  74.346  1.00  0.00           C  
HETATM 4223  O1  V00 B 264      12.157  70.161  73.271  1.00  0.00           O  
HETATM 4224  C3  V00 B 264      12.061  71.566  73.434  1.00  0.00           C  
HETATM 4225  C4  V00 B 264      11.672  72.154  72.084  1.00  0.00           C  
HETATM 4226  H1  V00 B 264      11.602  70.293  76.001  1.00  0.00           H  
HETATM 4227  H2  V00 B 264      12.200  68.650  76.282  1.00  0.00           H  
HETATM 4228  H3  V00 B 264      10.813  68.919  75.209  1.00  0.00           H  
HETATM 4229  H4  V00 B 264      12.943  68.441  73.951  1.00  0.00           H  
HETATM 4230  H5  V00 B 264      13.670  69.906  74.666  1.00  0.00           H  
HETATM 4231  H6  V00 B 264      11.301  71.823  74.190  1.00  0.00           H  
HETATM 4232  H7  V00 B 264      13.029  71.978  73.766  1.00  0.00           H  
HETATM 4233  H8  V00 B 264      12.428  71.906  71.340  1.00  0.00           H  
HETATM 4234  H9  V00 B 264      10.717  71.740  71.761  1.00  0.00           H  
HETATM 4235  H10 V00 B 264      11.585  73.238  72.160  1.00  0.00           H  
HETATM 4236  C1  V00 B 265      74.581  38.891  64.988  1.00  0.00           C  
HETATM 4237  C2  V00 B 265      73.689  39.621  65.996  1.00  0.00           C  
HETATM 4238  O1  V00 B 265      74.282  40.805  66.486  1.00  0.00           O  
HETATM 4239  C3  V00 B 265      74.312  41.909  65.598  1.00  0.00           C  
HETATM 4240  C4  V00 B 265      74.748  43.127  66.403  1.00  0.00           C  
HETATM 4241  H1  V00 B 265      74.686  39.470  64.071  1.00  0.00           H  
HETATM 4242  H2  V00 B 265      74.141  37.925  64.742  1.00  0.00           H  
HETATM 4243  H3  V00 B 265      75.570  38.732  65.417  1.00  0.00           H  
HETATM 4244  H4  V00 B 265      73.530  38.982  66.874  1.00  0.00           H  
HETATM 4245  H5  V00 B 265      72.708  39.838  65.542  1.00  0.00           H  
HETATM 4246  H6  V00 B 265      75.019  41.731  64.773  1.00  0.00           H  
HETATM 4247  H7  V00 B 265      73.312  42.076  65.163  1.00  0.00           H  
HETATM 4248  H8  V00 B 265      74.043  43.308  67.213  1.00  0.00           H  
HETATM 4249  H9  V00 B 265      75.734  42.954  66.832  1.00  0.00           H  
HETATM 4250  H10 V00 B 265      74.787  44.006  65.759  1.00  0.00           H  
HETATM 4251  C1  V00 B 266      24.114  82.661  90.463  1.00  0.00           C  
HETATM 4252  C2  V00 B 266      25.393  83.420  90.823  1.00  0.00           C  
HETATM 4253  O1  V00 B 266      25.388  83.891  92.154  1.00  0.00           O  
HETATM 4254  C3  V00 B 266      25.586  82.920  93.168  1.00  0.00           C  
HETATM 4255  C4  V00 B 266      25.799  83.668  94.478  1.00  0.00           C  
HETATM 4256  H1  V00 B 266      24.046  81.726  91.018  1.00  0.00           H  
HETATM 4257  H2  V00 B 266      24.110  82.435  89.397  1.00  0.00           H  
HETATM 4258  H3  V00 B 266      23.243  83.272  90.699  1.00  0.00           H  
HETATM 4259  H4  V00 B 266      25.481  84.312  90.192  1.00  0.00           H  
HETATM 4260  H5  V00 B 266      26.274  82.778  90.644  1.00  0.00           H  
HETATM 4261  H6  V00 B 266      24.712  82.255  93.252  1.00  0.00           H  
HETATM 4262  H7  V00 B 266      26.468  82.300  92.935  1.00  0.00           H  
HETATM 4263  H8  V00 B 266      26.668  84.319  94.396  1.00  0.00           H  
HETATM 4264  H9  V00 B 266      24.925  84.281  94.700  1.00  0.00           H  
HETATM 4265  H10 V00 B 266      25.955  82.960  95.291  1.00  0.00           H  
HETATM 4266  C1  V00 B 267      65.425  41.716   9.370  1.00  0.00           C  
HETATM 4267  C2  V00 B 267      65.426  40.185   9.376  1.00  0.00           C  
HETATM 4268  O1  V00 B 267      66.389  39.648  10.258  1.00  0.00           O  
HETATM 4269  C3  V00 B 267      66.093  39.730  11.641  1.00  0.00           C  
HETATM 4270  C4  V00 B 267      67.119  38.877  12.377  1.00  0.00           C  
HETATM 4271  H1  V00 B 267      65.080  42.109  10.325  1.00  0.00           H  
HETATM 4272  H2  V00 B 267      64.763  42.078   8.583  1.00  0.00           H  
HETATM 4273  H3  V00 B 267      66.433  42.085   9.183  1.00  0.00           H  
HETATM 4274  H4  V00 B 267      65.695  39.815   8.379  1.00  0.00           H  
HETATM 4275  H5  V00 B 267      64.419  39.810   9.627  1.00  0.00           H  
HETATM 4276  H6  V00 B 267      66.148  40.772  11.994  1.00  0.00           H  
HETATM 4277  H7  V00 B 267      65.074  39.355  11.836  1.00  0.00           H  
HETATM 4278  H8  V00 B 267      67.057  37.845  12.034  1.00  0.00           H  
HETATM 4279  H9  V00 B 267      68.123  39.251  12.178  1.00  0.00           H  
HETATM 4280  H10 V00 B 267      66.932  38.909  13.450  1.00  0.00           H  
HETATM 4281  C1  V00 B 268      14.394  47.077  47.331  1.00  0.00           C  
HETATM 4282  C2  V00 B 268      15.011  45.680  47.229  1.00  0.00           C  
HETATM 4283  O1  V00 B 268      16.366  45.713  46.837  1.00  0.00           O  
HETATM 4284  C3  V00 B 268      17.297  46.137  47.818  1.00  0.00           C  
HETATM 4285  C4  V00 B 268      18.692  45.854  47.274  1.00  0.00           C  
HETATM 4286  H1  V00 B 268      14.838  47.640  48.151  1.00  0.00           H  
HETATM 4287  H2  V00 B 268      13.321  46.991  47.506  1.00  0.00           H  
HETATM 4288  H3  V00 B 268      14.559  47.622  46.402  1.00  0.00           H  
HETATM 4289  H4  V00 B 268      14.490  45.104  46.454  1.00  0.00           H  
HETATM 4290  H5  V00 B 268      14.900  45.149  48.191  1.00  0.00           H  
HETATM 4291  H6  V00 B 268      17.186  47.213  48.027  1.00  0.00           H  
HETATM 4292  H7  V00 B 268      17.136  45.586  48.760  1.00  0.00           H  
HETATM 4293  H8  V00 B 268      18.803  44.789  47.076  1.00  0.00           H  
HETATM 4294  H9  V00 B 268      18.843  46.399  46.342  1.00  0.00           H  
HETATM 4295  H10 V00 B 268      19.446  46.165  47.997  1.00  0.00           H  
HETATM 4296  C1  V00 B 269      44.584  93.710  92.153  1.00  0.00           C  
HETATM 4297  C2  V00 B 269      44.286  92.627  91.114  1.00  0.00           C  
HETATM 4298  O1  V00 B 269      45.114  91.493  91.260  1.00  0.00           O  
HETATM 4299  C3  V00 B 269      44.823  90.636  92.351  1.00  0.00           C  
HETATM 4300  C4  V00 B 269      45.654  89.371  92.169  1.00  0.00           C  
HETATM 4301  H1  V00 B 269      44.311  93.376  93.154  1.00  0.00           H  
HETATM 4302  H2  V00 B 269      44.015  94.609  91.918  1.00  0.00           H  
HETATM 4303  H3  V00 B 269      45.647  93.950  92.142  1.00  0.00           H  
HETATM 4304  H4  V00 B 269      44.489  93.016  90.109  1.00  0.00           H  
HETATM 4305  H5  V00 B 269      43.222  92.338  91.167  1.00  0.00           H  
HETATM 4306  H6  V00 B 269      45.077  91.117  93.309  1.00  0.00           H  
HETATM 4307  H7  V00 B 269      43.749  90.387  92.365  1.00  0.00           H  
HETATM 4308  H8  V00 B 269      45.396  88.891  91.226  1.00  0.00           H  
HETATM 4309  H9  V00 B 269      46.714  89.624  92.153  1.00  0.00           H  
HETATM 4310  H10 V00 B 269      45.464  88.678  92.988  1.00  0.00           H  
HETATM 4311  C1  V00 B 270      20.374  41.033  52.178  1.00  0.00           C  
HETATM 4312  C2  V00 B 270      21.521  40.279  51.500  1.00  0.00           C  
HETATM 4313  O1  V00 B 270      22.303  41.112  50.672  1.00  0.00           O  
HETATM 4314  C3  V00 B 270      23.181  42.010  51.329  1.00  0.00           C  
HETATM 4315  C4  V00 B 270      24.094  42.612  50.268  1.00  0.00           C  
HETATM 4316  H1  V00 B 270      20.756  41.753  52.901  1.00  0.00           H  
HETATM 4317  H2  V00 B 270      19.727  40.326  52.696  1.00  0.00           H  
HETATM 4318  H3  V00 B 270      19.789  41.566  51.429  1.00  0.00           H  
HETATM 4319  H4  V00 B 270      21.111  39.504  50.841  1.00  0.00           H  
HETATM 4320  H5  V00 B 270      22.151  39.790  52.263  1.00  0.00           H  
HETATM 4321  H6  V00 B 270      22.618  42.809  51.838  1.00  0.00           H  
HETATM 4322  H7  V00 B 270      23.777  41.475  52.087  1.00  0.00           H  
HETATM 4323  H8  V00 B 270      24.656  41.822  49.773  1.00  0.00           H  
HETATM 4324  H9  V00 B 270      23.498  43.136  49.522  1.00  0.00           H  
HETATM 4325  H10 V00 B 270      24.789  43.314  50.728  1.00  0.00           H  
HETATM 4326  C1  V00 B 271      60.315  88.548  30.529  1.00  0.00           C  
HETATM 4327  C2  V00 B 271      60.440  87.077  30.933  1.00  0.00           C  
HETATM 4328  O1  V00 B 271      59.249  86.351  30.713  1.00  0.00           O  
HETATM 4329  C3  V00 B 271      58.943  86.035  29.365  1.00  0.00           C  
HETATM 4330  C4  V00 B 271      57.781  85.049  29.383  1.00  0.00           C  
HETATM 4331  H1  V00 B 271      60.203  88.647  29.450  1.00  0.00           H  
HETATM 4332  H2  V00 B 271      61.208  89.089  30.839  1.00  0.00           H  
HETATM 4333  H3  V00 B 271      59.445  88.991  31.013  1.00  0.00           H  
HETATM 4334  H4  V00 B 271      60.636  87.008  32.010  1.00  0.00           H  
HETATM 4335  H5  V00 B 271      61.283  86.610  30.395  1.00  0.00           H  
HETATM 4336  H6  V00 B 271      58.661  86.939  28.803  1.00  0.00           H  
HETATM 4337  H7  V00 B 271      59.820  85.583  28.871  1.00  0.00           H  
HETATM 4338  H8  V00 B 271      58.065  84.152  29.931  1.00  0.00           H  
HETATM 4339  H9  V00 B 271      56.921  85.500  29.875  1.00  0.00           H  
HETATM 4340  H10 V00 B 271      57.508  84.775  28.364  1.00  0.00           H  
HETATM 4341  C1  V00 B 272      76.051  11.813  88.858  1.00  0.00           C  
HETATM 4342  C2  V00 B 272      75.469  11.065  90.060  1.00  0.00           C  
HETATM 4343  O1  V00 B 272      76.462  10.436  90.840  1.00  0.00           O  
HETATM 4344  C3  V00 B 272      77.256  11.283  91.654  1.00  0.00           C  
HETATM 4345  C4  V00 B 272      78.068  10.389  92.583  1.00  0.00           C  
HETATM 4346  H1  V00 B 272      76.641  12.670  89.181  1.00  0.00           H  
HETATM 4347  H2  V00 B 272      75.241  12.166  88.220  1.00  0.00           H  
HETATM 4348  H3  V00 B 272      76.691  11.145  88.282  1.00  0.00           H  
HETATM 4349  H4  V00 B 272      74.812  10.260  89.708  1.00  0.00           H  
HETATM 4350  H5  V00 B 272      74.871  11.756  90.679  1.00  0.00           H  
HETATM 4351  H6  V00 B 272      77.931  11.899  91.040  1.00  0.00           H  
HETATM 4352  H7  V00 B 272      76.612  11.959  92.241  1.00  0.00           H  
HETATM 4353  H8  V00 B 272      77.399   9.787  93.196  1.00  0.00           H  
HETATM 4354  H9  V00 B 272      78.699   9.722  91.997  1.00  0.00           H  
HETATM 4355  H10 V00 B 272      78.698  10.998  93.231  1.00  0.00           H  
HETATM 4356  C1  V00 B 273      84.744  50.292  63.178  1.00  0.00           C  
HETATM 4357  C2  V00 B 273      84.999  51.801  63.165  1.00  0.00           C  
HETATM 4358  O1  V00 B 273      84.157  52.486  62.263  1.00  0.00           O  
HETATM 4359  C3  V00 B 273      82.803  52.640  62.656  1.00  0.00           C  
HETATM 4360  C4  V00 B 273      82.154  53.610  61.678  1.00  0.00           C  
HETATM 4361  H1  V00 B 273      83.762  50.067  63.593  1.00  0.00           H  
HETATM 4362  H2  V00 B 273      85.502  49.799  63.786  1.00  0.00           H  
HETATM 4363  H3  V00 B 273      84.794  49.900  62.163  1.00  0.00           H  
HETATM 4364  H4  V00 B 273      86.023  51.998  62.824  1.00  0.00           H  
HETATM 4365  H5  V00 B 273      84.888  52.210  64.184  1.00  0.00           H  
HETATM 4366  H6  V00 B 273      82.275  51.673  62.635  1.00  0.00           H  
HETATM 4367  H7  V00 B 273      82.748  53.039  63.683  1.00  0.00           H  
HETATM 4368  H8  V00 B 273      82.672  54.567  61.706  1.00  0.00           H  
HETATM 4369  H9  V00 B 273      82.215  53.211  60.665  1.00  0.00           H  
HETATM 4370  H10 V00 B 273      81.107  53.760  61.940  1.00  0.00           H  
HETATM 4371  C1  V00 B 274      26.165  75.482  49.215  1.00  0.00           C  
HETATM 4372  C2  V00 B 274      27.615  75.204  49.619  1.00  0.00           C  
HETATM 4373  O1  V00 B 274      27.787  73.914  50.168  1.00  0.00           O  
HETATM 4374  C3  V00 B 274      27.753  72.830  49.255  1.00  0.00           C  
HETATM 4375  C4  V00 B 274      28.209  71.587  50.008  1.00  0.00           C  
HETATM 4376  H1  V00 B 274      25.867  74.853  48.377  1.00  0.00           H  
HETATM 4377  H2  V00 B 274      26.061  76.526  48.923  1.00  0.00           H  
HETATM 4378  H3  V00 B 274      25.502  75.280  50.056  1.00  0.00           H  
HETATM 4379  H4  V00 B 274      27.918  75.905  50.406  1.00  0.00           H  
HETATM 4380  H5  V00 B 274      28.281  75.346  48.750  1.00  0.00           H  
HETATM 4381  H6  V00 B 274      26.735  72.679  48.862  1.00  0.00           H  
HETATM 4382  H7  V00 B 274      28.424  73.028  48.402  1.00  0.00           H  
HETATM 4383  H8  V00 B 274      29.219  71.734  50.389  1.00  0.00           H  
HETATM 4384  H9  V00 B 274      27.543  71.400  50.851  1.00  0.00           H  
HETATM 4385  H10 V00 B 274      28.198  70.723  49.345  1.00  0.00           H  
HETATM 4386  C1  V00 B 275      51.498  96.098  21.490  1.00  0.00           C  
HETATM 4387  C2  V00 B 275      50.510  95.157  20.796  1.00  0.00           C  
HETATM 4388  O1  V00 B 275      49.767  95.802  19.784  1.00  0.00           O  
HETATM 4389  C3  V00 B 275      50.457  96.091  18.580  1.00  0.00           C  
HETATM 4390  C4  V00 B 275      49.420  96.540  17.558  1.00  0.00           C  
HETATM 4391  H1  V00 B 275      52.290  96.404  20.808  1.00  0.00           H  
HETATM 4392  H2  V00 B 275      51.948  95.591  22.343  1.00  0.00           H  
HETATM 4393  H3  V00 B 275      50.976  96.987  21.842  1.00  0.00           H  
HETATM 4394  H4  V00 B 275      49.773  94.797  21.524  1.00  0.00           H  
HETATM 4395  H5  V00 B 275      51.048  94.286  20.384  1.00  0.00           H  
HETATM 4396  H6  V00 B 275      51.202  96.888  18.736  1.00  0.00           H  
HETATM 4397  H7  V00 B 275      50.985  95.193  18.219  1.00  0.00           H  
HETATM 4398  H8  V00 B 275      48.690  95.748  17.400  1.00  0.00           H  
HETATM 4399  H9  V00 B 275      48.900  97.426  17.923  1.00  0.00           H  
HETATM 4400  H10 V00 B 275      49.905  96.776  16.612  1.00  0.00           H  
HETATM 4401  C1  V00 B 276      64.238  30.845  23.101  1.00  0.00           C  
HETATM 4402  C2  V00 B 276      63.823  29.441  22.657  1.00  0.00           C  
HETATM 4403  O1  V00 B 276      64.887  28.516  22.720  1.00  0.00           O  
HETATM 4404  C3  V00 B 276      65.267  28.078  24.014  1.00  0.00           C  
HETATM 4405  C4  V00 B 276      66.236  26.916  23.834  1.00  0.00           C  
HETATM 4406  H1  V00 B 276      64.472  30.865  24.165  1.00  0.00           H  
HETATM 4407  H2  V00 B 276      63.424  31.545  22.910  1.00  0.00           H  
HETATM 4408  H3  V00 B 276      65.118  31.164  22.543  1.00  0.00           H  
HETATM 4409  H4  V00 B 276      63.511  29.465  21.605  1.00  0.00           H  
HETATM 4410  H5  V00 B 276      62.970  29.091  23.264  1.00  0.00           H  
HETATM 4411  H6  V00 B 276      65.755  28.890  24.576  1.00  0.00           H  
HETATM 4412  H7  V00 B 276      64.380  27.752  24.582  1.00  0.00           H  
HETATM 4413  H8  V00 B 276      65.749  26.110  23.285  1.00  0.00           H  
HETATM 4414  H9  V00 B 276      67.108  27.244  23.269  1.00  0.00           H  
HETATM 4415  H10 V00 B 276      66.558  26.544  24.806  1.00  0.00           H  
HETATM 4416  C1  V00 B 277      87.194  80.227  39.841  1.00  0.00           C  
HETATM 4417  C2  V00 B 277      87.599  81.632  40.291  1.00  0.00           C  
HETATM 4418  O1  V00 B 277      86.571  82.580  40.099  1.00  0.00           O  
HETATM 4419  C3  V00 B 277      85.481  82.521  41.004  1.00  0.00           C  
HETATM 4420  C4  V00 B 277      84.637  83.769  40.780  1.00  0.00           C  
HETATM 4421  H1  V00 B 277      86.411  79.823  40.482  1.00  0.00           H  
HETATM 4422  H2  V00 B 277      88.059  79.565  39.886  1.00  0.00           H  
HETATM 4423  H3  V00 B 277      86.825  80.259  38.816  1.00  0.00           H  
HETATM 4424  H4  V00 B 277      88.444  81.982  39.685  1.00  0.00           H  
HETATM 4425  H5  V00 B 277      87.914  81.612  41.349  1.00  0.00           H  
HETATM 4426  H6  V00 B 277      84.874  81.619  40.829  1.00  0.00           H  
HETATM 4427  H7  V00 B 277      85.850  82.491  42.043  1.00  0.00           H  
HETATM 4428  H8  V00 B 277      85.237  84.660  40.962  1.00  0.00           H  
HETATM 4429  H9  V00 B 277      84.279  83.794  39.751  1.00  0.00           H  
HETATM 4430  H10 V00 B 277      83.782  83.768  41.456  1.00  0.00           H  
HETATM 4431  C1  V00 B 278       6.031  74.362  49.867  1.00  0.00           C  
HETATM 4432  C2  V00 B 278       6.036  75.759  49.242  1.00  0.00           C  
HETATM 4433  O1  V00 B 278       4.882  76.504  49.569  1.00  0.00           O  
HETATM 4434  C3  V00 B 278       4.813  77.011  50.891  1.00  0.00           C  
HETATM 4435  C4  V00 B 278       3.636  77.979  50.944  1.00  0.00           C  
HETATM 4436  H1  V00 B 278       6.117  74.420  50.952  1.00  0.00           H  
HETATM 4437  H2  V00 B 278       6.871  73.785  49.481  1.00  0.00           H  
HETATM 4438  H3  V00 B 278       5.103  73.849  49.617  1.00  0.00           H  
HETATM 4439  H4  V00 B 278       6.034  75.671  48.149  1.00  0.00           H  
HETATM 4440  H5  V00 B 278       6.947  76.303  49.546  1.00  0.00           H  
HETATM 4441  H6  V00 B 278       4.663  76.197  51.617  1.00  0.00           H  
HETATM 4442  H7  V00 B 278       5.749  77.534  51.148  1.00  0.00           H  
HETATM 4443  H8  V00 B 278       3.790  78.788  50.231  1.00  0.00           H  
HETATM 4444  H9  V00 B 278       2.716  77.457  50.685  1.00  0.00           H  
HETATM 4445  H10 V00 B 278       3.541  78.397  51.946  1.00  0.00           H  
HETATM 4446  C1  V00 B 279      76.806  29.994  74.375  1.00  0.00           C  
HETATM 4447  C2  V00 B 279      77.693  29.737  75.595  1.00  0.00           C  
HETATM 4448  O1  V00 B 279      77.491  28.455  76.152  1.00  0.00           O  
HETATM 4449  C3  V00 B 279      78.034  27.362  75.431  1.00  0.00           C  
HETATM 4450  C4  V00 B 279      77.927  26.132  76.324  1.00  0.00           C  
HETATM 4451  H1  V00 B 279      77.094  29.353  73.542  1.00  0.00           H  
HETATM 4452  H2  V00 B 279      76.902  31.034  74.065  1.00  0.00           H  
HETATM 4453  H3  V00 B 279      75.764  29.793  74.626  1.00  0.00           H  
HETATM 4454  H4  V00 B 279      77.440  30.450  76.390  1.00  0.00           H  
HETATM 4455  H5  V00 B 279      78.753  29.879  75.325  1.00  0.00           H  
HETATM 4456  H6  V00 B 279      77.480  27.195  74.494  1.00  0.00           H  
HETATM 4457  H7  V00 B 279      79.088  27.559  75.176  1.00  0.00           H  
HETATM 4458  H8  V00 B 279      78.483  26.295  77.246  1.00  0.00           H  
HETATM 4459  H9  V00 B 279      76.884  25.945  76.574  1.00  0.00           H  
HETATM 4460  H10 V00 B 279      78.333  25.261  75.810  1.00  0.00           H  
HETATM 4461  C1  V00 B 280       9.084  83.887   4.936  1.00  0.00           C  
HETATM 4462  C2  V00 B 280      10.115  84.669   5.753  1.00  0.00           C  
HETATM 4463  O1  V00 B 280       9.520  85.492   6.733  1.00  0.00           O  
HETATM 4464  C3  V00 B 280       8.999  84.835   7.876  1.00  0.00           C  
HETATM 4465  C4  V00 B 280       8.647  85.911   8.897  1.00  0.00           C  
HETATM 4466  H1  V00 B 280       8.577  83.147   5.555  1.00  0.00           H  
HETATM 4467  H2  V00 B 280       9.581  83.374   4.114  1.00  0.00           H  
HETATM 4468  H3  V00 B 280       8.339  84.571   4.529  1.00  0.00           H  
HETATM 4469  H4  V00 B 280      10.669  85.347   5.092  1.00  0.00           H  
HETATM 4470  H5  V00 B 280      10.833  83.972   6.217  1.00  0.00           H  
HETATM 4471  H6  V00 B 280       8.100  84.252   7.620  1.00  0.00           H  
HETATM 4472  H7  V00 B 280       9.750  84.144   8.294  1.00  0.00           H  
HETATM 4473  H8  V00 B 280       9.538  86.481   9.156  1.00  0.00           H  
HETATM 4474  H9  V00 B 280       7.907  86.592   8.477  1.00  0.00           H  
HETATM 4475  H10 V00 B 280       8.240  85.452   9.798  1.00  0.00           H  
HETATM 4476  C1  V00 B 281      19.941   5.271  87.423  1.00  0.00           C  
HETATM 4477  C2  V00 B 281      18.457   5.088  87.749  1.00  0.00           C  
HETATM 4478  O1  V00 B 281      17.618   5.837  86.895  1.00  0.00           O  
HETATM 4479  C3  V00 B 281      17.467   5.350  85.573  1.00  0.00           C  
HETATM 4480  C4  V00 B 281      16.343   6.146  84.921  1.00  0.00           C  
HETATM 4481  H1  V00 B 281      20.184   4.836  86.454  1.00  0.00           H  
HETATM 4482  H2  V00 B 281      20.546   4.781  88.187  1.00  0.00           H  
HETATM 4483  H3  V00 B 281      20.187   6.332  87.403  1.00  0.00           H  
HETATM 4484  H4  V00 B 281      18.255   5.456  88.762  1.00  0.00           H  
HETATM 4485  H5  V00 B 281      18.192   4.017  87.709  1.00  0.00           H  
HETATM 4486  H6  V00 B 281      18.399   5.476  84.998  1.00  0.00           H  
HETATM 4487  H7  V00 B 281      17.216   4.276  85.588  1.00  0.00           H  
HETATM 4488  H8  V00 B 281      15.421   6.013  85.485  1.00  0.00           H  
HETATM 4489  H9  V00 B 281      16.597   7.205  84.912  1.00  0.00           H  
HETATM 4490  H10 V00 B 281      16.189   5.806  83.897  1.00  0.00           H  
HETATM 4491  C1  V00 B 282      62.895  24.606  20.458  1.00  0.00           C  
HETATM 4492  C2  V00 B 282      64.174  24.710  19.623  1.00  0.00           C  
HETATM 4493  O1  V00 B 282      64.672  26.029  19.555  1.00  0.00           O  
HETATM 4494  C3  V00 B 282      65.302  26.526  20.723  1.00  0.00           C  
HETATM 4495  C4  V00 B 282      65.978  27.840  20.350  1.00  0.00           C  
HETATM 4496  H1  V00 B 282      63.098  24.810  21.509  1.00  0.00           H  
HETATM 4497  H2  V00 B 282      62.481  23.602  20.370  1.00  0.00           H  
HETATM 4498  H3  V00 B 282      62.159  25.325  20.098  1.00  0.00           H  
HETATM 4499  H4  V00 B 282      63.960  24.418  18.587  1.00  0.00           H  
HETATM 4500  H5  V00 B 282      64.941  24.027  20.025  1.00  0.00           H  
HETATM 4501  H6  V00 B 282      64.567  26.696  21.525  1.00  0.00           H  
HETATM 4502  H7  V00 B 282      66.050  25.803  21.090  1.00  0.00           H  
HETATM 4503  H8  V00 B 282      66.711  27.669  19.563  1.00  0.00           H  
HETATM 4504  H9  V00 B 282      65.235  28.548  19.986  1.00  0.00           H  
HETATM 4505  H10 V00 B 282      66.478  28.263  21.221  1.00  0.00           H  
HETATM 4506  C1  V00 B 283      26.636  72.925  53.416  1.00  0.00           C  
HETATM 4507  C2  V00 B 283      25.515  71.911  53.179  1.00  0.00           C  
HETATM 4508  O1  V00 B 283      24.540  72.382  52.272  1.00  0.00           O  
HETATM 4509  C3  V00 B 283      24.911  72.408  50.904  1.00  0.00           C  
HETATM 4510  C4  V00 B 283      23.651  72.696  50.098  1.00  0.00           C  
HETATM 4511  H1  V00 B 283      27.234  73.063  52.515  1.00  0.00           H  
HETATM 4512  H2  V00 B 283      27.286  72.572  54.216  1.00  0.00           H  
HETATM 4513  H3  V00 B 283      26.210  73.886  53.703  1.00  0.00           H  
HETATM 4514  H4  V00 B 283      24.982  71.726  54.120  1.00  0.00           H  
HETATM 4515  H5  V00 B 283      25.940  70.956  52.827  1.00  0.00           H  
HETATM 4516  H6  V00 B 283      25.665  73.188  50.716  1.00  0.00           H  
HETATM 4517  H7  V00 B 283      25.340  71.436  50.607  1.00  0.00           H  
HETATM 4518  H8  V00 B 283      22.909  71.919  50.278  1.00  0.00           H  
HETATM 4519  H9  V00 B 283      23.230  73.655  50.398  1.00  0.00           H  
HETATM 4520  H10 V00 B 283      23.887  72.727  49.034  1.00  0.00           H  
HETATM 4521  C1  V00 B 284      62.963  40.893  30.247  1.00  0.00           C  
HETATM 4522  C2  V00 B 284      63.539  39.503  30.529  1.00  0.00           C  
HETATM 4523  O1  V00 B 284      64.517  39.519  31.548  1.00  0.00           O  
HETATM 4524  C3  V00 B 284      64.043  39.677  32.874  1.00  0.00           C  
HETATM 4525  C4  V00 B 284      65.215  39.410  33.810  1.00  0.00           C  
HETATM 4526  H1  V00 B 284      62.380  41.253  31.094  1.00  0.00           H  
HETATM 4527  H2  V00 B 284      62.315  40.849  29.371  1.00  0.00           H  
HETATM 4528  H3  V00 B 284      63.772  41.597  30.055  1.00  0.00           H  
HETATM 4529  H4  V00 B 284      64.048  39.128  29.633  1.00  0.00           H  
HETATM 4530  H5  V00 B 284      62.725  38.804  30.785  1.00  0.00           H  
HETATM 4531  H6  V00 B 284      63.658  40.696  33.036  1.00  0.00           H  
HETATM 4532  H7  V00 B 284      63.225  38.965  33.075  1.00  0.00           H  
HETATM 4533  H8  V00 B 284      65.590  38.399  33.655  1.00  0.00           H  
HETATM 4534  H9  V00 B 284      66.021  40.115  33.605  1.00  0.00           H  
HETATM 4535  H10 V00 B 284      64.899  39.521  34.847  1.00  0.00           H  
HETATM 4536  C1  V00 B 285      58.790  38.878  98.090  1.00  0.00           C  
HETATM 4537  C2  V00 B 285      58.603  37.370  98.276  1.00  0.00           C  
HETATM 4538  O1  V00 B 285      57.407  37.052  98.955  1.00  0.00           O  
HETATM 4539  C3  V00 B 285      56.206  37.187  98.215  1.00  0.00           C  
HETATM 4540  C4  V00 B 285      55.090  36.558  99.040  1.00  0.00           C  
HETATM 4541  H1  V00 B 285      58.044  39.281  97.405  1.00  0.00           H  
HETATM 4542  H2  V00 B 285      59.781  39.076  97.682  1.00  0.00           H  
HETATM 4543  H3  V00 B 285      58.693  39.384  99.050  1.00  0.00           H  
HETATM 4544  H4  V00 B 285      59.414  36.974  98.899  1.00  0.00           H  
HETATM 4545  H5  V00 B 285      58.638  36.864  97.296  1.00  0.00           H  
HETATM 4546  H6  V00 B 285      55.979  38.248  98.024  1.00  0.00           H  
HETATM 4547  H7  V00 B 285      56.297  36.675  97.243  1.00  0.00           H  
HETATM 4548  H8  V00 B 285      55.311  35.507  99.221  1.00  0.00           H  
HETATM 4549  H9  V00 B 285      55.008  37.067 100.000  1.00  0.00           H  
HETATM 4550  H10 V00 B 285      54.142  36.638  98.510  1.00  0.00           H  
HETATM 4551  C1  V00 B 286      66.698  66.977  42.879  1.00  0.00           C  
HETATM 4552  C2  V00 B 286      65.546  66.529  43.783  1.00  0.00           C  
HETATM 4553  O1  V00 B 286      64.757  67.610  44.231  1.00  0.00           O  
HETATM 4554  C3  V00 B 286      63.884  68.191  43.277  1.00  0.00           C  
HETATM 4555  C4  V00 B 286      62.962  69.145  44.027  1.00  0.00           C  
HETATM 4556  H1  V00 B 286      66.321  67.370  41.935  1.00  0.00           H  
HETATM 4557  H2  V00 B 286      67.349  66.129  42.670  1.00  0.00           H  
HETATM 4558  H3  V00 B 286      67.276  67.755  43.376  1.00  0.00           H  
HETATM 4559  H4  V00 B 286      65.952  66.061  44.689  1.00  0.00           H  
HETATM 4560  H5  V00 B 286      64.922  65.786  43.257  1.00  0.00           H  
HETATM 4561  H6  V00 B 286      64.450  68.742  42.510  1.00  0.00           H  
HETATM 4562  H7  V00 B 286      63.294  67.408  42.773  1.00  0.00           H  
HETATM 4563  H8  V00 B 286      62.396  68.598  44.780  1.00  0.00           H  
HETATM 4564  H9  V00 B 286      63.552  69.914  44.525  1.00  0.00           H  
HETATM 4565  H10 V00 B 286      62.270  69.619  43.332  1.00  0.00           H  
HETATM 4566  C1  V00 B 287      80.554  78.290  57.981  1.00  0.00           C  
HETATM 4567  C2  V00 B 287      80.639  79.537  58.864  1.00  0.00           C  
HETATM 4568  O1  V00 B 287      79.500  79.700  59.683  1.00  0.00           O  
HETATM 4569  C3  V00 B 287      79.393  78.826  60.794  1.00  0.00           C  
HETATM 4570  C4  V00 B 287      78.252  79.338  61.665  1.00  0.00           C  
HETATM 4571  H1  V00 B 287      80.595  77.383  58.583  1.00  0.00           H  
HETATM 4572  H2  V00 B 287      81.388  78.281  57.279  1.00  0.00           H  
HETATM 4573  H3  V00 B 287      79.619  78.296  57.421  1.00  0.00           H  
HETATM 4574  H4  V00 B 287      80.681  80.432  58.232  1.00  0.00           H  
HETATM 4575  H5  V00 B 287      81.555  79.501  59.478  1.00  0.00           H  
HETATM 4576  H6  V00 B 287      79.182  77.796  60.466  1.00  0.00           H  
HETATM 4577  H7  V00 B 287      80.336  78.818  61.366  1.00  0.00           H  
HETATM 4578  H8  V00 B 287      78.466  80.353  61.996  1.00  0.00           H  
HETATM 4579  H9  V00 B 287      77.325  79.347  61.094  1.00  0.00           H  
HETATM 4580  H10 V00 B 287      78.129  78.695  62.536  1.00  0.00           H  
HETATM 4581  C1  V00 B 288      69.176  78.833  34.137  1.00  0.00           C  
HETATM 4582  C2  V00 B 288      69.862  77.759  33.289  1.00  0.00           C  
HETATM 4583  O1  V00 B 288      71.139  78.158  32.839  1.00  0.00           O  
HETATM 4584  C3  V00 B 288      72.175  78.165  33.806  1.00  0.00           C  
HETATM 4585  C4  V00 B 288      73.490  78.371  33.063  1.00  0.00           C  
HETATM 4586  H1  V00 B 288      69.699  78.976  35.082  1.00  0.00           H  
HETATM 4587  H2  V00 B 288      68.150  78.533  34.347  1.00  0.00           H  
HETATM 4588  H3  V00 B 288      69.166  79.780  33.597  1.00  0.00           H  
HETATM 4589  H4  V00 B 288      69.272  77.575  32.383  1.00  0.00           H  
HETATM 4590  H5  V00 B 288      69.930  76.817  33.859  1.00  0.00           H  
HETATM 4591  H6  V00 B 288      72.026  78.976  34.537  1.00  0.00           H  
HETATM 4592  H7  V00 B 288      72.192  77.208  34.354  1.00  0.00           H  
HETATM 4593  H8  V00 B 288      73.640  77.564  32.347  1.00  0.00           H  
HETATM 4594  H9  V00 B 288      73.465  79.316  32.522  1.00  0.00           H  
HETATM 4595  H10 V00 B 288      74.320  78.384  33.768  1.00  0.00           H  
HETATM 4596  C1  V00 B 289      81.430  83.753  81.570  1.00  0.00           C  
HETATM 4597  C2  V00 B 289      80.105  83.784  82.336  1.00  0.00           C  
HETATM 4598  O1  V00 B 289      79.554  85.082  82.412  1.00  0.00           O  
HETATM 4599  C3  V00 B 289      78.969  85.590  81.225  1.00  0.00           C  
HETATM 4600  C4  V00 B 289      78.224  86.866  81.596  1.00  0.00           C  
HETATM 4601  H1  V00 B 289      81.277  83.980  80.516  1.00  0.00           H  
HETATM 4602  H2  V00 B 289      81.877  82.762  81.653  1.00  0.00           H  
HETATM 4603  H3  V00 B 289      82.117  84.488  81.990  1.00  0.00           H  
HETATM 4604  H4  V00 B 289      80.273  83.470  83.373  1.00  0.00           H  
HETATM 4605  H5  V00 B 289      79.387  83.086  81.872  1.00  0.00           H  
HETATM 4606  H6  V00 B 289      79.740  85.811  80.470  1.00  0.00           H  
HETATM 4607  H7  V00 B 289      78.271  84.851  80.797  1.00  0.00           H  
HETATM 4608  H8  V00 B 289      77.456  86.644  82.336  1.00  0.00           H  
HETATM 4609  H9  V00 B 289      78.918  87.590  82.021  1.00  0.00           H  
HETATM 4610  H10 V00 B 289      77.755  87.296  80.711  1.00  0.00           H  
HETATM 4611  C1  V00 B 290      97.460  77.312  55.067  1.00  0.00           C  
HETATM 4612  C2  V00 B 290      96.820  78.623  55.532  1.00  0.00           C  
HETATM 4613  O1  V00 B 290      97.404  79.119  56.718  1.00  0.00           O  
HETATM 4614  C3  V00 B 290      98.690  79.701  56.593  1.00  0.00           C  
HETATM 4615  C4  V00 B 290      99.008  80.388  57.915  1.00  0.00           C  
HETATM 4616  H1  V00 B 290      98.488  77.473  54.746  1.00  0.00           H  
HETATM 4617  H2  V00 B 290      96.892  76.905  54.230  1.00  0.00           H  
HETATM 4618  H3  V00 B 290      97.457  76.589  55.882  1.00  0.00           H  
HETATM 4619  H4  V00 B 290      95.763  78.451  55.769  1.00  0.00           H  
HETATM 4620  H5  V00 B 290      96.879  79.376  54.727  1.00  0.00           H  
HETATM 4621  H6  V00 B 290      99.450  78.934  56.375  1.00  0.00           H  
HETATM 4622  H7  V00 B 290      98.698  80.436  55.770  1.00  0.00           H  
HETATM 4623  H8  V00 B 290      98.261  81.152  58.125  1.00  0.00           H  
HETATM 4624  H9  V00 B 290      98.996  79.658  58.724  1.00  0.00           H  
HETATM 4625  H10 V00 B 290      99.993  80.852  57.868  1.00  0.00           H  
HETATM 4626  C1  V00 B 291      65.161  87.779  49.652  1.00  0.00           C  
HETATM 4627  C2  V00 B 291      66.637  87.734  49.250  1.00  0.00           C  
HETATM 4628  O1  V00 B 291      66.870  88.300  47.978  1.00  0.00           O  
HETATM 4629  C3  V00 B 291      66.810  89.714  47.896  1.00  0.00           C  
HETATM 4630  C4  V00 B 291      67.337  90.112  46.522  1.00  0.00           C  
HETATM 4631  H1  V00 B 291      64.831  88.805  49.813  1.00  0.00           H  
HETATM 4632  H2  V00 B 291      65.015  87.216  50.574  1.00  0.00           H  
HETATM 4633  H3  V00 B 291      64.550  87.335  48.866  1.00  0.00           H  
HETATM 4634  H4  V00 B 291      66.966  86.690  49.177  1.00  0.00           H  
HETATM 4635  H5  V00 B 291      67.250  88.240  50.016  1.00  0.00           H  
HETATM 4636  H6  V00 B 291      65.776  90.072  48.020  1.00  0.00           H  
HETATM 4637  H7  V00 B 291      67.428  90.168  48.688  1.00  0.00           H  
HETATM 4638  H8  V00 B 291      68.362  89.765  46.404  1.00  0.00           H  
HETATM 4639  H9  V00 B 291      66.723  89.657  45.745  1.00  0.00           H  
HETATM 4640  H10 V00 B 291      67.310  91.195  46.411  1.00  0.00           H  
HETATM 4641  C1  V00 B 292      20.403  45.443  36.160  1.00  0.00           C  
HETATM 4642  C2  V00 B 292      18.876  45.536  36.177  1.00  0.00           C  
HETATM 4643  O1  V00 B 292      18.301  45.238  34.923  1.00  0.00           O  
HETATM 4644  C3  V00 B 292      18.291  43.873  34.541  1.00  0.00           C  
HETATM 4645  C4  V00 B 292      17.411  43.755  33.302  1.00  0.00           C  
HETATM 4646  H1  V00 B 292      20.730  44.413  36.017  1.00  0.00           H  
HETATM 4647  H2  V00 B 292      20.802  45.807  37.107  1.00  0.00           H  
HETATM 4648  H3  V00 B 292      20.802  46.053  35.350  1.00  0.00           H  
HETATM 4649  H4  V00 B 292      18.573  46.565  36.407  1.00  0.00           H  
HETATM 4650  H5  V00 B 292      18.468  44.870  36.957  1.00  0.00           H  
HETATM 4651  H6  V00 B 292      19.309  43.521  34.314  1.00  0.00           H  
HETATM 4652  H7  V00 B 292      17.886  43.252  35.357  1.00  0.00           H  
HETATM 4653  H8  V00 B 292      16.402  44.095  33.530  1.00  0.00           H  
HETATM 4654  H9  V00 B 292      17.815  44.373  32.501  1.00  0.00           H  
HETATM 4655  H10 V00 B 292      17.373  42.718  32.969  1.00  0.00           H  
HETATM 4656  C1  V00 B 293      88.552  85.233  98.949  1.00  0.00           C  
HETATM 4657  C2  V00 B 293      89.100  83.809  99.059  1.00  0.00           C  
HETATM 4658  O1  V00 B 293      88.078  82.836  99.100  1.00  0.00           O  
HETATM 4659  C3  V00 B 293      87.412  82.568  97.877  1.00  0.00           C  
HETATM 4660  C4  V00 B 293      86.548  81.332  98.091  1.00  0.00           C  
HETATM 4661  H1  V00 B 293      88.070  85.392  97.985  1.00  0.00           H  
HETATM 4662  H2  V00 B 293      89.368  85.948  99.054  1.00  0.00           H  
HETATM 4663  H3  V00 B 293      87.822  85.410  99.739  1.00  0.00           H  
HETATM 4664  H4  V00 B 293      89.653  83.700 100.000  1.00  0.00           H  
HETATM 4665  H5  V00 B 293      89.792  83.607  98.223  1.00  0.00           H  
HETATM 4666  H6  V00 B 293      86.782  83.420  97.578  1.00  0.00           H  
HETATM 4667  H7  V00 B 293      88.147  82.386  97.075  1.00  0.00           H  
HETATM 4668  H8  V00 B 293      87.174  80.488  98.379  1.00  0.00           H  
HETATM 4669  H9  V00 B 293      85.827  81.518  98.887  1.00  0.00           H  
HETATM 4670  H10 V00 B 293      86.014  81.086  97.174  1.00  0.00           H  
HETATM 4671  C1  V00 B 294      80.690  79.366  17.115  1.00  0.00           C  
HETATM 4672  C2  V00 B 294      81.073  78.202  16.199  1.00  0.00           C  
HETATM 4673  O1  V00 B 294      80.495  76.979  16.605  1.00  0.00           O  
HETATM 4674  C3  V00 B 294      79.109  76.823  16.352  1.00  0.00           C  
HETATM 4675  C4  V00 B 294      78.759  75.365  16.627  1.00  0.00           C  
HETATM 4676  H1  V00 B 294      79.628  79.596  17.029  1.00  0.00           H  
HETATM 4677  H2  V00 B 294      81.262  80.252  16.839  1.00  0.00           H  
HETATM 4678  H3  V00 B 294      80.910  79.110  18.151  1.00  0.00           H  
HETATM 4679  H4  V00 B 294      82.158  78.046  16.239  1.00  0.00           H  
HETATM 4680  H5  V00 B 294      80.793  78.435  15.157  1.00  0.00           H  
HETATM 4681  H6  V00 B 294      78.513  77.482  17.003  1.00  0.00           H  
HETATM 4682  H7  V00 B 294      78.881  77.079  15.304  1.00  0.00           H  
HETATM 4683  H8  V00 B 294      79.343  74.715  15.976  1.00  0.00           H  
HETATM 4684  H9  V00 B 294      78.990  75.118  17.663  1.00  0.00           H  
HETATM 4685  H10 V00 B 294      77.698  75.195  16.446  1.00  0.00           H  
HETATM 4686  C1  V00 B 295      82.710  52.948  53.006  1.00  0.00           C  
HETATM 4687  C2  V00 B 295      82.503  54.450  53.214  1.00  0.00           C  
HETATM 4688  O1  V00 B 295      83.687  55.193  53.021  1.00  0.00           O  
HETATM 4689  C3  V00 B 295      84.116  55.360  51.680  1.00  0.00           C  
HETATM 4690  C4  V00 B 295      85.241  56.388  51.687  1.00  0.00           C  
HETATM 4691  H1  V00 B 295      82.931  52.727  51.962  1.00  0.00           H  
HETATM 4692  H2  V00 B 295      81.807  52.410  53.293  1.00  0.00           H  
HETATM 4693  H3  V00 B 295      83.541  52.601  53.620  1.00  0.00           H  
HETATM 4694  H4  V00 B 295      82.199  54.638  54.251  1.00  0.00           H  
HETATM 4695  H5  V00 B 295      81.704  54.815  52.546  1.00  0.00           H  
HETATM 4696  H6  V00 B 295      84.479  54.408  51.261  1.00  0.00           H  
HETATM 4697  H7  V00 B 295      83.279  55.714  51.054  1.00  0.00           H  
HETATM 4698  H8  V00 B 295      84.878  57.331  52.093  1.00  0.00           H  
HETATM 4699  H9  V00 B 295      86.061  56.034  52.310  1.00  0.00           H  
HETATM 4700  H10 V00 B 295      85.605  56.550  50.673  1.00  0.00           H  
HETATM 4701  C1  V00 B 296      60.211   9.203  43.039  1.00  0.00           C  
HETATM 4702  C2  V00 B 296      60.818   9.615  44.382  1.00  0.00           C  
HETATM 4703  O1  V00 B 296      61.808   8.714  44.830  1.00  0.00           O  
HETATM 4704  C3  V00 B 296      63.057   8.766  44.162  1.00  0.00           C  
HETATM 4705  C4  V00 B 296      64.034   7.911  44.960  1.00  0.00           C  
HETATM 4706  H1  V00 B 296      60.947   9.281  42.239  1.00  0.00           H  
HETATM 4707  H2  V00 B 296      59.368   9.852  42.803  1.00  0.00           H  
HETATM 4708  H3  V00 B 296      59.861   8.172  43.093  1.00  0.00           H  
HETATM 4709  H4  V00 B 296      60.038   9.610  45.154  1.00  0.00           H  
HETATM 4710  H5  V00 B 296      61.229  10.637  44.311  1.00  0.00           H  
HETATM 4711  H6  V00 B 296      62.970   8.378  43.135  1.00  0.00           H  
HETATM 4712  H7  V00 B 296      63.417   9.807  44.107  1.00  0.00           H  
HETATM 4713  H8  V00 B 296      64.125   8.301  45.973  1.00  0.00           H  
HETATM 4714  H9  V00 B 296      63.671   6.885  45.013  1.00  0.00           H  
HETATM 4715  H10 V00 B 296      65.014   7.919  44.483  1.00  0.00           H  
HETATM 4716  C1  V00 B 297      75.687  46.868  48.350  1.00  0.00           C  
HETATM 4717  C2  V00 B 297      76.204  45.646  47.587  1.00  0.00           C  
HETATM 4718  O1  V00 B 297      77.581  45.419  47.797  1.00  0.00           O  
HETATM 4719  C3  V00 B 297      77.947  44.882  49.057  1.00  0.00           C  
HETATM 4720  C4  V00 B 297      79.415  44.483  48.972  1.00  0.00           C  
HETATM 4721  H1  V00 B 297      75.712  46.695  49.425  1.00  0.00           H  
HETATM 4722  H2  V00 B 297      74.660  47.078  48.053  1.00  0.00           H  
HETATM 4723  H3  V00 B 297      76.306  47.736  48.121  1.00  0.00           H  
HETATM 4724  H4  V00 B 297      76.091  45.812  46.508  1.00  0.00           H  
HETATM 4725  H5  V00 B 297      75.618  44.754  47.865  1.00  0.00           H  
HETATM 4726  H6  V00 B 297      77.806  45.626  49.857  1.00  0.00           H  
HETATM 4727  H7  V00 B 297      77.325  44.003  49.292  1.00  0.00           H  
HETATM 4728  H8  V00 B 297      79.552  43.741  48.186  1.00  0.00           H  
HETATM 4729  H9  V00 B 297      80.023  45.356  48.736  1.00  0.00           H  
HETATM 4730  H10 V00 B 297      79.744  44.064  49.922  1.00  0.00           H  
HETATM 4731  C1  V00 B 298      54.734  75.297  57.893  1.00  0.00           C  
HETATM 4732  C2  V00 B 298      55.037  74.152  56.924  1.00  0.00           C  
HETATM 4733  O1  V00 B 298      53.867  73.545  56.418  1.00  0.00           O  
HETATM 4734  C3  V00 B 298      53.145  74.281  55.445  1.00  0.00           C  
HETATM 4735  C4  V00 B 298      52.089  73.349  54.863  1.00  0.00           C  
HETATM 4736  H1  V00 B 298      54.268  76.134  57.374  1.00  0.00           H  
HETATM 4737  H2  V00 B 298      55.660  75.642  58.353  1.00  0.00           H  
HETATM 4738  H3  V00 B 298      54.058  74.951  58.674  1.00  0.00           H  
HETATM 4739  H4  V00 B 298      55.580  73.359  57.452  1.00  0.00           H  
HETATM 4740  H5  V00 B 298      55.671  74.518  56.097  1.00  0.00           H  
HETATM 4741  H6  V00 B 298      52.661  75.161  55.897  1.00  0.00           H  
HETATM 4742  H7  V00 B 298      53.824  74.632  54.651  1.00  0.00           H  
HETATM 4743  H8  V00 B 298      52.569  72.483  54.409  1.00  0.00           H  
HETATM 4744  H9  V00 B 298      51.424  73.003  55.653  1.00  0.00           H  
HETATM 4745  H10 V00 B 298      51.505  73.872  54.107  1.00  0.00           H  
HETATM 4746  C1  V00 B 299      18.815  80.398   8.110  1.00  0.00           C  
HETATM 4747  C2  V00 B 299      19.201  81.712   8.794  1.00  0.00           C  
HETATM 4748  O1  V00 B 299      20.598  81.910   8.838  1.00  0.00           O  
HETATM 4749  C3  V00 B 299      21.222  82.272   7.617  1.00  0.00           C  
HETATM 4750  C4  V00 B 299      22.654  82.680   7.943  1.00  0.00           C  
HETATM 4751  H1  V00 B 299      19.058  80.426   7.048  1.00  0.00           H  
HETATM 4752  H2  V00 B 299      17.744  80.230   8.219  1.00  0.00           H  
HETATM 4753  H3  V00 B 299      19.352  79.570   8.571  1.00  0.00           H  
HETATM 4754  H4  V00 B 299      18.871  81.692   9.840  1.00  0.00           H  
HETATM 4755  H5  V00 B 299      18.706  82.559   8.289  1.00  0.00           H  
HETATM 4756  H6  V00 B 299      21.223  81.428   6.910  1.00  0.00           H  
HETATM 4757  H7  V00 B 299      20.683  83.113   7.148  1.00  0.00           H  
HETATM 4758  H8  V00 B 299      22.651  83.521   8.635  1.00  0.00           H  
HETATM 4759  H9  V00 B 299      23.179  81.847   8.409  1.00  0.00           H  
HETATM 4760  H10 V00 B 299      23.177  82.968   7.031  1.00  0.00           H  
HETATM 4761  C1  V00 B 300      92.044  96.523  64.850  1.00  0.00           C  
HETATM 4762  C2  V00 B 300      91.797  97.239  63.521  1.00  0.00           C  
HETATM 4763  O1  V00 B 300      92.716  98.285  63.289  1.00  0.00           O  
HETATM 4764  C3  V00 B 300      94.031  97.900  62.925  1.00  0.00           C  
HETATM 4765  C4  V00 B 300      94.766  99.158  62.480  1.00  0.00           C  
HETATM 4766  H1  V00 B 300      92.986  95.975  64.828  1.00  0.00           H  
HETATM 4767  H2  V00 B 300      91.235  95.818  65.042  1.00  0.00           H  
HETATM 4768  H3  V00 B 300      92.081  97.250  65.661  1.00  0.00           H  
HETATM 4769  H4  V00 B 300      90.807  97.712  63.538  1.00  0.00           H  
HETATM 4770  H5  V00 B 300      91.821  96.512  62.691  1.00  0.00           H  
HETATM 4771  H6  V00 B 300      94.556  97.439  63.777  1.00  0.00           H  
HETATM 4772  H7  V00 B 300      93.999  97.166  62.103  1.00  0.00           H  
HETATM 4773  H8  V00 B 300      94.251  99.608  61.633  1.00  0.00           H  
HETATM 4774  H9  V00 B 300      94.791  99.880  63.296  1.00  0.00           H  
HETATM 4775  H10 V00 B 300      95.787  98.912  62.190  1.00  0.00           H  
HETATM 4776  C1  V00 B 301      18.292  19.372  41.443  1.00  0.00           C  
HETATM 4777  C2  V00 B 301      17.659  18.178  42.163  1.00  0.00           C  
HETATM 4778  O1  V00 B 301      16.408  17.818  41.619  1.00  0.00           O  
HETATM 4779  C3  V00 B 301      16.432  17.150  40.369  1.00  0.00           C  
HETATM 4780  C4  V00 B 301      15.023  16.636  40.101  1.00  0.00           C  
HETATM 4781  H1  V00 B 301      18.573  19.108  40.424  1.00  0.00           H  
HETATM 4782  H2  V00 B 301      19.185  19.691  41.980  1.00  0.00           H  
HETATM 4783  H3  V00 B 301      17.584  20.200  41.408  1.00  0.00           H  
HETATM 4784  H4  V00 B 301      17.464  18.443  43.210  1.00  0.00           H  
HETATM 4785  H5  V00 B 301      18.351  17.319  42.145  1.00  0.00           H  
HETATM 4786  H6  V00 B 301      16.743  17.833  39.563  1.00  0.00           H  
HETATM 4787  H7  V00 B 301      17.145  16.309  40.400  1.00  0.00           H  
HETATM 4788  H8  V00 B 301      14.720  15.954  40.894  1.00  0.00           H  
HETATM 4789  H9  V00 B 301      14.323  17.471  40.075  1.00  0.00           H  
HETATM 4790  H10 V00 B 301      14.991  16.113  39.146  1.00  0.00           H  
HETATM 4791  C1  V00 B 302      58.554  35.147  56.920  1.00  0.00           C  
HETATM 4792  C2  V00 B 302      57.550  34.016  57.155  1.00  0.00           C  
HETATM 4793  O1  V00 B 302      57.889  32.836  56.458  1.00  0.00           O  
HETATM 4794  C3  V00 B 302      58.973  32.085  56.978  1.00  0.00           C  
HETATM 4795  C4  V00 B 302      58.997  30.751  56.242  1.00  0.00           C  
HETATM 4796  H1  V00 B 302      59.520  34.909  57.364  1.00  0.00           H  
HETATM 4797  H2  V00 B 302      58.180  36.067  57.368  1.00  0.00           H  
HETATM 4798  H3  V00 B 302      58.690  35.303  55.850  1.00  0.00           H  
HETATM 4799  H4  V00 B 302      56.565  34.314  56.775  1.00  0.00           H  
HETATM 4800  H5  V00 B 302      57.459  33.814  58.236  1.00  0.00           H  
HETATM 4801  H6  V00 B 302      59.927  32.615  56.827  1.00  0.00           H  
HETATM 4802  H7  V00 B 302      58.839  31.922  58.061  1.00  0.00           H  
HETATM 4803  H8  V00 B 302      58.057  30.225  56.400  1.00  0.00           H  
HETATM 4804  H9  V00 B 302      59.126  30.921  55.174  1.00  0.00           H  
HETATM 4805  H10 V00 B 302      59.818  30.137  56.609  1.00  0.00           H  
HETATM 4806  C1  V00 B 303      37.484  53.589  90.104  1.00  0.00           C  
HETATM 4807  C2  V00 B 303      38.196  52.353  90.661  1.00  0.00           C  
HETATM 4808  O1  V00 B 303      37.464  51.725  91.692  1.00  0.00           O  
HETATM 4809  C3  V00 B 303      36.323  50.984  91.295  1.00  0.00           C  
HETATM 4810  C4  V00 B 303      35.847  50.196  92.509  1.00  0.00           C  
HETATM 4811  H1  V00 B 303      36.573  53.308  89.576  1.00  0.00           H  
HETATM 4812  H2  V00 B 303      38.144  54.109  89.410  1.00  0.00           H  
HETATM 4813  H3  V00 B 303      37.223  54.264  90.919  1.00  0.00           H  
HETATM 4814  H4  V00 B 303      39.150  52.652  91.113  1.00  0.00           H  
HETATM 4815  H5  V00 B 303      38.405  51.640  89.846  1.00  0.00           H  
HETATM 4816  H6  V00 B 303      35.522  51.653  90.943  1.00  0.00           H  
HETATM 4817  H7  V00 B 303      36.582  50.297  90.472  1.00  0.00           H  
HETATM 4818  H8  V00 B 303      36.637  49.529  92.850  1.00  0.00           H  
HETATM 4819  H9  V00 B 303      35.596  50.880  93.319  1.00  0.00           H  
HETATM 4820  H10 V00 B 303      34.967  49.608  92.252  1.00  0.00           H  
HETATM 4821  C1  V00 B 304      99.053  81.677  43.678  1.00  0.00           C  
HETATM 4822  C2  V00 B 304      98.049  82.324  42.720  1.00  0.00           C  
HETATM 4823  O1  V00 B 304      96.854  81.582  42.606  1.00  0.00           O  
HETATM 4824  C3  V00 B 304      95.963  81.647  43.707  1.00  0.00           C  
HETATM 4825  C4  V00 B 304      94.654  80.999  43.271  1.00  0.00           C  
HETATM 4826  H1  V00 B 304      98.687  81.706  44.704  1.00  0.00           H  
HETATM 4827  H2  V00 B 304     100.001  82.212  43.630  1.00  0.00           H  
HETATM 4828  H3  V00 B 304      99.218  80.638  43.394  1.00  0.00           H  
HETATM 4829  H4  V00 B 304      98.476  82.359  41.710  1.00  0.00           H  
HETATM 4830  H5  V00 B 304      97.834  83.357  43.043  1.00  0.00           H  
HETATM 4831  H6  V00 B 304      96.375  81.114  44.578  1.00  0.00           H  
HETATM 4832  H7  V00 B 304      95.791  82.697  43.997  1.00  0.00           H  
HETATM 4833  H8  V00 B 304      94.244  81.533  42.415  1.00  0.00           H  
HETATM 4834  H9  V00 B 304      94.832  79.963  42.984  1.00  0.00           H  
HETATM 4835  H10 V00 B 304      93.935  81.025  44.089  1.00  0.00           H  
HETATM 4836  C1  V00 B 305      56.450  58.654  95.465  1.00  0.00           C  
HETATM 4837  C2  V00 B 305      55.751  58.620  94.104  1.00  0.00           C  
HETATM 4838  O1  V00 B 305      56.216  59.627  93.230  1.00  0.00           O  
HETATM 4839  C3  V00 B 305      57.499  59.426  92.662  1.00  0.00           C  
HETATM 4840  C4  V00 B 305      57.685  60.480  91.577  1.00  0.00           C  
HETATM 4841  H1  V00 B 305      57.501  58.383  95.370  1.00  0.00           H  
HETATM 4842  H2  V00 B 305      55.967  57.949  96.142  1.00  0.00           H  
HETATM 4843  H3  V00 B 305      56.384  59.656  95.890  1.00  0.00           H  
HETATM 4844  H4  V00 B 305      54.679  58.813  94.237  1.00  0.00           H  
HETATM 4845  H5  V00 B 305      55.871  57.624  93.645  1.00  0.00           H  
HETATM 4846  H6  V00 B 305      58.287  59.529  93.425  1.00  0.00           H  
HETATM 4847  H7  V00 B 305      57.570  58.415  92.229  1.00  0.00           H  
HETATM 4848  H8  V00 B 305      56.910  60.371  90.819  1.00  0.00           H  
HETATM 4849  H9  V00 B 305      57.610  61.476  92.012  1.00  0.00           H  
HETATM 4850  H10 V00 B 305      58.662  60.366  91.109  1.00  0.00           H  
HETATM 4851  C1  V00 B 306      49.632  74.329  81.744  1.00  0.00           C  
HETATM 4852  C2  V00 B 306      49.844  75.541  82.654  1.00  0.00           C  
HETATM 4853  O1  V00 B 306      50.963  75.393  83.503  1.00  0.00           O  
HETATM 4854  C3  V00 B 306      52.237  75.529  82.896  1.00  0.00           C  
HETATM 4855  C4  V00 B 306      53.268  75.589  84.016  1.00  0.00           C  
HETATM 4856  H1  V00 B 306      50.439  74.242  81.017  1.00  0.00           H  
HETATM 4857  H2  V00 B 306      48.689  74.434  81.208  1.00  0.00           H  
HETATM 4858  H3  V00 B 306      49.601  73.419  82.341  1.00  0.00           H  
HETATM 4859  H4  V00 B 306      48.979  75.656  83.319  1.00  0.00           H  
HETATM 4860  H5  V00 B 306      49.939  76.456  82.045  1.00  0.00           H  
HETATM 4861  H6  V00 B 306      52.450  74.675  82.234  1.00  0.00           H  
HETATM 4862  H7  V00 B 306      52.275  76.450  82.292  1.00  0.00           H  
HETATM 4863  H8  V00 B 306      53.061  76.439  84.665  1.00  0.00           H  
HETATM 4864  H9  V00 B 306      53.223  74.678  84.611  1.00  0.00           H  
HETATM 4865  H10 V00 B 306      54.269  75.694  83.597  1.00  0.00           H  
HETATM 4866  C1  V00 B 307      15.629  29.968  96.497  1.00  0.00           C  
HETATM 4867  C2  V00 B 307      16.999  30.600  96.243  1.00  0.00           C  
HETATM 4868  O1  V00 B 307      17.576  30.176  95.026  1.00  0.00           O  
HETATM 4869  C3  V00 B 307      17.019  30.720  93.841  1.00  0.00           C  
HETATM 4870  C4  V00 B 307      17.940  30.336  92.690  1.00  0.00           C  
HETATM 4871  H1  V00 B 307      14.894  30.329  95.777  1.00  0.00           H  
HETATM 4872  H2  V00 B 307      15.289  30.222  97.500  1.00  0.00           H  
HETATM 4873  H3  V00 B 307      15.700  28.884  96.410  1.00  0.00           H  
HETATM 4874  H4  V00 B 307      17.698  30.288  97.029  1.00  0.00           H  
HETATM 4875  H5  V00 B 307      16.916  31.701  96.268  1.00  0.00           H  
HETATM 4876  H6  V00 B 307      16.008  30.322  93.663  1.00  0.00           H  
HETATM 4877  H7  V00 B 307      16.947  31.817  93.923  1.00  0.00           H  
HETATM 4878  H8  V00 B 307      18.938  30.737  92.864  1.00  0.00           H  
HETATM 4879  H9  V00 B 307      18.010  29.251  92.617  1.00  0.00           H  
HETATM 4880  H10 V00 B 307      17.552  30.733  91.752  1.00  0.00           H  
HETATM 4881  C1  V00 B 308      81.974  92.245  49.833  1.00  0.00           C  
HETATM 4882  C2  V00 B 308      83.321  92.886  50.173  1.00  0.00           C  
HETATM 4883  O1  V00 B 308      83.615  93.998  49.354  1.00  0.00           O  
HETATM 4884  C3  V00 B 308      82.893  95.188  49.624  1.00  0.00           C  
HETATM 4885  C4  V00 B 308      83.539  96.305  48.813  1.00  0.00           C  
HETATM 4886  H1  V00 B 308      81.150  92.914  50.081  1.00  0.00           H  
HETATM 4887  H2  V00 B 308      81.856  91.320  50.398  1.00  0.00           H  
HETATM 4888  H3  V00 B 308      81.931  92.017  48.768  1.00  0.00           H  
HETATM 4889  H4  V00 B 308      84.127  92.164  49.994  1.00  0.00           H  
HETATM 4890  H5  V00 B 308      83.342  93.174  51.238  1.00  0.00           H  
HETATM 4891  H6  V00 B 308      81.834  95.080  49.338  1.00  0.00           H  
HETATM 4892  H7  V00 B 308      82.935  95.424  50.700  1.00  0.00           H  
HETATM 4893  H8  V00 B 308      84.583  96.417  49.104  1.00  0.00           H  
HETATM 4894  H9  V00 B 308      83.497  96.064  47.752  1.00  0.00           H  
HETATM 4895  H10 V00 B 308      83.015  97.245  48.988  1.00  0.00           H  
HETATM 4896  C1  V00 B 309      44.631  82.428  82.152  1.00  0.00           C  
HETATM 4897  C2  V00 B 309      43.384  81.868  81.463  1.00  0.00           C  
HETATM 4898  O1  V00 B 309      43.676  81.268  80.219  1.00  0.00           O  
HETATM 4899  C3  V00 B 309      44.314  80.002  80.263  1.00  0.00           C  
HETATM 4900  C4  V00 B 309      44.298  79.436  78.849  1.00  0.00           C  
HETATM 4901  H1  V00 B 309      45.301  81.624  82.457  1.00  0.00           H  
HETATM 4902  H2  V00 B 309      44.338  82.992  83.037  1.00  0.00           H  
HETATM 4903  H3  V00 B 309      45.165  83.089  81.471  1.00  0.00           H  
HETATM 4904  H4  V00 B 309      42.689  82.687  81.243  1.00  0.00           H  
HETATM 4905  H5  V00 B 309      42.877  81.150  82.130  1.00  0.00           H  
HETATM 4906  H6  V00 B 309      45.352  80.097  80.619  1.00  0.00           H  
HETATM 4907  H7  V00 B 309      43.776  79.328  80.950  1.00  0.00           H  
HETATM 4908  H8  V00 B 309      43.271  79.335  78.502  1.00  0.00           H  
HETATM 4909  H9  V00 B 309      44.828  80.109  78.175  1.00  0.00           H  
HETATM 4910  H10 V00 B 309      44.780  78.459  78.832  1.00  0.00           H  
HETATM 4911  C1  V00 B 310      43.271  61.427  26.976  1.00  0.00           C  
HETATM 4912  C2  V00 B 310      44.385  61.177  27.995  1.00  0.00           C  
HETATM 4913  O1  V00 B 310      45.265  60.148  27.595  1.00  0.00           O  
HETATM 4914  C3  V00 B 310      46.179  60.467  26.559  1.00  0.00           C  
HETATM 4915  C4  V00 B 310      47.181  59.323  26.469  1.00  0.00           C  
HETATM 4916  H1  V00 B 310      43.674  61.840  26.052  1.00  0.00           H  
HETATM 4917  H2  V00 B 310      42.549  62.131  27.388  1.00  0.00           H  
HETATM 4918  H3  V00 B 310      42.762  60.491  26.748  1.00  0.00           H  
HETATM 4919  H4  V00 B 310      43.947  60.842  28.943  1.00  0.00           H  
HETATM 4920  H5  V00 B 310      44.942  62.112  28.180  1.00  0.00           H  
HETATM 4921  H6  V00 B 310      45.657  60.586  25.596  1.00  0.00           H  
HETATM 4922  H7  V00 B 310      46.698  61.413  26.786  1.00  0.00           H  
HETATM 4923  H8  V00 B 310      47.703  59.213  27.419  1.00  0.00           H  
HETATM 4924  H9  V00 B 310      46.661  58.392  26.248  1.00  0.00           H  
HETATM 4925  H10 V00 B 310      47.908  59.524  25.682  1.00  0.00           H  
HETATM 4926  C1  V00 B 311      34.094  50.689  35.007  1.00  0.00           C  
HETATM 4927  C2  V00 B 311      35.315  50.073  35.694  1.00  0.00           C  
HETATM 4928  O1  V00 B 311      35.098  49.830  37.068  1.00  0.00           O  
HETATM 4929  C3  V00 B 311      34.265  48.728  37.390  1.00  0.00           C  
HETATM 4930  C4  V00 B 311      34.378  48.498  38.892  1.00  0.00           C  
HETATM 4931  H1  V00 B 311      33.269  49.978  34.968  1.00  0.00           H  
HETATM 4932  H2  V00 B 311      34.354  50.978  33.989  1.00  0.00           H  
HETATM 4933  H3  V00 B 311      33.769  51.573  35.554  1.00  0.00           H  
HETATM 4934  H4  V00 B 311      36.156  50.775  35.646  1.00  0.00           H  
HETATM 4935  H5  V00 B 311      35.607  49.143  35.178  1.00  0.00           H  
HETATM 4936  H6  V00 B 311      33.218  48.935  37.118  1.00  0.00           H  
HETATM 4937  H7  V00 B 311      34.592  47.830  36.840  1.00  0.00           H  
HETATM 4938  H8  V00 B 311      35.412  48.285  39.158  1.00  0.00           H
[truncated: 8,483,932 more chars]
