# Supplementary material for: Charge transfer as a mechanism for chlorophyll fluorescence concentration quenching
Source: Proc Natl Acad Sci U S A. 2023 Jan 23;120(5):e2210811120. doi: 10.1073/pnas.2210811120 (PMC9945999; doi:10.1073/pnas.2210811120)
Supplement: Supplementary file 5 — Dataset S04 (TXT) [file pnas.2210811120.sd04.txt]

<?xml version="1.0" ?>
<System openmmVersion="7.5" type="System" version="1">
	<PeriodicBoxVectors>
		<A x="10.100000000000001" y="0" z="0"/>
		<B x="0" y="10.100000000000001" z="0"/>
		<C x="0" y="0" z="10.100000000000001"/>
	</PeriodicBoxVectors>
	<Particles>
		<Particle mass="24.30506"/>
		<Particle mass="12.01078"/>
		<Particle mass="12.01078"/>
		<Particle mass="1.007947"/>
		<Particle mass="12.01078"/>
		<Particle mass="1.007947"/>
		<Particle mass="12.01078"/>
		<Particle mass="1.007947"/>
		<Particle mass="14.00672"/>
		<Particle mass="12.01078"/>
		<Particle mass="12.01078"/>
		<Particle mass="1.007947"/>
		<Particle mass="12.01078"/>
		<Particle mass="1.007947"/>
		<Particle mass="12.01078"/>
		<Particle mass="12.01078"/>
		<Particle mass="1.007947"/>
		<Particle mass="1.007947"/>
		<Particle mass="1.007947"/>
		<Particle mass="12.01078"/>
		<Particle mass="1.007947"/>
		<Particle mass="1.007947"/>
		<Particle mass="12.01078"/>
		<Particle mass="1.007947"/>
		<Particle mass="1.007947"/>
		<Particle mass="12.01078"/>
		<Particle mass="15.99943"/>
		<Particle mass="15.99943"/>
		<Particle mass="14.00672"/>
		<Particle mass="12.01078"/>
		<Particle mass="12.01078"/>
		<Particle mass="12.01078"/>
		<Particle mass="12.01078"/>
		<Particle mass="12.01078"/>
		<Particle mass="1.007947"/>
		<Particle mass="1.007947"/>
		<Particle mass="1.007947"/>
		<Particle mass="12.01078"/>
		<Particle mass="1.007947"/>
		<Particle mass="12.01078"/>
		<Particle mass="1.007947"/>
		<Particle mass="1.007947"/>
		<Particle mass="14.00672"/>
		<Particle mass="12.01078"/>
		<Particle mass="12.01078"/>
		<Particle mass="12.01078"/>
		<Particle mass="12.01078"/>
		<Particle mass="12.01078"/>
		<Particle mass="1.007947"/>
		<Particle mass="1.007947"/>
		<Particle mass="1.007947"/>
		<Particle mass="12.01078"/>
		<Particle mass="1.007947"/>
		<Particle mass="1.007947"/>
		<Particle mass="12.01078"/>
		<Particle mass="1.007947"/>
		<Particle mass="1.007947"/>
		<Particle mass="1.007947"/>
		<Particle mass="14.00672"/>
		<Particle mass="12.01078"/>
		<Particle mass="12.01078"/>
		<Particle mass="12.01078"/>
		<Particle mass="12.01078"/>
		<Particle mass="12.01078"/>
		<Particle mass="1.007947"/>
		<Particle mass="1.007947"/>
		<Particle mass="1.007947"/>
		<Particle mass="12.01078"/>
		<Particle mass="15.99943"/>
		<Particle mass="12.01078"/>
		<Particle mass="1.007947"/>
		<Particle mass="12.01078"/>
		<Particle mass="15.99943"/>
		<Particle mass="15.99943"/>
		<Particle mass="12.01078"/>
		<Particle mass="1.007947"/>
		<Particle mass="1.007947"/>
		<Particle mass="1.007947"/>
		<Particle mass="12.01078"/>
		<Particle mass="1.007947"/>
		<Particle mass="1.007947"/>
		<Particle mass="12.01078"/>
		<Particle mass="1.007947"/>
		<Particle mass="12.01078"/>
		<Particle mass="12.01078"/>
		<Particle mass="1.007947"/>
		<Particle mass="1.007947"/>
		<Particle mass="1.007947"/>
		<Particle mass="12.01078"/>
		<Particle mass="1.007947"/>
		<Particle mass="1.007947"/>
		<Particle mass="12.01078"/>
		<Particle mass="1.007947"/>
		<Particle mass="1.007947"/>
		<Particle mass="12.01078"/>
		<Particle mass="1.007947"/>
		<Particle mass="1.007947"/>
		<Particle mass="12.01078"/>
		<Particle mass="1.007947"/>
		<Particle mass="12.01078"/>
		<Particle mass="1.007947"/>
		<Particle mass="1.007947"/>
		<Particle mass="1.007947"/>
		<Particle mass="12.01078"/>
		<Particle mass="1.007947"/>
		<Particle mass="1.007947"/>
		<Particle mass="12.01078"/>
		<Particle mass="1.007947"/>
		<Particle mass="1.007947"/>
		<Particle mass="12.01078"/>
		<Particle mass="1.007947"/>
		<Particle mass="1.007947"/>
		<Particle mass="12.01078"/>
		<Particle mass="1.007947"/>
		<Particle mass="12.01078"/>
		<Particle mass="1.007947"/>
		<Particle mass="1.007947"/>
		<Particle mass="1.007947"/>
		<Particle mass="12.01078"/>
		<Particle mass="1.007947"/>
		<Particle mass="1.007947"/>
		<Particle mass="12.01078"/>
		<Particle mass="1.007947"/>
		<Particle mass="1.007947"/>
		<Particle mass="12.01078"/>
		<Particle mass="1.007947"/>
		<Particle mass="1.007947"/>
		<Particle mass="12.01078"/>
		<Particle mass="1.007947"/>
		<Particle mass="12.01078"/>
		<Particle mass="1.007947"/>
		<Particle mass="1.007947"/>
		<Particle mass="1.007947"/>
		<Particle mass="12.01078"/>
		<Particle mass="1.007947"/>
		<Particle mass="1.007947"/>
		<Particle mass="1.007947"/>
		<Particle mass="24.30506"/>
		<Particle mass="12.01078"/>
		<Particle mass="12.01078"/>
		<Particle mass="1.007947"/>
		<Particle mass="12.01078"/>
		<Particle mass="1.007947"/>
		<Particle mass="12.01078"/>
		<Particle mass="1.007947"/>
		<Particle mass="14.00672"/>
		<Particle mass="12.01078"/>
		<Particle mass="12.01078"/>
		<Particle mass="1.007947"/>
		<Particle mass="12.01078"/>
		<Particle mass="1.007947"/>
		<Particle mass="12.01078"/>
		<Particle mass="12.01078"/>
		<Particle mass="1.007947"/>
		<Particle mass="1.007947"/>
		<Particle mass="1.007947"/>
		<Particle mass="12.01078"/>
		<Particle mass="1.007947"/>
		<Particle mass="1.007947"/>
		<Particle mass="12.01078"/>
		<Particle mass="1.007947"/>
		<Particle mass="1.007947"/>
		<Particle mass="12.01078"/>
		<Particle mass="15.99943"/>
		<Particle mass="15.99943"/>
		<Particle mass="14.00672"/>
		<Particle mass="12.01078"/>
		<Particle mass="12.01078"/>
		<Particle mass="12.01078"/>
		<Particle mass="12.01078"/>
		<Particle mass="12.01078"/>
		<Particle mass="1.007947"/>
		<Particle mass="1.007947"/>
		<Particle mass="1.007947"/>
		<Particle mass="12.01078"/>
		<Particle mass="1.007947"/>
		<Particle mass="12.01078"/>
		<Particle mass="1.007947"/>
		<Particle mass="1.007947"/>
		<Particle mass="14.00672"/>
		<Particle mass="12.01078"/>
		<Particle mass="12.01078"/>
		<Particle mass="12.01078"/>
		<Particle mass="12.01078"/>
		<Particle mass="12.01078"/>
		<Particle mass="1.007947"/>
		<Particle mass="1.007947"/>
		<Particle mass="1.007947"/>
		<Particle mass="12.01078"/>
		<Particle mass="1.007947"/>
		<Particle mass="1.007947"/>
		<Particle mass="12.01078"/>
		<Particle mass="1.007947"/>
		<Particle mass="1.007947"/>
		<Particle mass="1.007947"/>
		<Particle mass="14.00672"/>
		<Particle mass="12.01078"/>
		<Particle mass="12.01078"/>
		<Particle mass="12.01078"/>
		<Particle mass="12.01078"/>
		<Particle mass="12.01078"/>
		<Particle mass="1.007947"/>
		<Particle mass="1.007947"/>
		<Particle mass="1.007947"/>
		<Particle mass="12.01078"/>
		<Particle mass="15.99943"/>
		<Particle mass="12.01078"/>
		<Particle mass="1.007947"/>
		<Particle mass="12.01078"/>
		<Particle mass="15.99943"/>
		<Particle mass="15.99943"/>
		<Particle mass="12.01078"/>
		<Particle mass="1.007947"/>
		<Particle mass="1.007947"/>
		<Particle mass="1.007947"/>
		<Particle mass="12.01078"/>
		<Particle mass="1.007947"/>
		<Particle mass="1.007947"/>
		<Particle mass="12.01078"/>
		<Particle mass="1.007947"/>
		<Particle mass="12.01078"/>
		<Particle mass="12.01078"/>
		<Particle mass="1.007947"/>
		<Particle mass="1.007947"/>
		<Particle mass="1.007947"/>
		<Particle mass="12.01078"/>
		<Particle mass="1.007947"/>
		<Particle mass="1.007947"/>
		<Particle mass="12.01078"/>
		<Particle mass="1.007947"/>
		<Particle mass="1.007947"/>
		<Particle mass="12.01078"/>
		<Particle mass="1.007947"/>
		<Particle mass="1.007947"/>
		<Particle mass="12.01078"/>
		<Particle mass="1.007947"/>
		<Particle mass="12.01078"/>
		<Particle mass="1.007947"/>
		<Particle mass="1.007947"/>
		<Particle mass="1.007947"/>
		<Particle mass="12.01078"/>
		<Particle mass="1.007947"/>
		<Particle mass="1.007947"/>
		<Particle mass="12.01078"/>
		<Particle mass="1.007947"/>
		<Particle mass="1.007947"/>
		<Particle mass="12.01078"/>
		<Particle mass="1.007947"/>
		<Particle mass="1.007947"/>
		<Particle mass="12.01078"/>
		<Particle mass="1.007947"/>
		<Particle mass="12.01078"/>
		<Particle mass="1.007947"/>
		<Particle mass="1.007947"/>
		<Particle mass="1.007947"/>
		<Particle mass="12.01078"/>
		<Particle mass="1.007947"/>
		<Particle mass="1.007947"/>
		<Particle mass="12.01078"/>
		<Particle mass="1.007947"/>
		<Particle mass="1.007947"/>
		<Particle mass="12.01078"/>
		<Particle mass="1.007947"/>
		<Particle mass="1.007947"/>
		<Particle mass="12.01078"/>
		<Particle mass="1.007947"/>
		<Particle mass="12.01078"/>
		<Particle mass="1.007947"/>
		<Particle mass="1.007947"/>
		<Particle mass="1.007947"/>
		<Particle mass="12.01078"/>
		<Particle mass="1.007947"/>
		<Particle mass="1.007947"/>
		<Particle mass="1.007947"/>
		<Particle mass="12.01078"/>
		<Particle mass="12.01078"/>
		<Particle mass="15.99943"/>
		<Particle mass="12.01078"/>
		<Particle mass="12.01078"/>
		<Particle mass="1.007947"/>
		<Particle mass="1.007947"/>
		<Particle mass="1.007947"/>
		<Particle mass="1.007947"/>
		<Particle mass="1.007947"/>
		<Particle mass="1.007947"/>
		<Particle mass="1.007947"/>
		<Particle mass="1.007947"/>
		<Particle mass="1.007947"/>
		<Particle mass="1.007947"/>
		<Particle mass="12.01078"/>
		<Particle mass="12.01078"/>
		<Particle mass="15.99943"/>
		<Particle mass="12.01078"/>
		<Particle mass="12.01078"/>
		<Particle mass="1.007947"/>
		<Particle mass="1.007947"/>
		<Particle mass="1.007947"/>
		<Particle mass="1.007947"/>
		<Particle mass="1.007947"/>
		<Particle mass="1.007947"/>
		<Particle mass="1.007947"/>
		<Particle mass="1.007947"/>
		<Particle mass="1.007947"/>
		<Particle mass="1.007947"/>
		<Particle mass="12.01078"/>
		<Particle mass="12.01078"/>
		<Particle mass="15.99943"/>
		<Particle mass="12.01078"/>
		<Particle mass="12.01078"/>
		<Particle mass="1.007947"/>
		<Particle mass="1.007947"/>
		<Particle mass="1.007947"/>
		<Particle mass="1.007947"/>
		<Particle mass="1.007947"/>
		<Particle mass="1.007947"/>
		<Particle mass="1.007947"/>
		<Particle mass="1.007947"/>
		<Particle mass="1.007947"/>
		<Particle mass="1.007947"/>
		<Particle mass="12.01078"/>
		<Particle mass="12.01078"/>
		<Particle mass="15.99943"/>
		<Particle mass="12.01078"/>
		<Particle mass="12.01078"/>
		<Particle mass="1.007947"/>
		<Particle mass="1.007947"/>
		<Particle mass="1.007947"/>
		<Particle mass="1.007947"/>
		<Particle mass="1.007947"/>
		<Particle mass="1.007947"/>
		<Particle mass="1.007947"/>
		<Particle mass="1.007947"/>
		<Particle mass="1.007947"/>
		<Particle mass="1.007947"/>
		<Particle mass="12.01078"/>
		<Particle mass="12.01078"/>
		<Particle mass="15.99943"/>
		<Particle mass="12.01078"/>
		<Particle mass="12.01078"/>
		<Particle mass="1.007947"/>
		<Particle mass="1.007947"/>
		<Particle mass="1.007947"/>
		<Particle mass="1.007947"/>
		<Particle mass="1.007947"/>
		<Particle mass="1.007947"/>
		<Particle mass="1.007947"/>
		<Particle mass="1.007947"/>
		<Particle mass="1.007947"/>
		<Particle mass="1.007947"/>
		<Particle mass="12.01078"/>
		<Particle mass="12.01078"/>
		<Particle mass="15.99943"/>
		<Particle mass="12.01078"/>
		<Particle mass="12.01078"/>
		<Particle mass="1.007947"/>
		<Particle mass="1.007947"/>
		<Particle mass="1.007947"/>
		<Particle mass="1.007947"/>
		<Particle mass="1.007947"/>
		<Particle mass="1.007947"/>
		<Particle mass="1.007947"/>
		<Particle mass="1.007947"/>
		<Particle mass="1.007947"/>
		<Particle mass="1.007947"/>
		<Particle mass="12.01078"/>
		<Particle mass="12.01078"/>
		<Particle mass="15.99943"/>
		<Particle mass="12.01078"/>
		<Particle mass="12.01078"/>
		<Particle mass="1.007947"/>
		<Particle mass="1.007947"/>
		<Particle mass="1.007947"/>
		<Particle mass="1.007947"/>
		<Particle mass="1.007947"/>
		<Particle mass="1.007947"/>
		<Particle mass="1.007947"/>
		<Particle mass="1.007947"/>
		<Particle mass="1.007947"/>
		<Particle mass="1.007947"/>
		<Particle mass="12.01078"/>
		<Particle mass="12.01078"/>
		<Particle mass="15.99943"/>
		<Particle mass="12.01078"/>
		<Particle mass="12.01078"/>
		<Particle mass="1.007947"/>
		<Particle mass="1.007947"/>
		<Particle mass="1.007947"/>
		<Particle mass="1.007947"/>
		<Particle mass="1.007947"/>
		<Particle mass="1.007947"/>
		<Particle mass="1.007947"/>
		<Particle mass="1.007947"/>
		<Particle mass="1.007947"/>
		<Particle mass="1.007947"/>
		<Particle mass="12.01078"/>
		<Particle mass="12.01078"/>
		<Particle mass="15.99943"/>
		<Particle mass="12.01078"/>
		<Particle mass="12.01078"/>
		<Particle mass="1.007947"/>
		<Particle mass="1.007947"/>
		<Particle mass="1.007947"/>
		<Particle mass="1.007947"/>
		<Particle mass="1.007947"/>
		<Particle mass="1.007947"/>
		<Particle mass="1.007947"/>
		<Particle mass="1.007947"/>
		<Particle mass="1.007947"/>
		<Particle mass="1.007947"/>
		<Particle mass="12.01078"/>
		<Particle mass="12.01078"/>
		<Particle mass="15.99943"/>
		<Particle mass="12.01078"/>
		<Particle mass="12.01078"/>
		<Particle mass="1.007947"/>
		<Particle mass="1.007947"/>
		<Particle mass="1.007947"/>
		<Particle mass="1.007947"/>
		<Particle mass="1.007947"/>
		<Particle mass="1.007947"/>
		<Particle mass="1.007947"/>
		<Particle mass="1.007947"/>
		<Particle mass="1.007947"/>
		<Particle mass="1.007947"/>
		<Particle mass="12.01078"/>
		<Particle mass="12.01078"/>
		<Particle mass="15.99943"/>
		<Particle mass="12.01078"/>
		<Particle mass="12.01078"/>
		<Particle mass="1.007947"/>
		<Particle mass="1.007947"/>
		<Particle mass="1.007947"/>
		<Particle mass="1.007947"/>
		<Particle mass="1.007947"/>
		<Particle mass="1.007947"/>
		<Particle mass="1.007947"/>
		<Particle mass="1.007947"/>
		<Particle mass="1.007947"/>
		<Particle mass="1.007947"/>
		<Particle mass="12.01078"/>
		<Particle mass="12.01078"/>
		<Particle mass="15.99943"/>
		<Particle mass="12.01078"/>
		<Particle mass="12.01078"/>
		<Particle mass="1.007947"/>
		<Particle mass="1.007947"/>
		<Particle mass="1.007947"/>
		<Particle mass="1.007947"/>
		<Particle mass="1.007947"/>
		<Particle mass="1.007947"/>
		<Particle mass="1.007947"/>
		<Particle mass="1.007947"/>
		<Particle mass="1.007947"/>
		<Particle mass="1.007947"/>
		<Particle mass="12.01078"/>
		<Particle mass="12.01078"/>
		<Particle mass="15.99943"/>
		<Particle mass="12.01078"/>
		<Particle mass="12.01078"/>
		<Particle mass="1.007947"/>
		<Particle mass="1.007947"/>
		<Particle mass="1.007947"/>
		<Particle mass="1.007947"/>
		<Particle mass="1.007947"/>
		<Particle mass="1.007947"/>
		<Particle mass="1.007947"/>
		<Particle mass="1.007947"/>
		<Particle mass="1.007947"/>
		<Particle mass="1.007947"/>
		<Particle mass="12.01078"/>
		<Particle mass="12.01078"/>
		<Particle mass="15.99943"/>
		<Particle mass="12.01078"/>
		<Particle mass="12.01078"/>
		<Particle mass="1.007947"/>
		<Particle mass="1.007947"/>
		<Particle mass="1.007947"/>
		<Particle mass="1.007947"/>
		<Particle mass="1.007947"/>
		<Particle mass="1.007947"/>
		<Particle mass="1.007947"/>
		<Particle mass="1.007947"/>
		<Particle mass="1.007947"/>
		<Particle mass="1.007947"/>
		<Particle mass="12.01078"/>
		<Particle mass="12.01078"/>
		<Particle mass="15.99943"/>
		<Particle mass="12.01078"/>
		<Particle mass="12.01078"/>
		<Particle mass="1.007947"/>
		<Particle mass="1.007947"/>
		<Particle mass="1.007947"/>
		<Particle mass="1.007947"/>
		<Particle mass="1.007947"/>
		<Particle mass="1.007947"/>
		<Particle mass="1.007947"/>
		<Particle mass="1.007947"/>
		<Particle mass="1.007947"/>
		<Particle mass="1.007947"/>
		<Particle mass="12.01078"/>
		<Particle mass="12.01078"/>
		<Particle mass="15.99943"/>
		<Particle mass="12.01078"/>
		<Particle mass="12.01078"/>
		<Particle mass="1.007947"/>
		<Particle mass="1.007947"/>
		<Particle mass="1.007947"/>
		<Particle mass="1.007947"/>
		<Particle mass="1.007947"/>
		<Particle mass="1.007947"/>
		<Particle mass="1.007947"/>
		<Particle mass="1.007947"/>
		<Particle mass="1.007947"/>
		<Particle mass="1.007947"/>
		<Particle mass="12.01078"/>
		<Particle mass="12.01078"/>
		<Particle mass="15.99943"/>
		<Particle mass="12.01078"/>
		<Particle mass="12.01078"/>
		<Particle mass="1.007947"/>
		<Particle mass="1.007947"/>
		<Particle mass="1.007947"/>
		<Particle mass="1.007947"/>
		<Particle mass="1.007947"/>
		<Particle mass="1.007947"/>
		<Particle mass="1.007947"/>
		<Particle mass="1.007947"/>
		<Particle mass="1.007947"/>
		<Particle mass="1.007947"/>
		<Particle mass="12.01078"/>
		<Particle mass="12.01078"/>
		<Particle mass="15.99943"/>
		<Particle mass="12.01078"/>
		<Particle mass="12.01078"/>
		<Particle mass="1.007947"/>
		<Particle mass="1.007947"/>
		<Particle mass="1.007947"/>
		<Particle mass="1.007947"/>
		<Particle mass="1.007947"/>
		<Particle mass="1.007947"/>
		<Particle mass="1.007947"/>
		<Particle mass="1.007947"/>
		<Particle mass="1.007947"/>
		<Particle mass="1.007947"/>
		<Particle mass="12.01078"/>
		<Particle mass="12.01078"/>
		<Particle mass="15.99943"/>
		<Particle mass="12.01078"/>
		<Particle mass="12.01078"/>
		<Particle mass="1.007947"/>
		<Particle mass="1.007947"/>
		<Particle mass="1.007947"/>
		<Particle mass="1.007947"/>
		<Particle mass="1.007947"/>
		<Particle mass="1.007947"/>
		<Particle mass="1.007947"/>
		<Particle mass="1.007947"/>
		<Particle mass="1.007947"/>
		<Particle mass="1.007947"/>
		<Particle mass="12.01078"/>
		<Particle mass="12.01078"/>
		<Particle mass="15.99943"/>
		<Particle mass="12.01078"/>
		<Particle mass="12.01078"/>
		<Particle mass="1.007947"/>
		<Particle mass="1.007947"/>
		<Particle mass="1.007947"/>
		<Particle mass="1.007947"/>
		<Particle mass="1.007947"/>
		<Particle mass="1.007947"/>
		<Particle mass="1.007947"/>
		<Particle mass="1.007947"/>
		<Particle mass="1.007947"/>
		<Particle mass="1.007947"/>
		<Particle mass="12.01078"/>
		<Particle mass="12.01078"/>
		<Particle mass="15.99943"/>
		<Particle mass="12.01078"/>
		<Particle mass="12.01078"/>
		<Particle mass="1.007947"/>
		<Particle mass="1.007947"/>
		<Particle mass="1.007947"/>
		<Particle mass="1.007947"/>
		<Particle mass="1.007947"/>
		<Particle mass="1.007947"/>
		<Particle mass="1.007947"/>
		<Particle mass="1.007947"/>
		<Particle mass="1.007947"/>
		<Particle mass="1.007947"/>
		<Particle mass="12.01078"/>
		<Particle mass="12.01078"/>
		<Particle mass="15.99943"/>
		<Particle mass="12.01078"/>
		<Particle mass="12.01078"/>
		<Particle mass="1.007947"/>
		<Particle mass="1.007947"/>
		<Particle mass="1.007947"/>
		<Particle mass="1.007947"/>
		<Particle mass="1.007947"/>
		<Particle mass="1.007947"/>
		<Particle mass="1.007947"/>
		<Particle mass="1.007947"/>
		<Particle mass="1.007947"/>
		<Particle mass="1.007947"/>
		<Particle mass="12.01078"/>
		<Particle mass="12.01078"/>
		<Particle mass="15.99943"/>
		<Particle mass="12.01078"/>
		<Particle mass="12.01078"/>
		<Particle mass="1.007947"/>
		<Particle mass="1.007947"/>
		<Particle mass="1.007947"/>
		<Particle mass="1.007947"/>
		<Particle mass="1.007947"/>
		<Particle mass="1.007947"/>
		<Particle mass="1.007947"/>
		<Particle mass="1.007947"/>
		<Particle mass="1.007947"/>
		<Particle mass="1.007947"/>
		<Particle mass="12.01078"/>
		<Particle mass="12.01078"/>
		<Particle mass="15.99943"/>
		<Particle mass="12.01078"/>
		<Particle mass="12.01078"/>
		<Particle mass="1.007947"/>
		<Particle mass="1.007947"/>
		<Particle mass="1.007947"/>
		<Particle mass="1.007947"/>
		<Particle mass="1.007947"/>
		<Particle mass="1.007947"/>
		<Particle mass="1.007947"/>
		<Particle mass="1.007947"/>
		<Particle mass="1.007947"/>
		<Particle mass="1.007947"/>
		<Particle mass="12.01078"/>
		<Particle mass="12.01078"/>
		<Particle mass="15.99943"/>
		<Particle mass="12.01078"/>
		<Particle mass="12.01078"/>
		<Particle mass="1.007947"/>
		<Particle mass="1.007947"/>
		<Particle mass="1.007947"/>
		<Particle mass="1.007947"/>
		<Particle mass="1.007947"/>
		<Particle mass="1.007947"/>
		<Particle mass="1.007947"/>
		<Particle mass="1.007947"/>
		<Particle mass="1.007947"/>
		<Particle mass="1.007947"/>
		<Particle mass="12.01078"/>
		<Particle mass="12.01078"/>
		<Particle mass="15.99943"/>
		<Particle mass="12.01078"/>
		<Particle mass="12.01078"/>
		<Particle mass="1.007947"/>
		<Particle mass="1.007947"/>
		<Particle mass="1.007947"/>
		<Particle mass="1.007947"/>
		<Particle mass="1.007947"/>
		<Particle mass="1.007947"/>
		<Particle mass="1.007947"/>
		<Particle mass="1.007947"/>
		<Particle mass="1.007947"/>
		<Particle mass="1.007947"/>
		<Particle mass="12.01078"/>
		<Particle mass="12.01078"/>
		<Particle mass="15.99943"/>
		<Particle mass="12.01078"/>
		<Particle mass="12.01078"/>
		<Particle mass="1.007947"/>
		<Particle mass="1.007947"/>
		<Particle mass="1.007947"/>
		<Particle mass="1.007947"/>
		<Particle mass="1.007947"/>
		<Particle mass="1.007947"/>
		<Particle mass="1.007947"/>
		<Particle mass="1.007947"/>
		<Particle mass="1.007947"/>
		<Particle mass="1.007947"/>
		<Particle mass="12.01078"/>
		<Particle mass="12.01078"/>
		<Particle mass="15.99943"/>
		<Particle mass="12.01078"/>
		<Particle mass="12.01078"/>
		<Particle mass="1.007947"/>
		<Particle mass="1.007947"/>
		<Particle mass="1.007947"/>
		<Particle mass="1.007947"/>
		<Particle mass="1.007947"/>
		<Particle mass="1.007947"/>
		<Particle mass="1.007947"/>
		<Particle mass="1.007947"/>
		<Particle mass="1.007947"/>
		<Particle mass="1.007947"/>
		<Particle mass="12.01078"/>
		<Particle mass="12.01078"/>
		<Particle mass="15.99943"/>
		<Particle mass="12.01078"/>
		<Particle mass="12.01078"/>
		<Particle mass="1.007947"/>
		<Particle mass="1.007947"/>
		<Particle mass="1.007947"/>
		<Particle mass="1.007947"/>
		<Particle mass="1.007947"/>
		<Particle mass="1.007947"/>
		<Particle mass="1.007947"/>
		<Particle mass="1.007947"/>
		<Particle mass="1.007947"/>
		<Particle mass="1.007947"/>
		<Particle mass="12.01078"/>
		<Particle mass="12.01078"/>
		<Particle mass="15.99943"/>
		<Particle mass="12.01078"/>
		<Particle mass="12.01078"/>
		<Particle mass="1.007947"/>
		<Particle mass="1.007947"/>
		<Particle mass="1.007947"/>
		<Particle mass="1.007947"/>
		<Particle mass="1.007947"/>
		<Particle mass="1.007947"/>
		<Particle mass="1.007947"/>
		<Particle mass="1.007947"/>
		<Particle mass="1.007947"/>
		<Particle mass="1.007947"/>
		<Particle mass="12.01078"/>
		<Particle mass="12.01078"/>
		<Particle mass="15.99943"/>
		<Particle mass="12.01078"/>
		<Particle mass="12.01078"/>
		<Particle mass="1.007947"/>
		<Particle mass="1.007947"/>
		<Particle mass="1.007947"/>
		<Particle mass="1.007947"/>
		<Particle mass="1.007947"/>
		<Particle mass="1.007947"/>
		<Particle mass="1.007947"/>
		<Particle mass="1.007947"/>
		<Particle mass="1.007947"/>
		<Particle mass="1.007947"/>
		<Particle mass="12.01078"/>
		<Particle mass="12.01078"/>
		<Particle mass="15.99943"/>
		<Particle mass="12.01078"/>
		<Particle mass="12.01078"/>
		<Particle mass="1.007947"/>
		<Particle mass="1.007947"/>
		<Particle mass="1.007947"/>
		<Particle mass="1.007947"/>
		<Particle mass="1.007947"/>
		<Particle mass="1.007947"/>
		<Particle mass="1.007947"/>
		<Particle mass="1.007947"/>
		<Particle mass="1.007947"/>
		<Particle mass="1.007947"/>
		<Particle mass="12.01078"/>
		<Particle mass="12.01078"/>
		<Particle mass="15.99943"/>
		<Particle mass="12.01078"/>
		<Particle mass="12.01078"/>
		<Particle mass="1.007947"/>
		<Particle mass="1.007947"/>
		<Particle mass="1.007947"/>
		<Particle mass="1.007947"/>
		<Particle mass="1.007947"/>
		<Particle mass="1.007947"/>
		<Particle mass="1.007947"/>
		<Particle mass="1.007947"/>
		<Particle mass="1.007947"/>
		<Particle mass="1.007947"/>
		<Particle mass="12.01078"/>
		<Particle mass="12.01078"/>
		<Particle mass="15.99943"/>
		<Particle mass="12.01078"/>
		<Particle mass="12.01078"/>
		<Particle mass="1.007947"/>
		<Particle mass="1.007947"/>
		<Particle mass="1.007947"/>
		<Particle mass="1.007947"/>
		<Particle mass="1.007947"/>
		<Particle mass="1.007947"/>
		<Particle mass="1.007947"/>
		<Particle mass="1.007947"/>
		<Particle mass="1.007947"/>
		<Particle mass="1.007947"/>
		<Particle mass="12.01078"/>
		<Particle mass="12.01078"/>
		<Particle mass="15.99943"/>
		<Particle mass="12.01078"/>
		<Particle mass="12.01078"/>
		<Particle mass="1.007947"/>
		<Particle mass="1.007947"/>
		<Particle mass="1.007947"/>
		<Particle mass="1.007947"/>
		<Particle mass="1.007947"/>
		<Particle mass="1.007947"/>
		<Particle mass="1.007947"/>
		<Particle mass="1.007947"/>
		<Particle mass="1.007947"/>
		<Particle mass="1.007947"/>
		<Particle mass="12.01078"/>
		<Particle mass="12.01078"/>
		<Particle mass="15.99943"/>
		<Particle mass="12.01078"/>
		<Particle mass="12.01078"/>
		<Particle mass="1.007947"/>
		<Particle mass="1.007947"/>
		<Particle mass="1.007947"/>
		<Particle mass="1.007947"/>
		<Particle mass="1.007947"/>
		<Particle mass="1.007947"/>
		<Particle mass="1.007947"/>
		<Particle mass="1.007947"/>
		<Particle mass="1.007947"/>
		<Particle mass="1.007947"/>
		<Particle mass="12.01078"/>
		<Particle mass="12.01078"/>
		<Particle mass="15.99943"/>
		<Particle mass="12.01078"/>
		<Particle mass="12.01078"/>
		<Particle mass="1.007947"/>
		<Particle mass="1.007947"/>
		<Particle mass="1.007947"/>
		<Particle mass="1.007947"/>
		<Particle mass="1.007947"/>
		<Particle mass="1.007947"/>
		<Particle mass="1.007947"/>
		<Particle mass="1.007947"/>
		<Particle mass="1.007947"/>
		<Particle mass="1.007947"/>
		<Particle mass="12.01078"/>
		<Particle mass="12.01078"/>
		<Particle mass="15.99943"/>
		<Particle mass="12.01078"/>
		<Particle mass="12.01078"/>
		<Particle mass="1.007947"/>
		<Particle mass="1.007947"/>
		<Particle mass="1.007947"/>
		<Particle mass="1.007947"/>
		<Particle mass="1.007947"/>
		<Particle mass="1.007947"/>
		<Particle mass="1.007947"/>
		<Particle mass="1.007947"/>
		<Particle mass="1.007947"/>
		<Particle mass="1.007947"/>
		<Particle mass="12.01078"/>
		<Particle mass="12.01078"/>
		<Particle mass="15.99943"/>
		<Particle mass="12.01078"/>
		<Particle mass="12.01078"/>
		<Particle mass="1.007947"/>
		<Particle mass="1.007947"/>
		<Particle mass="1.007947"/>
		<Particle mass="1.007947"/>
		<Particle mass="1.007947"/>
		<Particle mass="1.007947"/>
		<Particle mass="1.007947"/>
		<Particle mass="1.007947"/>
		<Particle mass="1.007947"/>
		<Particle mass="1.007947"/>
		<Particle mass="12.01078"/>
		<Particle mass="12.01078"/>
		<Particle mass="15.99943"/>
		<Particle mass="12.01078"/>
		<Particle mass="12.01078"/>
		<Particle mass="1.007947"/>
		<Particle mass="1.007947"/>
		<Particle mass="1.007947"/>
		<Particle mass="1.007947"/>
		<Particle mass="1.007947"/>
		<Particle mass="1.007947"/>
		<Particle mass="1.007947"/>
		<Particle mass="1.007947"/>
		<Particle mass="1.007947"/>
		<Particle mass="1.007947"/>
		<Particle mass="12.01078"/>
		<Particle mass="12.01078"/>
		<Particle mass="15.99943"/>
		<Particle mass="12.01078"/>
		<Particle mass="12.01078"/>
		<Particle mass="1.007947"/>
		<Particle mass="1.007947"/>
		<Particle mass="1.007947"/>
		<Particle mass="1.007947"/>
		<Particle mass="1.007947"/>
		<Particle mass="1.007947"/>
		<Particle mass="1.007947"/>
		<Particle mass="1.007947"/>
		<Particle mass="1.007947"/>
		<Particle mass="1.007947"/>
		<Particle mass="12.01078"/>
		<Particle mass="12.01078"/>
		<Particle mass="15.99943"/>
		<Particle mass="12.01078"/>
		<Particle mass="12.01078"/>
		<Particle mass="1.007947"/>
		<Particle mass="1.007947"/>
		<Particle mass="1.007947"/>
		<Particle mass="1.007947"/>
		<Particle mass="1.007947"/>
		<Particle mass="1.007947"/>
		<Particle mass="1.007947"/>
		<Particle mass="1.007947"/>
		<Particle mass="1.007947"/>
		<Particle mass="1.007947"/>
		<Particle mass="12.01078"/>
		<Particle mass="12.01078"/>
		<Particle mass="15.99943"/>
		<Particle mass="12.01078"/>
		<Particle mass="12.01078"/>
		<Particle mass="1.007947"/>
		<Particle mass="1.007947"/>
		<Particle mass="1.007947"/>
		<Particle mass="1.007947"/>
		<Particle mass="1.007947"/>
		<Particle mass="1.007947"/>
		<Particle mass="1.007947"/>
		<Particle mass="1.007947"/>
		<Particle mass="1.007947"/>
		<Particle mass="1.007947"/>
		<Particle mass="12.01078"/>
		<Particle mass="12.01078"/>
		<Particle mass="15.99943"/>
		<Particle mass="12.01078"/>
		<Particle mass="12.01078"/>
		<Particle mass="1.007947"/>
		<Particle mass="1.007947"/>
		<Particle mass="1.007947"/>
		<Particle mass="1.007947"/>
		<Particle mass="1.007947"/>
		<Particle mass="1.007947"/>
		<Particle mass="1.007947"/>
		<Particle mass="1.007947"/>
		<Particle mass="1.007947"/>
		<Particle mass="1.007947"/>
		<Particle mass="12.01078"/>
		<Particle mass="12.01078"/>
		<Particle mass="15.99943"/>
		<Particle mass="12.01078"/>
		<Particle mass="12.01078"/>
		<Particle mass="1.007947"/>
		<Particle mass="1.007947"/>
		<Particle mass="1.007947"/>
		<Particle mass="1.007947"/>
		<Particle mass="1.007947"/>
		<Particle mass="1.007947"/>
		<Particle mass="1.007947"/>
		<Particle mass="1.007947"/>
		<Particle mass="1.007947"/>
		<Particle mass="1.007947"/>
		<Particle mass="12.01078"/>
		<Particle mass="12.01078"/>
		<Particle mass="15.99943"/>
		<Particle mass="12.01078"/>
		<Particle mass="12.01078"/>
		<Particle mass="1.007947"/>
		<Particle mass="1.007947"/>
		<Particle mass="1.007947"/>
		<Particle mass="1.007947"/>
		<Particle mass="1.007947"/>
		<Particle mass="1.007947"/>
		<Particle mass="1.007947"/>
		<Particle mass="1.007947"/>
		<Particle mass="1.007947"/>
		<Particle mass="1.007947"/>
		<Particle mass="12.01078"/>
		<Particle mass="12.01078"/>
		<Particle mass="15.99943"/>
		<Particle mass="12.01078"/>
		<Particle mass="12.01078"/>
		<Particle mass="1.007947"/>
		<Particle mass="1.007947"/>
		<Particle mass="1.007947"/>
		<Particle mass="1.007947"/>
		<Particle mass="1.007947"/>
		<Particle mass="1.007947"/>
		<Particle mass="1.007947"/>
		<Particle mass="1.007947"/>
		<Particle mass="1.007947"/>
		<Particle mass="1.007947"/>
		<Particle mass="12.01078"/>
		<Particle mass="12.01078"/>
		<Particle mass="15.99943"/>
		<Particle mass="12.01078"/>
		<Particle mass="12.01078"/>
		<Particle mass="1.007947"/>
		<Particle mass="1.007947"/>
		<Particle mass="1.007947"/>
		<Particle mass="1.007947"/>
		<Particle mass="1.007947"/>
		<Particle mass="1.007947"/>
		<Particle mass="1.007947"/>
		<Particle mass="1.007947"/>
		<Particle mass="1.007947"/>
		<Particle mass="1.007947"/>
		<Particle mass="12.01078"/>
		<Particle mass="12.01078"/>
		<Particle mass="15.99943"/>
		<Particle mass="12.01078"/>
		<Particle mass="12.01078"/>
		<Particle mass="1.007947"/>
		<Particle mass="1.007947"/>
		<Particle mass="1.007947"/>
		<Particle mass="1.007947"/>
		<Particle mass="1.007947"/>
		<Particle mass="1.007947"/>
		<Particle mass="1.007947"/>
		<Particle mass="1.007947"/>
		<Particle mass="1.007947"/>
		<Particle mass="1.007947"/>
		<Particle mass="12.01078"/>
		<Particle mass="12.01078"/>
		<Particle mass="15.99943"/>
		<Particle mass="12.01078"/>
		<Particle mass="12.01078"/>
		<Particle mass="1.007947"/>
		<Particle mass="1.007947"/>
		<Particle mass="1.007947"/>
		<Particle mass="1.007947"/>
		<Particle mass="1.007947"/>
		<Particle mass="1.007947"/>
		<Particle mass="1.007947"/>
		<Particle mass="1.007947"/>
		<Particle mass="1.007947"/>
		<Particle mass="1.007947"/>
		<Particle mass="12.01078"/>
		<Particle mass="12.01078"/>
		<Particle mass="15.99943"/>
		<Particle mass="12.01078"/>
		<Particle mass="12.01078"/>
		<Particle mass="1.007947"/>
		<Particle mass="1.007947"/>
		<Particle mass="1.007947"/>
		<Particle mass="1.007947"/>
		<Particle mass="1.007947"/>
		<Particle mass="1.007947"/>
		<Particle mass="1.007947"/>
		<Particle mass="1.007947"/>
		<Particle mass="1.007947"/>
		<Particle mass="1.007947"/>
		<Particle mass="12.01078"/>
		<Particle mass="12.01078"/>
		<Particle mass="15.99943"/>
		<Particle mass="12.01078"/>
		<Particle mass="12.01078"/>
		<Particle mass="1.007947"/>
		<Particle mass="1.007947"/>
		<Particle mass="1.007947"/>
		<Particle mass="1.007947"/>
		<Particle mass="1.007947"/>
		<Particle mass="1.007947"/>
		<Particle mass="1.007947"/>
		<Particle mass="1.007947"/>
		<Particle mass="1.007947"/>
		<Particle mass="1.007947"/>
		<Particle mass="12.01078"/>
		<Particle mass="12.01078"/>
		<Particle mass="15.99943"/>
		<Particle mass="12.01078"/>
		<Particle mass="12.01078"/>
		<Particle mass="1.007947"/>
		<Particle mass="1.007947"/>
		<Particle mass="1.007947"/>
		<Particle mass="1.007947"/>
		<Particle mass="1.007947"/>
		<Particle mass="1.007947"/>
		<Particle mass="1.007947"/>
		<Particle mass="1.007947"/>
		<Particle mass="1.007947"/>
		<Particle mass="1.007947"/>
		<Particle mass="12.01078"/>
		<Particle mass="12.01078"/>
		<Particle mass="15.99943"/>
		<Particle mass="12.01078"/>
		<Particle mass="12.01078"/>
		<Particle mass="1.007947"/>
		<Particle mass="1.007947"/>
		<Particle mass="1.007947"/>
		<Particle mass="1.007947"/>
		<Particle mass="1.007947"/>
		<Particle mass="1.007947"/>
		<Particle mass="1.007947"/>
		<Particle mass="1.007947"/>
		<Particle mass="1.007947"/>
		<Particle mass="1.007947"/>
		<Particle mass="12.01078"/>
		<Particle mass="12.01078"/>
		<Particle mass="15.99943"/>
		<Particle mass="12.01078"/>
		<Particle mass="12.01078"/>
		<Particle mass="1.007947"/>
		<Particle mass="1.007947"/>
		<Particle mass="1.007947"/>
		<Particle mass="1.007947"/>
		<Particle mass="1.007947"/>
		<Particle mass="1.007947"/>
		<Particle mass="1.007947"/>
		<Particle mass="1.007947"/>
		<Particle mass="1.007947"/>
		<Particle mass="1.007947"/>
		<Particle mass="12.01078"/>
		<Particle mass="12.01078"/>
		<Particle mass="15.99943"/>
		<Particle mass="12.01078"/>
		<Particle mass="12.01078"/>
		<Particle mass="1.007947"/>
		<Particle mass="1.007947"/>
		<Particle mass="1.007947"/>
		<Particle mass="1.007947"/>
		<Particle mass="1.007947"/>
		<Particle mass="1.007947"/>
		<Particle mass="1.007947"/>
		<Particle mass="1.007947"/>
		<Particle mass="1.007947"/>
		<Particle mass="1.007947"/>
		<Particle mass="12.01078"/>
		<Particle mass="12.01078"/>
		<Particle mass="15.99943"/>
		<Particle mass="12.01078"/>
		<Particle mass="12.01078"/>
		<Particle mass="1.007947"/>
		<Particle mass="1.007947"/>
		<Particle mass="1.007947"/>
		<Particle mass="1.007947"/>
		<Particle mass="1.007947"/>
		<Particle mass="1.007947"/>
		<Particle mass="1.007947"/>
		<Particle mass="1.007947"/>
		<Particle mass="1.007947"/>
		<Particle mass="1.007947"/>
		<Particle mass="12.01078"/>
		<Particle mass="12.01078"/>
		<Particle mass="15.99943"/>
		<Particle mass="12.01078"/>
		<Particle mass="12.01078"/>
		<Particle mass="1.007947"/>
		<Particle mass="1.007947"/>
		<Particle mass="1.007947"/>
		<Particle mass="1.007947"/>
		<Particle mass="1.007947"/>
		<Particle mass="1.007947"/>
		<Particle mass="1.007947"/>
		<Particle mass="1.007947"/>
		<Particle mass="1.007947"/>
		<Particle mass="1.007947"/>
		<Particle mass="12.01078"/>
		<Particle mass="12.01078"/>
		<Particle mass="15.99943"/>
		<Particle mass="12.01078"/>
		<Particle mass="12.01078"/>
		<Particle mass="1.007947"/>
		<Particle mass="1.007947"/>
		<Particle mass="1.007947"/>
		<Particle mass="1.007947"/>
		<Particle mass="1.007947"/>
		<Particle mass="1.007947"/>
		<Particle mass="1.007947"/>
		<Particle mass="1.007947"/>
		<Particle mass="1.007947"/>
		<Particle mass="1.007947"/>
		<Particle mass="12.01078"/>
		<Particle mass="12.01078"/>
		<Particle mass="15.99943"/>
		<Particle mass="12.01078"/>
		<Particle mass="12.01078"/>
		<Particle mass="1.007947"/>
		<Particle mass="1.007947"/>
		<Particle mass="1.007947"/>
		<Particle mass="1.007947"/>
		<Particle mass="1.007947"/>
		<Particle mass="1.007947"/>
		<Particle mass="1.007947"/>
		<Particle mass="1.007947"/>
		<Particle mass="1.007947"/>
		<Particle mass="1.007947"/>
		<Particle mass="12.01078"/>
		<Particle mass="12.01078"/>
		<Particle mass="15.99943"/>
		<Particle mass="12.01078"/>
		<Particle mass="12.01078"/>
		<Particle mass="1.007947"/>
		<Particle mass="1.007947"/>
		<Particle mass="1.007947"/>
		<Particle mass="1.007947"/>
		<Particle mass="1.007947"/>
		<Particle mass="1.007947"/>
		<Particle mass="1.007947"/>
		<Particle mass="1.007947"/>
		<Particle mass="1.007947"/>
		<Particle mass="1.007947"/>
		<Particle mass="12.01078"/>
		<Particle mass="12.01078"/>
		<Particle mass="15.99943"/>
		<Particle mass="12.01078"/>
		<Particle mass="12.01078"/>
		<Particle mass="1.007947"/>
		<Particle mass="1.007947"/>
		<Particle mass="1.007947"/>
		<Particle mass="1.007947"/>
		<Particle mass="1.007947"/>
		<Particle mass="1.007947"/>
		<Particle mass="1.007947"/>
		<Particle mass="1.007947"/>
		<Particle mass="1.007947"/>
		<Particle mass="1.007947"/>
		<Particle mass="12.01078"/>
		<Particle mass="12.01078"/>
		<Particle mass="15.99943"/>
		<Particle mass="12.01078"/>
		<Particle mass="12.01078"/>
		<Particle mass="1.007947"/>
		<Particle mass="1.007947"/>
		<Particle mass="1.007947"/>
		<Particle mass="1.007947"/>
		<Particle mass="1.007947"/>
		<Particle mass="1.007947"/>
		<Particle mass="1.007947"/>
		<Particle mass="1.007947"/>
		<Particle mass="1.007947"/>
		<Particle mass="1.007947"/>
		<Particle mass="12.01078"/>
		<Particle mass="12.01078"/>
		<Particle mass="15.99943"/>
		<Particle mass="12.01078"/>
		<Particle mass="12.01078"/>
		<Particle mass="1.007947"/>
		<Particle mass="1.007947"/>
		<Particle mass="1.007947"/>
		<Particle mass="1.007947"/>
		<Particle mass="1.007947"/>
		<Particle mass="1.007947"/>
		<Particle mass="1.007947"/>
		<Particle mass="1.007947"/>
		<Particle mass="1.007947"/>
		<Particle mass="1.007947"/>
		<Particle mass="12.01078"/>
		<Particle mass="12.01078"/>
		<Particle mass="15.99943"/>
		<Particle mass="12.01078"/>
		<Particle mass="12.01078"/>
		<Particle mass="1.007947"/>
		<Particle mass="1.007947"/>
		<Particle mass="1.007947"/>
		<Particle mass="1.007947"/>
		<Particle mass="1.007947"/>
		<Particle mass="1.007947"/>
		<Particle mass="1.007947"/>
		<Particle mass="1.007947"/>
		<Particle mass="1.007947"/>
		<Particle mass="1.007947"/>
		<Particle mass="12.01078"/>
		<Particle mass="12.01078"/>
		<Particle mass="15.99943"/>
		<Particle mass="12.01078"/>
		<Particle mass="12.01078"/>
		<Particle mass="1.007947"/>
		<Particle mass="1.007947"/>
		<Particle mass="1.007947"/>
		<Particle mass="1.007947"/>
		<Particle mass="1.007947"/>
		<Particle mass="1.007947"/>
		<Particle mass="1.007947"/>
		<Particle mass="1.007947"/>
		<Particle mass="1.007947"/>
		<Particle mass="1.007947"/>
		<Particle mass="12.01078"/>
		<Particle mass="12.01078"/>
		<Particle mass="15.99943"/>
		<Particle mass="12.01078"/>
		<Particle mass="12.01078"/>
		<Particle mass="1.007947"/>
		<Particle mass="1.007947"/>
		<Particle mass="1.007947"/>
		<Particle mass="1.007947"/>
		<Particle mass="1.007947"/>
		<Particle mass="1.007947"/>
		<Particle mass="1.007947"/>
		<Particle mass="1.007947"/>
		<Particle mass="1.007947"/>
		<Particle mass="1.007947"/>
		<Particle mass="12.01078"/>
		<Particle mass="12.01078"/>
		<Particle mass="15.99943"/>
		<Particle mass="12.01078"/>
		<Particle mass="12.01078"/>
		<Particle mass="1.007947"/>
		<Particle mass="1.007947"/>
		<Particle mass="1.007947"/>
		<Particle mass="1.007947"/>
		<Particle mass="1.007947"/>
		<Particle mass="1.007947"/>
		<Particle mass="1.007947"/>
		<Particle mass="1.007947"/>
		<Particle mass="1.007947"/>
		<Particle mass="1.007947"/>
		<Particle mass="12.01078"/>
		<Particle mass="12.01078"/>
		<Particle mass="15.99943"/>
		<Particle mass="12.01078"/>
		<Particle mass="12.01078"/>
		<Particle mass="1.007947"/>
		<Particle mass="1.007947"/>
		<Particle mass="1.007947"/>
		<Particle mass="1.007947"/>
		<Particle mass="1.007947"/>
		<Particle mass="1.007947"/>
		<Particle mass="1.007947"/>
		<Particle mass="1.007947"/>
		<Particle mass="1.007947"/>
		<Particle mass="1.007947"/>
		<Particle mass="12.01078"/>
		<Particle mass="12.01078"/>
		<Particle mass="15.99943"/>
		<Particle mass="12.01078"/>
		<Particle mass="12.01078"/>
		<Particle mass="1.007947"/>
		<Particle mass="1.007947"/>
		<Particle mass="1.007947"/>
		<Particle mass="1.007947"/>
		<Particle mass="1.007947"/>
		<Particle mass="1.007947"/>
		<Particle mass="1.007947"/>
		<Particle mass="1.007947"/>
		<Particle mass="1.007947"/>
		<Particle mass="1.007947"/>
		<Particle mass="12.01078"/>
		<Particle mass="12.01078"/>
		<Particle mass="15.99943"/>
		<Particle mass="12.01078"/>
		<Particle mass="12.01078"/>
		<Particle mass="1.007947"/>
		<Particle mass="1.007947"/>
		<Particle mass="1.007947"/>
		<Particle mass="1.007947"/>
		<Particle mass="1.007947"/>
		<Particle mass="1.007947"/>
		<Particle mass="1.007947"/>
		<Particle mass="1.007947"/>
		<Particle mass="1.007947"/>
		<Particle mass="1.007947"/>
		<Particle mass="12.01078"/>
		<Particle mass="12.01078"/>
		<Particle mass="15.99943"/>
		<Particle mass="12.01078"/>
		<Particle mass="12.01078"/>
		<Particle mass="1.007947"/>
		<Particle mass="1.007947"/>
		<Particle mass="1.007947"/>
		<Particle mass="1.007947"/>
		<Particle mass="1.007947"/>
		<Particle mass="1.007947"/>
		<Particle mass="1.007947"/>
		<Particle mass="1.007947"/>
		<Particle mass="1.007947"/>
		<Particle mass="1.007947"/>
		<Particle mass="12.01078"/>
		<Particle mass="12.01078"/>
		<Particle mass="15.99943"/>
		<Particle mass="12.01078"/>
		<Particle mass="12.01078"/>
		<Particle mass="1.007947"/>
		<Particle mass="1.007947"/>
		<Particle mass="1.007947"/>
		<Particle mass="1.007947"/>
		<Particle mass="1.007947"/>
		<Particle mass="1.007947"/>
		<Particle mass="1.007947"/>
		<Particle mass="1.007947"/>
		<Particle mass="1.007947"/>
		<Particle mass="1.007947"/>
		<Particle mass="12.01078"/>
		<Particle mass="12.01078"/>
		<Particle mass="15.99943"/>
		<Particle mass="12.01078"/>
		<Particle mass="12.01078"/>
		<Particle mass="1.007947"/>
		<Particle mass="1.007947"/>
		<Particle mass="1.007947"/>
		<Particle mass="1.007947"/>
		<Particle mass="1.007947"/>
		<Particle mass="1.007947"/>
		<Particle mass="1.007947"/>
		<Particle mass="1.007947"/>
		<Particle mass="1.007947"/>
		<Particle mass="1.007947"/>
		<Particle mass="12.01078"/>
		<Particle mass="12.01078"/>
		<Particle mass="15.99943"/>
		<Particle mass="12.01078"/>
		<Particle mass="12.01078"/>
		<Particle mass="1.007947"/>
		<Particle mass="1.007947"/>
		<Particle mass="1.007947"/>
		<Particle mass="1.007947"/>
		<Particle mass="1.007947"/>
		<Particle mass="1.007947"/>
		<Particle mass="1.007947"/>
		<Particle mass="1.007947"/>
		<Particle mass="1.007947"/>
		<Particle mass="1.007947"/>
		<Particle mass="12.01078"/>
		<Particle mass="12.01078"/>
		<Particle mass="15.99943"/>
		<Particle mass="12.01078"/>
		<Particle mass="12.01078"/>
		<Particle mass="1.007947"/>
		<Particle mass="1.007947"/>
		<Particle mass="1.007947"/>
		<Particle mass="1.007947"/>
		<Particle mass="1.007947"/>
		<Particle mass="1.007947"/>
		<Particle mass="1.007947"/>
		<Particle mass="1.007947"/>
		<Particle mass="1.007947"/>
		<Particle mass="1.007947"/>
		<Particle mass="12.01078"/>
		<Particle mass="12.01078"/>
		<Particle mass="15.99943"/>
		<Particle mass="12.01078"/>
		<Particle mass="12.01078"/>
		<Particle mass="1.007947"/>
		<Particle mass="1.007947"/>
		<Particle mass="1.007947"/>
		<Particle mass="1.007947"/>
		<Particle mass="1.007947"/>
		<Particle mass="1.007947"/>
		<Particle mass="1.007947"/>
		<Particle mass="1.007947"/>
		<Particle mass="1.007947"/>
		<Particle mass="1.007947"/>
		<Particle mass="12.01078"/>
		<Particle mass="12.01078"/>
		<Particle mass="15.99943"/>
		<Particle mass="12.01078"/>
		<Particle mass="12.01078"/>
		<Particle mass="1.007947"/>
		<Particle mass="1.007947"/>
		<Particle mass="1.007947"/>
		<Particle mass="1.007947"/>
		<Particle mass="1.007947"/>
		<Particle mass="1.007947"/>
		<Particle mass="1.007947"/>
		<Particle mass="1.007947"/>
		<Particle mass="1.007947"/>
		<Particle mass="1.007947"/>
		<Particle mass="12.01078"/>
		<Particle mass="12.01078"/>
		<Particle mass="15.99943"/>
		<Particle mass="12.01078"/>
		<Particle mass="12.01078"/>
		<Particle mass="1.007947"/>
		<Particle mass="1.007947"/>
		<Particle mass="1.007947"/>
		<Particle mass="1.007947"/>
		<Particle mass="1.007947"/>
		<Particle mass="1.007947"/>
		<Particle mass="1.007947"/>
		<Particle mass="1.007947"/>
		<Particle mass="1.007947"/>
		<Particle mass="1.007947"/>
		<Particle mass="12.01078"/>
		<Particle mass="12.01078"/>
		<Particle mass="15.99943"/>
		<Particle mass="12.01078"/>
		<Particle mass="12.01078"/>
		<Particle mass="1.007947"/>
		<Particle mass="1.007947"/>
		<Particle mass="1.007947"/>
		<Particle mass="1.007947"/>
		<Particle mass="1.007947"/>
		<Particle mass="1.007947"/>
		<Particle mass="1.007947"/>
		<Particle mass="1.007947"/>
		<Particle mass="1.007947"/>
		<Particle mass="1.007947"/>
		<Particle mass="12.01078"/>
		<Particle mass="12.01078"/>
		<Particle mass="15.99943"/>
		<Particle mass="12.01078"/>
		<Particle mass="12.01078"/>
		<Particle mass="1.007947"/>
		<Particle mass="1.007947"/>
		<Particle mass="1.007947"/>
		<Particle mass="1.007947"/>
		<Particle mass="1.007947"/>
		<Particle mass="1.007947"/>
		<Particle mass="1.007947"/>
		<Particle mass="1.007947"/>
		<Particle mass="1.007947"/>
		<Particle mass="1.007947"/>
		<Particle mass="12.01078"/>
		<Particle mass="12.01078"/>
		<Particle mass="15.99943"/>
		<Particle mass="12.01078"/>
		<Particle mass="12.01078"/>
		<Particle mass="1.007947"/>
		<Particle mass="1.007947"/>
		<Particle mass="1.007947"/>
		<Particle mass="1.007947"/>
		<Particle mass="1.007947"/>
		<Particle mass="1.007947"/>
		<Particle mass="1.007947"/>
		<Particle mass="1.007947"/>
		<Particle mass="1.007947"/>
		<Particle mass="1.007947"/>
		<Particle mass="12.01078"/>
		<Particle mass="12.01078"/>
		<Particle mass="15.99943"/>
		<Particle mass="12.01078"/>
		<Particle mass="12.01078"/>
		<Particle mass="1.007947"/>
		<Particle mass="1.007947"/>
		<Particle mass="1.007947"/>
		<Particle mass="1.007947"/>
		<Particle mass="1.007947"/>
		<Particle mass="1.007947"/>
		<Particle mass="1.007947"/>
		<Particle mass="1.007947"/>
		<Particle mass="1.007947"/>
		<Particle mass="1.007947"/>
		<Particle mass="12.01078"/>
		<Particle mass="12.01078"/>
		<Particle mass="15.99943"/>
		<Particle mass="12.01078"/>
		<Particle mass="12.01078"/>
		<Particle mass="1.007947"/>
		<Particle mass="1.007947"/>
		<Particle mass="1.007947"/>
		<Particle mass="1.007947"/>
		<Particle mass="1.007947"/>
		<Particle mass="1.007947"/>
		<Particle mass="1.007947"/>
		<Particle mass="1.007947"/>
		<Particle mass="1.007947"/>
		<Particle mass="1.007947"/>
		<Particle mass="12.01078"/>
		<Particle mass="12.01078"/>
		<Particle mass="15.99943"/>
		<Particle mass="12.01078"/>
		<Particle mass="12.01078"/>
		<Particle mass="1.007947"/>
		<Particle mass="1.007947"/>
		<Particle mass="1.007947"/>
		<Particle mass="1.007947"/>
		<Particle mass="1.007947"/>
		<Particle mass="1.007947"/>
		<Particle mass="1.007947"/>
		<Particle mass="1.007947"/>
		<Particle mass="1.007947"/>
		<Particle mass="1.007947"/>
		<Particle mass="12.01078"/>
		<Particle mass="12.01078"/>
		<Particle mass="15.99943"/>
		<Particle mass="12.01078"/>
		<Particle mass="12.01078"/>
		<Particle mass="1.007947"/>
		<Particle mass="1.007947"/>
		<Particle mass="1.007947"/>
		<Particle mass="1.007947"/>
		<Particle mass="1.007947"/>
		<Particle mass="1.007947"/>
		<Particle mass="1.007947"/>
		<Particle mass="1.007947"/>
		<Particle mass="1.007947"/>
		<Particle mass="1.007947"/>
		<Particle mass="12.01078"/>
		<Particle mass="12.01078"/>
		<Particle mass="15.99943"/>
		<Particle mass="12.01078"/>
		<Particle mass="12.01078"/>
		<Particle mass="1.007947"/>
		<Particle mass="1.007947"/>
		<Particle mass="1.007947"/>
		<Particle mass="1.007947"/>
		<Particle mass="1.007947"/>
		<Particle mass="1.007947"/>
		<Particle mass="1.007947"/>
		<Particle mass="1.007947"/>
		<Particle mass="1.007947"/>
		<Particle mass="1.007947"/>
		<Particle mass="12.01078"/>
		<Particle mass="12.01078"/>
		<Particle mass="15.99943"/>
		<Particle mass="12.01078"/>
		<Particle mass="12.01078"/>
		<Particle mass="1.007947"/>
		<Particle mass="1.007947"/>
		<Particle mass="1.007947"/>
		<Particle mass="1.007947"/>
		<Particle mass="1.007947"/>
		<Particle mass="1.007947"/>
		<Particle mass="1.007947"/>
		<Particle mass="1.007947"/>
		<Particle mass="1.007947"/>
		<Particle mass="1.007947"/>
		<Particle mass="12.01078"/>
		<Particle mass="12.01078"/>
		<Particle mass="15.99943"/>
		<Particle mass="12.01078"/>
		<Particle mass="12.01078"/>
		<Particle mass="1.007947"/>
		<Particle mass="1.007947"/>
		<Particle mass="1.007947"/>
		<Particle mass="1.007947"/>
		<Particle mass="1.007947"/>
		<Particle mass="1.007947"/>
		<Particle mass="1.007947"/>
		<Particle mass="1.007947"/>
		<Particle mass="1.007947"/>
		<Particle mass="1.007947"/>
		<Particle mass="12.01078"/>
		<Particle mass="12.01078"/>
		<Particle mass="15.99943"/>
		<Particle mass="12.01078"/>
		<Particle mass="12.01078"/>
		<Particle mass="1.007947"/>
		<Particle mass="1.007947"/>
		<Particle mass="1.007947"/>
		<Particle mass="1.007947"/>
		<Particle mass="1.007947"/>
		<Particle mass="1.007947"/>
		<Particle mass="1.007947"/>
		<Particle mass="1.007947"/>
		<Particle mass="1.007947"/>
		<Particle mass="1.007947"/>
		<Particle mass="12.01078"/>
		<Particle mass="12.01078"/>
		<Particle mass="15.99943"/>
		<Particle mass="12.01078"/>
		<Particle mass="12.01078"/>
		<Particle mass="1.007947"/>
		<Particle mass="1.007947"/>
		<Particle mass="1.007947"/>
		<Particle mass="1.007947"/>
		<Particle mass="1.007947"/>
		<Particle mass="1.007947"/>
		<Particle mass="1.007947"/>
		<Particle mass="1.007947"/>
		<Particle mass="1.007947"/>
		<Particle mass="1.007947"/>
		<Particle mass="12.01078"/>
		<Particle mass="12.01078"/>
		<Particle mass="15.99943"/>
		<Particle mass="12.01078"/>
		<Particle mass="12.01078"/>
		<Particle mass="1.007947"/>
		<Particle mass="1.007947"/>
		<Particle mass="1.007947"/>
		<Particle mass="1.007947"/>
		<Particle mass="1.007947"/>
		<Particle mass="1.007947"/>
		<Particle mass="1.007947"/>
		<Particle mass="1.007947"/>
		<Particle mass="1.007947"/>
		<Particle mass="1.007947"/>
		<Particle mass="12.01078"/>
		<Particle mass="12.01078"/>
		<Particle mass="15.99943"/>
		<Particle mass="12.01078"/>
		<Particle mass="12.01078"/>
		<Particle mass="1.007947"/>
		<Particle mass="1.007947"/>
		<Particle mass="1.007947"/>
		<Particle mass="1.007947"/>
		<Particle mass="1.007947"/>
		<Particle mass="1.007947"/>
		<Particle mass="1.007947"/>
		<Particle mass="1.007947"/>
		<Particle mass="1.007947"/>
		<Particle mass="1.007947"/>
		<Particle mass="12.01078"/>
		<Particle mass="12.01078"/>
		<Particle mass="15.99943"/>
		<Particle mass="12.01078"/>
		<Particle mass="12.01078"/>
		<Particle mass="1.007947"/>
		<Particle mass="1.007947"/>
		<Particle mass="1.007947"/>
		<Particle mass="1.007947"/>
		<Particle mass="1.007947"/>
		<Particle mass="1.007947"/>
		<Particle mass="1.007947"/>
		<Particle mass="1.007947"/>
		<Particle mass="1.007947"/>
		<Particle mass="1.007947"/>
		<Particle mass="12.01078"/>
		<Particle mass="12.01078"/>
		<Particle mass="15.99943"/>
		<Particle mass="12.01078"/>
		<Particle mass="12.01078"/>
		<Particle mass="1.007947"/>
		<Particle mass="1.007947"/>
		<Particle mass="1.007947"/>
		<Particle mass="1.007947"/>
		<Particle mass="1.007947"/>
		<Particle mass="1.007947"/>
		<Particle mass="1.007947"/>
		<Particle mass="1.007947"/>
		<Particle mass="1.007947"/>
		<Particle mass="1.007947"/>
		<Particle mass="12.01078"/>
		<Particle mass="12.01078"/>
		<Particle mass="15.99943"/>
		<Particle mass="12.01078"/>
		<Particle mass="12.01078"/>
		<Particle mass="1.007947"/>
		<Particle mass="1.007947"/>
		<Particle mass="1.007947"/>
		<Particle mass="1.007947"/>
		<Particle mass="1.007947"/>
		<Particle mass="1.007947"/>
		<Particle mass="1.007947"/>
		<Particle mass="1.007947"/>
		<Particle mass="1.007947"/>
		<Particle mass="1.007947"/>
		<Particle mass="12.01078"/>
		<Particle mass="12.01078"/>
		<Particle mass="15.99943"/>
		<Particle mass="12.01078"/>
		<Particle mass="12.01078"/>
		<Particle mass="1.007947"/>
		<Particle mass="1.007947"/>
		<Particle mass="1.007947"/>
		<Particle mass="1.007947"/>
		<Particle mass="1.007947"/>
		<Particle mass="1.007947"/>
		<Particle mass="1.007947"/>
		<Particle mass="1.007947"/>
		<Particle mass="1.007947"/>
		<Particle mass="1.007947"/>
		<Particle mass="12.01078"/>
		<Particle mass="12.01078"/>
		<Particle mass="15.99943"/>
		<Particle mass="12.01078"/>
		<Particle mass="12.01078"/>
		<Particle mass="1.007947"/>
		<Particle mass="1.007947"/>
		<Particle mass="1.007947"/>
		<Particle mass="1.007947"/>
		<Particle mass="1.007947"/>
		<Particle mass="1.007947"/>
		<Particle mass="1.007947"/>
		<Particle mass="1.007947"/>
		<Particle mass="1.007947"/>
		<Particle mass="1.007947"/>
		<Particle mass="12.01078"/>
		<Particle mass="12.01078"/>
		<Particle mass="15.99943"/>
		<Particle mass="12.01078"/>
		<Particle mass="12.01078"/>
		<Particle mass="1.007947"/>
		<Particle mass="1.007947"/>
		<Particle mass="1.007947"/>
		<Particle mass="1.007947"/>
		<Particle mass="1.007947"/>
		<Particle mass="1.007947"/>
		<Particle mass="1.007947"/>
		<Particle mass="1.007947"/>
		<Particle mass="1.007947"/>
		<Particle mass="1.007947"/>
		<Particle mass="12.01078"/>
		<Particle mass="12.01078"/>
		<Particle mass="15.99943"/>
		<Particle mass="12.01078"/>
		<Particle mass="12.01078"/>
		<Particle mass="1.007947"/>
		<Particle mass="1.007947"/>
		<Particle mass="1.007947"/>
		<Particle mass="1.007947"/>
		<Particle mass="1.007947"/>
		<Particle mass="1.007947"/>
		<Particle mass="1.007947"/>
		<Particle mass="1.007947"/>
		<Particle mass="1.007947"/>
		<Particle mass="1.007947"/>
		<Particle mass="12.01078"/>
		<Particle mass="12.01078"/>
		<Particle mass="15.99943"/>
		<Particle mass="12.01078"/>
		<Particle mass="12.01078"/>
		<Particle mass="1.007947"/>
		<Particle mass="1.007947"/>
		<Particle mass="1.007947"/>
		<Particle mass="1.007947"/>
		<Particle mass="1.007947"/>
		<Particle mass="1.007947"/>
		<Particle mass="1.007947"/>
		<Particle mass="1.007947"/>
		<Particle mass="1.007947"/>
		<Particle mass="1.007947"/>
		<Particle mass="12.01078"/>
		<Particle mass="12.01078"/>
		<Particle mass="15.99943"/>
		<Particle mass="12.01078"/>
		<Particle mass="12.01078"/>
		<Particle mass="1.007947"/>
		<Particle mass="1.007947"/>
		<Particle mass="1.007947"/>
		<Particle mass="1.007947"/>
		<Particle mass="1.007947"/>
		<Particle mass="1.007947"/>
		<Particle mass="1.007947"/>
		<Particle mass="1.007947"/>
		<Particle mass="1.007947"/>
		<Particle mass="1.007947"/>
		<Particle mass="12.01078"/>
		<Particle mass="12.01078"/>
		<Particle mass="15.99943"/>
		<Particle mass="12.01078"/>
		<Particle mass="12.01078"/>
		<Particle mass="1.007947"/>
		<Particle mass="1.007947"/>
		<Particle mass="1.007947"/>
		<Particle mass="1.007947"/>
		<Particle mass="1.007947"/>
		<Particle mass="1.007947"/>
		<Particle mass="1.007947"/>
		<Particle mass="1.007947"/>
		<Particle mass="1.007947"/>
		<Particle mass="1.007947"/>
		<Particle mass="12.01078"/>
		<Particle mass="12.01078"/>
		<Particle mass="15.99943"/>
		<Particle mass="12.01078"/>
		<Particle mass="12.01078"/>
		<Particle mass="1.007947"/>
		<Particle mass="1.007947"/>
		<Particle mass="1.007947"/>
		<Particle mass="1.007947"/>
		<Particle mass="1.007947"/>
		<Particle mass="1.007947"/>
		<Particle mass="1.007947"/>
		<Particle mass="1.007947"/>
		<Particle mass="1.007947"/>
		<Particle mass="1.007947"/>
		<Particle mass="12.01078"/>
		<Particle mass="12.01078"/>
		<Particle mass="15.99943"/>
		<Particle mass="12.01078"/>
		<Particle mass="12.01078"/>
		<Particle mass="1.007947"/>
		<Particle mass="1.007947"/>
		<Particle mass="1.007947"/>
		<Particle mass="1.007947"/>
		<Particle mass="1.007947"/>
		<Particle mass="1.007947"/>
		<Particle mass="1.007947"/>
		<Particle mass="1.007947"/>
		<Particle mass="1.007947"/>
		<Particle mass="1.007947"/>
		<Particle mass="12.01078"/>
		<Particle mass="12.01078"/>
		<Particle mass="15.99943"/>
		<Particle mass="12.01078"/>
		<Particle mass="12.01078"/>
		<Particle mass="1.007947"/>
		<Particle mass="1.007947"/>
		<Particle mass="1.007947"/>
		<Particle mass="1.007947"/>
		<Particle mass="1.007947"/>
		<Particle mass="1.007947"/>
		<Particle mass="1.007947"/>
		<Particle mass="1.007947"/>
		<Particle mass="1.007947"/>
		<Particle mass="1.007947"/>
		<Particle mass="12.01078"/>
		<Particle mass="12.01078"/>
		<Particle mass="15.99943"/>
		<Particle mass="12.01078"/>
		<Particle mass="12.01078"/>
		<Particle mass="1.007947"/>
		<Particle mass="1.007947"/>
		<Particle mass="1.007947"/>
		<Particle mass="1.007947"/>
		<Particle mass="1.007947"/>
		<Particle mass="1.007947"/>
		<Particle mass="1.007947"/>
		<Particle mass="1.007947"/>
		<Particle mass="1.007947"/>
		<Particle mass="1.007947"/>
		<Particle mass="12.01078"/>
		<Particle mass="12.01078"/>
		<Particle mass="15.99943"/>
		<Particle mass="12.01078"/>
		<Particle mass="12.01078"/>
		<Particle mass="1.007947"/>
		<Particle mass="1.007947"/>
		<Particle mass="1.007947"/>
		<Particle mass="1.007947"/>
		<Particle mass="1.007947"/>
		<Particle mass="1.007947"/>
		<Particle mass="1.007947"/>
		<Particle mass="1.007947"/>
		<Particle mass="1.007947"/>
		<Particle mass="1.007947"/>
		<Particle mass="12.01078"/>
		<Particle mass="12.01078"/>
		<Particle mass="15.99943"/>
		<Particle mass="12.01078"/>
		<Particle mass="12.01078"/>
		<Particle mass="1.007947"/>
		<Particle mass="1.007947"/>
		<Particle mass="1.007947"/>
		<Particle mass="1.007947"/>
		<Particle mass="1.007947"/>
		<Particle mass="1.007947"/>
		<Particle mass="1.007947"/>
		<Particle mass="1.007947"/>
		<Particle mass="1.007947"/>
		<Particle mass="1.007947"/>
		<Particle mass="12.01078"/>
		<Particle mass="12.01078"/>
		<Particle mass="15.99943"/>
		<Particle mass="12.01078"/>
		<Particle mass="12.01078"/>
		<Particle mass="1.007947"/>
		<Particle mass="1.007947"/>
		<Particle mass="1.007947"/>
		<Particle mass="1.007947"/>
		<Particle mass="1.007947"/>
		<Particle mass="1.007947"/>
		<Particle mass="1.007947"/>
		<Particle mass="1.007947"/>
		<Particle mass="1.007947"/>
		<Particle mass="1.007947"/>
		<Particle mass="12.01078"/>
		<Particle mass="12.01078"/>
		<Particle mass="15.99943"/>
		<Particle mass="12.01078"/>
		<Particle mass="12.01078"/>
		<Particle mass="1.007947"/>
		<Particle mass="1.007947"/>
		<Particle mass="1.007947"/>
		<Particle mass="1.007947"/>
		<Particle mass="1.007947"/>
		<Particle mass="1.007947"/>
		<Particle mass="1.007947"/>
		<Particle mass="1.007947"/>
		<Particle mass="1.007947"/>
		<Particle mass="1.007947"/>
		<Particle mass="12.01078"/>
		<Particle mass="12.01078"/>
		<Particle mass="15.99943"/>
		<Particle mass="12.01078"/>
		<Particle mass="12.01078"/>
		<Particle mass="1.007947"/>
		<Particle mass="1.007947"/>
		<Particle mass="1.007947"/>
		<Particle mass="1.007947"/>
		<Particle mass="1.007947"/>
		<Particle mass="1.007947"/>
		<Particle mass="1.007947"/>
		<Particle mass="1.007947"/>
		<Particle mass="1.007947"/>
		<Particle mass="1.007947"/>
		<Particle mass="12.01078"/>
		<Particle mass="12.01078"/>
		<Particle mass="15.99943"/>
		<Particle mass="12.01078"/>
		<Particle mass="12.01078"/>
		<Particle mass="1.007947"/>
		<Particle mass="1.007947"/>
		<Particle mass="1.007947"/>
		<Particle mass="1.007947"/>
		<Particle mass="1.007947"/>
		<Particle mass="1.007947"/>
		<Particle mass="1.007947"/>
		<Particle mass="1.007947"/>
		<Particle mass="1.007947"/>
		<Particle mass="1.007947"/>
		<Particle mass="12.01078"/>
		<Particle mass="12.01078"/>
		<Particle mass="15.99943"/>
		<Particle mass="12.01078"/>
		<Particle mass="12.01078"/>
		<Particle mass="1.007947"/>
		<Particle mass="1.007947"/>
		<Particle mass="1.007947"/>
		<Particle mass="1.007947"/>
		<Particle mass="1.007947"/>
		<Particle mass="1.007947"/>
		<Particle mass="1.007947"/>
		<Particle mass="1.007947"/>
		<Particle mass="1.007947"/>
		<Particle mass="1.007947"/>
		<Particle mass="12.01078"/>
		<Particle mass="12.01078"/>
		<Particle mass="15.99943"/>
		<Particle mass="12.01078"/>
		<Particle mass="12.01078"/>
		<Particle mass="1.007947"/>
		<Particle mass="1.007947"/>
		<Particle mass="1.007947"/>
		<Particle mass="1.007947"/>
		<Particle mass="1.007947"/>
		<Particle mass="1.007947"/>
		<Particle mass="1.007947"/>
		<Particle mass="1.007947"/>
		<Particle mass="1.007947"/>
		<Particle mass="1.007947"/>
		<Particle mass="12.01078"/>
		<Particle mass="12.01078"/>
		<Particle mass="15.99943"/>
		<Particle mass="12.01078"/>
		<Particle mass="12.01078"/>
		<Particle mass="1.007947"/>
		<Particle mass="1.007947"/>
		<Particle mass="1.007947"/>
		<Particle mass="1.007947"/>
		<Particle mass="1.007947"/>
		<Particle mass="1.007947"/>
		<Particle mass="1.007947"/>
		<Particle mass="1.007947"/>
		<Particle mass="1.007947"/>
		<Particle mass="1.007947"/>
		<Particle mass="12.01078"/>
		<Particle mass="12.01078"/>
		<Particle mass="15.99943"/>
		<Particle mass="12.01078"/>
		<Particle mass="12.01078"/>
		<Particle mass="1.007947"/>
		<Particle mass="1.007947"/>
		<Particle mass="1.007947"/>
		<Particle mass="1.007947"/>
		<Particle mass="1.007947"/>
		<Particle mass="1.007947"/>
		<Particle mass="1.007947"/>
		<Particle mass="1.007947"/>
		<Particle mass="1.007947"/>
		<Particle mass="1.007947"/>
		<Particle mass="12.01078"/>
		<Particle mass="12.01078"/>
		<Particle mass="15.99943"/>
		<Particle mass="12.01078"/>
		<Particle mass="12.01078"/>
		<Particle mass="1.007947"/>
		<Particle mass="1.007947"/>
		<Particle mass="1.007947"/>
		<Particle mass="1.007947"/>
		<Particle mass="1.007947"/>
		<Particle mass="1.007947"/>
		<Particle mass="1.007947"/>
		<Particle mass="1.007947"/>
		<Particle mass="1.007947"/>
		<Particle mass="1.007947"/>
		<Particle mass="12.01078"/>
		<Particle mass="12.01078"/>
		<Particle mass="15.99943"/>
		<Particle mass="12.01078"/>
		<Particle mass="12.01078"/>
		<Particle mass="1.007947"/>
		<Particle mass="1.007947"/>
		<Particle mass="1.007947"/>
		<Particle mass="1.007947"/>
		<Particle mass="1.007947"/>
		<Particle mass="1.007947"/>
		<Particle mass="1.007947"/>
		<Particle mass="1.007947"/>
		<Particle mass="1.007947"/>
		<Particle mass="1.007947"/>
		<Particle mass="12.01078"/>
		<Particle mass="12.01078"/>
		<Particle mass="15.99943"/>
		<Particle mass="12.01078"/>
		<Particle mass="12.01078"/>
		<Particle mass="1.007947"/>
		<Particle mass="1.007947"/>
		<Particle mass="1.007947"/>
		<Particle mass="1.007947"/>
		<Particle mass="1.007947"/>
		<Particle mass="1.007947"/>
		<Particle mass="1.007947"/>
		<Particle mass="1.007947"/>
		<Particle mass="1.007947"/>
		<Particle mass="1.007947"/>
		<Particle mass="12.01078"/>
		<Particle mass="12.01078"/>
		<Particle mass="15.99943"/>
		<Particle mass="12.01078"/>
		<Particle mass="12.01078"/>
		<Particle mass="1.007947"/>
		<Particle mass="1.007947"/>
		<Particle mass="1.007947"/>
		<Particle mass="1.007947"/>
		<Particle mass="1.007947"/>
		<Particle mass="1.007947"/>
		<Particle mass="1.007947"/>
		<Particle mass="1.007947"/>
		<Particle mass="1.007947"/>
		<Particle mass="1.007947"/>
		<Particle mass="12.01078"/>
		<Particle mass="12.01078"/>
		<Particle mass="15.99943"/>
		<Particle mass="12.01078"/>
		<Particle mass="12.01078"/>
		<Particle mass="1.007947"/>
		<Particle mass="1.007947"/>
		<Particle mass="1.007947"/>
		<Particle mass="1.007947"/>
		<Particle mass="1.007947"/>
		<Particle mass="1.007947"/>
		<Particle mass="1.007947"/>
		<Particle mass="1.007947"/>
		<Particle mass="1.007947"/>
		<Particle mass="1.007947"/>
		<Particle mass="12.01078"/>
		<Particle mass="12.01078"/>
		<Particle mass="15.99943"/>
		<Particle mass="12.01078"/>
		<Particle mass="12.01078"/>
		<Particle mass="1.007947"/>
		<Particle mass="1.007947"/>
		<Particle mass="1.007947"/>
		<Particle mass="1.007947"/>
		<Particle mass="1.007947"/>
		<Particle mass="1.007947"/>
		<Particle mass="1.007947"/>
		<Particle mass="1.007947"/>
		<Particle mass="1.007947"/>
		<Particle mass="1.007947"/>
		<Particle mass="12.01078"/>
		<Particle mass="12.01078"/>
		<Particle mass="15.99943"/>
		<Particle mass="12.01078"/>
		<Particle mass="12.01078"/>
		<Particle mass="1.007947"/>
		<Particle mass="1.007947"/>
		<Particle mass="1.007947"/>
		<Particle mass="1.007947"/>
		<Particle mass="1.007947"/>
		<Particle mass="1.007947"/>
		<Particle mass="1.007947"/>
		<Particle mass="1.007947"/>
		<Particle mass="1.007947"/>
		<Particle mass="1.007947"/>
		<Particle mass="12.01078"/>
		<Particle mass="12.01078"/>
		<Particle mass="15.99943"/>
		<Particle mass="12.01078"/>
		<Particle mass="12.01078"/>
		<Particle mass="1.007947"/>
		<Particle mass="1.007947"/>
		<Particle mass="1.007947"/>
		<Particle mass="1.007947"/>
		<Particle mass="1.007947"/>
		<Particle mass="1.007947"/>
		<Particle mass="1.007947"/>
		<Particle mass="1.007947"/>
		<Particle mass="1.007947"/>
		<Particle mass="1.007947"/>
		<Particle mass="12.01078"/>
		<Particle mass="12.01078"/>
		<Particle mass="15.99943"/>
		<Particle mass="12.01078"/>
		<Particle mass="12.01078"/>
		<Particle mass="1.007947"/>
		<Particle mass="1.007947"/>
		<Particle mass="1.007947"/>
		<Particle mass="1.007947"/>
		<Particle mass="1.007947"/>
		<Particle mass="1.007947"/>
		<Particle mass="1.007947"/>
		<Particle mass="1.007947"/>
		<Particle mass="1.007947"/>
		<Particle mass="1.007947"/>
		<Particle mass="12.01078"/>
		<Particle mass="12.01078"/>
		<Particle mass="15.99943"/>
		<Particle mass="12.01078"/>
		<Particle mass="12.01078"/>
		<Particle mass="1.007947"/>
		<Particle mass="1.007947"/>
		<Particle mass="1.007947"/>
		<Particle mass="1.007947"/>
		<Particle mass="1.007947"/>
		<Particle mass="1.007947"/>
		<Particle mass="1.007947"/>
		<Particle mass="1.007947"/>
		<Particle mass="1.007947"/>
		<Particle mass="1.007947"/>
		<Particle mass="12.01078"/>
		<Particle mass="12.01078"/>
		<Particle mass="15.99943"/>
		<Particle mass="12.01078"/>
		<Particle mass="12.01078"/>
		<Particle mass="1.007947"/>
		<Particle mass="1.007947"/>
		<Particle mass="1.007947"/>
		<Particle mass="1.007947"/>
		<Particle mass="1.007947"/>
		<Particle mass="1.007947"/>
		<Particle mass="1.007947"/>
		<Particle mass="1.007947"/>
		<Particle mass="1.007947"/>
		<Particle mass="1.007947"/>
		<Particle mass="12.01078"/>
		<Particle mass="12.01078"/>
		<Particle mass="15.99943"/>
		<Particle mass="12.01078"/>
		<Particle mass="12.01078"/>
		<Particle mass="1.007947"/>
		<Particle mass="1.007947"/>
		<Particle mass="1.007947"/>
		<Particle mass="1.007947"/>
		<Particle mass="1.007947"/>
		<Particle mass="1.007947"/>
		<Particle mass="1.007947"/>
		<Particle mass="1.007947"/>
		<Particle mass="1.007947"/>
		<Particle mass="1.007947"/>
		<Particle mass="12.01078"/>
		<Particle mass="12.01078"/>
		<Particle mass="15.99943"/>
		<Particle mass="12.01078"/>
		<Particle mass="12.01078"/>
		<Particle mass="1.007947"/>
		<Particle mass="1.007947"/>
		<Particle mass="1.007947"/>
		<Particle mass="1.007947"/>
		<Particle mass="1.007947"/>
		<Particle mass="1.007947"/>
		<Particle mass="1.007947"/>
		<Particle mass="1.007947"/>
		<Particle mass="1.007947"/>
		<Particle mass="1.007947"/>
		<Particle mass="12.01078"/>
		<Particle mass="12.01078"/>
		<Particle mass="15.99943"/>
		<Particle mass="12.01078"/>
		<Particle mass="12.01078"/>
		<Particle mass="1.007947"/>
		<Particle mass="1.007947"/>
		<Particle mass="1.007947"/>
		<Particle mass="1.007947"/>
		<Particle mass="1.007947"/>
		<Particle mass="1.007947"/>
		<Particle mass="1.007947"/>
		<Particle mass="1.007947"/>
		<Particle mass="1.007947"/>
		<Particle mass="1.007947"/>
		<Particle mass="12.01078"/>
		<Particle mass="12.01078"/>
		<Particle mass="15.99943"/>
		<Particle mass="12.01078"/>
		<Particle mass="12.01078"/>
		<Particle mass="1.007947"/>
		<Particle mass="1.007947"/>
		<Particle mass="1.007947"/>
		<Particle mass="1.007947"/>
		<Particle mass="1.007947"/>
		<Particle mass="1.007947"/>
		<Particle mass="1.007947"/>
		<Particle mass="1.007947"/>
		<Particle mass="1.007947"/>
		<Particle mass="1.007947"/>
		<Particle mass="12.01078"/>
		<Particle mass="12.01078"/>
		<Particle mass="15.99943"/>
		<Particle mass="12.01078"/>
		<Particle mass="12.01078"/>
		<Particle mass="1.007947"/>
		<Particle mass="1.007947"/>
		<Particle mass="1.007947"/>
		<Particle mass="1.007947"/>
		<Particle mass="1.007947"/>
		<Particle mass="1.007947"/>
		<Particle mass="1.007947"/>
		<Particle mass="1.007947"/>
		<Particle mass="1.007947"/>
		<Particle mass="1.007947"/>
		<Particle mass="12.01078"/>
		<Particle mass="12.01078"/>
		<Particle mass="15.99943"/>
		<Particle mass="12.01078"/>
		<Particle mass="12.01078"/>
		<Particle mass="1.007947"/>
		<Particle mass="1.007947"/>
		<Particle mass="1.007947"/>
		<Particle mass="1.007947"/>
		<Particle mass="1.007947"/>
		<Particle mass="1.007947"/>
		<Particle mass="1.007947"/>
		<Particle mass="1.007947"/>
		<Particle mass="1.007947"/>
		<Particle mass="1.007947"/>
		<Particle mass="12.01078"/>
		<Particle mass="12.01078"/>
		<Particle mass="15.99943"/>
		<Particle mass="12.01078"/>
		<Particle mass="12.01078"/>
		<Particle mass="1.007947"/>
		<Particle mass="1.007947"/>
		<Particle mass="1.007947"/>
		<Particle mass="1.007947"/>
		<Particle mass="1.007947"/>
		<Particle mass="1.007947"/>
		<Particle mass="1.007947"/>
		<Particle mass="1.007947"/>
		<Particle mass="1.007947"/>
		<Particle mass="1.007947"/>
		<Particle mass="12.01078"/>
		<Particle mass="12.01078"/>
		<Particle mass="15.99943"/>
		<Particle mass="12.01078"/>
		<Particle mass="12.01078"/>
		<Particle mass="1.007947"/>
		<Particle mass="1.007947"/>
		<Particle mass="1.007947"/>
		<Particle mass="1.007947"/>
		<Particle mass="1.007947"/>
		<Particle mass="1.007947"/>
		<Particle mass="1.007947"/>
		<Particle mass="1.007947"/>
		<Particle mass="1.007947"/>
		<Particle mass="1.007947"/>
		<Particle mass="12.01078"/>
		<Particle mass="12.01078"/>
		<Particle mass="15.99943"/>
		<Particle mass="12.01078"/>
		<Particle mass="12.01078"/>
		<Particle mass="1.007947"/>
		<Particle mass="1.007947"/>
		<Particle mass="1.007947"/>
		<Particle mass="1.007947"/>
		<Particle mass="1.007947"/>
		<Particle mass="1.007947"/>
		<Particle mass="1.007947"/>
		<Particle mass="1.007947"/>
		<Particle mass="1.007947"/>
		<Particle mass="1.007947"/>
		<Particle mass="12.01078"/>
		<Particle mass="12.01078"/>
		<Particle mass="15.99943"/>
		<Particle mass="12.01078"/>
		<Particle mass="12.01078"/>
		<Particle mass="1.007947"/>
		<Particle mass="1.007947"/>
		<Particle mass="1.007947"/>
		<Particle mass="1.007947"/>
		<Particle mass="1.007947"/>
		<Particle mass="1.007947"/>
		<Particle mass="1.007947"/>
		<Particle mass="1.007947"/>
		<Particle mass="1.007947"/>
		<Particle mass="1.007947"/>
		<Particle mass="12.01078"/>
		<Particle mass="12.01078"/>
		<Particle mass="15.99943"/>
		<Particle mass="12.01078"/>
		<Particle mass="12.01078"/>
		<Particle mass="1.007947"/>
		<Particle mass="1.007947"/>
		<Particle mass="1.007947"/>
		<Particle mass="1.007947"/>
		<Particle mass="1.007947"/>
		<Particle mass="1.007947"/>
		<Particle mass="1.007947"/>
		<Particle mass="1.007947"/>
		<Particle mass="1.007947"/>
		<Particle mass="1.007947"/>
		<Particle mass="12.01078"/>
		<Particle mass="12.01078"/>
		<Particle mass="15.99943"/>
		<Particle mass="12.01078"/>
		<Particle mass="12.01078"/>
		<Particle mass="1.007947"/>
		<Particle mass="1.007947"/>
		<Particle mass="1.007947"/>
		<Particle mass="1.007947"/>
		<Particle mass="1.007947"/>
		<Particle mass="1.007947"/>
		<Particle mass="1.007947"/>
		<Particle mass="1.007947"/>
		<Particle mass="1.007947"/>
		<Particle mass="1.007947"/>
		<Particle mass="12.01078"/>
		<Particle mass="12.01078"/>
		<Particle mass="15.99943"/>
		<Particle mass="12.01078"/>
		<Particle mass="12.01078"/>
		<Particle mass="1.007947"/>
		<Particle mass="1.007947"/>
		<Particle mass="1.007947"/>
		<Particle mass="1.007947"/>
		<Particle mass="1.007947"/>
		<Particle mass="1.007947"/>
		<Particle mass="1.007947"/>
		<Particle mass="1.007947"/>
		<Particle mass="1.007947"/>
		<Particle mass="1.007947"/>
		<Particle mass="12.01078"/>
		<Particle mass="12.01078"/>
		<Particle mass="15.99943"/>
		<Particle mass="12.01078"/>
		<Particle mass="12.01078"/>
		<Particle mass="1.007947"/>
		<Particle mass="1.007947"/>
		<Particle mass="1.007947"/>
		<Particle mass="1.007947"/>
		<Particle mass="1.007947"/>
		<Particle mass="1.007947"/>
		<Particle mass="1.007947"/>
		<Particle mass="1.007947"/>
		<Particle mass="1.007947"/>
		<Particle mass="1.007947"/>
		<Particle mass="12.01078"/>
		<Particle mass="12.01078"/>
		<Particle mass="15.99943"/>
		<Particle mass="12.01078"/>
		<Particle mass="12.01078"/>
		<Particle mass="1.007947"/>
		<Particle mass="1.007947"/>
		<Particle mass="1.007947"/>
		<Particle mass="1.007947"/>
		<Particle mass="1.007947"/>
		<Particle mass="1.007947"/>
		<Particle mass="1.007947"/>
		<Particle mass="1.007947"/>
		<Particle mass="1.007947"/>
		<Particle mass="1.007947"/>
		<Particle mass="12.01078"/>
		<Particle mass="12.01078"/>
		<Particle mass="15.99943"/>
		<Particle mass="12.01078"/>
		<Particle mass="12.01078"/>
		<Particle mass="1.007947"/>
		<Particle mass="1.007947"/>
		<Particle mass="1.007947"/>
		<Particle mass="1.007947"/>
		<Particle mass="1.007947"/>
		<Particle mass="1.007947"/>
		<Particle mass="1.007947"/>
		<Particle mass="1.007947"/>
		<Particle mass="1.007947"/>
		<Particle mass="1.007947"/>
		<Particle mass="12.01078"/>
		<Particle mass="12.01078"/>
		<Particle mass="15.99943"/>
		<Particle mass="12.01078"/>
		<Particle mass="12.01078"/>
		<Particle mass="1.007947"/>
		<Particle mass="1.007947"/>
		<Particle mass="1.007947"/>
		<Particle mass="1.007947"/>
		<Particle mass="1.007947"/>
		<Particle mass="1.007947"/>
		<Particle mass="1.007947"/>
		<Particle mass="1.007947"/>
		<Particle mass="1.007947"/>
		<Particle mass="1.007947"/>
		<Particle mass="12.01078"/>
		<Particle mass="12.01078"/>
		<Particle mass="15.99943"/>
		<Particle mass="12.01078"/>
		<Particle mass="12.01078"/>
		<Particle mass="1.007947"/>
		<Particle mass="1.007947"/>
		<Particle mass="1.007947"/>
		<Particle mass="1.007947"/>
		<Particle mass="1.007947"/>
		<Particle mass="1.007947"/>
		<Particle mass="1.007947"/>
		<Particle mass="1.007947"/>
		<Particle mass="1.007947"/>
		<Particle mass="1.007947"/>
		<Particle mass="12.01078"/>
		<Particle mass="12.01078"/>
		<Particle mass="15.99943"/>
		<Particle mass="12.01078"/>
		<Particle mass="12.01078"/>
		<Particle mass="1.007947"/>
		<Particle mass="1.007947"/>
		<Particle mass="1.007947"/>
		<Particle mass="1.007947"/>
		<Particle mass="1.007947"/>
		<Particle mass="1.007947"/>
		<Particle mass="1.007947"/>
		<Particle mass="1.007947"/>
		<Particle mass="1.007947"/>
		<Particle mass="1.007947"/>
		<Particle mass="12.01078"/>
		<Particle mass="12.01078"/>
		<Particle mass="15.99943"/>
		<Particle mass="12.01078"/>
		<Particle mass="12.01078"/>
		<Particle mass="1.007947"/>
		<Particle mass="1.007947"/>
		<Particle mass="1.007947"/>
		<Particle mass="1.007947"/>
		<Particle mass="1.007947"/>
		<Particle mass="1.007947"/>
		<Particle mass="1.007947"/>
		<Particle mass="1.007947"/>
		<Particle mass="1.007947"/>
		<Particle mass="1.007947"/>
		<Particle mass="12.01078"/>
		<Particle mass="12.01078"/>
		<Particle mass="15.99943"/>
		<Particle mass="12.01078"/>
		<Particle mass="12.01078"/>
		<Particle mass="1.007947"/>
		<Particle mass="1.007947"/>
		<Particle mass="1.007947"/>
		<Particle mass="1.007947"/>
		<Particle mass="1.007947"/>
		<Particle mass="1.007947"/>
		<Particle mass="1.007947"/>
		<Particle mass="1.007947"/>
		<Particle mass="1.007947"/>
		<Particle mass="1.007947"/>
		<Particle mass="12.01078"/>
		<Particle mass="12.01078"/>
		<Particle mass="15.99943"/>
		<Particle mass="12.01078"/>
		<Particle mass="12.01078"/>
		<Particle mass="1.007947"/>
		<Particle mass="1.007947"/>
		<Particle mass="1.007947"/>
		<Particle mass="1.007947"/>
		<Particle mass="1.007947"/>
		<Particle mass="1.007947"/>
		<Particle mass="1.007947"/>
		<Particle mass="1.007947"/>
		<Particle mass="1.007947"/>
		<Particle mass="1.007947"/>
		<Particle mass="12.01078"/>
		<Particle mass="12.01078"/>
		<Particle mass="15.99943"/>
		<Particle mass="12.01078"/>
		<Particle mass="12.01078"/>
		<Particle mass="1.007947"/>
		<Particle mass="1.007947"/>
		<Particle mass="1.007947"/>
		<Particle mass="1.007947"/>
		<Particle mass="1.007947"/>
		<Particle mass="1.007947"/>
		<Particle mass="1.007947"/>
		<Particle mass="1.007947"/>
		<Particle mass="1.007947"/>
		<Particle mass="1.007947"/>
		<Particle mass="12.01078"/>
		<Particle mass="12.01078"/>
		<Particle mass="15.99943"/>
		<Particle mass="12.01078"/>
		<Particle mass="12.01078"/>
		<Particle mass="1.007947"/>
		<Particle mass="1.007947"/>
		<Particle mass="1.007947"/>
		<Particle mass="1.007947"/>
		<Particle mass="1.007947"/>
		<Particle mass="1.007947"/>
		<Particle mass="1.007947"/>
		<Particle mass="1.007947"/>
		<Particle mass="1.007947"/>
		<Particle mass="1.007947"/>
		<Particle mass="12.01078"/>
		<Particle mass="12.01078"/>
		<Particle mass="15.99943"/>
		<Particle mass="12.01078"/>
		<Particle mass="12.01078"/>
		<Particle mass="1.007947"/>
		<Particle mass="1.007947"/>
		<Particle mass="1.007947"/>
		<Particle mass="1.007947"/>
		<Particle mass="1.007947"/>
		<Particle mass="1.007947"/>
		<Particle mass="1.007947"/>
		<Particle mass="1.007947"/>
		<Particle mass="1.007947"/>
		<Particle mass="1.007947"/>
		<Particle mass="12.01078"/>
		<Particle mass="12.01078"/>
		<Particle mass="15.99943"/>
		<Particle mass="12.01078"/>
		<Particle mass="12.01078"/>
		<Particle mass="1.007947"/>
		<Particle mass="1.007947"/>
		<Particle mass="1.007947"/>
		<Particle mass="1.007947"/>
		<Particle mass="1.007947"/>
		<Particle mass="1.007947"/>
		<Particle mass="1.007947"/>
		<Particle mass="1.007947"/>
		<Particle mass="1.007947"/>
		<Particle mass="1.007947"/>
		<Particle mass="12.01078"/>
		<Particle mass="12.01078"/>
		<Particle mass="15.99943"/>
		<Particle mass="12.01078"/>
		<Particle mass="12.01078"/>
		<Particle mass="1.007947"/>
		<Particle mass="1.007947"/>
		<Particle mass="1.007947"/>
		<Particle mass="1.007947"/>
		<Particle mass="1.007947"/>
		<Particle mass="1.007947"/>
		<Particle mass="1.007947"/>
		<Particle mass="1.007947"/>
		<Particle mass="1.007947"/>
		<Particle mass="1.007947"/>
		<Particle mass="12.01078"/>
		<Particle mass="12.01078"/>
		<Particle mass="15.99943"/>
		<Particle mass="12.01078"/>
		<Particle mass="12.01078"/>
		<Particle mass="1.007947"/>
		<Particle mass="1.007947"/>
		<Particle mass="1.007947"/>
		<Particle mass="1.007947"/>
		<Particle mass="1.007947"/>
		<Particle mass="1.007947"/>
		<Particle mass="1.007947"/>
		<Particle mass="1.007947"/>
		<Particle mass="1.007947"/>
		<Particle mass="1.007947"/>
		<Particle mass="12.01078"/>
		<Particle mass="12.01078"/>
		<Particle mass="15.99943"/>
		<Particle mass="12.01078"/>
		<Particle mass="12.01078"/>
		<Particle mass="1.007947"/>
		<Particle mass="1.007947"/>
		<Particle mass="1.007947"/>
		<Particle mass="1.007947"/>
		<Particle mass="1.007947"/>
		<Particle mass="1.007947"/>
		<Particle mass="1.007947"/>
		<Particle mass="1.007947"/>
		<Particle mass="1.007947"/>
		<Particle mass="1.007947"/>
		<Particle mass="12.01078"/>
		<Particle mass="12.01078"/>
		<Particle mass="15.99943"/>
		<Particle mass="12.01078"/>
		<Particle mass="12.01078"/>
		<Particle mass="1.007947"/>
		<Particle mass="1.007947"/>
		<Particle mass="1.007947"/>
		<Particle mass="1.007947"/>
		<Particle mass="1.007947"/>
		<Particle mass="1.007947"/>
		<Particle mass="1.007947"/>
		<Particle mass="1.007947"/>
		<Particle mass="1.007947"/>
		<Particle mass="1.007947"/>
		<Particle mass="12.01078"/>
		<Particle mass="12.01078"/>
		<Particle mass="15.99943"/>
		<Particle mass="12.01078"/>
		<Particle mass="12.01078"/>
		<Particle mass="1.007947"/>
		<Particle mass="1.007947"/>
		<Particle mass="1.007947"/>
		<Particle mass="1.007947"/>
		<Particle mass="1.007947"/>
		<Particle mass="1.007947"/>
		<Particle mass="1.007947"/>
		<Particle mass="1.007947"/>
		<Particle mass="1.007947"/>
		<Particle mass="1.007947"/>
		<Particle mass="12.01078"/>
		<Particle mass="12.01078"/>
		<Particle mass="15.99943"/>
		<Particle mass="12.01078"/>
		<Particle mass="12.01078"/>
		<Particle mass="1.007947"/>
		<Particle mass="1.007947"/>
		<Particle mass="1.007947"/>
		<Particle mass="1.007947"/>
		<Particle mass="1.007947"/>
		<Particle mass="1.007947"/>
		<Particle mass="1.007947"/>
		<Particle mass="1.007947"/>
		<Particle mass="1.007947"/>
		<Particle mass="1.007947"/>
		<Particle mass="12.01078"/>
		<Particle mass="12.01078"/>
		<Particle mass="15.99943"/>
		<Particle mass="12.01078"/>
		<Particle mass="12.01078"/>
		<Particle mass="1.007947"/>
		<Particle mass="1.007947"/>
		<Particle mass="1.007947"/>
		<Particle mass="1.007947"/>
		<Particle mass="1.007947"/>
		<Particle mass="1.007947"/>
		<Particle mass="1.007947"/>
		<Particle mass="1.007947"/>
		<Particle mass="1.007947"/>
		<Particle mass="1.007947"/>
		<Particle mass="12.01078"/>
		<Particle mass="12.01078"/>
		<Particle mass="15.99943"/>
		<Particle mass="12.01078"/>
		<Particle mass="12.01078"/>
		<Particle mass="1.007947"/>
		<Particle mass="1.007947"/>
		<Particle mass="1.007947"/>
		<Particle mass="1.007947"/>
		<Particle mass="1.007947"/>
		<Particle mass="1.007947"/>
		<Particle mass="1.007947"/>
		<Particle mass="1.007947"/>
		<Particle mass="1.007947"/>
		<Particle mass="1.007947"/>
		<Particle mass="12.01078"/>
		<Particle mass="12.01078"/>
		<Particle mass="15.99943"/>
		<Particle mass="12.01078"/>
		<Particle mass="12.01078"/>
		<Particle mass="1.007947"/>
		<Particle mass="1.007947"/>
		<Particle mass="1.007947"/>
		<Particle mass="1.007947"/>
		<Particle mass="1.007947"/>
		<Particle mass="1.007947"/>
		<Particle mass="1.007947"/>
		<Particle mass="1.007947"/>
		<Particle mass="1.007947"/>
		<Particle mass="1.007947"/>
		<Particle mass="12.01078"/>
		<Particle mass="12.01078"/>
		<Particle mass="15.99943"/>
		<Particle mass="12.01078"/>
		<Particle mass="12.01078"/>
		<Particle mass="1.007947"/>
		<Particle mass="1.007947"/>
		<Particle mass="1.007947"/>
		<Particle mass="1.007947"/>
		<Particle mass="1.007947"/>
		<Particle mass="1.007947"/>
		<Particle mass="1.007947"/>
		<Particle mass="1.007947"/>
		<Particle mass="1.007947"/>
		<Particle mass="1.007947"/>
		<Particle mass="12.01078"/>
		<Particle mass="12.01078"/>
		<Particle mass="15.99943"/>
		<Particle mass="12.01078"/>
		<Particle mass="12.01078"/>
		<Particle mass="1.007947"/>
		<Particle mass="1.007947"/>
		<Particle mass="1.007947"/>
		<Particle mass="1.007947"/>
		<Particle mass="1.007947"/>
		<Particle mass="1.007947"/>
		<Particle mass="1.007947"/>
		<Particle mass="1.007947"/>
		<Particle mass="1.007947"/>
		<Particle mass="1.007947"/>
		<Particle mass="12.01078"/>
		<Particle mass="12.01078"/>
		<Particle mass="15.99943"/>
		<Particle mass="12.01078"/>
		<Particle mass="12.01078"/>
		<Particle mass="1.007947"/>
		<Particle mass="1.007947"/>
		<Particle mass="1.007947"/>
		<Particle mass="1.007947"/>
		<Particle mass="1.007947"/>
		<Particle mass="1.007947"/>
		<Particle mass="1.007947"/>
		<Particle mass="1.007947"/>
		<Particle mass="1.007947"/>
		<Particle mass="1.007947"/>
		<Particle mass="12.01078"/>
		<Particle mass="12.01078"/>
		<Particle mass="15.99943"/>
		<Particle mass="12.01078"/>
		<Particle mass="12.01078"/>
		<Particle mass="1.007947"/>
		<Particle mass="1.007947"/>
		<Particle mass="1.007947"/>
		<Particle mass="1.007947"/>
		<Particle mass="1.007947"/>
		<Particle mass="1.007947"/>
		<Particle mass="1.007947"/>
		<Particle mass="1.007947"/>
		<Particle mass="1.007947"/>
		<Particle mass="1.007947"/>
		<Particle mass="12.01078"/>
		<Particle mass="12.01078"/>
		<Particle mass="15.99943"/>
		<Particle mass="12.01078"/>
		<Particle mass="12.01078"/>
		<Particle mass="1.007947"/>
		<Particle mass="1.007947"/>
		<Particle mass="1.007947"/>
		<Particle mass="1.007947"/>
		<Particle mass="1.007947"/>
		<Particle mass="1.007947"/>
		<Particle mass="1.007947"/>
		<Particle mass="1.007947"/>
		<Particle mass="1.007947"/>
		<Particle mass="1.007947"/>
		<Particle mass="12.01078"/>
		<Particle mass="12.01078"/>
		<Particle mass="15.99943"/>
		<Particle mass="12.01078"/>
		<Particle mass="12.01078"/>
		<Particle mass="1.007947"/>
		<Particle mass="1.007947"/>
		<Particle mass="1.007947"/>
		<Particle mass="1.007947"/>
		<Particle mass="1.007947"/>
		<Particle mass="1.007947"/>
		<Particle mass="1.007947"/>
		<Particle mass="1.007947"/>
		<Particle mass="1.007947"/>
		<Particle mass="1.007947"/>
		<Particle mass="12.01078"/>
		<Particle mass="12.01078"/>
		<Particle mass="15.99943"/>
		<Particle mass="12.01078"/>
		<Particle mass="12.01078"/>
		<Particle mass="1.007947"/>
		<Particle mass="1.007947"/>
		<Particle mass="1.007947"/>
		<Particle mass="1.007947"/>
		<Particle mass="1.007947"/>
		<Particle mass="1.007947"/>
		<Particle mass="1.007947"/>
		<Particle mass="1.007947"/>
		<Particle mass="1.007947"/>
		<Particle mass="1.007947"/>
		<Particle mass="12.01078"/>
		<Particle mass="12.01078"/>
		<Particle mass="15.99943"/>
		<Particle mass="12.01078"/>
		<Particle mass="12.01078"/>
		<Particle mass="1.007947"/>
		<Particle mass="1.007947"/>
		<Particle mass="1.007947"/>
		<Particle mass="1.007947"/>
		<Particle mass="1.007947"/>
		<Particle mass="1.007947"/>
		<Particle mass="1.007947"/>
		<Particle mass="1.007947"/>
		<Particle mass="1.007947"/>
		<Particle mass="1.007947"/>
		<Particle mass="12.01078"/>
		<Particle mass="12.01078"/>
		<Particle mass="15.99943"/>
		<Particle mass="12.01078"/>
		<Particle mass="12.01078"/>
		<Particle mass="1.007947"/>
		<Particle mass="1.007947"/>
		<Particle mass="1.007947"/>
		<Particle mass="1.007947"/>
		<Particle mass="1.007947"/>
		<Particle mass="1.007947"/>
		<Particle mass="1.007947"/>
		<Particle mass="1.007947"/>
		<Particle mass="1.007947"/>
		<Particle mass="1.007947"/>
		<Particle mass="12.01078"/>
		<Particle mass="12.01078"/>
		<Particle mass="15.99943"/>
		<Particle mass="12.01078"/>
		<Particle mass="12.01078"/>
		<Particle mass="1.007947"/>
		<Particle mass="1.007947"/>
		<Particle mass="1.007947"/>
		<Particle mass="1.007947"/>
		<Particle mass="1.007947"/>
		<Particle mass="1.007947"/>
		<Particle mass="1.007947"/>
		<Particle mass="1.007947"/>
		<Particle mass="1.007947"/>
		<Particle mass="1.007947"/>
		<Particle mass="12.01078"/>
		<Particle mass="12.01078"/>
		<Particle mass="15.99943"/>
		<Particle mass="12.01078"/>
		<Particle mass="12.01078"/>
		<Particle mass="1.007947"/>
		<Particle mass="1.007947"/>
		<Particle mass="1.007947"/>
		<Particle mass="1.007947"/>
		<Particle mass="1.007947"/>
		<Particle mass="1.007947"/>
		<Particle mass="1.007947"/>
		<Particle mass="1.007947"/>
		<Particle mass="1.007947"/>
		<Particle mass="1.007947"/>
		<Particle mass="12.01078"/>
		<Particle mass="12.01078"/>
		<Particle mass="15.99943"/>
		<Particle mass="12.01078"/>
		<Particle mass="12.01078"/>
		<Particle mass="1.007947"/>
		<Particle mass="1.007947"/>
		<Particle mass="1.007947"/>
		<Particle mass="1.007947"/>
		<Particle mass="1.007947"/>
		<Particle mass="1.007947"/>
		<Particle mass="1.007947"/>
		<Particle mass="1.007947"/>
		<Particle mass="1.007947"/>
		<Particle mass="1.007947"/>
		<Particle mass="12.01078"/>
		<Particle mass="12.01078"/>
		<Particle mass="15.99943"/>
		<Particle mass="12.01078"/>
		<Particle mass="12.01078"/>
		<Particle mass="1.007947"/>
		<Particle mass="1.007947"/>
		<Particle mass="1.007947"/>
		<Particle mass="1.007947"/>
		<Particle mass="1.007947"/>
		<Particle mass="1.007947"/>
		<Particle mass="1.007947"/>
		<Particle mass="1.007947"/>
		<Particle mass="1.007947"/>
		<Particle mass="1.007947"/>
		<Particle mass="12.01078"/>
		<Particle mass="12.01078"/>
		<Particle mass="15.99943"/>
		<Particle mass="12.01078"/>
		<Particle mass="12.01078"/>
		<Particle mass="1.007947"/>
		<Particle mass="1.007947"/>
		<Particle mass="1.007947"/>
		<Particle mass="1.007947"/>
		<Particle mass="1.007947"/>
		<Particle mass="1.007947"/>
		<Particle mass="1.007947"/>
		<Particle mass="1.007947"/>
		<Particle mass="1.007947"/>
		<Particle mass="1.007947"/>
		<Particle mass="12.01078"/>
		<Particle mass="12.01078"/>
		<Particle mass="15.99943"/>
		<Particle mass="12.01078"/>
		<Particle mass="12.01078"/>
		<Particle mass="1.007947"/>
		<Particle mass="1.007947"/>
		<Particle mass="1.007947"/>
		<Particle mass="1.007947"/>
		<Particle mass="1.007947"/>
		<Particle mass="1.007947"/>
		<Particle mass="1.007947"/>
		<Particle mass="1.007947"/>
		<Particle mass="1.007947"/>
		<Particle mass="1.007947"/>
		<Particle mass="12.01078"/>
		<Particle mass="12.01078"/>
		<Particle mass="15.99943"/>
		<Particle mass="12.01078"/>
		<Particle mass="12.01078"/>
		<Particle mass="1.007947"/>
		<Particle mass="1.007947"/>
		<Particle mass="1.007947"/>
		<Particle mass="1.007947"/>
		<Particle mass="1.007947"/>
		<Particle mass="1.007947"/>
		<Particle mass="1.007947"/>
		<Particle mass="1.007947"/>
		<Particle mass="1.007947"/>
		<Particle mass="1.007947"/>
		<Particle mass="12.01078"/>
		<Particle mass="12.01078"/>
		<Particle mass="15.99943"/>
		<Particle mass="12.01078"/>
		<Particle mass="12.01078"/>
		<Particle mass="1.007947"/>
		<Particle mass="1.007947"/>
		<Particle mass="1.007947"/>
		<Particle mass="1.007947"/>
		<Particle mass="1.007947"/>
		<Particle mass="1.007947"/>
		<Particle mass="1.007947"/>
		<Particle mass="1.007947"/>
		<Particle mass="1.007947"/>
		<Particle mass="1.007947"/>
		<Particle mass="12.01078"/>
		<Particle mass="12.01078"/>
		<Particle mass="15.99943"/>
		<Particle mass="12.01078"/>
		<Particle mass="12.01078"/>
		<Particle mass="1.007947"/>
		<Particle mass="1.007947"/>
		<Particle mass="1.007947"/>
		<Particle mass="1.007947"/>
		<Particle mass="1.007947"/>
		<Particle mass="1.007947"/>
		<Particle mass="1.007947"/>
		<Particle mass="1.007947"/>
		<Particle mass="1.007947"/>
		<Particle mass="1.007947"/>
		<Particle mass="12.01078"/>
		<Particle mass="12.01078"/>
		<Particle mass="15.99943"/>
		<Particle mass="12.01078"/>
		<Particle mass="12.01078"/>
		<Particle mass="1.007947"/>
		<Particle mass="1.007947"/>
		<Particle mass="1.007947"/>
		<Particle mass="1.007947"/>
		<Particle mass="1.007947"/>
		<Particle mass="1.007947"/>
		<Particle mass="1.007947"/>
		<Particle mass="1.007947"/>
		<Particle mass="1.007947"/>
		<Particle mass="1.007947"/>
		<Particle mass="12.01078"/>
		<Particle mass="12.01078"/>
		<Particle mass="15.99943"/>
		<Particle mass="12.01078"/>
		<Particle mass="12.01078"/>
		<Particle mass="1.007947"/>
		<Particle mass="1.007947"/>
		<Particle mass="1.007947"/>
		<Particle mass="1.007947"/>
		<Particle mass="1.007947"/>
		<Particle mass="1.007947"/>
		<Particle mass="1.007947"/>
		<Particle mass="1.007947"/>
		<Particle mass="1.007947"/>
		<Particle mass="1.007947"/>
		<Particle mass="12.01078"/>
		<Particle mass="12.01078"/>
		<Particle mass="15.99943"/>
		<Particle mass="12.01078"/>
		<Particle mass="12.01078"/>
		<Particle mass="1.007947"/>
		<Particle mass="1.007947"/>
		<Particle mass="1.007947"/>
		<Particle mass="1.007947"/>
		<Particle mass="1.007947"/>
		<Particle mass="1.007947"/>
		<Particle mass="1.007947"/>
		<Particle mass="1.007947"/>
		<Particle mass="1.007947"/>
		<Particle mass="1.007947"/>
		<Particle mass="12.01078"/>
		<Particle mass="12.01078"/>
		<Particle mass="15.99943"/>
		<Particle mass="12.01078"/>
		<Particle mass="12.01078"/>
		<Particle mass="1.007947"/>
		<Particle mass="1.007947"/>
		<Particle mass="1.007947"/>
		<Particle mass="1.007947"/>
		<Particle mass="1.007947"/>
		<Particle mass="1.007947"/>
		<Particle mass="1.007947"/>
		<Particle mass="1.007947"/>
		<Particle mass="1.007947"/>
		<Particle mass="1.007947"/>
		<Particle mass="12.01078"/>
		<Particle mass="12.01078"/>
		<Particle mass="15.99943"/>
		<Particle mass="12.01078"/>
		<Particle mass="12.01078"/>
		<Particle mass="1.007947"/>
		<Particle mass="1.007947"/>
		<Particle mass="1.007947"/>
		<Particle mass="1.007947"/>
		<Particle mass="1.007947"/>
		<Particle mass="1.007947"/>
		<Particle mass="1.007947"/>
		<Particle mass="1.007947"/>
		<Particle mass="1.007947"/>
		<Particle mass="1.007947"/>
		<Particle mass="12.01078"/>
		<Particle mass="12.01078"/>
		<Particle mass="15.99943"/>
		<Particle mass="12.01078"/>
		<Particle mass="12.01078"/>
		<Particle mass="1.007947"/>
		<Particle mass="1.007947"/>
		<Particle mass="1.007947"/>
		<Particle mass="1.007947"/>
		<Particle mass="1.007947"/>
		<Particle mass="1.007947"/>
		<Particle mass="1.007947"/>
		<Particle mass="1.007947"/>
		<Particle mass="1.007947"/>
		<Particle mass="1.007947"/>
		<Particle mass="12.01078"/>
		<Particle mass="12.01078"/>
		<Particle mass="15.99943"/>
		<Particle mass="12.01078"/>
		<Particle mass="12.01078"/>
		<Particle mass="1.007947"/>
		<Particle mass="1.007947"/>
		<Particle mass="1.007947"/>
		<Particle mass="1.007947"/>
		<Particle mass="1.007947"/>
		<Particle mass="1.007947"/>
		<Particle mass="1.007947"/>
		<Particle mass="1.007947"/>
		<Particle mass="1.007947"/>
		<Particle mass="1.007947"/>
		<Particle mass="12.01078"/>
		<Particle mass="12.01078"/>
		<Particle mass="15.99943"/>
		<Particle mass="12.01078"/>
		<Particle mass="12.01078"/>
		<Particle mass="1.007947"/>
		<Particle mass="1.007947"/>
		<Particle mass="1.007947"/>
		<Particle mass="1.007947"/>
		<Particle mass="1.007947"/>
		<Particle mass="1.007947"/>
		<Particle mass="1.007947"/>
		<Particle mass="1.007947"/>
		<Particle mass="1.007947"/>
		<Particle mass="1.007947"/>
		<Particle mass="12.01078"/>
		<Particle mass="12.01078"/>
		<Particle mass="15.99943"/>
		<Particle mass="12.01078"/>
		<Particle mass="12.01078"/>
		<Particle mass="1.007947"/>
		<Particle mass="1.007947"/>
		<Particle mass="1.007947"/>
		<Particle mass="1.007947"/>
		<Particle mass="1.007947"/>
		<Particle mass="1.007947"/>
		<Particle mass="1.007947"/>
		<Particle mass="1.007947"/>
		<Particle mass="1.007947"/>
		<Particle mass="1.007947"/>
		<Particle mass="12.01078"/>
		<Particle mass="12.01078"/>
		<Particle mass="15.99943"/>
		<Particle mass="12.01078"/>
		<Particle mass="12.01078"/>
		<Particle mass="1.007947"/>
		<Particle mass="1.007947"/>
		<Particle mass="1.007947"/>
		<Particle mass="1.007947"/>
		<Particle mass="1.007947"/>
		<Particle mass="1.007947"/>
		<Particle mass="1.007947"/>
		<Particle mass="1.007947"/>
		<Particle mass="1.007947"/>
		<Particle mass="1.007947"/>
		<Particle mass="12.01078"/>
		<Particle mass="12.01078"/>
		<Particle mass="15.99943"/>
		<Particle mass="12.01078"/>
		<Particle mass="12.01078"/>
		<Particle mass="1.007947"/>
		<Particle mass="1.007947"/>
		<Particle mass="1.007947"/>
		<Particle mass="1.007947"/>
		<Particle mass="1.007947"/>
		<Particle mass="1.007947"/>
		<Particle mass="1.007947"/>
		<Particle mass="1.007947"/>
		<Particle mass="1.007947"/>
		<Particle mass="1.007947"/>
		<Particle mass="12.01078"/>
		<Particle mass="12.01078"/>
		<Particle mass="15.99943"/>
		<Particle mass="12.01078"/>
		<Particle mass="12.01078"/>
		<Particle mass="1.007947"/>
		<Particle mass="1.007947"/>
		<Particle mass="1.007947"/>
		<Particle mass="1.007947"/>
		<Particle mass="1.007947"/>
		<Particle mass="1.007947"/>
		<Particle mass="1.007947"/>
		<Particle mass="1.007947"/>
		<Particle mass="1.007947"/>
		<Particle mass="1.007947"/>
		<Particle mass="12.01078"/>
		<Particle mass="12.01078"/>
		<Particle mass="15.99943"/>
		<Particle mass="12.01078"/>
		<Particle mass="12.01078"/>
		<Particle mass="1.007947"/>
		<Particle mass="1.007947"/>
		<Particle mass="1.007947"/>
		<Particle mass="1.007947"/>
		<Particle mass="1.007947"/>
		<Particle mass="1.007947"/>
		<Particle mass="1.007947"/>
		<Particle mass="1.007947"/>
		<Particle mass="1.007947"/>
		<Particle mass="1.007947"/>
		<Particle mass="12.01078"/>
		<Particle mass="12.01078"/>
		<Particle mass="15.99943"/>
		<Particle mass="12.01078"/>
		<Particle mass="12.01078"/>
		<Particle mass="1.007947"/>
		<Particle mass="1.007947"/>
		<Particle mass="1.007947"/>
		<Particle mass="1.007947"/>
		<Particle mass="1.007947"/>
		<Particle mass="1.007947"/>
		<Particle mass="1.007947"/>
		<Particle mass="1.007947"/>
		<Particle mass="1.007947"/>
		<Particle mass="1.007947"/>
		<Particle mass="12.01078"/>
		<Particle mass="12.01078"/>
		<Particle mass="15.99943"/>
		<Particle mass="12.01078"/>
		<Particle mass="12.01078"/>
		<Particle mass="1.007947"/>
		<Particle mass="1.007947"/>
		<Particle mass="1.007947"/>
		<Particle mass="1.007947"/>
		<Particle mass="1.007947"/>
		<Particle mass="1.007947"/>
		<Particle mass="1.007947"/>
		<Particle mass="1.007947"/>
		<Particle mass="1.007947"/>
		<Particle mass="1.007947"/>
		<Particle mass="12.01078"/>
		<Particle mass="12.01078"/>
		<Particle mass="15.99943"/>
		<Particle mass="12.01078"/>
		<Particle mass="12.01078"/>
		<Particle mass="1.007947"/>
		<Particle mass="1.007947"/>
		<Particle mass="1.007947"/>
		<Particle mass="1.007947"/>
		<Particle mass="1.007947"/>
		<Particle mass="1.007947"/>
		<Particle mass="1.007947"/>
		<Particle mass="1.007947"/>
		<Particle mass="1.007947"/>
		<Particle mass="1.007947"/>
		<Particle mass="12.01078"/>
		<Particle mass="12.01078"/>
		<Particle mass="15.99943"/>
		<Particle mass="12.01078"/>
		<Particle mass="12.01078"/>
		<Particle mass="1.007947"/>
		<Particle mass="1.007947"/>
		<Particle mass="1.007947"/>
		<Particle mass="1.007947"/>
		<Particle mass="1.007947"/>
		<Particle mass="1.007947"/>
		<Particle mass="1.007947"/>
		<Particle mass="1.007947"/>
		<Particle mass="1.007947"/>
		<Particle mass="1.007947"/>
		<Particle mass="12.01078"/>
		<Particle mass="12.01078"/>
		<Particle mass="15.99943"/>
		<Particle mass="12.01078"/>
		<Particle mass="12.01078"/>
		<Particle mass="1.007947"/>
		<Particle mass="1.007947"/>
		<Particle mass="1.007947"/>
		<Particle mass="1.007947"/>
		<Particle mass="1.007947"/>
		<Particle mass="1.007947"/>
		<Particle mass="1.007947"/>
		<Particle mass="1.007947"/>
		<Particle mass="1.007947"/>
		<Particle mass="1.007947"/>
		<Particle mass="12.01078"/>
		<Particle mass="12.01078"/>
		<Particle mass="15.99943"/>
		<Particle mass="12.01078"/>
		<Particle mass="12.01078"/>
		<Particle mass="1.007947"/>
		<Particle mass="1.007947"/>
		<Particle mass="1.007947"/>
		<Particle mass="1.007947"/>
		<Particle mass="1.007947"/>
		<Particle mass="1.007947"/>
		<Particle mass="1.007947"/>
		<Particle mass="1.007947"/>
		<Particle mass="1.007947"/>
		<Particle mass="1.007947"/>
		<Particle mass="12.01078"/>
		<Particle mass="12.01078"/>
		<Particle mass="15.99943"/>
		<Particle mass="12.01078"/>
		<Particle mass="12.01078"/>
		<Particle mass="1.007947"/>
		<Particle mass="1.007947"/>
		<Particle mass="1.007947"/>
		<Particle mass="1.007947"/>
		<Particle mass="1.007947"/>
		<Particle mass="1.007947"/>
		<Particle mass="1.007947"/>
		<Particle mass="1.007947"/>
		<Particle mass="1.007947"/>
		<Particle mass="1.007947"/>
		<Particle mass="12.01078"/>
		<Particle mass="12.01078"/>
		<Particle mass="15.99943"/>
		<Particle mass="12.01078"/>
		<Particle mass="12.01078"/>
		<Particle mass="1.007947"/>
		<Particle mass="1.007947"/>
		<Particle mass="1.007947"/>
		<Particle mass="1.007947"/>
		<Particle mass="1.007947"/>
		<Particle mass="1.007947"/>
		<Particle mass="1.007947"/>
		<Particle mass="1.007947"/>
		<Particle mass="1.007947"/>
		<Particle mass="1.007947"/>
		<Particle mass="12.01078"/>
		<Particle mass="12.01078"/>
		<Particle mass="15.99943"/>
		<Particle mass="12.01078"/>
		<Particle mass="12.01078"/>
		<Particle mass="1.007947"/>
		<Particle mass="1.007947"/>
		<Particle mass="1.007947"/>
		<Particle mass="1.007947"/>
		<Particle mass="1.007947"/>
		<Particle mass="1.007947"/>
		<Particle mass="1.007947"/>
		<Particle mass="1.007947"/>
		<Particle mass="1.007947"/>
		<Particle mass="1.007947"/>
		<Particle mass="12.01078"/>
		<Particle mass="12.01078"/>
		<Particle mass="15.99943"/>
		<Particle mass="12.01078"/>
		<Particle mass="12.01078"/>
		<Particle mass="1.007947"/>
		<Particle mass="1.007947"/>
		<Particle mass="1.007947"/>
		<Particle mass="1.007947"/>
		<Particle mass="1.007947"/>
		<Particle mass="1.007947"/>
		<Particle mass="1.007947"/>
		<Particle mass="1.007947"/>
		<Particle mass="1.007947"/>
		<Particle mass="1.007947"/>
		<Particle mass="12.01078"/>
		<Particle mass="12.01078"/>
		<Particle mass="15.99943"/>
		<Particle mass="12.01078"/>
		<Particle mass="12.01078"/>
		<Particle mass="1.007947"/>
		<Particle mass="1.007947"/>
		<Particle mass="1.007947"/>
		<Particle mass="1.007947"/>
		<Particle mass="1.007947"/>
		<Particle mass="1.007947"/>
		<Particle mass="1.007947"/>
		<Particle mass="1.007947"/>
		<Particle mass="1.007947"/>
		<Particle mass="1.007947"/>
		<Particle mass="12.01078"/>
		<Particle mass="12.01078"/>
		<Particle mass="15.99943"/>
		<Particle mass="12.01078"/>
		<Particle mass="12.01078"/>
		<Particle mass="1.007947"/>
		<Particle mass="1.007947"/>
		<Particle mass="1.007947"/>
		<Particle mass="1.007947"/>
		<Particle mass="1.007947"/>
		<Particle mass="1.007947"/>
		<Particle mass="1.007947"/>
		<Particle mass="1.007947"/>
		<Particle mass="1.007947"/>
		<Particle mass="1.007947"/>
		<Particle mass="12.01078"/>
		<Particle mass="12.01078"/>
		<Particle mass="15.99943"/>
		<Particle mass="12.01078"/>
		<Particle mass="12.01078"/>
		<Particle mass="1.007947"/>
		<Particle mass="1.007947"/>
		<Particle mass="1.007947"/>
		<Particle mass="1.007947"/>
		<Particle mass="1.007947"/>
		<Particle mass="1.007947"/>
		<Particle mass="1.007947"/>
		<Particle mass="1.007947"/>
		<Particle mass="1.007947"/>
		<Particle mass="1.007947"/>
		<Particle mass="12.01078"/>
		<Particle mass="12.01078"/>
		<Particle mass="15.99943"/>
		<Particle mass="12.01078"/>
		<Particle mass="12.01078"/>
		<Particle mass="1.007947"/>
		<Particle mass="1.007947"/>
		<Particle mass="1.007947"/>
		<Particle mass="1.007947"/>
		<Particle mass="1.007947"/>
		<Particle mass="1.007947"/>
		<Particle mass="1.007947"/>
		<Particle mass="1.007947"/>
		<Particle mass="1.007947"/>
		<Particle mass="1.007947"/>
		<Particle mass="12.01078"/>
		<Particle mass="12.01078"/>
		<Particle mass="15.99943"/>
		<Particle mass="12.01078"/>
		<Particle mass="12.01078"/>
		<Particle mass="1.007947"/>
		<Particle mass="1.007947"/>
		<Particle mass="1.007947"/>
		<Particle mass="1.007947"/>
		<Particle mass="1.007947"/>
		<Particle mass="1.007947"/>
		<Particle mass="1.007947"/>
		<Particle mass="1.007947"/>
		<Particle mass="1.007947"/>
		<Particle mass="1.007947"/>
		<Particle mass="12.01078"/>
		<Particle mass="12.01078"/>
		<Particle mass="15.99943"/>
		<Particle mass="12.01078"/>
		<Particle mass="12.01078"/>
		<Particle mass="1.007947"/>
		<Particle mass="1.007947"/>
		<Particle mass="1.007947"/>
		<Particle mass="1.007947"/>
		<Particle mass="1.007947"/>
		<Particle mass="1.007947"/>
		<Particle mass="1.007947"/>
		<Particle mass="1.007947"/>
		<Particle mass="1.007947"/>
		<Particle mass="1.007947"/>
		<Particle mass="12.01078"/>
		<Particle mass="12.01078"/>
		<Particle mass="15.99943"/>
		<Particle mass="12.01078"/>
		<Particle mass="12.01078"/>
		<Particle mass="1.007947"/>
		<Particle mass="1.007947"/>
		<Particle mass="1.007947"/>
		<Particle mass="1.007947"/>
		<Particle mass="1.007947"/>
		<Particle mass="1.007947"/>
		<Particle mass="1.007947"/>
		<Particle mass="1.007947"/>
		<Particle mass="1.007947"/>
		<Particle mass="1.007947"/>
		<Particle mass="12.01078"/>
		<Particle mass="12.01078"/>
		<Particle mass="15.99943"/>
		<Particle mass="12.01078"/>
		<Particle mass="12.01078"/>
		<Particle mass="1.007947"/>
		<Particle mass="1.007947"/>
		<Particle mass="1.007947"/>
		<Particle mass="1.007947"/>
		<Particle mass="1.007947"/>
		<Particle mass="1.007947"/>
		<Particle mass="1.007947"/>
		<Particle mass="1.007947"/>
		<Particle mass="1.007947"/>
		<Particle mass="1.007947"/>
		<Particle mass="12.01078"/>
		<Particle mass="12.01078"/>
		<Particle mass="15.99943"/>
		<Particle mass="12.01078"/>
		<Particle mass="12.01078"/>
		<Particle mass="1.007947"/>
		<Particle mass="1.007947"/>
		<Particle mass="1.007947"/>
		<Particle mass="1.007947"/>
		<Particle mass="1.007947"/>
		<Particle mass="1.007947"/>
		<Particle mass="1.007947"/>
		<Particle mass="1.007947"/>
		<Particle mass="1.007947"/>
		<Particle mass="1.007947"/>
		<Particle mass="12.01078"/>
		<Particle mass="12.01078"/>
		<Particle mass="15.99943"/>
		<Particle mass="12.01078"/>
		<Particle mass="12.01078"/>
		<Particle mass="1.007947"/>
		<Particle mass="1.007947"/>
		<Particle mass="1.007947"/>
		<Particle mass="1.007947"/>
		<Particle mass="1.007947"/>
		<Particle mass="1.007947"/>
		<Particle mass="1.007947"/>
		<Particle mass="1.007947"/>
		<Particle mass="1.007947"/>
		<Particle mass="1.007947"/>
		<Particle mass="12.01078"/>
		<Particle mass="12.01078"/>
		<Particle mass="15.99943"/>
		<Particle mass="12.01078"/>
		<Particle mass="12.01078"/>
		<Particle mass="1.007947"/>
		<Particle mass="1.007947"/>
		<Particle mass="1.007947"/>
		<Particle mass="1.007947"/>
		<Particle mass="1.007947"/>
		<Particle mass="1.007947"/>
		<Particle mass="1.007947"/>
		<Particle mass="1.007947"/>
		<Particle mass="1.007947"/>
		<Particle mass="1.007947"/>
		<Particle mass="12.01078"/>
		<Particle mass="12.01078"/>
		<Particle mass="15.99943"/>
		<Particle mass="12.01078"/>
		<Particle mass="12.01078"/>
		<Particle mass="1.007947"/>
		<Particle mass="1.007947"/>
		<Particle mass="1.007947"/>
		<Particle mass="1.007947"/>
		<Particle mass="1.007947"/>
		<Particle mass="1.007947"/>
		<Particle mass="1.007947"/>
		<Particle mass="1.007947"/>
		<Particle mass="1.007947"/>
		<Particle mass="1.007947"/>
		<Particle mass="12.01078"/>
		<Particle mass="12.01078"/>
		<Particle mass="15.99943"/>
		<Particle mass="12.01078"/>
		<Particle mass="12.01078"/>
		<Particle mass="1.007947"/>
		<Particle mass="1.007947"/>
		<Particle mass="1.007947"/>
		<Particle mass="1.007947"/>
		<Particle mass="1.007947"/>
		<Particle mass="1.007947"/>
		<Particle mass="1.007947"/>
		<Particle mass="1.007947"/>
		<Particle mass="1.007947"/>
		<Particle mass="1.007947"/>
		<Particle mass="12.01078"/>
		<Particle mass="12.01078"/>
		<Particle mass="15.99943"/>
		<Particle mass="12.01078"/>
		<Particle mass="12.01078"/>
		<Particle mass="1.007947"/>
		<Particle mass="1.007947"/>
		<Particle mass="1.007947"/>
		<Particle mass="1.007947"/>
		<Particle mass="1.007947"/>
		<Particle mass="1.007947"/>
		<Particle mass="1.007947"/>
		<Particle mass="1.007947"/>
		<Particle mass="1.007947"/>
		<Particle mass="1.007947"/>
		<Particle mass="12.01078"/>
		<Particle mass="12.01078"/>
		<Particle mass="15.99943"/>
		<Particle mass="12.01078"/>
		<Particle mass="12.01078"/>
		<Particle mass="1.007947"/>
		<Particle mass="1.007947"/>
		<Particle mass="1.007947"/>
		<Particle mass="1.007947"/>
		<Particle mass="1.007947"/>
		<Particle mass="1.007947"/>
		<Particle mass="1.007947"/>
		<Particle mass="1.007947"/>
		<Particle mass="1.007947"/>
		<Particle mass="1.007947"/>
		<Particle mass="12.01078"/>
		<Particle mass="12.01078"/>
		<Particle mass="15.99943"/>
		<Particle mass="12.01078"/>
		<Particle mass="12.01078"/>
		<Particle mass="1.007947"/>
		<Particle mass="1.007947"/>
		<Particle mass="1.007947"/>
		<Particle mass="1.007947"/>
		<Particle mass="1.007947"/>
		<Particle mass="1.007947"/>
		<Particle mass="1.007947"/>
		<Particle mass="1.007947"/>
		<Particle mass="1.007947"/>
		<Particle mass="1.007947"/>
		<Particle mass="12.01078"/>
		<Particle mass="12.01078"/>
		<Particle mass="15.99943"/>
		<Particle mass="12.01078"/>
		<Particle mass="12.01078"/>
		<Particle mass="1.007947"/>
		<Particle mass="1.007947"/>
		<Particle mass="1.007947"/>
		<Particle mass="1.007947"/>
		<Particle mass="1.007947"/>
		<Particle mass="1.007947"/>
		<Particle mass="1.007947"/>
		<Particle mass="1.007947"/>
		<Particle mass="1.007947"/>
		<Particle mass="1.007947"/>
		<Particle mass="12.01078"/>
		<Particle mass="12.01078"/>
		<Particle mass="15.99943"/>
		<Particle mass="12.01078"/>
		<Particle mass="12.01078"/>
		<Particle mass="1.007947"/>
		<Particle mass="1.007947"/>
		<Particle mass="1.007947"/>
		<Particle mass="1.007947"/>
		<Particle mass="1.007947"/>
		<Particle mass="1.007947"/>
		<Particle mass="1.007947"/>
		<Particle mass="1.007947"/>
		<Particle mass="1.007947"/>
		<Particle mass="1.007947"/>
		<Particle mass="12.01078"/>
		<Particle mass="12.01078"/>
		<Particle mass="15.99943"/>
		<Particle mass="12.01078"/>
		<Particle mass="12.01078"/>
		<Particle mass="1.007947"/>
		<Particle mass="1.007947"/>
		<Particle mass="1.007947"/>
		<Particle mass="1.007947"/>
		<Particle mass="1.007947"/>
		<Particle mass="1.007947"/>
		<Particle mass="1.007947"/>
		<Particle mass="1.007947"/>
		<Particle mass="1.007947"/>
		<Particle mass="1.007947"/>
		<Particle mass="12.01078"/>
		<Particle mass="12.01078"/>
		<Particle mass="15.99943"/>
		<Particle mass="12.01078"/>
		<Particle mass="12.01078"/>
		<Particle mass="1.007947"/>
		<Particle mass="1.007947"/>
		<Particle mass="1.007947"/>
		<Particle mass="1.007947"/>
		<Particle mass="1.007947"/>
		<Particle mass="1.007947"/>
		<Particle mass="1.007947"/>
		<Particle mass="1.007947"/>
		<Particle mass="1.007947"/>
		<Particle mass="1.007947"/>
		<Particle mass="12.01078"/>
		<Particle mass="12.01078"/>
		<Particle mass="15.99943"/>
		<Particle mass="12.01078"/>
		<Particle mass="12.01078"/>
		<Particle mass="1.007947"/>
		<Particle mass="1.007947"/>
		<Particle mass="1.007947"/>
		<Particle mass="1.007947"/>
		<Particle mass="1.007947"/>
		<Particle mass="1.007947"/>
		<Particle mass="1.007947"/>
		<Particle mass="1.007947"/>
		<Particle mass="1.007947"/>
		<Particle mass="1.007947"/>
		<Particle mass="12.01078"/>
		<Particle mass="12.01078"/>
		<Particle mass="15.99943"/>
		<Particle mass="12.01078"/>
		<Particle mass="12.01078"/>
		<Particle mass="1.007947"/>
		<Particle mass="1.007947"/>
		<Particle mass="1.007947"/>
		<Particle mass="1.007947"/>
		<Particle mass="1.007947"/>
		<Particle mass="1.007947"/>
		<Particle mass="1.007947"/>
		<Particle mass="1.007947"/>
		<Particle mass="1.007947"/>
		<Particle mass="1.007947"/>
		<Particle mass="12.01078"/>
		<Particle mass="12.01078"/>
		<Particle mass="15.99943"/>
		<Particle mass="12.01078"/>
		<Particle mass="12.01078"/>
		<Particle mass="1.007947"/>
		<Particle mass="1.007947"/>
		<Particle mass="1.007947"/>
		<Particle mass="1.007947"/>
		<Particle mass="1.007947"/>
		<Particle mass="1.007947"/>
		<Particle mass="1.007947"/>
		<Particle mass="1.007947"/>
		<Particle mass="1.007947"/>
		<Particle mass="1.007947"/>
		<Particle mass="12.01078"/>
		<Particle mass="12.01078"/>
		<Particle mass="15.99943"/>
		<Particle mass="12.01078"/>
		<Particle mass="12.01078"/>
		<Particle mass="1.007947"/>
		<Particle mass="1.007947"/>
		<Particle mass="1.007947"/>
		<Particle mass="1.007947"/>
		<Particle mass="1.007947"/>
		<Particle mass="1.007947"/>
		<Particle mass="1.007947"/>
		<Particle mass="1.007947"/>
		<Particle mass="1.007947"/>
		<Particle mass="1.007947"/>
		<Particle mass="12.01078"/>
		<Particle mass="12.01078"/>
		<Particle mass="15.99943"/>
		<Particle mass="12.01078"/>
		<Particle mass="12.01078"/>
		<Particle mass="1.007947"/>
		<Particle mass="1.007947"/>
		<Particle mass="1.007947"/>
		<Particle mass="1.007947"/>
		<Particle mass="1.007947"/>
		<Particle mass="1.007947"/>
		<Particle mass="1.007947"/>
		<Particle mass="1.007947"/>
		<Particle mass="1.007947"/>
		<Particle mass="1.007947"/>
		<Particle mass="12.01078"/>
		<Particle mass="12.01078"/>
		<Particle mass="15.99943"/>
		<Particle mass="12.01078"/>
		<Particle mass="12.01078"/>
		<Particle mass="1.007947"/>
		<Particle mass="1.007947"/>
		<Particle mass="1.007947"/>
		<Particle mass="1.007947"/>
		<Particle mass="1.007947"/>
		<Particle mass="1.007947"/>
		<Particle mass="1.007947"/>
		<Particle mass="1.007947"/>
		<Particle mass="1.007947"/>
		<Particle mass="1.007947"/>
		<Particle mass="12.01078"/>
		<Particle mass="12.01078"/>
		<Particle mass="15.99943"/>
		<Particle mass="12.01078"/>
		<Particle mass="12.01078"/>
		<Particle mass="1.007947"/>
		<Particle mass="1.007947"/>
		<Particle mass="1.007947"/>
		<Particle mass="1.007947"/>
		<Particle mass="1.007947"/>
		<Particle mass="1.007947"/>
		<Particle mass="1.007947"/>
		<Particle mass="1.007947"/>
		<Particle mass="1.007947"/>
		<Particle mass="1.007947"/>
		<Particle mass="12.01078"/>
		<Particle mass="12.01078"/>
		<Particle mass="15.99943"/>
		<Particle mass="12.01078"/>
		<Particle mass="12.01078"/>
		<Particle mass="1.007947"/>
		<Particle mass="1.007947"/>
		<Particle mass="1.007947"/>
		<Particle mass="1.007947"/>
		<Particle mass="1.007947"/>
		<Particle mass="1.007947"/>
		<Particle mass="1.007947"/>
		<Particle mass="1.007947"/>
		<Particle mass="1.007947"/>
		<Particle mass="1.007947"/>
		<Particle mass="12.01078"/>
		<Particle mass="12.01078"/>
		<Particle mass="15.99943"/>
		<Particle mass="12.01078"/>
		<Particle mass="12.01078"/>
		<Particle mass="1.007947"/>
		<Particle mass="1.007947"/>
		<Particle mass="1.007947"/>
		<Particle mass="1.007947"/>
		<Particle mass="1.007947"/>
		<Particle mass="1.007947"/>
		<Particle mass="1.007947"/>
		<Particle mass="1.007947"/>
		<Particle mass="1.007947"/>
		<Particle mass="1.007947"/>
		<Particle mass="12.01078"/>
		<Particle mass="12.01078"/>
		<Particle mass="15.99943"/>
		<Particle mass="12.01078"/>
		<Particle mass="12.01078"/>
		<Particle mass="1.007947"/>
		<Particle mass="1.007947"/>
		<Particle mass="1.007947"/>
		<Particle mass="1.007947"/>
		<Particle mass="1.007947"/>
		<Particle mass="1.007947"/>
		<Particle mass="1.007947"/>
		<Particle mass="1.007947"/>
		<Particle mass="1.007947"/>
		<Particle mass="1.007947"/>
		<Particle mass="12.01078"/>
		<Particle mass="12.01078"/>
		<Particle mass="15.99943"/>
		<Particle mass="12.01078"/>
		<Particle mass="12.01078"/>
		<Particle mass="1.007947"/>
		<Particle mass="1.007947"/>
		<Particle mass="1.007947"/>
		<Particle mass="1.007947"/>
		<Particle mass="1.007947"/>
		<Particle mass="1.007947"/>
		<Particle mass="1.007947"/>
		<Particle mass="1.007947"/>
		<Particle mass="1.007947"/>
		<Particle mass="1.007947"/>
		<Particle mass="12.01078"/>
		<Particle mass="12.01078"/>
		<Particle mass="15.99943"/>
		<Particle mass="12.01078"/>
		<Particle mass="12.01078"/>
		<Particle mass="1.007947"/>
		<Particle mass="1.007947"/>
		<Particle mass="1.007947"/>
		<Particle mass="1.007947"/>
		<Particle mass="1.007947"/>
		<Particle mass="1.007947"/>
		<Particle mass="1.007947"/>
		<Particle mass="1.007947"/>
		<Particle mass="1.007947"/>
		<Particle mass="1.007947"/>
		<Particle mass="12.01078"/>
		<Particle mass="12.01078"/>
		<Particle mass="15.99943"/>
		<Particle mass="12.01078"/>
		<Particle mass="12.01078"/>
		<Particle mass="1.007947"/>
		<Particle mass="1.007947"/>
		<Particle mass="1.007947"/>
		<Particle mass="1.007947"/>
		<Particle mass="1.007947"/>
		<Particle mass="1.007947"/>
		<Particle mass="1.007947"/>
		<Particle mass="1.007947"/>
		<Particle mass="1.007947"/>
		<Particle mass="1.007947"/>
		<Particle mass="12.01078"/>
		<Particle mass="12.01078"/>
		<Particle mass="15.99943"/>
		<Particle mass="12.01078"/>
		<Particle mass="12.01078"/>
		<Particle mass="1.007947"/>
		<Particle mass="1.007947"/>
		<Particle mass="1.007947"/>
		<Particle mass="1.007947"/>
		<Particle mass="1.007947"/>
		<Particle mass="1.007947"/>
		<Particle mass="1.007947"/>
		<Particle mass="1.007947"/>
		<Particle mass="1.007947"/>
		<Particle mass="1.007947"/>
		<Particle mass="12.01078"/>
		<Particle mass="12.01078"/>
		<Particle mass="15.99943"/>
		<Particle mass="12.01078"/>
		<Particle mass="12.01078"/>
		<Particle mass="1.007947"/>
		<Particle mass="1.007947"/>
		<Particle mass="1.007947"/>
		<Particle mass="1.007947"/>
		<Particle mass="1.007947"/>
		<Particle mass="1.007947"/>
		<Particle mass="1.007947"/>
		<Particle mass="1.007947"/>
		<Particle mass="1.007947"/>
		<Particle mass="1.007947"/>
		<Particle mass="12.01078"/>
		<Particle mass="12.01078"/>
		<Particle mass="15.99943"/>
		<Particle mass="12.01078"/>
		<Particle mass="12.01078"/>
		<Particle mass="1.007947"/>
		<Particle mass="1.007947"/>
		<Particle mass="1.007947"/>
		<Particle mass="1.007947"/>
		<Particle mass="1.007947"/>
		<Particle mass="1.007947"/>
		<Particle mass="1.007947"/>
		<Particle mass="1.007947"/>
		<Particle mass="1.007947"/>
		<Particle mass="1.007947"/>
		<Particle mass="12.01078"/>
		<Particle mass="12.01078"/>
		<Particle mass="15.99943"/>
		<Particle mass="12.01078"/>
		<Particle mass="12.01078"/>
		<Particle mass="1.007947"/>
		<Particle mass="1.007947"/>
		<Particle mass="1.007947"/>
		<Particle mass="1.007947"/>
		<Particle mass="1.007947"/>
		<Particle mass="1.007947"/>
		<Particle mass="1.007947"/>
		<Particle mass="1.007947"/>
		<Particle mass="1.007947"/>
		<Particle mass="1.007947"/>
		<Particle mass="12.01078"/>
		<Particle mass="12.01078"/>
		<Particle mass="15.99943"/>
		<Particle mass="12.01078"/>
		<Particle mass="12.01078"/>
		<Particle mass="1.007947"/>
		<Particle mass="1.007947"/>
		<Particle mass="1.007947"/>
		<Particle mass="1.007947"/>
		<Particle mass="1.007947"/>
		<Particle mass="1.007947"/>
		<Particle mass="1.007947"/>
		<Particle mass="1.007947"/>
		<Particle mass="1.007947"/>
		<Particle mass="1.007947"/>
		<Particle mass="12.01078"/>
		<Particle mass="12.01078"/>
		<Particle mass="15.99943"/>
		<Particle mass="12.01078"/>
		<Particle mass="12.01078"/>
		<Particle mass="1.007947"/>
		<Particle mass="1.007947"/>
		<Particle mass="1.007947"/>
		<Particle mass="1.007947"/>
		<Particle mass="1.007947"/>
		<Particle mass="1.007947"/>
		<Particle mass="1.007947"/>
		<Particle mass="1.007947"/>
		<Particle mass="1.007947"/>
		<Particle mass="1.007947"/>
		<Particle mass="12.01078"/>
		<Particle mass="12.01078"/>
		<Particle mass="15.99943"/>
		<Particle mass="12.01078"/>
		<Particle mass="12.01078"/>
		<Particle mass="1.007947"/>
		<Particle mass="1.007947"/>
		<Particle mass="1.007947"/>
		<Particle mass="1.007947"/>
		<Particle mass="1.007947"/>
		<Particle mass="1.007947"/>
		<Particle mass="1.007947"/>
		<Particle mass="1.007947"/>
		<Particle mass="1.007947"/>
		<Particle mass="1.007947"/>
		<Particle mass="12.01078"/>
		<Particle mass="12.01078"/>
		<Particle mass="15.99943"/>
		<Particle mass="12.01078"/>
		<Particle mass="12.01078"/>
		<Particle mass="1.007947"/>
		<Particle mass="1.007947"/>
		<Particle mass="1.007947"/>
		<Particle mass="1.007947"/>
		<Particle mass="1.007947"/>
		<Particle mass="1.007947"/>
		<Particle mass="1.007947"/>
		<Particle mass="1.007947"/>
		<Particle mass="1.007947"/>
		<Particle mass="1.007947"/>
		<Particle mass="12.01078"/>
		<Particle mass="12.01078"/>
		<Particle mass="15.99943"/>
		<Particle mass="12.01078"/>
		<Particle mass="12.01078"/>
		<Particle mass="1.007947"/>
		<Particle mass="1.007947"/>
		<Particle mass="1.007947"/>
		<Particle mass="1.007947"/>
		<Particle mass="1.007947"/>
		<Particle mass="1.007947"/>
		<Particle mass="1.007947"/>
		<Particle mass="1.007947"/>
		<Particle mass="1.007947"/>
		<Particle mass="1.007947"/>
		<Particle mass="12.01078"/>
		<Particle mass="12.01078"/>
		<Particle mass="15.99943"/>
		<Particle mass="12.01078"/>
		<Particle mass="12.01078"/>
		<Particle mass="1.007947"/>
		<Particle mass="1.007947"/>
		<Particle mass="1.007947"/>
		<Particle mass="1.007947"/>
		<Particle mass="1.007947"/>
		<Particle mass="1.007947"/>
		<Particle mass="1.007947"/>
		<Particle mass="1.007947"/>
		<Particle mass="1.007947"/>
		<Particle mass="1.007947"/>
		<Particle mass="12.01078"/>
		<Particle mass="12.01078"/>
		<Particle mass="15.99943"/>
		<Particle mass="12.01078"/>
		<Particle mass="12.01078"/>
		<Particle mass="1.007947"/>
		<Particle mass="1.007947"/>
		<Particle mass="1.007947"/>
		<Particle mass="1.007947"/>
		<Particle mass="1.007947"/>
		<Particle mass="1.007947"/>
		<Particle mass="1.007947"/>
		<Particle mass="1.007947"/>
		<Particle mass="1.007947"/>
		<Particle mass="1.007947"/>
		<Particle mass="12.01078"/>
		<Particle mass="12.01078"/>
		<Particle mass="15.99943"/>
		<Particle mass="12.01078"/>
		<Particle mass="12.01078"/>
		<Particle mass="1.007947"/>
		<Particle mass="1.007947"/>
		<Particle mass="1.007947"/>
		<Particle mass="1.007947"/>
		<Particle mass="1.007947"/>
		<Particle mass="1.007947"/>
		<Particle mass="1.007947"/>
		<Particle mass="1.007947"/>
		<Particle mass="1.007947"/>
		<Particle mass="1.007947"/>
		<Particle mass="12.01078"/>
		<Particle mass="12.01078"/>
		<Particle mass="15.99943"/>
		<Particle mass="12.01078"/>
		<Particle mass="12.01078"/>
		<Particle mass="1.007947"/>
		<Particle mass="1.007947"/>
		<Particle mass="1.007947"/>
		<Particle mass="1.007947"/>
		<Particle mass="1.007947"/>
		<Particle mass="1.007947"/>
		<Particle mass="1.007947"/>
		<Particle mass="1.007947"/>
		<Particle mass="1.007947"/>
		<Particle mass="1.007947"/>
		<Particle mass="12.01078"/>
		<Particle mass="12.01078"/>
		<Particle mass="15.99943"/>
		<Particle mass="12.01078"/>
		<Particle mass="12.01078"/>
		<Particle mass="1.007947"/>
		<Particle mass="1.007947"/>
		<Particle mass="1.007947"/>
		<Particle mass="1.007947"/>
		<Particle mass="1.007947"/>
		<Particle mass="1.007947"/>
		<Particle mass="1.007947"/>
		<Particle mass="1.007947"/>
		<Particle mass="1.007947"/>
		<Particle mass="1.007947"/>
		<Particle mass="12.01078"/>
		<Particle mass="12.01078"/>
		<Particle mass="15.99943"/>
		<Particle mass="12.01078"/>
		<Particle mass="12.01078"/>
		<Particle mass="1.007947"/>
		<Particle mass="1.007947"/>
		<Particle mass="1.007947"/>
		<Particle mass="1.007947"/>
		<Particle mass="1.007947"/>
		<Particle mass="1.007947"/>
		<Particle mass="1.007947"/>
		<Particle mass="1.007947"/>
		<Particle mass="1.007947"/>
		<Particle mass="1.007947"/>
		<Particle mass="12.01078"/>
		<Particle mass="12.01078"/>
		<Particle mass="15.99943"/>
		<Particle mass="12.01078"/>
		<Particle mass="12.01078"/>
		<Particle mass="1.007947"/>
		<Particle mass="1.007947"/>
		<Particle mass="1.007947"/>
		<Particle mass="1.007947"/>
		<Particle mass="1.007947"/>
		<Particle mass="1.007947"/>
		<Particle mass="1.007947"/>
		<Particle mass="1.007947"/>
		<Particle mass="1.007947"/>
		<Particle mass="1.007947"/>
		<Particle mass="12.01078"/>
		<Particle mass="12.01078"/>
		<Particle mass="15.99943"/>
		<Particle mass="12.01078"/>
		<Particle mass="12.01078"/>
		<Particle mass="1.007947"/>
		<Particle mass="1.007947"/>
		<Particle mass="1.007947"/>
		<Particle mass="1.007947"/>
		<Particle mass="1.007947"/>
		<Particle mass="1.007947"/>
		<Particle mass="1.007947"/>
		<Particle mass="1.007947"/>
		<Particle mass="1.007947"/>
		<Particle mass="1.007947"/>
		<Particle mass="12.01078"/>
		<Particle mass="12.01078"/>
		<Particle mass="15.99943"/>
		<Particle mass="12.01078"/>
		<Particle mass="12.01078"/>
		<Particle mass="1.007947"/>
		<Particle mass="1.007947"/>
		<Particle mass="1.007947"/>
		<Particle mass="1.007947"/>
		<Particle mass="1.007947"/>
		<Particle mass="1.007947"/>
		<Particle mass="1.007947"/>
		<Particle mass="1.007947"/>
		<Particle mass="1.007947"/>
		<Particle mass="1.007947"/>
		<Particle mass="12.01078"/>
		<Particle mass="12.01078"/>
		<Particle mass="15.99943"/>
		<Particle mass="12.01078"/>
		<Particle mass="12.01078"/>
		<Particle mass="1.007947"/>
		<Particle mass="1.007947"/>
		<Particle mass="1.007947"/>
		<Particle mass="1.007947"/>
		<Particle mass="1.007947"/>
		<Particle mass="1.007947"/>
		<Particle mass="1.007947"/>
		<Particle mass="1.007947"/>
		<Particle mass="1.007947"/>
		<Particle mass="1.007947"/>
		<Particle mass="12.01078"/>
		<Particle mass="12.01078"/>
		<Particle mass="15.99943"/>
		<Particle mass="12.01078"/>
		<Particle mass="12.01078"/>
		<Particle mass="1.007947"/>
		<Particle mass="1.007947"/>
		<Particle mass="1.007947"/>
		<Particle mass="1.007947"/>
		<Particle mass="1.007947"/>
		<Particle mass="1.007947"/>
		<Particle mass="1.007947"/>
		<Particle mass="1.007947"/>
		<Particle mass="1.007947"/>
		<Particle mass="1.007947"/>
		<Particle mass="12.01078"/>
		<Particle mass="12.01078"/>
		<Particle mass="15.99943"/>
		<Particle mass="12.01078"/>
		<Particle mass="12.01078"/>
		<Particle mass="1.007947"/>
		<Particle mass="1.007947"/>
		<Particle mass="1.007947"/>
		<Particle mass="1.007947"/>
		<Particle mass="1.007947"/>
		<Particle mass="1.007947"/>
		<Particle mass="1.007947"/>
		<Particle mass="1.007947"/>
		<Particle mass="1.007947"/>
		<Particle mass="1.007947"/>
		<Particle mass="12.01078"/>
		<Particle mass="12.01078"/>
		<Particle mass="15.99943"/>
		<Particle mass="12.01078"/>
		<Particle mass="12.01078"/>
		<Particle mass="1.007947"/>
		<Particle mass="1.007947"/>
		<Particle mass="1.007947"/>
		<Particle mass="1.007947"/>
		<Particle mass="1.007947"/>
		<Particle mass="1.007947"/>
		<Particle mass="1.007947"/>
		<Particle mass="1.007947"/>
		<Particle mass="1.007947"/>
		<Particle mass="1.007947"/>
		<Particle mass="12.01078"/>
		<Particle mass="12.01078"/>
		<Particle mass="15.99943"/>
		<Particle mass="12.01078"/>
		<Particle mass="12.01078"/>
		<Particle mass="1.007947"/>
		<Particle mass="1.007947"/>
		<Particle mass="1.007947"/>
		<Particle mass="1.007947"/>
		<Particle mass="1.007947"/>
		<Particle mass="1.007947"/>
		<Particle mass="1.007947"/>
		<Particle mass="1.007947"/>
		<Particle mass="1.007947"/>
		<Particle mass="1.007947"/>
		<Particle mass="12.01078"/>
		<Particle mass="12.01078"/>
		<Particle mass="15.99943"/>
		<Particle mass="12.01078"/>
		<Particle mass="12.01078"/>
		<Particle mass="1.007947"/>
		<Particle mass="1.007947"/>
		<Particle mass="1.007947"/>
		<Particle mass="1.007947"/>
		<Particle mass="1.007947"/>
		<Particle mass="1.007947"/>
		<Particle mass="1.007947"/>
		<Particle mass="1.007947"/>
		<Particle mass="1.007947"/>
		<Particle mass="1.007947"/>
		<Particle mass="12.01078"/>
		<Particle mass="12.01078"/>
		<Particle mass="15.99943"/>
		<Particle mass="12.01078"/>
		<Particle mass="12.01078"/>
		<Particle mass="1.007947"/>
		<Particle mass="1.007947"/>
		<Particle mass="1.007947"/>
		<Particle mass="1.007947"/>
		<Particle mass="1.007947"/>
		<Particle mass="1.007947"/>
		<Particle mass="1.007947"/>
		<Particle mass="1.007947"/>
		<Particle mass="1.007947"/>
		<Particle mass="1.007947"/>
		<Particle mass="12.01078"/>
		<Particle mass="12.01078"/>
		<Particle mass="15.99943"/>
		<Particle mass="12.01078"/>
		<Particle mass="12.01078"/>
		<Particle mass="1.007947"/>
		<Particle mass="1.007947"/>
		<Particle mass="1.007947"/>
		<Particle mass="1.007947"/>
		<Particle mass="1.007947"/>
		<Particle mass="1.007947"/>
		<Particle mass="1.007947"/>
		<Particle mass="1.007947"/>
		<Particle mass="1.007947"/>
		<Particle mass="1.007947"/>
		<Particle mass="12.01078"/>
		<Particle mass="12.01078"/>
		<Particle mass="15.99943"/>
		<Particle mass="12.01078"/>
		<Particle mass="12.01078"/>
		<Particle mass="1.007947"/>
		<Particle mass="1.007947"/>
		<Particle mass="1.007947"/>
		<Particle mass="1.007947"/>
		<Particle mass="1.007947"/>
		<Particle mass="1.007947"/>
		<Particle mass="1.007947"/>
		<Particle mass="1.007947"/>
		<Particle mass="1.007947"/>
		<Particle mass="1.007947"/>
		<Particle mass="12.01078"/>
		<Particle mass="12.01078"/>
		<Particle mass="15.99943"/>
		<Particle mass="12.01078"/>
		<Particle mass="12.01078"/>
		<Particle mass="1.007947"/>
		<Particle mass="1.007947"/>
		<Particle mass="1.007947"/>
		<Particle mass="1.007947"/>
		<Particle mass="1.007947"/>
		<Particle mass="1.007947"/>
		<Particle mass="1.007947"/>
		<Particle mass="1.007947"/>
		<Particle mass="1.007947"/>
		<Particle mass="1.007947"/>
		<Particle mass="12.01078"/>
		<Particle mass="12.01078"/>
		<Particle mass="15.99943"/>
		<Particle mass="12.01078"/>
		<Particle mass="12.01078"/>
		<Particle mass="1.007947"/>
		<Particle mass="1.007947"/>
		<Particle mass="1.007947"/>
		<Particle mass="1.007947"/>
		<Particle mass="1.007947"/>
		<Particle mass="1.007947"/>
		<Particle mass="1.007947"/>
		<Particle mass="1.007947"/>
		<Particle mass="1.007947"/>
		<Particle mass="1.007947"/>
		<Particle mass="12.01078"/>
		<Particle mass="12.01078"/>
		<Particle mass="15.99943"/>
		<Particle mass="12.01078"/>
		<Particle mass="12.01078"/>
		<Particle mass="1.007947"/>
		<Particle mass="1.007947"/>
		<Particle mass="1.007947"/>
		<Particle mass="1.007947"/>
		<Particle mass="1.007947"/>
		<Particle mass="1.007947"/>
		<Particle mass="1.007947"/>
		<Particle mass="1.007947"/>
		<Particle mass="1.007947"/>
		<Particle mass="1.007947"/>
		<Particle mass="12.01078"/>
		<Particle mass="12.01078"/>
		<Particle mass="15.99943"/>
		<Particle mass="12.01078"/>
		<Particle mass="12.01078"/>
		<Particle mass="1.007947"/>
		<Particle mass="1.007947"/>
		<Particle mass="1.007947"/>
		<Particle mass="1.007947"/>
		<Particle mass="1.007947"/>
		<Particle mass="1.007947"/>
		<Particle mass="1.007947"/>
		<Particle mass="1.007947"/>
		<Particle mass="1.007947"/>
		<Particle mass="1.007947"/>
		<Particle mass="12.01078"/>
		<Particle mass="12.01078"/>
		<Particle mass="15.99943"/>
		<Particle mass="12.01078"/>
		<Particle mass="12.01078"/>
		<Particle mass="1.007947"/>
		<Particle mass="1.007947"/>
		<Particle mass="1.007947"/>
		<Particle mass="1.007947"/>
		<Particle mass="1.007947"/>
		<Particle mass="1.007947"/>
		<Particle mass="1.007947"/>
		<Particle mass="1.007947"/>
		<Particle mass="1.007947"/>
		<Particle mass="1.007947"/>
		<Particle mass="12.01078"/>
		<Particle mass="12.01078"/>
		<Particle mass="15.99943"/>
		<Particle mass="12.01078"/>
		<Particle mass="12.01078"/>
		<Particle mass="1.007947"/>
		<Particle mass="1.007947"/>
		<Particle mass="1.007947"/>
		<Particle mass="1.007947"/>
		<Particle mass="1.007947"/>
		<Particle mass="1.007947"/>
		<Particle mass="1.007947"/>
		<Particle mass="1.007947"/>
		<Particle mass="1.007947"/>
		<Particle mass="1.007947"/>
		<Particle mass="12.01078"/>
		<Particle mass="12.01078"/>
		<Particle mass="15.99943"/>
		<Particle mass="12.01078"/>
		<Particle mass="12.01078"/>
		<Particle mass="1.007947"/>
		<Particle mass="1.007947"/>
		<Particle mass="1.007947"/>
		<Particle mass="1.007947"/>
		<Particle mass="1.007947"/>
		<Particle mass="1.007947"/>
		<Particle mass="1.007947"/>
		<Particle mass="1.007947"/>
		<Particle mass="1.007947"/>
		<Particle mass="1.007947"/>
		<Particle mass="12.01078"/>
		<Particle mass="12.01078"/>
		<Particle mass="15.99943"/>
		<Particle mass="12.01078"/>
		<Particle mass="12.01078"/>
		<Particle mass="1.007947"/>
		<Particle mass="1.007947"/>
		<Particle mass="1.007947"/>
		<Particle mass="1.007947"/>
		<Particle mass="1.007947"/>
		<Particle mass="1.007947"/>
		<Particle mass="1.007947"/>
		<Particle mass="1.007947"/>
		<Particle mass="1.007947"/>
		<Particle mass="1.007947"/>
		<Particle mass="12.01078"/>
		<Particle mass="12.01078"/>
		<Particle mass="15.99943"/>
		<Particle mass="12.01078"/>
		<Particle mass="12.01078"/>
		<Particle mass="1.007947"/>
		<Particle mass="1.007947"/>
		<Particle mass="1.007947"/>
		<Particle mass="1.007947"/>
		<Particle mass="1.007947"/>
		<Particle mass="1.007947"/>
		<Particle mass="1.007947"/>
		<Particle mass="1.007947"/>
		<Particle mass="1.007947"/>
		<Particle mass="1.007947"/>
		<Particle mass="12.01078"/>
		<Particle mass="12.01078"/>
		<Particle mass="15.99943"/>
		<Particle mass="12.01078"/>
		<Particle mass="12.01078"/>
		<Particle mass="1.007947"/>
		<Particle mass="1.007947"/>
		<Particle mass="1.007947"/>
		<Particle mass="1.007947"/>
		<Particle mass="1.007947"/>
		<Particle mass="1.007947"/>
		<Particle mass="1.007947"/>
		<Particle mass="1.007947"/>
		<Particle mass="1.007947"/>
		<Particle mass="1.007947"/>
		<Particle mass="12.01078"/>
		<Particle mass="12.01078"/>
		<Particle mass="15.99943"/>
		<Particle mass="12.01078"/>
		<Particle mass="12.01078"/>
		<Particle mass="1.007947"/>
		<Particle mass="1.007947"/>
		<Particle mass="1.007947"/>
		<Particle mass="1.007947"/>
		<Particle mass="1.007947"/>
		<Particle mass="1.007947"/>
		<Particle mass="1.007947"/>
		<Particle mass="1.007947"/>
		<Particle mass="1.007947"/>
		<Particle mass="1.007947"/>
		<Particle mass="12.01078"/>
		<Particle mass="12.01078"/>
		<Particle mass="15.99943"/>
		<Particle mass="12.01078"/>
		<Particle mass="12.01078"/>
		<Particle mass="1.007947"/>
		<Particle mass="1.007947"/>
		<Particle mass="1.007947"/>
		<Particle mass="1.007947"/>
		<Particle mass="1.007947"/>
		<Particle mass="1.007947"/>
		<Particle mass="1.007947"/>
		<Particle mass="1.007947"/>
		<Particle mass="1.007947"/>
		<Particle mass="1.007947"/>
		<Particle mass="12.01078"/>
		<Particle mass="12.01078"/>
		<Particle mass="15.99943"/>
		<Particle mass="12.01078"/>
		<Particle mass="12.01078"/>
		<Particle mass="1.007947"/>
		<Particle mass="1.007947"/>
		<Particle mass="1.007947"/>
		<Particle mass="1.007947"/>
		<Particle mass="1.007947"/>
		<Particle mass="1.007947"/>
		<Particle mass="1.007947"/>
		<Particle mass="1.007947"/>
		<Particle mass="1.007947"/>
		<Particle mass="1.007947"/>
		<Particle mass="12.01078"/>
		<Particle mass="12.01078"/>
		<Particle mass="15.99943"/>
		<Particle mass="12.01078"/>
		<Particle mass="12.01078"/>
		<Particle mass="1.007947"/>
		<Particle mass="1.007947"/>
		<Particle mass="1.007947"/>
		<Particle mass="1.007947"/>
		<Particle mass="1.007947"/>
		<Particle mass="1.007947"/>
		<Particle mass="1.007947"/>
		<Particle mass="1.007947"/>
		<Particle mass="1.007947"/>
		<Particle mass="1.007947"/>
		<Particle mass="12.01078"/>
		<Particle mass="12.01078"/>
		<Particle mass="15.99943"/>
		<Particle mass="12.01078"/>
		<Particle mass="12.01078"/>
		<Particle mass="1.007947"/>
		<Particle mass="1.007947"/>
		<Particle mass="1.007947"/>
		<Particle mass="1.007947"/>
		<Particle mass="1.007947"/>
		<Particle mass="1.007947"/>
		<Particle mass="1.007947"/>
		<Particle mass="1.007947"/>
		<Particle mass="1.007947"/>
		<Particle mass="1.007947"/>
		<Particle mass="12.01078"/>
		<Particle mass="12.01078"/>
		<Particle mass="15.99943"/>
		<Particle mass="12.01078"/>
		<Particle mass="12.01078"/>
		<Particle mass="1.007947"/>
		<Particle mass="1.007947"/>
		<Particle mass="1.007947"/>
		<Particle mass="1.007947"/>
		<Particle mass="1.007947"/>
		<Particle mass="1.007947"/>
		<Particle mass="1.007947"/>
		<Particle mass="1.007947"/>
		<Particle mass="1.007947"/>
		<Particle mass="1.007947"/>
		<Particle mass="12.01078"/>
		<Particle mass="12.01078"/>
		<Particle mass="15.99943"/>
		<Particle mass="12.01078"/>
		<Particle mass="12.01078"/>
		<Particle mass="1.007947"/>
		<Particle mass="1.007947"/>
		<Particle mass="1.007947"/>
		<Particle mass="1.007947"/>
		<Particle mass="1.007947"/>
		<Particle mass="1.007947"/>
		<Particle mass="1.007947"/>
		<Particle mass="1.007947"/>
		<Particle mass="1.007947"/>
		<Particle mass="1.007947"/>
		<Particle mass="12.01078"/>
		<Particle mass="12.01078"/>
		<Particle mass="15.99943"/>
		<Particle mass="12.01078"/>
		<Particle mass="12.01078"/>
		<Particle mass="1.007947"/>
		<Particle mass="1.007947"/>
		<Particle mass="1.007947"/>
		<Particle mass="1.007947"/>
		<Particle mass="1.007947"/>
		<Particle mass="1.007947"/>
		<Particle mass="1.007947"/>
		<Particle mass="1.007947"/>
		<Particle mass="1.007947"/>
		<Particle mass="1.007947"/>
		<Particle mass="12.01078"/>
		<Particle mass="12.01078"/>
		<Particle mass="15.99943"/>
		<Particle mass="12.01078"/>
		<Particle mass="12.01078"/>
		<Particle mass="1.007947"/>
		<Particle mass="1.007947"/>
		<Particle mass="1.007947"/>
		<Particle mass="1.007947"/>
		<Particle mass="1.007947"/>
		<Particle mass="1.007947"/>
		<Particle mass="1.007947"/>
		<Particle mass="1.007947"/>
		<Particle mass="1.007947"/>
		<Particle mass="1.007947"/>
		<Particle mass="12.01078"/>
		<Particle mass="12.01078"/>
		<Particle mass="15.99943"/>
		<Particle mass="12.01078"/>
		<Particle mass="12.01078"/>
		<Particle mass="1.007947"/>
		<Particle mass="1.007947"/>
		<Particle mass="1.007947"/>
		<Particle mass="1.007947"/>
		<Particle mass="1.007947"/>
		<Particle mass="1.007947"/>
		<Particle mass="1.007947"/>
		<Particle mass="1.007947"/>
		<Particle mass="1.007947"/>
		<Particle mass="1.007947"/>
		<Particle mass="12.01078"/>
		<Particle mass="12.01078"/>
		<Particle mass="15.99943"/>
		<Particle mass="12.01078"/>
		<Particle mass="12.01078"/>
		<Particle mass="1.007947"/>
		<Particle mass="1.007947"/>
		<Particle mass="1.007947"/>
		<Particle mass="1.007947"/>
		<Particle mass="1.007947"/>
		<Particle mass="1.007947"/>
		<Particle mass="1.007947"/>
		<Particle mass="1.007947"/>
		<Particle mass="1.007947"/>
		<Particle mass="1.007947"/>
		<Particle mass="12.01078"/>
		<Particle mass="12.01078"/>
		<Particle mass="15.99943"/>
		<Particle mass="12.01078"/>
		<Particle mass="12.01078"/>
		<Particle mass="1.007947"/>
		<Particle mass="1.007947"/>
		<Particle mass="1.007947"/>
		<Particle mass="1.007947"/>
		<Particle mass="1.007947"/>
		<Particle mass="1.007947"/>
		<Particle mass="1.007947"/>
		<Particle mass="1.007947"/>
		<Particle mass="1.007947"/>
		<Particle mass="1.007947"/>
		<Particle mass="12.01078"/>
		<Particle mass="12.01078"/>
		<Particle mass="15.99943"/>
		<Particle mass="12.01078"/>
		<Particle mass="12.01078"/>
		<Particle mass="1.007947"/>
		<Particle mass="1.007947"/>
		<Particle mass="1.007947"/>
		<Particle mass="1.007947"/>
		<Particle mass="1.007947"/>
		<Particle mass="1.007947"/>
		<Particle mass="1.007947"/>
		<Particle mass="1.007947"/>
		<Particle mass="1.007947"/>
		<Particle mass="1.007947"/>
		<Particle mass="12.01078"/>
		<Particle mass="12.01078"/>
		<Particle mass="15.99943"/>
		<Particle mass="12.01078"/>
		<Particle mass="12.01078"/>
		<Particle mass="1.007947"/>
		<Particle mass="1.007947"/>
		<Particle mass="1.007947"/>
		<Particle mass="1.007947"/>
		<Particle mass="1.007947"/>
		<Particle mass="1.007947"/>
		<Particle mass="1.007947"/>
		<Particle mass="1.007947"/>
		<Particle mass="1.007947"/>
		<Particle mass="1.007947"/>
		<Particle mass="12.01078"/>
		<Particle mass="12.01078"/>
		<Particle mass="15.99943"/>
		<Particle mass="12.01078"/>
		<Particle mass="12.01078"/>
		<Particle mass="1.007947"/>
		<Particle mass="1.007947"/>
		<Particle mass="1.007947"/>
		<Particle mass="1.007947"/>
		<Particle mass="1.007947"/>
		<Particle mass="1.007947"/>
		<Particle mass="1.007947"/>
		<Particle mass="1.007947"/>
		<Particle mass="1.007947"/>
		<Particle mass="1.007947"/>
		<Particle mass="12.01078"/>
		<Particle mass="12.01078"/>
		<Particle mass="15.99943"/>
		<Particle mass="12.01078"/>
		<Particle mass="12.01078"/>
		<Particle mass="1.007947"/>
		<Particle mass="1.007947"/>
		<Particle mass="1.007947"/>
		<Particle mass="1.007947"/>
		<Particle mass="1.007947"/>
		<Particle mass="1.007947"/>
		<Particle mass="1.007947"/>
		<Particle mass="1.007947"/>
		<Particle mass="1.007947"/>
		<Particle mass="1.007947"/>
		<Particle mass="12.01078"/>
		<Particle mass="12.01078"/>
		<Particle mass="15.99943"/>
		<Particle mass="12.01078"/>
		<Particle mass="12.01078"/>
		<Particle mass="1.007947"/>
		<Particle mass="1.007947"/>
		<Particle mass="1.007947"/>
		<Particle mass="1.007947"/>
		<Particle mass="1.007947"/>
		<Particle mass="1.007947"/>
		<Particle mass="1.007947"/>
		<Particle mass="1.007947"/>
		<Particle mass="1.007947"/>
		<Particle mass="1.007947"/>
		<Particle mass="12.01078"/>
		<Particle mass="12.01078"/>
		<Particle mass="15.99943"/>
		<Particle mass="12.01078"/>
		<Particle mass="12.01078"/>
		<Particle mass="1.007947"/>
		<Particle mass="1.007947"/>
		<Particle mass="1.007947"/>
		<Particle mass="1.007947"/>
		<Particle mass="1.007947"/>
		<Particle mass="1.007947"/>
		<Particle mass="1.007947"/>
		<Particle mass="1.007947"/>
		<Particle mass="1.007947"/>
		<Particle mass="1.007947"/>
		<Particle mass="12.01078"/>
		<Particle mass="12.01078"/>
		<Particle mass="15.99943"/>
		<Particle mass="12.01078"/>
		<Particle mass="12.01078"/>
		<Particle mass="1.007947"/>
		<Particle mass="1.007947"/>
		<Particle mass="1.007947"/>
		<Particle mass="1.007947"/>
		<Particle mass="1.007947"/>
		<Particle mass="1.007947"/>
		<Particle mass="1.007947"/>
		<Particle mass="1.007947"/>
		<Particle mass="1.007947"/>
		<Particle mass="1.007947"/>
		<Particle mass="12.01078"/>
		<Particle mass="12.01078"/>
		<Particle mass="15.99943"/>
		<Particle mass="12.01078"/>
		<Particle mass="12.01078"/>
		<Particle mass="1.007947"/>
		<Particle mass="1.007947"/>
		<Particle mass="1.007947"/>
		<Particle mass="1.007947"/>
		<Particle mass="1.007947"/>
		<Particle mass="1.007947"/>
		<Particle mass="1.007947"/>
		<Particle mass="1.007947"/>
		<Particle mass="1.007947"/>
		<Particle mass="1.007947"/>
		<Particle mass="12.01078"/>
		<Particle mass="12.01078"/>
		<Particle mass="15.99943"/>
		<Particle mass="12.01078"/>
		<Particle mass="12.01078"/>
		<Particle mass="1.007947"/>
		<Particle mass="1.007947"/>
		<Particle mass="1.007947"/>
		<Particle mass="1.007947"/>
		<Particle mass="1.007947"/>
		<Particle mass="1.007947"/>
		<Particle mass="1.007947"/>
		<Particle mass="1.007947"/>
		<Particle mass="1.007947"/>
		<Particle mass="1.007947"/>
		<Particle mass="12.01078"/>
		<Particle mass="12.01078"/>
		<Particle mass="15.99943"/>
		<Particle mass="12.01078"/>
		<Particle mass="12.01078"/>
		<Particle mass="1.007947"/>
		<Particle mass="1.007947"/>
		<Particle mass="1.007947"/>
		<Particle mass="1.007947"/>
		<Particle mass="1.007947"/>
		<Particle mass="1.007947"/>
		<Particle mass="1.007947"/>
		<Particle mass="1.007947"/>
		<Particle mass="1.007947"/>
		<Particle mass="1.007947"/>
		<Particle mass="12.01078"/>
		<Particle mass="12.01078"/>
		<Particle mass="15.99943"/>
		<Particle mass="12.01078"/>
		<Particle mass="12.01078"/>
		<Particle mass="1.007947"/>
		<Particle mass="1.007947"/>
		<Particle mass="1.007947"/>
		<Particle mass="1.007947"/>
		<Particle mass="1.007947"/>
		<Particle mass="1.007947"/>
		<Particle mass="1.007947"/>
		<Particle mass="1.007947"/>
		<Particle mass="1.007947"/>
		<Particle mass="1.007947"/>
		<Particle mass="12.01078"/>
		<Particle mass="12.01078"/>
		<Particle mass="15.99943"/>
		<Particle mass="12.01078"/>
		<Particle mass="12.01078"/>
		<Particle mass="1.007947"/>
		<Particle mass="1.007947"/>
		<Particle mass="1.007947"/>
		<Particle mass="1.007947"/>
		<Particle mass="1.007947"/>
		<Particle mass="1.007947"/>
		<Particle mass="1.007947"/>
		<Particle mass="1.007947"/>
		<Particle mass="1.007947"/>
		<Particle mass="1.007947"/>
		<Particle mass="12.01078"/>
		<Particle mass="12.01078"/>
		<Particle mass="15.99943"/>
		<Particle mass="12.01078"/>
		<Particle mass="12.01078"/>
		<Particle mass="1.007947"/>
		<Particle mass="1.007947"/>
		<Particle mass="1.007947"/>
		<Particle mass="1.007947"/>
		<Particle mass="1.007947"/>
		<Particle mass="1.007947"/>
		<Particle mass="1.007947"/>
		<Particle mass="1.007947"/>
		<Particle mass="1.007947"/>
		<Particle mass="1.007947"/>
		<Particle mass="12.01078"/>
		<Particle mass="12.01078"/>
		<Particle mass="15.99943"/>
		<Particle mass="12.01078"/>
		<Particle mass="12.01078"/>
		<Particle mass="1.007947"/>
		<Particle mass="1.007947"/>
		<Particle mass="1.007947"/>
		<Particle mass="1.007947"/>
		<Particle mass="1.007947"/>
		<Particle mass="1.007947"/>
		<Particle mass="1.007947"/>
		<Particle mass="1.007947"/>
		<Particle mass="1.007947"/>
		<Particle mass="1.007947"/>
		<Particle mass="12.01078"/>
		<Particle mass="12.01078"/>
		<Particle mass="15.99943"/>
		<Particle mass="12.01078"/>
		<Particle mass="12.01078"/>
		<Particle mass="1.007947"/>
		<Particle mass="1.007947"/>
		<Particle mass="1.007947"/>
		<Particle mass="1.007947"/>
		<Particle mass="1.007947"/>
		<Particle mass="1.007947"/>
		<Particle mass="1.007947"/>
		<Particle mass="1.007947"/>
		<Particle mass="1.007947"/>
		<Particle mass="1.007947"/>
		<Particle mass="12.01078"/>
		<Particle mass="12.01078"/>
		<Particle mass="15.99943"/>
		<Particle mass="12.01078"/>
		<Particle mass="12.01078"/>
		<Particle mass="1.007947"/>
		<Particle mass="1.007947"/>
		<Particle mass="1.007947"/>
		<Particle mass="1.007947"/>
		<Particle mass="1.007947"/>
		<Particle mass="1.007947"/>
		<Particle mass="1.007947"/>
		<Particle mass="1.007947"/>
		<Particle mass="1.007947"/>
		<Particle mass="1.007947"/>
		<Particle mass="12.01078"/>
		<Particle mass="12.01078"/>
		<Particle mass="15.99943"/>
		<Particle mass="12.01078"/>
		<Particle mass="12.01078"/>
		<Particle mass="1.007947"/>
		<Particle mass="1.007947"/>
		<Particle mass="1.007947"/>
		<Particle mass="1.007947"/>
		<Particle mass="1.007947"/>
		<Particle mass="1.007947"/>
		<Particle mass="1.007947"/>
		<Particle mass="1.007947"/>
		<Particle mass="1.007947"/>
		<Particle mass="1.007947"/>
		<Particle mass="12.01078"/>
		<Particle mass="12.01078"/>
		<Particle mass="15.99943"/>
		<Particle mass="12.01078"/>
		<Particle mass="12.01078"/>
		<Particle mass="1.007947"/>
		<Particle mass="1.007947"/>
		<Particle mass="1.007947"/>
		<Particle mass="1.007947"/>
		<Particle mass="1.007947"/>
		<Particle mass="1.007947"/>
		<Particle mass="1.007947"/>
		<Particle mass="1.007947"/>
		<Particle mass="1.007947"/>
		<Particle mass="1.007947"/>
		<Particle mass="12.01078"/>
		<Particle mass="12.01078"/>
		<Particle mass="15.99943"/>
		<Particle mass="12.01078"/>
		<Particle mass="12.01078"/>
		<Particle mass="1.007947"/>
		<Particle mass="1.007947"/>
		<Particle mass="1.007947"/>
		<Particle mass="1.007947"/>
		<Particle mass="1.007947"/>
		<Particle mass="1.007947"/>
		<Particle mass="1.007947"/>
		<Particle mass="1.007947"/>
		<Particle mass="1.007947"/>
		<Particle mass="1.007947"/>
		<Particle mass="12.01078"/>
		<Particle mass="12.01078"/>
		<Particle mass="15.99943"/>
		<Particle mass="12.01078"/>
		<Particle mass="12.01078"/>
		<Particle mass="1.007947"/>
		<Particle mass="1.007947"/>
		<Particle mass="1.007947"/>
		<Particle mass="1.007947"/>
		<Particle mass="1.007947"/>
		<Particle mass="1.007947"/>
		<Particle mass="1.007947"/>
		<Particle mass="1.007947"/>
		<Particle mass="1.007947"/>
		<Particle mass="1.007947"/>
		<Particle mass="12.01078"/>
		<Particle mass="12.01078"/>
		<Particle mass="15.99943"/>
		<Particle mass="12.01078"/>
		<Particle mass="12.01078"/>
		<Particle mass="1.007947"/>
		<Particle mass="1.007947"/>
		<Particle mass="1.007947"/>
		<Particle mass="1.007947"/>
		<Particle mass="1.007947"/>
		<Particle mass="1.007947"/>
		<Particle mass="1.007947"/>
		<Particle mass="1.007947"/>
		<Particle mass="1.007947"/>
		<Particle mass="1.007947"/>
		<Particle mass="12.01078"/>
		<Particle mass="12.01078"/>
		<Particle mass="15.99943"/>
		<Particle mass="12.01078"/>
		<Particle mass="12.01078"/>
		<Particle mass="1.007947"/>
		<Particle mass="1.007947"/>
		<Particle mass="1.007947"/>
		<Particle mass="1.007947"/>
		<Particle mass="1.007947"/>
		<Particle mass="1.007947"/>
		<Particle mass="1.007947"/>
		<Particle mass="1.007947"/>
		<Particle mass="1.007947"/>
		<Particle mass="1.007947"/>
		<Particle mass="12.01078"/>
		<Particle mass="12.01078"/>
		<Particle mass="15.99943"/>
		<Particle mass="12.01078"/>
		<Particle mass="12.01078"/>
		<Particle mass="1.007947"/>
		<Particle mass="1.007947"/>
		<Particle mass="1.007947"/>
		<Particle mass="1.007947"/>
		<Particle mass="1.007947"/>
		<Particle mass="1.007947"/>
		<Particle mass="1.007947"/>
		<Particle mass="1.007947"/>
		<Particle mass="1.007947"/>
		<Particle mass="1.007947"/>
		<Particle mass="12.01078"/>
		<Particle mass="12.01078"/>
		<Particle mass="15.99943"/>
		<Particle mass="12.01078"/>
		<Particle mass="12.01078"/>
		<Particle mass="1.007947"/>
		<Particle mass="1.007947"/>
		<Particle mass="1.007947"/>
		<Particle mass="1.007947"/>
		<Particle mass="1.007947"/>
		<Particle mass="1.007947"/>
		<Particle mass="1.007947"/>
		<Particle mass="1.007947"/>
		<Particle mass="1.007947"/>
		<Particle mass="1.007947"/>
		<Particle mass="12.01078"/>
		<Particle mass="12.01078"/>
		<Particle mass="15.99943"/>
		<Particle mass="12.01078"/>
		<Particle mass="12.01078"/>
		<Particle mass="1.007947"/>
		<Particle mass="1.007947"/>
		<Particle mass="1.007947"/>
		<Particle mass="1.007947"/>
		<Particle mass="1.007947"/>
		<Particle mass="1.007947"/>
		<Particle mass="1.007947"/>
		<Particle mass="1.007947"/>
		<Particle mass="1.007947"/>
		<Particle mass="1.007947"/>
		<Particle mass="12.01078"/>
		<Particle mass="12.01078"/>
		<Particle mass="15.99943"/>
		<Particle mass="12.01078"/>
		<Particle mass="12.01078"/>
		<Particle mass="1.007947"/>
		<Particle mass="1.007947"/>
		<Particle mass="1.007947"/>
		<Particle mass="1.007947"/>
		<Particle mass="1.007947"/>
		<Particle mass="1.007947"/>
		<Particle mass="1.007947"/>
		<Particle mass="1.007947"/>
		<Particle mass="1.007947"/>
		<Particle mass="1.007947"/>
		<Particle mass="12.01078"/>
		<Particle mass="12.01078"/>
		<Particle mass="15.99943"/>
		<Particle mass="12.01078"/>
		<Particle mass="12.01078"/>
		<Particle mass="1.007947"/>
		<Particle mass="1.007947"/>
		<Particle mass="1.007947"/>
		<Particle mass="1.007947"/>
		<Particle mass="1.007947"/>
		<Particle mass="1.007947"/>
		<Particle mass="1.007947"/>
		<Particle mass="1.007947"/>
		<Particle mass="1.007947"/>
		<Particle mass="1.007947"/>
		<Particle mass="12.01078"/>
		<Particle mass="12.01078"/>
		<Particle mass="15.99943"/>
		<Particle mass="12.01078"/>
		<Particle mass="12.01078"/>
		<Particle mass="1.007947"/>
		<Particle mass="1.007947"/>
		<Particle mass="1.007947"/>
		<Particle mass="1.007947"/>
		<Particle mass="1.007947"/>
		<Particle mass="1.007947"/>
		<Particle mass="1.007947"/>
		<Particle mass="1.007947"/>
		<Particle mass="1.007947"/>
		<Particle mass="1.007947"/>
		<Particle mass="12.01078"/>
		<Particle mass="12.01078"/>
		<Particle mass="15.99943"/>
		<Particle mass="12.01078"/>
		<Particle mass="12.01078"/>
		<Particle mass="1.007947"/>
		<Particle mass="1.007947"/>
		<Particle mass="1.007947"/>
		<Particle mass="1.007947"/>
		<Particle mass="1.007947"/>
		<Particle mass="1.007947"/>
		<Particle mass="1.007947"/>
		<Particle mass="1.007947"/>
		<Particle mass="1.007947"/>
		<Particle mass="1.007947"/>
		<Particle mass="12.01078"/>
		<Particle mass="12.01078"/>
		<Particle mass="15.99943"/>
		<Particle mass="12.01078"/>
		<Particle mass="12.01078"/>
		<Particle mass="1.007947"/>
		<Particle mass="1.007947"/>
		<Particle mass="1.007947"/>
		<Particle mass="1.007947"/>
		<Particle mass="1.007947"/>
		<Particle mass="1.007947"/>
		<Particle mass="1.007947"/>
		<Particle mass="1.007947"/>
		<Particle mass="1.007947"/>
		<Particle mass="1.007947"/>
		<Particle mass="12.01078"/>
		<Particle mass="12.01078"/>
		<Particle mass="15.99943"/>
		<Particle mass="12.01078"/>
		<Particle mass="12.01078"/>
		<Particle mass="1.007947"/>
		<Particle mass="1.007947"/>
		<Particle mass="1.007947"/>
		<Particle mass="1.007947"/>
		<Particle mass="1.007947"/>
		<Particle mass="1.007947"/>
		<Particle mass="1.007947"/>
		<Particle mass="1.007947"/>
		<Particle mass="1.007947"/>
		<Particle mass="1.007947"/>
		<Particle mass="12.01078"/>
		<Particle mass="12.01078"/>
		<Particle mass="15.99943"/>
		<Particle mass="12.01078"/>
		<Particle mass="12.01078"/>
		<Particle mass="1.007947"/>
		<Particle mass="1.007947"/>
		<Particle mass="1.007947"/>
		<Particle mass="1.007947"/>
		<Particle mass="1.007947"/>
		<Particle mass="1.007947"/>
		<Particle mass="1.007947"/>
		<Particle mass="1.007947"/>
		<Particle mass="1.007947"/>
		<Particle mass="1.007947"/>
		<Particle mass="12.01078"/>
		<Particle mass="12.01078"/>
		<Particle mass="15.99943"/>
		<Particle mass="12.01078"/>
		<Particle mass="12.01078"/>
		<Particle mass="1.007947"/>
		<Particle mass="1.007947"/>
		<Particle mass="1.007947"/>
		<Particle mass="1.007947"/>
		<Particle mass="1.007947"/>
		<Particle mass="1.007947"/>
		<Particle mass="1.007947"/>
		<Particle mass="1.007947"/>
		<Particle mass="1.007947"/>
		<Particle mass="1.007947"/>
		<Particle mass="12.01078"/>
		<Particle mass="12.01078"/>
		<Particle mass="15.99943"/>
		<Particle mass="12.01078"/>
		<Particle mass="12.01078"/>
		<Particle mass="1.007947"/>
		<Particle mass="1.007947"/>
		<Particle mass="1.007947"/>
		<Particle mass="1.007947"/>
		<Particle mass="1.007947"/>
		<Particle mass="1.007947"/>
		<Particle mass="1.007947"/>
		<Particle mass="1.007947"/>
		<Particle mass="1.007947"/>
		<Particle mass="1.007947"/>
		<Particle mass="12.01078"/>
		<Particle mass="12.01078"/>
		<Particle mass="15.99943"/>
		<Particle mass="12.01078"/>
		<Particle mass="12.01078"/>
		<Particle mass="1.007947"/>
		<Particle mass="1.007947"/>
		<Particle mass="1.007947"/>
		<Particle mass="1.007947"/>
		<Particle mass="1.007947"/>
		<Particle mass="1.007947"/>
		<Particle mass="1.007947"/>
		<Particle mass="1.007947"/>
		<Particle mass="1.007947"/>
		<Particle mass="1.007947"/>
		<Particle mass="12.01078"/>
		<Particle mass="12.01078"/>
		<Particle mass="15.99943"/>
		<Particle mass="12.01078"/>
		<Particle mass="12.01078"/>
		<Particle mass="1.007947"/>
		<Particle mass="1.007947"/>
		<Particle mass="1.007947"/>
		<Particle mass="1.007947"/>
		<Particle mass="1.007947"/>
		<Particle mass="1.007947"/>
		<Particle mass="1.007947"/>
		<Particle mass="1.007947"/>
		<Particle mass="1.007947"/>
		<Particle mass="1.007947"/>
		<Particle mass="12.01078"/>
		<Particle mass="12.01078"/>
		<Particle mass="15.99943"/>
		<Particle mass="12.01078"/>
		<Particle mass="12.01078"/>
		<Particle mass="1.007947"/>
		<Particle mass="1.007947"/>
		<Particle mass="1.007947"/>
		<Particle mass="1.007947"/>
		<Particle mass="1.007947"/>
		<Particle mass="1.007947"/>
		<Particle mass="1.007947"/>
		<Particle mass="1.007947"/>
		<Particle mass="1.007947"/>
		<Particle mass="1.007947"/>
		<Particle mass="12.01078"/>
		<Particle mass="12.01078"/>
		<Particle mass="15.99943"/>
		<Particle mass="12.01078"/>
		<Particle mass="12.01078"/>
		<Particle mass="1.007947"/>
		<Particle mass="1.007947"/>
		<Particle mass="1.007947"/>
		<Particle mass="1.007947"/>
		<Particle mass="1.007947"/>
		<Particle mass="1.007947"/>
		<Particle mass="1.007947"/>
		<Particle mass="1.007947"/>
		<Particle mass="1.007947"/>
		<Particle mass="1.007947"/>
		<Particle mass="12.01078"/>
		<Particle mass="12.01078"/>
		<Particle mass="15.99943"/>
		<Particle mass="12.01078"/>
		<Particle mass="12.01078"/>
		<Particle mass="1.007947"/>
		<Particle mass="1.007947"/>
		<Particle mass="1.007947"/>
		<Particle mass="1.007947"/>
		<Particle mass="1.007947"/>
		<Particle mass="1.007947"/>
		<Particle mass="1.007947"/>
		<Particle mass="1.007947"/>
		<Particle mass="1.007947"/>
		<Particle mass="1.007947"/>
		<Particle mass="12.01078"/>
		<Particle mass="12.01078"/>
		<Particle mass="15.99943"/>
		<Particle mass="12.01078"/>
		<Particle mass="12.01078"/>
		<Particle mass="1.007947"/>
		<Particle mass="1.007947"/>
		<Particle mass="1.007947"/>
		<Particle mass="1.007947"/>
		<Particle mass="1.007947"/>
		<Particle mass="1.007947"/>
		<Particle mass="1.007947"/>
		<Particle mass="1.007947"/>
		<Particle mass="1.007947"/>
		<Particle mass="1.007947"/>
		<Particle mass="12.01078"/>
		<Particle mass="12.01078"/>
		<Particle mass="15.99943"/>
		<Particle mass="12.01078"/>
		<Particle mass="12.01078"/>
		<Particle mass="1.007947"/>
		<Particle mass="1.007947"/>
		<Particle mass="1.007947"/>
		<Particle mass="1.007947"/>
		<Particle mass="1.007947"/>
		<Particle mass="1.007947"/>
		<Particle mass="1.007947"/>
		<Particle mass="1.007947"/>
		<Particle mass="1.007947"/>
		<Particle mass="1.007947"/>
		<Particle mass="12.01078"/>
		<Particle mass="12.01078"/>
		<Particle mass="15.99943"/>
		<Particle mass="12.01078"/>
		<Particle mass="12.01078"/>
		<Particle mass="1.007947"/>
		<Particle mass="1.007947"/>
		<Particle mass="1.007947"/>
		<Particle mass="1.007947"/>
		<Particle mass="1.007947"/>
		<Particle mass="1.007947"/>
		<Particle mass="1.007947"/>
		<Particle mass="1.007947"/>
		<Particle mass="1.007947"/>
		<Particle mass="1.007947"/>
		<Particle mass="12.01078"/>
		<Particle mass="12.01078"/>
		<Particle mass="15.99943"/>
		<Particle mass="12.01078"/>
		<Particle mass="12.01078"/>
		<Particle mass="1.007947"/>
		<Particle mass="1.007947"/>
		<Particle mass="1.007947"/>
		<Particle mass="1.007947"/>
		<Particle mass="1.007947"/>
		<Particle mass="1.007947"/>
		<Particle mass="1.007947"/>
		<Particle mass="1.007947"/>
		<Particle mass="1.007947"/>
		<Particle mass="1.007947"/>
		<Particle mass="12.01078"/>
		<Particle mass="12.01078"/>
		<Particle mass="15.99943"/>
		<Particle mass="12.01078"/>
		<Particle mass="12.01078"/>
		<Particle mass="1.007947"/>
		<Particle mass="1.007947"/>
		<Particle mass="1.007947"/>
		<Particle mass="1.007947"/>
		<Particle mass="1.007947"/>
		<Particle mass="1.007947"/>
		<Particle mass="1.007947"/>
		<Particle mass="1.007947"/>
		<Particle mass="1.007947"/>
		<Particle mass="1.007947"/>
		<Particle mass="12.01078"/>
		<Particle mass="12.01078"/>
		<Particle mass="15.99943"/>
		<Particle mass="12.01078"/>
		<Particle mass="12.01078"/>
		<Particle mass="1.007947"/>
		<Particle mass="1.007947"/>
		<Particle mass="1.007947"/>
		<Particle mass="1.007947"/>
		<Particle mass="1.007947"/>
		<Particle mass="1.007947"/>
		<Particle mass="1.007947"/>
		<Particle mass="1.007947"/>
		<Particle mass="1.007947"/>
		<Particle mass="1.007947"/>
		<Particle mass="12.01078"/>
		<Particle mass="12.01078"/>
		<Particle mass="15.99943"/>
		<Particle mass="12.01078"/>
		<Particle mass="12.01078"/>
		<Particle mass="1.007947"/>
		<Particle mass="1.007947"/>
		<Particle mass="1.007947"/>
		<Particle mass="1.007947"/>
		<Particle mass="1.007947"/>
		<Particle mass="1.007947"/>
		<Particle mass="1.007947"/>
		<Particle mass="1.007947"/>
		<Particle mass="1.007947"/>
		<Particle mass="1.007947"/>
		<Particle mass="12.01078"/>
		<Particle mass="12.01078"/>
		<Particle mass="15.99943"/>
		<Particle mass="12.01078"/>
		<Particle mass="12.01078"/>
		<Particle mass="1.007947"/>
		<Particle mass="1.007947"/>
		<Particle mass="1.007947"/>
		<Particle mass="1.007947"/>
		<Particle mass="1.007947"/>
		<Particle mass="1.007947"/>
		<Particle mass="1.007947"/>
		<Particle mass="1.007947"/>
		<Particle mass="1.007947"/>
		<Particle mass="1.007947"/>
		<Particle mass="12.01078"/>
		<Particle mass="12.01078"/>
		<Particle mass="15.99943"/>
		<Particle mass="12.01078"/>
		<Particle mass="12.01078"/>
		<Particle mass="1.007947"/>
		<Particle mass="1.007947"/>
		<Particle mass="1.007947"/>
		<Particle mass="1.007947"/>
		<Particle mass="1.007947"/>
		<Particle mass="1.007947"/>
		<Particle mass="1.007947"/>
		<Particle mass="1.007947"/>
		<Particle mass="1.007947"/>
		<Particle mass="1.007947"/>
		<Particle mass="12.01078"/>
		<Particle mass="12.01078"/>
		<Particle mass="15.99943"/>
		<Particle mass="12.01078"/>
		<Particle mass="12.01078"/>
		<Particle mass="1.007947"/>
		<Particle mass="1.007947"/>
		<Particle mass="1.007947"/>
		<Particle mass="1.007947"/>
		<Particle mass="1.007947"/>
		<Particle mass="1.007947"/>
		<Particle mass="1.007947"/>
		<Particle mass="1.007947"/>
		<Particle mass="1.007947"/>
		<Particle mass="1.007947"/>
		<Particle mass="12.01078"/>
		<Particle mass="12.01078"/>
		<Particle mass="15.99943"/>
		<Particle mass="12.01078"/>
		<Particle mass="12.01078"/>
		<Particle mass="1.007947"/>
		<Particle mass="1.007947"/>
		<Particle mass="1.007947"/>
		<Particle mass="1.007947"/>
		<Particle mass="1.007947"/>
		<Particle mass="1.007947"/>
		<Particle mass="1.007947"/>
		<Particle mass="1.007947"/>
		<Particle mass="1.007947"/>
		<Particle mass="1.007947"/>
		<Particle mass="12.01078"/>
		<Particle mass="12.01078"/>
		<Particle mass="15.99943"/>
		<Particle mass="12.01078"/>
		<Particle mass="12.01078"/>
		<Particle mass="1.007947"/>
		<Particle mass="1.007947"/>
		<Particle mass="1.007947"/>
		<Particle mass="1.007947"/>
		<Particle mass="1.007947"/>
		<Particle mass="1.007947"/>
		<Particle mass="1.007947"/>
		<Particle mass="1.007947"/>
		<Particle mass="1.007947"/>
		<Particle mass="1.007947"/>
		<Particle mass="12.01078"/>
		<Particle mass="12.01078"/>
		<Particle mass="15.99943"/>
		<Particle mass="12.01078"/>
		<Particle mass="12.01078"/>
		<Particle mass="1.007947"/>
		<Particle mass="1.007947"/>
		<Particle mass="1.007947"/>
		<Particle mass="1.007947"/>
		<Particle mass="1.007947"/>
		<Particle mass="1.007947"/>
		<Particle mass="1.007947"/>
		<Particle mass="1.007947"/>
		<Particle mass="1.007947"/>
		<Particle mass="1.007947"/>
		<Particle mass="12.01078"/>
		<Particle mass="12.01078"/>
		<Particle mass="15.99943"/>
		<Particle mass="12.01078"/>
		<Particle mass="12.01078"/>
		<Particle mass="1.007947"/>
		<Particle mass="1.007947"/>
		<Particle mass="1.007947"/>
		<Particle mass="1.007947"/>
		<Particle mass="1.007947"/>
		<Particle mass="1.007947"/>
		<Particle mass="1.007947"/>
		<Particle mass="1.007947"/>
		<Particle mass="1.007947"/>
		<Particle mass="1.007947"/>
		<Particle mass="12.01078"/>
		<Particle mass="12.01078"/>
		<Particle mass="15.99943"/>
		<Particle mass="12.01078"/>
		<Particle mass="12.01078"/>
		<Particle mass="1.007947"/>
		<Particle mass="1.007947"/>
		<Particle mass="1.007947"/>
		<Particle mass="1.007947"/>
		<Particle mass="1.007947"/>
		<Particle mass="1.007947"/>
		<Particle mass="1.007947"/>
		<Particle mass="1.007947"/>
		<Particle mass="1.007947"/>
		<Particle mass="1.007947"/>
		<Particle mass="12.01078"/>
		<Particle mass="12.01078"/>
		<Particle mass="15.99943"/>
		<Particle mass="12.01078"/>
		<Particle mass="12.01078"/>
		<Particle mass="1.007947"/>
		<Particle mass="1.007947"/>
		<Particle mass="1.007947"/>
		<Particle mass="1.007947"/>
		<Particle mass="1.007947"/>
		<Particle mass="1.007947"/>
		<Particle mass="1.007947"/>
		<Particle mass="1.007947"/>
		<Particle mass="1.007947"/>
		<Particle mass="1.007947"/>
		<Particle mass="12.01078"/>
		<Particle mass="12.01078"/>
		<Particle mass="15.99943"/>
		<Particle mass="12.01078"/>
		<Particle mass="12.01078"/>
		<Particle mass="1.007947"/>
		<Particle mass="1.007947"/>
		<Particle mass="1.007947"/>
		<Particle mass="1.007947"/>
		<Particle mass="1.007947"/>
		<Particle mass="1.007947"/>
		<Particle mass="1.007947"/>
		<Particle mass="1.007947"/>
		<Particle mass="1.007947"/>
		<Particle mass="1.007947"/>
		<Particle mass="12.01078"/>
		<Particle mass="12.01078"/>
		<Particle mass="15.99943"/>
		<Particle mass="12.01078"/>
		<Particle mass="12.01078"/>
		<Particle mass="1.007947"/>
		<Particle mass="1.007947"/>
		<Particle mass="1.007947"/>
		<Particle mass="1.007947"/>
		<Particle mass="1.007947"/>
		<Particle mass="1.007947"/>
		<Particle mass="1.007947"/>
		<Particle mass="1.007947"/>
		<Particle mass="1.007947"/>
		<Particle mass="1.007947"/>
		<Particle mass="12.01078"/>
		<Particle mass="12.01078"/>
		<Particle mass="15.99943"/>
		<Particle mass="12.01078"/>
		<Particle mass="12.01078"/>
		<Particle mass="1.007947"/>
		<Particle mass="1.007947"/>
		<Particle mass="1.007947"/>
		<Particle mass="1.007947"/>
		<Particle mass="1.007947"/>
		<Particle mass="1.007947"/>
		<Particle mass="1.007947"/>
		<Particle mass="1.007947"/>
		<Particle mass="1.007947"/>
		<Particle mass="1.007947"/>
		<Particle mass="12.01078"/>
		<Particle mass="12.01078"/>
		<Particle mass="15.99943"/>
		<Particle mass="12.01078"/>
		<Particle mass="12.01078"/>
		<Particle mass="1.007947"/>
		<Particle mass="1.007947"/>
		<Particle mass="1.007947"/>
		<Particle mass="1.007947"/>
		<Particle mass="1.007947"/>
		<Particle mass="1.007947"/>
		<Particle mass="1.007947"/>
		<Particle mass="1.007947"/>
		<Particle mass="1.007947"/>
		<Particle mass="1.007947"/>
		<Particle mass="12.01078"/>
		<Particle mass="12.01078"/>
		<Particle mass="15.99943"/>
		<Particle mass="12.01078"/>
		<Particle mass="12.01078"/>
		<Particle mass="1.007947"/>
		<Particle mass="1.007947"/>
		<Particle mass="1.007947"/>
		<Particle mass="1.007947"/>
		<Particle mass="1.007947"/>
		<Particle mass="1.007947"/>
		<Particle mass="1.007947"/>
		<Particle mass="1.007947"/>
		<Particle mass="1.007947"/>
		<Particle mass="1.007947"/>
		<Particle mass="12.01078"/>
		<Particle mass="12.01078"/>
		<Particle mass="15.99943"/>
		<Particle mass="12.01078"/>
		<Particle mass="12.01078"/>
		<Particle mass="1.007947"/>
		<Particle mass="1.007947"/>
		<Particle mass="1.007947"/>
		<Particle mass="1.007947"/>
		<Particle mass="1.007947"/>
		<Particle mass="1.007947"/>
		<Particle mass="1.007947"/>
		<Particle mass="1.007947"/>
		<Particle mass="1.007947"/>
		<Particle mass="1.007947"/>
		<Particle mass="12.01078"/>
		<Particle mass="12.01078"/>
		<Particle mass="15.99943"/>
		<Particle mass="12.01078"/>
		<Particle mass="12.01078"/>
		<Particle mass="1.007947"/>
		<Particle mass="1.007947"/>
		<Particle mass="1.007947"/>
		<Particle mass="1.007947"/>
		<Particle mass="1.007947"/>
		<Particle mass="1.007947"/>
		<Particle mass="1.007947"/>
		<Particle mass="1.007947"/>
		<Particle mass="1.007947"/>
		<Particle mass="1.007947"/>
		<Particle mass="12.01078"/>
		<Particle mass="12.01078"/>
		<Particle mass="15.99943"/>
		<Particle mass="12.01078"/>
		<Particle mass="12.01078"/>
		<Particle mass="1.007947"/>
		<Particle mass="1.007947"/>
		<Particle mass="1.007947"/>
		<Particle mass="1.007947"/>
		<Particle mass="1.007947"/>
		<Particle mass="1.007947"/>
		<Particle mass="1.007947"/>
		<Particle mass="1.007947"/>
		<Particle mass="1.007947"/>
		<Particle mass="1.007947"/>
		<Particle mass="12.01078"/>
		<Particle mass="12.01078"/>
		<Particle mass="15.99943"/>
		<Particle mass="12.01078"/>
		<Particle mass="12.01078"/>
		<Particle mass="1.007947"/>
		<Particle mass="1.007947"/>
		<Particle mass="1.007947"/>
		<Particle mass="1.007947"/>
		<Particle mass="1.007947"/>
		<Particle mass="1.007947"/>
		<Particle mass="1.007947"/>
		<Particle mass="1.007947"/>
		<Particle mass="1.007947"/>
		<Particle mass="1.007947"/>
		<Particle mass="12.01078"/>
		<Particle mass="12.01078"/>
		<Particle mass="15.99943"/>
		<Particle mass="12.01078"/>
		<Particle mass="12.01078"/>
		<Particle mass="1.007947"/>
		<Particle mass="1.007947"/>
		<Particle mass="1.007947"/>
		<Particle mass="1.007947"/>
		<Particle mass="1.007947"/>
		<Particle mass="1.007947"/>
		<Particle mass="1.007947"/>
		<Particle mass="1.007947"/>
		<Particle mass="1.007947"/>
		<Particle mass="1.007947"/>
		<Particle mass="12.01078"/>
		<Particle mass="12.01078"/>
		<Particle mass="15.99943"/>
		<Particle mass="12.01078"/>
		<Particle mass="12.01078"/>
		<Particle mass="1.007947"/>
		<Particle mass="1.007947"/>
		<Particle mass="1.007947"/>
		<Particle mass="1.007947"/>
		<Particle mass="1.007947"/>
		<Particle mass="1.007947"/>
		<Particle mass="1.007947"/>
		<Particle mass="1.007947"/>
		<Particle mass="1.007947"/>
		<Particle mass="1.007947"/>
		<Particle mass="12.01078"/>
		<Particle mass="12.01078"/>
		<Particle mass="15.99943"/>
		<Particle mass="12.01078"/>
		<Particle mass="12.01078"/>
		<Particle mass="1.007947"/>
		<Particle mass="1.007947"/>
		<Particle mass="1.007947"/>
		<Particle mass="1.007947"/>
		<Particle mass="1.007947"/>
		<Particle mass="1.007947"/>
		<Particle mass="1.007947"/>
		<Particle mass="1.007947"/>
		<Particle mass="1.007947"/>
		<Particle mass="1.007947"/>
		<Particle mass="12.01078"/>
		<Particle mass="12.01078"/>
		<Particle mass="15.99943"/>
		<Particle mass="12.01078"/>
		<Particle mass="12.01078"/>
		<Particle mass="1.007947"/>
		<Particle mass="1.007947"/>
		<Particle mass="1.007947"/>
		<Particle mass="1.007947"/>
		<Particle mass="1.007947"/>
		<Particle mass="1.007947"/>
		<Particle mass="1.007947"/>
		<Particle mass="1.007947"/>
		<Particle mass="1.007947"/>
		<Particle mass="1.007947"/>
		<Particle mass="12.01078"/>
		<Particle mass="12.01078"/>
		<Particle mass="15.99943"/>
		<Particle mass="12.01078"/>
		<Particle mass="12.01078"/>
		<Particle mass="1.007947"/>
		<Particle mass="1.007947"/>
		<Particle mass="1.007947"/>
		<Particle mass="1.007947"/>
		<Particle mass="1.007947"/>
		<Particle mass="1.007947"/>
		<Particle mass="1.007947"/>
		<Particle mass="1.007947"/>
		<Particle mass="1.007947"/>
		<Particle mass="1.007947"/>
		<Particle mass="12.01078"/>
		<Particle mass="12.01078"/>
		<Particle mass="15.99943"/>
		<Particle mass="12.01078"/>
		<Particle mass="12.01078"/>
		<Particle mass="1.007947"/>
		<Particle mass="1.007947"/>
		<Particle mass="1.007947"/>
		<Particle mass="1.007947"/>
		<Particle mass="1.007947"/>
		<Particle mass="1.007947"/>
		<Particle mass="1.007947"/>
		<Particle mass="1.007947"/>
		<Particle mass="1.007947"/>
		<Particle mass="1.007947"/>
		<Particle mass="12.01078"/>
		<Particle mass="12.01078"/>
		<Particle mass="15.99943"/>
		<Particle mass="12.01078"/>
		<Particle mass="12.01078"/>
		<Particle mass="1.007947"/>
		<Particle mass="1.007947"/>
		<Particle mass="1.007947"/>
		<Particle mass="1.007947"/>
		<Particle mass="1.007947"/>
		<Particle mass="1.007947"/>
		<Particle mass="1.007947"/>
		<Particle mass="1.007947"/>
		<Particle mass="1.007947"/>
		<Particle mass="1.007947"/>
		<Particle mass="12.01078"/>
		<Particle mass="12.01078"/>
		<Particle mass="15.99943"/>
		<Particle mass="12.01078"/>
		<Particle mass="12.01078"/>
		<Particle mass="1.007947"/>
		<Particle mass="1.007947"/>
		<Particle mass="1.007947"/>
		<Particle mass="1.007947"/>
		<Particle mass="1.007947"/>
		<Particle mass="1.007947"/>
		<Particle mass="1.007947"/>
		<Particle mass="1.007947"/>
		<Particle mass="1.007947"/>
		<Particle mass="1.007947"/>
		<Particle mass="12.01078"/>
		<Particle mass="12.01078"/>
		<Particle mass="15.99943"/>
		<Particle mass="12.01078"/>
		<Particle mass="12.01078"/>
		<Particle mass="1.007947"/>
		<Particle mass="1.007947"/>
		<Particle mass="1.007947"/>
		<Particle mass="1.007947"/>
		<Particle mass="1.007947"/>
		<Particle mass="1.007947"/>
		<Particle mass="1.007947"/>
		<Particle mass="1.007947"/>
		<Particle mass="1.007947"/>
		<Particle mass="1.007947"/>
		<Particle mass="12.01078"/>
		<Particle mass="12.01078"/>
		<Particle mass="15.99943"/>
		<Particle mass="12.01078"/>
		<Particle mass="12.01078"/>
		<Particle mass="1.007947"/>
		<Particle mass="1.007947"/>
		<Particle mass="1.007947"/>
		<Particle mass="1.007947"/>
		<Particle mass="1.007947"/>
		<Particle mass="1.007947"/>
		<Particle mass="1.007947"/>
		<Particle mass="1.007947"/>
		<Particle mass="1.007947"/>
		<Particle mass="1.007947"/>
		<Particle mass="12.01078"/>
		<Particle mass="12.01078"/>
		<Particle mass="15.99943"/>
		<Particle mass="12.01078"/>
		<Particle mass="12.01078"/>
		<Particle mass="1.007947"/>
		<Particle mass="1.007947"/>
		<Particle mass="1.007947"/>
		<Particle mass="1.007947"/>
		<Particle mass="1.007947"/>
		<Particle mass="1.007947"/>
		<Particle mass="1.007947"/>
		<Particle mass="1.007947"/>
		<Particle mass="1.007947"/>
		<Particle mass="1.007947"/>
		<Particle mass="12.01078"/>
		<Particle mass="12.01078"/>
		<Particle mass="15.99943"/>
		<Particle mass="12.01078"/>
		<Particle mass="12.01078"/>
		<Particle mass="1.007947"/>
		<Particle mass="1.007947"/>
		<Particle mass="1.007947"/>
		<Particle mass="1.007947"/>
		<Particle mass="1.007947"/>
		<Particle mass="1.007947"/>
		<Particle mass="1.007947"/>
		<Particle mass="1.007947"/>
		<Particle mass="1.007947"/>
		<Particle mass="1.007947"/>
		<Particle mass="12.01078"/>
		<Particle mass="12.01078"/>
		<Particle mass="15.99943"/>
		<Particle mass="12.01078"/>
		<Particle mass="12.01078"/>
		<Particle mass="1.007947"/>
		<Particle mass="1.007947"/>
		<Particle mass="1.007947"/>
		<Particle mass="1.007947"/>
		<Particle mass="1.007947"/>
		<Particle mass="1.007947"/>
		<Particle mass="1.007947"/>
		<Particle mass="1.007947"/>
		<Particle mass="1.007947"/>
		<Particle mass="1.007947"/>
		<Particle mass="12.01078"/>
		<Particle mass="12.01078"/>
		<Particle mass="15.99943"/>
		<Particle mass="12.01078"/>
		<Particle mass="12.01078"/>
		<Particle mass="1.007947"/>
		<Particle mass="1.007947"/>
		<Particle mass="1.007947"/>
		<Particle mass="1.007947"/>
		<Particle mass="1.007947"/>
		<Particle mass="1.007947"/>
		<Particle mass="1.007947"/>
		<Particle mass="1.007947"/>
		<Particle mass="1.007947"/>
		<Particle mass="1.007947"/>
		<Particle mass="12.01078"/>
		<Particle mass="12.01078"/>
		<Particle mass="15.99943"/>
		<Particle mass="12.01078"/>
		<Particle mass="12.01078"/>
		<Particle mass="1.007947"/>
		<Particle mass="1.007947"/>
		<Particle mass="1.007947"/>
		<Particle mass="1.007947"/>
		<Particle mass="1.007947"/>
		<Particle mass="1.007947"/>
		<Particle mass="1.007947"/>
		<Particle mass="1.007947"/>
		<Particle mass="1.007947"/>
		<Particle mass="1.007947"/>
		<Particle mass="12.01078"/>
		<Particle mass="12.01078"/>
		<Particle mass="15.99943"/>
		<Particle mass="12.01078"/>
		<Particle mass="12.01078"/>
		<Particle mass="1.007947"/>
		<Particle mass="1.007947"/>
		<Particle mass="1.007947"/>
		<Particle mass="1.007947"/>
		<Particle mass="1.007947"/>
		<Particle mass="1.007947"/>
		<Particle mass="1.007947"/>
		<Particle mass="1.007947"/>
		<Particle mass="1.007947"/>
		<Particle mass="1.007947"/>
		<Particle mass="12.01078"/>
		<Particle mass="12.01078"/>
		<Particle mass="15.99943"/>
		<Particle mass="12.01078"/>
		<Particle mass="12.01078"/>
		<Particle mass="1.007947"/>
		<Particle mass="1.007947"/>
		<Particle mass="1.007947"/>
		<Particle mass="1.007947"/>
		<Particle mass="1.007947"/>
		<Particle mass="1.007947"/>
		<Particle mass="1.007947"/>
		<Particle mass="1.007947"/>
		<Particle mass="1.007947"/>
		<Particle mass="1.007947"/>
		<Particle mass="12.01078"/>
		<Particle mass="12.01078"/>
		<Particle mass="15.99943"/>
		<Particle mass="12.01078"/>
		<Particle mass="12.01078"/>
		<Particle mass="1.007947"/>
		<Particle mass="1.007947"/>
		<Particle mass="1.007947"/>
		<Particle mass="1.007947"/>
		<Particle mass="1.007947"/>
		<Particle mass="1.007947"/>
		<Particle mass="1.007947"/>
		<Particle mass="1.007947"/>
		<Particle mass="1.007947"/>
		<Particle mass="1.007947"/>
		<Particle mass="12.01078"/>
		<Particle mass="12.01078"/>
		<Particle mass="15.99943"/>
		<Particle mass="12.01078"/>
		<Particle mass="12.01078"/>
		<Particle mass="1.007947"/>
		<Particle mass="1.007947"/>
		<Particle mass="1.007947"/>
		<Particle mass="1.007947"/>
		<Particle mass="1.007947"/>
		<Particle mass="1.007947"/>
		<Particle mass="1.007947"/>
		<Particle mass="1.007947"/>
		<Particle mass="1.007947"/>
		<Particle mass="1.007947"/>
		<Particle mass="12.01078"/>
		<Particle mass="12.01078"/>
		<Particle mass="15.99943"/>
		<Particle mass="12.01078"/>
		<Particle mass="12.01078"/>
		<Particle mass="1.007947"/>
		<Particle mass="1.007947"/>
		<Particle mass="1.007947"/>
		<Particle mass="1.007947"/>
		<Particle mass="1.007947"/>
		<Particle mass="1.007947"/>
		<Particle mass="1.007947"/>
		<Particle mass="1.007947"/>
		<Particle mass="1.007947"/>
		<Particle mass="1.007947"/>
		<Particle mass="12.01078"/>
		<Particle mass="12.01078"/>
		<Particle mass="15.99943"/>
		<Particle mass="12.01078"/>
		<Particle mass="12.01078"/>
		<Particle mass="1.007947"/>
		<Particle mass="1.007947"/>
		<Particle mass="1.007947"/>
		<Particle mass="1.007947"/>
		<Particle mass="1.007947"/>
		<Particle mass="1.007947"/>
		<Particle mass="1.007947"/>
		<Particle mass="1.007947"/>
		<Particle mass="1.007947"/>
		<Particle mass="1.007947"/>
		<Particle mass="12.01078"/>
		<Particle mass="12.01078"/>
		<Particle mass="15.99943"/>
		<Particle mass="12.01078"/>
		<Particle mass="12.01078"/>
		<Particle mass="1.007947"/>
		<Particle mass="1.007947"/>
		<Particle mass="1.007947"/>
		<Particle mass="1.007947"/>
		<Particle mass="1.007947"/>
		<Particle mass="1.007947"/>
		<Particle mass="1.007947"/>
		<Particle mass="1.007947"/>
		<Particle mass="1.007947"/>
		<Particle mass="1.007947"/>
		<Particle mass="12.01078"/>
		<Particle mass="12.01078"/>
		<Particle mass="15.99943"/>
		<Particle mass="12.01078"/>
		<Particle mass="12.01078"/>
		<Particle mass="1.007947"/>
		<Particle mass="1.007947"/>
		<Particle mass="1.007947"/>
		<Particle mass="1.007947"/>
		<Particle mass="1.007947"/>
		<Particle mass="1.007947"/>
		<Particle mass="1.007947"/>
		<Particle mass="1.007947"/>
		<Particle mass="1.007947"/>
		<Particle mass="1.007947"/>
		<Particle mass="12.01078"/>
		<Particle mass="12.01078"/>
		<Particle mass="15.99943"/>
		<Particle mass="12.01078"/>
		<Particle mass="12.01078"/>
		<Particle mass="1.007947"/>
		<Particle mass="1.007947"/>
		<Particle mass="1.007947"/>
		<Particle mass="1.007947"/>
		<Particle mass="1.007947"/>
		<Particle mass="1.007947"/>
		<Particle mass="1.007947"/>
		<Particle mass="1.007947"/>
		<Particle mass="1.007947"/>
		<Particle mass="1.007947"/>
		<Particle mass="12.01078"/>
		<Particle mass="12.01078"/>
		<Particle mass="15.99943"/>
		<Particle mass="12.01078"/>
		<Particle mass="12.01078"/>
		<Particle mass="1.007947"/>
		<Particle mass="1.007947"/>
		<Particle mass="1.007947"/>
		<Particle mass="1.007947"/>
		<Particle mass="1.007947"/>
		<Particle mass="1.007947"/>
		<Particle mass="1.007947"/>
		<Particle mass="1.007947"/>
		<Particle mass="1.007947"/>
		<Particle mass="1.007947"/>
		<Particle mass="12.01078"/>
		<Particle mass="12.01078"/>
		<Particle mass="15.99943"/>
		<Particle mass="12.01078"/>
		<Particle mass="12.01078"/>
		<Particle mass="1.007947"/>
		<Particle mass="1.007947"/>
		<Particle mass="1.007947"/>
		<Particle mass="1.007947"/>
		<Particle mass="1.007947"/>
		<Particle mass="1.007947"/>
		<Particle mass="1.007947"/>
		<Particle mass="1.007947"/>
		<Particle mass="1.007947"/>
		<Particle mass="1.007947"/>
		<Particle mass="12.01078"/>
		<Particle mass="12.01078"/>
		<Particle mass="15.99943"/>
		<Particle mass="12.01078"/>
		<Particle mass="12.01078"/>
		<Particle mass="1.007947"/>
		<Particle mass="1.007947"/>
		<Particle mass="1.007947"/>
		<Particle mass="1.007947"/>
		<Particle mass="1.007947"/>
		<Particle mass="1.007947"/>
		<Particle mass="1.007947"/>
		<Particle mass="1.007947"/>
		<Particle mass="1.007947"/>
		<Particle mass="1.007947"/>
		<Particle mass="12.01078"/>
		<Particle mass="12.01078"/>
		<Particle mass="15.99943"/>
		<Particle mass="12.01078"/>
		<Particle mass="12.01078"/>
		<Particle mass="1.007947"/>
		<Particle mass="1.007947"/>
		<Particle mass="1.007947"/>
		<Particle mass="1.007947"/>
		<Particle mass="1.007947"/>
		<Particle mass="1.007947"/>
		<Particle mass="1.007947"/>
		<Particle mass="1.007947"/>
		<Particle mass="1.007947"/>
		<Particle mass="1.007947"/>
		<Particle mass="12.01078"/>
		<Particle mass="12.01078"/>
		<Particle mass="15.99943"/>
		<Particle mass="12.01078"/>
		<Particle mass="12.01078"/>
		<Particle mass="1.007947"/>
		<Particle mass="1.007947"/>
		<Particle mass="1.007947"/>
		<Particle mass="1.007947"/>
		<Particle mass="1.007947"/>
		<Particle mass="1.007947"/>
		<Particle mass="1.007947"/>
		<Particle mass="1.007947"/>
		<Particle mass="1.007947"/>
		<Particle mass="1.007947"/>
		<Particle mass="12.01078"/>
		<Particle mass="12.01078"/>
		<Particle mass="15.99943"/>
		<Particle mass="12.01078"/>
		<Particle mass="12.01078"/>
		<Particle mass="1.007947"/>
		<Particle mass="1.007947"/>
		<Particle mass="1.007947"/>
		<Particle mass="1.007947"/>
		<Particle mass="1.007947"/>
		<Particle mass="1.007947"/>
		<Particle mass="1.007947"/>
		<Particle mass="1.007947"/>
		<Particle mass="1.007947"/>
		<Particle mass="1.007947"/>
		<Particle mass="12.01078"/>
		<Particle mass="12.01078"/>
		<Particle mass="15.99943"/>
		<Particle mass="12.01078"/>
		<Particle mass="12.01078"/>
		<Particle mass="1.007947"/>
		<Particle mass="1.007947"/>
		<Particle mass="1.007947"/>
		<Particle mass="1.007947"/>
		<Particle mass="1.007947"/>
		<Particle mass="1.007947"/>
		<Particle mass="1.007947"/>
		<Particle mass="1.007947"/>
		<Particle mass="1.007947"/>
		<Particle mass="1.007947"/>
		<Particle mass="12.01078"/>
		<Particle mass="12.01078"/>
		<Particle mass="15.99943"/>
		<Particle mass="12.01078"/>
		<Particle mass="12.01078"/>
		<Particle mass="1.007947"/>
		<Particle mass="1.007947"/>
		<Particle mass="1.007947"/>
		<Particle mass="1.007947"/>
		<Particle mass="1.007947"/>
		<Particle mass="1.007947"/>
		<Particle mass="1.007947"/>
		<Particle mass="1.007947"/>
		<Particle mass="1.007947"/>
		<Particle mass="1.007947"/>
		<Particle mass="12.01078"/>
		<Particle mass="12.01078"/>
		<Particle mass="15.99943"/>
		<Particle mass="12.01078"/>
		<Particle mass="12.01078"/>
		<Particle mass="1.007947"/>
		<Particle mass="1.007947"/>
		<Particle mass="1.007947"/>
		<Particle mass="1.007947"/>
		<Particle mass="1.007947"/>
		<Particle mass="1.007947"/>
		<Particle mass="1.007947"/>
		<Particle mass="1.007947"/>
		<Particle mass="1.007947"/>
		<Particle mass="1.007947"/>
		<Particle mass="12.01078"/>
		<Particle mass="12.01078"/>
		<Particle mass="15.99943"/>
		<Particle mass="12.01078"/>
		<Particle mass="12.01078"/>
		<Particle mass="1.007947"/>
		<Particle mass="1.007947"/>
		<Particle mass="1.007947"/>
		<Particle mass="1.007947"/>
		<Particle mass="1.007947"/>
		<Particle mass="1.007947"/>
		<Particle mass="1.007947"/>
		<Particle mass="1.007947"/>
		<Particle mass="1.007947"/>
		<Particle mass="1.007947"/>
		<Particle mass="12.01078"/>
		<Particle mass="12.01078"/>
		<Particle mass="15.99943"/>
		<Particle mass="12.01078"/>
		<Particle mass="12.01078"/>
		<Particle mass="1.007947"/>
		<Particle mass="1.007947"/>
		<Particle mass="1.007947"/>
		<Particle mass="1.007947"/>
		<Particle mass="1.007947"/>
		<Particle mass="1.007947"/>
		<Particle mass="1.007947"/>
		<Particle mass="1.007947"/>
		<Particle mass="1.007947"/>
		<Particle mass="1.007947"/>
		<Particle mass="12.01078"/>
		<Particle mass="12.01078"/>
		<Particle mass="15.99943"/>
		<Particle mass="12.01078"/>
		<Particle mass="12.01078"/>
		<Particle mass="1.007947"/>
		<Particle mass="1.007947"/>
		<Particle mass="1.007947"/>
		<Particle mass="1.007947"/>
		<Particle mass="1.007947"/>
		<Particle mass="1.007947"/>
		<Particle mass="1.007947"/>
		<Particle mass="1.007947"/>
		<Particle mass="1.007947"/>
		<Particle mass="1.007947"/>
		<Particle mass="12.01078"/>
		<Particle mass="12.01078"/>
		<Particle mass="15.99943"/>
		<Particle mass="12.01078"/>
		<Particle mass="12.01078"/>
		<Particle mass="1.007947"/>
		<Particle mass="1.007947"/>
		<Particle mass="1.007947"/>
		<Particle mass="1.007947"/>
		<Particle mass="1.007947"/>
		<Particle mass="1.007947"/>
		<Particle mass="1.007947"/>
		<Particle mass="1.007947"/>
		<Particle mass="1.007947"/>
		<Particle mass="1.007947"/>
		<Particle mass="12.01078"/>
		<Particle mass="12.01078"/>
		<Particle mass="15.99943"/>
		<Particle mass="12.01078"/>
		<Particle mass="12.01078"/>
		<Particle mass="1.007947"/>
		<Particle mass="1.007947"/>
		<Particle mass="1.007947"/>
		<Particle mass="1.007947"/>
		<Particle mass="1.007947"/>
		<Particle mass="1.007947"/>
		<Particle mass="1.007947"/>
		<Particle mass="1.007947"/>
		<Particle mass="1.007947"/>
		<Particle mass="1.007947"/>
		<Particle mass="12.01078"/>
		<Particle mass="12.01078"/>
		<Particle mass="15.99943"/>
		<Particle mass="12.01078"/>
		<Particle mass="12.01078"/>
		<Particle mass="1.007947"/>
		<Particle mass="1.007947"/>
		<Particle mass="1.007947"/>
		<Particle mass="1.007947"/>
		<Particle mass="1.007947"/>
		<Particle mass="1.007947"/>
		<Particle mass="1.007947"/>
		<Particle mass="1.007947"/>
		<Particle mass="1.007947"/>
		<Particle mass="1.007947"/>
		<Particle mass="12.01078"/>
		<Particle mass="12.01078"/>
		<Particle mass="15.99943"/>
		<Particle mass="12.01078"/>
		<Particle mass="12.01078"/>
		<Particle mass="1.007947"/>
		<Particle mass="1.007947"/>
		<Particle mass="1.007947"/>
		<Particle mass="1.007947"/>
		<Particle mass="1.007947"/>
		<Particle mass="1.007947"/>
		<Particle mass="1.007947"/>
		<Particle mass="1.007947"/>
		<Particle mass="1.007947"/>
		<Particle mass="1.007947"/>
		<Particle mass="12.01078"/>
		<Particle mass="12.01078"/>
		<Particle mass="15.99943"/>
		<Particle mass="12.01078"/>
		<Particle mass="12.01078"/>
		<Particle mass="1.007947"/>
		<Particle mass="1.007947"/>
		<Particle mass="1.007947"/>
		<Particle mass="1.007947"/>
		<Particle mass="1.007947"/>
		<Particle mass="1.007947"/>
		<Particle mass="1.007947"/>
		<Particle mass="1.007947"/>
		<Particle mass="1.007947"/>
		<Particle mass="1.007947"/>
		<Particle mass="12.01078"/>
		<Particle mass="12.01078"/>
		<Particle mass="15.99943"/>
		<Particle mass="12.01078"/>
		<Particle mass="12.01078"/>
		<Particle mass="1.007947"/>
		<Particle mass="1.007947"/>
		<Particle mass="1.007947"/>
		<Particle mass="1.007947"/>
		<Particle mass="1.007947"/>
		<Particle mass="1.007947"/>
		<Particle mass="1.007947"/>
		<Particle mass="1.007947"/>
		<Particle mass="1.007947"/>
		<Particle mass="1.007947"/>
		<Particle mass="12.01078"/>
		<Particle mass="12.01078"/>
		<Particle mass="15.99943"/>
		<Particle mass="12.01078"/>
		<Particle mass="12.01078"/>
		<Particle mass="1.007947"/>
		<Particle mass="1.007947"/>
		<Particle mass="1.007947"/>
		<Particle mass="1.007947"/>
		<Particle mass="1.007947"/>
		<Particle mass="1.007947"/>
		<Particle mass="1.007947"/>
		<Particle mass="1.007947"/>
		<Particle mass="1.007947"/>
		<Particle mass="1.007947"/>
		<Particle mass="12.01078"/>
		<Particle mass="12.01078"/>
		<Particle mass="15.99943"/>
		<Particle mass="12.01078"/>
		<Particle mass="12.01078"/>
		<Particle mass="1.007947"/>
		<Particle mass="1.007947"/>
		<Particle mass="1.007947"/>
		<Particle mass="1.007947"/>
		<Particle mass="1.007947"/>
		<Particle mass="1.007947"/>
		<Particle mass="1.007947"/>
		<Particle mass="1.007947"/>
		<Particle mass="1.007947"/>
		<Particle mass="1.007947"/>
		<Particle mass="12.01078"/>
		<Particle mass="12.01078"/>
		<Particle mass="15.99943"/>
		<Particle mass="12.01078"/>
		<Particle mass="12.01078"/>
		<Particle mass="1.007947"/>
		<Particle mass="1.007947"/>
		<Particle mass="1.007947"/>
		<Particle mass="1.007947"/>
		<Particle mass="1.007947"/>
		<Particle mass="1.007947"/>
		<Particle mass="1.007947"/>
		<Particle mass="1.007947"/>
		<Particle mass="1.007947"/>
		<Particle mass="1.007947"/>
		<Particle mass="12.01078"/>
		<Particle mass="12.01078"/>
		<Particle mass="15.99943"/>
		<Particle mass="12.01078"/>
		<Particle mass="12.01078"/>
		<Particle mass="1.007947"/>
		<Particle mass="1.007947"/>
		<Particle mass="1.007947"/>
		<Particle mass="1.007947"/>
		<Particle mass="1.007947"/>
		<Particle mass="1.007947"/>
		<Particle mass="1.007947"/>
		<Particle mass="1.007947"/>
		<Particle mass="1.007947"/>
		<Particle mass="1.007947"/>
		<Particle mass="12.01078"/>
		<Particle mass="12.01078"/>
		<Particle mass="15.99943"/>
		<Particle mass="12.01078"/>
		<Particle mass="12.01078"/>
		<Particle mass="1.007947"/>
		<Particle mass="1.007947"/>
		<Particle mass="1.007947"/>
		<Particle mass="1.007947"/>
		<Particle mass="1.007947"/>
		<Particle mass="1.007947"/>
		<Particle mass="1.007947"/>
		<Particle mass="1.007947"/>
		<Particle mass="1.007947"/>
		<Particle mass="1.007947"/>
		<Particle mass="12.01078"/>
		<Particle mass="12.01078"/>
		<Particle mass="15.99943"/>
		<Particle mass="12.01078"/>
		<Particle mass="12.01078"/>
		<Particle mass="1.007947"/>
		<Particle mass="1.007947"/>
		<Particle mass="1.007947"/>
		<Particle mass="1.007947"/>
		<Particle mass="1.007947"/>
		<Particle mass="1.007947"/>
		<Particle mass="1.007947"/>
		<Particle mass="1.007947"/>
		<Particle mass="1.007947"/>
		<Particle mass="1.007947"/>
		<Particle mass="12.01078"/>
		<Particle mass="12.01078"/>
		<Particle mass="15.99943"/>
		<Particle mass="12.01078"/>
		<Particle mass="12.01078"/>
		<Particle mass="1.007947"/>
		<Particle mass="1.007947"/>
		<Particle mass="1.007947"/>
		<Particle mass="1.007947"/>
		<Particle mass="1.007947"/>
		<Particle mass="1.007947"/>
		<Particle mass="1.007947"/>
		<Particle mass="1.007947"/>
		<Particle mass="1.007947"/>
		<Particle mass="1.007947"/>
		<Particle mass="12.01078"/>
		<Particle mass="12.01078"/>
		<Particle mass="15.99943"/>
		<Particle mass="12.01078"/>
		<Particle mass="12.01078"/>
		<Particle mass="1.007947"/>
		<Particle mass="1.007947"/>
		<Particle mass="1.007947"/>
		<Particle mass="1.007947"/>
		<Particle mass="1.007947"/>
		<Particle mass="1.007947"/>
		<Particle mass="1.007947"/>
		<Particle mass="1.007947"/>
		<Particle mass="1.007947"/>
		<Particle mass="1.007947"/>
		<Particle mass="12.01078"/>
		<Particle mass="12.01078"/>
		<Particle mass="15.99943"/>
		<Particle mass="12.01078"/>
		<Particle mass="12.01078"/>
		<Particle mass="1.007947"/>
		<Particle mass="1.007947"/>
		<Particle mass="1.007947"/>
		<Particle mass="1.007947"/>
		<Particle mass="1.007947"/>
		<Particle mass="1.007947"/>
		<Particle mass="1.007947"/>
		<Particle mass="1.007947"/>
		<Particle mass="1.007947"/>
		<Particle mass="1.007947"/>
		<Particle mass="12.01078"/>
		<Particle mass="12.01078"/>
		<Particle mass="15.99943"/>
		<Particle mass="12.01078"/>
		<Particle mass="12.01078"/>
		<Particle mass="1.007947"/>
		<Particle mass="1.007947"/>
		<Particle mass="1.007947"/>
		<Particle mass="1.007947"/>
		<Particle mass="1.007947"/>
		<Particle mass="1.007947"/>
		<Particle mass="1.007947"/>
		<Particle mass="1.007947"/>
		<Particle mass="1.007947"/>
		<Particle mass="1.007947"/>
		<Particle mass="12.01078"/>
		<Particle mass="12.01078"/>
		<Particle mass="15.99943"/>
		<Particle mass="12.01078"/>
		<Particle mass="12.01078"/>
		<Particle mass="1.007947"/>
		<Particle mass="1.007947"/>
		<Particle mass="1.007947"/>
		<Particle mass="1.007947"/>
		<Particle mass="1.007947"/>
		<Particle mass="1.007947"/>
		<Particle mass="1.007947"/>
		<Particle mass="1.007947"/>
		<Particle mass="1.007947"/>
		<Particle mass="1.007947"/>
		<Particle mass="12.01078"/>
		<Particle mass="12.01078"/>
		<Particle mass="15.99943"/>
		<Particle mass="12.01078"/>
		<Particle mass="12.01078"/>
		<Particle mass="1.007947"/>
		<Particle mass="1.007947"/>
		<Particle mass="1.007947"/>
		<Particle mass="1.007947"/>
		<Particle mass="1.007947"/>
		<Particle mass="1.007947"/>
		<Particle mass="1.007947"/>
		<Particle mass="1.007947"/>
		<Particle mass="1.007947"/>
		<Particle mass="1.007947"/>
		<Particle mass="12.01078"/>
		<Particle mass="12.01078"/>
		<Particle mass="15.99943"/>
		<Particle mass="12.01078"/>
		<Particle mass="12.01078"/>
		<Particle mass="1.007947"/>
		<Particle mass="1.007947"/>
		<Particle mass="1.007947"/>
		<Particle mass="1.007947"/>
		<Particle mass="1.007947"/>
		<Particle mass="1.007947"/>
		<Particle mass="1.007947"/>
		<Particle mass="1.007947"/>
		<Particle mass="1.007947"/>
		<Particle mass="1.007947"/>
		<Particle mass="12.01078"/>
		<Particle mass="12.01078"/>
		<Particle mass="15.99943"/>
		<Particle mass="12.01078"/>
		<Particle mass="12.01078"/>
		<Particle mass="1.007947"/>
		<Particle mass="1.007947"/>
		<Particle mass="1.007947"/>
		<Particle mass="1.007947"/>
		<Particle mass="1.007947"/>
		<Particle mass="1.007947"/>
		<Particle mass="1.007947"/>
		<Particle mass="1.007947"/>
		<Particle mass="1.007947"/>
		<Particle mass="1.007947"/>
		<Particle mass="12.01078"/>
		<Particle mass="12.01078"/>
		<Particle mass="15.99943"/>
		<Particle mass="12.01078"/>
		<Particle mass="12.01078"/>
		<Particle mass="1.007947"/>
		<Particle mass="1.007947"/>
		<Particle mass="1.007947"/>
		<Particle mass="1.007947"/>
		<Particle mass="1.007947"/>
		<Particle mass="1.007947"/>
		<Particle mass="1.007947"/>
		<Particle mass="1.007947"/>
		<Particle mass="1.007947"/>
		<Particle mass="1.007947"/>
		<Particle mass="12.01078"/>
		<Particle mass="12.01078"/>
		<Particle mass="15.99943"/>
		<Particle mass="12.01078"/>
		<Particle mass="12.01078"/>
		<Particle mass="1.007947"/>
		<Particle mass="1.007947"/>
		<Particle mass="1.007947"/>
		<Particle mass="1.007947"/>
		<Particle mass="1.007947"/>
		<Particle mass="1.007947"/>
		<Particle mass="1.007947"/>
		<Particle mass="1.007947"/>
		<Particle mass="1.007947"/>
		<Particle mass="1.007947"/>
		<Particle mass="12.01078"/>
		<Particle mass="12.01078"/>
		<Particle mass="15.99943"/>
		<Particle mass="12.01078"/>
		<Particle mass="12.01078"/>
		<Particle mass="1.007947"/>
		<Particle mass="1.007947"/>
		<Particle mass="1.007947"/>
		<Particle mass="1.007947"/>
		<Particle mass="1.007947"/>
		<Particle mass="1.007947"/>
		<Particle mass="1.007947"/>
		<Particle mass="1.007947"/>
		<Particle mass="1.007947"/>
		<Particle mass="1.007947"/>
		<Particle mass="12.01078"/>
		<Particle mass="12.01078"/>
		<Particle mass="15.99943"/>
		<Particle mass="12.01078"/>
		<Particle mass="12.01078"/>
		<Particle mass="1.007947"/>
		<Particle mass="1.007947"/>
		<Particle mass="1.007947"/>
		<Particle mass="1.007947"/>
		<Particle mass="1.007947"/>
		<Particle mass="1.007947"/>
		<Particle mass="1.007947"/>
		<Particle mass="1.007947"/>
		<Particle mass="1.007947"/>
		<Particle mass="1.007947"/>
		<Particle mass="12.01078"/>
		<Particle mass="12.01078"/>
		<Particle mass="15.99943"/>
		<Particle mass="12.01078"/>
		<Particle mass="12.01078"/>
		<Particle mass="1.007947"/>
		<Particle mass="1.007947"/>
		<Particle mass="1.007947"/>
		<Particle mass="1.007947"/>
		<Particle mass="1.007947"/>
		<Particle mass="1.007947"/>
		<Particle mass="1.007947"/>
		<Particle mass="1.007947"/>
		<Particle mass="1.007947"/>
		<Particle mass="1.007947"/>
		<Particle mass="12.01078"/>
		<Particle mass="12.01078"/>
		<Particle mass="15.99943"/>
		<Particle mass="12.01078"/>
		<Particle mass="12.01078"/>
		<Particle mass="1.007947"/>
		<Particle mass="1.007947"/>
		<Particle mass="1.007947"/>
		<Particle mass="1.007947"/>
		<Particle mass="1.007947"/>
		<Particle mass="1.007947"/>
		<Particle mass="1.007947"/>
		<Particle mass="1.007947"/>
		<Particle mass="1.007947"/>
		<Particle mass="1.007947"/>
		<Particle mass="12.01078"/>
		<Particle mass="12.01078"/>
		<Particle mass="15.99943"/>
		<Particle mass="12.01078"/>
		<Particle mass="12.01078"/>
		<Particle mass="1.007947"/>
		<Particle mass="1.007947"/>
		<Particle mass="1.007947"/>
		<Particle mass="1.007947"/>
		<Particle mass="1.007947"/>
		<Particle mass="1.007947"/>
		<Particle mass="1.007947"/>
		<Particle mass="1.007947"/>
		<Particle mass="1.007947"/>
		<Particle mass="1.007947"/>
		<Particle mass="12.01078"/>
		<Particle mass="12.01078"/>
		<Particle mass="15.99943"/>
		<Particle mass="12.01078"/>
		<Particle mass="12.01078"/>
		<Particle mass="1.007947"/>
		<Particle mass="1.007947"/>
		<Particle mass="1.007947"/>
		<Particle mass="1.007947"/>
		<Particle mass="1.007947"/>
		<Particle mass="1.007947"/>
		<Particle mass="1.007947"/>
		<Particle mass="1.007947"/>
		<Particle mass="1.007947"/>
		<Particle mass="1.007947"/>
		<Particle mass="12.01078"/>
		<Particle mass="12.01078"/>
		<Particle mass="15.99943"/>
		<Particle mass="12.01078"/>
		<Particle mass="12.01078"/>
		<Particle mass="1.007947"/>
		<Particle mass="1.007947"/>
		<Particle mass="1.007947"/>
		<Particle mass="1.007947"/>
		<Particle mass="1.007947"/>
		<Particle mass="1.007947"/>
		<Particle mass="1.007947"/>
		<Particle mass="1.007947"/>
		<Particle mass="1.007947"/>
		<Particle mass="1.007947"/>
		<Particle mass="12.01078"/>
		<Particle mass="12.01078"/>
		<Particle mass="15.99943"/>
		<Particle mass="12.01078"/>
		<Particle mass="12.01078"/>
		<Particle mass="1.007947"/>
		<Particle mass="1.007947"/>
		<Particle mass="1.007947"/>
		<Particle mass="1.007947"/>
		<Particle mass="1.007947"/>
		<Particle mass="1.007947"/>
		<Particle mass="1.007947"/>
		<Particle mass="1.007947"/>
		<Particle mass="1.007947"/>
		<Particle mass="1.007947"/>
		<Particle mass="12.01078"/>
		<Particle mass="12.01078"/>
		<Particle mass="15.99943"/>
		<Particle mass="12.01078"/>
		<Particle mass="12.01078"/>
		<Particle mass="1.007947"/>
		<Particle mass="1.007947"/>
		<Particle mass="1.007947"/>
		<Particle mass="1.007947"/>
		<Particle mass="1.007947"/>
		<Particle mass="1.007947"/>
		<Particle mass="1.007947"/>
		<Particle mass="1.007947"/>
		<Particle mass="1.007947"/>
		<Particle mass="1.007947"/>
		<Particle mass="12.01078"/>
		<Particle mass="12.01078"/>
		<Particle mass="15.99943"/>
		<Particle mass="12.01078"/>
		<Particle mass="12.01078"/>
		<Particle mass="1.007947"/>
		<Particle mass="1.007947"/>
		<Particle mass="1.007947"/>
		<Particle mass="1.007947"/>
		<Particle mass="1.007947"/>
		<Particle mass="1.007947"/>
		<Particle mass="1.007947"/>
		<Particle mass="1.007947"/>
		<Particle mass="1.007947"/>
		<Particle mass="1.007947"/>
		<Particle mass="12.01078"/>
		<Particle mass="12.01078"/>
		<Particle mass="15.99943"/>
		<Particle mass="12.01078"/>
		<Particle mass="12.01078"/>
		<Particle mass="1.007947"/>
		<Particle mass="1.007947"/>
		<Particle mass="1.007947"/>
		<Particle mass="1.007947"/>
		<Particle mass="1.007947"/>
		<Particle mass="1.007947"/>
		<Particle mass="1.007947"/>
		<Particle mass="1.007947"/>
		<Particle mass="1.007947"/>
		<Particle mass="1.007947"/>
		<Particle mass="12.01078"/>
		<Particle mass="12.01078"/>
		<Particle mass="15.99943"/>
		<Particle mass="12.01078"/>
		<Particle mass="12.01078"/>
		<Particle mass="1.007947"/>
		<Particle mass="1.007947"/>
		<Particle mass="1.007947"/>
		<Particle mass="1.007947"/>
		<Particle mass="1.007947"/>
		<Particle mass="1.007947"/>
		<Particle mass="1.007947"/>
		<Particle mass="1.007947"/>
		<Particle mass="1.007947"/>
		<Particle mass="1.007947"/>
		<Particle mass="12.01078"/>
		<Particle mass="12.01078"/>
		<Particle mass="15.99943"/>
		<Particle mass="12.01078"/>
		<Particle mass="12.01078"/>
		<Particle mass="1.007947"/>
		<Particle mass="1.007947"/>
		<Particle mass="1.007947"/>
		<Particle mass="1.007947"/>
		<Particle mass="1.007947"/>
		<Particle mass="1.007947"/>
		<Particle mass="1.007947"/>
		<Particle mass="1.007947"/>
		<Particle mass="1.007947"/>
		<Particle mass="1.007947"/>
		<Particle mass="12.01078"/>
		<Particle mass="12.01078"/>
		<Particle mass="15.99943"/>
		<Particle mass="12.01078"/>
		<Particle mass="12.01078"/>
		<Particle mass="1.007947"/>
		<Particle mass="1.007947"/>
		<Particle mass="1.007947"/>
		<Particle mass="1.007947"/>
		<Particle mass="1.007947"/>
		<Particle mass="1.007947"/>
		<Particle mass="1.007947"/>
		<Particle mass="1.007947"/>
		<Particle mass="1.007947"/>
		<Particle mass="1.007947"/>
		<Particle mass="12.01078"/>
		<Particle mass="12.01078"/>
		<Particle mass="15.99943"/>
		<Particle mass="12.01078"/>
		<Particle mass="12.01078"/>
		<Particle mass="1.007947"/>
		<Particle mass="1.007947"/>
		<Particle mass="1.007947"/>
		<Particle mass="1.007947"/>
		<Particle mass="1.007947"/>
		<Particle mass="1.007947"/>
		<Particle mass="1.007947"/>
		<Particle mass="1.007947"/>
		<Particle mass="1.007947"/>
		<Particle mass="1.007947"/>
		<Particle mass="12.01078"/>
		<Particle mass="12.01078"/>
		<Particle mass="15.99943"/>
		<Particle mass="12.01078"/>
		<Particle mass="12.01078"/>
		<Particle mass="1.007947"/>
		<Particle mass="1.007947"/>
		<Particle mass="1.007947"/>
		<Particle mass="1.007947"/>
		<Particle mass="1.007947"/>
		<Particle mass="1.007947"/>
		<Particle mass="1.007947"/>
		<Particle mass="1.007947"/>
		<Particle mass="1.007947"/>
		<Particle mass="1.007947"/>
		<Particle mass="12.01078"/>
		<Particle mass="12.01078"/>
		<Particle mass="15.99943"/>
		<Particle mass="12.01078"/>
		<Particle mass="12.01078"/>
		<Particle mass="1.007947"/>
		<Particle mass="1.007947"/>
		<Particle mass="1.007947"/>
		<Particle mass="1.007947"/>
		<Particle mass="1.007947"/>
		<Particle mass="1.007947"/>
		<Particle mass="1.007947"/>
		<Particle mass="1.007947"/>
		<Particle mass="1.007947"/>
		<Particle mass="1.007947"/>
		<Particle mass="12.01078"/>
		<Particle mass="12.01078"/>
		<Particle mass="15.99943"/>
		<Particle mass="12.01078"/>
		<Particle mass="12.01078"/>
		<Particle mass="1.007947"/>
		<Particle mass="1.007947"/>
		<Particle mass="1.007947"/>
		<Particle mass="1.007947"/>
		<Particle mass="1.007947"/>
		<Particle mass="1.007947"/>
		<Particle mass="1.007947"/>
		<Particle mass="1.007947"/>
		<Particle mass="1.007947"/>
		<Particle mass="1.007947"/>
		<Particle mass="12.01078"/>
		<Particle mass="12.01078"/>
		<Particle mass="15.99943"/>
		<Particle mass="12.01078"/>
		<Particle mass="12.01078"/>
		<Particle mass="1.007947"/>
		<Particle mass="1.007947"/>
		<Particle mass="1.007947"/>
		<Particle mass="1.007947"/>
		<Particle mass="1.007947"/>
		<Particle mass="1.007947"/>
		<Particle mass="1.007947"/>
		<Particle mass="1.007947"/>
		<Particle mass="1.007947"/>
		<Particle mass="1.007947"/>
		<Particle mass="12.01078"/>
		<Particle mass="12.01078"/>
		<Particle mass="15.99943"/>
		<Particle mass="12.01078"/>
		<Particle mass="12.01078"/>
		<Particle mass="1.007947"/>
		<Particle mass="1.007947"/>
		<Particle mass="1.007947"/>
		<Particle mass="1.007947"/>
		<Particle mass="1.007947"/>
		<Particle mass="1.007947"/>
		<Particle mass="1.007947"/>
		<Particle mass="1.007947"/>
		<Particle mass="1.007947"/>
		<Particle mass="1.007947"/>
		<Particle mass="12.01078"/>
		<Particle mass="12.01078"/>
		<Particle mass="15.99943"/>
		<Particle mass="12.01078"/>
		<Particle mass="12.01078"/>
		<Particle mass="1.007947"/>
		<Particle mass="1.007947"/>
		<Particle mass="1.007947"/>
		<Particle mass="1.007947"/>
		<Particle mass="1.007947"/>
		<Particle mass="1.007947"/>
		<Particle mass="1.007947"/>
		<Particle mass="1.007947"/>
		<Particle mass="1.007947"/>
		<Particle mass="1.007947"/>
		<Particle mass="12.01078"/>
		<Particle mass="12.01078"/>
		<Particle mass="15.99943"/>
		<Particle mass="12.01078"/>
		<Particle mass="12.01078"/>
		<Particle mass="1.007947"/>
		<Particle mass="1.007947"/>
		<Particle mass="1.007947"/>
		<Particle mass="1.007947"/>
		<Particle mass="1.007947"/>
		<Particle mass="1.007947"/>
		<Particle mass="1.007947"/>
		<Particle mass="1.007947"/>
		<Particle mass="1.007947"/>
		<Particle mass="1.007947"/>
		<Particle mass="12.01078"/>
		<Particle mass="12.01078"/>
		<Particle mass="15.99943"/>
		<Particle mass="12.01078"/>
		<Particle mass="12.01078"/>
		<Particle mass="1.007947"/>
		<Particle mass="1.007947"/>
		<Particle mass="1.007947"/>
		<Particle mass="1.007947"/>
		<Particle mass="1.007947"/>
		<Particle mass="1.007947"/>
		<Particle mass="1.007947"/>
		<Particle mass="1.007947"/>
		<Particle mass="1.007947"/>
		<Particle mass="1.007947"/>
		<Particle mass="12.01078"/>
		<Particle mass="12.01078"/>
		<Particle mass="15.99943"/>
		<Particle mass="12.01078"/>
		<Particle mass="12.01078"/>
		<Particle mass="1.007947"/>
		<Particle mass="1.007947"/>
		<Particle mass="1.007947"/>
		<Particle mass="1.007947"/>
		<Particle mass="1.007947"/>
		<Particle mass="1.007947"/>
		<Particle mass="1.007947"/>
		<Particle mass="1.007947"/>
		<Particle mass="1.007947"/>
		<Particle mass="1.007947"/>
		<Particle mass="12.01078"/>
		<Particle mass="12.01078"/>
		<Particle mass="15.99943"/>
		<Particle mass="12.01078"/>
		<Particle mass="12.01078"/>
		<Particle mass="1.007947"/>
		<Particle mass="1.007947"/>
		<Particle mass="1.007947"/>
		<Particle mass="1.007947"/>
		<Particle mass="1.007947"/>
		<Particle mass="1.007947"/>
		<Particle mass="1.007947"/>
		<Particle mass="1.007947"/>
		<Particle mass="1.007947"/>
		<Particle mass="1.007947"/>
		<Particle mass="12.01078"/>
		<Particle mass="12.01078"/>
		<Particle mass="15.99943"/>
		<Particle mass="12.01078"/>
		<Particle mass="12.01078"/>
		<Particle mass="1.007947"/>
		<Particle mass="1.007947"/>
		<Particle mass="1.007947"/>
		<Particle mass="1.007947"/>
		<Particle mass="1.007947"/>
		<Particle mass="1.007947"/>
		<Particle mass="1.007947"/>
		<Particle mass="1.007947"/>
		<Particle mass="1.007947"/>
		<Particle mass="1.007947"/>
		<Particle mass="12.01078"/>
		<Particle mass="12.01078"/>
		<Particle mass="15.99943"/>
		<Particle mass="12.01078"/>
		<Particle mass="12.01078"/>
		<Particle mass="1.007947"/>
		<Particle mass="1.007947"/>
		<Particle mass="1.007947"/>
		<Particle mass="1.007947"/>
		<Particle mass="1.007947"/>
		<Particle mass="1.007947"/>
		<Particle mass="1.007947"/>
		<Particle mass="1.007947"/>
		<Particle mass="1.007947"/>
		<Particle mass="1.007947"/>
		<Particle mass="12.01078"/>
		<Particle mass="12.01078"/>
		<Particle mass="15.99943"/>
		<Particle mass="12.01078"/>
		<Particle mass="12.01078"/>
		<Particle mass="1.007947"/>
		<Particle mass="1.007947"/>
		<Particle mass="1.007947"/>
		<Particle mass="1.007947"/>
		<Particle mass="1.007947"/>
		<Particle mass="1.007947"/>
		<Particle mass="1.007947"/>
		<Particle mass="1.007947"/>
		<Particle mass="1.007947"/>
		<Particle mass="1.007947"/>
		<Particle mass="12.01078"/>
		<Particle mass="12.01078"/>
		<Particle mass="15.99943"/>
		<Particle mass="12.01078"/>
		<Particle mass="12.01078"/>
		<Particle mass="1.007947"/>
		<Particle mass="1.007947"/>
		<Particle mass="1.007947"/>
		<Particle mass="1.007947"/>
		<Particle mass="1.007947"/>
		<Particle mass="1.007947"/>
		<Particle mass="1.007947"/>
		<Particle mass="1.007947"/>
		<Particle mass="1.007947"/>
		<Particle mass="1.007947"/>
		<Particle mass="12.01078"/>
		<Particle mass="12.01078"/>
		<Particle mass="15.99943"/>
		<Particle mass="12.01078"/>
		<Particle mass="12.01078"/>
		<Particle mass="1.007947"/>
		<Particle mass="1.007947"/>
		<Particle mass="1.007947"/>
		<Particle mass="1.007947"/>
		<Particle mass="1.007947"/>
		<Particle mass="1.007947"/>
		<Particle mass="1.007947"/>
		<Particle mass="1.007947"/>
		<Particle mass="1.007947"/>
		<Particle mass="1.007947"/>
		<Particle mass="12.01078"/>
		<Particle mass="12.01078"/>
		<Particle mass="15.99943"/>
		<Particle mass="12.01078"/>
		<Particle mass="12.01078"/>
		<Particle mass="1.007947"/>
		<Particle mass="1.007947"/>
		<Particle mass="1.007947"/>
		<Particle mass="1.007947"/>
		<Particle mass="1.007947"/>
		<Particle mass="1.007947"/>
		<Particle mass="1.007947"/>
		<Particle mass="1.007947"/>
		<Particle mass="1.007947"/>
		<Particle mass="1.007947"/>
		<Particle mass="12.01078"/>
		<Particle mass="12.01078"/>
		<Particle mass="15.99943"/>
		<Particle mass="12.01078"/>
		<Particle mass="12.01078"/>
		<Particle mass="1.007947"/>
		<Particle mass="1.007947"/>
		<Particle mass="1.007947"/>
		<Particle mass="1.007947"/>
		<Particle mass="1.007947"/>
		<Particle mass="1.007947"/>
		<Particle mass="1.007947"/>
		<Particle mass="1.007947"/>
		<Particle mass="1.007947"/>
		<Particle mass="1.007947"/>
		<Particle mass="12.01078"/>
		<Particle mass="12.01078"/>
		<Particle mass="15.99943"/>
		<Particle mass="12.01078"/>
		<Particle mass="12.01078"/>
		<Particle mass="1.007947"/>
		<Particle mass="1.007947"/>
		<Particle mass="1.007947"/>
		<Particle mass="1.007947"/>
		<Particle mass="1.007947"/>
		<Particle mass="1.007947"/>
		<Particle mass="1.007947"/>
		<Particle mass="1.007947"/>
		<Particle mass="1.007947"/>
		<Particle mass="1.007947"/>
		<Particle mass="12.01078"/>
		<Particle mass="12.01078"/>
		<Particle mass="15.99943"/>
		<Particle mass="12.01078"/>
		<Particle mass="12.01078"/>
		<Particle mass="1.007947"/>
		<Particle mass="1.007947"/>
		<Particle mass="1.007947"/>
		<Particle mass="1.007947"/>
		<Particle mass="1.007947"/>
		<Particle mass="1.007947"/>
		<Particle mass="1.007947"/>
		<Particle mass="1.007947"/>
		<Particle mass="1.007947"/>
		<Particle mass="1.007947"/>
		<Particle mass="12.01078"/>
		<Particle mass="12.01078"/>
		<Particle mass="15.99943"/>
		<Particle mass="12.01078"/>
		<Particle mass="12.01078"/>
		<Particle mass="1.007947"/>
		<Particle mass="1.007947"/>
		<Particle mass="1.007947"/>
		<Particle mass="1.007947"/>
		<Particle mass="1.007947"/>
		<Particle mass="1.007947"/>
		<Particle mass="1.007947"/>
		<Particle mass="1.007947"/>
		<Particle mass="1.007947"/>
		<Particle mass="1.007947"/>
		<Particle mass="12.01078"/>
		<Particle mass="12.01078"/>
		<Particle mass="15.99943"/>
		<Particle mass="12.01078"/>
		<Particle mass="12.01078"/>
		<Particle mass="1.007947"/>
		<Particle mass="1.007947"/>
		<Particle mass="1.007947"/>
		<Particle mass="1.007947"/>
		<Particle mass="1.007947"/>
		<Particle mass="1.007947"/>
		<Particle mass="1.007947"/>
		<Particle mass="1.007947"/>
		<Particle mass="1.007947"/>
		<Particle mass="1.007947"/>
		<Particle mass="12.01078"/>
		<Particle mass="12.01078"/>
		<Particle mass="15.99943"/>
		<Particle mass="12.01078"/>
		<Particle mass="12.01078"/>
		<Particle mass="1.007947"/>
		<Particle mass="1.007947"/>
		<Particle mass="1.007947"/>
		<Particle mass="1.007947"/>
		<Particle mass="1.007947"/>
		<Particle mass="1.007947"/>
		<Particle mass="1.007947"/>
		<Particle mass="1.007947"/>
		<Particle mass="1.007947"/>
		<Particle mass="1.007947"/>
		<Particle mass="12.01078"/>
		<Particle mass="12.01078"/>
		<Particle mass="15.99943"/>
		<Particle mass="12.01078"/>
		<Particle mass="12.01078"/>
		<Particle mass="1.007947"/>
		<Particle mass="1.007947"/>
		<Particle mass="1.007947"/>
		<Particle mass="1.007947"/>
		<Particle mass="1.007947"/>
		<Particle mass="1.007947"/>
		<Particle mass="1.007947"/>
		<Particle mass="1.007947"/>
		<Particle mass="1.007947"/>
		<Particle mass="1.007947"/>
		<Particle mass="12.01078"/>
		<Particle mass="12.01078"/>
		<Particle mass="15.99943"/>
		<Particle mass="12.01078"/>
		<Particle mass="12.01078"/>
		<Particle mass="1.007947"/>
		<Particle mass="1.007947"/>
		<Particle mass="1.007947"/>
		<Particle mass="1.007947"/>
		<Particle mass="1.007947"/>
		<Particle mass="1.007947"/>
		<Particle mass="1.007947"/>
		<Particle mass="1.007947"/>
		<Particle mass="1.007947"/>
		<Particle mass="1.007947"/>
		<Particle mass="12.01078"/>
		<Particle mass="12.01078"/>
		<Particle mass="15.99943"/>
		<Particle mass="12.01078"/>
		<Particle mass="12.01078"/>
		<Particle mass="1.007947"/>
		<Particle mass="1.007947"/>
		<Particle mass="1.007947"/>
		<Particle mass="1.007947"/>
		<Particle mass="1.007947"/>
		<Particle mass="1.007947"/>
		<Particle mass="1.007947"/>
		<Particle mass="1.007947"/>
		<Particle mass="1.007947"/>
		<Particle mass="1.007947"/>
		<Particle mass="12.01078"/>
		<Particle mass="12.01078"/>
		<Particle mass="15.99943"/>
		<Particle mass="12.01078"/>
		<Particle mass="12.01078"/>
		<Particle mass="1.007947"/>
		<Particle mass="1.007947"/>
		<Particle mass="1.007947"/>
		<Particle mass="1.007947"/>
		<Particle mass="1.007947"/>
		<Particle mass="1.007947"/>
		<Particle mass="1.007947"/>
		<Particle mass="1.007947"/>
		<Particle mass="1.007947"/>
		<Particle mass="1.007947"/>
		<Particle mass="12.01078"/>
		<Particle mass="12.01078"/>
		<Particle mass="15.99943"/>
		<Particle mass="12.01078"/>
		<Particle mass="12.01078"/>
		<Particle mass="1.007947"/>
		<Particle mass="1.007947"/>
		<Particle mass="1.007947"/>
		<Particle mass="1.007947"/>
		<Particle mass="1.007947"/>
		<Particle mass="1.007947"/>
		<Particle mass="1.007947"/>
		<Particle mass="1.007947"/>
		<Particle mass="1.007947"/>
		<Particle mass="1.007947"/>
		<Particle mass="12.01078"/>
		<Particle mass="12.01078"/>
		<Particle mass="15.99943"/>
		<Particle mass="12.01078"/>
		<Particle mass="12.01078"/>
		<Particle mass="1.007947"/>
		<Particle mass="1.007947"/>
		<Particle mass="1.007947"/>
		<Particle mass="1.007947"/>
		<Particle mass="1.007947"/>
		<Particle mass="1.007947"/>
		<Particle mass="1.007947"/>
		<Particle mass="1.007947"/>
		<Particle mass="1.007947"/>
		<Particle mass="1.007947"/>
		<Particle mass="12.01078"/>
		<Particle mass="12.01078"/>
		<Particle mass="15.99943"/>
		<Particle mass="12.01078"/>
		<Particle mass="12.01078"/>
		<Particle mass="1.007947"/>
		<Particle mass="1.007947"/>
		<Particle mass="1.007947"/>
		<Particle mass="1.007947"/>
		<Particle mass="1.007947"/>
		<Particle mass="1.007947"/>
		<Particle mass="1.007947"/>
		<Particle mass="1.007947"/>
		<Particle mass="1.007947"/>
		<Particle mass="1.007947"/>
		<Particle mass="12.01078"/>
		<Particle mass="12.01078"/>
		<Particle mass="15.99943"/>
		<Particle mass="12.01078"/>
		<Particle mass="12.01078"/>
		<Particle mass="1.007947"/>
		<Particle mass="1.007947"/>
		<Particle mass="1.007947"/>
		<Particle mass="1.007947"/>
		<Particle mass="1.007947"/>
		<Particle mass="1.007947"/>
		<Particle mass="1.007947"/>
		<Particle mass="1.007947"/>
		<Particle mass="1.007947"/>
		<Particle mass="1.007947"/>
		<Particle mass="12.01078"/>
		<Particle mass="12.01078"/>
		<Particle mass="15.99943"/>
		<Particle mass="12.01078"/>
		<Particle mass="12.01078"/>
		<Particle mass="1.007947"/>
		<Particle mass="1.007947"/>
		<Particle mass="1.007947"/>
		<Particle mass="1.007947"/>
		<Particle mass="1.007947"/>
		<Particle mass="1.007947"/>
		<Particle mass="1.007947"/>
		<Particle mass="1.007947"/>
		<Particle mass="1.007947"/>
		<Particle mass="1.007947"/>
		<Particle mass="12.01078"/>
		<Particle mass="12.01078"/>
		<Particle mass="15.99943"/>
		<Particle mass="12.01078"/>
		<Particle mass="12.01078"/>
		<Particle mass="1.007947"/>
		<Particle mass="1.007947"/>
		<Particle mass="1.007947"/>
		<Particle mass="1.007947"/>
		<Particle mass="1.007947"/>
		<Particle mass="1.007947"/>
		<Particle mass="1.007947"/>
		<Particle mass="1.007947"/>
		<Particle mass="1.007947"/>
		<Particle mass="1.007947"/>
		<Particle mass="12.01078"/>
		<Particle mass="12.01078"/>
		<Particle mass="15.99943"/>
		<Particle mass="12.01078"/>
		<Particle mass="12.01078"/>
		<Particle mass="1.007947"/>
		<Particle mass="1.007947"/>
		<Particle mass="1.007947"/>
		<Particle mass="1.007947"/>
		<Particle mass="1.007947"/>
		<Particle mass="1.007947"/>
		<Particle mass="1.007947"/>
		<Particle mass="1.007947"/>
		<Particle mass="1.007947"/>
		<Particle mass="1.007947"/>
		<Particle mass="12.01078"/>
		<Particle mass="12.01078"/>
		<Particle mass="15.99943"/>
		<Particle mass="12.01078"/>
		<Particle mass="12.01078"/>
		<Particle mass="1.007947"/>
		<Particle mass="1.007947"/>
		<Particle mass="1.007947"/>
		<Particle mass="1.007947"/>
		<Particle mass="1.007947"/>
		<Particle mass="1.007947"/>
		<Particle mass="1.007947"/>
		<Particle mass="1.007947"/>
		<Particle mass="1.007947"/>
		<Particle mass="1.007947"/>
		<Particle mass="12.01078"/>
		<Particle mass="12.01078"/>
		<Particle mass="15.99943"/>
		<Particle mass="12.01078"/>
		<Particle mass="12.01078"/>
		<Particle mass="1.007947"/>
		<Particle mass="1.007947"/>
		<Particle mass="1.007947"/>
		<Particle mass="1.007947"/>
		<Particle mass="1.007947"/>
		<Particle mass="1.007947"/>
		<Particle mass="1.007947"/>
		<Particle mass="1.007947"/>
		<Particle mass="1.007947"/>
		<Particle mass="1.007947"/>
		<Particle mass="12.01078"/>
		<Particle mass="12.01078"/>
		<Particle mass="15.99943"/>
		<Particle mass="12.01078"/>
		<Particle mass="12.01078"/>
		<Particle mass="1.007947"/>
		<Particle mass="1.007947"/>
		<Particle mass="1.007947"/>
		<Particle mass="1.007947"/>
		<Particle mass="1.007947"/>
		<Particle mass="1.007947"/>
		<Particle mass="1.007947"/>
		<Particle mass="1.007947"/>
		<Particle mass="1.007947"/>
		<Particle mass="1.007947"/>
		<Particle mass="12.01078"/>
		<Particle mass="12.01078"/>
		<Particle mass="15.99943"/>
		<Particle mass="12.01078"/>
		<Particle mass="12.01078"/>
		<Particle mass="1.007947"/>
		<Particle mass="1.007947"/>
		<Particle mass="1.007947"/>
		<Particle mass="1.007947"/>
		<Particle mass="1.007947"/>
		<Particle mass="1.007947"/>
		<Particle mass="1.007947"/>
		<Particle mass="1.007947"/>
		<Particle mass="1.007947"/>
		<Particle mass="1.007947"/>
		<Particle mass="12.01078"/>
		<Particle mass="12.01078"/>
		<Particle mass="15.99943"/>
		<Particle mass="12.01078"/>
		<Particle mass="12.01078"/>
		<Particle mass="1.007947"/>
		<Particle mass="1.007947"/>
		<Particle mass="1.007947"/>
		<Particle mass="1.007947"/>
		<Particle mass="1.007947"/>
		<Particle mass="1.007947"/>
		<Particle mass="1.007947"/>
		<Particle mass="1.007947"/>
		<Particle mass="1.007947"/>
		<Particle mass="1.007947"/>
		<Particle mass="12.01078"/>
		<Particle mass="12.01078"/>
		<Particle mass="15.99943"/>
		<Particle mass="12.01078"/>
		<Particle mass="12.01078"/>
		<Particle mass="1.007947"/>
		<Particle mass="1.007947"/>
		<Particle mass="1.007947"/>
		<Particle mass="1.007947"/>
		<Particle mass="1.007947"/>
		<Particle mass="1.007947"/>
		<Particle mass="1.007947"/>
		<Particle mass="1.007947"/>
		<Particle mass="1.007947"/>
		<Particle mass="1.007947"/>
		<Particle mass="12.01078"/>
		<Particle mass="12.01078"/>
		<Particle mass="15.99943"/>
		<Particle mass="12.01078"/>
		<Particle mass="12.01078"/>
		<Particle mass="1.007947"/>
		<Particle mass="1.007947"/>
		<Particle mass="1.007947"/>
		<Particle mass="1.007947"/>
		<Particle mass="1.007947"/>
		<Particle mass="1.007947"/>
		<Particle mass="1.007947"/>
		<Particle mass="1.007947"/>
		<Particle mass="1.007947"/>
		<Particle mass="1.007947"/>
		<Particle mass="12.01078"/>
		<Particle mass="12.01078"/>
		<Particle mass="15.99943"/>
		<Particle mass="12.01078"/>
		<Particle mass="12.01078"/>
		<Particle mass="1.007947"/>
		<Particle mass="1.007947"/>
		<Particle mass="1.007947"/>
		<Particle mass="1.007947"/>
		<Particle mass="1.007947"/>
		<Particle mass="1.007947"/>
		<Particle mass="1.007947"/>
		<Particle mass="1.007947"/>
		<Particle mass="1.007947"/>
		<Particle mass="1.007947"/>
		<Particle mass="12.01078"/>
		<Particle mass="12.01078"/>
		<Particle mass="15.99943"/>
		<Particle mass="12.01078"/>
		<Particle mass="12.01078"/>
		<Particle mass="1.007947"/>
		<Particle mass="1.007947"/>
		<Particle mass="1.007947"/>
		<Particle mass="1.007947"/>
		<Particle mass="1.007947"/>
		<Particle mass="1.007947"/>
		<Particle mass="1.007947"/>
		<Particle mass="1.007947"/>
		<Particle mass="1.007947"/>
		<Particle mass="1.007947"/>
		<Particle mass="12.01078"/>
		<Particle mass="12.01078"/>
		<Particle mass="15.99943"/>
		<Particle mass="12.01078"/>
		<Particle mass="12.01078"/>
		<Particle mass="1.007947"/>
		<Particle mass="1.007947"/>
		<Particle mass="1.007947"/>
		<Particle mass="1.007947"/>
		<Particle mass="1.007947"/>
		<Particle mass="1.007947"/>
		<Particle mass="1.007947"/>
		<Particle mass="1.007947"/>
		<Particle mass="1.007947"/>
		<Particle mass="1.007947"/>
		<Particle mass="12.01078"/>
		<Particle mass="12.01078"/>
		<Particle mass="15.99943"/>
		<Particle mass="12.01078"/>
		<Particle mass="12.01078"/>
		<Particle mass="1.007947"/>
		<Particle mass="1.007947"/>
		<Particle mass="1.007947"/>
		<Particle mass="1.007947"/>
		<Particle mass="1.007947"/>
		<Particle mass="1.007947"/>
		<Particle mass="1.007947"/>
		<Particle mass="1.007947"/>
		<Particle mass="1.007947"/>
		<Particle mass="1.007947"/>
		<Particle mass="12.01078"/>
		<Particle mass="12.01078"/>
		<Particle mass="15.99943"/>
		<Particle mass="12.01078"/>
		<Particle mass="12.01078"/>
		<Particle mass="1.007947"/>
		<Particle mass="1.007947"/>
		<Particle mass="1.007947"/>
		<Particle mass="1.007947"/>
		<Particle mass="1.007947"/>
		<Particle mass="1.007947"/>
		<Particle mass="1.007947"/>
		<Particle mass="1.007947"/>
		<Particle mass="1.007947"/>
		<Particle mass="1.007947"/>
		<Particle mass="12.01078"/>
		<Particle mass="12.01078"/>
		<Particle mass="15.99943"/>
		<Particle mass="12.01078"/>
		<Particle mass="12.01078"/>
		<Particle mass="1.007947"/>
		<Particle mass="1.007947"/>
		<Particle mass="1.007947"/>
		<Particle mass="1.007947"/>
		<Particle mass="1.007947"/>
		<Particle mass="1.007947"/>
		<Particle mass="1.007947"/>
		<Particle mass="1.007947"/>
		<Particle mass="1.007947"/>
		<Particle mass="1.007947"/>
		<Particle mass="12.01078"/>
		<Particle mass="12.01078"/>
		<Particle mass="15.99943"/>
		<Particle mass="12.01078"/>
		<Particle mass="12.01078"/>
		<Particle mass="1.007947"/>
		<Particle mass="1.007947"/>
		<Particle mass="1.007947"/>
		<Particle mass="1.007947"/>
		<Particle mass="1.007947"/>
		<Particle mass="1.007947"/>
		<Particle mass="1.007947"/>
		<Particle mass="1.007947"/>
		<Particle mass="1.007947"/>
		<Particle mass="1.007947"/>
		<Particle mass="12.01078"/>
		<Particle mass="12.01078"/>
		<Particle mass="15.99943"/>
		<Particle mass="12.01078"/>
		<Particle mass="12.01078"/>
		<Particle mass="1.007947"/>
		<Particle mass="1.007947"/>
		<Particle mass="1.007947"/>
		<Particle mass="1.007947"/>
		<Particle mass="1.007947"/>
		<Particle mass="1.007947"/>
		<Particle mass="1.007947"/>
		<Particle mass="1.007947"/>
		<Particle mass="1.007947"/>
		<Particle mass="1.007947"/>
		<Particle mass="12.01078"/>
		<Particle mass="12.01078"/>
		<Particle mass="15.99943"/>
		<Particle mass="12.01078"/>
		<Particle mass="12.01078"/>
		<Particle mass="1.007947"/>
		<Particle mass="1.007947"/>
		<Particle mass="1.007947"/>
		<Particle mass="1.007947"/>
		<Particle mass="1.007947"/>
		<Particle mass="1.007947"/>
		<Particle mass="1.007947"/>
		<Particle mass="1.007947"/>
		<Particle mass="1.007947"/>
		<Particle mass="1.007947"/>
		<Particle mass="12.01078"/>
		<Particle mass="12.01078"/>
		<Particle mass="15.99943"/>
		<Particle mass="12.01078"/>
		<Particle mass="12.01078"/>
		<Particle mass="1.007947"/>
		<Particle mass="1.007947"/>
		<Particle mass="1.007947"/>
		<Particle mass="1.007947"/>
		<Particle mass="1.007947"/>
		<Particle mass="1.007947"/>
		<Particle mass="1.007947"/>
		<Particle mass="1.007947"/>
		<Particle mass="1.007947"/>
		<Particle mass="1.007947"/>
		<Particle mass="12.01078"/>
		<Particle mass="12.01078"/>
		<Particle mass="15.99943"/>
		<Particle mass="12.01078"/>
		<Particle mass="12.01078"/>
		<Particle mass="1.007947"/>
		<Particle mass="1.007947"/>
		<Particle mass="1.007947"/>
		<Particle mass="1.007947"/>
		<Particle mass="1.007947"/>
		<Particle mass="1.007947"/>
		<Particle mass="1.007947"/>
		<Particle mass="1.007947"/>
		<Particle mass="1.007947"/>
		<Particle mass="1.007947"/>
		<Particle mass="12.01078"/>
		<Particle mass="12.01078"/>
		<Particle mass="15.99943"/>
		<Particle mass="12.01078"/>
		<Particle mass="12.01078"/>
		<Particle mass="1.007947"/>
		<Particle mass="1.007947"/>
		<Particle mass="1.007947"/>
		<Particle mass="1.007947"/>
		<Particle mass="1.007947"/>
		<Particle mass="1.007947"/>
		<Particle mass="1.007947"/>
		<Particle mass="1.007947"/>
		<Particle mass="1.007947"/>
		<Particle mass="1.007947"/>
		<Particle mass="12.01078"/>
		<Particle mass="12.01078"/>
		<Particle mass="15.99943"/>
		<Particle mass="12.01078"/>
		<Particle mass="12.01078"/>
		<Particle mass="1.007947"/>
		<Particle mass="1.007947"/>
		<Particle mass="1.007947"/>
		<Particle mass="1.007947"/>
		<Particle mass="1.007947"/>
		<Particle mass="1.007947"/>
		<Particle mass="1.007947"/>
		<Particle mass="1.007947"/>
		<Particle mass="1.007947"/>
		<Particle mass="1.007947"/>
		<Particle mass="12.01078"/>
		<Particle mass="12.01078"/>
		<Particle mass="15.99943"/>
		<Particle mass="12.01078"/>
		<Particle mass="12.01078"/>
		<Particle mass="1.007947"/>
		<Particle mass="1.007947"/>
		<Particle mass="1.007947"/>
		<Particle mass="1.007947"/>
		<Particle mass="1.007947"/>
		<Particle mass="1.007947"/>
		<Particle mass="1.007947"/>
		<Particle mass="1.007947"/>
		<Particle mass="1.007947"/>
		<Particle mass="1.007947"/>
		<Particle mass="12.01078"/>
		<Particle mass="12.01078"/>
		<Particle mass="15.99943"/>
		<Particle mass="12.01078"/>
		<Particle mass="12.01078"/>
		<Particle mass="1.007947"/>
		<Particle mass="1.007947"/>
		<Particle mass="1.007947"/>
		<Particle mass="1.007947"/>
		<Particle mass="1.007947"/>
		<Particle mass="1.007947"/>
		<Particle mass="1.007947"/>
		<Particle mass="1.007947"/>
		<Particle mass="1.007947"/>
		<Particle mass="1.007947"/>
		<Particle mass="12.01078"/>
		<Particle mass="12.01078"/>
		<Particle mass="15.99943"/>
		<Particle mass="12.01078"/>
		<Particle mass="12.01078"/>
		<Particle mass="1.007947"/>
		<Particle mass="1.007947"/>
		<Particle mass="1.007947"/>
		<Particle mass="1.007947"/>
		<Particle mass="1.007947"/>
		<Particle mass="1.007947"/>
		<Particle mass="1.007947"/>
		<Particle mass="1.007947"/>
		<Particle mass="1.007947"/>
		<Particle mass="1.007947"/>
		<Particle mass="12.01078"/>
		<Particle mass="12.01078"/>
		<Particle mass="15.99943"/>
		<Particle mass="12.01078"/>
		<Particle mass="12.01078"/>
		<Particle mass="1.007947"/>
		<Particle mass="1.007947"/>
		<Particle mass="1.007947"/>
		<Particle mass="1.007947"/>
		<Particle mass="1.007947"/>
		<Particle mass="1.007947"/>
		<Particle mass="1.007947"/>
		<Particle mass="1.007947"/>
		<Particle mass="1.007947"/>
		<Particle mass="1.007947"/>
		<Particle mass="12.01078"/>
		<Particle mass="12.01078"/>
		<Particle mass="15.99943"/>
		<Particle mass="12.01078"/>
		<Particle mass="12.01078"/>
		<Particle mass="1.007947"/>
		<Particle mass="1.007947"/>
		<Particle mass="1.007947"/>
		<Particle mass="1.007947"/>
		<Particle mass="1.007947"/>
		<Particle mass="1.007947"/>
		<Particle mass="1.007947"/>
		<Particle mass="1.007947"/>
		<Particle mass="1.007947"/>
		<Particle mass="1.007947"/>
		<Particle mass="12.01078"/>
		<Particle mass="12.01078"/>
		<Particle mass="15.99943"/>
		<Particle mass="12.01078"/>
		<Particle mass="12.01078"/>
		<Particle mass="1.007947"/>
		<Particle mass="1.007947"/>
		<Particle mass="1.007947"/>
		<Particle mass="1.007947"/>
		<Particle mass="1.007947"/>
		<Particle mass="1.007947"/>
		<Particle mass="1.007947"/>
		<Particle mass="1.007947"/>
		<Particle mass="1.007947"/>
		<Particle mass="1.007947"/>
		<Particle mass="12.01078"/>
		<Particle mass="12.01078"/>
		<Particle mass="15.99943"/>
		<Particle mass="12.01078"/>
		<Particle mass="12.01078"/>
		<Particle mass="1.007947"/>
		<Particle mass="1.007947"/>
		<Particle mass="1.007947"/>
		<Particle mass="1.007947"/>
		<Particle mass="1.007947"/>
		<Particle mass="1.007947"/>
		<Particle mass="1.007947"/>
		<Particle mass="1.007947"/>
		<Particle mass="1.007947"/>
		<Particle mass="1.007947"/>
		<Particle mass="12.01078"/>
		<Particle mass="12.01078"/>
		<Particle mass="15.99943"/>
		<Particle mass="12.01078"/>
		<Particle mass="12.01078"/>
		<Particle mass="1.007947"/>
		<Particle mass="1.007947"/>
		<Particle mass="1.007947"/>
		<Particle mass="1.007947"/>
		<Particle mass="1.007947"/>
		<Particle mass="1.007947"/>
		<Particle mass="1.007947"/>
		<Particle mass="1.007947"/>
		<Particle mass="1.007947"/>
		<Particle mass="1.007947"/>
		<Particle mass="12.01078"/>
		<Particle mass="12.01078"/>
		<Particle mass="15.99943"/>
		<Particle mass="12.01078"/>
		<Particle mass="12.01078"/>
		<Particle mass="1.007947"/>
		<Particle mass="1.007947"/>
		<Particle mass="1.007947"/>
		<Particle mass="1.007947"/>
		<Particle mass="1.007947"/>
		<Particle mass="1.007947"/>
		<Particle mass="1.007947"/>
		<Particle mass="1.007947"/>
		<Particle mass="1.007947"/>
		<Particle mass="1.007947"/>
		<Particle mass="12.01078"/>
		<Particle mass="12.01078"/>
		<Particle mass="15.99943"/>
		<Particle mass="12.01078"/>
		<Particle mass="12.01078"/>
		<Particle mass="1.007947"/>
		<Particle mass="1.007947"/>
		<Particle mass="1.007947"/>
		<Particle mass="1.007947"/>
		<Particle mass="1.007947"/>
		<Particle mass="1.007947"/>
		<Particle mass="1.007947"/>
		<Particle mass="1.007947"/>
		<Particle mass="1.007947"/>
		<Particle mass="1.007947"/>
		<Particle mass="12.01078"/>
		<Particle mass="12.01078"/>
		<Particle mass="15.99943"/>
		<Particle mass="12.01078"/>
		<Particle mass="12.01078"/>
		<Particle mass="1.007947"/>
		<Particle mass="1.007947"/>
		<Particle mass="1.007947"/>
		<Particle mass="1.007947"/>
		<Particle mass="1.007947"/>
		<Particle mass="1.007947"/>
		<Particle mass="1.007947"/>
		<Particle mass="1.007947"/>
		<Particle mass="1.007947"/>
		<Particle mass="1.007947"/>
		<Particle mass="12.01078"/>
		<Particle mass="12.01078"/>
		<Particle mass="15.99943"/>
		<Particle mass="12.01078"/>
		<Particle mass="12.01078"/>
		<Particle mass="1.007947"/>
		<Particle mass="1.007947"/>
		<Particle mass="1.007947"/>
		<Particle mass="1.007947"/>
		<Particle mass="1.007947"/>
		<Particle mass="1.007947"/>
		<Particle mass="1.007947"/>
		<Particle mass="1.007947"/>
		<Particle mass="1.007947"/>
		<Particle mass="1.007947"/>
		<Particle mass="12.01078"/>
		<Particle mass="12.01078"/>
		<Particle mass="15.99943"/>
		<Particle mass="12.01078"/>
		<Particle mass="12.01078"/>
		<Particle mass="1.007947"/>
		<Particle mass="1.007947"/>
		<Particle mass="1.007947"/>
		<Particle mass="1.007947"/>
		<Particle mass="1.007947"/>
		<Particle mass="1.007947"/>
		<Particle mass="1.007947"/>
		<Particle mass="1.007947"/>
		<Particle mass="1.007947"/>
		<Particle mass="1.007947"/>
		<Particle mass="12.01078"/>
		<Particle mass="12.01078"/>
		<Particle mass="15.99943"/>
		<Particle mass="12.01078"/>
		<Particle mass="12.01078"/>
		<Particle mass="1.007947"/>
		<Particle mass="1.007947"/>
		<Particle mass="1.007947"/>
		<Particle mass="1.007947"/>
		<Particle mass="1.007947"/>
		<Particle mass="1.007947"/>
		<Particle mass="1.007947"/>
		<Particle mass="1.007947"/>
		<Particle mass="1.007947"/>
		<Particle mass="1.007947"/>
		<Particle mass="12.01078"/>
		<Particle mass="12.01078"/>
		<Particle mass="15.99943"/>
		<Particle mass="12.01078"/>
		<Particle mass="12.01078"/>
		<Particle mass="1.007947"/>
		<Particle mass="1.007947"/>
		<Particle mass="1.007947"/>
		<Particle mass="1.007947"/>
		<Particle mass="1.007947"/>
		<Particle mass="1.007947"/>
		<Particle mass="1.007947"/>
		<Particle mass="1.007947"/>
		<Particle mass="1.007947"/>
		<Particle mass="1.007947"/>
		<Particle mass="12.01078"/>
		<Particle mass="12.01078"/>
		<Particle mass="15.99943"/>
		<Particle mass="12.01078"/>
		<Particle mass="12.01078"/>
		<Particle mass="1.007947"/>
		<Particle mass="1.007947"/>
		<Particle mass="1.007947"/>
		<Particle mass="1.007947"/>
		<Particle mass="1.007947"/>
		<Particle mass="1.007947"/>
		<Particle mass="1.007947"/>
		<Particle mass="1.007947"/>
		<Particle mass="1.007947"/>
		<Particle mass="1.007947"/>
		<Particle mass="12.01078"/>
		<Particle mass="12.01078"/>
		<Particle mass="15.99943"/>
		<Particle mass="12.01078"/>
		<Particle mass="12.01078"/>
		<Particle mass="1.007947"/>
		<Particle mass="1.007947"/>
		<Particle mass="1.007947"/>
		<Particle mass="1.007947"/>
		<Particle mass="1.007947"/>
		<Particle mass="1.007947"/>
		<Particle mass="1.007947"/>
		<Particle mass="1.007947"/>
		<Particle mass="1.007947"/>
		<Particle mass="1.007947"/>
		<Particle mass="12.01078"/>
		<Particle mass="12.01078"/>
		<Particle mass="15.99943"/>
		<Particle mass="12.01078"/>
		<Particle mass="12.01078"/>
		<Particle mass="1.007947"/>
		<Particle mass="1.007947"/>
		<Particle mass="1.007947"/>
		<Particle mass="1.007947"/>
		<Particle mass="1.007947"/>
		<Particle mass="1.007947"/>
		<Particle mass="1.007947"/>
		<Particle mass="1.007947"/>
		<Particle mass="1.007947"/>
		<Particle mass="1.007947"/>
		<Particle mass="12.01078"/>
		<Particle mass="12.01078"/>
		<Particle mass="15.99943"/>
		<Particle mass="12.01078"/>
		<Particle mass="12.01078"/>
		<Particle mass="1.007947"/>
		<Particle mass="1.007947"/>
		<Particle mass="1.007947"/>
		<Particle mass="1.007947"/>
		<Particle mass="1.007947"/>
		<Particle mass="1.007947"/>
		<Particle mass="1.007947"/>
		<Particle mass="1.007947"/>
		<Particle mass="1.007947"/>
		<Particle mass="1.007947"/>
		<Particle mass="12.01078"/>
		<Particle mass="12.01078"/>
		<Particle mass="15.99943"/>
		<Particle mass="12.01078"/>
		<Particle mass="12.01078"/>
		<Particle mass="1.007947"/>
		<Particle mass="1.007947"/>
		<Particle mass="1.007947"/>
		<Particle mass="1.007947"/>
		<Particle mass="1.007947"/>
		<Particle mass="1.007947"/>
		<Particle mass="1.007947"/>
		<Particle mass="1.007947"/>
		<Particle mass="1.007947"/>
		<Particle mass="1.007947"/>
		<Particle mass="12.01078"/>
		<Particle mass="12.01078"/>
		<Particle mass="15.99943"/>
		<Particle mass="12.01078"/>
		<Particle mass="12.01078"/>
		<Particle mass="1.007947"/>
		<Particle mass="1.007947"/>
		<Particle mass="1.007947"/>
		<Particle mass="1.007947"/>
		<Particle mass="1.007947"/>
		<Particle mass="1.007947"/>
		<Particle mass="1.007947"/>
		<Particle mass="1.007947"/>
		<Particle mass="1.007947"/>
		<Particle mass="1.007947"/>
		<Particle mass="12.01078"/>
		<Particle mass="12.01078"/>
		<Particle mass="15.99943"/>
		<Particle mass="12.01078"/>
		<Particle mass="12.01078"/>
		<Particle mass="1.007947"/>
		<Particle mass="1.007947"/>
		<Particle mass="1.007947"/>
		<Particle mass="1.007947"/>
		<Particle mass="1.007947"/>
		<Particle mass="1.007947"/>
		<Particle mass="1.007947"/>
		<Particle mass="1.007947"/>
		<Particle mass="1.007947"/>
		<Particle mass="1.007947"/>
		<Particle mass="12.01078"/>
		<Particle mass="12.01078"/>
		<Particle mass="15.99943"/>
		<Particle mass="12.01078"/>
		<Particle mass="12.01078"/>
		<Particle mass="1.007947"/>
		<Particle mass="1.007947"/>
		<Particle mass="1.007947"/>
		<Particle mass="1.007947"/>
		<Particle mass="1.007947"/>
		<Particle mass="1.007947"/>
		<Particle mass="1.007947"/>
		<Particle mass="1.007947"/>
		<Particle mass="1.007947"/>
		<Particle mass="1.007947"/>
		<Particle mass="12.01078"/>
		<Particle mass="12.01078"/>
		<Particle mass="15.99943"/>
		<Particle mass="12.01078"/>
		<Particle mass="12.01078"/>
		<Particle mass="1.007947"/>
		<Particle mass="1.007947"/>
		<Particle mass="1.007947"/>
		<Particle mass="1.007947"/>
		<Particle mass="1.007947"/>
		<Particle mass="1.007947"/>
		<Particle mass="1.007947"/>
		<Particle mass="1.007947"/>
		<Particle mass="1.007947"/>
		<Particle mass="1.007947"/>
		<Particle mass="12.01078"/>
		<Particle mass="12.01078"/>
		<Particle mass="15.99943"/>
		<Particle mass="12.01078"/>
		<Particle mass="12.01078"/>
		<Particle mass="1.007947"/>
		<Particle mass="1.007947"/>
		<Particle mass="1.007947"/>
		<Particle mass="1.007947"/>
		<Particle mass="1.007947"/>
		<Particle mass="1.007947"/>
		<Particle mass="1.007947"/>
		<Particle mass="1.007947"/>
		<Particle mass="1.007947"/>
		<Particle mass="1.007947"/>
		<Particle mass="12.01078"/>
		<Particle mass="12.01078"/>
		<Particle mass="15.99943"/>
		<Particle mass="12.01078"/>
		<Particle mass="12.01078"/>
		<Particle mass="1.007947"/>
		<Particle mass="1.007947"/>
		<Particle mass="1.007947"/>
		<Particle mass="1.007947"/>
		<Particle mass="1.007947"/>
		<Particle mass="1.007947"/>
		<Particle mass="1.007947"/>
		<Particle mass="1.007947"/>
		<Particle mass="1.007947"/>
		<Particle mass="1.007947"/>
		<Particle mass="12.01078"/>
		<Particle mass="12.01078"/>
		<Particle mass="15.99943"/>
		<Particle mass="12.01078"/>
		<Particle mass="12.01078"/>
		<Particle mass="1.007947"/>
		<Particle mass="1.007947"/>
		<Particle mass="1.007947"/>
		<Particle mass="1.007947"/>
		<Particle mass="1.007947"/>
		<Particle mass="1.007947"/>
		<Particle mass="1.007947"/>
		<Particle mass="1.007947"/>
		<Particle mass="1.007947"/>
		<Particle mass="1.007947"/>
		<Particle mass="12.01078"/>
		<Particle mass="12.01078"/>
		<Particle mass="15.99943"/>
		<Particle mass="12.01078"/>
		<Particle mass="12.01078"/>
		<Particle mass="1.007947"/>
		<Particle mass="1.007947"/>
		<Particle mass="1.007947"/>
		<Particle mass="1.007947"/>
		<Particle mass="1.007947"/>
		<Particle mass="1.007947"/>
		<Particle mass="1.007947"/>
		<Particle mass="1.007947"/>
		<Particle mass="1.007947"/>
		<Particle mass="1.007947"/>
		<Particle mass="12.01078"/>
		<Particle mass="12.01078"/>
		<Particle mass="15.99943"/>
		<Particle mass="12.01078"/>
		<Particle mass="12.01078"/>
		<Particle mass="1.007947"/>
		<Particle mass="1.007947"/>
		<Particle mass="1.007947"/>
		<Particle mass="1.007947"/>
		<Particle mass="1.007947"/>
		<Particle mass="1.007947"/>
		<Particle mass="1.007947"/>
		<Particle mass="1.007947"/>
		<Particle mass="1.007947"/>
		<Particle mass="1.007947"/>
		<Particle mass="12.01078"/>
		<Particle mass="12.01078"/>
		<Particle mass="15.99943"/>
		<Particle mass="12.01078"/>
		<Particle mass="12.01078"/>
		<Particle mass="1.007947"/>
		<Particle mass="1.007947"/>
		<Particle mass="1.007947"/>
		<Particle mass="1.007947"/>
		<Particle mass="1.007947"/>
		<Particle mass="1.007947"/>
		<Particle mass="1.007947"/>
		<Particle mass="1.007947"/>
		<Particle mass="1.007947"/>
		<Particle mass="1.007947"/>
		<Particle mass="12.01078"/>
		<Particle mass="12.01078"/>
		<Particle mass="15.99943"/>
		<Particle mass="12.01078"/>
		<Particle mass="12.01078"/>
		<Particle mass="1.007947"/>
		<Particle mass="1.007947"/>
		<Particle mass="1.007947"/>
		<Particle mass="1.007947"/>
		<Particle mass="1.007947"/>
		<Particle mass="1.007947"/>
		<Particle mass="1.007947"/>
		<Particle mass="1.007947"/>
		<Particle mass="1.007947"/>
		<Particle mass="1.007947"/>
		<Particle mass="12.01078"/>
		<Particle mass="12.01078"/>
		<Particle mass="15.99943"/>
		<Particle mass="12.01078"/>
		<Particle mass="12.01078"/>
		<Particle mass="1.007947"/>
		<Particle mass="1.007947"/>
		<Particle mass="1.007947"/>
		<Particle mass="1.007947"/>
		<Particle mass="1.007947"/>
		<Particle mass="1.007947"/>
		<Particle mass="1.007947"/>
		<Particle mass="1.007947"/>
		<Particle mass="1.007947"/>
		<Particle mass="1.007947"/>
		<Particle mass="12.01078"/>
		<Particle mass="12.01078"/>
		<Particle mass="15.99943"/>
		<Particle mass="12.01078"/>
		<Particle mass="12.01078"/>
		<Particle mass="1.007947"/>
		<Particle mass="1.007947"/>
		<Particle mass="1.007947"/>
		<Particle mass="1.007947"/>
		<Particle mass="1.007947"/>
		<Particle mass="1.007947"/>
		<Particle mass="1.007947"/>
		<Particle mass="1.007947"/>
		<Particle mass="1.007947"/>
		<Particle mass="1.007947"/>
		<Particle mass="12.01078"/>
		<Particle mass="12.01078"/>
		<Particle mass="15.99943"/>
		<Particle mass="12.01078"/>
		<Particle mass="12.01078"/>
		<Particle mass="1.007947"/>
		<Particle mass="1.007947"/>
		<Particle mass="1.007947"/>
		<Particle mass="1.007947"/>
		<Particle mass="1.007947"/>
		<Particle mass="1.007947"/>
		<Particle mass="1.007947"/>
		<Particle mass="1.007947"/>
		<Particle mass="1.007947"/>
		<Particle mass="1.007947"/>
		<Particle mass="12.01078"/>
		<Particle mass="12.01078"/>
		<Particle mass="15.99943"/>
		<Particle mass="12.01078"/>
		<Particle mass="12.01078"/>
		<Particle mass="1.007947"/>
		<Particle mass="1.007947"/>
		<Particle mass="1.007947"/>
		<Particle mass="1.007947"/>
		<Particle mass="1.007947"/>
		<Particle mass="1.007947"/>
		<Particle mass="1.007947"/>
		<Particle mass="1.007947"/>
		<Particle mass="1.007947"/>
		<Particle mass="1.007947"/>
		<Particle mass="12.01078"/>
		<Particle mass="12.01078"/>
		<Particle mass="15.99943"/>
		<Particle mass="12.01078"/>
		<Particle mass="12.01078"/>
		<Particle mass="1.007947"/>
		<Particle mass="1.007947"/>
		<Particle mass="1.007947"/>
		<Particle mass="1.007947"/>
		<Particle mass="1.007947"/>
		<Particle mass="1.007947"/>
		<Particle mass="1.007947"/>
		<Particle mass="1.007947"/>
		<Particle mass="1.007947"/>
		<Particle mass="1.007947"/>
		<Particle mass="12.01078"/>
		<Particle mass="12.01078"/>
		<Particle mass="15.99943"/>
		<Particle mass="12.01078"/>
		<Particle mass="12.01078"/>
		<Particle mass="1.007947"/>
		<Particle mass="1.007947"/>
		<Particle mass="1.007947"/>
		<Particle mass="1.007947"/>
		<Particle mass="1.007947"/>
		<Particle mass="1.007947"/>
		<Particle mass="1.007947"/>
		<Particle mass="1.007947"/>
		<Particle mass="1.007947"/>
		<Particle mass="1.007947"/>
		<Particle mass="12.01078"/>
		<Particle mass="12.01078"/>
		<Particle mass="15.99943"/>
		<Particle mass="12.01078"/>
		<Particle mass="12.01078"/>
		<Particle mass="1.007947"/>
		<Particle mass="1.007947"/>
		<Particle mass="1.007947"/>
		<Particle mass="1.007947"/>
		<Particle mass="1.007947"/>
		<Particle mass="1.007947"/>
		<Particle mass="1.007947"/>
		<Particle mass="1.007947"/>
		<Particle mass="1.007947"/>
		<Particle mass="1.007947"/>
		<Particle mass="12.01078"/>
		<Particle mass="12.01078"/>
		<Particle mass="15.99943"/>
		<Particle mass="12.01078"/>
		<Particle mass="12.01078"/>
		<Particle mass="1.007947"/>
		<Particle mass="1.007947"/>
		<Particle mass="1.007947"/>
		<Particle mass="1.007947"/>
		<Particle mass="1.007947"/>
		<Particle mass="1.007947"/>
		<Particle mass="1.007947"/>
		<Particle mass="1.007947"/>
		<Particle mass="1.007947"/>
		<Particle mass="1.007947"/>
		<Particle mass="12.01078"/>
		<Particle mass="12.01078"/>
		<Particle mass="15.99943"/>
		<Particle mass="12.01078"/>
		<Particle mass="12.01078"/>
		<Particle mass="1.007947"/>
		<Particle mass="1.007947"/>
		<Particle mass="1.007947"/>
		<Particle mass="1.007947"/>
		<Particle mass="1.007947"/>
		<Particle mass="1.007947"/>
		<Particle mass="1.007947"/>
		<Particle mass="1.007947"/>
		<Particle mass="1.007947"/>
		<Particle mass="1.007947"/>
		<Particle mass="12.01078"/>
		<Particle mass="12.01078"/>
		<Particle mass="15.99943"/>
		<Particle mass="12.01078"/>
		<Particle mass="12.01078"/>
		<Particle mass="1.007947"/>
		<Particle mass="1.007947"/>
		<Particle mass="1.007947"/>
		<Particle mass="1.007947"/>
		<Particle mass="1.007947"/>
		<Particle mass="1.007947"/>
		<Particle mass="1.007947"/>
		<Particle mass="1.007947"/>
		<Particle mass="1.007947"/>
		<Particle mass="1.007947"/>
		<Particle mass="12.01078"/>
		<Particle mass="12.01078"/>
		<Particle mass="15.99943"/>
		<Particle mass="12.01078"/>
		<Particle mass="12.01078"/>
		<Particle mass="1.007947"/>
		<Particle mass="1.007947"/>
		<Particle mass="1.007947"/>
		<Particle mass="1.007947"/>
		<Particle mass="1.007947"/>
		<Particle mass="1.007947"/>
		<Particle mass="1.007947"/>
		<Particle mass="1.007947"/>
		<Particle mass="1.007947"/>
		<Particle mass="1.007947"/>
		<Particle mass="12.01078"/>
		<Particle mass="12.01078"/>
		<Particle mass="15.99943"/>
		<Particle mass="12.01078"/>
		<Particle mass="12.01078"/>
		<Particle mass="1.007947"/>
		<Particle mass="1.007947"/>
		<Particle mass="1.007947"/>
		<Particle mass="1.007947"/>
		<Particle mass="1.007947"/>
		<Particle mass="1.007947"/>
		<Particle mass="1.007947"/>
		<Particle mass="1.007947"/>
		<Particle mass="1.007947"/>
		<Particle mass="1.007947"/>
		<Particle mass="12.01078"/>
		<Particle mass="12.01078"/>
		<Particle mass="15.99943"/>
		<Particle mass="12.01078"/>
		<Particle mass="12.01078"/>
		<Particle mass="1.007947"/>
		<Particle mass="1.007947"/>
		<Particle mass="1.007947"/>
		<Particle mass="1.007947"/>
		<Particle mass="1.007947"/>
		<Particle mass="1.007947"/>
		<Particle mass="1.007947"/>
		<Particle mass="1.007947"/>
		<Particle mass="1.007947"/>
		<Particle mass="1.007947"/>
		<Particle mass="12.01078"/>
		<Particle mass="12.01078"/>
		<Particle mass="15.99943"/>
		<Particle mass="12.01078"/>
		<Particle mass="12.01078"/>
		<Particle mass="1.007947"/>
		<Particle mass="1.007947"/>
		<Particle mass="1.007947"/>
		<Particle mass="1.007947"/>
		<Particle mass="1.007947"/>
		<Particle mass="1.007947"/>
		<Particle mass="1.007947"/>
		<Particle mass="1.007947"/>
		<Particle mass="1.007947"/>
		<Particle mass="1.007947"/>
		<Particle mass="12.01078"/>
		<Particle mass="12.01078"/>
		<Particle mass="15.99943"/>
		<Particle mass="12.01078"/>
		<Particle mass="12.01078"/>
		<Particle mass="1.007947"/>
		<Particle mass="1.007947"/>
		<Particle mass="1.007947"/>
		<Particle mass="1.007947"/>
		<Particle mass="1.007947"/>
		<Particle mass="1.007947"/>
		<Particle mass="1.007947"/>
		<Particle mass="1.007947"/>
		<Particle mass="1.007947"/>
		<Particle mass="1.007947"/>
		<Particle mass="12.01078"/>
		<Particle mass="12.01078"/>
		<Particle mass="15.99943"/>
		<Particle mass="12.01078"/>
		<Particle mass="12.01078"/>
		<Particle mass="1.007947"/>
		<Particle mass="1.007947"/>
		<Particle mass="1.007947"/>
		<Particle mass="1.007947"/>
		<Particle mass="1.007947"/>
		<Particle mass="1.007947"/>
		<Particle mass="1.007947"/>
		<Particle mass="1.007947"/>
		<Particle mass="1.007947"/>
		<Particle mass="1.007947"/>
		<Particle mass="12.01078"/>
		<Particle mass="12.01078"/>
		<Particle mass="15.99943"/>
		<Particle mass="12.01078"/>
		<Particle mass="12.01078"/>
		<Particle mass="1.007947"/>
		<Particle mass="1.007947"/>
		<Particle mass="1.007947"/>
		<Particle mass="1.007947"/>
		<Particle mass="1.007947"/>
		<Particle mass="1.007947"/>
		<Particle mass="1.007947"/>
		<Particle mass="1.007947"/>
		<Particle mass="1.007947"/>
		<Particle mass="1.007947"/>
		<Particle mass="12.01078"/>
		<Particle mass="12.01078"/>
		<Particle mass="15.99943"/>
		<Particle mass="12.01078"/>
		<Particle mass="12.01078"/>
		<Particle mass="1.007947"/>
		<Particle mass="1.007947"/>
		<Particle mass="1.007947"/>
		<Particle mass="1.007947"/>
		<Particle mass="1.007947"/>
		<Particle mass="1.007947"/>
		<Particle mass="1.007947"/>
		<Particle mass="1.007947"/>
		<Particle mass="1.007947"/>
		<Particle mass="1.007947"/>
		<Particle mass="12.01078"/>
		<Particle mass="12.01078"/>
		<Particle mass="15.99943"/>
		<Particle mass="12.01078"/>
		<Particle mass="12.01078"/>
		<Particle mass="1.007947"/>
		<Particle mass="1.007947"/>
		<Particle mass="1.007947"/>
		<Particle mass="1.007947"/>
		<Particle mass="1.007947"/>
		<Particle mass="1.007947"/>
		<Particle mass="1.007947"/>
		<Particle mass="1.007947"/>
		<Particle mass="1.007947"/>
		<Particle mass="1.007947"/>
		<Particle mass="12.01078"/>
		<Particle mass="12.01078"/>
		<Particle mass="15.99943"/>
		<Particle mass="12.01078"/>
		<Particle mass="12.01078"/>
		<Particle mass="1.007947"/>
		<Particle mass="1.007947"/>
		<Particle mass="1.007947"/>
		<Particle mass="1.007947"/>
		<Particle mass="1.007947"/>
		<Particle mass="1.007947"/>
		<Particle mass="1.007947"/>
		<Particle mass="1.007947"/>
		<Particle mass="1.007947"/>
		<Particle mass="1.007947"/>
		<Particle mass="12.01078"/>
		<Particle mass="12.01078"/>
		<Particle mass="15.99943"/>
		<Particle mass="12.01078"/>
		<Particle mass="12.01078"/>
		<Particle mass="1.007947"/>
		<Particle mass="1.007947"/>
		<Particle mass="1.007947"/>
		<Particle mass="1.007947"/>
		<Particle mass="1.007947"/>
		<Particle mass="1.007947"/>
		<Particle mass="1.007947"/>
		<Particle mass="1.007947"/>
		<Particle mass="1.007947"/>
		<Particle mass="1.007947"/>
		<Particle mass="12.01078"/>
		<Particle mass="12.01078"/>
		<Particle mass="15.99943"/>
		<Particle mass="12.01078"/>
		<Particle mass="12.01078"/>
		<Particle mass="1.007947"/>
		<Particle mass="1.007947"/>
		<Particle mass="1.007947"/>
		<Particle mass="1.007947"/>
		<Particle mass="1.007947"/>
		<Particle mass="1.007947"/>
		<Particle mass="1.007947"/>
		<Particle mass="1.007947"/>
		<Particle mass="1.007947"/>
		<Particle mass="1.007947"/>
		<Particle mass="12.01078"/>
		<Particle mass="12.01078"/>
		<Particle mass="15.99943"/>
		<Particle mass="12.01078"/>
		<Particle mass="12.01078"/>
		<Particle mass="1.007947"/>
		<Particle mass="1.007947"/>
		<Particle mass="1.007947"/>
		<Particle mass="1.007947"/>
		<Particle mass="1.007947"/>
		<Particle mass="1.007947"/>
		<Particle mass="1.007947"/>
		<Particle mass="1.007947"/>
		<Particle mass="1.007947"/>
		<Particle mass="1.007947"/>
		<Particle mass="12.01078"/>
		<Particle mass="12.01078"/>
		<Particle mass="15.99943"/>
		<Particle mass="12.01078"/>
		<Particle mass="12.01078"/>
		<Particle mass="1.007947"/>
		<Particle mass="1.007947"/>
		<Particle mass="1.007947"/>
		<Particle mass="1.007947"/>
		<Particle mass="1.007947"/>
		<Particle mass="1.007947"/>
		<Particle mass="1.007947"/>
		<Particle mass="1.007947"/>
		<Particle mass="1.007947"/>
		<Particle mass="1.007947"/>
		<Particle mass="12.01078"/>
		<Particle mass="12.01078"/>
		<Particle mass="15.99943"/>
		<Particle mass="12.01078"/>
		<Particle mass="12.01078"/>
		<Particle mass="1.007947"/>
		<Particle mass="1.007947"/>
		<Particle mass="1.007947"/>
		<Particle mass="1.007947"/>
		<Particle mass="1.007947"/>
		<Particle mass="1.007947"/>
		<Particle mass="1.007947"/>
		<Particle mass="1.007947"/>
		<Particle mass="1.007947"/>
		<Particle mass="1.007947"/>
		<Particle mass="12.01078"/>
		<Particle mass="12.01078"/>
		<Particle mass="15.99943"/>
		<Particle mass="12.01078"/>
		<Particle mass="12.01078"/>
		<Particle mass="1.007947"/>
		<Particle mass="1.007947"/>
		<Particle mass="1.007947"/>
		<Particle mass="1.007947"/>
		<Particle mass="1.007947"/>
		<Particle mass="1.007947"/>
		<Particle mass="1.007947"/>
		<Particle mass="1.007947"/>
		<Particle mass="1.007947"/>
		<Particle mass="1.007947"/>
		<Particle mass="12.01078"/>
		<Particle mass="12.01078"/>
		<Particle mass="15.99943"/>
		<Particle mass="12.01078"/>
		<Particle mass="12.01078"/>
		<Particle mass="1.007947"/>
		<Particle mass="1.007947"/>
		<Particle mass="1.007947"/>
		<Particle mass="1.007947"/>
		<Particle mass="1.007947"/>
		<Particle mass="1.007947"/>
		<Particle mass="1.007947"/>
		<Particle mass="1.007947"/>
		<Particle mass="1.007947"/>
		<Particle mass="1.007947"/>
		<Particle mass="12.01078"/>
		<Particle mass="12.01078"/>
		<Particle mass="15.99943"/>
		<Particle mass="12.01078"/>
		<Particle mass="12.01078"/>
		<Particle mass="1.007947"/>
		<Particle mass="1.007947"/>
		<Particle mass="1.007947"/>
		<Particle mass="1.007947"/>
		<Particle mass="1.007947"/>
		<Particle mass="1.007947"/>
		<Particle mass="1.007947"/>
		<Particle mass="1.007947"/>
		<Particle mass="1.007947"/>
		<Particle mass="1.007947"/>
		<Particle mass="12.01078"/>
		<Particle mass="12.01078"/>
		<Particle mass="15.99943"/>
		<Particle mass="12.01078"/>
		<Particle mass="12.01078"/>
		<Particle mass="1.007947"/>
		<Particle mass="1.007947"/>
		<Particle mass="1.007947"/>
		<Particle mass="1.007947"/>
		<Particle mass="1.007947"/>
		<Particle mass="1.007947"/>
		<Particle mass="1.007947"/>
		<Particle mass="1.007947"/>
		<Particle mass="1.007947"/>
		<Particle mass="1.007947"/>
		<Particle mass="12.01078"/>
		<Particle mass="12.01078"/>
		<Particle mass="15.99943"/>
		<Particle mass="12.01078"/>
		<Particle mass="12.01078"/>
		<Particle mass="1.007947"/>
		<Particle mass="1.007947"/>
		<Particle mass="1.007947"/>
		<Particle mass="1.007947"/>
		<Particle mass="1.007947"/>
		<Particle mass="1.007947"/>
		<Particle mass="1.007947"/>
		<Particle mass="1.007947"/>
		<Particle mass="1.007947"/>
		<Particle mass="1.007947"/>
		<Particle mass="12.01078"/>
		<Particle mass="12.01078"/>
		<Particle mass="15.99943"/>
		<Particle mass="12.01078"/>
		<Particle mass="12.01078"/>
		<Particle mass="1.007947"/>
		<Particle mass="1.007947"/>
		<Particle mass="1.007947"/>
		<Particle mass="1.007947"/>
		<Particle mass="1.007947"/>
		<Particle mass="1.007947"/>
		<Particle mass="1.007947"/>
		<Particle mass="1.007947"/>
		<Particle mass="1.007947"/>
		<Particle mass="1.007947"/>
		<Particle mass="12.01078"/>
		<Particle mass="12.01078"/>
		<Particle mass="15.99943"/>
		<Particle mass="12.01078"/>
		<Particle mass="12.01078"/>
		<Particle mass="1.007947"/>
		<Particle mass="1.007947"/>
		<Particle mass="1.007947"/>
		<Particle mass="1.007947"/>
		<Particle mass="1.007947"/>
		<Particle mass="1.007947"/>
		<Particle mass="1.007947"/>
		<Particle mass="1.007947"/>
		<Particle mass="1.007947"/>
		<Particle mass="1.007947"/>
		<Particle mass="12.01078"/>
		<Particle mass="12.01078"/>
		<Particle mass="15.99943"/>
		<Particle mass="12.01078"/>
		<Particle mass="12.01078"/>
		<Particle mass="1.007947"/>
		<Particle mass="1.007947"/>
		<Particle mass="1.007947"/>
		<Particle mass="1.007947"/>
		<Particle mass="1.007947"/>
		<Particle mass="1.007947"/>
		<Particle mass="1.007947"/>
		<Particle mass="1.007947"/>
		<Particle mass="1.007947"/>
		<Particle mass="1.007947"/>
		<Particle mass="12.01078"/>
		<Particle mass="12.01078"/>
		<Particle mass="15.99943"/>
		<Particle mass="12.01078"/>
		<Particle mass="12.01078"/>
		<Particle mass="1.007947"/>
		<Particle mass="1.007947"/>
		<Particle mass="1.007947"/>
		<Particle mass="1.007947"/>
		<Particle mass="1.007947"/>
		<Particle mass="1.007947"/>
		<Particle mass="1.007947"/>
		<Particle mass="1.007947"/>
		<Particle mass="1.007947"/>
		<Particle mass="1.007947"/>
		<Particle mass="12.01078"/>
		<Particle mass="12.01078"/>
		<Particle mass="15.99943"/>
		<Particle mass="12.01078"/>
		<Particle mass="12.01078"/>
		<Particle mass="1.007947"/>
		<Particle mass="1.007947"/>
		<Particle mass="1.007947"/>
		<Particle mass="1.007947"/>
		<Particle mass="1.007947"/>
		<Particle mass="1.007947"/>
		<Particle mass="1.007947"/>
		<Particle mass="1.007947"/>
		<Particle mass="1.007947"/>
		<Particle mass="1.007947"/>
		<Particle mass="12.01078"/>
		<Particle mass="12.01078"/>
		<Particle mass="15.99943"/>
		<Particle mass="12.01078"/>
		<Particle mass="12.01078"/>
		<Particle mass="1.007947"/>
		<Particle mass="1.007947"/>
		<Particle mass="1.007947"/>
		<Particle mass="1.007947"/>
		<Particle mass="1.007947"/>
		<Particle mass="1.007947"/>
		<Particle mass="1.007947"/>
		<Particle mass="1.007947"/>
		<Particle mass="1.007947"/>
		<Particle mass="1.007947"/>
		<Particle mass="12.01078"/>
		<Particle mass="12.01078"/>
		<Particle mass="15.99943"/>
		<Particle mass="12.01078"/>
		<Particle mass="12.01078"/>
		<Particle mass="1.007947"/>
		<Particle mass="1.007947"/>
		<Particle mass="1.007947"/>
		<Particle mass="1.007947"/>
		<Particle mass="1.007947"/>
		<Particle mass="1.007947"/>
		<Particle mass="1.007947"/>
		<Particle mass="1.007947"/>
		<Particle mass="1.007947"/>
		<Particle mass="1.007947"/>
		<Particle mass="12.01078"/>
		<Particle mass="12.01078"/>
		<Particle mass="15.99943"/>
		<Particle mass="12.01078"/>
		<Particle mass="12.01078"/>
		<Particle mass="1.007947"/>
		<Particle mass="1.007947"/>
		<Particle mass="1.007947"/>
		<Particle mass="1.007947"/>
		<Particle mass="1.007947"/>
		<Particle mass="1.007947"/>
		<Particle mass="1.007947"/>
		<Particle mass="1.007947"/>
		<Particle mass="1.007947"/>
		<Particle mass="1.007947"/>
		<Particle mass="12.01078"/>
		<Particle mass="12.01078"/>
		<Particle mass="15.99943"/>
		<Particle mass="12.01078"/>
		<Particle mass="12.01078"/>
		<Particle mass="1.007947"/>
		<Particle mass="1.007947"/>
		<Particle mass="1.007947"/>
		<Particle mass="1.007947"/>
		<Particle mass="1.007947"/>
		<Particle mass="1.007947"/>
		<Particle mass="1.007947"/>
		<Particle mass="1.007947"/>
		<Particle mass="1.007947"/>
		<Particle mass="1.007947"/>
		<Particle mass="12.01078"/>
		<Particle mass="12.01078"/>
		<Particle mass="15.99943"/>
		<Particle mass="12.01078"/>
		<Particle mass="12.01078"/>
		<Particle mass="1.007947"/>
		<Particle mass="1.007947"/>
		<Particle mass="1.007947"/>
		<Particle mass="1.007947"/>
		<Particle mass="1.007947"/>
		<Particle mass="1.007947"/>
		<Particle mass="1.007947"/>
		<Particle mass="1.007947"/>
		<Particle mass="1.007947"/>
		<Particle mass="1.007947"/>
		<Particle mass="12.01078"/>
		<Particle mass="12.01078"/>
		<Particle mass="15.99943"/>
		<Particle mass="12.01078"/>
		<Particle mass="12.01078"/>
		<Particle mass="1.007947"/>
		<Particle mass="1.007947"/>
		<Particle mass="1.007947"/>
		<Particle mass="1.007947"/>
		<Particle mass="1.007947"/>
		<Particle mass="1.007947"/>
		<Particle mass="1.007947"/>
		<Particle mass="1.007947"/>
		<Particle mass="1.007947"/>
		<Particle mass="1.007947"/>
		<Particle mass="12.01078"/>
		<Particle mass="12.01078"/>
		<Particle mass="15.99943"/>
		<Particle mass="12.01078"/>
		<Particle mass="12.01078"/>
		<Particle mass="1.007947"/>
		<Particle mass="1.007947"/>
		<Particle mass="1.007947"/>
		<Particle mass="1.007947"/>
		<Particle mass="1.007947"/>
		<Particle mass="1.007947"/>
		<Particle mass="1.007947"/>
		<Particle mass="1.007947"/>
		<Particle mass="1.007947"/>
		<Particle mass="1.007947"/>
		<Particle mass="12.01078"/>
		<Particle mass="12.01078"/>
		<Particle mass="15.99943"/>
		<Particle mass="12.01078"/>
		<Particle mass="12.01078"/>
		<Particle mass="1.007947"/>
		<Particle mass="1.007947"/>
		<Particle mass="1.007947"/>
		<Particle mass="1.007947"/>
		<Particle mass="1.007947"/>
		<Particle mass="1.007947"/>
		<Particle mass="1.007947"/>
		<Particle mass="1.007947"/>
		<Particle mass="1.007947"/>
		<Particle mass="1.007947"/>
		<Particle mass="12.01078"/>
		<Particle mass="12.01078"/>
		<Particle mass="15.99943"/>
		<Particle mass="12.01078"/>
		<Particle mass="12.01078"/>
		<Particle mass="1.007947"/>
		<Particle mass="1.007947"/>
		<Particle mass="1.007947"/>
		<Particle mass="1.007947"/>
		<Particle mass="1.007947"/>
		<Particle mass="1.007947"/>
		<Particle mass="1.007947"/>
		<Particle mass="1.007947"/>
		<Particle mass="1.007947"/>
		<Particle mass="1.007947"/>
		<Particle mass="12.01078"/>
		<Particle mass="12.01078"/>
		<Particle mass="15.99943"/>
		<Particle mass="12.01078"/>
		<Particle mass="12.01078"/>
		<Particle mass="1.007947"/>
		<Particle mass="1.007947"/>
		<Particle mass="1.007947"/>
		<Particle mass="1.007947"/>
		<Particle mass="1.007947"/>
		<Particle mass="1.007947"/>
		<Particle mass="1.007947"/>
		<Particle mass="1.007947"/>
		<Particle mass="1.007947"/>
		<Particle mass="1.007947"/>
		<Particle mass="12.01078"/>
		<Particle mass="12.01078"/>
		<Particle mass="15.99943"/>
		<Particle mass="12.01078"/>
		<Particle mass="12.01078"/>
		<Particle mass="1.007947"/>
		<Particle mass="1.007947"/>
		<Particle mass="1.007947"/>
		<Particle mass="1.007947"/>
		<Particle mass="1.007947"/>
		<Particle mass="1.007947"/>
		<Particle mass="1.007947"/>
		<Particle mass="1.007947"/>
		<Particle mass="1.007947"/>
		<Particle mass="1.007947"/>
		<Particle mass="12.01078"/>
		<Particle mass="12.01078"/>
		<Particle mass="15.99943"/>
		<Particle mass="12.01078"/>
		<Particle mass="12.01078"/>
		<Particle mass="1.007947"/>
		<Particle mass="1.007947"/>
		<Particle mass="1.007947"/>
		<Particle mass="1.007947"/>
		<Particle mass="1.007947"/>
		<Particle mass="1.007947"/>
		<Particle mass="1.007947"/>
		<Particle mass="1.007947"/>
		<Particle mass="1.007947"/>
		<Particle mass="1.007947"/>
		<Particle mass="12.01078"/>
		<Particle mass="12.01078"/>
		<Particle mass="15.99943"/>
		<Particle mass="12.01078"/>
		<Particle mass="12.01078"/>
		<Particle mass="1.007947"/>
		<Particle mass="1.007947"/>
		<Particle mass="1.007947"/>
		<Particle mass="1.007947"/>
		<Particle mass="1.007947"/>
		<Particle mass="1.007947"/>
		<Particle mass="1.007947"/>
		<Particle mass="1.007947"/>
		<Particle mass="1.007947"/>
		<Particle mass="1.007947"/>
		<Particle mass="12.01078"/>
		<Particle mass="12.01078"/>
		<Particle mass="15.99943"/>
		<Particle mass="12.01078"/>
		<Particle mass="12.01078"/>
		<Particle mass="1.007947"/>
		<Particle mass="1.007947"/>
		<Particle mass="1.007947"/>
		<Particle mass="1.007947"/>
		<Particle mass="1.007947"/>
		<Particle mass="1.007947"/>
		<Particle mass="1.007947"/>
		<Particle mass="1.007947"/>
		<Particle mass="1.007947"/>
		<Particle mass="1.007947"/>
		<Particle mass="12.01078"/>
		<Particle mass="12.01078"/>
		<Particle mass="15.99943"/>
		<Particle mass="12.01078"/>
		<Particle mass="12.01078"/>
		<Particle mass="1.007947"/>
		<Particle mass="1.007947"/>
		<Particle mass="1.007947"/>
		<Particle mass="1.007947"/>
		<Particle mass="1.007947"/>
		<Particle mass="1.007947"/>
		<Particle mass="1.007947"/>
		<Particle mass="1.007947"/>
		<Particle mass="1.007947"/>
		<Particle mass="1.007947"/>
		<Particle mass="12.01078"/>
		<Particle mass="12.01078"/>
		<Particle mass="15.99943"/>
		<Particle mass="12.01078"/>
		<Particle mass="12.01078"/>
		<Particle mass="1.007947"/>
		<Particle mass="1.007947"/>
		<Particle mass="1.007947"/>
		<Particle mass="1.007947"/>
		<Particle mass="1.007947"/>
		<Particle mass="1.007947"/>
		<Particle mass="1.007947"/>
		<Particle mass="1.007947"/>
		<Particle mass="1.007947"/>
		<Particle mass="1.007947"/>
		<Particle mass="12.01078"/>
		<Particle mass="12.01078"/>
		<Particle mass="15.99943"/>
		<Particle mass="12.01078"/>
		<Particle mass="12.01078"/>
		<Particle mass="1.007947"/>
		<Particle mass="1.007947"/>
		<Particle mass="1.007947"/>
		<Particle mass="1.007947"/>
		<Particle mass="1.007947"/>
		<Particle mass="1.007947"/>
		<Particle mass="1.007947"/>
		<Particle mass="1.007947"/>
		<Particle mass="1.007947"/>
		<Particle mass="1.007947"/>
		<Particle mass="12.01078"/>
		<Particle mass="12.01078"/>
		<Particle mass="15.99943"/>
		<Particle mass="12.01078"/>
		<Particle mass="12.01078"/>
		<Particle mass="1.007947"/>
		<Particle mass="1.007947"/>
		<Particle mass="1.007947"/>
		<Particle mass="1.007947"/>
		<Particle mass="1.007947"/>
		<Particle mass="1.007947"/>
		<Particle mass="1.007947"/>
		<Particle mass="1.007947"/>
		<Particle mass="1.007947"/>
		<Particle mass="1.007947"/>
		<Particle mass="12.01078"/>
		<Particle mass="12.01078"/>
		<Particle mass="15.99943"/>
		<Particle mass="12.01078"/>
		<Particle mass="12.01078"/>
		<Particle mass="1.007947"/>
		<Particle mass="1.007947"/>
		<Particle mass="1.007947"/>
		<Particle mass="1.007947"/>
		<Particle mass="1.007947"/>
		<Particle mass="1.007947"/>
		<Particle mass="1.007947"/>
		<Particle mass="1.007947"/>
		<Particle mass="1.007947"/>
		<Particle mass="1.007947"/>
		<Particle mass="12.01078"/>
		<Particle mass="12.01078"/>
		<Particle mass="15.99943"/>
		<Particle mass="12.01078"/>
		<Particle mass="12.01078"/>
		<Particle mass="1.007947"/>
		<Particle mass="1.007947"/>
		<Particle mass="1.007947"/>
		<Particle mass="1.007947"/>
		<Particle mass="1.007947"/>
		<Particle mass="1.007947"/>
		<Particle mass="1.007947"/>
		<Particle mass="1.007947"/>
		<Particle mass="1.007947"/>
		<Particle mass="1.007947"/>
		<Particle mass="12.01078"/>
		<Particle mass="12.01078"/>
		<Particle mass="15.99943"/>
		<Particle mass="12.01078"/>
		<Particle mass="12.01078"/>
		<Particle mass="1.007947"/>
		<Particle mass="1.007947"/>
		<Particle mass="1.007947"/>
		<Particle mass="1.007947"/>
		<Particle mass="1.007947"/>
		<Particle mass="1.007947"/>
		<Particle mass="1.007947"/>
		<Particle mass="1.007947"/>
		<Particle mass="1.007947"/>
		<Particle mass="1.007947"/>
		<Particle mass="12.01078"/>
		<Particle mass="12.01078"/>
		<Particle mass="15.99943"/>
		<Particle mass="12.01078"/>
		<Particle mass="12.01078"/>
		<Particle mass="1.007947"/>
		<Particle mass="1.007947"/>
		<Particle mass="1.007947"/>
		<Particle mass="1.007947"/>
		<Particle mass="1.007947"/>
		<Particle mass="1.007947"/>
		<Particle mass="1.007947"/>
		<Particle mass="1.007947"/>
		<Particle mass="1.007947"/>
		<Particle mass="1.007947"/>
		<Particle mass="12.01078"/>
		<Particle mass="12.01078"/>
		<Particle mass="15.99943"/>
		<Particle mass="12.01078"/>
		<Particle mass="12.01078"/>
		<Particle mass="1.007947"/>
		<Particle mass="1.007947"/>
		<Particle mass="1.007947"/>
		<Particle mass="1.007947"/>
		<Particle mass="1.007947"/>
		<Particle mass="1.007947"/>
		<Particle mass="1.007947"/>
		<Particle mass="1.007947"/>
		<Particle mass="1.007947"/>
		<Particle mass="1.007947"/>
		<Particle mass="12.01078"/>
		<Particle mass="12.01078"/>
		<Particle mass="15.99943"/>
		<Particle mass="12.01078"/>
		<Particle mass="12.01078"/>
		<Particle mass="1.007947"/>
		<Particle mass="1.007947"/>
		<Particle mass="1.007947"/>
		<Particle mass="1.007947"/>
		<Particle mass="1.007947"/>
		<Particle mass="1.007947"/>
		<Particle mass="1.007947"/>
		<Particle mass="1.007947"/>
		<Particle mass="1.007947"/>
		<Particle mass="1.007947"/>
		<Particle mass="12.01078"/>
		<Particle mass="12.01078"/>
		<Particle mass="15.99943"/>
		<Particle mass="12.01078"/>
		<Particle mass="12.01078"/>
		<Particle mass="1.007947"/>
		<Particle mass="1.007947"/>
		<Particle mass="1.007947"/>
		<Particle mass="1.007947"/>
		<Particle mass="1.007947"/>
		<Particle mass="1.007947"/>
		<Particle mass="1.007947"/>
		<Particle mass="1.007947"/>
		<Particle mass="1.007947"/>
		<Particle mass="1.007947"/>
		<Particle mass="12.01078"/>
		<Particle mass="12.01078"/>
		<Particle mass="15.99943"/>
		<Particle mass="12.01078"/>
		<Particle mass="12.01078"/>
		<Particle mass="1.007947"/>
		<Particle mass="1.007947"/>
		<Particle mass="1.007947"/>
		<Particle mass="1.007947"/>
		<Particle mass="1.007947"/>
		<Particle mass="1.007947"/>
		<Particle mass="1.007947"/>
		<Particle mass="1.007947"/>
		<Particle mass="1.007947"/>
		<Particle mass="1.007947"/>
		<Particle mass="12.01078"/>
		<Particle mass="12.01078"/>
		<Particle mass="15.99943"/>
		<Particle mass="12.01078"/>
		<Particle mass="12.01078"/>
		<Particle mass="1.007947"/>
		<Particle mass="1.007947"/>
		<Particle mass="1.007947"/>
		<Particle mass="1.007947"/>
		<Particle mass="1.007947"/>
		<Particle mass="1.007947"/>
		<Particle mass="1.007947"/>
		<Particle mass="1.007947"/>
		<Particle mass="1.007947"/>
		<Particle mass="1.007947"/>
		<Particle mass="12.01078"/>
		<Particle mass="12.01078"/>
		<Particle mass="15.99943"/>
		<Particle mass="12.01078"/>
		<Particle mass="12.01078"/>
		<Particle mass="1.007947"/>
		<Particle mass="1.007947"/>
		<Particle mass="1.007947"/>
		<Particle mass="1.007947"/>
		<Particle mass="1.007947"/>
		<Particle mass="1.007947"/>
		<Particle mass="1.007947"/>
		<Particle mass="1.007947"/>
		<Particle mass="1.007947"/>
		<Particle mass="1.007947"/>
		<Particle mass="12.01078"/>
		<Particle mass="12.01078"/>
		<Particle mass="15.99943"/>
		<Particle mass="12.01078"/>
		<Particle mass="12.01078"/>
		<Particle mass="1.007947"/>
		<Particle mass="1.007947"/>
		<Particle mass="1.007947"/>
		<Particle mass="1.007947"/>
		<Particle mass="1.007947"/>
		<Particle mass="1.007947"/>
		<Particle mass="1.007947"/>
		<Particle mass="1.007947"/>
		<Particle mass="1.007947"/>
		<Particle mass="1.007947"/>
		<Particle mass="12.01078"/>
		<Particle mass="12.01078"/>
		<Particle mass="15.99943"/>
		<Particle mass="12.01078"/>
		<Particle mass="12.01078"/>
		<Particle mass="1.007947"/>
		<Particle mass="1.007947"/>
		<Particle mass="1.007947"/>
		<Particle mass="1.007947"/>
		<Particle mass="1.007947"/>
		<Particle mass="1.007947"/>
		<Particle mass="1.007947"/>
		<Particle mass="1.007947"/>
		<Particle mass="1.007947"/>
		<Particle mass="1.007947"/>
		<Particle mass="12.01078"/>
		<Particle mass="12.01078"/>
		<Particle mass="15.99943"/>
		<Particle mass="12.01078"/>
		<Particle mass="12.01078"/>
		<Particle mass="1.007947"/>
		<Particle mass="1.007947"/>
		<Particle mass="1.007947"/>
		<Particle mass="1.007947"/>
		<Particle mass="1.007947"/>
		<Particle mass="1.007947"/>
		<Particle mass="1.007947"/>
		<Particle mass="1.007947"/>
		<Particle mass="1.007947"/>
		<Particle mass="1.007947"/>
		<Particle mass="12.01078"/>
		<Particle mass="12.01078"/>
		<Particle mass="15.99943"/>
		<Particle mass="12.01078"/>
		<Particle mass="12.01078"/>
		<Particle mass="1.007947"/>
		<Particle mass="1.007947"/>
		<Particle mass="1.007947"/>
		<Particle mass="1.007947"/>
		<Particle mass="1.007947"/>
		<Particle mass="1.007947"/>
		<Particle mass="1.007947"/>
		<Particle mass="1.007947"/>
		<Particle mass="1.007947"/>
		<Particle mass="1.007947"/>
		<Particle mass="12.01078"/>
		<Particle mass="12.01078"/>
		<Particle mass="15.99943"/>
		<Particle mass="12.01078"/>
		<Particle mass="12.01078"/>
		<Particle mass="1.007947"/>
		<Particle mass="1.007947"/>
		<Particle mass="1.007947"/>
		<Particle mass="1.007947"/>
		<Particle mass="1.007947"/>
		<Particle mass="1.007947"/>
		<Particle mass="1.007947"/>
		<Particle mass="1.007947"/>
		<Particle mass="1.007947"/>
		<Particle mass="1.007947"/>
		<Particle mass="12.01078"/>
		<Particle mass="12.01078"/>
		<Particle mass="15.99943"/>
		<Particle mass="12.01078"/>
		<Particle mass="12.01078"/>
		<Particle mass="1.007947"/>
		<Particle mass="1.007947"/>
		<Particle mass="1.007947"/>
		<Particle mass="1.007947"/>
		<Particle mass="1.007947"/>
		<Particle mass="1.007947"/>
		<Particle mass="1.007947"/>
		<Particle mass="1.007947"/>
		<Particle mass="1.007947"/>
		<Particle mass="1.007947"/>
		<Particle mass="12.01078"/>
		<Particle mass="12.01078"/>
		<Particle mass="15.99943"/>
		<Particle mass="12.01078"/>
		<Particle mass="12.01078"/>
		<Particle mass="1.007947"/>
		<Particle mass="1.007947"/>
		<Particle mass="1.007947"/>
		<Particle mass="1.007947"/>
		<Particle mass="1.007947"/>
		<Particle mass="1.007947"/>
		<Particle mass="1.007947"/>
		<Particle mass="1.007947"/>
		<Particle mass="1.007947"/>
		<Particle mass="1.007947"/>
		<Particle mass="12.01078"/>
		<Particle mass="12.01078"/>
		<Particle mass="15.99943"/>
		<Particle mass="12.01078"/>
		<Particle mass="12.01078"/>
		<Particle mass="1.007947"/>
		<Particle mass="1.007947"/>
		<Particle mass="1.007947"/>
		<Particle mass="1.007947"/>
		<Particle mass="1.007947"/>
		<Particle mass="1.007947"/>
		<Particle mass="1.007947"/>
		<Particle mass="1.007947"/>
		<Particle mass="1.007947"/>
		<Particle mass="1.007947"/>
		<Particle mass="12.01078"/>
		<Particle mass="12.01078"/>
		<Particle mass="15.99943"/>
		<Particle mass="12.01078"/>
		<Particle mass="12.01078"/>
		<Particle mass="1.007947"/>
		<Particle mass="1.007947"/>
		<Particle mass="1.007947"/>
		<Particle mass="1.007947"/>
		<Particle mass="1.007947"/>
		<Particle mass="1.007947"/>
		<Particle mass="1.007947"/>
		<Particle mass="1.007947"/>
		<Particle mass="1.007947"/>
		<Particle mass="1.007947"/>
		<Particle mass="12.01078"/>
		<Particle mass="12.01078"/>
		<Particle mass="15.99943"/>
		<Particle mass="12.01078"/>
		<Particle mass="12.01078"/>
		<Particle mass="1.007947"/>
		<Particle mass="1.007947"/>
		<Particle mass="1.007947"/>
		<Particle mass="1.007947"/>
		<Particle mass="1.007947"/>
		<Particle mass="1.007947"/>
		<Particle mass="1.007947"/>
		<Particle mass="1.007947"/>
		<Particle mass="1.007947"/>
		<Particle mass="1.007947"/>
		<Particle mass="12.01078"/>
		<Particle mass="12.01078"/>
		<Particle mass="15.99943"/>
		<Particle mass="12.01078"/>
		<Particle mass="12.01078"/>
		<Particle mass="1.007947"/>
		<Particle mass="1.007947"/>
		<Particle mass="1.007947"/>
		<Particle mass="1.007947"/>
		<Particle mass="1.007947"/>
		<Particle mass="1.007947"/>
		<Particle mass="1.007947"/>
		<Particle mass="1.007947"/>
		<Particle mass="1.007947"/>
		<Particle mass="1.007947"/>
		<Particle mass="12.01078"/>
		<Particle mass="12.01078"/>
		<Particle mass="15.99943"/>
		<Particle mass="12.01078"/>
		<Particle mass="12.01078"/>
		<Particle mass="1.007947"/>
		<Particle mass="1.007947"/>
		<Particle mass="1.007947"/>
		<Particle mass="1.007947"/>
		<Particle mass="1.007947"/>
		<Particle mass="1.007947"/>
		<Particle mass="1.007947"/>
		<Particle mass="1.007947"/>
		<Particle mass="1.007947"/>
		<Particle mass="1.007947"/>
		<Particle mass="12.01078"/>
		<Particle mass="12.01078"/>
		<Particle mass="15.99943"/>
		<Particle mass="12.01078"/>
		<Particle mass="12.01078"/>
		<Particle mass="1.007947"/>
		<Particle mass="1.007947"/>
		<Particle mass="1.007947"/>
		<Particle mass="1.007947"/>
		<Particle mass="1.007947"/>
		<Particle mass="1.007947"/>
		<Particle mass="1.007947"/>
		<Particle mass="1.007947"/>
		<Particle mass="1.007947"/>
		<Particle mass="1.007947"/>
		<Particle mass="12.01078"/>
		<Particle mass="12.01078"/>
		<Particle mass="15.99943"/>
		<Particle mass="12.01078"/>
		<Particle mass="12.01078"/>
		<Particle mass="1.007947"/>
		<Particle mass="1.007947"/>
		<Particle mass="1.007947"/>
		<Particle mass="1.007947"/>
		<Particle mass="1.007947"/>
		<Particle mass="1.007947"/>
		<Particle mass="1.007947"/>
		<Particle mass="1.007947"/>
		<Particle mass="1.007947"/>
		<Particle mass="1.007947"/>
		<Particle mass="12.01078"/>
		<Particle mass="12.01078"/>
		<Particle mass="15.99943"/>
		<Particle mass="12.01078"/>
		<Particle mass="12.01078"/>
		<Particle mass="1.007947"/>
		<Particle mass="1.007947"/>
		<Particle mass="1.007947"/>
		<Particle mass="1.007947"/>
		<Particle mass="1.007947"/>
		<Particle mass="1.007947"/>
		<Particle mass="1.007947"/>
		<Particle mass="1.007947"/>
		<Particle mass="1.007947"/>
		<Particle mass="1.007947"/>
		<Particle mass="12.01078"/>
		<Particle mass="12.01078"/>
		<Particle mass="15.99943"/>
		<Particle mass="12.01078"/>
		<Particle mass="12.01078"/>
		<Particle mass="1.007947"/>
		<Particle mass="1.007947"/>
		<Particle mass="1.007947"/>
		<Particle mass="1.007947"/>
		<Particle mass="1.007947"/>
		<Particle mass="1.007947"/>
		<Particle mass="1.007947"/>
		<Particle mass="1.007947"/>
		<Particle mass="1.007947"/>
		<Particle mass="1.007947"/>
		<Particle mass="12.01078"/>
		<Particle mass="12.01078"/>
		<Particle mass="15.99943"/>
		<Particle mass="12.01078"/>
		<Particle mass="12.01078"/>
		<Particle mass="1.007947"/>
		<Particle mass="1.007947"/>
		<Particle mass="1.007947"/>
		<Particle mass="1.007947"/>
		<Particle mass="1.007947"/>
		<Particle mass="1.007947"/>
		<Particle mass="1.007947"/>
		<Particle mass="1.007947"/>
		<Particle mass="1.007947"/>
		<Particle mass="1.007947"/>
		<Particle mass="12.01078"/>
		<Particle mass="12.01078"/>
		<Particle mass="15.99943"/>
		<Particle mass="12.01078"/>
		<Particle mass="12.01078"/>
		<Particle mass="1.007947"/>
		<Particle mass="1.007947"/>
		<Particle mass="1.007947"/>
		<Particle mass="1.007947"/>
		<Particle mass="1.007947"/>
		<Particle mass="1.007947"/>
		<Particle mass="1.007947"/>
		<Particle mass="1.007947"/>
		<Particle mass="1.007947"/>
		<Particle mass="1.007947"/>
		<Particle mass="12.01078"/>
		<Particle mass="12.01078"/>
		<Particle mass="15.99943"/>
		<Particle mass="12.01078"/>
		<Particle mass="12.01078"/>
		<Particle mass="1.007947"/>
		<Particle mass="1.007947"/>
		<Particle mass="1.007947"/>
		<Particle mass="1.007947"/>
		<Particle mass="1.007947"/>
		<Particle mass="1.007947"/>
		<Particle mass="1.007947"/>
		<Particle mass="1.007947"/>
		<Particle mass="1.007947"/>
		<Particle mass="1.007947"/>
		<Particle mass="12.01078"/>
		<Particle mass="12.01078"/>
		<Particle mass="15.99943"/>
		<Particle mass="12.01078"/>
		<Particle mass="12.01078"/>
		<Particle mass="1.007947"/>
		<Particle mass="1.007947"/>
		<Particle mass="1.007947"/>
		<Particle mass="1.007947"/>
		<Particle mass="1.007947"/>
		<Particle mass="1.007947"/>
		<Particle mass="1.007947"/>
		<Particle mass="1.007947"/>
		<Particle mass="1.007947"/>
		<Particle mass="1.007947"/>
		<Particle mass="12.01078"/>
		<Particle mass="12.01078"/>
		<Particle mass="15.99943"/>
		<Particle mass="12.01078"/>
		<Particle mass="12.01078"/>
		<Particle mass="1.007947"/>
		<Particle mass="1.007947"/>
		<Particle mass="1.007947"/>
		<Particle mass="1.007947"/>
		<Particle mass="1.007947"/>
		<Particle mass="1.007947"/>
		<Particle mass="1.007947"/>
		<Particle mass="1.007947"/>
		<Particle mass="1.007947"/>
		<Particle mass="1.007947"/>
		<Particle mass="12.01078"/>
		<Particle mass="12.01078"/>
		<Particle mass="15.99943"/>
		<Particle mass="12.01078"/>
		<Particle mass="12.01078"/>
		<Particle mass="1.007947"/>
		<Particle mass="1.007947"/>
		<Particle mass="1.007947"/>
		<Particle mass="1.007947"/>
		<Particle mass="1.007947"/>
		<Particle mass="1.007947"/>
		<Particle mass="1.007947"/>
		<Particle mass="1.007947"/>
		<Particle mass="1.007947"/>
		<Particle mass="1.007947"/>
		<Particle mass="12.01078"/>
		<Particle mass="12.01078"/>
		<Particle mass="15.99943"/>
		<Particle mass="12.01078"/>
		<Particle mass="12.01078"/>
		<Particle mass="1.007947"/>
		<Particle mass="1.007947"/>
		<Particle mass="1.007947"/>
		<Particle mass="1.007947"/>
		<Particle mass="1.007947"/>
		<Particle mass="1.007947"/>
		<Particle mass="1.007947"/>
		<Particle mass="1.007947"/>
		<Particle mass="1.007947"/>
		<Particle mass="1.007947"/>
		<Particle mass="12.01078"/>
		<Particle mass="12.01078"/>
		<Particle mass="15.99943"/>
		<Particle mass="12.01078"/>
		<Particle mass="12.01078"/>
		<Particle mass="1.007947"/>
		<Particle mass="1.007947"/>
		<Particle mass="1.007947"/>
		<Particle mass="1.007947"/>
		<Particle mass="1.007947"/>
		<Particle mass="1.007947"/>
		<Particle mass="1.007947"/>
		<Particle mass="1.007947"/>
		<Particle mass="1.007947"/>
		<Particle mass="1.007947"/>
		<Particle mass="12.01078"/>
		<Particle mass="12.01078"/>
		<Particle mass="15.99943"/>
		<Particle mass="12.01078"/>
		<Particle mass="12.01078"/>
		<Particle mass="1.007947"/>
		<Particle mass="1.007947"/>
		<Particle mass="1.007947"/>
		<Particle mass="1.007947"/>
		<Particle mass="1.007947"/>
		<Particle mass="1.007947"/>
		<Particle mass="1.007947"/>
		<Particle mass="1.007947"/>
		<Particle mass="1.007947"/>
		<Particle mass="1.007947"/>
		<Particle mass="12.01078"/>
		<Particle mass="12.01078"/>
		<Particle mass="15.99943"/>
		<Particle mass="12.01078"/>
		<Particle mass="12.01078"/>
		<Particle mass="1.007947"/>
		<Particle mass="1.007947"/>
		<Particle mass="1.007947"/>
		<Particle mass="1.007947"/>
		<Particle mass="1.007947"/>
		<Particle mass="1.007947"/>
		<Particle mass="1.007947"/>
		<Particle mass="1.007947"/>
		<Particle mass="1.007947"/>
		<Particle mass="1.007947"/>
		<Particle mass="12.01078"/>
		<Particle mass="12.01078"/>
		<Particle mass="15.99943"/>
		<Particle mass="12.01078"/>
		<Particle mass="12.01078"/>
		<Particle mass="1.007947"/>
		<Particle mass="1.007947"/>
		<Particle mass="1.007947"/>
		<Particle mass="1.007947"/>
		<Particle mass="1.007947"/>
		<Particle mass="1.007947"/>
		<Particle mass="1.007947"/>
		<Particle mass="1.007947"/>
		<Particle mass="1.007947"/>
		<Particle mass="1.007947"/>
		<Particle mass="12.01078"/>
		<Particle mass="12.01078"/>
		<Particle mass="15.99943"/>
		<Particle mass="12.01078"/>
		<Particle mass="12.01078"/>
		<Particle mass="1.007947"/>
		<Particle mass="1.007947"/>
		<Particle mass="1.007947"/>
		<Particle mass="1.007947"/>
		<Particle mass="1.007947"/>
		<Particle mass="1.007947"/>
		<Particle mass="1.007947"/>
		<Particle mass="1.007947"/>
		<Particle mass="1.007947"/>
		<Particle mass="1.007947"/>
		<Particle mass="12.01078"/>
		<Particle mass="12.01078"/>
		<Particle mass="15.99943"/>
		<Particle mass="12.01078"/>
		<Particle mass="12.01078"/>
		<Particle mass="1.007947"/>
		<Particle mass="1.007947"/>
		<Particle mass="1.007947"/>
		<Particle mass="1.007947"/>
		<Particle mass="1.007947"/>
		<Particle mass="1.007947"/>
		<Particle mass="1.007947"/>
		<Particle mass="1.007947"/>
		<Particle mass="1.007947"/>
		<Particle mass="1.007947"/>
		<Particle mass="12.01078"/>
		<Particle mass="12.01078"/>
		<Particle mass="15.99943"/>
		<Particle mass="12.01078"/>
		<Particle mass="12.01078"/>
		<Particle mass="1.007947"/>
		<Particle mass="1.007947"/>
		<Particle mass="1.007947"/>
		<Particle mass="1.007947"/>
		<Particle mass="1.007947"/>
		<Particle mass="1.007947"/>
		<Particle mass="1.007947"/>
		<Particle mass="1.007947"/>
		<Particle mass="1.007947"/>
		<Particle mass="1.007947"/>
		<Particle mass="12.01078"/>
		<Particle mass="12.01078"/>
		<Particle mass="15.99943"/>
		<Particle mass="12.01078"/>
		<Particle mass="12.01078"/>
		<Particle mass="1.007947"/>
		<Particle mass="1.007947"/>
		<Particle mass="1.007947"/>
		<Particle mass="1.007947"/>
		<Particle mass="1.007947"/>
		<Particle mass="1.007947"/>
		<Particle mass="1.007947"/>
		<Particle mass="1.007947"/>
		<Particle mass="1.007947"/>
		<Particle mass="1.007947"/>
		<Particle mass="12.01078"/>
		<Particle mass="12.01078"/>
		<Particle mass="15.99943"/>
		<Particle mass="12.01078"/>
		<Particle mass="12.01078"/>
		<Particle mass="1.007947"/>
		<Particle mass="1.007947"/>
		<Particle mass="1.007947"/>
		<Particle mass="1.007947"/>
		<Particle mass="1.007947"/>
		<Particle mass="1.007947"/>
		<Particle mass="1.007947"/>
		<Particle mass="1.007947"/>
		<Particle mass="1.007947"/>
		<Particle mass="1.007947"/>
		<Particle mass="12.01078"/>
		<Particle mass="12.01078"/>
		<Particle mass="15.99943"/>
		<Particle mass="12.01078"/>
		<Particle mass="12.01078"/>
		<Particle mass="1.007947"/>
		<Particle mass="1.007947"/>
		<Particle mass="1.007947"/>
		<Particle mass="1.007947"/>
		<Particle mass="1.007947"/>
		<Particle mass="1.007947"/>
		<Particle mass="1.007947"/>
		<Particle mass="1.007947"/>
		<Particle mass="1.007947"/>
		<Particle mass="1.007947"/>
		<Particle mass="12.01078"/>
		<Particle mass="12.01078"/>
		<Particle mass="15.99943"/>
		<Particle mass="12.01078"/>
		<Particle mass="12.01078"/>
		<Particle mass="1.007947"/>
		<Particle mass="1.007947"/>
		<Particle mass="1.007947"/>
		<Particle mass="1.007947"/>
		<Particle mass="1.007947"/>
		<Particle mass="1.007947"/>
		<Particle mass="1.007947"/>
		<Particle mass="1.007947"/>
		<Particle mass="1.007947"/>
		<Particle mass="1.007947"/>
		<Particle mass="12.01078"/>
		<Particle mass="12.01078"/>
		<Particle mass="15.99943"/>
		<Particle mass="12.01078"/>
		<Particle mass="12.01078"/>
		<Particle mass="1.007947"/>
		<Particle mass="1.007947"/>
		<Particle mass="1.007947"/>
		<Particle mass="1.007947"/>
		<Particle mass="1.007947"/>
		<Particle mass="1.007947"/>
		<Particle mass="1.007947"/>
		<Particle mass="1.007947"/>
		<Particle mass="1.007947"/>
		<Particle mass="1.007947"/>
		<Particle mass="12.01078"/>
		<Particle mass="12.01078"/>
		<Particle mass="15.99943"/>
		<Particle mass="12.01078"/>
		<Particle mass="12.01078"/>
		<Particle mass="1.007947"/>
		<Particle mass="1.007947"/>
		<Particle mass="1.007947"/>
		<Particle mass="1.007947"/>
		<Particle mass="1.007947"/>
		<Particle mass="1.007947"/>
		<Particle mass="1.007947"/>
		<Particle mass="1.007947"/>
		<Particle mass="1.007947"/>
		<Particle mass="1.007947"/>
		<Particle mass="12.01078"/>
		<Particle mass="12.01078"/>
		<Particle mass="15.99943"/>
		<Particle mass="12.01078"/>
		<Particle mass="12.01078"/>
		<Particle mass="1.007947"/>
		<Particle mass="1.007947"/>
		<Particle mass="1.007947"/>
		<Particle mass="1.007947"/>
		<Particle mass="1.007947"/>
		<Particle mass="1.007947"/>
		<Particle mass="1.007947"/>
		<Particle mass="1.007947"/>
		<Particle mass="1.007947"/>
		<Particle mass="1.007947"/>
		<Particle mass="12.01078"/>
		<Particle mass="12.01078"/>
		<Particle mass="15.99943"/>
		<Particle mass="12.01078"/>
		<Particle mass="12.01078"/>
		<Particle mass="1.007947"/>
		<Particle mass="1.007947"/>
		<Particle mass="1.007947"/>
		<Particle mass="1.007947"/>
		<Particle mass="1.007947"/>
		<Particle mass="1.007947"/>
		<Particle mass="1.007947"/>
		<Particle mass="1.007947"/>
		<Particle mass="1.007947"/>
		<Particle mass="1.007947"/>
		<Particle mass="12.01078"/>
		<Particle mass="12.01078"/>
		<Particle mass="15.99943"/>
		<Particle mass="12.01078"/>
		<Particle mass="12.01078"/>
		<Particle mass="1.007947"/>
		<Particle mass="1.007947"/>
		<Particle mass="1.007947"/>
		<Particle mass="1.007947"/>
		<Particle mass="1.007947"/>
		<Particle mass="1.007947"/>
		<Particle mass="1.007947"/>
		<Particle mass="1.007947"/>
		<Particle mass="1.007947"/>
		<Particle mass="1.007947"/>
		<Particle mass="12.01078"/>
		<Particle mass="12.01078"/>
		<Particle mass="15.99943"/>
		<Particle mass="12.01078"/>
		<Particle mass="12.01078"/>
		<Particle mass="1.007947"/>
		<Particle mass="1.007947"/>
		<Particle mass="1.007947"/>
		<Particle mass="1.007947"/>
		<Particle mass="1.007947"/>
		<Particle mass="1.007947"/>
		<Particle mass="1.007947"/>
		<Particle mass="1.007947"/>
		<Particle mass="1.007947"/>
		<Particle mass="1.007947"/>
		<Particle mass="12.01078"/>
		<Particle mass="12.01078"/>
		<Particle mass="15.99943"/>
		<Particle mass="12.01078"/>
		<Particle mass="12.01078"/>
		<Particle mass="1.007947"/>
		<Particle mass="1.007947"/>
		<Particle mass="1.007947"/>
		<Particle mass="1.007947"/>
		<Particle mass="1.007947"/>
		<Particle mass="1.007947"/>
		<Particle mass="1.007947"/>
		<Particle mass="1.007947"/>
		<Particle mass="1.007947"/>
		<Particle mass="1.007947"/>
		<Particle mass="12.01078"/>
		<Particle mass="12.01078"/>
		<Particle mass="15.99943"/>
		<Particle mass="12.01078"/>
		<Particle mass="12.01078"/>
		<Particle mass="1.007947"/>
		<Particle mass="1.007947"/>
		<Particle mass="1.007947"/>
		<Particle mass="1.007947"/>
		<Particle mass="1.007947"/>
		<Particle mass="1.007947"/>
		<Particle mass="1.007947"/>
		<Particle mass="1.007947"/>
		<Particle mass="1.007947"/>
		<Particle mass="1.007947"/>
		<Particle mass="12.01078"/>
		<Particle mass="12.01078"/>
		<Particle mass="15.99943"/>
		<Particle mass="12.01078"/>
		<Particle mass="12.01078"/>
		<Particle mass="1.007947"/>
		<Particle mass="1.007947"/>
		<Particle mass="1.007947"/>
		<Particle mass="1.007947"/>
		<Particle mass="1.007947"/>
		<Particle mass="1.007947"/>
		<Particle mass="1.007947"/>
		<Particle mass="1.007947"/>
		<Particle mass="1.007947"/>
		<Particle mass="1.007947"/>
		<Particle mass="12.01078"/>
		<Particle mass="12.01078"/>
		<Particle mass="15.99943"/>
		<Particle mass="12.01078"/>
		<Particle mass="12.01078"/>
		<Particle mass="1.007947"/>
		<Particle mass="1.007947"/>
		<Particle mass="1.007947"/>
		<Particle mass="1.007947"/>
		<Particle mass="1.007947"/>
		<Particle mass="1.007947"/>
		<Particle mass="1.007947"/>
		<Particle mass="1.007947"/>
		<Particle mass="1.007947"/>
		<Particle mass="1.007947"/>
		<Particle mass="12.01078"/>
		<Particle mass="12.01078"/>
		<Particle mass="15.99943"/>
		<Particle mass="12.01078"/>
		<Particle mass="12.01078"/>
		<Particle mass="1.007947"/>
		<Particle mass="1.007947"/>
		<Particle mass="1.007947"/>
		<Particle mass="1.007947"/>
		<Particle mass="1.007947"/>
		<Particle mass="1.007947"/>
		<Particle mass="1.007947"/>
		<Particle mass="1.007947"/>
		<Particle mass="1.007947"/>
		<Particle mass="1.007947"/>
		<Particle mass="12.01078"/>
		<Particle mass="12.01078"/>
		<Particle mass="15.99943"/>
		<Particle mass="12.01078"/>
		<Particle mass="12.01078"/>
		<Particle mass="1.007947"/>
		<Particle mass="1.007947"/>
		<Particle mass="1.007947"/>
		<Particle mass="1.007947"/>
		<Particle mass="1.007947"/>
		<Particle mass="1.007947"/>
		<Particle mass="1.007947"/>
		<Particle mass="1.007947"/>
		<Particle mass="1.007947"/>
		<Particle mass="1.007947"/>
		<Particle mass="12.01078"/>
		<Particle mass="12.01078"/>
		<Particle mass="15.99943"/>
		<Particle mass="12.01078"/>
		<Particle mass="12.01078"/>
		<Particle mass="1.007947"/>
		<Particle mass="1.007947"/>
		<Particle mass="1.007947"/>
		<Particle mass="1.007947"/>
		<Particle mass="1.007947"/>
		<Particle mass="1.007947"/>
		<Particle mass="1.007947"/>
		<Particle mass="1.007947"/>
		<Particle mass="1.007947"/>
		<Particle mass="1.007947"/>
		<Particle mass="12.01078"/>
		<Particle mass="12.01078"/>
		<Particle mass="15.99943"/>
		<Particle mass="12.01078"/>
		<Particle mass="12.01078"/>
		<Particle mass="1.007947"/>
		<Particle mass="1.007947"/>
		<Particle mass="1.007947"/>
		<Particle mass="1.007947"/>
		<Particle mass="1.007947"/>
		<Particle mass="1.007947"/>
		<Particle mass="1.007947"/>
		<Particle mass="1.007947"/>
		<Particle mass="1.007947"/>
		<Particle mass="1.007947"/>
		<Particle mass="12.01078"/>
		<Particle mass="12.01078"/>
		<Particle mass="15.99943"/>
		<Particle mass="12.01078"/>
		<Particle mass="12.01078"/>
		<Particle mass="1.007947"/>
		<Particle mass="1.007947"/>
		<Particle mass="1.007947"/>
		<Particle mass="1.007947"/>
		<Particle mass="1.007947"/>
		<Particle mass="1.007947"/>
		<Particle mass="1.007947"/>
		<Particle mass="1.007947"/>
		<Particle mass="1.007947"/>
		<Particle mass="1.007947"/>
		<Particle mass="12.01078"/>
		<Particle mass="12.01078"/>
		<Particle mass="15.99943"/>
		<Particle mass="12.01078"/>
		<Particle mass="12.01078"/>
		<Particle mass="1.007947"/>
		<Particle mass="1.007947"/>
		<Particle mass="1.007947"/>
		<Particle mass="1.007947"/>
		<Particle mass="1.007947"/>
		<Particle mass="1.007947"/>
		<Particle mass="1.007947"/>
		<Particle mass="1.007947"/>
		<Particle mass="1.007947"/>
		<Particle mass="1.007947"/>
		<Particle mass="12.01078"/>
		<Particle mass="12.01078"/>
		<Particle mass="15.99943"/>
		<Particle mass="12.01078"/>
		<Particle mass="12.01078"/>
		<Particle mass="1.007947"/>
		<Particle mass="1.007947"/>
		<Particle mass="1.007947"/>
		<Particle mass="1.007947"/>
		<Particle mass="1.007947"/>
		<Particle mass="1.007947"/>
		<Particle mass="1.007947"/>
		<Particle mass="1.007947"/>
		<Particle mass="1.007947"/>
		<Particle mass="1.007947"/>
		<Particle mass="12.01078"/>
		<Particle mass="12.01078"/>
		<Particle mass="15.99943"/>
		<Particle mass="12.01078"/>
		<Particle mass="12.01078"/>
		<Particle mass="1.007947"/>
		<Particle mass="1.007947"/>
		<Particle mass="1.007947"/>
		<Particle mass="1.007947"/>
		<Particle mass="1.007947"/>
		<Particle mass="1.007947"/>
		<Particle mass="1.007947"/>
		<Particle mass="1.007947"/>
		<Particle mass="1.007947"/>
		<Particle mass="1.007947"/>
		<Particle mass="12.01078"/>
		<Particle mass="12.01078"/>
		<Particle mass="15.99943"/>
		<Particle mass="12.01078"/>
		<Particle mass="12.01078"/>
		<Particle mass="1.007947"/>
		<Particle mass="1.007947"/>
		<Particle mass="1.007947"/>
		<Particle mass="1.007947"/>
		<Particle mass="1.007947"/>
		<Particle mass="1.007947"/>
		<Particle mass="1.007947"/>
		<Particle mass="1.007947"/>
		<Particle mass="1.007947"/>
		<Particle mass="1.007947"/>
		<Particle mass="12.01078"/>
		<Particle mass="12.01078"/>
		<Particle mass="15.99943"/>
		<Particle mass="12.01078"/>
		<Particle mass="12.01078"/>
		<Particle mass="1.007947"/>
		<Particle mass="1.007947"/>
		<Particle mass="1.007947"/>
		<Particle mass="1.007947"/>
		<Particle mass="1.007947"/>
		<Particle mass="1.007947"/>
		<Particle mass="1.007947"/>
		<Particle mass="1.007947"/>
		<Particle mass="1.007947"/>
		<Particle mass="1.007947"/>
		<Particle mass="12.01078"/>
		<Particle mass="12.01078"/>
		<Particle mass="15.99943"/>
		<Particle mass="12.01078"/>
		<Particle mass="12.01078"/>
		<Particle mass="1.007947"/>
		<Particle mass="1.007947"/>
		<Particle mass="1.007947"/>
		<Particle mass="1.007947"/>
		<Particle mass="1.007947"/>
		<Particle mass="1.007947"/>
		<Particle mass="1.007947"/>
		<Particle mass="1.007947"/>
		<Particle mass="1.007947"/>
		<Particle mass="1.007947"/>
		<Particle mass="12.01078"/>
		<Particle mass="12.01078"/>
		<Particle mass="15.99943"/>
		<Particle mass="12.01078"/>
		<Particle mass="12.01078"/>
		<Particle mass="1.007947"/>
		<Particle mass="1.007947"/>
		<Particle mass="1.007947"/>
		<Particle mass="1.007947"/>
		<Particle mass="1.007947"/>
		<Particle mass="1.007947"/>
		<Particle mass="1.007947"/>
		<Particle mass="1.007947"/>
		<Particle mass="1.007947"/>
		<Particle mass="1.007947"/>
		<Particle mass="12.01078"/>
		<Particle mass="12.01078"/>
		<Particle mass="15.99943"/>
		<Particle mass="12.01078"/>
		<Particle mass="12.01078"/>
		<Particle mass="1.007947"/>
		<Particle mass="1.007947"/>
		<Particle mass="1.007947"/>
		<Particle mass="1.007947"/>
		<Particle mass="1.007947"/>
		<Particle mass="1.007947"/>
		<Particle mass="1.007947"/>
		<Particle mass="1.007947"/>
		<Particle mass="1.007947"/>
		<Particle mass="1.007947"/>
		<Particle mass="12.01078"/>
		<Particle mass="12.01078"/>
		<Particle mass="15.99943"/>
		<Particle mass="12.01078"/>
		<Particle mass="12.01078"/>
		<Particle mass="1.007947"/>
		<Particle mass="1.007947"/>
		<Particle mass="1.007947"/>
		<Particle mass="1.007947"/>
		<Particle mass="1.007947"/>
		<Particle mass="1.007947"/>
		<Particle mass="1.007947"/>
		<Particle mass="1.007947"/>
		<Particle mass="1.007947"/>
		<Particle mass="1.007947"/>
		<Particle mass="12.01078"/>
		<Particle mass="12.01078"/>
		<Particle mass="15.99943"/>
		<Particle mass="12.01078"/>
		<Particle mass="12.01078"/>
		<Particle mass="1.007947"/>
		<Particle mass="1.007947"/>
		<Particle mass="1.007947"/>
		<Particle mass="1.007947"/>
		<Particle mass="1.007947"/>
		<Particle mass="1.007947"/>
		<Particle mass="1.007947"/>
		<Particle mass="1.007947"/>
		<Particle mass="1.007947"/>
		<Particle mass="1.007947"/>
		<Particle mass="12.01078"/>
		<Particle mass="12.01078"/>
		<Particle mass="15.99943"/>
		<Particle mass="12.01078"/>
		<Particle mass="12.01078"/>
		<Particle mass="1.007947"/>
		<Particle mass="1.007947"/>
		<Particle mass="1.007947"/>
		<Particle mass="1.007947"/>
		<Particle mass="1.007947"/>
		<Particle mass="1.007947"/>
		<Particle mass="1.007947"/>
		<Particle mass="1.007947"/>
		<Particle mass="1.007947"/>
		<Particle mass="1.007947"/>
		<Particle mass="12.01078"/>
		<Particle mass="12.01078"/>
		<Particle mass="15.99943"/>
		<Particle mass="12.01078"/>
		<Particle mass="12.01078"/>
		<Particle mass="1.007947"/>
		<Particle mass="1.007947"/>
		<Particle mass="1.007947"/>
		<Particle mass="1.007947"/>
		<Particle mass="1.007947"/>
		<Particle mass="1.007947"/>
		<Particle mass="1.007947"/>
		<Particle mass="1.007947"/>
		<Particle mass="1.007947"/>
		<Particle mass="1.007947"/>
		<Particle mass="12.01078"/>
		<Particle mass="12.01078"/>
		<Particle mass="15.99943"/>
		<Particle mass="12.01078"/>
		<Particle mass="12.01078"/>
		<Particle mass="1.007947"/>
		<Particle mass="1.007947"/>
		<Particle mass="1.007947"/>
		<Particle mass="1.007947"/>
		<Particle mass="1.007947"/>
		<Particle mass="1.007947"/>
		<Particle mass="1.007947"/>
		<Particle mass="1.007947"/>
		<Particle mass="1.007947"/>
		<Particle mass="1.007947"/>
		<Particle mass="12.01078"/>
		<Particle mass="12.01078"/>
		<Particle mass="15.99943"/>
		<Particle mass="12.01078"/>
		<Particle mass="12.01078"/>
		<Particle mass="1.007947"/>
		<Particle mass="1.007947"/>
		<Particle mass="1.007947"/>
		<Particle mass="1.007947"/>
		<Particle mass="1.007947"/>
		<Particle mass="1.007947"/>
		<Particle mass="1.007947"/>
		<Particle mass="1.007947"/>
		<Particle mass="1.007947"/>
		<Particle mass="1.007947"/>
		<Particle mass="12.01078"/>
		<Particle mass="12.01078"/>
		<Particle mass="15.99943"/>
		<Particle mass="12.01078"/>
		<Particle mass="12.01078"/>
		<Particle mass="1.007947"/>
		<Particle mass="1.007947"/>
		<Particle mass="1.007947"/>
		<Particle mass="1.007947"/>
		<Particle mass="1.007947"/>
		<Particle mass="1.007947"/>
		<Particle mass="1.007947"/>
		<Particle mass="1.007947"/>
		<Particle mass="1.007947"/>
		<Particle mass="1.007947"/>
		<Particle mass="12.01078"/>
		<Particle mass="12.01078"/>
		<Particle mass="15.99943"/>
		<Particle mass="12.01078"/>
		<Particle mass="12.01078"/>
		<Particle mass="1.007947"/>
		<Particle mass="1.007947"/>
		<Particle mass="1.007947"/>
		<Particle mass="1.007947"/>
		<Particle mass="1.007947"/>
		<Particle mass="1.007947"/>
		<Particle mass="1.007947"/>
		<Particle mass="1.007947"/>
		<Particle mass="1.007947"/>
		<Particle mass="1.007947"/>
		<Particle mass="12.01078"/>
		<Particle mass="12.01078"/>
		<Particle mass="15.99943"/>
		<Particle mass="12.01078"/>
		<Particle mass="12.01078"/>
		<Particle mass="1.007947"/>
		<Particle mass="1.007947"/>
		<Particle mass="1.007947"/>
		<Particle mass="1.007947"/>
		<Particle mass="1.007947"/>
		<Particle mass="1.007947"/>
		<Particle mass="1.007947"/>
		<Particle mass="1.007947"/>
		<Particle mass="1.007947"/>
		<Particle mass="1.007947"/>
		<Particle mass="12.01078"/>
		<Particle mass="12.01078"/>
		<Particle mass="15.99943"/>
		<Particle mass="12.01078"/>
		<Particle mass="12.01078"/>
		<Particle mass="1.007947"/>
		<Particle mass="1.007947"/>
		<Particle mass="1.007947"/>
		<Particle mass="1.007947"/>
		<Particle mass="1.007947"/>
		<Particle mass="1.007947"/>
		<Particle mass="1.007947"/>
		<Particle mass="1.007947"/>
		<Particle mass="1.007947"/>
		<Particle mass="1.007947"/>
		<Particle mass="12.01078"/>
		<Particle mass="12.01078"/>
		<Particle mass="15.99943"/>
		<Particle mass="12.01078"/>
		<Particle mass="12.01078"/>
		<Particle mass="1.007947"/>
		<Particle mass="1.007947"/>
		<Particle mass="1.007947"/>
		<Particle mass="1.007947"/>
		<Particle mass="1.007947"/>
		<Particle mass="1.007947"/>
		<Particle mass="1.007947"/>
		<Particle mass="1.007947"/>
		<Particle mass="1.007947"/>
		<Particle mass="1.007947"/>
		<Particle mass="12.01078"/>
		<Particle mass="12.01078"/>
		<Particle mass="15.99943"/>
		<Particle mass="12.01078"/>
		<Particle mass="12.01078"/>
		<Particle mass="1.007947"/>
		<Particle mass="1.007947"/>
		<Particle mass="1.007947"/>
		<Particle mass="1.007947"/>
		<Particle mass="1.007947"/>
		<Particle mass="1.007947"/>
		<Particle mass="1.007947"/>
		<Particle mass="1.007947"/>
		<Particle mass="1.007947"/>
		<Particle mass="1.007947"/>
		<Particle mass="12.01078"/>
		<Particle mass="12.01078"/>
		<Particle mass="15.99943"/>
		<Particle mass="12.01078"/>
		<Particle mass="12.01078"/>
		<Particle mass="1.007947"/>
		<Particle mass="1.007947"/>
		<Particle mass="1.007947"/>
		<Particle mass="1.007947"/>
		<Particle mass="1.007947"/>
		<Particle mass="1.007947"/>
		<Particle mass="1.007947"/>
		<Particle mass="1.007947"/>
		<Particle mass="1.007947"/>
		<Particle mass="1.007947"/>
		<Particle mass="12.01078"/>
		<Particle mass="12.01078"/>
		<Particle mass="15.99943"/>
		<Particle mass="12.01078"/>
		<Particle mass="12.01078"/>
		<Particle mass="1.007947"/>
		<Particle mass="1.007947"/>
		<Particle mass="1.007947"/>
		<Particle mass="1.007947"/>
		<Particle mass="1.007947"/>
		<Particle mass="1.007947"/>
		<Particle mass="1.007947"/>
		<Particle mass="1.007947"/>
		<Particle mass="1.007947"/>
		<Particle mass="1.007947"/>
		<Particle mass="12.01078"/>
		<Particle mass="12.01078"/>
		<Particle mass="15.99943"/>
		<Particle mass="12.01078"/>
		<Particle mass="12.01078"/>
		<Particle mass="1.007947"/>
		<Particle mass="1.007947"/>
		<Particle mass="1.007947"/>
		<Particle mass="1.007947"/>
		<Particle mass="1.007947"/>
		<Particle mass="1.007947"/>
		<Particle mass="1.007947"/>
		<Particle mass="1.007947"/>
		<Particle mass="1.007947"/>
		<Particle mass="1.007947"/>
		<Particle mass="12.01078"/>
		<Particle mass="12.01078"/>
		<Particle mass="15.99943"/>
		<Particle mass="12.01078"/>
		<Particle mass="12.01078"/>
		<Particle mass="1.007947"/>
		<Particle mass="1.007947"/>
		<Particle mass="1.007947"/>
		<Particle mass="1.007947"/>
		<Particle mass="1.007947"/>
		<Particle mass="1.007947"/>
		<Particle mass="1.007947"/>
		<Particle mass="1.007947"/>
		<Particle mass="1.007947"/>
		<Particle mass="1.007947"/>
		<Particle mass="12.01078"/>
		<Particle mass="12.01078"/>
		<Particle mass="15.99943"/>
		<Particle mass="12.01078"/>
		<Particle mass="12.01078"/>
		<Particle mass="1.007947"/>
		<Particle mass="1.007947"/>
		<Particle mass="1.007947"/>
		<Particle mass="1.007947"/>
		<Particle mass="1.007947"/>
		<Particle mass="1.007947"/>
		<Particle mass="1.007947"/>
		<Particle mass="1.007947"/>
		<Particle mass="1.007947"/>
		<Particle mass="1.007947"/>
		<Particle mass="12.01078"/>
		<Particle mass="12.01078"/>
		<Particle mass="15.99943"/>
		<Particle mass="12.01078"/>
		<Particle mass="12.01078"/>
		<Particle mass="1.007947"/>
		<Particle mass="1.007947"/>
		<Particle mass="1.007947"/>
		<Particle mass="1.007947"/>
		<Particle mass="1.007947"/>
		<Particle mass="1.007947"/>
		<Particle mass="1.007947"/>
		<Particle mass="1.007947"/>
		<Particle mass="1.007947"/>
		<Particle mass="1.007947"/>
		<Particle mass="12.01078"/>
		<Particle mass="12.01078"/>
		<Particle mass="15.99943"/>
		<Particle mass="12.01078"/>
		<Particle mass="12.01078"/>
		<Particle mass="1.007947"/>
		<Particle mass="1.007947"/>
		<Particle mass="1.007947"/>
		<Particle mass="1.007947"/>
		<Particle mass="1.007947"/>
		<Particle mass="1.007947"/>
		<Particle mass="1.007947"/>
		<Particle mass="1.007947"/>
		<Particle mass="1.007947"/>
		<Particle mass="1.007947"/>
		<Particle mass="12.01078"/>
		<Particle mass="12.01078"/>
		<Particle mass="15.99943"/>
		<Particle mass="12.01078"/>
		<Particle mass="12.01078"/>
		<Particle mass="1.007947"/>
		<Particle mass="1.007947"/>
		<Particle mass="1.007947"/>
		<Particle mass="1.007947"/>
		<Particle mass="1.007947"/>
		<Particle mass="1.007947"/>
		<Particle mass="1.007947"/>
		<Particle mass="1.007947"/>
		<Particle mass="1.007947"/>
		<Particle mass="1.007947"/>
		<Particle mass="12.01078"/>
		<Particle mass="12.01078"/>
		<Particle mass="15.99943"/>
		<Particle mass="12.01078"/>
		<Particle mass="12.01078"/>
		<Particle mass="1.007947"/>
		<Particle mass="1.007947"/>
		<Particle mass="1.007947"/>
		<Particle mass="1.007947"/>
		<Particle mass="1.007947"/>
		<Particle mass="1.007947"/>
		<Particle mass="1.007947"/>
		<Particle mass="1.007947"/>
		<Particle mass="1.007947"/>
		<Particle mass="1.007947"/>
		<Particle mass="12.01078"/>
		<Particle mass="12.01078"/>
		<Particle mass="15.99943"/>
		<Particle mass="12.01078"/>
		<Particle mass="12.01078"/>
		<Particle mass="1.007947"/>
		<Particle mass="1.007947"/>
		<Particle mass="1.007947"/>
		<Particle mass="1.007947"/>
		<Particle mass="1.007947"/>
		<Particle mass="1.007947"/>
		<Particle mass="1.007947"/>
		<Particle mass="1.007947"/>
		<Particle mass="1.007947"/>
		<Particle mass="1.007947"/>
		<Particle mass="12.01078"/>
		<Particle mass="12.01078"/>
		<Particle mass="15.99943"/>
		<Particle mass="12.01078"/>
		<Particle mass="12.01078"/>
		<Particle mass="1.007947"/>
		<Particle mass="1.007947"/>
		<Particle mass="1.007947"/>
		<Particle mass="1.007947"/>
		<Particle mass="1.007947"/>
		<Particle mass="1.007947"/>
		<Particle mass="1.007947"/>
		<Particle mass="1.007947"/>
		<Particle mass="1.007947"/>
		<Particle mass="1.007947"/>
		<Particle mass="12.01078"/>
		<Particle mass="12.01078"/>
		<Particle mass="15.99943"/>
		<Particle mass="12.01078"/>
		<Particle mass="12.01078"/>
		<Particle mass="1.007947"/>
		<Particle mass="1.007947"/>
		<Particle mass="1.007947"/>
		<Particle mass="1.007947"/>
		<Particle mass="1.007947"/>
		<Particle mass="1.007947"/>
		<Particle mass="1.007947"/>
		<Particle mass="1.007947"/>
		<Particle mass="1.007947"/>
		<Particle mass="1.007947"/>
		<Particle mass="12.01078"/>
		<Particle mass="12.01078"/>
		<Particle mass="15.99943"/>
		<Particle mass="12.01078"/>
		<Particle mass="12.01078"/>
		<Particle mass="1.007947"/>
		<Particle mass="1.007947"/>
		<Particle mass="1.007947"/>
		<Particle mass="1.007947"/>
		<Particle mass="1.007947"/>
		<Particle mass="1.007947"/>
		<Particle mass="1.007947"/>
		<Particle mass="1.007947"/>
		<Particle mass="1.007947"/>
		<Particle mass="1.007947"/>
		<Particle mass="12.01078"/>
		<Particle mass="12.01078"/>
		<Particle mass="15.99943"/>
		<Particle mass="12.01078"/>
		<Particle mass="12.01078"/>
		<Particle mass="1.007947"/>
		<Particle mass="1.007947"/>
		<Particle mass="1.007947"/>
		<Particle mass="1.007947"/>
		<Particle mass="1.007947"/>
		<Particle mass="1.007947"/>
		<Particle mass="1.007947"/>
		<Particle mass="1.007947"/>
		<Particle mass="1.007947"/>
		<Particle mass="1.007947"/>
		<Particle mass="12.01078"/>
		<Particle mass="12.01078"/>
		<Particle mass="15.99943"/>
		<Particle mass="12.01078"/>
		<Particle mass="12.01078"/>
		<Particle mass="1.007947"/>
		<Particle mass="1.007947"/>
		<Particle mass="1.007947"/>
		<Particle mass="1.007947"/>
		<Particle mass="1.007947"/>
		<Particle mass="1.007947"/>
		<Particle mass="1.007947"/>
		<Particle mass="1.007947"/>
		<Particle mass="1.007947"/>
		<Particle mass="1.007947"/>
		<Particle mass="12.01078"/>
		<Particle mass="12.01078"/>
		<Particle mass="15.99943"/>
		<Particle mass="12.01078"/>
		<Particle mass="12.01078"/>
		<Particle mass="1.007947"/>
		<Particle mass="1.007947"/>
		<Particle mass="1.007947"/>
		<Particle mass="1.007947"/>
		<Particle mass="1.007947"/>
		<Particle mass="1.007947"/>
		<Particle mass="1.007947"/>
		<Particle mass="1.007947"/>
		<Particle mass="1.007947"/>
		<Particle mass="1.007947"/>
		<Particle mass="12.01078"/>
		<Particle mass="12.01078"/>
		<Particle mass="15.99943"/>
		<Particle mass="12.01078"/>
		<Particle mass="12.01078"/>
		<Particle mass="1.007947"/>
		<Particle mass="1.007947"/>
		<Particle mass="1.007947"/>
		<Particle mass="1.007947"/>
		<Particle mass="1.007947"/>
		<Particle mass="1.007947"/>
		<Particle mass="1.007947"/>
		<Particle mass="1.007947"/>
		<Particle mass="1.007947"/>
		<Particle mass="1.007947"/>
		<Particle mass="12.01078"/>
		<Particle mass="12.01078"/>
		<Particle mass="15.99943"/>
		<Particle mass="12.01078"/>
		<Particle mass="12.01078"/>
		<Particle mass="1.007947"/>
		<Particle mass="1.007947"/>
		<Particle mass="1.007947"/>
		<Particle mass="1.007947"/>
		<Particle mass="1.007947"/>
		<Particle mass="1.007947"/>
		<Particle mass="1.007947"/>
		<Particle mass="1.007947"/>
		<Particle mass="1.007947"/>
		<Particle mass="1.007947"/>
		<Particle mass="12.01078"/>
		<Particle mass="12.01078"/>
		<Particle mass="15.99943"/>
		<Particle mass="12.01078"/>
		<Particle mass="12.01078"/>
		<Particle mass="1.007947"/>
		<Particle mass="1.007947"/>
		<Particle mass="1.007947"/>
		<Particle mass="1.007947"/>
		<Particle mass="1.007947"/>
		<Particle mass="1.007947"/>
		<Particle mass="1.007947"/>
		<Particle mass="1.007947"/>
		<Particle mass="1.007947"/>
		<Particle mass="1.007947"/>
		<Particle mass="12.01078"/>
		<Particle mass="12.01078"/>
		<Particle mass="15.99943"/>
		<Particle mass="12.01078"/>
		<Particle mass="12.01078"/>
		<Particle mass="1.007947"/>
		<Particle mass="1.007947"/>
		<Particle mass="1.007947"/>
		<Particle mass="1.007947"/>
		<Particle mass="1.007947"/>
		<Particle mass="1.007947"/>
		<Particle mass="1.007947"/>
		<Particle mass="1.007947"/>
		<Particle mass="1.007947"/>
		<Particle mass="1.007947"/>
		<Particle mass="12.01078"/>
		<Particle mass="12.01078"/>
		<Particle mass="15.99943"/>
		<Particle mass="12.01078"/>
		<Particle mass="12.01078"/>
		<Particle mass="1.007947"/>
		<Particle mass="1.007947"/>
		<Particle mass="1.007947"/>
		<Particle mass="1.007947"/>
		<Particle mass="1.007947"/>
		<Particle mass="1.007947"/>
		<Particle mass="1.007947"/>
		<Particle mass="1.007947"/>
		<Particle mass="1.007947"/>
		<Particle mass="1.007947"/>
		<Particle mass="12.01078"/>
		<Particle mass="12.01078"/>
		<Particle mass="15.99943"/>
		<Particle mass="12.01078"/>
		<Particle mass="12.01078"/>
		<Particle mass="1.007947"/>
		<Particle mass="1.007947"/>
		<Particle mass="1.007947"/>
		<Particle mass="1.007947"/>
		<Particle mass="1.007947"/>
		<Particle mass="1.007947"/>
		<Particle mass="1.007947"/>
		<Particle mass="1.007947"/>
		<Particle mass="1.007947"/>
		<Particle mass="1.007947"/>
		<Particle mass="12.01078"/>
		<Particle mass="12.01078"/>
		<Particle mass="15.99943"/>
		<Particle mass="12.01078"/>
		<Particle mass="12.01078"/>
		<Particle mass="1.007947"/>
		<Particle mass="1.007947"/>
		<Particle mass="1.007947"/>
		<Particle mass="1.007947"/>
		<Particle mass="1.007947"/>
		<Particle mass="1.007947"/>
		<Particle mass="1.007947"/>
		<Particle mass="1.007947"/>
		<Particle mass="1.007947"/>
		<Particle mass="1.007947"/>
		<Particle mass="12.01078"/>
		<Particle mass="12.01078"/>
		<Particle mass="15.99943"/>
		<Particle mass="12.01078"/>
		<Particle mass="12.01078"/>
		<Particle mass="1.007947"/>
		<Particle mass="1.007947"/>
		<Particle mass="1.007947"/>
		<Particle mass="1.007947"/>
		<Particle mass="1.007947"/>
		<Particle mass="1.007947"/>
		<Particle mass="1.007947"/>
		<Particle mass="1.007947"/>
		<Particle mass="1.007947"/>
		<Particle mass="1.007947"/>
		<Particle mass="12.01078"/>
		<Particle mass="12.01078"/>
		<Particle mass="15.99943"/>
		<Particle mass="12.01078"/>
		<Particle mass="12.01078"/>
		<Particle mass="1.007947"/>
		<Particle mass="1.007947"/>
		<Particle mass="1.007947"/>
		<Particle mass="1.007947"/>
		<Particle mass="1.007947"/>
		<Particle mass="1.007947"/>
		<Particle mass="1.007947"/>
		<Particle mass="1.007947"/>
		<Particle mass="1.007947"/>
		<Particle mass="1.007947"/>
		<Particle mass="12.01078"/>
		<Particle mass="12.01078"/>
		<Particle mass="15.99943"/>
		<Particle mass="12.01078"/>
		<Particle mass="12.01078"/>
		<Particle mass="1.007947"/>
		<Particle mass="1.007947"/>
		<Particle mass="1.007947"/>
		<Particle mass="1.007947"/>
		<Particle mass="1.007947"/>
		<Particle mass="1.007947"/>
		<Particle mass="1.007947"/>
		<Particle mass="1.007947"/>
		<Particle mass="1.007947"/>
		<Particle mass="1.007947"/>
		<Particle mass="12.01078"/>
		<Particle mass="12.01078"/>
		<Particle mass="15.99943"/>
		<Particle mass="12.01078"/>
		<Particle mass="12.01078"/>
		<Particle mass="1.007947"/>
		<Particle mass="1.007947"/>
		<Particle mass="1.007947"/>
		<Particle mass="1.007947"/>
		<Particle mass="1.007947"/>
		<Particle mass="1.007947"/>
		<Particle mass="1.007947"/>
		<Particle mass="1.007947"/>
		<Particle mass="1.007947"/>
		<Particle mass="1.007947"/>
		<Particle mass="12.01078"/>
		<Particle mass="12.01078"/>
		<Particle mass="15.99943"/>
		<Particle mass="12.01078"/>
		<Particle mass="12.01078"/>
		<Particle mass="1.007947"/>
		<Particle mass="1.007947"/>
		<Particle mass="1.007947"/>
		<Particle mass="1.007947"/>
		<Particle mass="1.007947"/>
		<Particle mass="1.007947"/>
		<Particle mass="1.007947"/>
		<Particle mass="1.007947"/>
		<Particle mass="1.007947"/>
		<Particle mass="1.007947"/>
		<Particle mass="12.01078"/>
		<Particle mass="12.01078"/>
		<Particle mass="15.99943"/>
		<Particle mass="12.01078"/>
		<Particle mass="12.01078"/>
		<Particle mass="1.007947"/>
		<Particle mass="1.007947"/>
		<Particle mass="1.007947"/>
		<Particle mass="1.007947"/>
		<Particle mass="1.007947"/>
		<Particle mass="1.007947"/>
		<Particle mass="1.007947"/>
		<Particle mass="1.007947"/>
		<Particle mass="1.007947"/>
		<Particle mass="1.007947"/>
		<Particle mass="12.01078"/>
		<Particle mass="12.01078"/>
		<Particle mass="15.99943"/>
		<Particle mass="12.01078"/>
		<Particle mass="12.01078"/>
		<Particle mass="1.007947"/>
		<Particle mass="1.007947"/>
		<Particle mass="1.007947"/>
		<Particle mass="1.007947"/>
		<Particle mass="1.007947"/>
		<Particle mass="1.007947"/>
		<Particle mass="1.007947"/>
		<Particle mass="1.007947"/>
		<Particle mass="1.007947"/>
		<Particle mass="1.007947"/>
		<Particle mass="12.01078"/>
		<Particle mass="12.01078"/>
		<Particle mass="15.99943"/>
		<Particle mass="12.01078"/>
		<Particle mass="12.01078"/>
		<Particle mass="1.007947"/>
		<Particle mass="1.007947"/>
		<Particle mass="1.007947"/>
		<Particle mass="1.007947"/>
		<Particle mass="1.007947"/>
		<Particle mass="1.007947"/>
		<Particle mass="1.007947"/>
		<Particle mass="1.007947"/>
		<Particle mass="1.007947"/>
		<Particle mass="1.007947"/>
		<Particle mass="12.01078"/>
		<Particle mass="12.01078"/>
		<Particle mass="15.99943"/>
		<Particle mass="12.01078"/>
		<Particle mass="12.01078"/>
		<Particle mass="1.007947"/>
		<Particle mass="1.007947"/>
		<Particle mass="1.007947"/>
		<Particle mass="1.007947"/>
		<Particle mass="1.007947"/>
		<Particle mass="1.007947"/>
		<Particle mass="1.007947"/>
		<Particle mass="1.007947"/>
		<Particle mass="1.007947"/>
		<Particle mass="1.007947"/>
		<Particle mass="12.01078"/>
		<Particle mass="12.01078"/>
		<Particle mass="15.99943"/>
		<Particle mass="12.01078"/>
		<Particle mass="12.01078"/>
		<Particle mass="1.007947"/>
		<Particle mass="1.007947"/>
		<Particle mass="1.007947"/>
		<Particle mass="1.007947"/>
		<Particle mass="1.007947"/>
		<Particle mass="1.007947"/>
		<Particle mass="1.007947"/>
		<Particle mass="1.007947"/>
		<Particle mass="1.007947"/>
		<Particle mass="1.007947"/>
		<Particle mass="12.01078"/>
		<Particle mass="12.01078"/>
		<Particle mass="15.99943"/>
		<Particle mass="12.01078"/>
		<Particle mass="12.01078"/>
		<Particle mass="1.007947"/>
		<Particle mass="1.007947"/>
		<Particle mass="1.007947"/>
		<Particle mass="1.007947"/>
		<Particle mass="1.007947"/>
		<Particle mass="1.007947"/>
		<Particle mass="1.007947"/>
		<Particle mass="1.007947"/>
		<Particle mass="1.007947"/>
		<Particle mass="1.007947"/>
		<Particle mass="12.01078"/>
		<Particle mass="12.01078"/>
		<Particle mass="15.99943"/>
		<Particle mass="12.01078"/>
		<Particle mass="12.01078"/>
		<Particle mass="1.007947"/>
		<Particle mass="1.007947"/>
		<Particle mass="1.007947"/>
		<Particle mass="1.007947"/>
		<Particle mass="1.007947"/>
		<Particle mass="1.007947"/>
		<Particle mass="1.007947"/>
		<Particle mass="1.007947"/>
		<Particle mass="1.007947"/>
		<Particle mass="1.007947"/>
		<Particle mass="12.01078"/>
		<Particle mass="12.01078"/>
		<Particle mass="15.99943"/>
		<Particle mass="12.01078"/>
		<Particle mass="12.01078"/>
		<Particle mass="1.007947"/>
		<Particle mass="1.007947"/>
		<Particle mass="1.007947"/>
		<Particle mass="1.007947"/>
		<Particle mass="1.007947"/>
		<Particle mass="1.007947"/>
		<Particle mass="1.007947"/>
		<Particle mass="1.007947"/>
		<Particle mass="1.007947"/>
		<Particle mass="1.007947"/>
		<Particle mass="12.01078"/>
		<Particle mass="12.01078"/>
		<Particle mass="15.99943"/>
		<Particle mass="12.01078"/>
		<Particle mass="12.01078"/>
		<Particle mass="1.007947"/>
		<Particle mass="1.007947"/>
		<Particle mass="1.007947"/>
		<Particle mass="1.007947"/>
		<Particle mass="1.007947"/>
		<Particle mass="1.007947"/>
		<Particle mass="1.007947"/>
		<Particle mass="1.007947"/>
		<Particle mass="1.007947"/>
		<Particle mass="1.007947"/>
		<Particle mass="12.01078"/>
		<Particle mass="12.01078"/>
		<Particle mass="15.99943"/>
		<Particle mass="12.01078"/>
		<Particle mass="12.01078"/>
		<Particle mass="1.007947"/>
		<Particle mass="1.007947"/>
		<Particle mass="1.007947"/>
		<Particle mass="1.007947"/>
		<Particle mass="1.007947"/>
		<Particle mass="1.007947"/>
		<Particle mass="1.007947"/>
		<Particle mass="1.007947"/>
		<Particle mass="1.007947"/>
		<Particle mass="1.007947"/>
		<Particle mass="12.01078"/>
		<Particle mass="12.01078"/>
		<Particle mass="15.99943"/>
		<Particle mass="12.01078"/>
		<Particle mass="12.01078"/>
		<Particle mass="1.007947"/>
		<Particle mass="1.007947"/>
		<Particle mass="1.007947"/>
		<Particle mass="1.007947"/>
		<Particle mass="1.007947"/>
		<Particle mass="1.007947"/>
		<Particle mass="1.007947"/>
		<Particle mass="1.007947"/>
		<Particle mass="1.007947"/>
		<Particle mass="1.007947"/>
		<Particle mass="12.01078"/>
		<Particle mass="12.01078"/>
		<Particle mass="15.99943"/>
		<Particle mass="12.01078"/>
		<Particle mass="12.01078"/>
		<Particle mass="1.007947"/>
		<Particle mass="1.007947"/>
		<Particle mass="1.007947"/>
		<Particle mass="1.007947"/>
		<Particle mass="1.007947"/>
		<Particle mass="1.007947"/>
		<Particle mass="1.007947"/>
		<Particle mass="1.007947"/>
		<Particle mass="1.007947"/>
		<Particle mass="1.007947"/>
		<Particle mass="12.01078"/>
		<Particle mass="12.01078"/>
		<Particle mass="15.99943"/>
		<Particle mass="12.01078"/>
		<Particle mass="12.01078"/>
		<Particle mass="1.007947"/>
		<Particle mass="1.007947"/>
		<Particle mass="1.007947"/>
		<Particle mass="1.007947"/>
		<Particle mass="1.007947"/>
		<Particle mass="1.007947"/>
		<Particle mass="1.007947"/>
		<Particle mass="1.007947"/>
		<Particle mass="1.007947"/>
		<Particle mass="1.007947"/>
		<Particle mass="12.01078"/>
		<Particle mass="12.01078"/>
		<Particle mass="15.99943"/>
		<Particle mass="12.01078"/>
		<Particle mass="12.01078"/>
		<Particle mass="1.007947"/>
		<Particle mass="1.007947"/>
		<Particle mass="1.007947"/>
		<Particle mass="1.007947"/>
		<Particle mass="1.007947"/>
		<Particle mass="1.007947"/>
		<Particle mass="1.007947"/>
		<Particle mass="1.007947"/>
		<Particle mass="1.007947"/>
		<Particle mass="1.007947"/>
		<Particle mass="12.01078"/>
		<Particle mass="12.01078"/>
		<Particle mass="15.99943"/>
		<Particle mass="12.01078"/>
		<Particle mass="12.01078"/>
		<Particle mass="1.007947"/>
		<Particle mass="1.007947"/>
		<Particle mass="1.007947"/>
		<Particle mass="1.007947"/>
		<Particle mass="1.007947"/>
		<Particle mass="1.007947"/>
		<Particle mass="1.007947"/>
		<Particle mass="1.007947"/>
		<Particle mass="1.007947"/>
		<Particle mass="1.007947"/>
		<Particle mass="12.01078"/>
		<Particle mass="12.01078"/>
		<Particle mass="15.99943"/>
		<Particle mass="12.01078"/>
		<Particle mass="12.01078"/>
		<Particle mass="1.007947"/>
		<Particle mass="1.007947"/>
		<Particle mass="1.007947"/>
		<Particle mass="1.007947"/>
		<Particle mass="1.007947"/>
		<Particle mass="1.007947"/>
		<Particle mass="1.007947"/>
		<Particle mass="1.007947"/>
		<Particle mass="1.007947"/>
		<Particle mass="1.007947"/>
		<Particle mass="12.01078"/>
		<Particle mass="12.01078"/>
		<Particle mass="15.99943"/>
		<Particle mass="12.01078"/>
		<Particle mass="12.01078"/>
		<Particle mass="1.007947"/>
		<Particle mass="1.007947"/>
		<Particle mass="1.007947"/>
		<Particle mass="1.007947"/>
		<Particle mass="1.007947"/>
		<Particle mass="1.007947"/>
		<Particle mass="1.007947"/>
		<Particle mass="1.007947"/>
		<Particle mass="1.007947"/>
		<Particle mass="1.007947"/>
		<Particle mass="12.01078"/>
		<Particle mass="12.01078"/>
		<Particle mass="15.99943"/>
		<Particle mass="12.01078"/>
		<Particle mass="12.01078"/>
		<Particle mass="1.007947"/>
		<Particle mass="1.007947"/>
		<Particle mass="1.007947"/>
		<Particle mass="1.007947"/>
		<Particle mass="1.007947"/>
		<Particle mass="1.007947"/>
		<Particle mass="1.007947"/>
		<Particle mass="1.007947"/>
		<Particle mass="1.007947"/>
		<Particle mass="1.007947"/>
		<Particle mass="12.01078"/>
		<Particle mass="12.01078"/>
		<Particle mass="15.99943"/>
		<Particle mass="12.01078"/>
		<Particle mass="12.01078"/>
		<Particle mass="1.007947"/>
		<Particle mass="1.007947"/>
		<Particle mass="1.007947"/>
		<Particle mass="1.007947"/>
		<Particle mass="1.007947"/>
		<Particle mass="1.007947"/>
		<Particle mass="1.007947"/>
		<Particle mass="1.007947"/>
		<Particle mass="1.007947"/>
		<Particle mass="1.007947"/>
		<Particle mass="12.01078"/>
		<Particle mass="12.01078"/>
		<Particle mass="15.99943"/>
		<Particle mass="12.01078"/>
		<Particle mass="12.01078"/>
		<Particle mass="1.007947"/>
		<Particle mass="1.007947"/>
		<Particle mass="1.007947"/>
		<Particle mass="1.007947"/>
		<Particle mass="1.007947"/>
		<Particle mass="1.007947"/>
		<Particle mass="1.007947"/>
		<Particle mass="1.007947"/>
		<Particle mass="1.007947"/>
		<Particle mass="1.007947"/>
		<Particle mass="12.01078"/>
		<Particle mass="12.01078"/>
		<Particle mass="15.99943"/>
		<Particle mass="12.01078"/>
		<Particle mass="12.01078"/>
		<Particle mass="1.007947"/>
		<Particle mass="1.007947"/>
		<Particle mass="1.007947"/>
		<Particle mass="1.007947"/>
		<Particle mass="1.007947"/>
		<Particle mass="1.007947"/>
		<Particle mass="1.007947"/>
		<Particle mass="1.007947"/>
		<Particle mass="1.007947"/>
		<Particle mass="1.007947"/>
		<Particle mass="12.01078"/>
		<Particle mass="12.01078"/>
		<Particle mass="15.99943"/>
		<Particle mass="12.01078"/>
		<Particle mass="12.01078"/>
		<Particle mass="1.007947"/>
		<Particle mass="1.007947"/>
		<Particle mass="1.007947"/>
		<Particle mass="1.007947"/>
		<Particle mass="1.007947"/>
		<Particle mass="1.007947"/>
		<Particle mass="1.007947"/>
		<Particle mass="1.007947"/>
		<Particle mass="1.007947"/>
		<Particle mass="1.007947"/>
		<Particle mass="12.01078"/>
		<Particle mass="12.01078"/>
		<Particle mass="15.99943"/>
		<Particle mass="12.01078"/>
		<Particle mass="12.01078"/>
		<Particle mass="1.007947"/>
		<Particle mass="1.007947"/>
		<Particle mass="1.007947"/>
		<Particle mass="1.007947"/>
		<Particle mass="1.007947"/>
		<Particle mass="1.007947"/>
		<Particle mass="1.007947"/>
		<Particle mass="1.007947"/>
		<Particle mass="1.007947"/>
		<Particle mass="1.007947"/>
		<Particle mass="12.01078"/>
		<Particle mass="12.01078"/>
		<Particle mass="15.99943"/>
		<Particle mass="12.01078"/>
		<Particle mass="12.01078"/>
		<Particle mass="1.007947"/>
		<Particle mass="1.007947"/>
		<Particle mass="1.007947"/>
		<Particle mass="1.007947"/>
		<Particle mass="1.007947"/>
		<Particle mass="1.007947"/>
		<Particle mass="1.007947"/>
		<Particle mass="1.007947"/>
		<Particle mass="1.007947"/>
		<Particle mass="1.007947"/>
		<Particle mass="12.01078"/>
		<Particle mass="12.01078"/>
		<Particle mass="15.99943"/>
		<Particle mass="12.01078"/>
		<Particle mass="12.01078"/>
		<Particle mass="1.007947"/>
		<Particle mass="1.007947"/>
		<Particle mass="1.007947"/>
		<Particle mass="1.007947"/>
		<Particle mass="1.007947"/>
		<Particle mass="1.007947"/>
		<Particle mass="1.007947"/>
		<Particle mass="1.007947"/>
		<Particle mass="1.007947"/>
		<Particle mass="1.007947"/>
		<Particle mass="12.01078"/>
		<Particle mass="12.01078"/>
		<Particle mass="15.99943"/>
		<Particle mass="12.01078"/>
		<Particle mass="12.01078"/>
		<Particle mass="1.007947"/>
		<Particle mass="1.007947"/>
		<Particle mass="1.007947"/>
		<Particle mass="1.007947"/>
		<Particle mass="1.007947"/>
		<Particle mass="1.007947"/>
		<Particle mass="1.007947"/>
		<Particle mass="1.007947"/>
		<Particle mass="1.007947"/>
		<Particle mass="1.007947"/>
		<Particle mass="12.01078"/>
		<Particle mass="12.01078"/>
		<Particle mass="15.99943"/>
		<Particle mass="12.01078"/>
		<Particle mass="12.01078"/>
		<Particle mass="1.007947"/>
		<Particle mass="1.007947"/>
		<Particle mass="1.007947"/>
		<Particle mass="1.007947"/>
		<Particle mass="1.007947"/>
		<Particle mass="1.007947"/>
		<Particle mass="1.007947"/>
		<Particle mass="1.007947"/>
		<Particle mass="1.007947"/>
		<Particle mass="1.007947"/>
		<Particle mass="12.01078"/>
		<Particle mass="12.01078"/>
		<Particle mass="15.99943"/>
		<Particle mass="12.01078"/>
		<Particle mass="12.01078"/>
		<Particle mass="1.007947"/>
		<Particle mass="1.007947"/>
		<Particle mass="1.007947"/>
		<Particle mass="1.007947"/>
		<Particle mass="1.007947"/>
		<Particle mass="1.007947"/>
		<Particle mass="1.007947"/>
		<Particle mass="1.007947"/>
		<Particle mass="1.007947"/>
		<Particle mass="1.007947"/>
		<Particle mass="12.01078"/>
		<Particle mass="12.01078"/>
		<Particle mass="15.99943"/>
		<Particle mass="12.01078"/>
		<Particle mass="12.01078"/>
		<Particle mass="1.007947"/>
		<Particle mass="1.007947"/>
		<Particle mass="1.007947"/>
		<Particle mass="1.007947"/>
		<Particle mass="1.007947"/>
		<Particle mass="1.007947"/>
		<Particle mass="1.007947"/>
		<Particle mass="1.007947"/>
		<Particle mass="1.007947"/>
		<Particle mass="1.007947"/>
		<Particle mass="12.01078"/>
		<Particle mass="12.01078"/>
		<Particle mass="15.99943"/>
		<Particle mass="12.01078"/>
		<Particle mass="12.01078"/>
		<Particle mass="1.007947"/>
		<Particle mass="1.007947"/>
		<Particle mass="1.007947"/>
		<Particle mass="1.007947"/>
		<Particle mass="1.007947"/>
		<Particle mass="1.007947"/>
		<Particle mass="1.007947"/>
		<Particle mass="1.007947"/>
		<Particle mass="1.007947"/>
		<Particle mass="1.007947"/>
		<Particle mass="12.01078"/>
		<Particle mass="12.01078"/>
		<Particle mass="15.99943"/>
		<Particle mass="12.01078"/>
		<Particle mass="12.01078"/>
		<Particle mass="1.007947"/>
		<Particle mass="1.007947"/>
		<Particle mass="1.007947"/>
		<Particle mass="1.007947"/>
		<Particle mass="1.007947"/>
		<Particle mass="1.007947"/>
		<Particle mass="1.007947"/>
		<Particle mass="1.007947"/>
		<Particle mass="1.007947"/>
		<Particle mass="1.007947"/>
		<Particle mass="12.01078"/>
		<Particle mass="12.01078"/>
		<Particle mass="15.99943"/>
		<Particle mass="12.01078"/>
		<Particle mass="12.01078"/>
		<Particle mass="1.007947"/>
		<Particle mass="1.007947"/>
		<Particle mass="1.007947"/>
		<Particle mass="1.007947"/>
		<Particle mass="1.007947"/>
		<Particle mass="1.007947"/>
		<Particle mass="1.007947"/>
		<Particle mass="1.007947"/>
		<Particle mass="1.007947"/>
		<Particle mass="1.007947"/>
		<Particle mass="12.01078"/>
		<Particle mass="12.01078"/>
		<Particle mass="15.99943"/>
		<Particle mass="12.01078"/>
		<Particle mass="12.01078"/>
		<Particle mass="1.007947"/>
		<Particle mass="1.007947"/>
		<Particle mass="1.007947"/>
		<Particle mass="1.007947"/>
		<Particle mass="1.007947"/>
		<Particle mass="1.007947"/>
		<Particle mass="1.007947"/>
		<Particle mass="1.007947"/>
		<Particle mass="1.007947"/>
		<Particle mass="1.007947"/>
		<Particle mass="12.01078"/>
		<Particle mass="12.01078"/>
		<Particle mass="15.99943"/>
		<Particle mass="12.01078"/>
		<Particle mass="12.01078"/>
		<Particle mass="1.007947"/>
		<Particle mass="1.007947"/>
		<Particle mass="1.007947"/>
		<Particle mass="1.007947"/>
		<Particle mass="1.007947"/>
		<Particle mass="1.007947"/>
		<Particle mass="1.007947"/>
		<Particle mass="1.007947"/>
		<Particle mass="1.007947"/>
		<Particle mass="1.007947"/>
		<Particle mass="12.01078"/>
		<Particle mass="12.01078"/>
		<Particle mass="15.99943"/>
		<Particle mass="12.01078"/>
		<Particle mass="12.01078"/>
		<Particle mass="1.007947"/>
		<Particle mass="1.007947"/>
		<Particle mass="1.007947"/>
		<Particle mass="1.007947"/>
		<Particle mass="1.007947"/>
		<Particle mass="1.007947"/>
		<Particle mass="1.007947"/>
		<Particle mass="1.007947"/>
		<Particle mass="1.007947"/>
		<Particle mass="1.007947"/>
		<Particle mass="12.01078"/>
		<Particle mass="12.01078"/>
		<Particle mass="15.99943"/>
		<Particle mass="12.01078"/>
		<Particle mass="12.01078"/>
		<Particle mass="1.007947"/>
		<Particle mass="1.007947"/>
		<Particle mass="1.007947"/>
		<Particle mass="1.007947"/>
		<Particle mass="1.007947"/>
		<Particle mass="1.007947"/>
		<Particle mass="1.007947"/>
		<Particle mass="1.007947"/>
		<Particle mass="1.007947"/>
		<Particle mass="1.007947"/>
		<Particle mass="12.01078"/>
		<Particle mass="12.01078"/>
		<Particle mass="15.99943"/>
		<Particle mass="12.01078"/>
		<Particle mass="12.01078"/>
		<Particle mass="1.007947"/>
		<Particle mass="1.007947"/>
		<Particle mass="1.007947"/>
		<Particle mass="1.007947"/>
		<Particle mass="1.007947"/>
		<Particle mass="1.007947"/>
		<Particle mass="1.007947"/>
		<Particle mass="1.007947"/>
		<Particle mass="1.007947"/>
		<Particle mass="1.007947"/>
		<Particle mass="12.01078"/>
		<Particle mass="12.01078"/>
		<Particle mass="15.99943"/>
		<Particle mass="12.01078"/>
		<Particle mass="12.01078"/>
		<Particle mass="1.007947"/>
		<Particle mass="1.007947"/>
		<Particle mass="1.007947"/>
		<Particle mass="1.007947"/>
		<Particle mass="1.007947"/>
		<Particle mass="1.007947"/>
		<Particle mass="1.007947"/>
		<Particle mass="1.007947"/>
		<Particle mass="1.007947"/>
		<Particle mass="1.007947"/>
		<Particle mass="12.01078"/>
		<Particle mass="12.01078"/>
		<Particle mass="15.99943"/>
		<Particle mass="12.01078"/>
		<Particle mass="12.01078"/>
		<Particle mass="1.007947"/>
		<Particle mass="1.007947"/>
		<Particle mass="1.007947"/>
		<Particle mass="1.007947"/>
		<Particle mass="1.007947"/>
		<Particle mass="1.007947"/>
		<Particle mass="1.007947"/>
		<Particle mass="1.007947"/>
		<Particle mass="1.007947"/>
		<Particle mass="1.007947"/>
		<Particle mass="12.01078"/>
		<Particle mass="12.01078"/>
		<Particle mass="15.99943"/>
		<Particle mass="12.01078"/>
		<Particle mass="12.01078"/>
		<Particle mass="1.007947"/>
		<Particle mass="1.007947"/>
		<Particle mass="1.007947"/>
		<Particle mass="1.007947"/>
		<Particle mass="1.007947"/>
		<Particle mass="1.007947"/>
		<Particle mass="1.007947"/>
		<Particle mass="1.007947"/>
		<Particle mass="1.007947"/>
		<Particle mass="1.007947"/>
		<Particle mass="12.01078"/>
		<Particle mass="12.01078"/>
		<Particle mass="15.99943"/>
		<Particle mass="12.01078"/>
		<Particle mass="12.01078"/>
		<Particle mass="1.007947"/>
		<Particle mass="1.007947"/>
		<Particle mass="1.007947"/>
		<Particle mass="1.007947"/>
		<Particle mass="1.007947"/>
		<Particle mass="1.007947"/>
		<Particle mass="1.007947"/>
		<Particle mass="1.007947"/>
		<Particle mass="1.007947"/>
		<Particle mass="1.007947"/>
		<Particle mass="12.01078"/>
		<Particle mass="12.01078"/>
		<Particle mass="15.99943"/>
		<Particle mass="12.01078"/>
		<Particle mass="12.01078"/>
		<Particle mass="1.007947"/>
		<Particle mass="1.007947"/>
		<Particle mass="1.007947"/>
		<Particle mass="1.007947"/>
		<Particle mass="1.007947"/>
		<Particle mass="1.007947"/>
		<Particle mass="1.007947"/>
		<Particle mass="1.007947"/>
		<Particle mass="1.007947"/>
		<Particle mass="1.007947"/>
		<Particle mass="12.01078"/>
		<Particle mass="12.01078"/>
		<Particle mass="15.99943"/>
		<Particle mass="12.01078"/>
		<Particle mass="12.01078"/>
		<Particle mass="1.007947"/>
		<Particle mass="1.007947"/>
		<Particle mass="1.007947"/>
		<Particle mass="1.007947"/>
		<Particle mass="1.007947"/>
		<Particle mass="1.007947"/>
		<Particle mass="1.007947"/>
		<Particle mass="1.007947"/>
		<Particle mass="1.007947"/>
		<Particle mass="1.007947"/>
		<Particle mass="12.01078"/>
		<Particle mass="12.01078"/>
		<Particle mass="15.99943"/>
		<Particle mass="12.01078"/>
		<Particle mass="12.01078"/>
		<Particle mass="1.007947"/>
		<Particle mass="1.007947"/>
		<Particle mass="1.007947"/>
		<Particle mass="1.007947"/>
		<Particle mass="1.007947"/>
		<Particle mass="1.007947"/>
		<Particle mass="1.007947"/>
		<Particle mass="1.007947"/>
		<Particle mass="1.007947"/>
		<Particle mass="1.007947"/>
		<Particle mass="12.01078"/>
		<Particle mass="12.01078"/>
		<Particle mass="15.99943"/>
		<Particle mass="12.01078"/>
		<Particle mass="12.01078"/>
		<Particle mass="1.007947"/>
		<Particle mass="1.007947"/>
		<Particle mass="1.007947"/>
		<Particle mass="1.007947"/>
		<Particle mass="1.007947"/>
		<Particle mass="1.007947"/>
		<Particle mass="1.007947"/>
		<Particle mass="1.007947"/>
		<Particle mass="1.007947"/>
		<Particle mass="1.007947"/>
		<Particle mass="12.01078"/>
		<Particle mass="12.01078"/>
		<Particle mass="15.99943"/>
		<Particle mass="12.01078"/>
		<Particle mass="12.01078"/>
		<Particle mass="1.007947"/>
		<Particle mass="1.007947"/>
		<Particle mass="1.007947"/>
		<Particle mass="1.007947"/>
		<Particle mass="1.007947"/>
		<Particle mass="1.007947"/>
		<Particle mass="1.007947"/>
		<Particle mass="1.007947"/>
		<Particle mass="1.007947"/>
		<Particle mass="1.007947"/>
		<Particle mass="12.01078"/>
		<Particle mass="12.01078"/>
		<Particle mass="15.99943"/>
		<Particle mass="12.01078"/>
		<Particle mass="12.01078"/>
		<Particle mass="1.007947"/>
		<Particle mass="1.007947"/>
		<Particle mass="1.007947"/>
		<Particle mass="1.007947"/>
		<Particle mass="1.007947"/>
		<Particle mass="1.007947"/>
		<Particle mass="1.007947"/>
		<Particle mass="1.007947"/>
		<Particle mass="1.007947"/>
		<Particle mass="1.007947"/>
		<Particle mass="12.01078"/>
		<Particle mass="12.01078"/>
		<Particle mass="15.99943"/>
		<Particle mass="12.01078"/>
		<Particle mass="12.01078"/>
		<Particle mass="1.007947"/>
		<Particle mass="1.007947"/>
		<Particle mass="1.007947"/>
		<Particle mass="1.007947"/>
		<Particle mass="1.007947"/>
		<Particle mass="1.007947"/>
		<Particle mass="1.007947"/>
		<Particle mass="1.007947"/>
		<Particle mass="1.007947"/>
		<Particle mass="1.007947"/>
		<Particle mass="12.01078"/>
		<Particle mass="12.01078"/>
		<Particle mass="15.99943"/>
		<Particle mass="12.01078"/>
		<Particle mass="12.01078"/>
		<Particle mass="1.007947"/>
		<Particle mass="1.007947"/>
		<Particle mass="1.007947"/>
		<Particle mass="1.007947"/>
		<Particle mass="1.007947"/>
		<Particle mass="1.007947"/>
		<Particle mass="1.007947"/>
		<Particle mass="1.007947"/>
		<Particle mass="1.007947"/>
		<Particle mass="1.007947"/>
		<Particle mass="12.01078"/>
		<Particle mass="12.01078"/>
		<Particle mass="15.99943"/>
		<Particle mass="12.01078"/>
		<Particle mass="12.01078"/>
		<Particle mass="1.007947"/>
		<Particle mass="1.007947"/>
		<Particle mass="1.007947"/>
		<Particle mass="1.007947"/>
		<Particle mass="1.007947"/>
		<Particle mass="1.007947"/>
		<Particle mass="1.007947"/>
		<Particle mass="1.007947"/>
		<Particle mass="1.007947"/>
		<Particle mass="1.007947"/>
		<Particle mass="12.01078"/>
		<Particle mass="12.01078"/>
		<Particle mass="15.99943"/>
		<Particle mass="12.01078"/>
		<Particle mass="12.01078"/>
		<Particle mass="1.007947"/>
		<Particle mass="1.007947"/>
		<Particle mass="1.007947"/>
		<Particle mass="1.007947"/>
		<Particle mass="1.007947"/>
		<Particle mass="1.007947"/>
		<Particle mass="1.007947"/>
		<Particle mass="1.007947"/>
		<Particle mass="1.007947"/>
		<Particle mass="1.007947"/>
		<Particle mass="12.01078"/>
		<Particle mass="12.01078"/>
		<Particle mass="15.99943"/>
		<Particle mass="12.01078"/>
		<Particle mass="12.01078"/>
		<Particle mass="1.007947"/>
		<Particle mass="1.007947"/>
		<Particle mass="1.007947"/>
		<Particle mass="1.007947"/>
		<Particle mass="1.007947"/>
		<Particle mass="1.007947"/>
		<Particle mass="1.007947"/>
		<Particle mass="1.007947"/>
		<Particle mass="1.007947"/>
		<Particle mass="1.007947"/>
		<Particle mass="12.01078"/>
		<Particle mass="12.01078"/>
		<Particle mass="15.99943"/>
		<Particle mass="12.01078"/>
		<Particle mass="12.01078"/>
		<Particle mass="1.007947"/>
		<Particle mass="1.007947"/>
		<Particle mass="1.007947"/>
		<Particle mass="1.007947"/>
		<Particle mass="1.007947"/>
		<Particle mass="1.007947"/>
		<Particle mass="1.007947"/>
		<Particle mass="1.007947"/>
		<Particle mass="1.007947"/>
		<Particle mass="1.007947"/>
		<Particle mass="12.01078"/>
		<Particle mass="12.01078"/>
		<Particle mass="15.99943"/>
		<Particle mass="12.01078"/>
		<Particle mass="12.01078"/>
		<Particle mass="1.007947"/>
		<Particle mass="1.007947"/>
		<Particle mass="1.007947"/>
		<Particle mass="1.007947"/>
		<Particle mass="1.007947"/>
		<Particle mass="1.007947"/>
		<Particle mass="1.007947"/>
		<Particle mass="1.007947"/>
		<Particle mass="1.007947"/>
		<Particle mass="1.007947"/>
		<Particle mass="12.01078"/>
		<Particle mass="12.01078"/>
		<Particle mass="15.99943"/>
		<Particle mass="12.01078"/>
		<Particle mass="12.01078"/>
		<Particle mass="1.007947"/>
		<Particle mass="1.007947"/>
		<Particle mass="1.007947"/>
		<Particle mass="1.007947"/>
		<Particle mass="1.007947"/>
		<Particle mass="1.007947"/>
		<Particle mass="1.007947"/>
		<Particle mass="1.007947"/>
		<Particle mass="1.007947"/>
		<Particle mass="1.007947"/>
		<Particle mass="12.01078"/>
		<Particle mass="12.01078"/>
		<Particle mass="15.99943"/>
		<Particle mass="12.01078"/>
		<Particle mass="12.01078"/>
		<Particle mass="1.007947"/>
		<Particle mass="1.007947"/>
		<Particle mass="1.007947"/>
		<Particle mass="1.007947"/>
		<Particle mass="1.007947"/>
		<Particle mass="1.007947"/>
		<Particle mass="1.007947"/>
		<Particle mass="1.007947"/>
		<Particle mass="1.007947"/>
		<Particle mass="1.007947"/>
		<Particle mass="12.01078"/>
		<Particle mass="12.01078"/>
		<Particle mass="15.99943"/>
		<Particle mass="12.01078"/>
		<Particle mass="12.01078"/>
		<Particle mass="1.007947"/>
		<Particle mass="1.007947"/>
		<Particle mass="1.007947"/>
		<Particle mass="1.007947"/>
		<Particle mass="1.007947"/>
		<Particle mass="1.007947"/>
		<Particle mass="1.007947"/>
		<Particle mass="1.007947"/>
		<Particle mass="1.007947"/>
		<Particle mass="1.007947"/>
		<Particle mass="12.01078"/>
		<Particle mass="12.01078"/>
		<Particle mass="15.99943"/>
		<Particle mass="12.01078"/>
		<Particle mass="12.01078"/>
		<Particle mass="1.007947"/>
		<Particle mass="1.007947"/>
		<Particle mass="1.007947"/>
		<Particle mass="1.007947"/>
		<Particle mass="1.007947"/>
		<Particle mass="1.007947"/>
		<Particle mass="1.007947"/>
		<Particle mass="1.007947"/>
		<Particle mass="1.007947"/>
		<Particle mass="1.007947"/>
		<Particle mass="12.01078"/>
		<Particle mass="12.01078"/>
		<Particle mass="15.99943"/>
		<Particle mass="12.01078"/>
		<Particle mass="12.01078"/>
		<Particle mass="1.007947"/>
		<Particle mass="1.007947"/>
		<Particle mass="1.007947"/>
		<Particle mass="1.007947"/>
		<Particle mass="1.007947"/>
		<Particle mass="1.007947"/>
		<Particle mass="1.007947"/>
		<Particle mass="1.007947"/>
		<Particle mass="1.007947"/>
		<Particle mass="1.007947"/>
		<Particle mass="12.01078"/>
		<Particle mass="12.01078"/>
		<Particle mass="15.99943"/>
		<Particle mass="12.01078"/>
		<Particle mass="12.01078"/>
		<Particle mass="1.007947"/>
		<Particle mass="1.007947"/>
		<Particle mass="1.007947"/>
		<Particle mass="1.007947"/>
		<Particle mass="1.007947"/>
		<Particle mass="1.007947"/>
		<Particle mass="1.007947"/>
		<Particle mass="1.007947"/>
		<Particle mass="1.007947"/>
		<Particle mass="1.007947"/>
		<Particle mass="12.01078"/>
		<Particle mass="12.01078"/>
		<Particle mass="15.99943"/>
		<Particle mass="12.01078"/>
		<Particle mass="12.01078"/>
		<Particle mass="1.007947"/>
		<Particle mass="1.007947"/>
		<Particle mass="1.007947"/>
		<Particle mass="1.007947"/>
		<Particle mass="1.007947"/>
		<Particle mass="1.007947"/>
		<Particle mass="1.007947"/>
		<Particle mass="1.007947"/>
		<Particle mass="1.007947"/>
		<Particle mass="1.007947"/>
		<Particle mass="12.01078"/>
		<Particle mass="12.01078"/>
		<Particle mass="15.99943"/>
		<Particle mass="12.01078"/>
		<Particle mass="12.01078"/>
		<Particle mass="1.007947"/>
		<Particle mass="1.007947"/>
		<Particle mass="1.007947"/>
		<Particle mass="1.007947"/>
		<Particle mass="1.007947"/>
		<Particle mass="1.007947"/>
		<Particle mass="1.007947"/>
		<Particle mass="1.007947"/>
		<Particle mass="1.007947"/>
		<Particle mass="1.007947"/>
		<Particle mass="12.01078"/>
		<Particle mass="12.01078"/>
		<Particle mass="15.99943"/>
		<Particle mass="12.01078"/>
		<Particle mass="12.01078"/>
		<Particle mass="1.007947"/>
		<Particle mass="1.007947"/>
		<Particle mass="1.007947"/>
		<Particle mass="1.007947"/>
		<Particle mass="1.007947"/>
		<Particle mass="1.007947"/>
		<Particle mass="1.007947"/>
		<Particle mass="1.007947"/>
		<Particle mass="1.007947"/>
		<Particle mass="1.007947"/>
		<Particle mass="12.01078"/>
		<Particle mass="12.01078"/>
		<Particle mass="15.99943"/>
		<Particle mass="12.01078"/>
		<Particle mass="12.01078"/>
		<Particle mass="1.007947"/>
		<Particle mass="1.007947"/>
		<Particle mass="1.007947"/>
		<Particle mass="1.007947"/>
		<Particle mass="1.007947"/>
		<Particle mass="1.007947"/>
		<Particle mass="1.007947"/>
		<Particle mass="1.007947"/>
		<Particle mass="1.007947"/>
		<Particle mass="1.007947"/>
		<Particle mass="12.01078"/>
		<Particle mass="12.01078"/>
		<Particle mass="15.99943"/>
		<Particle mass="12.01078"/>
		<Particle mass="12.01078"/>
		<Particle mass="1.007947"/>
		<Particle mass="1.007947"/>
		<Particle mass="1.007947"/>
		<Particle mass="1.007947"/>
		<Particle mass="1.007947"/>
		<Particle mass="1.007947"/>
		<Particle mass="1.007947"/>
		<Particle mass="1.007947"/>
		<Particle mass="1.007947"/>
		<Particle mass="1.007947"/>
		<Particle mass="12.01078"/>
		<Particle mass="12.01078"/>
		<Particle mass="15.99943"/>
		<Particle mass="12.01078"/>
		<Particle mass="12.01078"/>
		<Particle mass="1.007947"/>
		<Particle mass="1.007947"/>
		<Particle mass="1.007947"/>
		<Particle mass="1.007947"/>
		<Particle mass="1.007947"/>
		<Particle mass="1.007947"/>
		<Particle mass="1.007947"/>
		<Particle mass="1.007947"/>
		<Particle mass="1.007947"/>
		<Particle mass="1.007947"/>
		<Particle mass="12.01078"/>
		<Particle mass="12.01078"/>
		<Particle mass="15.99943"/>
		<Particle mass="12.01078"/>
		<Particle mass="12.01078"/>
		<Particle mass="1.007947"/>
		<Particle mass="1.007947"/>
		<Particle mass="1.007947"/>
		<Particle mass="1.007947"/>
		<Particle mass="1.007947"/>
		<Particle mass="1.007947"/>
		<Particle mass="1.007947"/>
		<Particle mass="1.007947"/>
		<Particle mass="1.007947"/>
		<Particle mass="1.007947"/>
		<Particle mass="12.01078"/>
		<Particle mass="12.01078"/>
		<Particle mass="15.99943"/>
		<Particle mass="12.01078"/>
		<Particle mass="12.01078"/>
		<Particle mass="1.007947"/>
		<Particle mass="1.007947"/>
		<Particle mass="1.007947"/>
		<Particle mass="1.007947"/>
		<Particle mass="1.007947"/>
		<Particle mass="1.007947"/>
		<Particle mass="1.007947"/>
		<Particle mass="1.007947"/>
		<Particle mass="1.007947"/>
		<Particle mass="1.007947"/>
		<Particle mass="12.01078"/>
		<Particle mass="12.01078"/>
		<Particle mass="15.99943"/>
		<Particle mass="12.01078"/>
		<Particle mass="12.01078"/>
		<Particle mass="1.007947"/>
		<Particle mass="1.007947"/>
		<Particle mass="1.007947"/>
		<Particle mass="1.007947"/>
		<Particle mass="1.007947"/>
		<Particle mass="1.007947"/>
		<Particle mass="1.007947"/>
		<Particle mass="1.007947"/>
		<Particle mass="1.007947"/>
		<Particle mass="1.007947"/>
		<Particle mass="12.01078"/>
		<Particle mass="12.01078"/>
		<Particle mass="15.99943"/>
		<Particle mass="12.01078"/>
		<Particle mass="12.01078"/>
		<Particle mass="1.007947"/>
		<Particle mass="1.007947"/>
		<Particle mass="1.007947"/>
		<Particle mass="1.007947"/>
		<Particle mass="1.007947"/>
		<Particle mass="1.007947"/>
		<Particle mass="1.007947"/>
		<Particle mass="1.007947"/>
		<Particle mass="1.007947"/>
		<Particle mass="1.007947"/>
		<Particle mass="12.01078"/>
		<Particle mass="12.01078"/>
		<Particle mass="15.99943"/>
		<Particle mass="12.01078"/>
		<Particle mass="12.01078"/>
		<Particle mass="1.007947"/>
		<Particle mass="1.007947"/>
		<Particle mass="1.007947"/>
		<Particle mass="1.007947"/>
		<Particle mass="1.007947"/>
		<Particle mass="1.007947"/>
		<Particle mass="1.007947"/>
		<Particle mass="1.007947"/>
		<Particle mass="1.007947"/>
		<Particle mass="1.007947"/>
		<Particle mass="12.01078"/>
		<Particle mass="12.01078"/>
		<Particle mass="15.99943"/>
		<Particle mass="12.01078"/>
		<Particle mass="12.01078"/>
		<Particle mass="1.007947"/>
		<Particle mass="1.007947"/>
		<Particle mass="1.007947"/>
		<Particle mass="1.007947"/>
		<Particle mass="1.007947"/>
		<Particle mass="1.007947"/>
		<Particle mass="1.007947"/>
		<Particle mass="1.007947"/>
		<Particle mass="1.007947"/>
		<Particle mass="1.007947"/>
		<Particle mass="12.01078"/>
		<Particle mass="12.01078"/>
		<Particle mass="15.99943"/>
		<Particle mass="12.01078"/>
		<Particle mass="12.01078"/>
		<Particle mass="1.007947"/>
		<Particle mass="1.007947"/>
		<Particle mass="1.007947"/>
		<Particle mass="1.007947"/>
		<Particle mass="1.007947"/>
		<Particle mass="1.007947"/>
		<Particle mass="1.007947"/>
		<Particle mass="1.007947"/>
		<Particle mass="1.007947"/>
		<Particle mass="1.007947"/>
		<Particle mass="12.01078"/>
		<Particle mass="12.01078"/>
		<Particle mass="15.99943"/>
		<Particle mass="12.01078"/>
		<Particle mass="12.01078"/>
		<Particle mass="1.007947"/>
		<Particle mass="1.007947"/>
		<Particle mass="1.007947"/>
		<Particle mass="1.007947"/>
		<Particle mass="1.007947"/>
		<Particle mass="1.007947"/>
		<Particle mass="1.007947"/>
		<Particle mass="1.007947"/>
		<Particle mass="1.007947"/>
		<Particle mass="1.007947"/>
		<Particle mass="12.01078"/>
		<Particle mass="12.01078"/>
		<Particle mass="15.99943"/>
		<Particle mass="12.01078"/>
		<Particle mass="12.01078"/>
		<Particle mass="1.007947"/>
		<Particle mass="1.007947"/>
		<Particle mass="1.007947"/>
		<Particle mass="1.007947"/>
		<Particle mass="1.007947"/>
		<Particle mass="1.007947"/>
		<Particle mass="1.007947"/>
		<Particle mass="1.007947"/>
		<Particle mass="1.007947"/>
		<Particle mass="1.007947"/>
		<Particle mass="12.01078"/>
		<Particle mass="12.01078"/>
		<Particle mass="15.99943"/>
		<Particle mass="12.01078"/>
		<Particle mass="12.01078"/>
		<Particle mass="1.007947"/>
		<Particle mass="1.007947"/>
		<Particle mass="1.007947"/>
		<Particle mass="1.007947"/>
		<Particle mass="1.007947"/>
		<Particle mass="1.007947"/>
		<Particle mass="1.007947"/>
		<Particle mass="1.007947"/>
		<Particle mass="1.007947"/>
		<Particle mass="1.007947"/>
		<Particle mass="12.01078"/>
		<Particle mass="12.01078"/>
		<Particle mass="15.99943"/>
		<Particle mass="12.01078"/>
		<Particle mass="12.01078"/>
		<Particle mass="1.007947"/>
		<Particle mass="1.007947"/>
		<Particle mass="1.007947"/>
		<Particle mass="1.007947"/>
		<Particle mass="1.007947"/>
		<Particle mass="1.007947"/>
		<Particle mass="1.007947"/>
		<Particle mass="1.007947"/>
		<Particle mass="1.007947"/>
		<Particle mass="1.007947"/>
		<Particle mass="12.01078"/>
		<Particle mass="12.01078"/>
		<Particle mass="15.99943"/>
		<Particle mass="12.01078"/>
		<Particle mass="12.01078"/>
		<Particle mass="1.007947"/>
		<Particle mass="1.007947"/>
		<Particle mass="1.007947"/>
		<Particle mass="1.007947"/>
		<Particle mass="1.007947"/>
		<Particle mass="1.007947"/>
		<Particle mass="1.007947"/>
		<Particle mass="1.007947"/>
		<Particle mass="1.007947"/>
		<Particle mass="1.007947"/>
		<Particle mass="12.01078"/>
		<Particle mass="12.01078"/>
		<Particle mass="15.99943"/>
		<Particle mass="12.01078"/>
		<Particle mass="12.01078"/>
		<Particle mass="1.007947"/>
		<Particle mass="1.007947"/>
		<Particle mass="1.007947"/>
		<Particle mass="1.007947"/>
		<Particle mass="1.007947"/>
		<Particle mass="1.007947"/>
		<Particle mass="1.007947"/>
		<Particle mass="1.007947"/>
		<Particle mass="1.007947"/>
		<Particle mass="1.007947"/>
		<Particle mass="12.01078"/>
		<Particle mass="12.01078"/>
		<Particle mass="15.99943"/>
		<Particle mass="12.01078"/>
		<Particle mass="12.01078"/>
		<Particle mass="1.007947"/>
		<Particle mass="1.007947"/>
		<Particle mass="1.007947"/>
		<Particle mass="1.007947"/>
		<Particle mass="1.007947"/>
		<Particle mass="1.007947"/>
		<Particle mass="1.007947"/>
		<Particle mass="1.007947"/>
		<Particle mass="1.007947"/>
		<Particle mass="1.007947"/>
		<Particle mass="12.01078"/>
		<Particle mass="12.01078"/>
		<Particle mass="15.99943"/>
		<Particle mass="12.01078"/>
		<Particle mass="12.01078"/>
		<Particle mass="1.007947"/>
		<Particle mass="1.007947"/>
		<Particle mass="1.007947"/>
		<Particle mass="1.007947"/>
		<Particle mass="1.007947"/>
		<Particle mass="1.007947"/>
		<Particle mass="1.007947"/>
		<Particle mass="1.007947"/>
		<Particle mass="1.007947"/>
		<Particle mass="1.007947"/>
		<Particle mass="12.01078"/>
		<Particle mass="12.01078"/>
		<Particle mass="15.99943"/>
		<Particle mass="12.01078"/>
		<Particle mass="12.01078"/>
		<Particle mass="1.007947"/>
		<Particle mass="1.007947"/>
		<Particle mass="1.007947"/>
		<Particle mass="1.007947"/>
		<Particle mass="1.007947"/>
		<Particle mass="1.007947"/>
		<Particle mass="1.007947"/>
		<Particle mass="1.007947"/>
		<Particle mass="1.007947"/>
		<Particle mass="1.007947"/>
		<Particle mass="12.01078"/>
		<Particle mass="12.01078"/>
		<Particle mass="15.99943"/>
		<Particle mass="12.01078"/>
		<Particle mass="12.01078"/>
		<Particle mass="1.007947"/>
		<Particle mass="1.007947"/>
		<Particle mass="1.007947"/>
		<Particle mass="1.007947"/>
		<Particle mass="1.007947"/>
		<Particle mass="1.007947"/>
		<Particle mass="1.007947"/>
		<Particle mass="1.007947"/>
		<Particle mass="1.007947"/>
		<Particle mass="1.007947"/>
		<Particle mass="12.01078"/>
		<Particle mass="12.01078"/>
		<Particle mass="15.99943"/>
		<Particle mass="12.01078"/>
		<Particle mass="12.01078"/>
		<Particle mass="1.007947"/>
		<Particle mass="1.007947"/>
		<Particle mass="1.007947"/>
		<Particle mass="1.007947"/>
		<Particle mass="1.007947"/>
		<Particle mass="1.007947"/>
		<Particle mass="1.007947"/>
		<Particle mass="1.007947"/>
		<Particle mass="1.007947"/>
		<Particle mass="1.007947"/>
		<Particle mass="12.01078"/>
		<Particle mass="12.01078"/>
		<Particle mass="15.99943"/>
		<Particle mass="12.01078"/>
		<Particle mass="12.01078"/>
		<Particle mass="1.007947"/>
		<Particle mass="1.007947"/>
		<Particle mass="1.007947"/>
		<Particle mass="1.007947"/>
		<Particle mass="1.007947"/>
		<Particle mass="1.007947"/>
		<Particle mass="1.007947"/>
		<Particle mass="1.007947"/>
		<Particle mass="1.007947"/>
		<Particle mass="1.007947"/>
		<Particle mass="12.01078"/>
		<Particle mass="12.01078"/>
		<Particle mass="15.99943"/>
		<Particle mass="12.01078"/>
		<Particle mass="12.01078"/>
		<Particle mass="1.007947"/>
		<Particle mass="1.007947"/>
		<Particle mass="1.007947"/>
		<Particle mass="1.007947"/>
		<Particle mass="1.007947"/>
		<Particle mass="1.007947"/>
		<Particle mass="1.007947"/>
		<Particle mass="1.007947"/>
		<Particle mass="1.007947"/>
		<Particle mass="1.007947"/>
		<Particle mass="12.01078"/>
		<Particle mass="12.01078"/>
		<Particle mass="15.99943"/>
		<Particle mass="12.01078"/>
		<Particle mass="12.01078"/>
		<Particle mass="1.007947"/>
		<Particle mass="1.007947"/>
		<Particle mass="1.007947"/>
		<Particle mass="1.007947"/>
		<Particle mass="1.007947"/>
		<Particle mass="1.007947"/>
		<Particle mass="1.007947"/>
		<Particle mass="1.007947"/>
		<Particle mass="1.007947"/>
		<Particle mass="1.007947"/>
		<Particle mass="12.01078"/>
		<Particle mass="12.01078"/>
		<Particle mass="15.99943"/>
		<Particle mass="12.01078"/>
		<Particle mass="12.01078"/>
		<Particle mass="1.007947"/>
		<Particle mass="1.007947"/>
		<Particle mass="1.007947"/>
		<Particle mass="1.007947"/>
		<Particle mass="1.007947"/>
		<Particle mass="1.007947"/>
		<Particle mass="1.007947"/>
		<Particle mass="1.007947"/>
		<Particle mass="1.007947"/>
		<Particle mass="1.007947"/>
		<Particle mass="12.01078"/>
		<Particle mass="12.01078"/>
		<Particle mass="15.99943"/>
		<Particle mass="12.01078"/>
		<Particle mass="12.01078"/>
		<Particle mass="1.007947"/>
		<Particle mass="1.007947"/>
		<Particle mass="1.007947"/>
		<Particle mass="1.007947"/>
		<Particle mass="1.007947"/>
		<Particle mass="1.007947"/>
		<Particle mass="1.007947"/>
		<Particle mass="1.007947"/>
		<Particle mass="1.007947"/>
		<Particle mass="1.007947"/>
		<Particle mass="12.01078"/>
		<Particle mass="12.01078"/>
		<Particle mass="15.99943"/>
		<Particle mass="12.01078"/>
		<Particle mass="12.01078"/>
		<Particle mass="1.007947"/>
		<Particle mass="1.007947"/>
		<Particle mass="1.007947"/>
		<Particle mass="1.007947"/>
		<Particle mass="1.007947"/>
		<Particle mass="1.007947"/>
		<Particle mass="1.007947"/>
		<Particle mass="1.007947"/>
		<Particle mass="1.007947"/>
		<Particle mass="1.007947"/>
		<Particle mass="12.01078"/>
		<Particle mass="12.01078"/>
		<Particle mass="15.99943"/>
		<Particle mass="12.01078"/>
		<Particle mass="12.01078"/>
		<Particle mass="1.007947"/>
		<Particle mass="1.007947"/>
		<Particle mass="1.007947"/>
		<Particle mass="1.007947"/>
		<Particle mass="1.007947"/>
		<Particle mass="1.007947"/>
		<Particle mass="1.007947"/>
		<Particle mass="1.007947"/>
		<Particle mass="1.007947"/>
		<Particle mass="1.007947"/>
		<Particle mass="12.01078"/>
		<Particle mass="12.01078"/>
		<Particle mass="15.99943"/>
		<Particle mass="12.01078"/>
		<Particle mass="12.01078"/>
		<Particle mass="1.007947"/>
		<Particle mass="1.007947"/>
		<Particle mass="1.007947"/>
		<Particle mass="1.007947"/>
		<Particle mass="1.007947"/>
		<Particle mass="1.007947"/>
		<Particle mass="1.007947"/>
		<Particle mass="1.007947"/>
		<Particle mass="1.007947"/>
		<Particle mass="1.007947"/>
		<Particle mass="12.01078"/>
		<Particle mass="12.01078"/>
		<Particle mass="15.99943"/>
		<Particle mass="12.01078"/>
		<Particle mass="12.01078"/>
		<Particle mass="1.007947"/>
		<Particle mass="1.007947"/>
		<Particle mass="1.007947"/>
		<Particle mass="1.007947"/>
		<Particle mass="1.007947"/>
		<Particle mass="1.007947"/>
		<Particle mass="1.007947"/>
		<Particle mass="1.007947"/>
		<Particle mass="1.007947"/>
		<Particle mass="1.007947"/>
		<Particle mass="12.01078"/>
		<Particle mass="12.01078"/>
		<Particle mass="15.99943"/>
		<Particle mass="12.01078"/>
		<Particle mass="12.01078"/>
		<Particle mass="1.007947"/>
		<Particle mass="1.007947"/>
		<Particle mass="1.007947"/>
		<Particle mass="1.007947"/>
		<Particle mass="1.007947"/>
		<Particle mass="1.007947"/>
		<Particle mass="1.007947"/>
		<Particle mass="1.007947"/>
		<Particle mass="1.007947"/>
		<Particle mass="1.007947"/>
		<Particle mass="12.01078"/>
		<Particle mass="12.01078"/>
		<Particle mass="15.99943"/>
		<Particle mass="12.01078"/>
		<Particle mass="12.01078"/>
		<Particle mass="1.007947"/>
		<Particle mass="1.007947"/>
		<Particle mass="1.007947"/>
		<Particle mass="1.007947"/>
		<Particle mass="1.007947"/>
		<Particle mass="1.007947"/>
		<Particle mass="1.007947"/>
		<Particle mass="1.007947"/>
		<Particle mass="1.007947"/>
		<Particle mass="1.007947"/>
		<Particle mass="12.01078"/>
		<Particle mass="12.01078"/>
		<Particle mass="15.99943"/>
		<Particle mass="12.01078"/>
		<Particle mass="12.01078"/>
		<Particle mass="1.007947"/>
		<Particle mass="1.007947"/>
		<Particle mass="1.007947"/>
		<Particle mass="1.007947"/>
		<Particle mass="1.007947"/>
		<Particle mass="1.007947"/>
		<Particle mass="1.007947"/>
		<Particle mass="1.007947"/>
		<Particle mass="1.007947"/>
		<Particle mass="1.007947"/>
		<Particle mass="12.01078"/>
		<Particle mass="12.01078"/>
		<Particle mass="15.99943"/>
		<Particle mass="12.01078"/>
		<Particle mass="12.01078"/>
		<Particle mass="1.007947"/>
		<Particle mass="1.007947"/>
		<Particle mass="1.007947"/>
		<Particle mass="1.007947"/>
		<Particle mass="1.007947"/>
		<Particle mass="1.007947"/>
		<Particle mass="1.007947"/>
		<Particle mass="1.007947"/>
		<Particle mass="1.007947"/>
		<Particle mass="1.007947"/>
		<Particle mass="12.01078"/>
		<Particle mass="12.01078"/>
		<Particle mass="15.99943"/>
		<Particle mass="12.01078"/>
		<Particle mass="12.01078"/>
		<Particle mass="1.007947"/>
		<Particle mass="1.007947"/>
		<Particle mass="1.007947"/>
		<Particle mass="1.007947"/>
		<Particle mass="1.007947"/>
		<Particle mass="1.007947"/>
		<Particle mass="1.007947"/>
		<Particle mass="1.007947"/>
		<Particle mass="1.007947"/>
		<Particle mass="1.007947"/>
		<Particle mass="12.01078"/>
		<Particle mass="12.01078"/>
		<Particle mass="15.99943"/>
		<Particle mass="12.01078"/>
		<Particle mass="12.01078"/>
		<Particle mass="1.007947"/>
		<Particle mass="1.007947"/>
		<Particle mass="1.007947"/>
		<Particle mass="1.007947"/>
		<Particle mass="1.007947"/>
		<Particle mass="1.007947"/>
		<Particle mass="1.007947"/>
		<Particle mass="1.007947"/>
		<Particle mass="1.007947"/>
		<Particle mass="1.007947"/>
		<Particle mass="12.01078"/>
		<Particle mass="12.01078"/>
		<Particle mass="15.99943"/>
		<Particle mass="12.01078"/>
		<Particle mass="12.01078"/>
		<Particle mass="1.007947"/>
		<Particle mass="1.007947"/>
		<Particle mass="1.007947"/>
		<Particle mass="1.007947"/>
		<Particle mass="1.007947"/>
		<Particle mass="1.007947"/>
		<Particle mass="1.007947"/>
		<Particle mass="1.007947"/>
		<Particle mass="1.007947"/>
		<Particle mass="1.007947"/>
		<Particle mass="12.01078"/>
		<Particle mass="12.01078"/>
		<Particle mass="15.99943"/>
		<Particle mass="12.01078"/>
		<Particle mass="12.01078"/>
		<Particle mass="1.007947"/>
		<Particle mass="1.007947"/>
		<Particle mass="1.007947"/>
		<Particle mass="1.007947"/>
		<Particle mass="1.007947"/>
		<Particle mass="1.007947"/>
		<Particle mass="1.007947"/>
		<Particle mass="1.007947"/>
		<Particle mass="1.007947"/>
		<Particle mass="1.007947"/>
		<Particle mass="12.01078"/>
		<Particle mass="12.01078"/>
		<Particle mass="15.99943"/>
		<Particle mass="12.01078"/>
		<Particle mass="12.01078"/>
		<Particle mass="1.007947"/>
		<Particle mass="1.007947"/>
		<Particle mass="1.007947"/>
		<Particle mass="1.007947"/>
		<Particle mass="1.007947"/>
		<Particle mass="1.007947"/>
		<Particle mass="1.007947"/>
		<Particle mass="1.007947"/>
		<Particle mass="1.007947"/>
		<Particle mass="1.007947"/>
		<Particle mass="12.01078"/>
		<Particle mass="12.01078"/>
		<Particle mass="15.99943"/>
		<Particle mass="12.01078"/>
		<Particle mass="12.01078"/>
		<Particle mass="1.007947"/>
		<Particle mass="1.007947"/>
		<Particle mass="1.007947"/>
		<Particle mass="1.007947"/>
		<Particle mass="1.007947"/>
		<Particle mass="1.007947"/>
		<Particle mass="1.007947"/>
		<Particle mass="1.007947"/>
		<Particle mass="1.007947"/>
		<Particle mass="1.007947"/>
		<Particle mass="12.01078"/>
		<Particle mass="12.01078"/>
		<Particle mass="15.99943"/>
		<Particle mass="12.01078"/>
		<Particle mass="12.01078"/>
		<Particle mass="1.007947"/>
		<Particle mass="1.007947"/>
		<Particle mass="1.007947"/>
		<Particle mass="1.007947"/>
		<Particle mass="1.007947"/>
		<Particle mass="1.007947"/>
		<Particle mass="1.007947"/>
		<Particle mass="1.007947"/>
		<Particle mass="1.007947"/>
		<Particle mass="1.007947"/>
		<Particle mass="12.01078"/>
		<Particle mass="12.01078"/>
		<Particle mass="15.99943"/>
		<Particle mass="12.01078"/>
		<Particle mass="12.01078"/>
		<Particle mass="1.007947"/>
		<Particle mass="1.007947"/>
		<Particle mass="1.007947"/>
		<Particle mass="1.007947"/>
		<Particle mass="1.007947"/>
		<Particle mass="1.007947"/>
		<Particle mass="1.007947"/>
		<Particle mass="1.007947"/>
		<Particle mass="1.007947"/>
		<Particle mass="1.007947"/>
		<Particle mass="12.01078"/>
		<Particle mass="12.01078"/>
		<Particle mass="15.99943"/>
		<Particle mass="12.01078"/>
		<Particle mass="12.01078"/>
		<Particle mass="1.007947"/>
		<Particle mass="1.007947"/>
		<Particle mass="1.007947"/>
		<Particle mass="1.007947"/>
		<Particle mass="1.007947"/>
		<Particle mass="1.007947"/>
		<Particle mass="1.007947"/>
		<Particle mass="1.007947"/>
		<Particle mass="1.007947"/>
		<Particle mass="1.007947"/>
		<Particle mass="12.01078"/>
		<Particle mass="12.01078"/>
		<Particle mass="15.99943"/>
		<Particle mass="12.01078"/>
		<Particle mass="12.01078"/>
		<Particle mass="1.007947"/>
		<Particle mass="1.007947"/>
		<Particle mass="1.007947"/>
		<Particle mass="1.007947"/>
		<Particle mass="1.007947"/>
		<Particle mass="1.007947"/>
		<Particle mass="1.007947"/>
		<Particle mass="1.007947"/>
		<Particle mass="1.007947"/>
		<Particle mass="1.007947"/>
		<Particle mass="12.01078"/>
		<Particle mass="12.01078"/>
		<Particle mass="15.99943"/>
		<Particle mass="12.01078"/>
		<Particle mass="12.01078"/>
		<Particle mass="1.007947"/>
		<Particle mass="1.007947"/>
		<Particle mass="1.007947"/>
		<Particle mass="1.007947"/>
		<Particle mass="1.007947"/>
		<Particle mass="1.007947"/>
		<Particle mass="1.007947"/>
		<Particle mass="1.007947"/>
		<Particle mass="1.007947"/>
		<Particle mass="1.007947"/>
		<Particle mass="12.01078"/>
		<Particle mass="12.01078"/>
		<Particle mass="15.99943"/>
		<Particle mass="12.01078"/>
		<Particle mass="12.01078"/>
		<Particle mass="1.007947"/>
		<Particle mass="1.007947"/>
		<Particle mass="1.007947"/>
		<Particle mass="1.007947"/>
		<Particle mass="1.007947"/>
		<Particle mass="1.007947"/>
		<Particle mass="1.007947"/>
		<Particle mass="1.007947"/>
		<Particle mass="1.007947"/>
		<Particle mass="1.007947"/>
		<Particle mass="12.01078"/>
		<Particle mass="12.01078"/>
		<Particle mass="15.99943"/>
		<Particle mass="12.01078"/>
		<Particle mass="12.01078"/>
		<Particle mass="1.007947"/>
		<Particle mass="1.007947"/>
		<Particle mass="1.007947"/>
		<Particle mass="1.007947"/>
		<Particle mass="1.007947"/>
		<Particle mass="1.007947"/>
		<Particle mass="1.007947"/>
		<Particle mass="1.007947"/>
		<Particle mass="1.007947"/>
		<Particle mass="1.007947"/>
		<Particle mass="12.01078"/>
		<Particle mass="12.01078"/>
		<Particle mass="15.99943"/>
		<Particle mass="12.01078"/>
		<Particle mass="12.01078"/>
		<Particle mass="1.007947"/>
		<Particle mass="1.007947"/>
		<Particle mass="1.007947"/>
		<Particle mass="1.007947"/>
		<Particle mass="1.007947"/>
		<Particle mass="1.007947"/>
		<Particle mass="1.007947"/>
		<Particle mass="1.007947"/>
		<Particle mass="1.007947"/>
		<Particle mass="1.007947"/>
		<Particle mass="12.01078"/>
		<Particle mass="12.01078"/>
		<Particle mass="15.99943"/>
		<Particle mass="12.01078"/>
		<Particle mass="12.01078"/>
		<Particle mass="1.007947"/>
		<Particle mass="1.007947"/>
		<Particle mass="1.007947"/>
		<Particle mass="1.007947"/>
		<Particle mass="1.007947"/>
		<Particle mass="1.007947"/>
		<Particle mass="1.007947"/>
		<Particle mass="1.007947"/>
		<Particle mass="1.007947"/>
		<Particle mass="1.007947"/>
		<Particle mass="12.01078"/>
		<Particle mass="12.01078"/>
		<Particle mass="15.99943"/>
		<Particle mass="12.01078"/>
		<Particle mass="12.01078"/>
		<Particle mass="1.007947"/>
		<Particle mass="1.007947"/>
		<Particle mass="1.007947"/>
		<Particle mass="1.007947"/>
		<Particle mass="1.007947"/>
		<Particle mass="1.007947"/>
		<Particle mass="1.007947"/>
		<Particle mass="1.007947"/>
		<Particle mass="1.007947"/>
		<Particle mass="1.007947"/>
		<Particle mass="12.01078"/>
		<Particle mass="12.01078"/>
		<Particle mass="15.99943"/>
		<Particle mass="12.01078"/>
		<Particle mass="12.01078"/>
		<Particle mass="1.007947"/>
		<Particle mass="1.007947"/>
		<Particle mass="1.007947"/>
		<Particle mass="1.007947"/>
		<Particle mass="1.007947"/>
		<Particle mass="1.007947"/>
		<Particle mass="1.007947"/>
		<Particle mass="1.007947"/>
		<Particle mass="1.007947"/>
		<Particle mass="1.007947"/>
		<Particle mass="12.01078"/>
		<Particle mass="12.01078"/>
		<Particle mass="15.99943"/>
		<Particle mass="12.01078"/>
		<Particle mass="12.01078"/>
		<Particle mass="1.007947"/>
		<Particle mass="1.007947"/>
		<Particle mass="1.007947"/>
		<Particle mass="1.007947"/>
		<Particle mass="1.007947"/>
		<Particle mass="1.007947"/>
		<Particle mass="1.007947"/>
		<Particle mass="1.007947"/>
		<Particle mass="1.007947"/>
		<Particle mass="1.007947"/>
		<Particle mass="12.01078"/>
		<Particle mass="12.01078"/>
		<Particle mass="15.99943"/>
		<Particle mass="12.01078"/>
		<Particle mass="12.01078"/>
		<Particle mass="1.007947"/>
		<Particle mass="1.007947"/>
		<Particle mass="1.007947"/>
		<Particle mass="1.007947"/>
		<Particle mass="1.007947"/>
		<Particle mass="1.007947"/>
		<Particle mass="1.007947"/>
		<Particle mass="1.007947"/>
		<Particle mass="1.007947"/>
		<Particle mass="1.007947"/>
		<Particle mass="12.01078"/>
		<Particle mass="12.01078"/>
		<Particle mass="15.99943"/>
		<Particle mass="12.01078"/>
		<Particle mass="12.01078"/>
		<Particle mass="1.007947"/>
		<Particle mass="1.007947"/>
		<Particle mass="1.007947"/>
		<Particle mass="1.007947"/>
		<Particle mass="1.007947"/>
		<Particle mass="1.007947"/>
		<Particle mass="1.007947"/>
		<Particle mass="1.007947"/>
		<Particle mass="1.007947"/>
		<Particle mass="1.007947"/>
		<Particle mass="12.01078"/>
		<Particle mass="12.01078"/>
		<Particle mass="15.99943"/>
		<Particle mass="12.01078"/>
		<Particle mass="12.01078"/>
		<Particle mass="1.007947"/>
		<Particle mass="1.007947"/>
		<Particle mass="1.007947"/>
		<Particle mass="1.007947"/>
		<Particle mass="1.007947"/>
		<Particle mass="1.007947"/>
		<Particle mass="1.007947"/>
		<Particle mass="1.007947"/>
		<Particle mass="1.007947"/>
		<Particle mass="1.007947"/>
		<Particle mass="12.01078"/>
		<Particle mass="12.01078"/>
		<Particle mass="15.99943"/>
		<Particle mass="12.01078"/>
		<Particle mass="12.01078"/>
		<Particle mass="1.007947"/>
		<Particle mass="1.007947"/>
		<Particle mass="1.007947"/>
		<Particle mass="1.007947"/>
		<Particle mass="1.007947"/>
		<Particle mass="1.007947"/>
		<Particle mass="1.007947"/>
		<Particle mass="1.007947"/>
		<Particle mass="1.007947"/>
		<Particle mass="1.007947"/>
		<Particle mass="12.01078"/>
		<Particle mass="12.01078"/>
		<Particle mass="15.99943"/>
		<Particle mass="12.01078"/>
		<Particle mass="12.01078"/>
		<Particle mass="1.007947"/>
		<Particle mass="1.007947"/>
		<Particle mass="1.007947"/>
		<Particle mass="1.007947"/>
		<Particle mass="1.007947"/>
		<Particle mass="1.007947"/>
		<Particle mass="1.007947"/>
		<Particle mass="1.007947"/>
		<Particle mass="1.007947"/>
		<Particle mass="1.007947"/>
		<Particle mass="12.01078"/>
		<Particle mass="12.01078"/>
		<Particle mass="15.99943"/>
		<Particle mass="12.01078"/>
		<Particle mass="12.01078"/>
		<Particle mass="1.007947"/>
		<Particle mass="1.007947"/>
		<Particle mass="1.007947"/>
		<Particle mass="1.007947"/>
		<Particle mass="1.007947"/>
		<Particle mass="1.007947"/>
		<Particle mass="1.007947"/>
		<Particle mass="1.007947"/>
		<Particle mass="1.007947"/>
		<Particle mass="1.007947"/>
		<Particle mass="12.01078"/>
		<Particle mass="12.01078"/>
		<Particle mass="15.99943"/>
		<Particle mass="12.01078"/>
		<Particle mass="12.01078"/>
		<Particle mass="1.007947"/>
		<Particle mass="1.007947"/>
		<Particle mass="1.007947"/>
		<Particle mass="1.007947"/>
		<Particle mass="1.007947"/>
		<Particle mass="1.007947"/>
		<Particle mass="1.007947"/>
		<Particle mass="1.007947"/>
		<Particle mass="1.007947"/>
		<Particle mass="1.007947"/>
		<Particle mass="12.01078"/>
		<Particle mass="12.01078"/>
		<Particle mass="15.99943"/>
		<Particle mass="12.01078"/>
		<Particle mass="12.01078"/>
		<Particle mass="1.007947"/>
		<Particle mass="1.007947"/>
		<Particle mass="1.007947"/>
		<Particle mass="1.007947"/>
		<Particle mass="1.007947"/>
		<Particle mass="1.007947"/>
		<Particle mass="1.007947"/>
		<Particle mass="1.007947"/>
		<Particle mass="1.007947"/>
		<Particle mass="1.007947"/>
		<Particle mass="12.01078"/>
		<Particle mass="12.01078"/>
		<Particle mass="15.99943"/>
		<Particle mass="12.01078"/>
		<Particle mass="12.01078"/>
		<Particle mass="1.007947"/>
		<Particle mass="1.007947"/>
		<Particle mass="1.007947"/>
		<Particle mass="1.007947"/>
		<Particle mass="1.007947"/>
		<Particle mass="1.007947"/>
		<Particle mass="1.007947"/>
		<Particle mass="1.007947"/>
		<Particle mass="1.007947"/>
		<Particle mass="1.007947"/>
		<Particle mass="12.01078"/>
		<Particle mass="12.01078"/>
		<Particle mass="15.99943"/>
		<Particle mass="12.01078"/>
		<Particle mass="12.01078"/>
		<Particle mass="1.007947"/>
		<Particle mass="1.007947"/>
		<Particle mass="1.007947"/>
		<Particle mass="1.007947"/>
		<Particle mass="1.007947"/>
		<Particle mass="1.007947"/>
		<Particle mass="1.007947"/>
		<Particle mass="1.007947"/>
		<Particle mass="1.007947"/>
		<Particle mass="1.007947"/>
		<Particle mass="12.01078"/>
		<Particle mass="12.01078"/>
		<Particle mass="15.99943"/>
		<Particle mass="12.01078"/>
		<Particle mass="12.01078"/>
		<Particle mass="1.007947"/>
		<Particle mass="1.007947"/>
		<Particle mass="1.007947"/>
		<Particle mass="1.007947"/>
		<Particle mass="1.007947"/>
		<Particle mass="1.007947"/>
		<Particle mass="1.007947"/>
		<Particle mass="1.007947"/>
		<Particle mass="1.007947"/>
		<Particle mass="1.007947"/>
		<Particle mass="12.01078"/>
		<Particle mass="12.01078"/>
		<Particle mass="15.99943"/>
		<Particle mass="12.01078"/>
		<Particle mass="12.01078"/>
		<Particle mass="1.007947"/>
		<Particle mass="1.007947"/>
		<Particle mass="1.007947"/>
		<Particle mass="1.007947"/>
		<Particle mass="1.007947"/>
		<Particle mass="1.007947"/>
		<Particle mass="1.007947"/>
		<Particle mass="1.007947"/>
		<Particle mass="1.007947"/>
		<Particle mass="1.007947"/>
		<Particle mass="12.01078"/>
		<Particle mass="12.01078"/>
		<Particle mass="15.99943"/>
		<Particle mass="12.01078"/>
		<Particle mass="12.01078"/>
		<Particle mass="1.007947"/>
		<Particle mass="1.007947"/>
		<Particle mass="1.007947"/>
		<Particle mass="1.007947"/>
		<Particle mass="1.007947"/>
		<Particle mass="1.007947"/>
		<Particle mass="1.007947"/>
		<Particle mass="1.007947"/>
		<Particle mass="1.007947"/>
		<Particle mass="1.007947"/>
		<Particle mass="12.01078"/>
		<Particle mass="12.01078"/>
		<Particle mass="15.99943"/>
		<Particle mass="12.01078"/>
		<Particle mass="12.01078"/>
		<Particle mass="1.007947"/>
		<Particle mass="1.007947"/>
		<Particle mass="1.007947"/>
		<Particle mass="1.007947"/>
		<Particle mass="1.007947"/>
		<Particle mass="1.007947"/>
		<Particle mass="1.007947"/>
		<Particle mass="1.007947"/>
		<Particle mass="1.007947"/>
		<Particle mass="1.007947"/>
		<Particle mass="12.01078"/>
		<Particle mass="12.01078"/>
		<Particle mass="15.99943"/>
		<Particle mass="12.01078"/>
		<Particle mass="12.01078"/>
		<Particle mass="1.007947"/>
		<Particle mass="1.007947"/>
		<Particle mass="1.007947"/>
		<Particle mass="1.007947"/>
		<Particle mass="1.007947"/>
		<Particle mass="1.007947"/>
		<Particle mass="1.007947"/>
		<Particle mass="1.007947"/>
		<Particle mass="1.007947"/>
		<Particle mass="1.007947"/>
		<Particle mass="12.01078"/>
		<Particle mass="12.01078"/>
		<Particle mass="15.99943"/>
		<Particle mass="12.01078"/>
		<Particle mass="12.01078"/>
		<Particle mass="1.007947"/>
		<Particle mass="1.007947"/>
		<Particle mass="1.007947"/>
		<Particle mass="1.007947"/>
		<Particle mass="1.007947"/>
		<Particle mass="1.007947"/>
		<Particle mass="1.007947"/>
		<Particle mass="1.007947"/>
		<Particle mass="1.007947"/>
		<Particle mass="1.007947"/>
		<Particle mass="12.01078"/>
		<Particle mass="12.01078"/>
		<Particle mass="15.99943"/>
		<Particle mass="12.01078"/>
		<Particle mass="12.01078"/>
		<Particle mass="1.007947"/>
		<Particle mass="1.007947"/>
		<Particle mass="1.007947"/>
		<Particle mass="1.007947"/>
		<Particle mass="1.007947"/>
		<Particle mass="1.007947"/>
		<Particle mass="1.007947"/>
		<Particle mass="1.007947"/>
		<Particle mass="1.007947"/>
		<Particle mass="1.007947"/>
		<Particle mass="12.01078"/>
		<Particle mass="12.01078"/>
		<Particle mass="15.99943"/>
		<Particle mass="12.01078"/>
		<Particle mass="12.01078"/>
		<Particle mass="1.007947"/>
		<Particle mass="1.007947"/>
		<Particle mass="1.007947"/>
		<Particle mass="1.007947"/>
		<Particle mass="1.007947"/>
		<Particle mass="1.007947"/>
		<Particle mass="1.007947"/>
		<Particle mass="1.007947"/>
		<Particle mass="1.007947"/>
		<Particle mass="1.007947"/>
		<Particle mass="12.01078"/>
		<Particle mass="12.01078"/>
		<Particle mass="15.99943"/>
		<Particle mass="12.01078"/>
		<Particle mass="12.01078"/>
		<Particle mass="1.007947"/>
		<Particle mass="1.007947"/>
		<Particle mass="1.007947"/>
		<Particle mass="1.007947"/>
		<Particle mass="1.007947"/>
		<Particle mass="1.007947"/>
		<Particle mass="1.007947"/>
		<Particle mass="1.007947"/>
		<Particle mass="1.007947"/>
		<Particle mass="1.007947"/>
		<Particle mass="12.01078"/>
		<Particle mass="12.01078"/>
		<Particle mass="15.99943"/>
		<Particle mass="12.01078"/>
		<Particle mass="12.01078"/>
		<Particle mass="1.007947"/>
		<Particle mass="1.007947"/>
		<Particle mass="1.007947"/>
		<Particle mass="1.007947"/>
		<Particle mass="1.007947"/>
		<Particle mass="1.007947"/>
		<Particle mass="1.007947"/>
		<Particle mass="1.007947"/>
		<Particle mass="1.007947"/>
		<Particle mass="1.007947"/>
		<Particle mass="12.01078"/>
		<Particle mass="12.01078"/>
		<Particle mass="15.99943"/>
		<Particle mass="12.01078"/>
		<Particle mass="12.01078"/>
		<Particle mass="1.007947"/>
		<Particle mass="1.007947"/>
		<Particle mass="1.007947"/>
		<Particle mass="1.007947"/>
		<Particle mass="1.007947"/>
		<Particle mass="1.007947"/>
		<Particle mass="1.007947"/>
		<Particle mass="1.007947"/>
		<Particle mass="1.007947"/>
		<Particle mass="1.007947"/>
		<Particle mass="12.01078"/>
		<Particle mass="12.01078"/>
		<Particle mass="15.99943"/>
		<Particle mass="12.01078"/>
		<Particle mass="12.01078"/>
		<Particle mass="1.007947"/>
		<Particle mass="1.007947"/>
		<Particle mass="1.007947"/>
		<Particle mass="1.007947"/>
		<Particle mass="1.007947"/>
		<Particle mass="1.007947"/>
		<Particle mass="1.007947"/>
		<Particle mass="1.007947"/>
		<Particle mass="1.007947"/>
		<Particle mass="1.007947"/>
		<Particle mass="12.01078"/>
		<Particle mass="12.01078"/>
		<Particle mass="15.99943"/>
		<Particle mass="12.01078"/>
		<Particle mass="12.01078"/>
		<Particle mass="1.007947"/>
		<Particle mass="1.007947"/>
		<Particle mass="1.007947"/>
		<Particle mass="1.007947"/>
		<Particle mass="1.007947"/>
		<Particle mass="1.007947"/>
		<Particle mass="1.007947"/>
		<Particle mass="1.007947"/>
		<Particle mass="1.007947"/>
		<Particle mass="1.007947"/>
		<Particle mass="12.01078"/>
		<Particle mass="12.01078"/>
		<Particle mass="15.99943"/>
		<Particle mass="12.01078"/>
		<Particle mass="12.01078"/>
		<Particle mass="1.007947"/>
		<Particle mass="1.007947"/>
		<Particle mass="1.007947"/>
		<Particle mass="1.007947"/>
		<Particle mass="1.007947"/>
		<Particle mass="1.007947"/>
		<Particle mass="1.007947"/>
		<Particle mass="1.007947"/>
		<Particle mass="1.007947"/>
		<Particle mass="1.007947"/>
		<Particle mass="12.01078"/>
		<Particle mass="12.01078"/>
		<Particle mass="15.99943"/>
		<Particle mass="12.01078"/>
		<Particle mass="12.01078"/>
		<Particle mass="1.007947"/>
		<Particle mass="1.007947"/>
		<Particle mass="1.007947"/>
		<Particle mass="1.007947"/>
		<Particle mass="1.007947"/>
		<Particle mass="1.007947"/>
		<Particle mass="1.007947"/>
		<Particle mass="1.007947"/>
		<Particle mass="1.007947"/>
		<Particle mass="1.007947"/>
		<Particle mass="12.01078"/>
		<Particle mass="12.01078"/>
		<Particle mass="15.99943"/>
		<Particle mass="12.01078"/>
		<Particle mass="12.01078"/>
		<Particle mass="1.007947"/>
		<Particle mass="1.007947"/>
		<Particle mass="1.007947"/>
		<Particle mass="1.007947"/>
		<Particle mass="1.007947"/>
		<Particle mass="1.007947"/>
		<Particle mass="1.007947"/>
		<Particle mass="1.007947"/>
		<Particle mass="1.007947"/>
		<Particle mass="1.007947"/>
		<Particle mass="12.01078"/>
		<Particle mass="12.01078"/>
		<Particle mass="15.99943"/>
		<Particle mass="12.01078"/>
		<Particle mass="12.01078"/>
		<Particle mass="1.007947"/>
		<Particle mass="1.007947"/>
		<Particle mass="1.007947"/>
		<Particle mass="1.007947"/>
		<Particle mass="1.007947"/>
		<Particle mass="1.007947"/>
		<Particle mass="1.007947"/>
		<Particle mass="1.007947"/>
		<Particle mass="1.007947"/>
		<Particle mass="1.007947"/>
		<Particle mass="12.01078"/>
		<Particle mass="12.01078"/>
		<Particle mass="15.99943"/>
		<Particle mass="12.01078"/>
		<Particle mass="12.01078"/>
		<Particle mass="1.007947"/>
		<Particle mass="1.007947"/>
		<Particle mass="1.007947"/>
		<Particle mass="1.007947"/>
		<Particle mass="1.007947"/>
		<Particle mass="1.007947"/>
		<Particle mass="1.007947"/>
		<Particle mass="1.007947"/>
		<Particle mass="1.007947"/>
		<Particle mass="1.007947"/>
		<Particle mass="12.01078"/>
		<Particle mass="12.01078"/>
		<Particle mass="15.99943"/>
		<Particle mass="12.01078"/>
		<Particle mass="12.01078"/>
		<Particle mass="1.007947"/>
		<Particle mass="1.007947"/>
		<Particle mass="1.007947"/>
		<Particle mass="1.007947"/>
		<Particle mass="1.007947"/>
		<Particle mass="1.007947"/>
		<Particle mass="1.007947"/>
		<Particle mass="1.007947"/>
		<Particle mass="1.007947"/>
		<Particle mass="1.007947"/>
		<Particle mass="12.01078"/>
		<Particle mass="12.01078"/>
		<Particle mass="15.99943"/>
		<Particle mass="12.01078"/>
		<Particle mass="12.01078"/>
		<Particle mass="1.007947"/>
		<Particle mass="1.007947"/>
		<Particle mass="1.007947"/>
		<Particle mass="1.007947"/>
		<Particle mass="1.007947"/>
		<Particle mass="1.007947"/>
		<Particle mass="1.007947"/>
		<Particle mass="1.007947"/>
		<Particle mass="1.007947"/>
		<Particle mass="1.007947"/>
		<Particle mass="12.01078"/>
		<Particle mass="12.01078"/>
		<Particle mass="15.99943"/>
		<Particle mass="12.01078"/>
		<Particle mass="12.01078"/>
		<Particle mass="1.007947"/>
		<Particle mass="1.007947"/>
		<Particle mass="1.007947"/>
		<Particle mass="1.007947"/>
		<Particle mass="1.007947"/>
		<Particle mass="1.007947"/>
		<Particle mass="1.007947"/>
		<Particle mass="1.007947"/>
		<Particle mass="1.007947"/>
		<Particle mass="1.007947"/>
		<Particle mass="12.01078"/>
		<Particle mass="12.01078"/>
		<Particle mass="15.99943"/>
		<Particle mass="12.01078"/>
		<Particle mass="12.01078"/>
		<Particle mass="1.007947"/>
		<Particle mass="1.007947"/>
		<Particle mass="1.007947"/>
		<Particle mass="1.007947"/>
		<Particle mass="1.007947"/>
		<Particle mass="1.007947"/>
		<Particle mass="1.007947"/>
		<Particle mass="1.007947"/>
		<Particle mass="1.007947"/>
		<Particle mass="1.007947"/>
		<Particle mass="12.01078"/>
		<Particle mass="12.01078"/>
		<Particle mass="15.99943"/>
		<Particle mass="12.01078"/>
		<Particle mass="12.01078"/>
		<Particle mass="1.007947"/>
		<Particle mass="1.007947"/>
		<Particle mass="1.007947"/>
		<Particle mass="1.007947"/>
		<Particle mass="1.007947"/>
		<Particle mass="1.007947"/>
		<Particle mass="1.007947"/>
		<Particle mass="1.007947"/>
		<Particle mass="1.007947"/>
		<Particle mass="1.007947"/>
		<Particle mass="12.01078"/>
		<Particle mass="12.01078"/>
		<Particle mass="15.99943"/>
		<Particle mass="12.01078"/>
		<Particle mass="12.01078"/>
		<Particle mass="1.007947"/>
		<Particle mass="1.007947"/>
		<Particle mass="1.007947"/>
		<Particle mass="1.007947"/>
		<Particle mass="1.007947"/>
		<Particle mass="1.007947"/>
		<Particle mass="1.007947"/>
		<Particle mass="1.007947"/>
		<Particle mass="1.007947"/>
		<Particle mass="1.007947"/>
		<Particle mass="12.01078"/>
		<Particle mass="12.01078"/>
		<Particle mass="15.99943"/>
		<Particle mass="12.01078"/>
		<Particle mass="12.01078"/>
		<Particle mass="1.007947"/>
		<Particle mass="1.007947"/>
		<Particle mass="1.007947"/>
		<Particle mass="1.007947"/>
		<Particle mass="1.007947"/>
		<Particle mass="1.007947"/>
		<Particle mass="1.007947"/>
		<Particle mass="1.007947"/>
		<Particle mass="1.007947"/>
		<Particle mass="1.007947"/>
		<Particle mass="12.01078"/>
		<Particle mass="12.01078"/>
		<Particle mass="15.99943"/>
		<Particle mass="12.01078"/>
		<Particle mass="12.01078"/>
		<Particle mass="1.007947"/>
		<Particle mass="1.007947"/>
		<Particle mass="1.007947"/>
		<Particle mass="1.007947"/>
		<Particle mass="1.007947"/>
		<Particle mass="1.007947"/>
		<Particle mass="1.007947"/>
		<Particle mass="1.007947"/>
		<Particle mass="1.007947"/>
		<Particle mass="1.007947"/>
		<Particle mass="12.01078"/>
		<Particle mass="12.01078"/>
		<Particle mass="15.99943"/>
		<Particle mass="12.01078"/>
		<Particle mass="12.01078"/>
		<Particle mass="1.007947"/>
		<Particle mass="1.007947"/>
		<Particle mass="1.007947"/>
		<Particle mass="1.007947"/>
		<Particle mass="1.007947"/>
		<Particle mass="1.007947"/>
		<Particle mass="1.007947"/>
		<Particle mass="1.007947"/>
		<Particle mass="1.007947"/>
		<Particle mass="1.007947"/>
		<Particle mass="12.01078"/>
		<Particle mass="12.01078"/>
		<Particle mass="15.99943"/>
		<Particle mass="12.01078"/>
		<Particle mass="12.01078"/>
		<Particle mass="1.007947"/>
		<Particle mass="1.007947"/>
		<Particle mass="1.007947"/>
		<Particle mass="1.007947"/>
		<Particle mass="1.007947"/>
		<Particle mass="1.007947"/>
		<Particle mass="1.007947"/>
		<Particle mass="1.007947"/>
		<Particle mass="1.007947"/>
		<Particle mass="1.007947"/>
		<Particle mass="12.01078"/>
		<Particle mass="12.01078"/>
		<Particle mass="15.99943"/>
		<Particle mass="12.01078"/>
		<Particle mass="12.01078"/>
		<Particle mass="1.007947"/>
		<Particle mass="1.007947"/>
		<Particle mass="1.007947"/>
		<Particle mass="1.007947"/>
		<Particle mass="1.007947"/>
		<Particle mass="1.007947"/>
		<Particle mass="1.007947"/>
		<Particle mass="1.007947"/>
		<Particle mass="1.007947"/>
		<Particle mass="1.007947"/>
		<Particle mass="12.01078"/>
		<Particle mass="12.01078"/>
		<Particle mass="15.99943"/>
		<Particle mass="12.01078"/>
		<Particle mass="12.01078"/>
		<Particle mass="1.007947"/>
		<Particle mass="1.007947"/>
		<Particle mass="1.007947"/>
		<Particle mass="1.007947"/>
		<Particle mass="1.007947"/>
		<Particle mass="1.007947"/>
		<Particle mass="1.007947"/>
		<Particle mass="1.007947"/>
		<Particle mass="1.007947"/>
		<Particle mass="1.007947"/>
		<Particle mass="12.01078"/>
		<Particle mass="12.01078"/>
		<Particle mass="15.99943"/>
		<Particle mass="12.01078"/>
		<Particle mass="12.01078"/>
		<Particle mass="1.007947"/>
		<Particle mass="1.007947"/>
		<Particle mass="1.007947"/>
		<Particle mass="1.007947"/>
		<Particle mass="1.007947"/>
		<Particle mass="1.007947"/>
		<Particle mass="1.007947"/>
		<Particle mass="1.007947"/>
		<Particle mass="1.007947"/>
		<Particle mass="1.007947"/>
		<Particle mass="12.01078"/>
		<Particle mass="12.01078"/>
		<Particle mass="15.99943"/>
		<Particle mass="12.01078"/>
		<Particle mass="12.01078"/>
		<Particle mass="1.007947"/>
		<Particle mass="1.007947"/>
		<Particle mass="1.007947"/>
		<Particle mass="1.007947"/>
		<Particle mass="1.007947"/>
		<Particle mass="1.007947"/>
		<Particle mass="1.007947"/>
		<Particle mass="1.007947"/>
		<Particle mass="1.007947"/>
		<Particle mass="1.007947"/>
		<Particle mass="12.01078"/>
		<Particle mass="12.01078"/>
		<Particle mass="15.99943"/>
		<Particle mass="12.01078"/>
		<Particle mass="12.01078"/>
		<Particle mass="1.007947"/>
		<Particle mass="1.007947"/>
		<Particle mass="1.007947"/>
		<Particle mass="1.007947"/>
		<Particle mass="1.007947"/>
		<Particle mass="1.007947"/>
		<Particle mass="1.007947"/>
		<Particle mass="1.007947"/>
		<Particle mass="1.007947"/>
		<Particle mass="1.007947"/>
		<Particle mass="12.01078"/>
		<Particle mass="12.01078"/>
		<Particle mass="15.99943"/>
		<Particle mass="12.01078"/>
		<Particle mass="12.01078"/>
		<Particle mass="1.007947"/>
		<Particle mass="1.007947"/>
		<Particle mass="1.007947"/>
		<Particle mass="1.007947"/>
		<Particle mass="1.007947"/>
		<Particle mass="1.007947"/>
		<Particle mass="1.007947"/>
		<Particle mass="1.007947"/>
		<Particle mass="1.007947"/>
		<Particle mass="1.007947"/>
		<Particle mass="12.01078"/>
		<Particle mass="12.01078"/>
		<Particle mass="15.99943"/>
		<Particle mass="12.01078"/>
		<Particle mass="12.01078"/>
		<Particle mass="1.007947"/>
		<Particle mass="1.007947"/>
		<Particle mass="1.007947"/>
		<Particle mass="1.007947"/>
		<Particle mass="1.007947"/>
		<Particle mass="1.007947"/>
		<Particle mass="1.007947"/>
		<Particle mass="1.007947"/>
		<Particle mass="1.007947"/>
		<Particle mass="1.007947"/>
		<Particle mass="12.01078"/>
		<Particle mass="12.01078"/>
		<Particle mass="15.99943"/>
		<Particle mass="12.01078"/>
		<Particle mass="12.01078"/>
		<Particle mass="1.007947"/>
		<Particle mass="1.007947"/>
		<Particle mass="1.007947"/>
		<Particle mass="1.007947"/>
		<Particle mass="1.007947"/>
		<Particle mass="1.007947"/>
		<Particle mass="1.007947"/>
		<Particle mass="1.007947"/>
		<Particle mass="1.007947"/>
		<Particle mass="1.007947"/>
		<Particle mass="12.01078"/>
		<Particle mass="12.01078"/>
		<Particle mass="15.99943"/>
		<Particle mass="12.01078"/>
		<Particle mass="12.01078"/>
		<Particle mass="1.007947"/>
		<Particle mass="1.007947"/>
		<Particle mass="1.007947"/>
		<Particle mass="1.007947"/>
		<Particle mass="1.007947"/>
		<Particle mass="1.007947"/>
		<Particle mass="1.007947"/>
		<Particle mass="1.007947"/>
		<Particle mass="1.007947"/>
		<Particle mass="1.007947"/>
		<Particle mass="12.01078"/>
		<Particle mass="12.01078"/>
		<Particle mass="15.99943"/>
		<Particle mass="12.01078"/>
		<Particle mass="12.01078"/>
		<Particle mass="1.007947"/>
		<Particle mass="1.007947"/>
		<Particle mass="1.007947"/>
		<Particle mass="1.007947"/>
		<Particle mass="1.007947"/>
		<Particle mass="1.007947"/>
		<Particle mass="1.007947"/>
		<Particle mass="1.007947"/>
		<Particle mass="1.007947"/>
		<Particle mass="1.007947"/>
		<Particle mass="12.01078"/>
		<Particle mass="12.01078"/>
		<Particle mass="15.99943"/>
		<Particle mass="12.01078"/>
		<Particle mass="12.01078"/>
		<Particle mass="1.007947"/>
		<Particle mass="1.007947"/>
		<Particle mass="1.007947"/>
		<Particle mass="1.007947"/>
		<Particle mass="1.007947"/>
		<Particle mass="1.007947"/>
		<Particle mass="1.007947"/>
		<Particle mass="1.007947"/>
		<Particle mass="1.007947"/>
		<Particle mass="1.007947"/>
		<Particle mass="12.01078"/>
		<Particle mass="12.01078"/>
		<Particle mass="15.99943"/>
		<Particle mass="12.01078"/>
		<Particle mass="12.01078"/>
		<Particle mass="1.007947"/>
		<Particle mass="1.007947"/>
		<Particle mass="1.007947"/>
		<Particle mass="1.007947"/>
		<Particle mass="1.007947"/>
		<Particle mass="1.007947"/>
		<Particle mass="1.007947"/>
		<Particle mass="1.007947"/>
		<Particle mass="1.007947"/>
		<Particle mass="1.007947"/>
		<Particle mass="12.01078"/>
		<Particle mass="12.01078"/>
		<Particle mass="15.99943"/>
		<Particle mass="12.01078"/>
		<Particle mass="12.01078"/>
		<Particle mass="1.007947"/>
		<Particle mass="1.007947"/>
		<Particle mass="1.007947"/>
		<Particle mass="1.007947"/>
		<Particle mass="1.007947"/>
		<Particle mass="1.007947"/>
		<Particle mass="1.007947"/>
		<Particle mass="1.007947"/>
		<Particle mass="1.007947"/>
		<Particle mass="1.007947"/>
		<Particle mass="12.01078"/>
		<Particle mass="12.01078"/>
		<Particle mass="15.99943"/>
		<Particle mass="12.01078"/>
		<Particle mass="12.01078"/>
		<Particle mass="1.007947"/>
		<Particle mass="1.007947"/>
		<Particle mass="1.007947"/>
		<Particle mass="1.007947"/>
		<Particle mass="1.007947"/>
		<Particle mass="1.007947"/>
		<Particle mass="1.007947"/>
		<Particle mass="1.007947"/>
		<Particle mass="1.007947"/>
		<Particle mass="1.007947"/>
		<Particle mass="12.01078"/>
		<Particle mass="12.01078"/>
		<Particle mass="15.99943"/>
		<Particle mass="12.01078"/>
		<Particle mass="12.01078"/>
		<Particle mass="1.007947"/>
		<Particle mass="1.007947"/>
		<Particle mass="1.007947"/>
		<Particle mass="1.007947"/>
		<Particle mass="1.007947"/>
		<Particle mass="1.007947"/>
		<Particle mass="1.007947"/>
		<Particle mass="1.007947"/>
		<Particle mass="1.007947"/>
		<Particle mass="1.007947"/>
		<Particle mass="12.01078"/>
		<Particle mass="12.01078"/>
		<Particle mass="15.99943"/>
		<Particle mass="12.01078"/>
		<Particle mass="12.01078"/>
		<Particle mass="1.007947"/>
		<Particle mass="1.007947"/>
		<Particle mass="1.007947"/>
		<Particle mass="1.007947"/>
		<Particle mass="1.007947"/>
		<Particle mass="1.007947"/>
		<Particle mass="1.007947"/>
		<Particle mass="1.007947"/>
		<Particle mass="1.007947"/>
		<Particle mass="1.007947"/>
		<Particle mass="12.01078"/>
		<Particle mass="12.01078"/>
		<Particle mass="15.99943"/>
		<Particle mass="12.01078"/>
		<Particle mass="12.01078"/>
		<Particle mass="1.007947"/>
		<Particle mass="1.007947"/>
		<Particle mass="1.007947"/>
		<Particle mass="1.007947"/>
		<Particle mass="1.007947"/>
		<Particle mass="1.007947"/>
		<Particle mass="1.007947"/>
		<Particle mass="1.007947"/>
		<Particle mass="1.007947"/>
		<Particle mass="1.007947"/>
		<Particle mass="12.01078"/>
		<Particle mass="12.01078"/>
		<Particle mass="15.99943"/>
		<Particle mass="12.01078"/>
		<Particle mass="12.01078"/>
		<Particle mass="1.007947"/>
		<Particle mass="1.007947"/>
		<Particle mass="1.007947"/>
		<Particle mass="1.007947"/>
		<Particle mass="1.007947"/>
		<Particle mass="1.007947"/>
		<Particle mass="1.007947"/>
		<Particle mass="1.007947"/>
		<Particle mass="1.007947"/>
		<Particle mass="1.007947"/>
		<Particle mass="12.01078"/>
		<Particle mass="12.01078"/>
		<Particle mass="15.99943"/>
		<Particle mass="12.01078"/>
		<Particle mass="12.01078"/>
		<Particle mass="1.007947"/>
		<Particle mass="1.007947"/>
		<Particle mass="1.007947"/>
		<Particle mass="1.007947"/>
		<Particle mass="1.007947"/>
		<Particle mass="1.007947"/>
		<Particle mass="1.007947"/>
		<Particle mass="1.007947"/>
		<Particle mass="1.007947"/>
		<Particle mass="1.007947"/>
		<Particle mass="12.01078"/>
		<Particle mass="12.01078"/>
		<Particle mass="15.99943"/>
		<Particle mass="12.01078"/>
		<Particle mass="12.01078"/>
		<Particle mass="1.007947"/>
		<Particle mass="1.007947"/>
		<Particle mass="1.007947"/>
		<Particle mass="1.007947"/>
		<Particle mass="1.007947"/>
		<Particle mass="1.007947"/>
		<Particle mass="1.007947"/>
		<Particle mass="1.007947"/>
		<Particle mass="1.007947"/>
		<Particle mass="1.007947"/>
		<Particle mass="12.01078"/>
		<Particle mass="12.01078"/>
		<Particle mass="15.99943"/>
		<Particle mass="12.01078"/>
		<Particle mass="12.01078"/>
		<Particle mass="1.007947"/>
		<Particle mass="1.007947"/>
		<Particle mass="1.007947"/>
		<Particle mass="1.007947"/>
		<Particle mass="1.007947"/>
		<Particle mass="1.007947"/>
		<Particle mass="1.007947"/>
		<Particle mass="1.007947"/>
		<Particle mass="1.007947"/>
		<Particle mass="1.007947"/>
		<Particle mass="12.01078"/>
		<Particle mass="12.01078"/>
		<Particle mass="15.99943"/>
		<Particle mass="12.01078"/>
		<Particle mass="12.01078"/>
		<Particle mass="1.007947"/>
		<Particle mass="1.007947"/>
		<Particle mass="1.007947"/>
		<Particle mass="1.007947"/>
		<Particle mass="1.007947"/>
		<Particle mass="1.007947"/>
		<Particle mass="1.007947"/>
		<Particle mass="1.007947"/>
		<Particle mass="1.007947"/>
		<Particle mass="1.007947"/>
		<Particle mass="12.01078"/>
		<Particle mass="12.01078"/>
		<Particle mass="15.99943"/>
		<Particle mass="12.01078"/>
		<Particle mass="12.01078"/>
		<Particle mass="1.007947"/>
		<Particle mass="1.007947"/>
		<Particle mass="1.007947"/>
		<Particle mass="1.007947"/>
		<Particle mass="1.007947"/>
		<Particle mass="1.007947"/>
		<Particle mass="1.007947"/>
		<Particle mass="1.007947"/>
		<Particle mass="1.007947"/>
		<Particle mass="1.007947"/>
		<Particle mass="12.01078"/>
		<Particle mass="12.01078"/>
		<Particle mass="15.99943"/>
		<Particle mass="12.01078"/>
		<Particle mass="12.01078"/>
		<Particle mass="1.007947"/>
		<Particle mass="1.007947"/>
		<Particle mass="1.007947"/>
		<Particle mass="1.007947"/>
		<Particle mass="1.007947"/>
		<Particle mass="1.007947"/>
		<Particle mass="1.007947"/>
		<Particle mass="1.007947"/>
		<Particle mass="1.007947"/>
		<Particle mass="1.007947"/>
		<Particle mass="12.01078"/>
		<Particle mass="12.01078"/>
		<Particle mass="15.99943"/>
		<Particle mass="12.01078"/>
		<Particle mass="12.01078"/>
		<Particle mass="1.007947"/>
		<Particle mass="1.007947"/>
		<Particle mass="1.007947"/>
		<Particle mass="1.007947"/>
		<Particle mass="1.007947"/>
		<Particle mass="1.007947"/>
		<Particle mass="1.007947"/>
		<Particle mass="1.007947"/>
		<Particle mass="1.007947"/>
		<Particle mass="1.007947"/>
		<Particle mass="12.01078"/>
		<Particle mass="12.01078"/>
		<Particle mass="15.99943"/>
		<Particle mass="12.01078"/>
		<Particle mass="12.01078"/>
		<Particle mass="1.007947"/>
		<Particle mass="1.007947"/>
		<Particle mass="1.007947"/>
		<Particle mass="1.007947"/>
		<Particle mass="1.007947"/>
		<Particle mass="1.007947"/>
		<Particle mass="1.007947"/>
		<Particle mass="1.007947"/>
		<Particle mass="1.007947"/>
		<Particle mass="1.007947"/>
		<Particle mass="12.01078"/>
		<Particle mass="12.01078"/>
		<Particle mass="15.99943"/>
		<Particle mass="12.01078"/>
		<Particle mass="12.01078"/>
		<Particle mass="1.007947"/>
		<Particle mass="1.007947"/>
		<Particle mass="1.007947"/>
		<Particle mass="1.007947"/>
		<Particle mass="1.007947"/>
		<Particle mass="1.007947"/>
		<Particle mass="1.007947"/>
		<Particle mass="1.007947"/>
		<Particle mass="1.007947"/>
		<Particle mass="1.007947"/>
		<Particle mass="12.01078"/>
		<Particle mass="12.01078"/>
		<Particle mass="15.99943"/>
		<Particle mass="12.01078"/>
		<Particle mass="12.01078"/>
		<Particle mass="1.007947"/>
		<Particle mass="1.007947"/>
		<Particle mass="1.007947"/>
		<Particle mass="1.007947"/>
		<Particle mass="1.007947"/>
		<Particle mass="1.007947"/>
		<Particle mass="1.007947"/>
		<Particle mass="1.007947"/>
		<Particle mass="1.007947"/>
		<Particle mass="1.007947"/>
		<Particle mass="12.01078"/>
		<Particle mass="12.01078"/>
		<Particle mass="15.99943"/>
		<Particle mass="12.01078"/>
		<Particle mass="12.01078"/>
		<Particle mass="1.007947"/>
		<Particle mass="1.007947"/>
		<Particle mass="1.007947"/>
		<Particle mass="1.007947"/>
		<Particle mass="1.007947"/>
		<Particle mass="1.007947"/>
		<Particle mass="1.007947"/>
		<Particle mass="1.007947"/>
		<Particle mass="1.007947"/>
		<Particle mass="1.007947"/>
		<Particle mass="12.01078"/>
		<Particle mass="12.01078"/>
		<Particle mass="15.99943"/>
		<Particle mass="12.01078"/>
		<Particle mass="12.01078"/>
		<Particle mass="1.007947"/>
		<Particle mass="1.007947"/>
		<Particle mass="1.007947"/>
		<Particle mass="1.007947"/>
		<Particle mass="1.007947"/>
		<Particle mass="1.007947"/>
		<Particle mass="1.007947"/>
		<Particle mass="1.007947"/>
		<Particle mass="1.007947"/>
		<Particle mass="1.007947"/>
		<Particle mass="12.01078"/>
		<Particle mass="12.01078"/>
		<Particle mass="15.99943"/>
		<Particle mass="12.01078"/>
		<Particle mass="12.01078"/>
		<Particle mass="1.007947"/>
		<Particle mass="1.007947"/>
		<Particle mass="1.007947"/>
		<Particle mass="1.007947"/>
		<Particle mass="1.007947"/>
		<Particle mass="1.007947"/>
		<Particle mass="1.007947"/>
		<Particle mass="1.007947"/>
		<Particle mass="1.007947"/>
		<Particle mass="1.007947"/>
		<Particle mass="12.01078"/>
		<Particle mass="12.01078"/>
		<Particle mass="15.99943"/>
		<Particle mass="12.01078"/>
		<Particle mass="12.01078"/>
		<Particle mass="1.007947"/>
		<Particle mass="1.007947"/>
		<Particle mass="1.007947"/>
		<Particle mass="1.007947"/>
		<Particle mass="1.007947"/>
		<Particle mass="1.007947"/>
		<Particle mass="1.007947"/>
		<Particle mass="1.007947"/>
		<Particle mass="1.007947"/>
		<Particle mass="1.007947"/>
		<Particle mass="12.01078"/>
		<Particle mass="12.01078"/>
		<Particle mass="15.99943"/>
		<Particle mass="12.01078"/>
		<Particle mass="12.01078"/>
		<Particle mass="1.007947"/>
		<Particle mass="1.007947"/>
		<Particle mass="1.007947"/>
		<Particle mass="1.007947"/>
		<Particle mass="1.007947"/>
		<Particle mass="1.007947"/>
		<Particle mass="1.007947"/>
		<Particle mass="1.007947"/>
		<Particle mass="1.007947"/>
		<Particle mass="1.007947"/>
		<Particle mass="12.01078"/>
		<Particle mass="12.01078"/>
		<Particle mass="15.99943"/>
		<Particle mass="12.01078"/>
		<Particle mass="12.01078"/>
		<Particle mass="1.007947"/>
		<Particle mass="1.007947"/>
		<Particle mass="1.007947"/>
		<Particle mass="1.007947"/>
		<Particle mass="1.007947"/>
		<Particle mass="1.007947"/>
		<Particle mass="1.007947"/>
		<Particle mass="1.007947"/>
		<Particle mass="1.007947"/>
		<Particle mass="1.007947"/>
		<Particle mass="12.01078"/>
		<Particle mass="12.01078"/>
		<Particle mass="15.99943"/>
		<Particle mass="12.01078"/>
		<Particle mass="12.01078"/>
		<Particle mass="1.007947"/>
		<Particle mass="1.007947"/>
		<Particle mass="1.007947"/>
		<Particle mass="1.007947"/>
		<Particle mass="1.007947"/>
		<Particle mass="1.007947"/>
		<Particle mass="1.007947"/>
		<Particle mass="1.007947"/>
		<Particle mass="1.007947"/>
		<Particle mass="1.007947"/>
		<Particle mass="12.01078"/>
		<Particle mass="12.01078"/>
		<Particle mass="15.99943"/>
		<Particle mass="12.01078"/>
		<Particle mass="12.01078"/>
		<Particle mass="1.007947"/>
		<Particle mass="1.007947"/>
		<Particle mass="1.007947"/>
		<Particle mass="1.007947"/>
		<Particle mass="1.007947"/>
		<Particle mass="1.007947"/>
		<Particle mass="1.007947"/>
		<Particle mass="1.007947"/>
		<Particle mass="1.007947"/>
		<Particle mass="1.007947"/>
		<Particle mass="12.01078"/>
		<Particle mass="12.01078"/>
		<Particle mass="15.99943"/>
		<Particle mass="12.01078"/>
		<Particle mass="12.01078"/>
		<Particle mass="1.007947"/>
		<Particle mass="1.007947"/>
		<Particle mass="1.007947"/>
		<Particle mass="1.007947"/>
		<Particle mass="1.007947"/>
		<Particle mass="1.007947"/>
		<Particle mass="1.007947"/>
		<Particle mass="1.007947"/>
		<Particle mass="1.007947"/>
		<Particle mass="1.007947"/>
		<Particle mass="12.01078"/>
		<Particle mass="12.01078"/>
		<Particle mass="15.99943"/>
		<Particle mass="12.01078"/>
		<Particle mass="12.01078"/>
		<Particle mass="1.007947"/>
		<Particle mass="1.007947"/>
		<Particle mass="1.007947"/>
		<Particle mass="1.007947"/>
		<Particle mass="1.007947"/>
		<Particle mass="1.007947"/>
		<Particle mass="1.007947"/>
		<Particle mass="1.007947"/>
		<Particle mass="1.007947"/>
		<Particle mass="1.007947"/>
		<Particle mass="12.01078"/>
		<Particle mass="12.01078"/>
		<Particle mass="15.99943"/>
		<Particle mass="12.01078"/>
		<Particle mass="12.01078"/>
		<Particle mass="1.007947"/>
		<Particle mass="1.007947"/>
		<Particle mass="1.007947"/>
		<Particle mass="1.007947"/>
		<Particle mass="1.007947"/>
		<Particle mass="1.007947"/>
		<Particle mass="1.007947"/>
		<Particle mass="1.007947"/>
		<Particle mass="1.007947"/>
		<Particle mass="1.007947"/>
		<Particle mass="12.01078"/>
		<Particle mass="12.01078"/>
		<Particle mass="15.99943"/>
		<Particle mass="12.01078"/>
		<Particle mass="12.01078"/>
		<Particle mass="1.007947"/>
		<Particle mass="1.007947"/>
		<Particle mass="1.007947"/>
		<Particle mass="1.007947"/>
		<Particle mass="1.007947"/>
		<Particle mass="1.007947"/>
		<Particle mass="1.007947"/>
		<Particle mass="1.007947"/>
		<Particle mass="1.007947"/>
		<Particle mass="1.007947"/>
		<Particle mass="12.01078"/>
		<Particle mass="12.01078"/>
		<Particle mass="15.99943"/>
		<Particle mass="12.01078"/>
		<Particle mass="12.01078"/>
		<Particle mass="1.007947"/>
		<Particle mass="1.007947"/>
		<Particle mass="1.007947"/>
		<Particle mass="1.007947"/>
		<Particle mass="1.007947"/>
		<Particle mass="1.007947"/>
		<Particle mass="1.007947"/>
		<Particle mass="1.007947"/>
		<Particle mass="1.007947"/>
		<Particle mass="1.007947"/>
		<Particle mass="12.01078"/>
		<Particle mass="12.01078"/>
		<Particle mass="15.99943"/>
		<Particle mass="12.01078"/>
		<Particle mass="12.01078"/>
		<Particle mass="1.007947"/>
		<Particle mass="1.007947"/>
		<Particle mass="1.007947"/>
		<Particle mass="1.007947"/>
		<Particle mass="1.007947"/>
		<Particle mass="1.007947"/>
		<Particle mass="1.007947"/>
		<Particle mass="1.007947"/>
		<Particle mass="1.007947"/>
		<Particle mass="1.007947"/>
		<Particle mass="12.01078"/>
		<Particle mass="12.01078"/>
		<Particle mass="15.99943"/>
		<Particle mass="12.01078"/>
		<Particle mass="12.01078"/>
		<Particle mass="1.007947"/>
		<Particle mass="1.007947"/>
		<Particle mass="1.007947"/>
		<Particle mass="1.007947"/>
		<Particle mass="1.007947"/>
		<Particle mass="1.007947"/>
		<Particle mass="1.007947"/>
		<Particle mass="1.007947"/>
		<Particle mass="1.007947"/>
		<Particle mass="1.007947"/>
		<Particle mass="12.01078"/>
		<Particle mass="12.01078"/>
		<Particle mass="15.99943"/>
		<Particle mass="12.01078"/>
		<Particle mass="12.01078"/>
		<Particle mass="1.007947"/>
		<Particle mass="1.007947"/>
		<Particle mass="1.007947"/>
		<Particle mass="1.007947"/>
		<Particle mass="1.007947"/>
		<Particle mass="1.007947"/>
		<Particle mass="1.007947"/>
		<Particle mass="1.007947"/>
		<Particle mass="1.007947"/>
		<Particle mass="1.007947"/>
		<Particle mass="12.01078"/>
		<Particle mass="12.01078"/>
		<Particle mass="15.99943"/>
		<Particle mass="12.01078"/>
		<Particle mass="12.01078"/>
		<Particle mass="1.007947"/>
		<Particle mass="1.007947"/>
		<Particle mass="1.007947"/>
		<Particle mass="1.007947"/>
		<Particle mass="1.007947"/>
		<Particle mass="1.007947"/>
		<Particle mass="1.007947"/>
		<Particle mass="1.007947"/>
		<Particle mass="1.007947"/>
		<Particle mass="1.007947"/>
		<Particle mass="12.01078"/>
		<Particle mass="12.01078"/>
		<Particle mass="15.99943"/>
		<Particle mass="12.01078"/>
		<Particle mass="12.01078"/>
		<Particle mass="1.007947"/>
		<Particle mass="1.007947"/>
		<Particle mass="1.007947"/>
		<Particle mass="1.007947"/>
		<Particle mass="1.007947"/>
		<Particle mass="1.007947"/>
		<Particle mass="1.007947"/>
		<Particle mass="1.007947"/>
		<Particle mass="1.007947"/>
		<Particle mass="1.007947"/>
		<Particle mass="12.01078"/>
		<Particle mass="12.01078"/>
		<Particle mass="15.99943"/>
		<Particle mass="12.01078"/>
		<Particle mass="12.01078"/>
		<Particle mass="1.007947"/>
		<Particle mass="1.007947"/>
		<Particle mass="1.007947"/>
		<Particle mass="1.007947"/>
		<Particle mass="1.007947"/>
		<Particle mass="1.007947"/>
		<Particle mass="1.007947"/>
		<Particle mass="1.007947"/>
		<Particle mass="1.007947"/>
		<Particle mass="1.007947"/>
		<Particle mass="12.01078"/>
		<Particle mass="12.01078"/>
		<Particle mass="15.99943"/>
		<Particle mass="12.01078"/>
		<Particle mass="12.01078"/>
		<Particle mass="1.007947"/>
		<Particle mass="1.007947"/>
		<Particle mass="1.007947"/>
		<Particle mass="1.007947"/>
		<Particle mass="1.007947"/>
		<Particle mass="1.007947"/>
		<Particle mass="1.007947"/>
		<Particle mass="1.007947"/>
		<Particle mass="1.007947"/>
		<Particle mass="1.007947"/>
		<Particle mass="12.01078"/>
		<Particle mass="12.01078"/>
		<Particle mass="15.99943"/>
		<Particle mass="12.01078"/>
		<Particle mass="12.01078"/>
		<Particle mass="1.007947"/>
		<Particle mass="1.007947"/>
		<Particle mass="1.007947"/>
		<Particle mass="1.007947"/>
		<Particle mass="1.007947"/>
		<Particle mass="1.007947"/>
		<Particle mass="1.007947"/>
		<Particle mass="1.007947"/>
		<Particle mass="1.007947"/>
		<Particle mass="1.007947"/>
		<Particle mass="12.01078"/>
		<Particle mass="12.01078"/>
		<Particle mass="15.99943"/>
		<Particle mass="12.01078"/>
		<Particle mass="12.01078"/>
		<Particle mass="1.007947"/>
		<Particle mass="1.007947"/>
		<Particle mass="1.007947"/>
		<Particle mass="1.007947"/>
		<Particle mass="1.007947"/>
		<Particle mass="1.007947"/>
		<Particle mass="1.007947"/>
		<Particle mass="1.007947"/>
		<Particle mass="1.007947"/>
		<Particle mass="1.007947"/>
[truncated: 77,057,561 more chars]
