# Supplementary material for: Charge transfer as a mechanism for chlorophyll fluorescence concentration quenching
Source: Proc Natl Acad Sci U S A. 2023 Jan 23;120(5):e2210811120. doi: 10.1073/pnas.2210811120 (PMC9945999; doi:10.1073/pnas.2210811120)
Supplement: Supplementary file 6 — Dataset S05 (TXT) [file pnas.2210811120.sd05.txt]

MODEL       45
HETATM    1 MG   CLA A   1      51.134  55.371  51.402  1.00  0.00          Mg  
HETATM    2  CHA CLA A   1      47.882  56.710  51.238  1.00  0.00           C  
HETATM    3  CHB CLA A   1      50.745  54.555  48.084  1.00  0.00           C  
HETATM    4  HHB CLA A   1      50.755  54.215  47.061  1.00  0.00           H  
HETATM    5  CHC CLA A   1      54.042  53.931  51.582  1.00  0.00           C  
HETATM    6  HHC CLA A   1      54.970  53.355  51.506  1.00  0.00           H  
HETATM    7  CHD CLA A   1      51.365  56.415  54.608  1.00  0.00           C  
HETATM    8  HHD CLA A   1      51.357  56.724  55.624  1.00  0.00           H  
HETATM    9  NA  CLA A   1      49.573  55.611  49.868  1.00  0.00           N  
HETATM   10  C1A CLA A   1      48.309  56.177  50.031  1.00  0.00           C  
HETATM   11  C2A CLA A   1      47.547  56.267  48.673  1.00  0.00           C  
HETATM   12  H2A CLA A   1      46.602  55.812  48.679  1.00  0.00           H  
HETATM   13  C3A CLA A   1      48.402  55.499  47.669  1.00  0.00           C  
HETATM   14  H3A CLA A   1      48.691  56.198  46.906  1.00  0.00           H  
HETATM   15  C4A CLA A   1      49.642  55.093  48.590  1.00  0.00           C  
HETATM   16  CMA CLA A   1      47.783  54.276  46.938  1.00  0.00           C  
HETATM   17 HMA1 CLA A   1      46.851  54.452  46.449  1.00  0.00           H  
HETATM   18 HMA2 CLA A   1      48.528  53.786  46.260  1.00  0.00           H  
HETATM   19 HMA3 CLA A   1      47.651  53.577  47.788  1.00  0.00           H  
HETATM   20  CAA CLA A   1      47.493  57.795  48.340  1.00  0.00           C  
HETATM   21 HAA1 CLA A   1      48.482  58.267  48.536  1.00  0.00           H  
HETATM   22 HAA2 CLA A   1      46.814  58.236  48.999  1.00  0.00           H  
HETATM   23  CBA CLA A   1      47.001  58.053  46.875  1.00  0.00           C  
HETATM   24 HBA1 CLA A   1      47.817  58.506  46.443  1.00  0.00           H  
HETATM   25 HBA2 CLA A   1      46.767  57.116  46.447  1.00  0.00           H  
HETATM   26  CGA CLA A   1      45.897  58.981  46.624  1.00  0.00           C  
HETATM   27  O1A CLA A   1      45.735  59.665  45.623  1.00  0.00           O  
HETATM   28  O2A CLA A   1      44.909  58.840  47.594  1.00  0.00           O  
HETATM   29  NB  CLA A   1      52.209  54.477  50.051  1.00  0.00           N  
HETATM   30  C1B CLA A   1      51.924  54.256  48.733  1.00  0.00           C  
HETATM   31  C2B CLA A   1      53.012  53.480  48.186  1.00  0.00           C  
HETATM   32  C3B CLA A   1      54.001  53.270  49.148  1.00  0.00           C  
HETATM   33  C4B CLA A   1      53.391  53.824  50.357  1.00  0.00           C  
HETATM   34  CMB CLA A   1      53.112  53.098  46.702  1.00  0.00           C  
HETATM   35 HMB1 CLA A   1      53.189  53.990  46.080  1.00  0.00           H  
HETATM   36 HMB2 CLA A   1      53.955  52.397  46.574  1.00  0.00           H  
HETATM   37 HMB3 CLA A   1      52.195  52.617  46.402  1.00  0.00           H  
HETATM   38  CAB CLA A   1      55.285  52.586  49.081  1.00  0.00           C  
HETATM   39  HAB CLA A   1      55.448  51.836  49.797  1.00  0.00           H  
HETATM   40  CBB CLA A   1      56.321  52.871  48.241  1.00  0.00           C  
HETATM   41 HBB1 CLA A   1      56.195  53.663  47.526  1.00  0.00           H  
HETATM   42 HBB2 CLA A   1      57.223  52.338  48.140  1.00  0.00           H  
HETATM   43  NC  CLA A   1      52.566  55.276  52.817  1.00  0.00           N  
HETATM   44  C1C CLA A   1      53.724  54.666  52.657  1.00  0.00           C  
HETATM   45  C2C CLA A   1      54.457  54.809  53.884  1.00  0.00           C  
HETATM   46  C3C CLA A   1      53.682  55.470  54.820  1.00  0.00           C  
HETATM   47  C4C CLA A   1      52.501  55.745  54.126  1.00  0.00           C  
HETATM   48  CMC CLA A   1      55.823  54.244  54.079  1.00  0.00           C  
HETATM   49 HMC1 CLA A   1      56.537  54.751  53.460  1.00  0.00           H  
HETATM   50 HMC2 CLA A   1      56.200  54.328  55.095  1.00  0.00           H  
HETATM   51 HMC3 CLA A   1      55.883  53.216  53.768  1.00  0.00           H  
HETATM   52  CAC CLA A   1      54.010  55.950  56.213  1.00  0.00           C  
HETATM   53 HAC1 CLA A   1      53.147  55.812  56.899  1.00  0.00           H  
HETATM   54 HAC2 CLA A   1      54.698  55.290  56.684  1.00  0.00           H  
HETATM   55  CBC CLA A   1      54.387  57.434  56.425  1.00  0.00           C  
HETATM   56 HBC1 CLA A   1      53.491  58.016  56.261  1.00  0.00           H  
HETATM   57 HBC2 CLA A   1      54.677  57.585  57.433  1.00  0.00           H  
HETATM   58 HBC3 CLA A   1      55.245  57.689  55.725  1.00  0.00           H  
HETATM   59  ND  CLA A   1      49.842  56.335  52.704  1.00  0.00           N  
HETATM   60  C1D CLA A   1      50.142  56.729  53.976  1.00  0.00           C  
HETATM   61  C2D CLA A   1      48.953  57.416  54.522  1.00  0.00           C  
HETATM   62  C3D CLA A   1      48.100  57.507  53.468  1.00  0.00           C  
HETATM   63  C4D CLA A   1      48.650  56.803  52.422  1.00  0.00           C  
HETATM   64  CMD CLA A   1      48.775  57.998  55.890  1.00  0.00           C  
HETATM   65 HMD1 CLA A   1      48.120  57.371  56.512  1.00  0.00           H  
HETATM   66 HMD2 CLA A   1      49.736  58.181  56.456  1.00  0.00           H  
HETATM   67 HMD3 CLA A   1      48.344  58.965  55.654  1.00  0.00           H  
HETATM   68  CAD CLA A   1      46.818  57.977  53.053  1.00  0.00           C  
HETATM   69  OBD CLA A   1      45.979  58.637  53.647  1.00  0.00           O  
HETATM   70  CBD CLA A   1      46.507  57.433  51.609  1.00  0.00           C  
HETATM   71  HBD CLA A   1      46.210  58.322  51.065  1.00  0.00           H  
HETATM   72  CGD CLA A   1      45.334  56.584  51.881  1.00  0.00           C  
HETATM   73  O1D CLA A   1      45.298  55.570  52.518  1.00  0.00           O  
HETATM   74  O2D CLA A   1      44.287  57.136  51.158  1.00  0.00           O  
HETATM   75  CED CLA A   1      43.062  56.388  51.282  1.00  0.00           C  
HETATM   76 HED1 CLA A   1      42.249  56.703  50.665  1.00  0.00           H  
HETATM   77 HED2 CLA A   1      43.216  55.304  51.086  1.00  0.00           H  
HETATM   78 HED3 CLA A   1      42.734  56.463  52.351  1.00  0.00           H  
HETATM   79  C1  CLA A   1      43.621  59.241  47.067  1.00  0.00           C  
HETATM   80  H11 CLA A   1      43.430  58.641  46.161  1.00  0.00           H  
HETATM   81  H12 CLA A   1      43.456  60.277  46.794  1.00  0.00           H  
HETATM   82  C2  CLA A   1      42.510  58.927  48.031  1.00  0.00           C  
HETATM   83  H2  CLA A   1      42.898  58.958  49.018  1.00  0.00           H  
HETATM   84  C3  CLA A   1      41.187  58.618  47.913  1.00  0.00           C  
HETATM   85  C4  CLA A   1      40.480  58.566  46.575  1.00  0.00           C  
HETATM   86  H41 CLA A   1      41.243  58.691  45.836  1.00  0.00           H  
HETATM   87  H42 CLA A   1      40.097  57.574  46.400  1.00  0.00           H  
HETATM   88  H43 CLA A   1      39.701  59.300  46.656  1.00  0.00           H  
HETATM   89  C5  CLA A   1      40.297  58.279  49.179  1.00  0.00           C  
HETATM   90  H51 CLA A   1      40.984  58.279  50.036  1.00  0.00           H  
HETATM   91  H52 CLA A   1      39.940  57.305  49.149  1.00  0.00           H  
HETATM   92  C6  CLA A   1      39.212  59.347  49.403  1.00  0.00           C  
HETATM   93  H61 CLA A   1      39.540  60.277  48.925  1.00  0.00           H  
HETATM   94  H62 CLA A   1      39.278  59.716  50.407  1.00  0.00           H  
HETATM   95  C7  CLA A   1      37.774  58.860  49.149  1.00  0.00           C  
HETATM   96  H71 CLA A   1      37.249  58.548  50.031  1.00  0.00           H  
HETATM   97  H72 CLA A   1      37.840  58.064  48.454  1.00  0.00           H  
HETATM   98  C8  CLA A   1      36.980  60.048  48.556  1.00  0.00           C  
HETATM   99  H8  CLA A   1      37.550  60.422  47.728  1.00  0.00           H  
HETATM  100  C9  CLA A   1      36.745  61.221  49.537  1.00  0.00           C  
HETATM  101  H91 CLA A   1      37.730  61.616  49.832  1.00  0.00           H  
HETATM  102  H92 CLA A   1      36.169  61.934  48.966  1.00  0.00           H  
HETATM  103  H93 CLA A   1      36.190  60.823  50.426  1.00  0.00           H  
HETATM  104  C10 CLA A   1      35.671  59.505  47.900  1.00  0.00           C  
HETATM  105 H101 CLA A   1      35.020  59.075  48.627  1.00  0.00           H  
HETATM  106 H102 CLA A   1      36.082  58.651  47.341  1.00  0.00           H  
HETATM  107  C11 CLA A   1      35.043  60.270  46.700  1.00  0.00           C  
HETATM  108 H111 CLA A   1      35.258  59.839  45.733  1.00  0.00           H  
HETATM  109 H112 CLA A   1      35.425  61.266  46.688  1.00  0.00           H  
HETATM  110  C12 CLA A   1      33.548  60.338  47.002  1.00  0.00           C  
HETATM  111 H121 CLA A   1      33.205  60.112  48.006  1.00  0.00           H  
HETATM  112 H122 CLA A   1      33.130  59.624  46.292  1.00  0.00           H  
HETATM  113  C13 CLA A   1      32.886  61.754  46.658  1.00  0.00           C  
HETATM  114  H13 CLA A   1      33.238  62.031  45.653  1.00  0.00           H  
HETATM  115  C14 CLA A   1      33.531  62.873  47.592  1.00  0.00           C  
HETATM  116 H141 CLA A   1      33.497  62.432  48.603  1.00  0.00           H  
HETATM  117 H142 CLA A   1      34.604  63.063  47.504  1.00  0.00           H  
HETATM  118 H143 CLA A   1      33.019  63.773  47.327  1.00  0.00           H  
HETATM  119  C15 CLA A   1      31.303  61.711  46.687  1.00  0.00           C  
HETATM  120 H151 CLA A   1      30.871  62.666  46.413  1.00  0.00           H  
HETATM  121 H152 CLA A   1      30.984  61.477  47.689  1.00  0.00           H  
HETATM  122  C16 CLA A   1      30.573  60.640  45.860  1.00  0.00           C  
HETATM  123 H161 CLA A   1      30.363  59.785  46.520  1.00  0.00           H  
HETATM  124 H162 CLA A   1      31.234  60.363  45.033  1.00  0.00           H  
HETATM  125  C17 CLA A   1      29.191  61.086  45.202  1.00  0.00           C  
HETATM  126 H171 CLA A   1      28.871  61.890  45.812  1.00  0.00           H  
HETATM  127 H172 CLA A   1      28.532  60.265  45.263  1.00  0.00           H  
HETATM  128  C18 CLA A   1      29.209  61.594  43.757  1.00  0.00           C  
HETATM  129  H18 CLA A   1      29.483  60.800  43.082  1.00  0.00           H  
HETATM  130  C19 CLA A   1      30.216  62.806  43.544  1.00  0.00           C  
HETATM  131 H191 CLA A   1      29.631  63.723  43.744  1.00  0.00           H  
HETATM  132 H192 CLA A   1      31.095  62.745  44.154  1.00  0.00           H  
HETATM  133 H193 CLA A   1      30.503  62.887  42.473  1.00  0.00           H  
HETATM  134  C20 CLA A   1      27.821  61.801  43.110  1.00  0.00           C  
HETATM  135 H201 CLA A   1      27.384  62.537  43.754  1.00  0.00           H  
HETATM  136 H202 CLA A   1      27.952  62.262  42.091  1.00  0.00           H  
HETATM  137 H203 CLA A   1      27.298  60.819  43.079  1.00  0.00           H  
HETATM  138 MG   CLA A   2      55.113  46.892  54.912  1.00  0.00          Mg  
HETATM  139  CHA CLA A   2      51.682  47.134  54.758  1.00  0.00           C  
HETATM  140  CHB CLA A   2      54.839  43.736  53.387  1.00  0.00           C  
HETATM  141  HHB CLA A   2      54.787  42.804  52.810  1.00  0.00           H  
HETATM  142  CHC CLA A   2      58.518  46.464  55.100  1.00  0.00           C  
HETATM  143  HHC CLA A   2      59.588  46.367  55.004  1.00  0.00           H  
HETATM  144  CHD CLA A   2      55.333  49.777  56.503  1.00  0.00           C  
HETATM  145  HHD CLA A   2      55.292  50.778  56.950  1.00  0.00           H  
HETATM  146  NA  CLA A   2      53.411  45.623  54.109  1.00  0.00           N  
HETATM  147  C1A CLA A   2      52.063  45.927  54.131  1.00  0.00           C  
HETATM  148  C2A CLA A   2      51.215  44.898  53.293  1.00  0.00           C  
HETATM  149  H2A CLA A   2      50.471  44.506  53.971  1.00  0.00           H  
HETATM  150  C3A CLA A   2      52.223  43.776  53.092  1.00  0.00           C  
HETATM  151  H3A CLA A   2      52.277  43.428  52.110  1.00  0.00           H  
HETATM  152  C4A CLA A   2      53.576  44.377  53.560  1.00  0.00           C  
HETATM  153  CMA CLA A   2      51.834  42.514  53.912  1.00  0.00           C  
HETATM  154 HMA1 CLA A   2      52.628  41.789  53.906  1.00  0.00           H  
HETATM  155 HMA2 CLA A   2      51.707  42.859  54.944  1.00  0.00           H  
HETATM  156 HMA3 CLA A   2      50.881  42.117  53.640  1.00  0.00           H  
HETATM  157  CAA CLA A   2      50.573  45.468  51.986  1.00  0.00           C  
HETATM  158 HAA1 CLA A   2      49.836  46.135  52.244  1.00  0.00           H  
HETATM  159 HAA2 CLA A   2      50.046  44.690  51.440  1.00  0.00           H  
HETATM  160  CBA CLA A   2      51.603  46.078  50.964  1.00  0.00           C  
HETATM  161 HBA1 CLA A   2      51.476  47.154  50.865  1.00  0.00           H  
HETATM  162 HBA2 CLA A   2      52.623  45.944  51.291  1.00  0.00           H  
HETATM  163  CGA CLA A   2      51.679  45.381  49.633  1.00  0.00           C  
HETATM  164  O1A CLA A   2      50.991  44.455  49.277  1.00  0.00           O  
HETATM  165  O2A CLA A   2      52.752  45.802  48.828  1.00  0.00           O  
HETATM  166  NB  CLA A   2      56.441  45.353  54.379  1.00  0.00           N  
HETATM  167  C1B CLA A   2      56.068  44.155  53.751  1.00  0.00           C  
HETATM  168  C2B CLA A   2      57.331  43.393  53.651  1.00  0.00           C  
HETATM  169  C3B CLA A   2      58.403  44.191  54.097  1.00  0.00           C  
HETATM  170  C4B CLA A   2      57.783  45.396  54.640  1.00  0.00           C  
HETATM  171  CMB CLA A   2      57.444  42.008  53.124  1.00  0.00           C  
HETATM  172 HMB1 CLA A   2      57.310  42.097  52.053  1.00  0.00           H  
HETATM  173 HMB2 CLA A   2      58.347  41.579  53.538  1.00  0.00           H  
HETATM  174 HMB3 CLA A   2      56.634  41.397  53.582  1.00  0.00           H  
HETATM  175  CAB CLA A   2      59.854  43.879  54.234  1.00  0.00           C  
HETATM  176  HAB CLA A   2      60.353  44.173  55.141  1.00  0.00           H  
HETATM  177  CBB CLA A   2      60.543  43.121  53.307  1.00  0.00           C  
HETATM  178 HBB1 CLA A   2      60.056  42.810  52.394  1.00  0.00           H  
HETATM  179 HBB2 CLA A   2      61.539  42.785  53.546  1.00  0.00           H  
HETATM  180  NC  CLA A   2      56.744  47.997  55.637  1.00  0.00           N  
HETATM  181  C1C CLA A   2      58.060  47.693  55.594  1.00  0.00           C  
HETATM  182  C2C CLA A   2      58.842  48.816  56.049  1.00  0.00           C  
HETATM  183  C3C CLA A   2      57.855  49.717  56.578  1.00  0.00           C  
HETATM  184  C4C CLA A   2      56.627  49.226  56.234  1.00  0.00           C  
HETATM  185  CMC CLA A   2      60.299  48.738  56.114  1.00  0.00           C  
HETATM  186 HMC1 CLA A   2      60.753  49.727  56.368  1.00  0.00           H  
HETATM  187 HMC2 CLA A   2      60.554  48.021  56.902  1.00  0.00           H  
HETATM  188 HMC3 CLA A   2      60.724  48.289  55.223  1.00  0.00           H  
HETATM  189  CAC CLA A   2      58.176  51.074  57.152  1.00  0.00           C  
HETATM  190 HAC1 CLA A   2      59.220  51.298  57.003  1.00  0.00           H  
HETATM  191 HAC2 CLA A   2      57.648  51.870  56.693  1.00  0.00           H  
HETATM  192  CBC CLA A   2      57.746  51.293  58.623  1.00  0.00           C  
HETATM  193 HBC1 CLA A   2      58.018  52.411  58.849  1.00  0.00           H  
HETATM  194 HBC2 CLA A   2      56.671  51.218  58.823  1.00  0.00           H  
HETATM  195 HBC3 CLA A   2      58.327  50.533  59.123  1.00  0.00           H  
HETATM  196  ND  CLA A   2      53.838  48.191  55.611  1.00  0.00           N  
HETATM  197  C1D CLA A   2      54.026  49.392  56.265  1.00  0.00           C  
HETATM  198  C2D CLA A   2      52.765  50.117  56.441  1.00  0.00           C  
HETATM  199  C3D CLA A   2      51.808  49.255  55.862  1.00  0.00           C  
HETATM  200  C4D CLA A   2      52.556  48.113  55.369  1.00  0.00           C  
HETATM  201  CMD CLA A   2      52.541  51.384  57.095  1.00  0.00           C  
HETATM  202 HMD1 CLA A   2      51.464  51.578  57.000  1.00  0.00           H  
HETATM  203 HMD2 CLA A   2      52.830  51.319  58.215  1.00  0.00           H  
HETATM  204 HMD3 CLA A   2      53.141  52.158  56.719  1.00  0.00           H  
HETATM  205  CAD CLA A   2      50.391  48.967  55.639  1.00  0.00           C  
HETATM  206  OBD CLA A   2      49.400  49.596  55.863  1.00  0.00           O  
HETATM  207  CBD CLA A   2      50.267  47.655  54.879  1.00  0.00           C  
HETATM  208  HBD CLA A   2      49.907  48.007  53.879  1.00  0.00           H  
HETATM  209  CGD CLA A   2      49.184  46.756  55.489  1.00  0.00           C  
HETATM  210  O1D CLA A   2      49.480  45.782  56.045  1.00  0.00           O  
HETATM  211  O2D CLA A   2      47.892  47.118  55.118  1.00  0.00           O  
HETATM  212  CED CLA A   2      46.855  46.214  55.684  1.00  0.00           C  
HETATM  213 HED1 CLA A   2      47.047  45.208  55.326  1.00  0.00           H  
HETATM  214 HED2 CLA A   2      46.925  46.073  56.730  1.00  0.00           H  
HETATM  215 HED3 CLA A   2      45.892  46.538  55.376  1.00  0.00           H  
HETATM  216  C1  CLA A   2      53.127  45.007  47.750  1.00  0.00           C  
HETATM  217  H11 CLA A   2      53.965  45.524  47.243  1.00  0.00           H  
HETATM  218  H12 CLA A   2      52.311  44.769  47.102  1.00  0.00           H  
HETATM  219  C2  CLA A   2      53.701  43.669  48.177  1.00  0.00           C  
HETATM  220  H2  CLA A   2      54.180  43.806  49.165  1.00  0.00           H  
HETATM  221  C3  CLA A   2      53.594  42.426  47.641  1.00  0.00           C  
HETATM  222  C4  CLA A   2      52.965  42.024  46.346  1.00  0.00           C  
HETATM  223  H41 CLA A   2      53.758  41.767  45.685  1.00  0.00           H  
HETATM  224  H42 CLA A   2      52.187  41.288  46.465  1.00  0.00           H  
HETATM  225  H43 CLA A   2      52.536  42.954  45.976  1.00  0.00           H  
HETATM  226  C5  CLA A   2      54.167  41.155  48.270  1.00  0.00           C  
HETATM  227  H51 CLA A   2      55.032  41.488  48.751  1.00  0.00           H  
HETATM  228  H52 CLA A   2      54.426  40.430  47.553  1.00  0.00           H  
HETATM  229  C6  CLA A   2      53.334  40.327  49.272  1.00  0.00           C  
HETATM  230  H61 CLA A   2      53.281  39.325  48.863  1.00  0.00           H  
HETATM  231  H62 CLA A   2      52.289  40.724  49.228  1.00  0.00           H  
HETATM  232  C7  CLA A   2      53.808  40.418  50.740  1.00  0.00           C  
HETATM  233  H71 CLA A   2      52.940  40.516  51.414  1.00  0.00           H  
HETATM  234  H72 CLA A   2      54.537  41.230  50.939  1.00  0.00           H  
HETATM  235  C8  CLA A   2      54.577  39.169  51.236  1.00  0.00           C  
HETATM  236  H8  CLA A   2      54.023  38.269  51.092  1.00  0.00           H  
HETATM  237  C9  CLA A   2      54.628  39.204  52.847  1.00  0.00           C  
HETATM  238  H91 CLA A   2      53.741  38.685  53.235  1.00  0.00           H  
HETATM  239  H92 CLA A   2      55.422  38.537  53.295  1.00  0.00           H  
HETATM  240  H93 CLA A   2      54.647  40.232  53.147  1.00  0.00           H  
HETATM  241  C10 CLA A   2      55.944  38.925  50.626  1.00  0.00           C  
HETATM  242 H101 CLA A   2      56.472  38.289  51.359  1.00  0.00           H  
HETATM  243 H102 CLA A   2      56.532  39.767  50.619  1.00  0.00           H  
HETATM  244  C11 CLA A   2      56.065  38.310  49.228  1.00  0.00           C  
HETATM  245 H111 CLA A   2      56.599  38.985  48.551  1.00  0.00           H  
HETATM  246 H112 CLA A   2      55.045  38.279  48.825  1.00  0.00           H  
HETATM  247  C12 CLA A   2      56.554  36.824  49.233  1.00  0.00           C  
HETATM  248 H121 CLA A   2      56.995  36.584  50.197  1.00  0.00           H  
HETATM  249 H122 CLA A   2      57.370  36.781  48.530  1.00  0.00           H  
HETATM  250  C13 CLA A   2      55.464  35.813  48.842  1.00  0.00           C  
HETATM  251  H13 CLA A   2      54.672  36.067  49.473  1.00  0.00           H  
HETATM  252  C14 CLA A   2      55.808  34.343  49.264  1.00  0.00           C  
HETATM  253 H141 CLA A   2      56.036  34.280  50.328  1.00  0.00           H  
HETATM  254 H142 CLA A   2      55.066  33.677  48.950  1.00  0.00           H  
HETATM  255 H143 CLA A   2      56.712  34.096  48.708  1.00  0.00           H  
HETATM  256  C15 CLA A   2      55.070  35.841  47.308  1.00  0.00           C  
HETATM  257 H151 CLA A   2      55.979  35.613  46.750  1.00  0.00           H  
HETATM  258 H152 CLA A   2      54.776  36.833  46.995  1.00  0.00           H  
HETATM  259  C16 CLA A   2      53.944  34.875  46.805  1.00  0.00           C  
HETATM  260 H161 CLA A   2      53.322  35.592  46.286  1.00  0.00           H  
HETATM  261 H162 CLA A   2      53.382  34.542  47.644  1.00  0.00           H  
HETATM  262  C17 CLA A   2      54.404  33.719  45.920  1.00  0.00           C  
HETATM  263 H171 CLA A   2      54.651  32.904  46.484  1.00  0.00           H  
HETATM  264 H172 CLA A   2      55.348  34.133  45.474  1.00  0.00           H  
HETATM  265  C18 CLA A   2      53.371  33.386  44.853  1.00  0.00           C  
HETATM  266  H18 CLA A   2      53.039  34.314  44.322  1.00  0.00           H  
HETATM  267  C19 CLA A   2      52.086  32.754  45.492  1.00  0.00           C  
HETATM  268 H191 CLA A   2      51.547  32.237  44.687  1.00  0.00           H  
HETATM  269 H192 CLA A   2      52.445  32.033  46.252  1.00  0.00           H  
HETATM  270 H193 CLA A   2      51.469  33.553  45.998  1.00  0.00           H  
HETATM  271  C20 CLA A   2      53.902  32.371  43.760  1.00  0.00           C  
HETATM  272 H201 CLA A   2      54.795  32.701  43.223  1.00  0.00           H  
HETATM  273 H202 CLA A   2      53.991  31.397  44.274  1.00  0.00           H  
HETATM  274 H203 CLA A   2      53.136  32.082  43.058  1.00  0.00           H  
TER     275      CLA A   2
HETATM  276  C1  V00 B   1      94.036  27.581  16.383  1.00  0.00           C  
HETATM  277  C2  V00 B   1      94.300  26.299  15.558  1.00  0.00           C  
HETATM  278  O1  V00 B   1      95.562  25.634  15.838  1.00  0.00           O  
HETATM  279  C3  V00 B   1      95.865  24.625  14.860  1.00  0.00           C  
HETATM  280  C4  V00 B   1      96.795  23.610  15.475  1.00  0.00           C  
HETATM  281  H1  V00 B   1      94.675  28.437  16.121  1.00  0.00           H  
HETATM  282  H2  V00 B   1      94.227  27.380  17.459  1.00  0.00           H  
HETATM  283  H3  V00 B   1      93.010  27.898  16.288  1.00  0.00           H  
HETATM  284  H4  V00 B   1      94.407  26.546  14.457  1.00  0.00           H  
HETATM  285  H5  V00 B   1      93.477  25.678  15.686  1.00  0.00           H  
HETATM  286  H6  V00 B   1      94.918  24.201  14.437  1.00  0.00           H  
HETATM  287  H7  V00 B   1      96.422  25.105  14.009  1.00  0.00           H  
HETATM  288  H8  V00 B   1      96.287  23.142  16.298  1.00  0.00           H  
HETATM  289  H9  V00 B   1      97.248  22.919  14.693  1.00  0.00           H  
HETATM  290  H10 V00 B   1      97.559  24.264  15.979  1.00  0.00           H  
HETATM  291  C1  V00 B   2      77.675  23.124  69.603  1.00  0.00           C  
HETATM  292  C2  V00 B   2      78.382  21.835  69.919  1.00  0.00           C  
HETATM  293  O1  V00 B   2      77.711  21.248  71.105  1.00  0.00           O  
HETATM  294  C3  V00 B   2      78.386  20.173  71.719  1.00  0.00           C  
HETATM  295  C4  V00 B   2      78.044  18.809  71.122  1.00  0.00           C  
HETATM  296  H1  V00 B   2      76.592  22.868  69.487  1.00  0.00           H  
HETATM  297  H2  V00 B   2      78.092  23.708  68.738  1.00  0.00           H  
HETATM  298  H3  V00 B   2      77.785  23.664  70.589  1.00  0.00           H  
HETATM  299  H4  V00 B   2      79.453  21.940  70.137  1.00  0.00           H  
HETATM  300  H5  V00 B   2      78.386  21.145  69.027  1.00  0.00           H  
HETATM  301  H6  V00 B   2      79.449  20.315  71.743  1.00  0.00           H  
HETATM  302  H7  V00 B   2      78.015  20.120  72.735  1.00  0.00           H  
HETATM  303  H8  V00 B   2      76.891  18.844  71.094  1.00  0.00           H  
HETATM  304  H9  V00 B   2      78.404  18.734  70.118  1.00  0.00           H  
HETATM  305  H10 V00 B   2      78.472  17.980  71.633  1.00  0.00           H  
HETATM  306  C1  V00 B   3      67.491  51.260  63.210  1.00  0.00           C  
HETATM  307  C2  V00 B   3      66.128  51.225  63.875  1.00  0.00           C  
HETATM  308  O1  V00 B   3      65.275  50.778  62.816  1.00  0.00           O  
HETATM  309  C3  V00 B   3      63.987  50.503  63.377  1.00  0.00           C  
HETATM  310  C4  V00 B   3      62.951  49.725  62.515  1.00  0.00           C  
HETATM  311  H1  V00 B   3      67.741  50.264  62.859  1.00  0.00           H  
HETATM  312  H2  V00 B   3      68.247  51.692  63.858  1.00  0.00           H  
HETATM  313  H3  V00 B   3      67.406  51.936  62.407  1.00  0.00           H  
HETATM  314  H4  V00 B   3      65.788  52.181  64.171  1.00  0.00           H  
HETATM  315  H5  V00 B   3      66.112  50.535  64.709  1.00  0.00           H  
HETATM  316  H6  V00 B   3      64.170  49.984  64.323  1.00  0.00           H  
HETATM  317  H7  V00 B   3      63.531  51.456  63.646  1.00  0.00           H  
HETATM  318  H8  V00 B   3      62.387  50.365  61.820  1.00  0.00           H  
HETATM  319  H9  V00 B   3      63.586  49.063  61.975  1.00  0.00           H  
HETATM  320  H10 V00 B   3      62.294  49.138  63.143  1.00  0.00           H  
HETATM  321  C1  V00 B   4      44.927  67.253  67.733  1.00  0.00           C  
HETATM  322  C2  V00 B   4      44.185  67.957  68.875  1.00  0.00           C  
HETATM  323  O1  V00 B   4      44.728  67.769  70.150  1.00  0.00           O  
HETATM  324  C3  V00 B   4      45.886  68.574  70.454  1.00  0.00           C  
HETATM  325  C4  V00 B   4      46.161  68.601  71.882  1.00  0.00           C  
HETATM  326  H1  V00 B   4      45.785  67.863  67.439  1.00  0.00           H  
HETATM  327  H2  V00 B   4      44.219  67.204  66.912  1.00  0.00           H  
HETATM  328  H3  V00 B   4      45.225  66.312  68.068  1.00  0.00           H  
HETATM  329  H4  V00 B   4      43.207  67.514  68.785  1.00  0.00           H  
HETATM  330  H5  V00 B   4      44.109  69.033  68.642  1.00  0.00           H  
HETATM  331  H6  V00 B   4      46.839  68.352  69.945  1.00  0.00           H  
HETATM  332  H7  V00 B   4      45.664  69.576  70.185  1.00  0.00           H  
HETATM  333  H8  V00 B   4      47.103  69.122  72.010  1.00  0.00           H  
HETATM  334  H9  V00 B   4      45.455  69.255  72.414  1.00  0.00           H  
HETATM  335  H10 V00 B   4      46.169  67.596  72.296  1.00  0.00           H  
HETATM  336  C1  V00 B   5      66.562  93.616  35.121  1.00  0.00           C  
HETATM  337  C2  V00 B   5      67.049  94.694  34.098  1.00  0.00           C  
HETATM  338  O1  V00 B   5      65.995  94.981  33.154  1.00  0.00           O  
HETATM  339  C3  V00 B   5      65.879  94.285  31.875  1.00  0.00           C  
HETATM  340  C4  V00 B   5      64.500  94.707  31.372  1.00  0.00           C  
HETATM  341  H1  V00 B   5      67.229  93.656  35.962  1.00  0.00           H  
HETATM  342  H2  V00 B   5      66.376  92.703  34.656  1.00  0.00           H  
HETATM  343  H3  V00 B   5      65.663  94.112  35.544  1.00  0.00           H  
HETATM  344  H4  V00 B   5      67.874  94.227  33.564  1.00  0.00           H  
HETATM  345  H5  V00 B   5      67.433  95.541  34.682  1.00  0.00           H  
HETATM  346  H6  V00 B   5      66.685  94.582  31.210  1.00  0.00           H  
HETATM  347  H7  V00 B   5      65.827  93.210  32.015  1.00  0.00           H  
HETATM  348  H8  V00 B   5      64.606  95.677  30.907  1.00  0.00           H  
HETATM  349  H9  V00 B   5      64.115  94.041  30.585  1.00  0.00           H  
HETATM  350  H10 V00 B   5      63.834  94.772  32.216  1.00  0.00           H  
HETATM  351  C1  V00 B   6      33.933  33.778  69.590  1.00  0.00           C  
HETATM  352  C2  V00 B   6      32.562  33.451  70.074  1.00  0.00           C  
HETATM  353  O1  V00 B   6      31.691  34.665  70.132  1.00  0.00           O  
HETATM  354  C3  V00 B   6      31.075  35.005  68.805  1.00  0.00           C  
HETATM  355  C4  V00 B   6      29.628  34.429  68.757  1.00  0.00           C  
HETATM  356  H1  V00 B   6      34.389  34.363  70.376  1.00  0.00           H  
HETATM  357  H2  V00 B   6      34.033  34.321  68.652  1.00  0.00           H  
HETATM  358  H3  V00 B   6      34.551  32.834  69.527  1.00  0.00           H  
HETATM  359  H4  V00 B   6      32.612  33.006  71.100  1.00  0.00           H  
HETATM  360  H5  V00 B   6      32.078  32.713  69.427  1.00  0.00           H  
HETATM  361  H6  V00 B   6      31.060  36.074  68.783  1.00  0.00           H  
HETATM  362  H7  V00 B   6      31.731  34.776  67.973  1.00  0.00           H  
HETATM  363  H8  V00 B   6      29.111  34.826  69.650  1.00  0.00           H  
HETATM  364  H9  V00 B   6      29.038  34.898  67.939  1.00  0.00           H  
HETATM  365  H10 V00 B   6      29.581  33.342  68.659  1.00  0.00           H  
HETATM  366  C1  V00 B   7      15.685  74.004  12.457  1.00  0.00           C  
HETATM  367  C2  V00 B   7      16.386  73.174  11.399  1.00  0.00           C  
HETATM  368  O1  V00 B   7      17.740  72.980  11.682  1.00  0.00           O  
HETATM  369  C3  V00 B   7      18.316  72.057  10.778  1.00  0.00           C  
HETATM  370  C4  V00 B   7      19.635  71.706  11.299  1.00  0.00           C  
HETATM  371  H1  V00 B   7      14.670  74.291  12.096  1.00  0.00           H  
HETATM  372  H2  V00 B   7      16.232  74.915  12.772  1.00  0.00           H  
HETATM  373  H3  V00 B   7      15.575  73.439  13.326  1.00  0.00           H  
HETATM  374  H4  V00 B   7      16.292  73.738  10.462  1.00  0.00           H  
HETATM  375  H5  V00 B   7      15.837  72.233  11.239  1.00  0.00           H  
HETATM  376  H6  V00 B   7      17.710  71.132  10.788  1.00  0.00           H  
HETATM  377  H7  V00 B   7      18.325  72.424   9.739  1.00  0.00           H  
HETATM  378  H8  V00 B   7      19.555  71.061  12.218  1.00  0.00           H  
HETATM  379  H9  V00 B   7      20.173  71.091  10.586  1.00  0.00           H  
HETATM  380  H10 V00 B   7      20.186  72.605  11.459  1.00  0.00           H  
HETATM  381  C1  V00 B   8      26.229  71.891   5.950  1.00  0.00           C  
HETATM  382  C2  V00 B   8      27.193  73.115   5.883  1.00  0.00           C  
HETATM  383  O1  V00 B   8      26.887  73.972   7.050  1.00  0.00           O  
HETATM  384  C3  V00 B   8      27.982  74.616   7.661  1.00  0.00           C  
HETATM  385  C4  V00 B   8      28.500  73.742   8.752  1.00  0.00           C  
HETATM  386  H1  V00 B   8      26.316  71.268   6.866  1.00  0.00           H  
HETATM  387  H2  V00 B   8      26.287  71.306   4.978  1.00  0.00           H  
HETATM  388  H3  V00 B   8      25.226  72.268   6.016  1.00  0.00           H  
HETATM  389  H4  V00 B   8      27.042  73.617   4.925  1.00  0.00           H  
HETATM  390  H5  V00 B   8      28.250  72.879   5.922  1.00  0.00           H  
HETATM  391  H6  V00 B   8      28.767  74.792   6.912  1.00  0.00           H  
HETATM  392  H7  V00 B   8      27.768  75.579   8.054  1.00  0.00           H  
HETATM  393  H8  V00 B   8      28.390  72.703   8.451  1.00  0.00           H  
HETATM  394  H9  V00 B   8      29.477  74.027   8.916  1.00  0.00           H  
HETATM  395  H10 V00 B   8      27.966  73.795   9.721  1.00  0.00           H  
HETATM  396  C1  V00 B   9      95.527  65.946  22.360  1.00  0.00           C  
HETATM  397  C2  V00 B   9      96.755  65.133  21.918  1.00  0.00           C  
HETATM  398  O1  V00 B   9      96.410  63.725  22.030  1.00  0.00           O  
HETATM  399  C3  V00 B   9      96.048  63.127  20.827  1.00  0.00           C  
HETATM  400  C4  V00 B   9      95.799  61.585  20.948  1.00  0.00           C  
HETATM  401  H1  V00 B   9      95.099  65.408  23.223  1.00  0.00           H  
HETATM  402  H2  V00 B   9      94.853  66.035  21.445  1.00  0.00           H  
HETATM  403  H3  V00 B   9      95.848  66.877  22.737  1.00  0.00           H  
HETATM  404  H4  V00 B   9      97.618  65.449  22.569  1.00  0.00           H  
HETATM  405  H5  V00 B   9      97.117  65.350  20.879  1.00  0.00           H  
HETATM  406  H6  V00 B   9      95.201  63.620  20.329  1.00  0.00           H  
HETATM  407  H7  V00 B   9      96.819  63.246  20.036  1.00  0.00           H  
HETATM  408  H8  V00 B   9      95.821  61.183  19.901  1.00  0.00           H  
HETATM  409  H9  V00 B   9      96.565  61.038  21.430  1.00  0.00           H  
HETATM  410  H10 V00 B   9      94.823  61.322  21.394  1.00  0.00           H  
HETATM  411  C1  V00 B  10      86.771   2.238  48.997  1.00  0.00           C  
HETATM  412  C2  V00 B  10      87.437   1.177  49.876  1.00  0.00           C  
HETATM  413  O1  V00 B  10      88.527   0.708  49.183  1.00  0.00           O  
HETATM  414  C3  V00 B  10      89.392  -0.113  49.999  1.00  0.00           C  
HETATM  415  C4  V00 B  10      88.712  -1.415  50.303  1.00  0.00           C  
HETATM  416  H1  V00 B  10      87.488   2.923  48.533  1.00  0.00           H  
HETATM  417  H2  V00 B  10      86.072   2.765  49.667  1.00  0.00           H  
HETATM  418  H3  V00 B  10      86.144   1.801  48.209  1.00  0.00           H  
HETATM  419  H4  V00 B  10      86.685   0.342  49.890  1.00  0.00           H  
HETATM  420  H5  V00 B  10      87.694   1.723  50.799  1.00  0.00           H  
HETATM  421  H6  V00 B  10      90.226  -0.300  49.387  1.00  0.00           H  
HETATM  422  H7  V00 B  10      89.859   0.489  50.812  1.00  0.00           H  
HETATM  423  H8  V00 B  10      89.326  -2.155  50.832  1.00  0.00           H  
HETATM  424  H9  V00 B  10      87.913  -1.239  51.000  1.00  0.00           H  
HETATM  425  H10 V00 B  10      88.171  -1.722  49.393  1.00  0.00           H  
HETATM  426  C1  V00 B  11      62.452  78.130  85.435  1.00  0.00           C  
HETATM  427  C2  V00 B  11      63.548  78.111  86.501  1.00  0.00           C  
HETATM  428  O1  V00 B  11      63.794  76.735  86.825  1.00  0.00           O  
HETATM  429  C3  V00 B  11      64.592  76.511  88.032  1.00  0.00           C  
HETATM  430  C4  V00 B  11      64.494  75.108  88.570  1.00  0.00           C  
HETATM  431  H1  V00 B  11      61.480  77.763  85.780  1.00  0.00           H  
HETATM  432  H2  V00 B  11      62.649  77.323  84.662  1.00  0.00           H  
HETATM  433  H3  V00 B  11      62.308  79.166  85.058  1.00  0.00           H  
HETATM  434  H4  V00 B  11      63.211  78.731  87.315  1.00  0.00           H  
HETATM  435  H5  V00 B  11      64.401  78.633  86.072  1.00  0.00           H  
HETATM  436  H6  V00 B  11      65.700  76.706  87.906  1.00  0.00           H  
HETATM  437  H7  V00 B  11      64.196  77.155  88.759  1.00  0.00           H  
HETATM  438  H8  V00 B  11      64.339  75.176  89.642  1.00  0.00           H  
HETATM  439  H9  V00 B  11      63.577  74.804  88.200  1.00  0.00           H  
HETATM  440  H10 V00 B  11      65.342  74.566  88.209  1.00  0.00           H  
HETATM  441  C1  V00 B  12       9.725  48.632   7.885  1.00  0.00           C  
HETATM  442  C2  V00 B  12      10.953  49.050   8.684  1.00  0.00           C  
HETATM  443  O1  V00 B  12      11.061  50.433   8.469  1.00  0.00           O  
HETATM  444  C3  V00 B  12      11.906  51.152   9.381  1.00  0.00           C  
HETATM  445  C4  V00 B  12      11.141  51.640  10.603  1.00  0.00           C  
HETATM  446  H1  V00 B  12       9.582  49.236   6.980  1.00  0.00           H  
HETATM  447  H2  V00 B  12       8.768  48.842   8.420  1.00  0.00           H  
HETATM  448  H3  V00 B  12       9.852  47.607   7.533  1.00  0.00           H  
HETATM  449  H4  V00 B  12      11.800  48.592   8.195  1.00  0.00           H  
HETATM  450  H5  V00 B  12      10.811  48.748   9.765  1.00  0.00           H  
HETATM  451  H6  V00 B  12      12.733  50.452   9.713  1.00  0.00           H  
HETATM  452  H7  V00 B  12      12.398  51.929   8.780  1.00  0.00           H  
HETATM  453  H8  V00 B  12      10.522  50.850  11.072  1.00  0.00           H  
HETATM  454  H9  V00 B  12      11.872  52.055  11.357  1.00  0.00           H  
HETATM  455  H10 V00 B  12      10.449  52.462  10.317  1.00  0.00           H  
HETATM  456  C1  V00 B  13      42.006   2.755  78.522  1.00  0.00           C  
HETATM  457  C2  V00 B  13      41.370   2.514  79.873  1.00  0.00           C  
HETATM  458  O1  V00 B  13      40.645   3.584  80.417  1.00  0.00           O  
HETATM  459  C3  V00 B  13      39.220   3.459  80.071  1.00  0.00           C  
HETATM  460  C4  V00 B  13      38.548   4.474  80.943  1.00  0.00           C  
HETATM  461  H1  V00 B  13      42.747   2.033  78.379  1.00  0.00           H  
HETATM  462  H2  V00 B  13      42.381   3.778  78.710  1.00  0.00           H  
HETATM  463  H3  V00 B  13      41.212   2.773  77.811  1.00  0.00           H  
HETATM  464  H4  V00 B  13      42.159   2.181  80.525  1.00  0.00           H  
HETATM  465  H5  V00 B  13      40.743   1.681  79.802  1.00  0.00           H  
HETATM  466  H6  V00 B  13      38.928   3.789  78.997  1.00  0.00           H  
HETATM  467  H7  V00 B  13      38.871   2.430  80.230  1.00  0.00           H  
HETATM  468  H8  V00 B  13      38.770   5.401  80.515  1.00  0.00           H  
HETATM  469  H9  V00 B  13      37.438   4.350  80.937  1.00  0.00           H  
HETATM  470  H10 V00 B  13      38.923   4.490  81.986  1.00  0.00           H  
HETATM  471  C1  V00 B  14      57.979  84.259  78.053  1.00  0.00           C  
HETATM  472  C2  V00 B  14      56.807  84.165  77.086  1.00  0.00           C  
HETATM  473  O1  V00 B  14      57.213  83.637  75.824  1.00  0.00           O  
HETATM  474  C3  V00 B  14      56.928  82.231  75.578  1.00  0.00           C  
HETATM  475  C4  V00 B  14      56.926  82.045  74.030  1.00  0.00           C  
HETATM  476  H1  V00 B  14      58.542  85.210  77.928  1.00  0.00           H  
HETATM  477  H2  V00 B  14      58.796  83.456  78.046  1.00  0.00           H  
HETATM  478  H3  V00 B  14      57.630  84.061  79.061  1.00  0.00           H  
HETATM  479  H4  V00 B  14      56.311  85.140  76.943  1.00  0.00           H  
HETATM  480  H5  V00 B  14      55.994  83.649  77.573  1.00  0.00           H  
HETATM  481  H6  V00 B  14      57.765  81.659  75.914  1.00  0.00           H  
HETATM  482  H7  V00 B  14      55.948  81.858  75.938  1.00  0.00           H  
HETATM  483  H8  V00 B  14      56.203  82.622  73.525  1.00  0.00           H  
HETATM  484  H9  V00 B  14      57.982  82.256  73.631  1.00  0.00           H  
HETATM  485  H10 V00 B  14      56.683  81.052  73.711  1.00  0.00           H  
HETATM  486  C1  V00 B  15       2.558  91.837  39.414  1.00  0.00           C  
HETATM  487  C2  V00 B  15       1.426  90.866  39.867  1.00  0.00           C  
HETATM  488  O1  V00 B  15       0.808  90.287  38.661  1.00  0.00           O  
HETATM  489  C3  V00 B  15      -0.159  89.372  39.012  1.00  0.00           C  
HETATM  490  C4  V00 B  15      -1.157  88.959  37.807  1.00  0.00           C  
HETATM  491  H1  V00 B  15       3.117  91.308  38.671  1.00  0.00           H  
HETATM  492  H2  V00 B  15       3.083  92.171  40.314  1.00  0.00           H  
HETATM  493  H3  V00 B  15       2.081  92.722  38.979  1.00  0.00           H  
HETATM  494  H4  V00 B  15       0.717  91.270  40.571  1.00  0.00           H  
HETATM  495  H5  V00 B  15       1.738  89.952  40.482  1.00  0.00           H  
HETATM  496  H6  V00 B  15       0.328  88.474  39.337  1.00  0.00           H  
HETATM  497  H7  V00 B  15      -0.757  89.714  39.823  1.00  0.00           H  
HETATM  498  H8  V00 B  15      -0.731  88.390  37.020  1.00  0.00           H  
HETATM  499  H9  V00 B  15      -1.977  88.320  38.144  1.00  0.00           H  
HETATM  500  H10 V00 B  15      -1.641  89.808  37.407  1.00  0.00           H  
HETATM  501  C1  V00 B  16      81.399  33.608  31.117  1.00  0.00           C  
HETATM  502  C2  V00 B  16      82.341  32.712  31.901  1.00  0.00           C  
HETATM  503  O1  V00 B  16      81.596  32.142  33.007  1.00  0.00           O  
HETATM  504  C3  V00 B  16      82.332  31.105  33.718  1.00  0.00           C  
HETATM  505  C4  V00 B  16      81.320  30.090  34.206  1.00  0.00           C  
HETATM  506  H1  V00 B  16      80.833  34.286  31.720  1.00  0.00           H  
HETATM  507  H2  V00 B  16      80.632  32.836  30.792  1.00  0.00           H  
HETATM  508  H3  V00 B  16      81.841  34.078  30.253  1.00  0.00           H  
HETATM  509  H4  V00 B  16      83.218  33.334  32.266  1.00  0.00           H  
HETATM  510  H5  V00 B  16      82.697  31.915  31.222  1.00  0.00           H  
HETATM  511  H6  V00 B  16      82.892  30.570  32.946  1.00  0.00           H  
HETATM  512  H7  V00 B  16      83.014  31.422  34.533  1.00  0.00           H  
HETATM  513  H8  V00 B  16      80.925  29.725  33.291  1.00  0.00           H  
HETATM  514  H9  V00 B  16      81.852  29.207  34.665  1.00  0.00           H  
HETATM  515  H10 V00 B  16      80.554  30.601  34.917  1.00  0.00           H  
HETATM  516  C1  V00 B  17      91.927  31.929   8.426  1.00  0.00           C  
HETATM  517  C2  V00 B  17      91.017  32.377   9.579  1.00  0.00           C  
HETATM  518  O1  V00 B  17      91.683  32.229  10.851  1.00  0.00           O  
HETATM  519  C3  V00 B  17      91.453  33.294  11.822  1.00  0.00           C  
HETATM  520  C4  V00 B  17      90.812  32.822  13.108  1.00  0.00           C  
HETATM  521  H1  V00 B  17      91.318  31.845   7.545  1.00  0.00           H  
HETATM  522  H2  V00 B  17      92.580  31.088   8.603  1.00  0.00           H  
HETATM  523  H3  V00 B  17      92.537  32.809   8.268  1.00  0.00           H  
HETATM  524  H4  V00 B  17      90.158  31.673   9.619  1.00  0.00           H  
HETATM  525  H5  V00 B  17      90.627  33.413   9.406  1.00  0.00           H  
HETATM  526  H6  V00 B  17      92.337  33.879  12.101  1.00  0.00           H  
HETATM  527  H7  V00 B  17      90.742  34.032  11.446  1.00  0.00           H  
HETATM  528  H8  V00 B  17      89.902  32.245  12.914  1.00  0.00           H  
HETATM  529  H9  V00 B  17      91.462  32.210  13.779  1.00  0.00           H  
HETATM  530  H10 V00 B  17      90.552  33.740  13.689  1.00  0.00           H  
HETATM  531  C1  V00 B  18      72.850  52.972  85.090  1.00  0.00           C  
HETATM  532  C2  V00 B  18      72.076  51.865  85.803  1.00  0.00           C  
HETATM  533  O1  V00 B  18      72.142  50.692  85.025  1.00  0.00           O  
HETATM  534  C3  V00 B  18      72.218  49.485  85.841  1.00  0.00           C  
HETATM  535  C4  V00 B  18      72.251  48.217  84.930  1.00  0.00           C  
HETATM  536  H1  V00 B  18      73.941  52.771  85.071  1.00  0.00           H  
HETATM  537  H2  V00 B  18      72.578  53.892  85.679  1.00  0.00           H  
HETATM  538  H3  V00 B  18      72.445  53.273  84.106  1.00  0.00           H  
HETATM  539  H4  V00 B  18      71.012  52.251  85.889  1.00  0.00           H  
HETATM  540  H5  V00 B  18      72.493  51.770  86.823  1.00  0.00           H  
HETATM  541  H6  V00 B  18      73.000  49.504  86.564  1.00  0.00           H  
HETATM  542  H7  V00 B  18      71.302  49.469  86.383  1.00  0.00           H  
HETATM  543  H8  V00 B  18      72.203  47.277  85.525  1.00  0.00           H  
HETATM  544  H9  V00 B  18      71.444  48.305  84.233  1.00  0.00           H  
HETATM  545  H10 V00 B  18      73.224  48.127  84.463  1.00  0.00           H  
HETATM  546  C1  V00 B  19      37.499  51.198  23.463  1.00  0.00           C  
HETATM  547  C2  V00 B  19      38.886  50.726  22.983  1.00  0.00           C  
HETATM  548  O1  V00 B  19      39.795  51.707  23.241  1.00  0.00           O  
HETATM  549  C3  V00 B  19      41.038  51.643  22.678  1.00  0.00           C  
HETATM  550  C4  V00 B  19      41.861  52.870  23.061  1.00  0.00           C  
HETATM  551  H1  V00 B  19      36.696  50.419  23.428  1.00  0.00           H  
HETATM  552  H2  V00 B  19      37.213  52.015  22.825  1.00  0.00           H  
HETATM  553  H3  V00 B  19      37.594  51.628  24.445  1.00  0.00           H  
HETATM  554  H4  V00 B  19      38.911  50.527  21.881  1.00  0.00           H  
HETATM  555  H5  V00 B  19      39.073  49.756  23.575  1.00  0.00           H  
HETATM  556  H6  V00 B  19      41.607  50.720  23.115  1.00  0.00           H  
HETATM  557  H7  V00 B  19      40.995  51.584  21.596  1.00  0.00           H  
HETATM  558  H8  V00 B  19      42.890  52.895  22.733  1.00  0.00           H  
HETATM  559  H9  V00 B  19      41.394  53.807  22.828  1.00  0.00           H  
HETATM  560  H10 V00 B  19      41.836  52.786  24.134  1.00  0.00           H  
HETATM  561  C1  V00 B  20       9.794  96.218  84.678  1.00  0.00           C  
HETATM  562  C2  V00 B  20      10.158  96.747  83.358  1.00  0.00           C  
HETATM  563  O1  V00 B  20      11.264  97.535  83.552  1.00  0.00           O  
HETATM  564  C3  V00 B  20      11.782  98.033  82.250  1.00  0.00           C  
HETATM  565  C4  V00 B  20      12.935  98.973  82.516  1.00  0.00           C  
HETATM  566  H1  V00 B  20       9.972  96.896  85.452  1.00  0.00           H  
HETATM  567  H2  V00 B  20      10.548  95.465  84.867  1.00  0.00           H  
HETATM  568  H3  V00 B  20       8.877  95.560  84.745  1.00  0.00           H  
HETATM  569  H4  V00 B  20       9.405  97.345  82.779  1.00  0.00           H  
HETATM  570  H5  V00 B  20      10.443  95.852  82.781  1.00  0.00           H  
HETATM  571  H6  V00 B  20      12.013  97.139  81.707  1.00  0.00           H  
HETATM  572  H7  V00 B  20      10.944  98.526  81.646  1.00  0.00           H  
HETATM  573  H8  V00 B  20      13.314  99.113  81.535  1.00  0.00           H  
HETATM  574  H9  V00 B  20      12.635  99.980  82.737  1.00  0.00           H  
HETATM  575  H10 V00 B  20      13.790  98.547  83.035  1.00  0.00           H  
HETATM  576  C1  V00 B  21      94.679  54.055  31.699  1.00  0.00           C  
HETATM  577  C2  V00 B  21      94.373  52.959  30.709  1.00  0.00           C  
HETATM  578  O1  V00 B  21      93.478  53.528  29.722  1.00  0.00           O  
HETATM  579  C3  V00 B  21      93.007  52.688  28.700  1.00  0.00           C  
HETATM  580  C4  V00 B  21      91.842  51.838  29.224  1.00  0.00           C  
HETATM  581  H1  V00 B  21      95.080  54.852  31.066  1.00  0.00           H  
HETATM  582  H2  V00 B  21      95.502  53.721  32.336  1.00  0.00           H  
HETATM  583  H3  V00 B  21      93.855  54.435  32.188  1.00  0.00           H  
HETATM  584  H4  V00 B  21      94.027  52.011  31.178  1.00  0.00           H  
HETATM  585  H5  V00 B  21      95.335  52.763  30.179  1.00  0.00           H  
HETATM  586  H6  V00 B  21      92.685  53.304  27.875  1.00  0.00           H  
HETATM  587  H7  V00 B  21      93.760  51.953  28.363  1.00  0.00           H  
HETATM  588  H8  V00 B  21      92.180  51.129  29.981  1.00  0.00           H  
HETATM  589  H9  V00 B  21      91.111  52.478  29.728  1.00  0.00           H  
HETATM  590  H10 V00 B  21      91.211  51.319  28.490  1.00  0.00           H  
HETATM  591  C1  V00 B  22      39.476  92.081  59.532  1.00  0.00           C  
HETATM  592  C2  V00 B  22      40.243  93.370  59.692  1.00  0.00           C  
HETATM  593  O1  V00 B  22      41.542  93.242  59.150  1.00  0.00           O  
HETATM  594  C3  V00 B  22      42.401  94.264  59.609  1.00  0.00           C  
HETATM  595  C4  V00 B  22      43.438  94.613  58.658  1.00  0.00           C  
HETATM  596  H1  V00 B  22      38.507  92.173  60.042  1.00  0.00           H  
HETATM  597  H2  V00 B  22      40.053  91.269  59.993  1.00  0.00           H  
HETATM  598  H3  V00 B  22      39.286  91.830  58.503  1.00  0.00           H  
HETATM  599  H4  V00 B  22      40.211  93.606  60.780  1.00  0.00           H  
HETATM  600  H5  V00 B  22      39.722  94.254  59.247  1.00  0.00           H  
HETATM  601  H6  V00 B  22      41.836  95.198  59.802  1.00  0.00           H  
HETATM  602  H7  V00 B  22      42.814  93.898  60.524  1.00  0.00           H  
HETATM  603  H8  V00 B  22      44.361  94.983  59.087  1.00  0.00           H  
HETATM  604  H9  V00 B  22      43.815  93.740  58.149  1.00  0.00           H  
HETATM  605  H10 V00 B  22      43.088  95.369  57.922  1.00  0.00           H  
HETATM  606  C1  V00 B  23      39.512  28.549  23.436  1.00  0.00           C  
HETATM  607  C2  V00 B  23      40.969  28.065  23.404  1.00  0.00           C  
HETATM  608  O1  V00 B  23      41.184  27.140  22.320  1.00  0.00           O  
HETATM  609  C3  V00 B  23      42.332  26.300  22.433  1.00  0.00           C  
HETATM  610  C4  V00 B  23      43.294  26.659  21.350  1.00  0.00           C  
HETATM  611  H1  V00 B  23      39.522  29.454  23.960  1.00  0.00           H  
HETATM  612  H2  V00 B  23      38.751  27.759  23.770  1.00  0.00           H  
HETATM  613  H3  V00 B  23      39.180  28.820  22.441  1.00  0.00           H  
HETATM  614  H4  V00 B  23      41.127  27.506  24.376  1.00  0.00           H  
HETATM  615  H5  V00 B  23      41.623  28.979  23.406  1.00  0.00           H  
HETATM  616  H6  V00 B  23      42.824  26.451  23.378  1.00  0.00           H  
HETATM  617  H7  V00 B  23      42.091  25.245  22.294  1.00  0.00           H  
HETATM  618  H8  V00 B  23      43.780  27.612  21.564  1.00  0.00           H  
HETATM  619  H9  V00 B  23      44.082  25.875  21.271  1.00  0.00           H  
HETATM  620  H10 V00 B  23      42.771  26.577  20.375  1.00  0.00           H  
HETATM  621  C1  V00 B  24      12.223  28.133  40.828  1.00  0.00           C  
HETATM  622  C2  V00 B  24      11.716  26.967  40.010  1.00  0.00           C  
HETATM  623  O1  V00 B  24      11.078  26.062  40.898  1.00  0.00           O  
HETATM  624  C3  V00 B  24      10.634  24.866  40.253  1.00  0.00           C  
HETATM  625  C4  V00 B  24      11.699  23.944  39.775  1.00  0.00           C  
HETATM  626  H1  V00 B  24      11.389  28.533  41.378  1.00  0.00           H  
HETATM  627  H2  V00 B  24      12.730  28.906  40.137  1.00  0.00           H  
HETATM  628  H3  V00 B  24      12.936  27.815  41.572  1.00  0.00           H  
HETATM  629  H4  V00 B  24      12.549  26.575  39.303  1.00  0.00           H  
HETATM  630  H5  V00 B  24      10.923  27.357  39.386  1.00  0.00           H  
HETATM  631  H6  V00 B  24       9.932  24.279  40.899  1.00  0.00           H  
HETATM  632  H7  V00 B  24      10.082  25.049  39.364  1.00  0.00           H  
HETATM  633  H8  V00 B  24      12.537  24.469  39.286  1.00  0.00           H  
HETATM  634  H9  V00 B  24      12.037  23.377  40.646  1.00  0.00           H  
HETATM  635  H10 V00 B  24      11.247  23.201  38.996  1.00  0.00           H  
HETATM  636  C1  V00 B  25       4.961  25.736  59.236  1.00  0.00           C  
HETATM  637  C2  V00 B  25       4.139  26.974  59.548  1.00  0.00           C  
HETATM  638  O1  V00 B  25       4.696  28.122  58.906  1.00  0.00           O  
HETATM  639  C3  V00 B  25       4.265  29.302  59.538  1.00  0.00           C  
HETATM  640  C4  V00 B  25       4.680  30.509  58.710  1.00  0.00           C  
HETATM  641  H1  V00 B  25       4.732  25.368  58.257  1.00  0.00           H  
HETATM  642  H2  V00 B  25       4.952  24.959  60.019  1.00  0.00           H  
HETATM  643  H3  V00 B  25       6.005  26.039  59.296  1.00  0.00           H  
HETATM  644  H4  V00 B  25       4.298  27.125  60.614  1.00  0.00           H  
HETATM  645  H5  V00 B  25       3.076  26.759  59.229  1.00  0.00           H  
HETATM  646  H6  V00 B  25       3.152  29.283  59.742  1.00  0.00           H  
HETATM  647  H7  V00 B  25       4.733  29.318  60.461  1.00  0.00           H  
HETATM  648  H8  V00 B  25       4.055  31.378  59.017  1.00  0.00           H  
HETATM  649  H9  V00 B  25       5.769  30.704  58.861  1.00  0.00           H  
HETATM  650  H10 V00 B  25       4.434  30.376  57.617  1.00  0.00           H  
HETATM  651  C1  V00 B  26      49.779  37.645  60.559  1.00  0.00           C  
HETATM  652  C2  V00 B  26      50.926  36.897  59.939  1.00  0.00           C  
HETATM  653  O1  V00 B  26      50.473  36.063  58.905  1.00  0.00           O  
HETATM  654  C3  V00 B  26      51.287  34.961  58.457  1.00  0.00           C  
HETATM  655  C4  V00 B  26      51.162  33.758  59.453  1.00  0.00           C  
HETATM  656  H1  V00 B  26      49.058  36.978  61.075  1.00  0.00           H  
HETATM  657  H2  V00 B  26      49.172  38.076  59.765  1.00  0.00           H  
HETATM  658  H3  V00 B  26      50.140  38.500  61.096  1.00  0.00           H  
HETATM  659  H4  V00 B  26      51.482  36.408  60.773  1.00  0.00           H  
HETATM  660  H5  V00 B  26      51.639  37.557  59.545  1.00  0.00           H  
HETATM  661  H6  V00 B  26      51.066  34.554  57.497  1.00  0.00           H  
HETATM  662  H7  V00 B  26      52.291  35.300  58.393  1.00  0.00           H  
HETATM  663  H8  V00 B  26      51.545  33.985  60.467  1.00  0.00           H  
HETATM  664  H9  V00 B  26      50.175  33.392  59.641  1.00  0.00           H  
HETATM  665  H10 V00 B  26      51.719  32.941  58.885  1.00  0.00           H  
HETATM  666  C1  V00 B  27      37.735  97.493  81.175  1.00  0.00           C  
HETATM  667  C2  V00 B  27      36.404  98.226  80.869  1.00  0.00           C  
HETATM  668  O1  V00 B  27      35.916  97.929  79.571  1.00  0.00           O  
HETATM  669  C3  V00 B  27      34.809  98.699  79.235  1.00  0.00           C  
HETATM  670  C4  V00 B  27      34.269  98.161  77.942  1.00  0.00           C  
HETATM  671  H1  V00 B  27      38.328  97.374  80.252  1.00  0.00           H  
HETATM  672  H2  V00 B  27      37.552  96.500  81.480  1.00  0.00           H  
HETATM  673  H3  V00 B  27      38.212  98.007  81.979  1.00  0.00           H  
HETATM  674  H4  V00 B  27      36.579  99.361  80.945  1.00  0.00           H  
HETATM  675  H5  V00 B  27      35.704  97.875  81.641  1.00  0.00           H  
HETATM  676  H6  V00 B  27      33.984  98.442  79.992  1.00  0.00           H  
HETATM  677  H7  V00 B  27      35.115  99.732  79.110  1.00  0.00           H  
HETATM  678  H8  V00 B  27      33.508  98.754  77.439  1.00  0.00           H  
HETATM  679  H9  V00 B  27      35.138  98.134  77.289  1.00  0.00           H  
HETATM  680  H10 V00 B  27      33.957  97.149  78.143  1.00  0.00           H  
HETATM  681  C1  V00 B  28      31.664  36.903  45.252  1.00  0.00           C  
HETATM  682  C2  V00 B  28      32.870  37.510  44.590  1.00  0.00           C  
HETATM  683  O1  V00 B  28      34.165  37.430  45.266  1.00  0.00           O  
HETATM  684  C3  V00 B  28      34.186  38.050  46.533  1.00  0.00           C  
HETATM  685  C4  V00 B  28      34.014  39.604  46.508  1.00  0.00           C  
HETATM  686  H1  V00 B  28      31.896  35.866  45.509  1.00  0.00           H  
HETATM  687  H2  V00 B  28      30.804  36.965  44.626  1.00  0.00           H  
HETATM  688  H3  V00 B  28      31.477  37.396  46.186  1.00  0.00           H  
HETATM  689  H4  V00 B  28      32.656  38.530  44.264  1.00  0.00           H  
HETATM  690  H5  V00 B  28      33.007  36.977  43.649  1.00  0.00           H  
HETATM  691  H6  V00 B  28      33.321  37.676  47.130  1.00  0.00           H  
HETATM  692  H7  V00 B  28      34.893  37.640  47.159  1.00  0.00           H  
HETATM  693  H8  V00 B  28      34.279  40.134  47.442  1.00  0.00           H  
HETATM  694  H9  V00 B  28      34.641  39.966  45.696  1.00  0.00           H  
HETATM  695  H10 V00 B  28      32.978  39.918  46.473  1.00  0.00           H  
HETATM  696  C1  V00 B  29      59.741  50.997  87.724  1.00  0.00           C  
HETATM  697  C2  V00 B  29      59.032  52.038  88.620  1.00  0.00           C  
HETATM  698  O1  V00 B  29      59.861  53.140  88.812  1.00  0.00           O  
HETATM  699  C3  V00 B  29      59.237  54.448  89.027  1.00  0.00           C  
HETATM  700  C4  V00 B  29      60.292  55.531  88.870  1.00  0.00           C  
HETATM  701  H1  V00 B  29      59.913  51.495  86.767  1.00  0.00           H  
HETATM  702  H2  V00 B  29      59.144  50.118  87.498  1.00  0.00           H  
HETATM  703  H3  V00 B  29      60.603  50.587  88.124  1.00  0.00           H  
HETATM  704  H4  V00 B  29      58.870  51.571  89.576  1.00  0.00           H  
HETATM  705  H5  V00 B  29      58.114  52.334  88.127  1.00  0.00           H  
HETATM  706  H6  V00 B  29      58.564  54.625  88.204  1.00  0.00           H  
HETATM  707  H7  V00 B  29      58.732  54.500  90.005  1.00  0.00           H  
HETATM  708  H8  V00 B  29      60.718  55.403  87.886  1.00  0.00           H  
HETATM  709  H9  V00 B  29      59.860  56.555  88.920  1.00  0.00           H  
HETATM  710  H10 V00 B  29      60.989  55.523  89.720  1.00  0.00           H  
HETATM  711  C1  V00 B  30       9.347  95.337  59.246  1.00  0.00           C  
HETATM  712  C2  V00 B  30       9.434  94.856  57.892  1.00  0.00           C  
HETATM  713  O1  V00 B  30       9.924  95.938  57.089  1.00  0.00           O  
HETATM  714  C3  V00 B  30      10.162  95.647  55.738  1.00  0.00           C  
HETATM  715  C4  V00 B  30      11.100  96.604  55.060  1.00  0.00           C  
HETATM  716  H1  V00 B  30       8.869  96.319  59.256  1.00  0.00           H  
HETATM  717  H2  V00 B  30      10.407  95.507  59.544  1.00  0.00           H  
HETATM  718  H3  V00 B  30       8.922  94.580  59.927  1.00  0.00           H  
HETATM  719  H4  V00 B  30       8.418  94.698  57.572  1.00  0.00           H  
HETATM  720  H5  V00 B  30      10.097  93.951  57.907  1.00  0.00           H  
HETATM  721  H6  V00 B  30      10.629  94.730  55.692  1.00  0.00           H  
HETATM  722  H7  V00 B  30       9.188  95.560  55.246  1.00  0.00           H  
HETATM  723  H8  V00 B  30      10.922  96.638  53.989  1.00  0.00           H  
HETATM  724  H9  V00 B  30      10.932  97.579  55.320  1.00  0.00           H  
HETATM  725  H10 V00 B  30      12.083  96.241  55.209  1.00  0.00           H  
HETATM  726  C1  V00 B  31      89.138  51.071  42.219  1.00  0.00           C  
HETATM  727  C2  V00 B  31      89.746  49.789  41.810  1.00  0.00           C  
HETATM  728  O1  V00 B  31      90.672  50.031  40.769  1.00  0.00           O  
HETATM  729  C3  V00 B  31      90.904  48.775  40.094  1.00  0.00           C  
HETATM  730  C4  V00 B  31      92.262  49.069  39.525  1.00  0.00           C  
HETATM  731  H1  V00 B  31      88.399  50.979  43.024  1.00  0.00           H  
HETATM  732  H2  V00 B  31      88.750  51.583  41.357  1.00  0.00           H  
HETATM  733  H3  V00 B  31      89.977  51.769  42.508  1.00  0.00           H  
HETATM  734  H4  V00 B  31      88.964  49.068  41.553  1.00  0.00           H  
HETATM  735  H5  V00 B  31      90.285  49.432  42.644  1.00  0.00           H  
HETATM  736  H6  V00 B  31      90.941  47.974  40.795  1.00  0.00           H  
HETATM  737  H7  V00 B  31      90.183  48.506  39.294  1.00  0.00           H  
HETATM  738  H8  V00 B  31      92.178  49.817  38.738  1.00  0.00           H  
HETATM  739  H9  V00 B  31      92.870  49.470  40.308  1.00  0.00           H  
HETATM  740  H10 V00 B  31      92.658  48.098  39.227  1.00  0.00           H  
HETATM  741  C1  V00 B  32      56.884  76.018  15.876  1.00  0.00           C  
HETATM  742  C2  V00 B  32      57.058  76.158  14.360  1.00  0.00           C  
HETATM  743  O1  V00 B  32      58.193  77.020  13.884  1.00  0.00           O  
HETATM  744  C3  V00 B  32      59.138  76.346  12.971  1.00  0.00           C  
HETATM  745  C4  V00 B  32      59.988  77.566  12.464  1.00  0.00           C  
HETATM  746  H1  V00 B  32      57.749  75.536  16.222  1.00  0.00           H  
HETATM  747  H2  V00 B  32      56.036  75.351  15.883  1.00  0.00           H  
HETATM  748  H3  V00 B  32      56.713  77.021  16.353  1.00  0.00           H  
HETATM  749  H4  V00 B  32      56.200  76.630  13.902  1.00  0.00           H  
HETATM  750  H5  V00 B  32      57.201  75.196  13.923  1.00  0.00           H  
HETATM  751  H6  V00 B  32      59.834  75.710  13.547  1.00  0.00           H  
HETATM  752  H7  V00 B  32      58.543  75.870  12.145  1.00  0.00           H  
HETATM  753  H8  V00 B  32      59.349  78.197  11.789  1.00  0.00           H  
HETATM  754  H9  V00 B  32      60.343  78.081  13.365  1.00  0.00           H  
HETATM  755  H10 V00 B  32      60.858  77.187  11.930  1.00  0.00           H  
HETATM  756  C1  V00 B  33      58.343 100.614  79.468  1.00  0.00           C  
HETATM  757  C2  V00 B  33      56.974 100.249  80.012  1.00  0.00           C  
HETATM  758  O1  V00 B  33      56.971  98.819  80.230  1.00  0.00           O  
HETATM  759  C3  V00 B  33      55.962  98.426  81.175  1.00  0.00           C  
HETATM  760  C4  V00 B  33      55.756  96.910  81.172  1.00  0.00           C  
HETATM  761  H1  V00 B  33      59.058 100.573  80.319  1.00  0.00           H  
HETATM  762  H2  V00 B  33      58.424 101.556  79.019  1.00  0.00           H  
HETATM  763  H3  V00 B  33      58.723  99.851  78.807  1.00  0.00           H  
HETATM  764  H4  V00 B  33      56.108 100.524  79.322  1.00  0.00           H  
HETATM  765  H5  V00 B  33      56.952 100.727  80.987  1.00  0.00           H  
HETATM  766  H6  V00 B  33      56.122  98.810  82.157  1.00  0.00           H  
HETATM  767  H7  V00 B  33      55.005  98.893  80.873  1.00  0.00           H  
HETATM  768  H8  V00 B  33      56.700  96.480  81.302  1.00  0.00           H  
HETATM  769  H9  V00 B  33      54.992  96.587  81.934  1.00  0.00           H  
HETATM  770  H10 V00 B  33      55.295  96.560  80.250  1.00  0.00           H  
HETATM  771  C1  V00 B  34      90.618  44.556  39.751  1.00  0.00           C  
HETATM  772  C2  V00 B  34      92.073  45.062  40.137  1.00  0.00           C  
HETATM  773  O1  V00 B  34      92.018  45.420  41.536  1.00  0.00           O  
HETATM  774  C3  V00 B  34      93.195  45.968  42.059  1.00  0.00           C  
HETATM  775  C4  V00 B  34      93.101  46.209  43.592  1.00  0.00           C  
HETATM  776  H1  V00 B  34      90.209  43.852  40.464  1.00  0.00           H  
HETATM  777  H2  V00 B  34      90.672  44.167  38.738  1.00  0.00           H  
HETATM  778  H3  V00 B  34      89.862  45.367  39.712  1.00  0.00           H  
HETATM  779  H4  V00 B  34      92.534  45.864  39.483  1.00  0.00           H  
HETATM  780  H5  V00 B  34      92.725  44.241  40.125  1.00  0.00           H  
HETATM  781  H6  V00 B  34      93.949  45.167  41.969  1.00  0.00           H  
HETATM  782  H7  V00 B  34      93.500  46.928  41.585  1.00  0.00           H  
HETATM  783  H8  V00 B  34      92.258  46.787  43.819  1.00  0.00           H  
HETATM  784  H9  V00 B  34      92.897  45.341  44.150  1.00  0.00           H  
HETATM  785  H10 V00 B  34      93.833  46.932  43.967  1.00  0.00           H  
HETATM  786  C1  V00 B  35      69.267  38.669  56.615  1.00  0.00           C  
HETATM  787  C2  V00 B  35      70.459  39.603  56.412  1.00  0.00           C  
HETATM  788  O1  V00 B  35      71.504  39.302  57.340  1.00  0.00           O  
HETATM  789  C3  V00 B  35      72.494  40.333  57.478  1.00  0.00           C  
HETATM  790  C4  V00 B  35      73.751  39.857  58.033  1.00  0.00           C  
HETATM  791  H1  V00 B  35      69.091  38.412  57.650  1.00  0.00           H  
HETATM  792  H2  V00 B  35      69.328  37.731  56.150  1.00  0.00           H  
HETATM  793  H3  V00 B  35      68.371  39.149  56.203  1.00  0.00           H  
HETATM  794  H4  V00 B  35      70.160  40.649  56.582  1.00  0.00           H  
HETATM  795  H5  V00 B  35      70.706  39.385  55.369  1.00  0.00           H  
HETATM  796  H6  V00 B  35      72.788  40.816  56.599  1.00  0.00           H  
HETATM  797  H7  V00 B  35      72.105  41.172  58.067  1.00  0.00           H  
HETATM  798  H8  V00 B  35      74.312  39.419  57.278  1.00  0.00           H  
HETATM  799  H9  V00 B  35      74.333  40.672  58.427  1.00  0.00           H  
HETATM  800  H10 V00 B  35      73.738  39.243  58.872  1.00  0.00           H  
HETATM  801  C1  V00 B  36      31.373  75.322  55.473  1.00  0.00           C  
HETATM  802  C2  V00 B  36      31.331  73.772  55.649  1.00  0.00           C  
HETATM  803  O1  V00 B  36      30.238  73.284  56.499  1.00  0.00           O  
HETATM  804  C3  V00 B  36      29.725  71.953  56.217  1.00  0.00           C  
HETATM  805  C4  V00 B  36      29.368  71.341  57.584  1.00  0.00           C  
HETATM  806  H1  V00 B  36      30.425  75.741  55.144  1.00  0.00           H  
HETATM  807  H2  V00 B  36      32.267  75.597  54.895  1.00  0.00           H  
HETATM  808  H3  V00 B  36      31.418  75.797  56.458  1.00  0.00           H  
HETATM  809  H4  V00 B  36      32.230  73.374  56.014  1.00  0.00           H  
HETATM  810  H5  V00 B  36      31.188  73.378  54.693  1.00  0.00           H  
HETATM  811  H6  V00 B  36      28.843  72.048  55.552  1.00  0.00           H  
HETATM  812  H7  V00 B  36      30.456  71.376  55.722  1.00  0.00           H  
HETATM  813  H8  V00 B  36      29.160  70.201  57.678  1.00  0.00           H  
HETATM  814  H9  V00 B  36      30.126  71.496  58.343  1.00  0.00           H  
HETATM  815  H10 V00 B  36      28.408  71.725  57.917  1.00  0.00           H  
HETATM  816  C1  V00 B  37      70.875  35.006  36.988  1.00  0.00           C  
HETATM  817  C2  V00 B  37      69.849  33.987  37.399  1.00  0.00           C  
HETATM  818  O1  V00 B  37      69.237  34.374  38.670  1.00  0.00           O  
HETATM  819  C3  V00 B  37      68.175  35.318  38.494  1.00  0.00           C  
HETATM  820  C4  V00 B  37      66.802  34.639  38.748  1.00  0.00           C  
HETATM  821  H1  V00 B  37      71.621  34.574  36.290  1.00  0.00           H  
HETATM  822  H2  V00 B  37      71.415  35.295  37.812  1.00  0.00           H  
HETATM  823  H3  V00 B  37      70.483  35.857  36.479  1.00  0.00           H  
HETATM  824  H4  V00 B  37      70.518  33.104  37.502  1.00  0.00           H  
HETATM  825  H5  V00 B  37      69.143  33.845  36.538  1.00  0.00           H  
HETATM  826  H6  V00 B  37      68.297  36.069  39.243  1.00  0.00           H  
HETATM  827  H7  V00 B  37      68.132  35.785  37.506  1.00  0.00           H  
HETATM  828  H8  V00 B  37      66.909  33.532  38.554  1.00  0.00           H  
HETATM  829  H9  V00 B  37      66.633  34.595  39.793  1.00  0.00           H  
HETATM  830  H10 V00 B  37      65.941  35.110  38.171  1.00  0.00           H  
HETATM  831  C1  V00 B  38      78.280  72.550  83.054  1.00  0.00           C  
HETATM  832  C2  V00 B  38      76.939  72.611  82.358  1.00  0.00           C  
HETATM  833  O1  V00 B  38      75.964  72.653  83.419  1.00  0.00           O  
HETATM  834  C3  V00 B  38      74.656  72.675  82.884  1.00  0.00           C  
HETATM  835  C4  V00 B  38      73.621  72.269  83.937  1.00  0.00           C  
HETATM  836  H1  V00 B  38      78.321  73.479  83.632  1.00  0.00           H  
HETATM  837  H2  V00 B  38      79.066  72.408  82.275  1.00  0.00           H  
HETATM  838  H3  V00 B  38      78.362  71.645  83.719  1.00  0.00           H  
HETATM  839  H4  V00 B  38      76.837  71.748  81.642  1.00  0.00           H  
HETATM  840  H5  V00 B  38      76.915  73.546  81.755  1.00  0.00           H  
HETATM  841  H6  V00 B  38      74.479  73.705  82.578  1.00  0.00           H  
HETATM  842  H7  V00 B  38      74.614  72.025  82.013  1.00  0.00           H  
HETATM  843  H8  V00 B  38      72.635  72.450  83.585  1.00  0.00           H  
HETATM  844  H9  V00 B  38      73.659  71.242  84.133  1.00  0.00           H  
HETATM  845  H10 V00 B  38      73.788  72.671  84.976  1.00  0.00           H  
HETATM  846  C1  V00 B  39      71.417  96.611  12.493  1.00  0.00           C  
HETATM  847  C2  V00 B  39      72.239  96.195  13.774  1.00  0.00           C  
HETATM  848  O1  V00 B  39      72.862  97.362  14.285  1.00  0.00           O  
HETATM  849  C3  V00 B  39      73.665  97.252  15.495  1.00  0.00           C  
HETATM  850  C4  V00 B  39      75.108  96.934  15.143  1.00  0.00           C  
HETATM  851  H1  V00 B  39      70.825  97.471  12.658  1.00  0.00           H  
HETATM  852  H2  V00 B  39      70.727  95.836  12.182  1.00  0.00           H  
HETATM  853  H3  V00 B  39      71.992  96.859  11.630  1.00  0.00           H  
HETATM  854  H4  V00 B  39      72.984  95.441  13.509  1.00  0.00           H  
HETATM  855  H5  V00 B  39      71.584  95.631  14.478  1.00  0.00           H  
HETATM  856  H6  V00 B  39      73.590  98.187  16.105  1.00  0.00           H  
HETATM  857  H7  V00 B  39      73.147  96.507  16.064  1.00  0.00           H  
HETATM  858  H8  V00 B  39      75.909  97.707  15.364  1.00  0.00           H  
HETATM  859  H9  V00 B  39      75.410  95.998  15.729  1.00  0.00           H  
HETATM  860  H10 V00 B  39      75.116  96.817  14.043  1.00  0.00           H  
HETATM  861  C1  V00 B  40      97.984   5.248  69.890  1.00  0.00           C  
HETATM  862  C2  V00 B  40      98.276   6.694  70.112  1.00  0.00           C  
HETATM  863  O1  V00 B  40      99.399   6.996  70.928  1.00  0.00           O  
HETATM  864  C3  V00 B  40      99.349   8.325  71.351  1.00  0.00           C  
HETATM  865  C4  V00 B  40     100.303   8.537  72.531  1.00  0.00           C  
HETATM  866  H1  V00 B  40      97.892   4.798  70.867  1.00  0.00           H  
HETATM  867  H2  V00 B  40      98.747   4.776  69.300  1.00  0.00           H  
HETATM  868  H3  V00 B  40      97.052   4.982  69.396  1.00  0.00           H  
HETATM  869  H4  V00 B  40      97.393   7.141  70.559  1.00  0.00           H  
HETATM  870  H5  V00 B  40      98.588   7.203  69.108  1.00  0.00           H  
HETATM  871  H6  V00 B  40      99.754   9.002  70.559  1.00  0.00           H  
HETATM  872  H7  V00 B  40      98.350   8.542  71.712  1.00  0.00           H  
HETATM  873  H8  V00 B  40      99.811   8.136  73.506  1.00  0.00           H  
HETATM  874  H9  V00 B  40     101.320   8.076  72.386  1.00  0.00           H  
HETATM  875  H10 V00 B  40     100.581   9.636  72.599  1.00  0.00           H  
HETATM  876  C1  V00 B  41      88.559  82.909  13.587  1.00  0.00           C  
HETATM  877  C2  V00 B  41      88.046  83.561  12.376  1.00  0.00           C  
HETATM  878  O1  V00 B  41      87.945  82.571  11.341  1.00  0.00           O  
HETATM  879  C3  V00 B  41      89.101  82.467  10.509  1.00  0.00           C  
HETATM  880  C4  V00 B  41      88.763  81.754   9.146  1.00  0.00           C  
HETATM  881  H1  V00 B  41      88.379  83.540  14.477  1.00  0.00           H  
HETATM  882  H2  V00 B  41      89.676  82.837  13.464  1.00  0.00           H  
HETATM  883  H3  V00 B  41      88.120  81.929  13.654  1.00  0.00           H  
HETATM  884  H4  V00 B  41      88.655  84.456  12.126  1.00  0.00           H  
HETATM  885  H5  V00 B  41      87.027  83.953  12.496  1.00  0.00           H  
HETATM  886  H6  V00 B  41      89.585  83.401  10.361  1.00  0.00           H  
HETATM  887  H7  V00 B  41      89.828  81.824  10.982  1.00  0.00           H  
HETATM  888  H8  V00 B  41      89.594  81.699   8.412  1.00  0.00           H  
HETATM  889  H9  V00 B  41      88.372  80.786   9.445  1.00  0.00           H  
HETATM  890  H10 V00 B  41      88.044  82.315   8.508  1.00  0.00           H  
HETATM  891  C1  V00 B  42      40.134  75.183  28.766  1.00  0.00           C  
HETATM  892  C2  V00 B  42      38.633  75.218  29.113  1.00  0.00           C  
HETATM  893  O1  V00 B  42      38.219  76.473  29.659  1.00  0.00           O  
HETATM  894  C3  V00 B  42      36.952  76.415  30.334  1.00  0.00           C  
HETATM  895  C4  V00 B  42      35.898  75.819  29.462  1.00  0.00           C  
HETATM  896  H1  V00 B  42      40.601  75.586  29.636  1.00  0.00           H  
HETATM  897  H2  V00 B  42      40.390  75.772  27.856  1.00  0.00           H  
HETATM  898  H3  V00 B  42      40.518  74.115  28.608  1.00  0.00           H  
HETATM  899  H4  V00 B  42      38.454  74.534  29.907  1.00  0.00           H  
HETATM  900  H5  V00 B  42      37.999  74.973  28.288  1.00  0.00           H  
HETATM  901  H6  V00 B  42      37.097  75.872  31.251  1.00  0.00           H  
HETATM  902  H7  V00 B  42      36.614  77.438  30.554  1.00  0.00           H  
HETATM  903  H8  V00 B  42      35.925  76.235  28.482  1.00  0.00           H  
HETATM  904  H9  V00 B  42      35.992  74.725  29.465  1.00  0.00           H  
HETATM  905  H10 V00 B  42      34.888  76.079  29.786  1.00  0.00           H  
HETATM  906  C1  V00 B  43      30.925   0.775  89.843  1.00  0.00           C  
HETATM  907  C2  V00 B  43      30.905   0.545  88.437  1.00  0.00           C  
HETATM  908  O1  V00 B  43      30.882   1.829  87.754  1.00  0.00           O  
HETATM  909  C3  V00 B  43      30.677   1.691  86.346  1.00  0.00           C  
HETATM  910  C4  V00 B  43      30.727   3.139  85.919  1.00  0.00           C  
HETATM  911  H1  V00 B  43      31.906   1.147  90.172  1.00  0.00           H  
HETATM  912  H2  V00 B  43      30.870  -0.277  90.219  1.00  0.00           H  
HETATM  913  H3  V00 B  43      30.109   1.344  90.242  1.00  0.00           H  
HETATM  914  H4  V00 B  43      30.047  -0.084  88.119  1.00  0.00           H  
HETATM  915  H5  V00 B  43      31.830  -0.064  88.176  1.00  0.00           H  
HETATM  916  H6  V00 B  43      31.544   1.092  86.036  1.00  0.00           H  
HETATM  917  H7  V00 B  43      29.701   1.225  86.123  1.00  0.00           H  
HETATM  918  H8  V00 B  43      31.630   3.650  86.309  1.00  0.00           H  
HETATM  919  H9  V00 B  43      30.739   3.215  84.864  1.00  0.00           H  
HETATM  920  H10 V00 B  43      29.902   3.577  86.344  1.00  0.00           H  
HETATM  921  C1  V00 B  44      96.378  52.126  87.109  1.00  0.00           C  
HETATM  922  C2  V00 B  44      95.329  52.646  86.122  1.00  0.00           C  
HETATM  923  O1  V00 B  44      94.186  51.850  86.287  1.00  0.00           O  
HETATM  924  C3  V00 B  44      92.980  52.603  86.171  1.00  0.00           C  
HETATM  925  C4  V00 B  44      91.923  51.540  86.260  1.00  0.00           C  
HETATM  926  H1  V00 B  44      96.903  51.306  86.664  1.00  0.00           H  
HETATM  927  H2  V00 B  44      95.910  51.845  88.106  1.00  0.00           H  
HETATM  928  H3  V00 B  44      97.026  52.955  87.407  1.00  0.00           H  
HETATM  929  H4  V00 B  44      95.903  52.619  85.172  1.00  0.00           H  
HETATM  930  H5  V00 B  44      95.115  53.706  86.345  1.00  0.00           H  
HETATM  931  H6  V00 B  44      92.835  53.434  86.806  1.00  0.00           H  
HETATM  932  H7  V00 B  44      92.800  53.080  85.188  1.00  0.00           H  
HETATM  933  H8  V00 B  44      90.902  51.999  86.265  1.00  0.00           H  
HETATM  934  H9  V00 B  44      92.006  50.832  85.438  1.00  0.00           H  
HETATM  935  H10 V00 B  44      92.077  51.043  87.252  1.00  0.00           H  
HETATM  936  C1  V00 B  45      50.655  80.487  34.826  1.00  0.00           C  
HETATM  937  C2  V00 B  45      50.305  81.816  34.130  1.00  0.00           C  
HETATM  938  O1  V00 B  45      49.626  81.380  32.910  1.00  0.00           O  
HETATM  939  C3  V00 B  45      48.205  81.419  32.994  1.00  0.00           C  
HETATM  940  C4  V00 B  45      47.628  81.534  31.621  1.00  0.00           C  
HETATM  941  H1  V00 B  45      51.137  79.818  34.071  1.00  0.00           H  
HETATM  942  H2  V00 B  45      49.796  79.933  35.308  1.00  0.00           H  
HETATM  943  H3  V00 B  45      51.330  80.645  35.695  1.00  0.00           H  
HETATM  944  H4  V00 B  45      51.221  82.385  33.907  1.00  0.00           H  
HETATM  945  H5  V00 B  45      49.714  82.427  34.768  1.00  0.00           H  
HETATM  946  H6  V00 B  45      47.932  80.353  33.322  1.00  0.00           H  
HETATM  947  H7  V00 B  45      47.853  82.236  33.544  1.00  0.00           H  
HETATM  948  H8  V00 B  45      47.831  82.530  31.266  1.00  0.00           H  
HETATM  949  H9  V00 B  45      48.074  80.763  30.963  1.00  0.00           H  
HETATM  950  H10 V00 B  45      46.575  81.306  31.587  1.00  0.00           H  
HETATM  951  C1  V00 B  46      -0.480  31.391  75.093  1.00  0.00           C  
HETATM  952  C2  V00 B  46       0.945  31.685  75.422  1.00  0.00           C  
HETATM  953  O1  V00 B  46       1.250  30.921  76.650  1.00  0.00           O  
HETATM  954  C3  V00 B  46       2.218  31.524  77.566  1.00  0.00           C  
HETATM  955  C4  V00 B  46       3.105  30.424  78.109  1.00  0.00           C  
HETATM  956  H1  V00 B  46      -0.699  30.367  74.913  1.00  0.00           H  
HETATM  957  H2  V00 B  46      -0.761  31.843  74.158  1.00  0.00           H  
HETATM  958  H3  V00 B  46      -1.053  31.899  75.851  1.00  0.00           H  
HETATM  959  H4  V00 B  46       1.019  32.680  75.556  1.00  0.00           H  
HETATM  960  H5  V00 B  46       1.596  31.419  74.601  1.00  0.00           H  
HETATM  961  H6  V00 B  46       2.869  32.238  77.047  1.00  0.00           H  
HETATM  962  H7  V00 B  46       1.690  31.980  78.393  1.00  0.00           H  
HETATM  963  H8  V00 B  46       2.447  29.688  78.656  1.00  0.00           H  
HETATM  964  H9  V00 B  46       3.629  29.933  77.268  1.00  0.00           H  
HETATM  965  H10 V00 B  46       3.877  30.816  78.776  1.00  0.00           H  
HETATM  966  C1  V00 B  47       9.204  27.602 100.234  1.00  0.00           C  
HETATM  967  C2  V00 B  47       9.144  26.076 100.561  1.00  0.00           C  
HETATM  968  O1  V00 B  47       7.770  25.636 100.504  1.00  0.00           O  
HETATM  969  C3  V00 B  47       7.730  24.427  99.757  1.00  0.00           C  
HETATM  970  C4  V00 B  47       6.257  24.192  99.476  1.00  0.00           C  
HETATM  971  H1  V00 B  47       8.747  27.769  99.248  1.00  0.00           H  
HETATM  972  H2  V00 B  47      10.249  27.998 100.352  1.00  0.00           H  
HETATM  973  H3  V00 B  47       8.560  28.121 100.940  1.00  0.00           H  
HETATM  974  H4  V00 B  47       9.534  25.798 101.552  1.00  0.00           H  
HETATM  975  H5  V00 B  47       9.752  25.495  99.872  1.00  0.00           H  
HETATM  976  H6  V00 B  47       8.366  24.296  98.879  1.00  0.00           H  
HETATM  977  H7  V00 B  47       8.138  23.717 100.457  1.00  0.00           H  
HETATM  978  H8  V00 B  47       6.121  23.170  99.059  1.00  0.00           H  
HETATM  979  H9  V00 B  47       5.689  24.394 100.417  1.00  0.00           H  
HETATM  980  H10 V00 B  47       5.838  24.834  98.685  1.00  0.00           H  
HETATM  981  C1  V00 B  48      76.383  42.604   9.735  1.00  0.00           C  
HETATM  982  C2  V00 B  48      76.018  42.533   8.259  1.00  0.00           C  
HETATM  983  O1  V00 B  48      76.859  43.485   7.576  1.00  0.00           O  
HETATM  984  C3  V00 B  48      76.885  43.416   6.143  1.00  0.00           C  
HETATM  985  C4  V00 B  48      77.462  44.694   5.558  1.00  0.00           C  
HETATM  986  H1  V00 B  48      77.412  42.245   9.878  1.00  0.00           H  
HETATM  987  H2  V00 B  48      75.776  41.960  10.248  1.00  0.00           H  
HETATM  988  H3  V00 B  48      76.379  43.626  10.027  1.00  0.00           H  
HETATM  989  H4  V00 B  48      75.030  42.660   7.961  1.00  0.00           H  
HETATM  990  H5  V00 B  48      76.250  41.505   8.001  1.00  0.00           H  
HETATM  991  H6  V00 B  48      77.519  42.555   5.812  1.00  0.00           H  
HETATM  992  H7  V00 B  48      75.865  43.299   5.696  1.00  0.00           H  
HETATM  993  H8  V00 B  48      76.651  45.489   5.685  1.00  0.00           H  
HETATM  994  H9  V00 B  48      78.385  44.956   6.133  1.00  0.00           H  
HETATM  995  H10 V00 B  48      77.649  44.604   4.488  1.00  0.00           H  
HETATM  996  C1  V00 B  49      -0.150  39.232  71.391  1.00  0.00           C  
HETATM  997  C2  V00 B  49       0.491  38.534  70.175  1.00  0.00           C  
HETATM  998  O1  V00 B  49       1.251  39.467  69.357  1.00  0.00           O  
HETATM  999  C3  V00 B  49       0.468  40.385  68.487  1.00  0.00           C  
HETATM 1000  C4  V00 B  49       0.831  41.700  69.003  1.00  0.00           C  
HETATM 1001  H1  V00 B  49       0.621  39.675  72.044  1.00  0.00           H  
HETATM 1002  H2  V00 B  49      -0.743  38.582  71.933  1.00  0.00           H  
HETATM 1003  H3  V00 B  49      -0.819  40.019  71.086  1.00  0.00           H  
HETATM 1004  H4  V00 B  49      -0.282  38.068  69.593  1.00  0.00           H  
HETATM 1005  H5  V00 B  49       1.126  37.718  70.543  1.00  0.00           H  
HETATM 1006  H6  V00 B  49       0.661  40.193  67.399  1.00  0.00           H  
HETATM 1007  H7  V00 B  49      -0.629  40.319  68.651  1.00  0.00           H  
HETATM 1008  H8  V00 B  49       0.710  41.748  70.117  1.00  0.00           H  
HETATM 1009  H9  V00 B  49       1.866  41.945  68.795  1.00  0.00           H  
HETATM 1010  H10 V00 B  49       0.223  42.474  68.567  1.00  0.00           H  
HETATM 1011  C1  V00 B  50      19.604   9.400  13.936  1.00  0.00           C  
HETATM 1012  C2  V00 B  50      19.333  10.295  15.180  1.00  0.00           C  
HETATM 1013  O1  V00 B  50      18.123  11.053  15.027  1.00  0.00           O  
HETATM 1014  C3  V00 B  50      17.437  11.174  16.218  1.00  0.00           C  
HETATM 1015  C4  V00 B  50      16.341  12.184  16.192  1.00  0.00           C  
HETATM 1016  H1  V00 B  50      20.327   8.654  14.150  1.00  0.00           H  
HETATM 1017  H2  V00 B  50      19.985  10.013  13.098  1.00  0.00           H  
HETATM 1018  H3  V00 B  50      18.692   8.841  13.616  1.00  0.00           H  
HETATM 1019  H4  V00 B  50      20.082  10.990  15.299  1.00  0.00           H  
HETATM 1020  H5  V00 B  50      19.338   9.721  16.081  1.00  0.00           H  
HETATM 1021  H6  V00 B  50      16.866  10.267  16.490  1.00  0.00           H  
HETATM 1022  H7  V00 B  50      18.103  11.402  17.094  1.00  0.00           H  
HETATM 1023  H8  V00 B  50      15.642  11.780  15.410  1.00  0.00           H  
HETATM 1024  H9  V00 B  50      15.796  12.227  17.155  1.00  0.00           H  
HETATM 1025  H10 V00 B  50      16.743  13.228  16.018  1.00  0.00           H  
HETATM 1026  C1  V00 B  51      52.360  84.858  28.415  1.00  0.00           C  
HETATM 1027  C2  V00 B  51      50.932  84.738  28.865  1.00  0.00           C  
HETATM 1028  O1  V00 B  51      50.803  85.275  30.239  1.00  0.00           O  
HETATM 1029  C3  V00 B  51      49.508  85.182  30.842  1.00  0.00           C  
HETATM 1030  C4  V00 B  51      49.553  85.933  32.098  1.00  0.00           C  
HETATM 1031  H1  V00 B  51      52.699  85.818  28.121  1.00  0.00           H  
HETATM 1032  H2  V00 B  51      52.600  84.273  27.528  1.00  0.00           H  
HETATM 1033  H3  V00 B  51      53.061  84.693  29.199  1.00  0.00           H  
HETATM 1034  H4  V00 B  51      50.659  83.681  28.777  1.00  0.00           H  
HETATM 1035  H5  V00 B  51      50.321  85.283  28.128  1.00  0.00           H  
HETATM 1036  H6  V00 B  51      48.811  85.709  30.249  1.00  0.00           H  
HETATM 1037  H7  V00 B  51      49.248  84.131  31.038  1.00  0.00           H  
HETATM 1038  H8  V00 B  51      50.295  86.710  32.070  1.00  0.00           H  
HETATM 1039  H9  V00 B  51      48.594  86.412  32.302  1.00  0.00           H  
HETATM 1040  H10 V00 B  51      49.871  85.305  32.865  1.00  0.00           H  
HETATM 1041  C1  V00 B  52      65.676  51.235  53.562  1.00  0.00           C  
HETATM 1042  C2  V00 B  52      66.853  51.016  54.398  1.00  0.00           C  
HETATM 1043  O1  V00 B  52      68.071  51.301  53.739  1.00  0.00           O  
HETATM 1044  C3  V00 B  52      69.202  50.475  53.909  1.00  0.00           C  
HETATM 1045  C4  V00 B  52      69.829  50.776  55.280  1.00  0.00           C  
HETATM 1046  H1  V00 B  52      64.795  50.864  54.135  1.00  0.00           H  
HETATM 1047  H2  V00 B  52      65.648  50.611  52.647  1.00  0.00           H  
HETATM 1048  H3  V00 B  52      65.531  52.340  53.371  1.00  0.00           H  
HETATM 1049  H4  V00 B  52      66.754  50.055  54.763  1.00  0.00           H  
HETATM 1050  H5  V00 B  52      66.865  51.585  55.278  1.00  0.00           H  
HETATM 1051  H6  V00 B  52      69.025  49.414  53.855  1.00  0.00           H  
HETATM 1052  H7  V00 B  52      69.937  50.627  53.129  1.00  0.00           H  
HETATM 1053  H8  V00 B  52      69.108  50.394  55.984  1.00  0.00           H  
HETATM 1054  H9  V00 B  52      70.733  50.196  55.505  1.00  0.00           H  
HETATM 1055  H10 V00 B  52      69.932  51.906  55.413  1.00  0.00           H  
HETATM 1056  C1  V00 B  53       0.017   8.663  51.119  1.00  0.00           C  
HETATM 1057  C2  V00 B  53      -0.161   9.999  51.860  1.00  0.00           C  
HETATM 1058  O1  V00 B  53       1.096  10.608  51.781  1.00  0.00           O  
HETATM 1059  C3  V00 B  53       1.102  11.921  52.307  1.00  0.00           C  
HETATM 1060  C4  V00 B  53       1.282  11.983  53.793  1.00  0.00           C  
HETATM 1061  H1  V00 B  53       0.124   8.861  50.037  1.00  0.00           H  
HETATM 1062  H2  V00 B  53      -0.779   7.967  51.352  1.00  0.00           H  
HETATM 1063  H3  V00 B  53       0.893   8.201  51.571  1.00  0.00           H  
HETATM 1064  H4  V00 B  53      -0.545   9.817  52.853  1.00  0.00           H  
HETATM 1065  H5  V00 B  53      -0.900  10.614  51.307  1.00  0.00           H  
HETATM 1066  H6  V00 B  53       1.904  12.517  51.868  1.00  0.00           H  
HETATM 1067  H7  V00 B  53       0.265  12.527  51.906  1.00  0.00           H  
HETATM 1068  H8  V00 B  53       2.237  11.399  54.026  1.00  0.00           H  
HETATM 1069  H9  V00 B  53       1.280  13.019  54.165  1.00  0.00           H  
HETATM 1070  H10 V00 B  53       0.438  11.620  54.369  1.00  0.00           H  
HETATM 1071  C1  V00 B  54      15.445  97.559  76.004  1.00  0.00           C  
HETATM 1072  C2  V00 B  54      14.555  98.747  75.906  1.00  0.00           C  
HETATM 1073  O1  V00 B  54      14.251  99.103  74.520  1.00  0.00           O  
HETATM 1074  C3  V00 B  54      13.907 100.436  74.306  1.00  0.00           C  
HETATM 1075  C4  V00 B  54      13.248 100.598  72.958  1.00  0.00           C  
HETATM 1076  H1  V00 B  54      15.783  97.426  77.007  1.00  0.00           H  
HETATM 1077  H2  V00 B  54      16.347  97.647  75.374  1.00  0.00           H  
HETATM 1078  H3  V00 B  54      14.932  96.659  75.649  1.00  0.00           H  
HETATM 1079  H4  V00 B  54      14.983  99.618  76.463  1.00  0.00           H  
HETATM 1080  H5  V00 B  54      13.570  98.428  76.295  1.00  0.00           H  
HETATM 1081  H6  V00 B  54      13.156 100.732  75.051  1.00  0.00           H  
HETATM 1082  H7  V00 B  54      14.794 101.070  74.418  1.00  0.00           H  
HETATM 1083  H8  V00 B  54      12.300  99.966  72.900  1.00  0.00           H  
HETATM 1084  H9  V00 B  54      12.916 101.614  72.683  1.00  0.00           H  
HETATM 1085  H10 V00 B  54      13.928 100.193  72.211  1.00  0.00           H  
HETATM 1086  C1  V00 B  55      78.676  76.156  94.398  1.00  0.00           C  
HETATM 1087  C2  V00 B  55      78.231  75.867  95.797  1.00  0.00           C  
HETATM 1088  O1  V00 B  55      76.874  75.373  95.787  1.00  0.00           O  
HETATM 1089  C3  V00 B  55      76.440  75.374  97.153  1.00  0.00           C  
HETATM 1090  C4  V00 B  55      74.945  75.048  97.214  1.00  0.00           C  
HETATM 1091  H1  V00 B  55      79.717  76.136  94.269  1.00  0.00           H  
HETATM 1092  H2  V00 B  55      78.177  77.073  94.088  1.00  0.00           H  
HETATM 1093  H3  V00 B  55      78.268  75.426  93.750  1.00  0.00           H  
HETATM 1094  H4  V00 B  55      78.319  76.842  96.361  1.00  0.00           H  
HETATM 1095  H5  V00 B  55      78.908  75.103  96.269  1.00  0.00           H  
HETATM 1096  H6  V00 B  55      76.993  74.682  97.715  1.00  0.00           H  
HETATM 1097  H7  V00 B  55      76.515  76.360  97.582  1.00  0.00           H  
HETATM 1098  H8  V00 B  55      74.784  74.024  96.973  1.00  0.00           H  
HETATM 1099  H9  V00 B  55      74.517  75.186  98.207  1.00  0.00           H  
HETATM 1100  H10 V00 B  55      74.338  75.599  96.495  1.00  0.00           H  
HETATM 1101  C1  V00 B  56      26.567  79.666  79.072  1.00  0.00           C  
HETATM 1102  C2  V00 B  56      25.372  80.590  79.543  1.00  0.00           C  
HETATM 1103  O1  V00 B  56      24.974  80.346  80.889  1.00  0.00           O  
HETATM 1104  C3  V00 B  56      24.079  81.260  81.532  1.00  0.00           C  
HETATM 1105  C4  V00 B  56      23.340  80.512  82.637  1.00  0.00           C  
HETATM 1106  H1  V00 B  56      27.454  79.742  79.646  1.00  0.00           H  
HETATM 1107  H2  V00 B  56      26.815  79.888  78.035  1.00  0.00           H  
HETATM 1108  H3  V00 B  56      26.339  78.606  78.983  1.00  0.00           H  
HETATM 1109  H4  V00 B  56      24.516  80.387  78.911  1.00  0.00           H  
HETATM 1110  H5  V00 B  56      25.603  81.648  79.410  1.00  0.00           H  
HETATM 1111  H6  V00 B  56      24.567  82.119  82.004  1.00  0.00           H  
HETATM 1112  H7  V00 B  56      23.330  81.818  80.900  1.00  0.00           H  
HETATM 1113  H8  V00 B  56      22.634  79.861  82.101  1.00  0.00           H  
HETATM 1114  H9  V00 B  56      23.955  79.767  83.230  1.00  0.00           H  
HETATM 1115  H10 V00 B  56      22.913  81.157  83.432  1.00  0.00           H  
HETATM 1116  C1  V00 B  57       9.589  57.409  56.083  1.00  0.00           C  
HETATM 1117  C2  V00 B  57       9.423  58.520  55.027  1.00  0.00           C  
HETATM 1118  O1  V00 B  57      10.221  58.142  53.942  1.00  0.00           O  
HETATM 1119  C3  V00 B  57       9.519  57.521  52.840  1.00  0.00           C  
HETATM 1120  C4  V00 B  57       9.989  56.073  52.935  1.00  0.00           C  
HETATM 1121  H1  V00 B  57       9.111  56.433  55.877  1.00  0.00           H  
HETATM 1122  H2  V00 B  57       9.136  57.740  57.058  1.00  0.00           H  
HETATM 1123  H3  V00 B  57      10.659  57.266  56.221  1.00  0.00           H  
HETATM 1124  H4  V00 B  57       9.643  59.515  55.380  1.00  0.00           H  
HETATM 1125  H5  V00 B  57       8.337  58.453  54.779  1.00  0.00           H  
HETATM 1126  H6  V00 B  57       8.381  57.483  52.940  1.00  0.00           H  
HETATM 1127  H7  V00 B  57       9.866  57.891  51.845  1.00  0.00           H  
HETATM 1128  H8  V00 B  57       9.487  55.551  52.168  1.00  0.00           H  
HETATM 1129  H9  V00 B  57      11.026  55.927  52.781  1.00  0.00           H  
HETATM 1130  H10 V00 B  57       9.751  55.727  53.998  1.00  0.00           H  
HETATM 1131  C1  V00 B  58      59.347  37.594  17.932  1.00  0.00           C  
HETATM 1132  C2  V00 B  58      60.758  37.594  18.504  1.00  0.00           C  
HETATM 1133  O1  V00 B  58      61.723  37.359  17.470  1.00  0.00           O  
HETATM 1134  C3  V00 B  58      63.055  37.803  17.742  1.00  0.00           C  
HETATM 1135  C4  V00 B  58      63.686  38.236  16.461  1.00  0.00           C  
HETATM 1136  H1  V00 B  58      59.121  36.552  17.700  1.00  0.00           H  
HETATM 1137  H2  V00 B  58      59.278  38.225  16.967  1.00  0.00           H  
HETATM 1138  H3  V00 B  58      58.674  37.969  18.700  1.00  0.00           H  
HETATM 1139  H4  V00 B  58      60.851  36.841  19.280  1.00  0.00           H  
HETATM 1140  H5  V00 B  58      60.947  38.630  18.825  1.00  0.00           H  
HETATM 1141  H6  V00 B  58      63.108  38.651  18.442  1.00  0.00           H  
HETATM 1142  H7  V00 B  58      63.611  36.967  18.143  1.00  0.00           H  
HETATM 1143  H8  V00 B  58      64.750  38.276  16.500  1.00  0.00           H  
HETATM 1144  H9  V00 B  58      63.408  37.550  15.605  1.00  0.00           H  
HETATM 1145  H10 V00 B  58      63.330  39.225  16.215  1.00  0.00           H  
HETATM 1146  C1  V00 B  59      43.547   6.660  49.415  1.00  0.00           C  
HETATM 1147  C2  V00 B  59      44.873   7.428  49.416  1.00  0.00           C  
HETATM 1148  O1  V00 B  59      45.038   8.329  50.478  1.00  0.00           O  
HETATM 1149  C3  V00 B  59      46.478   8.491  50.800  1.00  0.00           C  
HETATM 1150  C4  V00 B  59      46.451   9.804  51.595  1.00  0.00           C  
HETATM 1151  H1  V00 B  59      43.567   5.813  50.112  1.00  0.00           H  
HETATM 1152  H2  V00 B  59      43.334   6.305  48.406  1.00  0.00           H  
HETATM 1153  H3  V00 B  59      42.848   7.362  49.700  1.00  0.00           H  
HETATM 1154  H4  V00 B  59      44.997   7.918  48.425  1.00  0.00           H  
HETATM 1155  H5  V00 B  59      45.628   6.658  49.431  1.00  0.00           H  
HETATM 1156  H6  V00 B  59      46.799   7.622  51.400  1.00  0.00           H  
HETATM 1157  H7  V00 B  59      47.083   8.679  49.904  1.00  0.00           H  
HETATM 1158  H8  V00 B  59      45.849  10.596  51.070  1.00  0.00           H  
HETATM 1159  H9  V00 B  59      45.926   9.764  52.599  1.00  0.00           H  
HETATM 1160  H10 V00 B  59      47.355  10.332  51.642  1.00  0.00           H  
HETATM 1161  C1  V00 B  60      32.445   2.259  95.567  1.00  0.00           C  
HETATM 1162  C2  V00 B  60      32.321   1.923  97.080  1.00  0.00           C  
HETATM 1163  O1  V00 B  60      33.480   2.277  97.788  1.00  0.00           O  
HETATM 1164  C3  V00 B  60      33.330   1.873  99.155  1.00  0.00           C  
HETATM 1165  C4  V00 B  60      32.797   3.053 100.003  1.00  0.00           C  
HETATM 1166  H1  V00 B  60      31.560   1.966  94.947  1.00  0.00           H  
HETATM 1167  H2  V00 B  60      33.331   1.780  95.144  1.00  0.00           H  
HETATM 1168  H3  V00 B  60      32.573   3.351  95.528  1.00  0.00           H  
HETATM 1169  H4  V00 B  60      31.960   0.916  97.209  1.00  0.00           H  
HETATM 1170  H5  V00 B  60      31.513   2.466  97.447  1.00  0.00           H  
HETATM 1171  H6  V00 B  60      32.619   1.027  99.284  1.00  0.00           H  
HETATM 1172  H7  V00 B  60      34.327   1.572  99.488  1.00  0.00           H  
HETATM 1173  H8  V00 B  60      33.537   3.841  99.920  1.00  0.00           H  
HETATM 1174  H9  V00 B  60      31.890   3.454  99.606  1.00  0.00           H  
HETATM 1175  H10 V00 B  60      32.715   2.677 100.981  1.00  0.00           H  
HETATM 1176  C1  V00 B  61      -0.777  62.492  75.842  1.00  0.00           C  
HETATM 1177  C2  V00 B  61       0.135  63.593  76.378  1.00  0.00           C  
HETATM 1178  O1  V00 B  61       1.466  63.057  76.570  1.00  0.00           O  
HETATM 1179  C3  V00 B  61       2.567  63.964  76.782  1.00  0.00           C  
HETATM 1180  C4  V00 B  61       3.692  63.659  75.816  1.00  0.00           C  
HETATM 1181  H1  V00 B  61      -1.721  62.771  75.434  1.00  0.00           H  
HETATM 1182  H2  V00 B  61      -0.892  61.879  76.652  1.00  0.00           H  
HETATM 1183  H3  V00 B  61      -0.408  61.983  74.916  1.00  0.00           H  
HETATM 1184  H4  V00 B  61      -0.285  64.127  77.253  1.00  0.00           H  
HETATM 1185  H5  V00 B  61       0.138  64.365  75.567  1.00  0.00           H  
HETATM 1186  H6  V00 B  61       2.256  65.014  76.707  1.00  0.00           H  
HETATM 1187  H7  V00 B  61       2.929  63.812  77.816  1.00  0.00           H  
HETATM 1188  H8  V00 B  61       4.009  62.670  76.012  1.00  0.00           H  
HETATM 1189  H9  V00 B  61       3.392  63.714  74.783  1.00  0.00           H  
HETATM 1190  H10 V00 B  61       4.482  64.430  75.906  1.00  0.00           H  
HETATM 1191  C1  V00 B  62      34.332  39.562  69.319  1.00  0.00           C  
HETATM 1192  C2  V00 B  62      34.651  39.565  67.828  1.00  0.00           C  
HETATM 1193  O1  V00 B  62      35.216  38.333  67.368  1.00  0.00           O  
HETATM 1194  C3  V00 B  62      35.500  38.293  65.997  1.00  0.00           C  
HETATM 1195  C4  V00 B  62      35.837  36.844  65.694  1.00  0.00           C  
HETATM 1196  H1  V00 B  62      35.273  39.559  69.966  1.00  0.00           H  
HETATM 1197  H2  V00 B  62      33.759  38.610  69.493  1.00  0.00           H  
HETATM 1198  H3  V00 B  62      33.722  40.374  69.664  1.00  0.00           H  
HETATM 1199  H4  V00 B  62      35.271  40.463  67.566  1.00  0.00           H  
HETATM 1200  H5  V00 B  62      33.675  39.700  67.271  1.00  0.00           H  
HETATM 1201  H6  V00 B  62      34.629  38.541  65.367  1.00  0.00           H  
HETATM 1202  H7  V00 B  62      36.412  38.872  65.776  1.00  0.00           H  
HETATM 1203  H8  V00 B  62      34.937  36.233  65.773  1.00  0.00           H  
HETATM 1204  H9  V00 B  62      36.189  36.823  64.678  1.00  0.00           H  
HETATM 1205  H10 V00 B  62      36.620  36.470  66.317  1.00  0.00           H  
HETATM 1206  C1  V00 B  63      68.116  49.645  39.761  1.00  0.00           C  
HETATM 1207  C2  V00 B  63      67.466  49.402  41.110  1.00  0.00           C  
HETATM 1208  O1  V00 B  63      68.201  50.329  41.942  1.00  0.00           O  
HETATM 1209  C3  V00 B  63      68.141  49.893  43.292  1.00  0.00           C  
HETATM 1210  C4  V00 B  63      69.491  50.220  43.975  1.00  0.00           C  
HETATM 1211  H1  V00 B  63      69.146  49.317  39.670  1.00  0.00           H  
HETATM 1212  H2  V00 B  63      68.071  50.734  39.600  1.00  0.00           H  
HETATM 1213  H3  V00 B  63      67.612  49.252  38.898  1.00  0.00           H  
HETATM 1214  H4  V00 B  63      67.665  48.325  41.337  1.00  0.00           H  
HETATM 1215  H5  V00 B  63      66.426  49.714  41.189  1.00  0.00           H  
HETATM 1216  H6  V00 B  63      67.341  50.336  43.911  1.00  0.00           H  
HETATM 1217  H7  V00 B  63      68.096  48.766  43.305  1.00  0.00           H  
HETATM 1218  H8  V00 B  63      70.145  50.145  43.125  1.00  0.00           H  
HETATM 1219  H9  V00 B  63      69.509  51.309  44.269  1.00  0.00           H  
HETATM 1220  H10 V00 B  63      69.849  49.570  44.776  1.00  0.00           H  
HETATM 1221  C1  V00 B  64      80.000  89.360  43.577  1.00  0.00           C  
HETATM 1222  C2  V00 B  64      80.648  90.569  44.265  1.00  0.00           C  
HETATM 1223  O1  V00 B  64      79.956  90.761  45.510  1.00  0.00           O  
HETATM 1224  C3  V00 B  64      80.226  91.976  46.177  1.00  0.00           C  
HETATM 1225  C4  V00 B  64      79.422  92.128  47.460  1.00  0.00           C  
HETATM 1226  H1  V00 B  64      78.950  89.461  43.435  1.00  0.00           H  
HETATM 1227  H2  V00 B  64      80.207  88.472  44.192  1.00  0.00           H  
HETATM 1228  H3  V00 B  64      80.517  89.193  42.607  1.00  0.00           H  
HETATM 1229  H4  V00 B  64      80.459  91.495  43.702  1.00  0.00           H  
HETATM 1230  H5  V00 B  64      81.717  90.318  44.446  1.00  0.00           H  
HETATM 1231  H6  V00 B  64      81.266  92.098  46.591  1.00  0.00           H  
HETATM 1232  H7  V00 B  64      80.066  92.820  45.494  1.00  0.00           H  
HETATM 1233  H8  V00 B  64      79.419  93.202  47.887  1.00  0.00           H  
HETATM 1234  H9  V00 B  64      78.402  92.052  47.154  1.00  0.00           H  
HETATM 1235  H10 V00 B  64      79.668  91.301  48.177  1.00  0.00           H  
HETATM 1236  C1  V00 B  65      74.824  19.547  20.956  1.00  0.00           C  
HETATM 1237  C2  V00 B  65      75.571  19.380  19.645  1.00  0.00           C  
HETATM 1238  O1  V00 B  65      74.713  20.003  18.624  1.00  0.00           O  
HETATM 1239  C3  V00 B  65      73.978  19.061  17.882  1.00  0.00           C  
HETATM 1240  C4  V00 B  65      73.100  19.676  16.776  1.00  0.00           C  
HETATM 1241  H1  V00 B  65      73.915  18.944  20.813  1.00  0.00           H  
HETATM 1242  H2  V00 B  65      74.662  20.559  21.097  1.00  0.00           H  
HETATM 1243  H3  V00 B  65      75.332  19.088  21.805  1.00  0.00           H  
HETATM 1244  H4  V00 B  65      75.881  18.366  19.364  1.00  0.00           H  
HETATM 1245  H5  V00 B  65      76.441  20.022  19.800  1.00  0.00           H  
HETATM 1246  H6  V00 B  65      74.603  18.321  17.467  1.00  0.00           H  
HETATM 1247  H7  V00 B  65      73.306  18.518  18.514  1.00  0.00           H  
HETATM 1248  H8  V00 B  65      73.577  19.734  15.790  1.00  0.00           H  
HETATM 1249  H9  V00 B  65      72.194  19.066  16.539  1.00  0.00           H  
HETATM 1250  H10 V00 B  65      72.857  20.719  16.990  1.00  0.00           H  
HETATM 1251  C1  V00 B  66      66.087  58.097  40.546  1.00  0.00           C  
HETATM 1252  C2  V00 B  66      64.989  59.222  40.655  1.00  0.00           C  
HETATM 1253  O1  V00 B  66      65.550  60.507  40.604  1.00  0.00           O  
HETATM 1254  C3  V00 B  66      65.577  61.152  39.319  1.00  0.00           C  
HETATM 1255  C4  V00 B  66      67.034  61.309  38.892  1.00  0.00           C  
HETATM 1256  H1  V00 B  66      66.528  58.047  39.572  1.00  0.00           H  
HETATM 1257  H2  V00 B  66      65.575  57.159  40.764  1.00  0.00           H  
HETATM 1258  H3  V00 B  66      66.913  58.179  41.249  1.00  0.00           H  
HETATM 1259  H4  V00 B  66      64.473  59.138  41.660  1.00  0.00           H  
HETATM 1260  H5  V00 B  66      64.299  59.123  39.803  1.00  0.00           H  
HETATM 1261  H6  V00 B  66      65.071  60.544  38.538  1.00  0.00           H  
HETATM 1262  H7  V00 B  66      65.115  62.104  39.371  1.00  0.00           H  
HETATM 1263  H8  V00 B  66      67.487  60.322  38.641  1.00  0.00           H  
HETATM 1264  H9  V00 B  66      67.103  61.821  38.005  1.00  0.00           H  
HETATM 1265  H10 V00 B  66      67.572  61.834  39.712  1.00  0.00           H  
HETATM 1266  C1  V00 B  67       9.374  47.516  63.055  1.00  0.00           C  
HETATM 1267  C2  V00 B  67       9.360  48.054  64.471  1.00  0.00           C  
HETATM 1268  O1  V00 B  67       9.421  49.478  64.573  1.00  0.00           O  
HETATM 1269  C3  V00 B  67       9.653  50.022  65.843  1.00  0.00           C  
HETATM 1270  C4  V00 B  67       9.070  51.378  65.838  1.00  0.00           C  
HETATM 1271  H1  V00 B  67      10.309  47.767  62.512  1.00  0.00           H  
HETATM 1272  H2  V00 B  67       8.566  47.935  62.490  1.00  0.00           H  
HETATM 1273  H3  V00 B  67       9.351  46.405  63.087  1.00  0.00           H  
HETATM 1274  H4  V00 B  67      10.221  47.580  65.014  1.00  0.00           H  
HETATM 1275  H5  V00 B  67       8.492  47.782  65.045  1.00  0.00           H  
HETATM 1276  H6  V00 B  67       9.192  49.402  66.667  1.00  0.00           H  
HETATM 1277  H7  V00 B  67      10.706  50.143  66.056  1.00  0.00           H  
HETATM 1278  H8  V00 B  67       9.666  52.007  65.243  1.00  0.00           H  
HETATM 1279  H9  V00 B  67       8.035  51.391  65.555  1.00  0.00           H  
HETATM 1280  H10 V00 B  67       9.002  51.760  66.834  1.00  0.00           H  
HETATM 1281  C1  V00 B  68      23.689  84.421  85.616  1.00  0.00           C  
HETATM 1282  C2  V00 B  68      22.647  84.850  84.636  1.00  0.00           C  
HETATM 1283  O1  V00 B  68      23.286  85.283  83.486  1.00  0.00           O  
HETATM 1284  C3  V00 B  68      22.334  85.481  82.418  1.00  0.00           C  
HETATM 1285  C4  V00 B  68      23.032  86.278  81.347  1.00  0.00           C  
HETATM 1286  H1  V00 B  68      24.127  85.271  86.084  1.00  0.00           H  
HETATM 1287  H2  V00 B  68      24.467  83.845  85.128  1.00  0.00           H  
HETATM 1288  H3  V00 B  68      23.381  83.857  86.505  1.00  0.00           H  
HETATM 1289  H4  V00 B  68      22.042  85.606  84.984  1.00  0.00           H  
HETATM 1290  H5  V00 B  68      22.026  84.017  84.467  1.00  0.00           H  
HETATM 1291  H6  V00 B  68      21.981  84.531  81.990  1.00  0.00           H  
HETATM 1292  H7  V00 B  68      21.422  86.004  82.777  1.00  0.00           H  
HETATM 1293  H8  V00 B  68      22.378  86.493  80.490  1.00  0.00           H  
HETATM 1294  H9  V00 B  68      23.357  87.256  81.686  1.00  0.00           H  
HETATM 1295  H10 V00 B  68      23.935  85.809  80.841  1.00  0.00           H  
HETATM 1296  C1  V00 B  69      28.316  94.766  41.162  1.00  0.00           C  
HETATM 1297  C2  V00 B  69      29.185  95.680  40.268  1.00  0.00           C  
HETATM 1298  O1  V00 B  69      30.504  95.220  40.411  1.00  0.00           O  
HETATM 1299  C3  V00 B  69      31.293  95.889  39.427  1.00  0.00           C  
HETATM 1300  C4  V00 B  69      31.640  97.340  39.834  1.00  0.00           C  
HETATM 1301  H1  V00 B  69      28.509  95.055  42.189  1.00  0.00           H  
HETATM 1302  H2  V00 B  69      28.601  93.698  40.931  1.00  0.00           H  
HETATM 1303  H3  V00 B  69      27.221  94.835  41.093  1.00  0.00           H  
HETATM 1304  H4  V00 B  69      29.136  96.717  40.618  1.00  0.00           H  
HETATM 1305  H5  V00 B  69      28.918  95.719  39.163  1.00  0.00           H  
HETATM 1306  H6  V00 B  69      32.251  95.440  39.263  1.00  0.00           H  
HETATM 1307  H7  V00 B  69      30.803  95.853  38.432  1.00  0.00           H  
HETATM 1308  H8  V00 B  69      32.180  97.815  39.041  1.00  0.00           H  
HETATM 1309  H9  V00 B  69      30.773  97.921  40.115  1.00  0.00           H  
HETATM 1310  H10 V00 B  69      32.168  97.377  40.768  1.00  0.00           H  
HETATM 1311  C1  V00 B  70      62.746  52.448  42.523  1.00  0.00           C  
HETATM 1312  C2  V00 B  70      62.746  51.841  43.912  1.00  0.00           C  
HETATM 1313  O1  V00 B  70      62.891  50.380  43.721  1.00  0.00           O  
HETATM 1314  C3  V00 B  70      64.014  49.771  44.431  1.00  0.00           C  
HETATM 1315  C4  V00 B  70      64.341  48.381  43.924  1.00  0.00           C  
HETATM 1316  H1  V00 B  70      62.407  53.512  42.541  1.00  0.00           H  
HETATM 1317  H2  V00 B  70      61.867  52.027  41.878  1.00  0.00           H  
HETATM 1318  H3  V00 B  70      63.750  52.425  42.055  1.00  0.00           H  
HETATM 1319  H4  V00 B  70      61.793  52.097  44.431  1.00  0.00           H  
HETATM 1320  H5  V00 B  70      63.623  52.240  44.420  1.00  0.00           H  
HETATM 1321  H6  V00 B  70      64.791  50.495  44.219  1.00  0.00           H  
HETATM 1322  H7  V00 B  70      63.772  49.808  45.499  1.00  0.00           H  
HETATM 1323  H8  V00 B  70      63.649  47.678  44.415  1.00  0.00           H  
HETATM 1324  H9  V00 B  70      64.226  48.225  42.837  1.00  0.00           H  
HETATM 1325  H10 V00 B  70      65.432  48.131  44.194  1.00  0.00           H  
HETATM 1326  C1  V00 B  71      50.367  19.934  75.046  1.00  0.00           C  
HETATM 1327  C2  V00 B  71      51.510  18.875  75.073  1.00  0.00           C  
HETATM 1328  O1  V00 B  71      52.786  19.320  75.414  1.00  0.00           O  
HETATM 1329  C3  V00 B  71      53.639  19.785  74.368  1.00  0.00           C  
HETATM 1330  C4  V00 B  71      54.939  20.211  74.928  1.00  0.00           C  
HETATM 1331  H1  V00 B  71      50.423  20.515  75.994  1.00  0.00           H  
HETATM 1332  H2  V00 B  71      49.438  19.358  74.950  1.00  0.00           H  
HETATM 1333  H3  V00 B  71      50.584  20.729  74.308  1.00  0.00           H  
HETATM 1334  H4  V00 B  71      51.594  18.275  74.160  1.00  0.00           H  
HETATM 1335  H5  V00 B  71      51.311  18.181  75.924  1.00  0.00           H  
HETATM 1336  H6  V00 B  71      53.797  18.995  73.641  1.00  0.00           H  
HETATM 1337  H7  V00 B  71      53.160  20.669  73.825  1.00  0.00           H  
HETATM 1338  H8  V00 B  71      54.764  20.871  75.820  1.00  0.00           H  
HETATM 1339  H9  V00 B  71      55.636  19.405  75.137  1.00  0.00           H  
HETATM 1340  H10 V00 B  71      55.401  20.878  74.218  1.00  0.00           H  
HETATM 1341  C1  V00 B  72      81.789   6.920  20.629  1.00  0.00           C  
HETATM 1342  C2  V00 B  72      82.746   6.920  21.793  1.00  0.00           C  
HETATM 1343  O1  V00 B  72      83.929   6.138  21.520  1.00  0.00           O  
HETATM 1344  C3  V00 B  72      84.873   6.124  22.611  1.00  0.00           C  
HETATM 1345  C4  V00 B  72      86.233   6.579  21.971  1.00  0.00           C  
HETATM 1346  H1  V00 B  72      82.257   7.362  19.710  1.00  0.00           H  
HETATM 1347  H2  V00 B  72      80.836   7.487  20.843  1.00  0.00           H  
HETATM 1348  H3  V00 B  72      81.518   5.915  20.328  1.00  0.00           H  
HETATM 1349  H4  V00 B  72      82.278   6.540  22.705  1.00  0.00           H  
HETATM 1350  H5  V00 B  72      83.004   7.964  21.912  1.00  0.00           H  
HETATM 1351  H6  V00 B  72      84.637   6.856  23.386  1.00  0.00           H  
HETATM 1352  H7  V00 B  72      84.909   5.153  23.108  1.00  0.00           H  
HETATM 1353  H8  V00 B  72      86.598   5.822  21.279  1.00  0.00           H  
HETATM 1354  H9  V00 B  72      85.973   7.470  21.334  1.00  0.00           H  
HETATM 1355  H10 V00 B  72      86.980   6.764  22.787  1.00  0.00           H  
HETATM 1356  C1  V00 B  73      64.851  59.962  88.691  1.00  0.00           C  
HETATM 1357  C2  V00 B  73      64.260  61.358  88.932  1.00  0.00           C  
HETATM 1358  O1  V00 B  73      64.746  62.174  87.818  1.00  0.00           O  
HETATM 1359  C3  V00 B  73      65.980  62.788  88.126  1.00  0.00           C  
HETATM 1360  C4  V00 B  73      66.200  63.819  87.041  1.00  0.00           C  
HETATM 1361  H1  V00 B  73      65.931  59.898  88.643  1.00  0.00           H  
HETATM 1362  H2  V00 B  73      64.510  59.649  87.673  1.00  0.00           H  
HETATM 1363  H3  V00 B  73      64.412  59.267  89.449  1.00  0.00           H  
HETATM 1364  H4  V00 B  73      64.463  61.804  89.934  1.00  0.00           H  
HETATM 1365  H5  V00 B  73      63.124  61.227  88.849  1.00  0.00           H  
HETATM 1366  H6  V00 B  73      65.974  63.346  89.097  1.00  0.00           H  
HETATM 1367  H7  V00 B  73      66.730  61.959  88.123  1.00  0.00           H  
HETATM 1368  H8  V00 B  73      65.906  63.365  86.041  1.00  0.00           H  
HETATM 1369  H9  V00 B  73      65.720  64.754  87.375  1.00  0.00           H  
HETATM 1370  H10 V00 B  73      67.315  63.944  86.997  1.00  0.00           H  
HETATM 1371  C1  V00 B  74      25.075  82.931  67.619  1.00  0.00           C  
HETATM 1372  C2  V00 B  74      24.579  84.198  68.224  1.00  0.00           C  
HETATM 1373  O1  V00 B  74      24.699  84.036  69.631  1.00  0.00           O  
HETATM 1374  C3  V00 B  74      24.307  85.169  70.389  1.00  0.00           C  
HETATM 1375  C4  V00 B  74      25.440  85.647  71.186  1.00  0.00           C  
HETATM 1376  H1  V00 B  74      26.061  82.772  67.945  1.00  0.00           H  
HETATM 1377  H2  V00 B  74      24.944  83.046  66.546  1.00  0.00           H  
HETATM 1378  H3  V00 B  74      24.447  82.083  67.942  1.00  0.00           H  
HETATM 1379  H4  V00 B  74      23.550  84.414  67.924  1.00  0.00           H  
HETATM 1380  H5  V00 B  74      25.201  85.027  67.894  1.00  0.00           H  
HETATM 1381  H6  V00 B  74      23.909  85.970  69.756  1.00  0.00           H  
HETATM 1382  H7  V00 B  74      23.463  84.816  70.985  1.00  0.00           H  
HETATM 1383  H8  V00 B  74      25.887  84.794  71.689  1.00  0.00           H  
HETATM 1384  H9  V00 B  74      26.236  86.084  70.614  1.00  0.00           H  
HETATM 1385  H10 V00 B  74      25.043  86.419  71.882  1.00  0.00           H  
HETATM 1386  C1  V00 B  75      34.663  41.939  13.436  1.00  0.00           C  
HETATM 1387  C2  V00 B  75      34.290  42.058  14.922  1.00  0.00           C  
HETATM 1388  O1  V00 B  75      35.390  41.557  15.673  1.00  0.00           O  
HETATM 1389  C3  V00 B  75      35.209  41.342  17.048  1.00  0.00           C  
HETATM 1390  C4  V00 B  75      34.752  39.875  17.296  1.00  0.00           C  
HETATM 1391  H1  V00 B  75      35.599  42.292  13.125  1.00  0.00           H  
HETATM 1392  H2  V00 B  75      33.931  42.520  12.882  1.00  0.00           H  
HETATM 1393  H3  V00 B  75      34.413  40.938  13.053  1.00  0.00           H  
HETATM 1394  H4  V00 B  75      33.405  41.443  15.081  1.00  0.00           H  
HETATM 1395  H5  V00 B  75      34.117  43.072  15.175  1.00  0.00           H  
HETATM 1396  H6  V00 B  75      36.123  41.652  17.593  1.00  0.00           H  
HETATM 1397  H7  V00 B  75      34.391  41.988  17.450  1.00  0.00           H  
HETATM 1398  H8  V00 B  75      35.494  39.101  16.996  1.00  0.00           H  
HETATM 1399  H9  V00 B  75      34.562  39.660  18.330  1.00  0.00           H  
HETATM 1400  H10 V00 B  75      33.869  39.727  16.631  1.00  0.00           H  
HETATM 1401  C1  V00 B  76       8.334  64.197  55.369  1.00  0.00           C  
HETATM 1402  C2  V00 B  76       9.056  65.137  56.186  1.00  0.00           C  
HETATM 1403  O1  V00 B  76      10.507  64.991  56.241  1.00  0.00           O  
HETATM 1404  C3  V00 B  76      11.102  65.842  57.257  1.00  0.00           C  
HETATM 1405  C4  V00 B  76      11.795  64.858  58.159  1.00  0.00           C  
HETATM 1406  H1  V00 B  76       7.280  64.172  55.652  1.00  0.00           H  
HETATM 1407  H2  V00 B  76       8.777  63.251  55.525  1.00  0.00           H  
HETATM 1408  H3  V00 B  76       8.492  64.512  54.370  1.00  0.00           H  
HETATM 1409  H4  V00 B  76       8.634  65.067  57.207  1.00  0.00           H  
HETATM 1410  H5  V00 B  76       8.859  66.106  55.794  1.00  0.00           H  
HETATM 1411  H6  V00 B  76      11.831  66.485  56.815  1.00  0.00           H  
HETATM 1412  H7  V00 B  76      10.325  66.357  57.772  1.00  0.00           H  
HETATM 1413  H8  V00 B  76      12.668  64.483  57.545  1.00  0.00           H  
HETATM 1414  H9  V00 B  76      12.198  65.337  59.022  1.00  0.00           H  
HETATM 1415  H10 V00 B  76      11.101  64.058  58.356  1.00  0.00           H  
HETATM 1416  C1  V00 B  77      83.221  40.209  39.577  1.00  0.00           C  
HETATM 1417  C2  V00 B  77      84.502  40.133  40.401  1.00  0.00           C  
HETATM 1418  O1  V00 B  77      84.811  41.455  40.884  1.00  0.00           O  
HETATM 1419  C3  V00 B  77      86.024  41.419  41.769  1.00  0.00           C  
HETATM 1420  C4  V00 B  77      86.568  42.819  41.920  1.00  0.00           C  
HETATM 1421  H1  V00 B  77      82.487  40.516  40.263  1.00  0.00           H  
HETATM 1422  H2  V00 B  77      82.827  39.238  39.223  1.00  0.00           H  
HETATM 1423  H3  V00 B  77      83.320  40.889  38.747  1.00  0.00           H  
HETATM 1424  H4  V00 B  77      85.242  39.695  39.702  1.00  0.00           H  
HETATM 1425  H5  V00 B  77      84.377  39.443  41.224  1.00  0.00           H  
HETATM 1426  H6  V00 B  77      85.763  41.035  42.747  1.00  0.00           H  
HETATM 1427  H7  V00 B  77      86.811  40.819  41.377  1.00  0.00           H  
HETATM 1428  H8  V00 B  77      87.328  42.930  42.716  1.00  0.00           H  
HETATM 1429  H9  V00 B  77      87.159  43.078  41.021  1.00  0.00           H  
HETATM 1430  H10 V00 B  77      85.773  43.512  42.184  1.00  0.00           H  
HETATM 1431  C1  V00 B  78      32.062   8.069  85.136  1.00  0.00           C  
HETATM 1432  C2  V00 B  78      32.095   6.558  84.700  1.00  0.00           C  
HETATM 1433  O1  V00 B  78      33.307   5.927  85.035  1.00  0.00           O  
HETATM 1434  C3  V00 B  78      34.156   5.470  83.944  1.00  0.00           C  
HETATM 1435  C4  V00 B  78      35.561   5.176  84.277  1.00  0.00           C  
HETATM 1436  H1  V00 B  78      32.104   8.201  86.211  1.00  0.00           H  
HETATM 1437  H2  V00 B  78      31.176   8.603  84.866  1.00  0.00           H  
HETATM 1438  H3  V00 B  78      32.847   8.645  84.692  1.00  0.00           H  
HETATM 1439  H4  V00 B  78      31.941   6.638  83.585  1.00  0.00           H  
HETATM 1440  H5  V00 B  78      31.257   6.024  85.160  1.00  0.00           H  
HETATM 1441  H6  V00 B  78      33.633   4.588  83.436  1.00  0.00           H  
HETATM 1442  H7  V00 B  78      34.242   6.269  83.167  1.00  0.00           H  
HETATM 1443  H8  V00 B  78      35.607   4.422  85.096  1.00  0.00           H  
HETATM 1444  H9  V00 B  78      36.158   4.832  83.419  1.00  0.00           H  
HETATM 1445  H10 V00 B  78      36.084   6.078  84.737  1.00  0.00           H  
HETATM 1446  C1  V00 B  79      48.164  91.428  41.348  1.00  0.00           C  
HETATM 1447  C2  V00 B  79      48.027  92.341  42.473  1.00  0.00           C  
HETATM 1448  O1  V00 B  79      49.218  93.104  42.569  1.00  0.00           O  
HETATM 1449  C3  V00 B  79      49.028  94.434  43.101  1.00  0.00           C  
HETATM 1450  C4  V00 B  79      50.347  95.175  43.064  1.00  0.00           C  
HETATM 1451  H1  V00 B  79      48.124  91.997  40.393  1.00  0.00           H  
HETATM 1452  H2  V00 B  79      47.256  90.774  41.254  1.00  0.00           H  
HETATM 1453  H3  V00 B  79      49.030  90.756  41.417  1.00  0.00           H  
HETATM 1454  H4  V00 B  79      47.817  91.853  43.441  1.00  0.00           H  
HETATM 1455  H5  V00 B  79      47.229  93.109  42.253  1.00  0.00           H  
HETATM 1456  H6  V00 B  79      48.381  95.006  42.504  1.00  0.00           H  
HETATM 1457  H7  V00 B  79      48.726  94.406  44.142  1.00  0.00           H  
HETATM 1458  H8  V00 B  79      50.571  95.272  42.031  1.00  0.00           H  
HETATM 1459  H9  V00 B  79      50.447  96.091  43.649  1.00  0.00           H  
HETATM 1460  H10 V00 B  79      51.158  94.593  43.528  1.00  0.00           H  
HETATM 1461  C1  V00 B  80      75.584  57.954  74.450  1.00  0.00           C  
HETATM 1462  C2  V00 B  80      74.705  59.038  74.796  1.00  0.00           C  
HETATM 1463  O1  V00 B  80      75.420  60.174  75.209  1.00  0.00           O  
HETATM 1464  C3  V00 B  80      74.672  61.132  75.981  1.00  0.00           C  
HETATM 1465  C4  V00 B  80      73.961  62.011  75.012  1.00  0.00           C  
HETATM 1466  H1  V00 B  80      76.360  58.269  73.740  1.00  0.00           H  
HETATM 1467  H2  V00 B  80      74.986  57.160  73.994  1.00  0.00           H  
HETATM 1468  H3  V00 B  80      76.095  57.585  75.321  1.00  0.00           H  
HETATM 1469  H4  V00 B  80      74.254  58.662  75.705  1.00  0.00           H  
HETATM 1470  H5  V00 B  80      73.931  59.128  73.982  1.00  0.00           H  
HETATM 1471  H6  V00 B  80      73.980  60.637  76.690  1.00  0.00           H  
HETATM 1472  H7  V00 B  80      75.380  61.671  76.633  1.00  0.00           H  
HETATM 1473  H8  V00 B  80      74.623  62.770  74.618  1.00  0.00           H  
HETATM 1474  H9  V00 B  80      73.464  61.429  74.271  1.00  0.00           H  
HETATM 1475  H10 V00 B  80      73.208  62.498  75.561  1.00  0.00           H  
HETATM 1476  C1  V00 B  81      67.422  20.626  52.903  1.00  0.00           C  
HETATM 1477  C2  V00 B  81      66.179  20.236  53.626  1.00  0.00           C  
HETATM 1478  O1  V00 B  81      66.361  20.065  55.057  1.00  0.00           O  
HETATM 1479  C3  V00 B  81      65.228  20.184  55.925  1.00  0.00           C  
HETATM 1480  C4  V00 B  81      65.617  19.978  57.369  1.00  0.00           C  
HETATM 1481  H1  V00 B  81      68.194  19.964  53.255  1.00  0.00           H  
HETATM 1482  H2  V00 B  81      67.720  21.686  53.240  1.00  0.00           H  
HETATM 1483  H3  V00 B  81      67.171  20.571  51.795  1.00  0.00           H  
HETATM 1484  H4  V00 B  81      65.717  19.339  53.175  1.00  0.00           H  
HETATM 1485  H5  V00 B  81      65.495  21.080  53.537  1.00  0.00           H  
HETATM 1486  H6  V00 B  81      64.793  21.199  55.870  1.00  0.00           H  
HETATM 1487  H7  V00 B  81      64.391  19.562  55.675  1.00  0.00           H  
HETATM 1488  H8  V00 B  81      64.802  20.126  58.027  1.00  0.00           H  
HETATM 1489  H9  V00 B  81      66.012  18.997  57.627  1.00  0.00           H  
HETATM 1490  H10 V00 B  81      66.388  20.676  57.628  1.00  0.00           H  
HETATM 1491  C1  V00 B  82      74.845  84.914  46.383  1.00  0.00           C  
HETATM 1492  C2  V00 B  82      75.911  85.890  46.183  1.00  0.00           C  
HETATM 1493  O1  V00 B  82      76.978  85.389  45.438  1.00  0.00           O  
HETATM 1494  C3  V00 B  82      77.969  86.317  45.180  1.00  0.00           C  
HETATM 1495  C4  V00 B  82      78.945  86.294  46.285  1.00  0.00           C  
HETATM 1496  H1  V00 B  82      74.619  84.475  45.417  1.00  0.00           H  
HETATM 1497  H2  V00 B  82      73.828  85.325  46.784  1.00  0.00           H  
HETATM 1498  H3  V00 B  82      75.341  84.178  47.007  1.00  0.00           H  
HETATM 1499  H4  V00 B  82      76.378  86.041  47.190  1.00  0.00           H  
HETATM 1500  H5  V00 B  82      75.511  86.827  45.748  1.00  0.00           H  
HETATM 1501  H6  V00 B  82      78.405  85.997  44.286  1.00  0.00           H  
HETATM 1502  H7  V00 B  82      77.517  87.310  45.157  1.00  0.00           H  
HETATM 1503  H8  V00 B  82      78.389  86.539  47.179  1.00  0.00           H  
HETATM 1504  H9  V00 B  82      79.392  85.335  46.313  1.00  0.00           H  
HETATM 1505  H10 V00 B  82      79.700  87.070  46.146  1.00  0.00           H  
HETATM 1506  C1  V00 B  83      71.164  23.740 100.741  1.00  0.00           C  
HETATM 1507  C2  V00 B  83      71.124  25.058  99.958  1.00  0.00           C  
HETATM 1508  O1  V00 B  83      69.790  25.402  99.700  1.00  0.00           O  
HETATM 1509  C3  V00 B  83      69.667  26.815  99.375  1.00  0.00           C  
HETATM 1510  C4  V00 B  83      68.247  27.282  99.379  1.00  0.00           C  
HETATM 1511  H1  V00 B  83      72.217  23.506 100.854  1.00  0.00           H  
HETATM 1512  H2  V00 B  83      70.639  22.902 100.192  1.00  0.00           H  
HETATM 1513  H3  V00 B  83      70.742  23.849 101.715  1.00  0.00           H  
HETATM 1514  H4  V00 B  83      71.765  24.928  99.018  1.00  0.00           H  
HETATM 1515  H5  V00 B  83      71.549  25.928 100.471  1.00  0.00           H  
HETATM 1516  H6  V00 B  83      70.321  27.441  99.975  1.00  0.00           H  
HETATM 1517  H7  V00 B  83      69.960  26.951  98.290  1.00  0.00           H  
HETATM 1518  H8  V00 B  83      67.840  27.025  98.371  1.00  0.00           H  
HETATM 1519  H9  V00 B  83      67.605  26.749 100.128  1.00  0.00           H  
HETATM 1520  H10 V00 B  83      68.060  28.350  99.535  1.00  0.00           H  
HETATM 1521  C1  V00 B  84       3.250   7.516  28.382  1.00  0.00           C  
HETATM 1522  C2  V00 B  84       2.797   8.954  28.759  1.00  0.00           C  
HETATM 1523  O1  V00 B  84       3.937   9.803  28.622  1.00  0.00           O  
HETATM 1524  C3  V00 B  84       3.726  11.225  28.718  1.00  0.00           C  
HETATM 1525  C4  V00 B  84       5.074  11.897  28.969  1.00  0.00           C  
HETATM 1526  H1  V00 B  84       2.422   6.789  28.323  1.00  0.00           H  
HETATM 1527  H2  V00 B  84       3.990   7.119  29.100  1.00  0.00           H  
HETATM 1528  H3  V00 B  84       3.688   7.514  27.422  1.00  0.00           H  
HETATM 1529  H4  V00 B  84       2.453   8.896  29.797  1.00  0.00           H  
HETATM 1530  H5  V00 B  84       2.012   9.310  28.118  1.00  0.00           H  
HETATM 1531  H6  V00 B  84       3.362  11.742  27.879  1.00  0.00           H  
HETATM 1532  H7  V00 B  84       3.105  11.401  29.592  1.00  0.00           H  
HETATM 1533  H8  V00 B  84       5.660  11.668  28.164  1.00  0.00           H  
HETATM 1534  H9  V00 B  84       4.908  12.972  29.090  1.00  0.00           H  
HETATM 1535  H10 V00 B  84       5.564  11.470  29.827  1.00  0.00           H  
HETATM 1536  C1  V00 B  85      13.845  99.929  15.116  1.00  0.00           C  
HETATM 1537  C2  V00 B  85      13.767  99.105  16.305  1.00  0.00           C  
HETATM 1538  O1  V00 B  85      14.911  99.224  17.062  1.00  0.00           O  
HETATM 1539  C3  V00 B  85      14.937  98.173  18.064  1.00  0.00           C  
HETATM 1540  C4  V00 B  85      16.247  98.189  18.832  1.00  0.00           C  
HETATM 1541  H1  V00 B  85      13.498  99.405  14.223  1.00  0.00           H  
HETATM 1542  H2  V00 B  85      14.879 100.300  15.038  1.00  0.00           H  
HETATM 1543  H3  V00 B  85      13.123 100.755  15.241  1.00  0.00           H  
HETATM 1544  H4  V00 B  85      13.687  98.036  16.028  1.00  0.00           H  
HETATM 1545  H5  V00 B  85      12.791  99.397  16.790  1.00  0.00           H  
HETATM 1546  H6  V00 B  85      14.057  98.298  18.709  1.00  0.00           H  
HETATM 1547  H7  V00 B  85      14.879  97.200  17.488  1.00  0.00           H  
HETATM 1548  H8  V00 B  85      16.490  97.323  19.467  1.00  0.00           H  
HETATM 1549  H9  V00 B  85      17.094  98.478  18.137  1.00  0.00           H  
HETATM 1550  H10 V00 B  85      16.244  98.997  19.485  1.00  0.00           H  
HETATM 1551  C1  V00 B  86      44.662  75.297  45.456  1.00  0.00           C  
HETATM 1552  C2  V00 B  86      44.627  76.804  45.206  1.00  0.00           C  
HETATM 1553  O1  V00 B  86      44.177  77.099  43.919  1.00  0.00           O  
HETATM 1554  C3  V00 B  86      42.828  77.440  43.784  1.00  0.00           C  
HETATM 1555  C4  V00 B  86      42.705  78.234  42.501  1.00  0.00           C  
HETATM 1556  H1  V00 B  86      43.612  74.946  45.481  1.00  0.00           H  
HETATM 1557  H2  V00 B  86      45.120  75.059  46.440  1.00  0.00           H  
HETATM 1558  H3  V00 B  86      45.159  74.704  44.695  1.00  0.00           H  
HETATM 1559  H4  V00 B  86      45.705  77.058  45.215  1.00  0.00           H  
HETATM 1560  H5  V00 B  86      44.122  77.434  45.966  1.00  0.00           H  
HETATM 1561  H6  V00 B  86      42.231  76.546  43.710  1.00  0.00           H  
HETATM 1562  H7  V00 B  86      42.594  78.089  44.585  1.00  0.00           H  
HETATM 1563  H8  V00 B  86      43.117  77.664  41.657  1.00  0.00           H  
HETATM 1564  H9  V00 B  86      41.609  78.365  42.346  1.00  0.00           H  
HETATM 1565  H10 V00 B  86      43.304  79.174  42.683  1.00  0.00           H  
HETATM 1566  C1  V00 B  87      88.760  49.952  63.474  1.00  0.00           C  
HETATM 1567  C2  V00 B  87      88.932  50.162  61.985  1.00  0.00           C  
HETATM 1568  O1  V00 B  87      87.699  49.964  61.314  1.00  0.00           O  
HETATM 1569  C3  V00 B  87      87.804  49.290  60.064  1.00  0.00           C  
HETATM 1570  C4  V00 B  87      88.373  50.094  58.861  1.00  0.00           C  
HETATM 1571  H1  V00 B  87      89.688  49.561  63.914  1.00  0.00           H  
HETATM 1572  H2  V00 B  87      87.915  49.258  63.656  1.00  0.00           H  
HETATM 1573  H3  V00 B  87      88.496  50.941  63.871  1.00  0.00           H  
HETATM 1574  H4  V00 B  87      89.664  49.517  61.522  1.00  0.00           H  
HETATM 1575  H5  V00 B  87      89.254  51.156  61.861  1.00  0.00           H  
HETATM 1576  H6  V00 B  87      88.310  48.298  60.233  1.00  0.00           H  
HETATM 1577  H7  V00 B  87      86.790  49.030  59.683  1.00  0.00           H  
HETATM 1578  H8  V00 B  87      89.024  50.875  59.244  1.00  0.00           H  
HETATM 1579  H9  V00 B  87      88.925  49.570  58.107  1.00  0.00           H  
HETATM 1580  H10 V00 B  87      87.488  50.638  58.436  1.00  0.00           H  
HETATM 1581  C1  V00 B  88      34.147  84.159   3.340  1.00  0.00           C  
HETATM 1582  C2  V00 B  88      35.085  83.932   2.180  1.00  0.00           C  
HETATM 1583  O1  V00 B  88      35.555  82.560   2.154  1.00  0.00           O  
HETATM 1584  C3  V00 B  88      35.913  81.982   0.876  1.00  0.00           C  
HETATM 1585  C4  V00 B  88      34.634  81.487   0.155  1.00  0.00           C  
HETATM 1586  H1  V00 B  88      33.546  83.316   3.643  1.00  0.00           H  
HETATM 1587  H2  V00 B  88      33.544  85.037   3.183  1.00  0.00           H  
HETATM 1588  H3  V00 B  88      34.835  84.460   4.115  1.00  0.00           H  
HETATM 1589  H4  V00 B  88      35.837  84.706   2.072  1.00  0.00           H  
HETATM 1590  H5  V00 B  88      34.382  84.097   1.351  1.00  0.00           H  
HETATM 1591  H6  V00 B  88      36.439  82.660   0.227  1.00  0.00           H  
HETATM 1592  H7  V00 B  88      36.585  81.171   1.171  1.00  0.00           H  
HETATM 1593  H8  V00 B  88      34.811  80.781  -0.657  1.00  0.00           H  
HETATM 1594  H9  V00 B  88      34.123  81.085   1.004  1.00  0.00           H  
HETATM 1595  H10 V00 B  88      34.099  82.328  -0.331  1.00  0.00           H  
HETATM 1596  C1  V00 B  89      42.711  97.085  13.993  1.00  0.00           C  
HETATM 1597  C2  V00 B  89      42.266  97.250  12.519  1.00  0.00           C  
HETATM 1598  O1  V00 B  89      43.380  97.410  11.667  1.00  0.00           O  
HETATM 1599  C3  V00 B  89      43.099  98.150  10.511  1.00  0.00           C  
HETATM 1600  C4  V00 B  89      44.462  98.811  10.065  1.00  0.00           C  
HETATM 1601  H1  V00 B  89      41.890  97.071  14.661  1.00  0.00           H  
HETATM 1602  H2  V00 B  89      43.350  97.966  14.130  1.00  0.00           H  
HETATM 1603  H3  V00 B  89      43.272  96.137  14.132  1.00  0.00           H  
HETATM 1604  H4  V00 B  89      41.556  98.061  12.402  1.00  0.00           H  
HETATM 1605  H5  V00 B  89      41.729  96.415  12.206  1.00  0.00           H  
HETATM 1606  H6  V00 B  89      42.671  97.554   9.644  1.00  0.00           H  
HETATM 1607  H7  V00 B  89      42.441  98.978  10.762  1.00  0.00           H  
HETATM 1608  H8  V00 B  89      44.972  99.423  10.815  1.00  0.00           H  
HETATM 1609  H9  V00 B  89      45.127  97.999   9.909  1.00  0.00           H  
HETATM 1610  H10 V00 B  89      44.269  99.431   9.155  1.00  0.00           H  
HETATM 1611  C1  V00 B  90      23.458   8.750  50.295  1.00  0.00           C  
HETATM 1612  C2  V00 B  90      23.554   9.754  49.153  1.00  0.00           C  
HETATM 1613  O1  V00 B  90      23.232  11.113  49.563  1.00  0.00           O  
HETATM 1614  C3  V00 B  90      23.134  12.033  48.560  1.00  0.00           C  
HETATM 1615  C4  V00 B  90      24.548  12.580  48.140  1.00  0.00           C  
HETATM 1616  H1  V00 B  90      23.861   7.783  50.012  1.00  0.00           H  
HETATM 1617  H2  V00 B  90      22.377   8.630  50.397  1.00  0.00           H  
HETATM 1618  H3  V00 B  90      23.918   9.222  51.188  1.00  0.00           H  
HETATM 1619  H4  V00 B  90      22.866   9.492  48.351  1.00  0.00           H  
HETATM 1620  H5  V00 B  90      24.576   9.756  48.795  1.00  0.00           H  
HETATM 1621  H6  V00 B  90      22.546  11.601  47.739  1.00  0.00           H  
HETATM 1622  H7  V00 B  90      22.584  12.892  48.955  1.00  0.00           H  
HETATM 1623  H8  V00 B  90      25.281  11.748  47.889  1.00  0.00           H  
HETATM 1624  H9  V00 B  90      24.508  13.372  47.445  1.00  0.00           H  
HETATM 1625  H10 V00 B  90      24.879  13.108  48.998  1.00  0.00           H  
HETATM 1626  C1  V00 B  91      95.729  75.193  41.441  1.00  0.00           C  
HETATM 1627  C2  V00 B  91      96.780  74.869  42.490  1.00  0.00           C  
HETATM 1628  O1  V00 B  91      96.270  74.956  43.828  1.00  0.00           O  
HETATM 1629  C3  V00 B  91      97.160  74.493  44.780  1.00  0.00           C  
HETATM 1630  C4  V00 B  91      96.346  74.566  46.100  1.00  0.00           C  
HETATM 1631  H1  V00 B  91      94.882  74.614  41.647  1.00  0.00           H  
HETATM 1632  H2  V00 B  91      96.106  74.861  40.429  1.00  0.00           H  
HETATM 1633  H3  V00 B  91      95.503  76.211  41.399  1.00  0.00           H  
HETATM 1634  H4  V00 B  91      97.555  75.625  42.317  1.00  0.00           H  
HETATM 1635  H5  V00 B  91      97.216  73.917  42.264  1.00  0.00           H  
HETATM 1636  H6  V00 B  91      97.377  73.444  44.545  1.00  0.00           H  
HETATM 1637  H7  V00 B  91      98.142  75.037  44.764  1.00  0.00           H  
HETATM 1638  H8  V00 B  91      97.013  74.339  46.926  1.00  0.00           H  
HETATM 1639  H9  V00 B  91      95.749  75.440  46.217  1.00  0.00           H  
HETATM 1640  H10 V00 B  91      95.704  73.651  46.070  1.00  0.00           H  
HETATM 1641  C1  V00 B  92       1.315 101.175  84.192  1.00  0.00           C  
HETATM 1642  C2  V00 B  92       0.292 100.468  85.015  1.00  0.00           C  
HETATM 1643  O1  V00 B  92       0.641  99.110  84.997  1.00  0.00           O  
HETATM 1644  C3  V00 B  92      -0.396  98.291  85.583  1.00  0.00           C  
HETATM 1645  C4  V00 B  92       0.058  96.979  86.232  1.00  0.00           C  
HETATM 1646  H1  V00 B  92       1.242 102.229  84.365  1.00  0.00           H  
HETATM 1647  H2  V00 B  92       1.207 101.038  83.131  1.00  0.00           H  
HETATM 1648  H3  V00 B  92       2.347 100.924  84.562  1.00  0.00           H  
HETATM 1649  H4  V00 B  92      -0.750 100.580  84.652  1.00  0.00           H  
HETATM 1650  H5  V00 B  92       0.405 100.903  86.025  1.00  0.00           H  
HETATM 1651  H6  V00 B  92      -1.036  98.793  86.329  1.00  0.00           H  
HETATM 1652  H7  V00 B  92      -1.076  98.007  84.787  1.00  0.00           H  
HETATM 1653  H8  V00 B  92      -0.790  96.594  86.806  1.00  0.00           H  
HETATM 1654  H9  V00 B  92       0.453  96.264  85.508  1.00  0.00           H  
HETATM 1655  H10 V00 B  92       0.932  97.100  86.920  1.00  0.00           H  
HETATM 1656  C1  V00 B  93     102.656  34.932  98.147  1.00  0.00           C  
HETATM 1657  C2  V00 B  93     102.030  35.142  96.775  1.00  0.00           C  
HETATM 1658  O1  V00 B  93     100.808  35.867  96.968  1.00  0.00           O  
HETATM 1659  C3  V00 B  93     100.275  36.217  95.732  1.00  0.00           C  
HETATM 1660  C4  V00 B  93      98.896  36.875  95.922  1.00  0.00           C  
HETATM 1661  H1  V00 B  93     102.070  34.278  98.809  1.00  0.00           H  
HETATM 1662  H2  V00 B  93     102.659  35.876  98.664  1.00  0.00           H  
HETATM 1663  H3  V00 B  93     103.667  34.687  98.005  1.00  0.00           H  
HETATM 1664  H4  V00 B  93     101.872  34.180  96.243  1.00  0.00           H  
HETATM 1665  H5  V00 B  93     102.667  35.769  96.160  1.00  0.00           H  
HETATM 1666  H6  V00 B  93     100.948  36.767  95.056  1.00  0.00           H  
HETATM 1667  H7  V00 B  93     100.058  35.299  95.141  1.00  0.00           H  
HETATM 1668  H8  V00 B  93      98.919  37.895  96.250  1.00  0.00           H  
HETATM 1669  H9  V00 B  93      98.347  36.848  95.021  1.00  0.00           H  
HETATM 1670  H10 V00 B  93      98.348  36.248  96.592  1.00  0.00           H  
HETATM 1671  C1  V00 B  94      15.343  23.210  67.551  1.00  0.00           C  
HETATM 1672  C2  V00 B  94      16.295  24.066  66.767  1.00  0.00           C  
HETATM 1673  O1  V00 B  94      16.048  23.836  65.371  1.00  0.00           O  
HETATM 1674  C3  V00 B  94      17.220  23.890  64.486  1.00  0.00           C  
HETATM 1675  C4  V00 B  94      16.980  23.263  63.122  1.00  0.00           C  
HETATM 1676  H1  V00 B  94      15.545  22.215  67.139  1.00  0.00           H  
HETATM 1677  H2  V00 B  94      14.285  23.424  67.540  1.00  0.00           H  
HETATM 1678  H3  V00 B  94      15.667  23.239  68.584  1.00  0.00           H  
HETATM 1679  H4  V00 B  94      17.280  23.707  66.972  1.00  0.00           H  
HETATM 1680  H5  V00 B  94      16.084  25.088  67.066  1.00  0.00           H  
HETATM 1681  H6  V00 B  94      17.549  24.912  64.304  1.00  0.00           H  
HETATM 1682  H7  V00 B  94      18.018  23.434  65.033  1.00  0.00           H  
HETATM 1683  H8  V00 B  94      16.019  23.690  62.794  1.00  0.00           H  
HETATM 1684  H9  V00 B  94      17.833  23.394  62.438  1.00  0.00           H  
HETATM 1685  H10 V00 B  94      16.759  22.166  63.194  1.00  0.00           H  
HETATM 1686  C1  V00 B  95      58.190  80.788  98.181  1.00  0.00           C  
HETATM 1687  C2  V00 B  95      57.632  82.203  98.210  1.00  0.00           C  
HETATM 1688  O1  V00 B  95      57.421  82.694  96.896  1.00  0.00           O  
HETATM 1689  C3  V00 B  95      56.880  83.985  96.724  1.00  0.00           C  
HETATM 1690  C4  V00 B  95      56.706  84.073  95.238  1.00  0.00           C  
HETATM 1691  H1  V00 B  95      57.431  80.110  97.801  1.00  0.00           H  
HETATM 1692  H2  V00 B  95      58.508  80.480  99.159  1.00  0.00           H  
HETATM 1693  H3  V00 B  95      59.109  80.843  97.579  1.00  0.00           H  
HETATM 1694  H4  V00 B  95      58.346  82.778  98.701  1.00  0.00           H  
HETATM 1695  H5  V00 B  95      56.691  82.309  98.796  1.00  0.00           H  
HETATM 1696  H6  V00 B  95      55.925  84.133  97.264  1.00  0.00           H  
HETATM 1697  H7  V00 B  95      57.523  84.797  97.065  1.00  0.00           H  
HETATM 1698  H8  V00 B  95      55.961  83.335  94.898  1.00  0.00           H  
HETATM 1699  H9  V00 B  95      56.368  85.114  94.946  1.00  0.00           H  
HETATM 1700  H10 V00 B  95      57.686  83.897  94.753  1.00  0.00           H  
HETATM 1701  C1  V00 B  96      30.927  99.516  19.068  1.00  0.00           C  
HETATM 1702  C2  V00 B  96      30.715  98.772  17.754  1.00  0.00           C  
HETATM 1703  O1  V00 B  96      31.702  97.743  17.634  1.00  0.00           O  
HETATM 1704  C3  V00 B  96      31.989  97.333  16.300  1.00  0.00           C  
HETATM 1705  C4  V00 B  96      32.723  96.031  16.441  1.00  0.00           C  
HETATM 1706  H1  V00 B  96      29.935  99.951  19.303  1.00  0.00           H  
HETATM 1707  H2  V00 B  96      31.745 100.168  18.850  1.00  0.00           H  
HETATM 1708  H3  V00 B  96      31.274  98.855  19.893  1.00  0.00           H  
HETATM 1709  H4  V00 B  96      30.671  99.472  16.887  1.00  0.00           H  
HETATM 1710  H5  V00 B  96      29.853  98.118  17.722  1.00  0.00           H  
HETATM 1711  H6  V00 B  96      31.023  97.319  15.823  1.00  0.00           H  
HETATM 1712  H7  V00 B  96      32.593  98.097  15.773  1.00  0.00           H  
HETATM 1713  H8  V00 B  96      33.607  96.123  17.122  1.00  0.00           H  
HETATM 1714  H9  V00 B  96      32.157  95.130  16.751  1.00  0.00           H  
HETATM 1715  H10 V00 B  96      33.275  95.785  15.477  1.00  0.00           H  
HETATM 1716  C1  V00 B  97      32.085  74.926  -0.348  1.00  0.00           C  
HETATM 1717  C2  V00 B  97      31.597  75.828   0.816  1.00  0.00           C  
HETATM 1718  O1  V00 B  97      32.805  76.141   1.508  1.00  0.00           O  
HETATM 1719  C3  V00 B  97      32.842  77.495   1.956  1.00  0.00           C  
HETATM 1720  C4  V00 B  97      34.178  77.727   2.658  1.00  0.00           C  
HETATM 1721  H1  V00 B  97      31.277  74.577  -0.937  1.00  0.00           H  
HETATM 1722  H2  V00 B  97      32.557  74.076   0.008  1.00  0.00           H  
HETATM 1723  H3  V00 B  97      32.637  75.539  -1.055  1.00  0.00           H  
HETATM 1724  H4  V00 B  97      30.850  75.258   1.396  1.00  0.00           H  
HETATM 1725  H5  V00 B  97      31.101  76.655   0.401  1.00  0.00           H  
HETATM 1726  H6  V00 B  97      32.787  78.159   1.021  1.00  0.00           H  
HETATM 1727  H7  V00 B  97      31.953  77.625   2.669  1.00  0.00           H  
HETATM 1728  H8  V00 B  97      34.247  78.822   2.662  1.00  0.00           H  
HETATM 1729  H9  V00 B  97      34.152  77.514   3.727  1.00  0.00           H  
HETATM 1730  H10 V00 B  97      35.044  77.331   2.065  1.00  0.00           H  
HETATM 1731  C1  V00 B  98      24.999  27.803  18.482  1.00  0.00           C  
HETATM 1732  C2  V00 B  98      23.866  28.192  19.337  1.00  0.00           C  
HETATM 1733  O1  V00 B  98      24.423  28.748  20.579  1.00  0.00           O  
HETATM 1734  C3  V00 B  98      23.751  28.315  21.778  1.00  0.00           C  
HETATM 1735  C4  V00 B  98      24.338  29.073  23.026  1.00  0.00           C  
HETATM 1736  H1  V00 B  98      25.218  26.788  18.808  1.00  0.00           H  
HETATM 1737  H2  V00 B  98      25.839  28.484  18.521  1.00  0.00           H  
HETATM 1738  H3  V00 B  98      24.686  27.836  17.438  1.00  0.00           H  
HETATM 1739  H4  V00 B  98      23.112  27.375  19.556  1.00  0.00           H  
HETATM 1740  H5  V00 B  98      23.280  28.932  18.839  1.00  0.00           H  
HETATM 1741  H6  V00 B  98      22.650  28.449  21.701  1.00  0.00           H  
HETATM 1742  H7  V00 B  98      23.766  27.285  21.848  1.00  0.00           H  
HETATM 1743  H8  V00 B  98      24.141  30.131  22.895  1.00  0.00           H  
HETATM 1744  H9  V00 B  98      24.047  28.611  23.946  1.00  0.00           H  
HETATM 1745  H10 V00 B  98      25.439  29.014  22.934  1.00  0.00           H  
HETATM 1746  C1  V00 B  99      54.325  50.317   1.704  1.00  0.00           C  
HETATM 1747  C2  V00 B  99      55.089  50.637   2.986  1.00  0.00           C  
HETATM 1748  O1  V00 B  99      55.220  52.109   3.026  1.00  0.00           O  
HETATM 1749  C3  V00 B  99      56.132  52.701   3.999  1.00  0.00           C  
HETATM 1750  C4  V00 B  99      55.836  54.156   3.989  1.00  0.00           C  
HETATM 1751  H1  V00 B  99      53.329  50.812   1.753  1.00  0.00           H  
HETATM 1752  H2  V00 B  99      54.093  49.247   1.569  1.00  0.00           H  
HETATM 1753  H3  V00 B  99      54.896  50.635   0.771  1.00  0.00           H  
HETATM 1754  H4  V00 B  99      56.007  50.116   2.903  1.00  0.00           H  
HETATM 1755  H5  V00 B  99      54.499  50.321   3.874  1.00  0.00           H  
HETATM 1756  H6  V00 B  99      55.963  52.247   4.977  1.00  0.00           H  
HETATM 1757  H7  V00 B  99      57.198  52.356   3.649  1.00  0.00           H  
HETATM 1758  H8  V00 B  99      55.939  54.499   2.948  1.00  0.00           H  
HETATM 1759  H9  V00 B  99      54.789  54.397   4.337  1.00  0.00           H  
HETATM 1760  H10 V00 B  99      56.452  54.790   4.648  1.00  0.00           H  
HETATM 1761  C1  V00 B 100       6.038  39.851  63.213  1.00  0.00           C  
HETATM 1762  C2  V00 B 100       4.728  39.167  63.736  1.00  0.00           C  
HETATM 1763  O1  V00 B 100       3.748  39.263  62.706  1.00  0.00           O  
HETATM 1764  C3  V00 B 100       2.597  38.549  63.064  1.00  0.00           C  
HETATM 1765  C4  V00 B 100       1.696  38.487  61.913  1.00  0.00           C  
HETATM 1766  H1  V00 B 100       5.935  40.979  63.142  1.00  0.00           H  
HETATM 1767  H2  V00 B 100       6.336  39.417  62.249  1.00  0.00           H  
HETATM 1768  H3  V00 B 100       6.876  39.717  63.970  1.00  0.00           H  
HETATM 1769  H4  V00 B 100       4.367  39.687  64.610  1.00  0.00           H  
HETATM 1770  H5  V00 B 100       4.968  38.132  64.023  1.00  0.00           H  
HETATM 1771  H6  V00 B 100       2.776  37.563  63.463  1.00  0.00           H  
HETATM 1772  H7  V00 B 100       1.898  39.121  63.818  1.00  0.00           H  
HETATM 1773  H8  V00 B 100       0.707  38.996  62.199  1.00  0.00           H  
HETATM 1774  H9  V00 B 100       2.142  38.890  60.958  1.00  0.00           H  
HETATM 1775  H10 V00 B 100       1.428  37.434  61.723  1.00  0.00           H  
HETATM 1776  C1  V00 B 101      30.710  36.574  57.818  1.00  0.00           C  
HETATM 1777  C2  V00 B 101      29.850  36.926  59.041  1.00  0.00           C  
HETATM 1778  O1  V00 B 101      29.529  35.637  59.592  1.00  0.00           O  
HETATM 1779  C3  V00 B 101      28.582  35.664  60.630  1.00  0.00           C  
HETATM 1780  C4  V00 B 101      28.380  34.280  61.187  1.00  0.00           C  
HETATM 1781  H1  V00 B 101      30.093  36.150  57.008  1.00  0.00           H  
HETATM 1782  H2  V00 B 101      31.534  35.837  58.107  1.00  0.00           H  
HETATM 1783  H3  V00 B 101      31.274  37.446  57.522  1.00  0.00           H  
HETATM 1784  H4  V00 B 101      28.941  37.523  58.913  1.00  0.00           H  
HETATM 1785  H5  V00 B 101      30.480  37.503  59.731  1.00  0.00           H  
HETATM 1786  H6  V00 B 101      28.923  36.346  61.373  1.00  0.00           H  
HETATM 1787  H7  V00 B 101      27.627  35.993  60.190  1.00  0.00           H  
HETATM 1788  H8  V00 B 101      27.696  34.470  62.004  1.00  0.00           H  
HETATM 1789  H9  V00 B 101      27.918  33.647  60.420  1.00  0.00           H  
HETATM 1790  H10 V00 B 101      29.235  33.807  61.611  1.00  0.00           H  
HETATM 1791  C1  V00 B 102      90.338  26.289  76.470  1.00  0.00           C  
HETATM 1792  C2  V00 B 102      89.588  26.772  75.225  1.00  0.00           C  
HETATM 1793  O1  V00 B 102      89.088  25.730  74.402  1.00  0.00           O  
HETATM 1794  C3  V00 B 102      88.401  26.248  73.230  1.00  0.00           C  
HETATM 1795  C4  V00 B 102      86.981  26.587  73.723  1.00  0.00           C  
HETATM 1796  H1  V00 B 102      91.330  26.086  76.141  1.00  0.00           H  
HETATM 1797  H2  V00 B 102      89.784  25.437  76.806  1.00  0.00           H  
HETATM 1798  H3  V00 B 102      90.316  27.133  77.175  1.00  0.00           H  
HETATM 1799  H4  V00 B 102      90.326  27.446  74.717  1.00  0.00           H  
HETATM 1800  H5  V00 B 102      88.696  27.340  75.695  1.00  0.00           H  
HETATM 1801  H6  V00 B 102      88.904  27.067  72.807  1.00  0.00           H  
HETATM 1802  H7  V00 B 102      88.404  25.500  72.506  1.00  0.00           H  
HETATM 1803  H8  V00 B 102      86.982  27.239  74.492  1.00  0.00           H  
HETATM 1804  H9  V00 B 102      86.425  26.999  72.879  1.00  0.00           H  
HETATM 1805  H10 V00 B 102      86.424  25.682  73.889  1.00  0.00           H  
HETATM 1806  C1  V00 B 103      96.920  54.963  37.112  1.00  0.00           C  
HETATM 1807  C2  V00 B 103      96.603  55.646  38.375  1.00  0.00           C  
HETATM 1808  O1  V00 B 103      97.820  55.534  39.068  1.00  0.00           O  
HETATM 1809  C3  V00 B 103      97.687  55.735  40.470  1.00  0.00           C  
HETATM 1810  C4  V00 B 103      99.024  55.639  41.133  1.00  0.00           C  
HETATM 1811  H1  V00 B 103      96.095  54.916  36.397  1.00  0.00           H  
HETATM 1812  H2  V00 B 103      97.360  53.946  37.272  1.00  0.00           H  
HETATM 1813  H3  V00 B 103      97.737  55.609  36.749  1.00  0.00           H  
HETATM 1814  H4  V00 B 103      95.775  55.140  38.849  1.00  0.00           H  
HETATM 1815  H5  V00 B 103      96.398  56.685  38.167  1.00  0.00           H  
HETATM 1816  H6  V00 B 103      97.324  56.709  40.738  1.00  0.00           H  
HETATM 1817  H7  V00 B 103      97.032  54.979  40.852  1.00  0.00           H  
HETATM 1818  H8  V00 B 103      99.723  55.988  40.476  1.00  0.00           H  
HETATM 1819  H9  V00 B 103      98.996  56.128  42.095  1.00  0.00           H  
HETATM 1820  H10 V00 B 103      99.307  54.591  41.262  1.00  0.00           H  
HETATM 1821  C1  V00 B 104      58.555  60.572  31.306  1.00  0.00           C  
HETATM 1822  C2  V00 B 104      59.955  61.222  31.152  1.00  0.00           C  
HETATM 1823  O1  V00 B 104      60.389  61.949  32.289  1.00  0.00           O  
HETATM 1824  C3  V00 B 104      61.246  63.069  31.948  1.00  0.00           C  
HETATM 1825  C4  V00 B 104      61.555  63.819  33.242  1.00  0.00           C  
HETATM 1826  H1  V00 B 104      58.593  60.091  32.241  1.00  0.00           H  
HETATM 1827  H2  V00 B 104      58.500  59.758  30.563  1.00  0.00           H  
HETATM 1828  H3  V00 B 104      57.652  61.238  31.186  1.00  0.00           H  
HETATM 1829  H4  V00 B 104      59.923  61.968  30.331  1.00  0.00           H  
HETATM 1830  H5  V00 B 104      60.644  60.423  30.948  1.00  0.00           H  
HETATM 1831  H6  V00 B 104      62.204  62.691  31.550  1.00  0.00           H  
HETATM 1832  H7  V00 B 104      60.770  63.789  31.220  1.00  0.00           H  
HETATM 1833  H8  V00 B 104      62.015  64.727  32.851  1.00  0.00           H  
HETATM 1834  H9  V00 B 104      60.596  63.980  33.745  1.00  0.00           H  
HETATM 1835  H10 V00 B 104      62.378  63.297  33.766  1.00  0.00           H  
HETATM 1836  C1  V00 B 105      70.977  83.190  91.471  1.00  0.00           C  
HETATM 1837  C2  V00 B 105      71.664  82.808  92.846  1.00  0.00           C  
HETATM 1838  O1  V00 B 105      73.056  83.176  92.736  1.00  0.00           O  
HETATM 1839  C3  V00 B 105      73.875  82.825  93.896  1.00  0.00           C  
HETATM 1840  C4  V00 B 105      73.854  83.941  94.992  1.00  0.00           C  
HETATM 1841  H1  V00 B 105      71.340  84.199  91.222  1.00  0.00           H  
HETATM 1842  H2  V00 B 105      69.849  82.964  91.485  1.00  0.00           H  
HETATM 1843  H3  V00 B 105      71.453  82.586  90.643  1.00  0.00           H  
HETATM 1844  H4  V00 B 105      71.593  81.718  92.970  1.00  0.00           H  
HETATM 1845  H5  V00 B 105      71.195  83.367  93.659  1.00  0.00           H  
HETATM 1846  H6  V00 B 105      73.478  81.899  94.384  1.00  0.00           H  
HETATM 1847  H7  V00 B 105      74.903  82.697  93.528  1.00  0.00           H  
HETATM 1848  H8  V00 B 105      74.589  83.688  95.801  1.00  0.00           H  
HETATM 1849  H9  V00 B 105      73.987  84.914  94.497  1.00  0.00           H  
HETATM 1850  H10 V00 B 105      72.885  83.996  95.587  1.00  0.00           H  
HETATM 1851  C1  V00 B 106      19.185  18.371  41.023  1.00  0.00           C  
HETATM 1852  C2  V00 B 106      18.253  18.779  42.197  1.00  0.00           C  
HETATM 1853  O1  V00 B 106      17.633  20.076  41.957  1.00  0.00           O  
HETATM 1854  C3  V00 B 106      17.709  21.088  43.017  1.00  0.00           C  
HETATM 1855  C4  V00 B 106      16.397  21.712  43.019  1.00  0.00           C  
HETATM 1856  H1  V00 B 106      18.577  18.084  40.209  1.00  0.00           H  
HETATM 1857  H2  V00 B 106      19.742  17.478  41.277  1.00  0.00           H  
HETATM 1858  H3  V00 B 106      19.847  19.170  40.540  1.00  0.00           H  
HETATM 1859  H4  V00 B 106      18.967  18.880  42.998  1.00  0.00           H  
HETATM 1860  H5  V00 B 106      17.466  17.954  42.342  1.00  0.00           H  
HETATM 1861  H6  V00 B 106      17.958  20.646  44.027  1.00  0.00           H  
HETATM 1862  H7  V00 B 106      18.454  21.858  42.905  1.00  0.00           H  
HETATM 1863  H8  V00 B 106      16.341  22.573  43.702  1.00  0.00           H  
HETATM 1864  H9  V00 B 106      16.207  22.015  41.957  1.00  0.00           H  
HETATM 1865  H10 V00 B 106      15.613  20.985  43.261  1.00  0.00           H  
HETATM 1866  C1  V00 B 107      72.512  95.513  37.952  1.00  0.00           C  
HETATM 1867  C2  V00 B 107      73.259  95.830  36.693  1.00  0.00           C  
HETATM 1868  O1  V00 B 107      73.746  97.173  36.801  1.00  0.00           O  
HETATM 1869  C3  V00 B 107      74.949  97.466  35.994  1.00  0.00           C  
HETATM 1870  C4  V00 B 107      74.652  98.695  35.192  1.00  0.00           C  
HETATM 1871  H1  V00 B 107      72.280  94.453  38.035  1.00  0.00           H  
HETATM 1872  H2  V00 B 107      71.559  96.108  37.788  1.00  0.00           H  
HETATM 1873  H3  V00 B 107      73.090  95.950  38.699  1.00  0.00           H  
HETATM 1874  H4  V00 B 107      72.794  95.710  35.727  1.00  0.00           H  
HETATM 1875  H5  V00 B 107      74.189  95.247  36.594  1.00  0.00           H  
HETATM 1876  H6  V00 B 107      75.835  97.514  36.653  1.00  0.00           H  
HETATM 1877  H7  V00 B 107      75.083  96.642  35.253  1.00  0.00           H  
HETATM 1878  H8  V00 B 107      75.602  98.879  34.571  1.00  0.00           H  
HETATM 1879  H9  V00 B 107      73.785  98.550  34.550  1.00  0.00           H  
HETATM 1880  H10 V00 B 107      74.563  99.511  35.869  1.00  0.00           H  
HETATM 1881  C1  V00 B 108      55.340   6.933  71.998  1.00  0.00           C  
HETATM 1882  C2  V00 B 108      56.807   6.610  72.358  1.00  0.00           C  
HETATM 1883  O1  V00 B 108      57.166   7.417  73.561  1.00  0.00           O  
HETATM 1884  C3  V00 B 108      58.414   7.035  74.118  1.00  0.00           C  
HETATM 1885  C4  V00 B 108      59.053   8.005  75.118  1.00  0.00           C  
HETATM 1886  H1  V00 B 108      55.162   8.011  71.797  1.00  0.00           H  
HETATM 1887  H2  V00 B 108      54.707   6.544  72.822  1.00  0.00           H  
HETATM 1888  H3  V00 B 108      55.139   6.387  71.084  1.00  0.00           H  
HETATM 1889  H4  V00 B 108      57.505   6.918  71.575  1.00  0.00           H  
HETATM 1890  H5  V00 B 108      56.908   5.523  72.554  1.00  0.00           H  
HETATM 1891  H6  V00 B 108      58.297   6.059  74.596  1.00  0.00           H  
HETATM 1892  H7  V00 B 108      59.040   6.952  73.187  1.00  0.00           H  
HETATM 1893  H8  V00 B 108      59.154   8.941  74.515  1.00  0.00           H  
HETATM 1894  H9  V00 B 108      58.426   8.165  76.001  1.00  0.00           H  
HETATM 1895  H10 V00 B 108      60.034   7.710  75.434  1.00  0.00           H  
HETATM 1896  C1  V00 B 109      86.745  76.870  94.699  1.00  0.00           C  
HETATM 1897  C2  V00 B 109      86.275  78.342  94.690  1.00  0.00           C  
HETATM 1898  O1  V00 B 109      85.525  78.839  93.570  1.00  0.00           O  
HETATM 1899  C3  V00 B 109      84.155  78.507  93.688  1.00  0.00           C  
HETATM 1900  C4  V00 B 109      83.360  78.919  92.523  1.00  0.00           C  
HETATM 1901  H1  V00 B 109      87.148  76.618  93.642  1.00  0.00           H  
HETATM 1902  H2  V00 B 109      85.938  76.227  95.019  1.00  0.00           H  
HETATM 1903  H3  V00 B 109      87.591  76.860  95.445  1.00  0.00           H  
HETATM 1904  H4  V00 B 109      87.184  78.978  94.791  1.00  0.00           H  
HETATM 1905  H5  V00 B 109      85.765  78.507  95.703  1.00  0.00           H  
HETATM 1906  H6  V00 B 109      83.992  77.431  93.683  1.00  0.00           H  
HETATM 1907  H7  V00 B 109      83.756  78.900  94.713  1.00  0.00           H  
HETATM 1908  H8  V00 B 109      82.310  78.716  92.779  1.00  0.00           H  
HETATM 1909  H9  V00 B 109      83.527  79.950  92.406  1.00  0.00           H  
HETATM 1910  H10 V00 B 109      83.585  78.402  91.564  1.00  0.00           H  
HETATM 1911  C1  V00 B 110      42.274  73.014  89.562  1.00  0.00           C  
HETATM 1912  C2  V00 B 110      42.771  74.145  88.705  1.00  0.00           C  
HETATM 1913  O1  V00 B 110      42.134  75.403  89.002  1.00  0.00           O  
HETATM 1914  C3  V00 B 110      42.564  76.425  88.045  1.00  0.00           C  
HETATM 1915  C4  V00 B 110      42.361  77.763  88.771  1.00  0.00           C  
HETATM 1916  H1  V00 B 110      42.386  73.297  90.656  1.00  0.00           H  
HETATM 1917  H2  V00 B 110      42.935  72.120  89.481  1.00  0.00           H  
HETATM 1918  H3  V00 B 110      41.207  72.848  89.300  1.00  0.00           H  
HETATM 1919  H4  V00 B 110      42.607  73.752  87.703  1.00  0.00           H  
HETATM 1920  H5  V00 B 110      43.832  74.288  88.804  1.00  0.00           H  
HETATM 1921  H6  V00 B 110      43.615  76.309  87.735  1.00  0.00           H  
HETATM 1922  H7  V00 B 110      41.877  76.262  87.236  1.00  0.00           H  
HETATM 1923  H8  V00 B 110      43.071  77.784  89.613  1.00  0.00           H  
HETATM 1924  H9  V00 B 110      42.802  78.546  88.090  1.00  0.00           H  
HETATM 1925  H10 V00 B 110      41.283  77.871  89.159  1.00  0.00           H  
HETATM 1926  C1  V00 B 111      31.304  18.870  44.518  1.00  0.00           C  
HETATM 1927  C2  V00 B 111      31.408  17.705  45.466  1.00  0.00           C  
HETATM 1928  O1  V00 B 111      32.755  17.410  45.775  1.00  0.00           O  
HETATM 1929  C3  V00 B 111      32.919  16.175  46.484  1.00  0.00           C  
HETATM 1930  C4  V00 B 111      34.432  15.912  46.567  1.00  0.00           C  
HETATM 1931  H1  V00 B 111      31.675  19.789  44.980  1.00  0.00           H  
HETATM 1932  H2  V00 B 111      30.343  18.952  44.034  1.00  0.00           H  
HETATM 1933  H3  V00 B 111      31.928  18.672  43.628  1.00  0.00           H  
HETATM 1934  H4  V00 B 111      30.979  16.838  45.059  1.00  0.00           H  
HETATM 1935  H5  V00 B 111      30.925  17.985  46.383  1.00  0.00           H  
HETATM 1936  H6  V00 B 111      32.575  16.225  47.517  1.00  0.00           H  
HETATM 1937  H7  V00 B 111      32.357  15.332  45.985  1.00  0.00           H  
HETATM 1938  H8  V00 B 111      34.588  15.145  47.326  1.00  0.00           H  
HETATM 1939  H9  V00 B 111      34.827  15.680  45.612  1.00  0.00           H  
HETATM 1940  H10 V00 B 111      35.075  16.819  46.780  1.00  0.00           H  
HETATM 1941  C1  V00 B 112      78.729   8.722   4.938  1.00  0.00           C  
HETATM 1942  C2  V00 B 112      78.401   7.833   6.130  1.00  0.00           C  
HETATM 1943  O1  V00 B 112      78.332   8.576   7.346  1.00  0.00           O  
HETATM 1944  C3  V00 B 112      77.940   7.702   8.481  1.00  0.00           C  
HETATM 1945  C4  V00 B 112      76.421   7.664   8.584  1.00  0.00           C  
HETATM 1946  H1  V00 B 112      79.765   8.935   4.988  1.00  0.00           H  
HETATM 1947  H2  V00 B 112      78.072   9.529   4.963  1.00  0.00           H  
HETATM 1948  H3  V00 B 112      78.567   8.015   4.117  1.00  0.00           H  
HETATM 1949  H4  V00 B 112      79.151   7.003   6.216  1.00  0.00           H  
HETATM 1950  H5  V00 B 112      77.375   7.407   5.842  1.00  0.00           H  
HETATM 1951  H6  V00 B 112      78.371   6.733   8.373  1.00  0.00           H  
HETATM 1952  H7  V00 B 112      78.302   8.197   9.435  1.00  0.00           H  
HETATM 1953  H8  V00 B 112      76.025   8.698   8.774  1.00  0.00           H  
HETATM 1954  H9  V00 B 112      76.023   7.062   7.831  1.00  0.00           H  
HETATM 1955  H10 V00 B 112      76.209   7.153   9.503  1.00  0.00           H  
HETATM 1956  C1  V00 B 113      43.432  35.672  91.247  1.00  0.00           C  
HETATM 1957  C2  V00 B 113      44.651  35.725  90.352  1.00  0.00           C  
HETATM 1958  O1  V00 B 113      44.429  36.650  89.270  1.00  0.00           O  
HETATM 1959  C3  V00 B 113      44.471  38.027  89.789  1.00  0.00           C  
HETATM 1960  C4  V00 B 113      44.175  38.869  88.530  1.00  0.00           C  
HETATM 1961  H1  V00 B 113      43.414  36.291  92.152  1.00  0.00           H  
HETATM 1962  H2  V00 B 113      43.305  34.668  91.698  1.00  0.00           H  
HETATM 1963  H3  V00 B 113      42.519  35.958  90.692  1.00  0.00           H  
HETATM 1964  H4  V00 B 113      44.984  34.865  89.913  1.00  0.00           H  
HETATM 1965  H5  V00 B 113      45.442  36.068  90.974  1.00  0.00           H  
HETATM 1966  H6  V00 B 113      43.688  38.178  90.542  1.00  0.00           H  
HETATM 1967  H7  V00 B 113      45.459  38.243  90.191  1.00  0.00           H  
HETATM 1968  H8  V00 B 113      44.023  39.917  88.876  1.00  0.00           H  
HETATM 1969  H9  V00 B 113      45.044  38.910  87.860  1.00  0.00           H  
HETATM 1970  H10 V00 B 113      43.327  38.402  88.051  1.00  0.00           H  
HETATM 1971  C1  V00 B 114      40.843  49.680  17.623  1.00  0.00           C  
HETATM 1972  C2  V00 B 114      39.872  50.412  16.712  1.00  0.00           C  
HETATM 1973  O1  V00 B 114      40.198  51.835  16.492  1.00  0.00           O  
HETATM 1974  C3  V00 B 114      40.129  52.195  15.085  1.00  0.00           C  
HETATM 1975  C4  V00 B 114      41.386  51.650  14.296  1.00  0.00           C  
HETATM 1976  H1  V00 B 114      40.236  48.801  18.087  1.00  0.00           H  
HETATM 1977  H2  V00 B 114      41.118  50.289  18.511  1.00  0.00           H  
HETATM 1978  H3  V00 B 114      41.719  49.420  17.081  1.00  0.00           H  
HETATM 1979  H4  V00 B 114      38.950  50.468  17.249  1.00  0.00           H  
HETATM 1980  H5  V00 B 114      39.786  49.740  15.787  1.00  0.00           H  
HETATM 1981  H6  V00 B 114      39.195  51.883  14.599  1.00  0.00           H  
HETATM 1982  H7  V00 B 114      40.166  53.290  15.096  1.00  0.00           H  
HETATM 1983  H8  V00 B 114      41.599  52.050  13.345  1.00  0.00           H  
HETATM 1984  H9  V00 B 114      42.305  51.762  14.890  1.00  0.00           H  
HETATM 1985  H10 V00 B 114      41.349  50.636  14.178  1.00  0.00           H  
HETATM 1986  C1  V00 B 115      24.462  27.405  82.966  1.00  0.00           C  
HETATM 1987  C2  V00 B 115      23.059  27.123  82.433  1.00  0.00           C  
HETATM 1988  O1  V00 B 115      22.201  27.577  83.525  1.00  0.00           O  
HETATM 1989  C3  V00 B 115      20.801  27.663  83.160  1.00  0.00           C  
HETATM 1990  C4  V00 B 115      19.967  26.470  83.558  1.00  0.00           C  
HETATM 1991  H1  V00 B 115      25.114  26.917  82.210  1.00  0.00           H  
HETATM 1992  H2  V00 B 115      24.706  26.818  83.871  1.00  0.00           H  
HETATM 1993  H3  V00 B 115      24.722  28.457  82.997  1.00  0.00           H  
HETATM 1994  H4  V00 B 115      23.025  26.019  82.184  1.00  0.00           H  
HETATM 1995  H5  V00 B 115      22.894  27.706  81.580  1.00  0.00           H  
HETATM 1996  H6  V00 B 115      20.400  28.569  83.646  1.00  0.00           H  
HETATM 1997  H7  V00 B 115      20.816  27.922  82.047  1.00  0.00           H  
HETATM 1998  H8  V00 B 115      19.153  26.788  84.197  1.00  0.00           H  
HETATM 1999  H9  V00 B 115      19.569  26.009  82.645  1.00  0.00           H  
HETATM 2000  H10 V00 B 115      20.546  25.635  83.926  1.00  0.00           H  
HETATM 2001  C1  V00 B 116      65.986  14.339  23.816  1.00  0.00           C  
HETATM 2002  C2  V00 B 116      65.180  14.615  22.629  1.00  0.00           C  
HETATM 2003  O1  V00 B 116      65.653  15.893  22.150  1.00  0.00           O  
HETATM 2004  C3  V00 B 116      64.654  16.468  21.353  1.00  0.00           C  
HETATM 2005  C4  V00 B 116      65.250  17.753  20.797  1.00  0.00           C  
HETATM 2006  H1  V00 B 116      65.582  14.760  24.705  1.00  0.00           H  
HETATM 2007  H2  V00 B 116      67.029  14.767  23.761  1.00  0.00           H  
HETATM 2008  H3  V00 B 116      66.123  13.275  24.011  1.00  0.00           H  
HETATM 2009  H4  V00 B 116      64.149  14.718  22.823  1.00  0.00           H  
HETATM 2010  H5  V00 B 116      65.338  13.804  21.856  1.00  0.00           H  
HETATM 2011  H6  V00 B 116      64.347  15.831  20.454  1.00  0.00           H  
HETATM 2012  H7  V00 B 116      63.743  16.625  21.940  1.00  0.00           H  
HETATM 2013  H8  V00 B 116      66.242  17.745  20.263  1.00  0.00           H  
HETATM 2014  H9  V00 B 116      64.549  18.260  20.130  1.00  0.00           H  
HETATM 2015  H10 V00 B 116      65.413  18.324  21.791  1.00  0.00           H  
HETATM 2016  C1  V00 B 117      59.374  65.433  63.994  1.00  0.00           C  
HETATM 2017  C2  V00 B 117      59.935  66.725  64.603  1.00  0.00           C  
HETATM 2018  O1  V00 B 117      61.270  66.679  64.272  1.00  0.00           O  
HETATM 2019  C3  V00 B 117      62.015  67.914  64.684  1.00  0.00           C  
HETATM 2020  C4  V00 B 117      61.723  69.110  63.679  1.00  0.00           C  
HETATM 2021  H1  V00 B 117      60.035  64.597  64.409  1.00  0.00           H  
HETATM 2022  H2  V00 B 117      59.509  65.451  62.870  1.00  0.00           H  
HETATM 2023  H3  V00 B 117      58.349  65.273  64.099  1.00  0.00           H  
HETATM 2024  H4  V00 B 117      59.818  66.749  65.760  1.00  0.00           H  
HETATM 2025  H5  V00 B 117      59.368  67.568  64.178  1.00  0.00           H  
HETATM 2026  H6  V00 B 117      61.729  68.213  65.744  1.00  0.00           H  
HETATM 2027  H7  V00 B 117      63.061  67.729  64.604  1.00  0.00           H  
HETATM 2028  H8  V00 B 117      62.449  69.900  63.781  1.00  0.00           H  
HETATM 2029  H9  V00 B 117      61.620  68.743  62.667  1.00  0.00           H  
HETATM 2030  H10 V00 B 117      60.779  69.667  63.833  1.00  0.00           H  
HETATM 2031  C1  V00 B 118      37.560  45.710  75.692  1.00  0.00           C  
HETATM 2032  C2  V00 B 118      37.057  45.212  74.303  1.00  0.00           C  
HETATM 2033  O1  V00 B 118      35.801  45.748  73.768  1.00  0.00           O  
HETATM 2034  C3  V00 B 118      35.466  45.223  72.516  1.00  0.00           C  
HETATM 2035  C4  V00 B 118      33.995  45.617  72.304  1.00  0.00           C  
HETATM 2036  H1  V00 B 118      37.430  46.816  75.754  1.00  0.00           H  
HETATM 2037  H2  V00 B 118      38.582  45.447  75.988  1.00  0.00           H  
HETATM 2038  H3  V00 B 118      37.105  45.162  76.483  1.00  0.00           H  
HETATM 2039  H4  V00 B 118      36.977  44.136  74.460  1.00  0.00           H  
HETATM 2040  H5  V00 B 118      37.906  45.240  73.658  1.00  0.00           H  
HETATM 2041  H6  V00 B 118      36.134  45.573  71.748  1.00  0.00           H  
HETATM 2042  H7  V00 B 118      35.521  44.128  72.520  1.00  0.00           H  
HETATM 2043  H8  V00 B 118      33.935  46.731  72.177  1.00  0.00           H  
HETATM 2044  H9  V00 B 118      33.531  45.154  71.526  1.00  0.00           H  
HETATM 2045  H10 V00 B 118      33.407  45.308  73.179  1.00  0.00           H  
HETATM 2046  C1  V00 B 119      72.349   0.900   5.468  1.00  0.00           C  
HETATM 2047  C2  V00 B 119      72.247   1.847   6.696  1.00  0.00           C  
HETATM 2048  O1  V00 B 119      72.753   3.094   6.423  1.00  0.00           O  
HETATM 2049  C3  V00 B 119      72.786   4.108   7.411  1.00  0.00           C  
HETATM 2050  C4  V00 B 119      73.869   5.087   6.950  1.00  0.00           C  
HETATM 2051  H1  V00 B 119      73.162   1.159   4.829  1.00  0.00           H  
HETATM 2052  H2  V00 B 119      71.404   0.881   4.954  1.00  0.00           H  
HETATM 2053  H3  V00 B 119      72.535  -0.059   5.862  1.00  0.00           H  
HETATM 2054  H4  V00 B 119      72.721   1.453   7.563  1.00  0.00           H  
HETATM 2055  H5  V00 B 119      71.173   1.904   6.955  1.00  0.00           H  
HETATM 2056  H6  V00 B 119      71.853   4.563   7.479  1.00  0.00           H  
HETATM 2057  H7  V00 B 119      73.182   3.721   8.338  1.00  0.00           H  
HETATM 2058  H8  V00 B 119      73.622   6.005   7.502  1.00  0.00           H  
HETATM 2059  H9  V00 B 119      74.924   4.767   7.092  1.00  0.00           H  
HETATM 2060  H10 V00 B 119      73.717   5.249   5.881  1.00  0.00           H  
HETATM 2061  C1  V00 B 120      21.816  88.486  77.041  1.00  0.00           C  
HETATM 2062  C2  V00 B 120      20.975  89.622  76.630  1.00  0.00           C  
HETATM 2063  O1  V00 B 120      20.032  89.052  75.762  1.00  0.00           O  
HETATM 2064  C3  V00 B 120      18.847  89.775  75.472  1.00  0.00           C  
HETATM 2065  C4  V00 B 120      17.718  89.056  76.164  1.00  0.00           C  
HETATM 2066  H1  V00 B 120      22.158  87.806  76.202  1.00  0.00           H  
HETATM 2067  H2  V00 B 120      21.445  87.915  77.859  1.00  0.00           H  
HETATM 2068  H3  V00 B 120      22.691  88.916  77.418  1.00  0.00           H  
HETATM 2069  H4  V00 B 120      21.545  90.346  76.090  1.00  0.00           H  
HETATM 2070  H5  V00 B 120      20.393  89.997  77.477  1.00  0.00           H  
HETATM 2071  H6  V00 B 120      18.898  90.751  75.896  1.00  0.00           H  
HETATM 2072  H7  V00 B 120      18.692  89.792  74.428  1.00  0.00           H  
HETATM 2073  H8  V00 B 120      16.813  89.569  75.819  1.00  0.00           H  
HETATM 2074  H9  V00 B 120      17.597  88.004  75.792  1.00  0.00           H  
HETATM 2075  H10 V00 B 120      17.836  89.047  77.255  1.00  0.00           H  
HETATM 2076  C1  V00 B 121      69.637  81.861  85.497  1.00  0.00           C  
HETATM 2077  C2  V00 B 121      69.580  80.341  85.391  1.00  0.00           C  
HETATM 2078  O1  V00 B 121      68.382  79.907  86.015  1.00  0.00           O  
HETATM 2079  C3  V00 B 121      68.488  79.506  87.452  1.00  0.00           C  
HETATM 2080  C4  V00 B 121      68.606  77.963  87.528  1.00  0.00           C  
HETATM 2081  H1  V00 B 121      68.850  82.321  84.869  1.00  0.00           H  
HETATM 2082  H2  V00 B 121      70.626  82.301  85.309  1.00  0.00           H  
HETATM 2083  H3  V00 B 121      69.290  82.203  86.515  1.00  0.00           H  
HETATM 2084  H4  V00 B 121      70.540  79.885  85.843  1.00  0.00           H  
HETATM 2085  H5  V00 B 121      69.629  80.053  84.354  1.00  0.00           H  
HETATM 2086  H6  V00 B 121      69.278  80.048  88.012  1.00  0.00           H  
HETATM 2087  H7  V00 B 121      67.497  79.752  87.946  1.00  0.00           H  
HETATM 2088  H8  V00 B 121      68.448  77.612  88.508  1.00  0.00           H  
HETATM 2089  H9  V00 B 121      67.870  77.428  86.897  1.00  0.00           H  
HETATM 2090  H10 V00 B 121      69.582  77.704  87.080  1.00  0.00           H  
HETATM 2091  C1  V00 B 122      68.634   8.484  -0.209  1.00  0.00           C  
HETATM 2092  C2  V00 B 122      67.472   7.470  -0.302  1.00  0.00           C  
HETATM 2093  O1  V00 B 122      67.825   6.106  -0.033  1.00  0.00           O  
HETATM 2094  C3  V00 B 122      67.613   5.687   1.262  1.00  0.00           C  
HETATM 2095  C4  V00 B 122      66.697   4.442   1.328  1.00  0.00           C  
HETATM 2096  H1  V00 B 122      69.125   8.479   0.751  1.00  0.00           H  
HETATM 2097  H2  V00 B 122      68.304   9.515  -0.319  1.00  0.00           H  
HETATM 2098  H3  V00 B 122      69.405   8.324  -0.939  1.00  0.00           H  
HETATM 2099  H4  V00 B 122      67.012   7.451  -1.267  1.00  0.00           H  
HETATM 2100  H5  V00 B 122      66.602   7.803   0.285  1.00  0.00           H  
HETATM 2101  H6  V00 B 122      68.622   5.466   1.652  1.00  0.00           H  
HETATM 2102  H7  V00 B 122      67.221   6.531   1.879  1.00  0.00           H  
HETATM 2103  H8  V00 B 122      66.950   3.728   0.592  1.00  0.00           H  
HETATM 2104  H9  V00 B 122      66.828   3.947   2.322  1.00  0.00           H  
HETATM 2105  H10 V00 B 122      65.631   4.733   1.334  1.00  0.00           H  
HETATM 2106  C1  V00 B 123      70.149  78.043  79.308  1.00  0.00           C  
HETATM 2107  C2  V00 B 123      71.242  79.088  79.098  1.00  0.00           C  
HETATM 2108  O1  V00 B 123      72.282  78.363  78.403  1.00  0.00           O  
HETATM 2109  C3  V00 B 123      73.305  79.103  77.764  1.00  0.00           C  
HETATM 2110  C4  V00 B 123      74.507  79.253  78.696  1.00  0.00           C  
HETATM 2111  H1  V00 B 123      69.277  78.457  79.772  1.00  0.00           H  
HETATM 2112  H2  V00 B 123      70.602  77.294  79.977  1.00  0.00           H  
HETATM 2113  H3  V00 B 123      69.874  77.578  78.339  1.00  0.00           H  
HETATM 2114  H4  V00 B 123      71.481  79.467  80.124  1.00  0.00           H  
HETATM 2115  H5  V00 B 123      70.954  79.966  78.572  1.00  0.00           H  
HETATM 2116  H6  V00 B 123      73.624  78.408  76.936  1.00  0.00           H  
HETATM 2117  H7  V00 B 123      72.901  80.132  77.500  1.00  0.00           H  
HETATM 2118  H8  V00 B 123      75.120  80.098  78.492  1.00  0.00           H  
HETATM 2119  H9  V00 B 123      74.247  79.212  79.810  1.00  0.00           H  
HETATM 2120  H10 V00 B 123      75.190  78.407  78.634  1.00  0.00           H  
HETATM 2121  C1  V00 B 124      52.432   9.916  79.966  1.00  0.00           C  
HETATM 2122  C2  V00 B 124      52.722  10.189  81.465  1.00  0.00           C  
HETATM 2123  O1  V00 B 124      51.733  10.984  82.149  1.00  0.00           O  
HETATM 2124  C3  V00 B 124      50.420  10.430  82.457  1.00  0.00           C  
HETATM 2125  C4  V00 B 124      49.412  11.507  83.006  1.00  0.00           C  
HETATM 2126  H1  V00 B 124      51.583   9.206  79.895  1.00  0.00           H  
HETATM 2127  H2  V00 B 124      53.438   9.556  79.554  1.00  0.00           H  
HETATM 2128  H3  V00 B 124      52.096  10.829  79.409  1.00  0.00           H  
HETATM 2129  H4  V00 B 124      53.700  10.781  81.565  1.00  0.00           H  
HETATM 2130  H5  V00 B 124      52.862   9.241  81.959  1.00  0.00           H  
HETATM 2131  H6  V00 B 124      49.992   9.865  81.570  1.00  0.00           H  
HETATM 2132  H7  V00 B 124      50.581   9.653  83.184  1.00  0.00           H  
HETATM 2133  H8  V00 B 124      48.612  11.004  83.691  1.00  0.00           H  
HETATM 2134  H9  V00 B 124      49.925  12.170  83.667  1.00  0.00           H  
HETATM 2135  H10 V00 B 124      49.071  12.096  82.211  1.00  0.00           H  
HETATM 2136  C1  V00 B 125      40.493  27.136  66.914  1.00  0.00           C  
HETATM 2137  C2  V00 B 125      40.878  28.000  65.708  1.00  0.00           C  
HETATM 2138  O1  V00 B 125      41.068  29.350  66.172  1.00  0.00           O  
HETATM 2139  C3  V00 B 125      40.000  30.241  65.865  1.00  0.00           C  
HETATM 2140  C4  V00 B 125      39.824  31.395  66.836  1.00  0.00           C  
HETATM 2141  H1  V00 B 125      40.413  26.107  66.522  1.00  0.00           H  
HETATM 2142  H2  V00 B 125      39.533  27.475  67.348  1.00  0.00           H  
HETATM 2143  H3  V00 B 125      41.256  27.298  67.655  1.00  0.00           H  
HETATM 2144  H4  V00 B 125      40.173  27.939  64.928  1.00  0.00           H  
HETATM 2145  H5  V00 B 125      41.858  27.705  65.207  1.00  0.00           H  
HETATM 2146  H6  V00 B 125      40.202  30.682  64.841  1.00  0.00           H  
HETATM 2147  H7  V00 B 125      39.002  29.787  65.875  1.00  0.00           H  
HETATM 2148  H8  V00 B 125      39.190  31.092  67.687  1.00  0.00           H  
HETATM 2149  H9  V00 B 125      40.783  31.716  67.234  1.00  0.00           H  
HETATM 2150  H10 V00 B 125      39.325  32.172  66.232  1.00  0.00           H  
HETATM 2151  C1  V00 B 126      62.999  12.315  41.750  1.00  0.00           C  
HETATM 2152  C2  V00 B 126      62.649  11.142  42.714  1.00  0.00           C  
HETATM 2153  O1  V00 B 126      63.573  10.056  42.636  1.00  0.00           O  
HETATM 2154  C3  V00 B 126      63.194   9.034  41.738  1.00  0.00           C  
HETATM 2155  C4  V00 B 126      64.459   8.164  41.570  1.00  0.00           C  
HETATM 2156  H1  V00 B 126      63.831  12.885  42.226  1.00  0.00           H  
HETATM 2157  H2  V00 B 126      62.112  13.022  41.540  1.00  0.00           H  
HETATM 2158  H3  V00 B 126      63.363  12.009  40.749  1.00  0.00           H  
HETATM 2159  H4  V00 B 126      61.698  10.785  42.400  1.00  0.00           H  
HETATM 2160  H5  V00 B 126      62.679  11.468  43.790  1.00  0.00           H  
HETATM 2161  H6  V00 B 126      62.342   8.537  42.213  1.00  0.00           H  
HETATM 2162  H7  V00 B 126      62.811   9.509  40.805  1.00  0.00           H  
HETATM 2163  H8  V00 B 126      64.286   7.196  41.004  1.00  0.00           H  
HETATM 2164  H9  V00 B 126      65.266   8.656  41.022  1.00  0.00           H  
HETATM 2165  H10 V00 B 126      64.821   7.888  42.577  1.00  0.00           H  
HETATM 2166  C1  V00 B 127      48.381  11.124  43.853  1.00  0.00           C  
HETATM 2167  C2  V00 B 127      49.866  11.138  43.692  1.00  0.00           C  
HETATM 2168  O1  V00 B 127      50.494  10.963  44.988  1.00  0.00           O  
HETATM 2169  C3  V00 B 127      51.952  10.807  44.917  1.00  0.00           C  
HETATM 2170  C4  V00 B 127      52.372   9.498  45.487  1.00  0.00           C  
HETATM 2171  H1  V00 B 127      48.008  10.086  44.002  1.00  0.00           H  
HETATM 2172  H2  V00 B 127      47.846  11.706  43.051  1.00  0.00           H  
HETATM 2173  H3  V00 B 127      48.158  11.644  44.785  1.00  0.00           H  
HETATM 2174  H4  V00 B 127      50.037  12.141  43.342  1.00  0.00           H  
HETATM 2175  H5  V00 B 127      50.231  10.478  42.947  1.00  0.00           H  
HETATM 2176  H6  V00 B 127      52.403  10.816  43.881  1.00  0.00           H  
HETATM 2177  H7  V00 B 127      52.440  11.644  45.468  1.00  0.00           H  
HETATM 2178  H8  V00 B 127      51.889   8.688  44.994  1.00  0.00           H  
HETATM 2179  H9  V00 B 127      53.498   9.342  45.543  1.00  0.00           H  
HETATM 2180  H10 V00 B 127      51.955   9.368  46.489  1.00  0.00           H  
HETATM 2181  C1  V00 B 128      78.399  52.019  97.094  1.00  0.00           C  
HETATM 2182  C2  V00 B 128      79.581  52.191  98.048  1.00  0.00           C  
HETATM 2183  O1  V00 B 128      80.761  52.242  97.252  1.00  0.00           O  
HETATM 2184  C3  V00 B 128      82.004  52.508  97.899  1.00  0.00           C  
HETATM 2185  C4  V00 B 128      83.119  52.043  96.999  1.00  0.00           C  
HETATM 2186  H1  V00 B 128      78.307  52.929  96.580  1.00  0.00           H  
HETATM 2187  H2  V00 B 128      77.509  52.003  97.687  1.00  0.00           H  
HETATM 2188  H3  V00 B 128      78.312  51.098  96.468  1.00  0.00           H  
HETATM 2189  H4  V00 B 128      79.697  51.357  98.736  1.00  0.00           H  
HETATM 2190  H5  V00 B 128      79.493  53.062  98.692  1.00  0.00           H  
HETATM 2191  H6  V00 B 128      82.082  53.561  98.134  1.00  0.00           H  
HETATM 2192  H7  V00 B 128      82.124  51.891  98.761  1.00  0.00           H  
HETATM 2193  H8  V00 B 128      83.162  50.950  96.932  1.00  0.00           H  
HETATM 2194  H9  V00 B 128      83.067  52.525  96.004  1.00  0.00           H  
HETATM 2195  H10 V00 B 128      84.063  52.268  97.492  1.00  0.00           H  
HETATM 2196  C1  V00 B 129      87.751   9.089  42.653  1.00  0.00           C  
HETATM 2197  C2  V00 B 129      86.337   8.479  42.504  1.00  0.00           C  
HETATM 2198  O1  V00 B 129      86.419   7.106  42.188  1.00  0.00           O  
HETATM 2199  C3  V00 B 129      85.187   6.602  41.737  1.00  0.00           C  
HETATM 2200  C4  V00 B 129      85.332   5.207  41.006  1.00  0.00           C  
HETATM 2201  H1  V00 B 129      88.346   9.076  41.689  1.00  0.00           H  
HETATM 2202  H2  V00 B 129      88.317   8.592  43.452  1.00  0.00           H  
HETATM 2203  H3  V00 B 129      87.629  10.142  43.022  1.00  0.00           H  
HETATM 2204  H4  V00 B 129      85.803   9.095  41.738  1.00  0.00           H  
HETATM 2205  H5  V00 B 129      85.761   8.624  43.498  1.00  0.00           H  
HETATM 2206  H6  V00 B 129      84.657   6.353  42.664  1.00  0.00           H  
HETATM 2207  H7  V00 B 129      84.655   7.336  41.143  1.00  0.00           H  
HETATM 2208  H8  V00 B 129      84.369   4.858  40.898  1.00  0.00           H  
HETATM 2209  H9  V00 B 129      85.624   5.263  39.989  1.00  0.00           H  
HETATM 2210  H10 V00 B 129      85.895   4.437  41.626  1.00  0.00           H  
HETATM 2211  C1  V00 B 130      42.496  99.533  22.104  1.00  0.00           C  
HETATM 2212  C2  V00 B 130      43.155 100.856  21.544  1.00  0.00           C  
HETATM 2213  O1  V00 B 130      44.572 100.760  21.601  1.00  0.00           O  
HETATM 2214  C3  V00 B 130      45.158 101.360  22.723  1.00  0.00           C  
HETATM 2215  C4  V00 B 130      46.710 101.234  22.753  1.00  0.00           C  
HETATM 2216  H1  V00 B 130      41.464  99.640  21.849  1.00  0.00           H  
HETATM 2217  H2  V00 B 130      42.568  99.431  23.217  1.00  0.00           H  
HETATM 2218  H3  V00 B 130      42.898  98.676  21.589  1.00  0.00           H  
HETATM 2219  H4  V00 B 130      42.720 101.796  21.929  1.00  0.00           H  
HETATM 2220  H5  V00 B 130      42.968 100.914  20.482  1.00  0.00           H  
HETATM 2221  H6  V00 B 130      44.897 102.378  22.752  1.00  0.00           H  
HETATM 2222  H7  V00 B 130      44.732 100.774  23.577  1.00  0.00           H  
HETATM 2223  H8  V00 B 130      47.002 101.817  23.648  1.00  0.00           H  
HETATM 2224  H9  V00 B 130      46.998 100.159  22.878  1.00  0.00           H  
HETATM 2225  H10 V00 B 130      47.095 101.664  21.813  1.00  0.00           H  
HETATM 2226  C1  V00 B 131      60.060  17.727  54.767  1.00  0.00           C  
HETATM 2227  C2  V00 B 131      60.989  18.076  56.007  1.00  0.00           C  
HETATM 2228  O1  V00 B 131      61.487  16.884  56.628  1.00  0.00           O  
HETATM 2229  C3  V00 B 131      62.661  17.148  57.450  1.00  0.00           C  
HETATM 2230  C4  V00 B 131      63.322  15.839  57.709  1.00  0.00           C  
HETATM 2231  H1  V00 B 131      59.918  18.652  54.220  1.00  0.00           H  
HETATM 2232  H2  V00 B 131      59.075  17.377  55.105  1.00  0.00           H  
HETATM 2233  H3  V00 B 131      60.510  16.959  54.204  1.00  0.00           H  
HETATM 2234  H4  V00 B 131      60.318  18.748  56.637  1.00  0.00           H  
HETATM 2235  H5  V00 B 131      61.781  18.735  55.672  1.00  0.00           H  
HETATM 2236  H6  V00 B 131      63.393  17.762  56.945  1.00  0.00           H  
HETATM 2237  H7  V00 B 131      62.304  17.694  58.383  1.00  0.00           H  
HETATM 2238  H8  V00 B 131      64.241  15.855  58.293  1.00  0.00           H  
HETATM 2239  H9  V00 B 131      62.538  15.254  58.241  1.00  0.00           H  
HETATM 2240  H10 V00 B 131      63.479  15.358  56.739  1.00  0.00           H  
HETATM 2241  C1  V00 B 132       2.714  48.343  96.558  1.00  0.00           C  
HETATM 2242  C2  V00 B 132       3.039  47.594  97.775  1.00  0.00           C  
HETATM 2243  O1  V00 B 132       1.846  47.196  98.459  1.00  0.00           O  
HETATM 2244  C3  V00 B 132       2.010  46.157  99.373  1.00  0.00           C  
HETATM 2245  C4  V00 B 132       1.790  44.804  98.678  1.00  0.00           C  
HETATM 2246  H1  V00 B 132       3.602  48.548  95.882  1.00  0.00           H  
HETATM 2247  H2  V00 B 132       2.230  49.275  96.837  1.00  0.00           H  
HETATM 2248  H3  V00 B 132       2.010  47.729  95.932  1.00  0.00           H  
HETATM 2249  H4  V00 B 132       3.734  48.084  98.443  1.00  0.00           H  
HETATM 2250  H5  V00 B 132       3.585  46.767  97.396  1.00  0.00           H  
HETATM 2251  H6  V00 B 132       2.912  46.144 100.031  1.00  0.00           H  
HETATM 2252  H7  V00 B 132       1.291  46.302 100.107  1.00  0.00           H  
HETATM 2253  H8  V00 B 132       1.811  44.008  99.383  1.00  0.00           H  
HETATM 2254  H9  V00 B 132       0.807  44.864  98.160  1.00  0.00           H  
HETATM 2255  H10 V00 B 132       2.527  44.638  97.897  1.00  0.00           H  
HETATM 2256  C1  V00 B 133       1.872  50.625  27.048  1.00  0.00           C  
HETATM 2257  C2  V00 B 133       1.671  49.855  25.821  1.00  0.00           C  
HETATM 2258  O1  V00 B 133       0.979  50.639  24.927  1.00  0.00           O  
HETATM 2259  C3  V00 B 133       0.069  49.900  24.063  1.00  0.00           C  
HETATM 2260  C4  V00 B 133      -0.975  50.882  23.645  1.00  0.00           C  
HETATM 2261  H1  V00 B 133       2.251  50.027  27.882  1.00  0.00           H  
HETATM 2262  H2  V00 B 133       0.906  51.113  27.386  1.00  0.00           H  
HETATM 2263  H3  V00 B 133       2.563  51.439  26.795  1.00  0.00           H  
HETATM 2264  H4  V00 B 133       1.079  48.968  26.103  1.00  0.00           H  
HETATM 2265  H5  V00 B 133       2.662  49.580  25.391  1.00  0.00           H  
HETATM 2266  H6  V00 B 133       0.562  49.577  23.141  1.00  0.00           H  
HETATM 2267  H7  V00 B 133      -0.335  48.960  24.506  1.00  0.00           H  
HETATM 2268  H8  V00 B 133      -0.603  51.547  22.872  1.00  0.00           H  
HETATM 2269  H9  V00 B 133      -1.855  50.222  23.379  1.00  0.00           H  
HETATM 2270  H10 V00 B 133      -1.203  51.488  24.517  1.00  0.00           H  
HETATM 2271  C1  V00 B 134       3.792  42.631  22.365  1.00  0.00           C  
HETATM 2272  C2  V00 B 134       4.887  42.088  21.557  1.00  0.00           C  
HETATM 2273  O1  V00 B 134       4.967  42.703  20.264  1.00  0.00           O  
HETATM 2274  C3  V00 B 134       5.815  41.985  19.410  1.00  0.00           C  
HETATM 2275  C4  V00 B 134       5.845  42.590  18.007  1.00  0.00           C  
HETATM 2276  H1  V00 B 134       4.086  43.636  22.794  1.00  0.00           H  
HETATM 2277  H2  V00 B 134       3.592  42.011  23.276  1.00  0.00           H  
HETATM 2278  H3  V00 B 134       2.911  42.828  21.754  1.00  0.00           H  
HETATM 2279  H4  V00 B 134       4.821  40.990  21.481  1.00  0.00           H  
HETATM 2280  H5  V00 B 134       5.863  42.285  22.092  1.00  0.00           H  
HETATM 2281  H6  V00 B 134       6.832  41.946  19.760  1.00  0.00           H  
HETATM 2282  H7  V00 B 134       5.422  40.985  19.345  1.00  0.00           H  
HETATM 2283  H8  V00 B 134       4.813  42.790  17.740  1.00  0.00           H  
HETATM 2284  H9  V00 B 134       6.331  43.539  18.091  1.00  0.00           H  
HETATM 2285  H10 V00 B 134       6.380  42.017  17.262  1.00  0.00           H  
HETATM 2286  C1  V00 B 135      85.856  16.229  92.607  1.00  0.00           C  
HETATM 2287  C2  V00 B 135      85.272  16.526  91.193  1.00  0.00           C  
HETATM 2288  O1  V00 B 135      84.785  17.841  91.197  1.00  0.00           O  
HETATM 2289  C3  V00 B 135      85.022  18.645  90.072  1.00  0.00           C  
HETATM 2290  C4  V00 B 135      84.450  18.021  88.831  1.00  0.00           C  
HETATM 2291  H1  V00 B 135      87.006  16.357  92.604  1.00  0.00           H  
HETATM 2292  H2  V00 B 135      85.609  15.292  93.059  1.00  0.00           H  
HETATM 2293  H3  V00 B 135      85.489  17.027  93.275  1.00  0.00           H  
HETATM 2294  H4  V00 B 135      84.436  15.899  90.916  1.00  0.00           H  
HETATM 2295  H5  V00 B 135      86.087  16.304  90.500  1.00  0.00           H  
HETATM 2296  H6  V00 B 135      84.524  19.620  90.256  1.00  0.00           H  
HETATM 2297  H7  V00 B 135      86.107  18.796  89.914  1.00  0.00           H  
HETATM 2298  H8  V00 B 135      84.240  18.653  87.937  1.00  0.00           H  
HETATM 2299  H9  V00 B 135      85.077  17.104  88.608  1.00  0.00           H  
HETATM 2300  H10 V00 B 135      83.458  17.646  89.104  1.00  0.00           H  
HETATM 2301  C1  V00 B 136      77.361  93.190  24.470  1.00  0.00           C  
HETATM 2302  C2  V00 B 136      77.818  92.588  25.843  1.00  0.00           C  
HETATM 2303  O1  V00 B 136      78.180  93.503  26.821  1.00  0.00           O  
HETATM 2304  C3  V00 B 136      77.029  94.287  27.317  1.00  0.00           C  
HETATM 2305  C4  V00 B 136      77.365  94.492  28.846  1.00  0.00           C  
HETATM 2306  H1  V00 B 136      78.251  93.443  23.834  1.00  0.00           H  
HETATM 2307  H2  V00 B 136      76.741  94.048  24.667  1.00  0.00           H  
HETATM 2308  H3  V00 B 136      76.780  92.490  23.861  1.00  0.00           H  
HETATM 2309  H4  V00 B 136      78.633  91.862  25.686  1.00  0.00           H  
HETATM 2310  H5  V00 B 136      76.978  92.044  26.296  1.00  0.00           H  
HETATM 2311  H6  V00 B 136      77.075  95.178  26.625  1.00  0.00           H  
HETATM 2312  H7  V00 B 136      76.076  93.745  27.306  1.00  0.00           H  
HETATM 2313  H8  V00 B 136      77.700  93.577  29.380  1.00  0.00           H  
HETATM 2314  H9  V00 B 136      78.217  95.155  28.988  1.00  0.00           H  
HETATM 2315  H10 V00 B 136      76.436  94.892  29.359  1.00  0.00           H  
HETATM 2316  C1  V00 B 137      39.077  75.446  58.339  1.00  0.00           C  
HETATM 2317  C2  V00 B 137      38.919  74.353  57.386  1.00  0.00           C  
HETATM 2318  O1  V00 B 137      39.747  73.239  57.808  1.00  0.00           O  
HETATM 2319  C3  V00 B 137      39.378  71.955  57.143  1.00  0.00           C  
HETATM 2320  C4  V00 B 137      38.607  71.134  58.255  1.00  0.00           C  
HETATM 2321  H1  V00 B 137      38.966  75.045  59.377  1.00  0.00           H  
HETATM 2322  H2  V00 B 137      38.277  76.154  58.208  1.00  0.00           H  
HETATM 2323  H3  V00 B 137      40.019  75.976  58.227  1.00  0.00           H  
HETATM 2324  H4  V00 B 137      39.178  74.797  56.394  1.00  0.00           H  
HETATM 2325  H5  V00 B 137      37.914  74.009  57.496  1.00  0.00           H  
HETATM 2326  H6  V00 B 137      38.736  72.030  56.196  1.00  0.00           H  
HETATM 2327  H7  V00 B 137      40.321  71.439  56.881  1.00  0.00           H  
HETATM 2328  H8  V00 B 137      38.510  70.111  57.929  1.00  0.00           H  
HETATM 2329  H9  V00 B 137      39.200  71.003  59.179  1.00  0.00           H  
HETATM 2330  H10 V00 B 137      37.539  71.460  58.362  1.00  0.00           H  
HETATM 2331  C1  V00 B 138      35.262  57.880  94.414  1.00  0.00           C  
HETATM 2332  C2  V00 B 138      34.223  57.591  95.413  1.00  0.00           C  
HETATM 2333  O1  V00 B 138      34.216  56.242  95.839  1.00  0.00           O  
HETATM 2334  C3  V00 B 138      33.007  55.931  96.483  1.00  0.00           C  
HETATM 2335  C4  V00 B 138      33.041  54.533  96.946  1.00  0.00           C  
HETATM 2336  H1  V00 B 138      35.359  58.988  94.313  1.00  0.00           H  
HETATM 2337  H2  V00 B 138      34.979  57.378  93.507  1.00  0.00           H  
HETATM 2338  H3  V00 B 138      36.242  57.451  94.793  1.00  0.00           H  
HETATM 2339  H4  V00 B 138      33.249  57.994  95.127  1.00  0.00           H  
HETATM 2340  H5  V00 B 138      34.557  58.128  96.313  1.00  0.00           H  
HETATM 2341  H6  V00 B 138      32.810  56.595  97.361  1.00  0.00           H  
HETATM 2342  H7  V00 B 138      32.306  56.058  95.692  1.00  0.00           H  
HETATM 2343  H8  V00 B 138      33.864  54.421  97.678  1.00  0.00           H  
HETATM 2344  H9  V00 B 138      32.133  54.387  97.539  1.00  0.00           H  
HETATM 2345  H10 V00 B 138      33.107  53.784  96.176  1.00  0.00           H  
HETATM 2346  C1  V00 B 139      35.726  89.852  42.334  1.00  0.00           C  
HETATM 2347  C2  V00 B 139      36.644  89.521  41.100  1.00  0.00           C  
HETATM 2348  O1  V00 B 139      36.648  88.053  40.916  1.00  0.00           O  
HETATM 2349  C3  V00 B 139      35.469  87.623  40.211  1.00  0.00           C  
HETATM 2350  C4  V00 B 139      35.701  86.118  40.023  1.00  0.00           C  
HETATM 2351  H1  V00 B 139      34.652  89.873  42.126  1.00  0.00           H  
HETATM 2352  H2  V00 B 139      35.968  90.889  42.564  1.00  0.00           H  
HETATM 2353  H3  V00 B 139      36.018  89.241  43.158  1.00  0.00           H  
HETATM 2354  H4  V00 B 139      37.633  89.724  41.459  1.00  0.00           H  
HETATM 2355  H5  V00 B 139      36.461  90.068  40.189  1.00  0.00           H  
HETATM 2356  H6  V00 B 139      34.470  87.723  40.671  1.00  0.00           H  
HETATM 2357  H7  V00 B 139      35.354  88.121  39.258  1.00  0.00           H  
HETATM 2358  H8  V00 B 139      36.633  85.920  39.545  1.00  0.00           H  
HETATM 2359  H9  V00 B 139      35.862  85.626  41.000  1.00  0.00           H  
HETATM 2360  H10 V00 B 139      34.865  85.682  39.378  1.00  0.00           H  
HETATM 2361  C1  V00 B 140      51.923   6.660  55.167  1.00  0.00           C  
HETATM 2362  C2  V00 B 140      50.948   7.690  55.665  1.00  0.00           C  
HETATM 2363  O1  V00 B 140      49.638   7.338  55.241  1.00  0.00           O  
HETATM 2364  C3  V00 B 140      48.783   8.450  55.028  1.00  0.00           C  
HETATM 2365  C4  V00 B 140      47.399   7.927  54.889  1.00  0.00           C  
HETATM 2366  H1  V00 B 140      51.952   5.759  55.839  1.00  0.00           H  
HETATM 2367  H2  V00 B 140      52.937   7.005  55.163  1.00  0.00           H  
HETATM 2368  H3  V00 B 140      51.808   6.346  54.174  1.00  0.00           H  
HETATM 2369  H4  V00 B 140      51.254   8.691  55.254  1.00  0.00           H  
HETATM 2370  H5  V00 B 140      50.864   7.834  56.748  1.00  0.00           H  
HETATM 2371  H6  V00 B 140      48.770   9.244  55.765  1.00  0.00           H  
HETATM 2372  H7  V00 B 140      48.994   8.887  54.054  1.00  0.00           H  
HETATM 2373  H8  V00 B 140      47.398   7.358  53.943  1.00  0.00           H  
HETATM 2374  H9  V00 B 140      47.171   7.364  55.736  1.00  0.00           H  
HETATM 2375  H10 V00 B 140      46.729   8.776  54.827  1.00  0.00           H  
HETATM 2376  C1  V00 B 141      35.056  16.584  76.215  1.00  0.00           C  
HETATM 2377  C2  V00 B 141      34.476  15.350  75.517  1.00  0.00           C  
HETATM 2378  O1  V00 B 141      35.143  14.138  75.971  1.00  0.00           O  
HETATM 2379  C3  V00 B 141      34.283  13.183  76.420  1.00  0.00           C  
HETATM 2380  C4  V00 B 141      34.934  11.966  77.070  1.00  0.00           C  
HETATM 2381  H1  V00 B 141      34.409  17.437  76.020  1.00  0.00           H  
HETATM 2382  H2  V00 B 141      36.122  16.843  75.845  1.00  0.00           H  
HETATM 2383  H3  V00 B 141      35.024  16.460  77.249  1.00  0.00           H  
HETATM 2384  H4  V00 B 141      34.561  15.374  74.435  1.00  0.00           H  
HETATM 2385  H5  V00 B 141      33.474  15.293  75.679  1.00  0.00           H  
HETATM 2386  H6  V00 B 141      33.625  13.648  77.109  1.00  0.00           H  
HETATM 2387  H7  V00 B 141      33.685  12.875  75.561  1.00  0.00           H  
HETATM 2388  H8  V00 B 141      34.164  11.252  77.494  1.00  0.00           H  
HETATM 2389  H9  V00 B 141      35.344  11.343  76.251  1.00  0.00           H  
HETATM 2390  H10 V00 B 141      35.773  12.111  77.755  1.00  0.00           H  
HETATM 2391  C1  V00 B 142      32.542  98.567  65.923  1.00  0.00           C  
HETATM 2392  C2  V00 B 142      33.001  97.196  65.430  1.00  0.00           C  
HETATM 2393  O1  V00 B 142      32.820  97.066  64.026  1.00  0.00           O  
HETATM 2394  C3  V00 B 142      31.679  96.392  63.568  1.00  0.00           C  
HETATM 2395  C4  V00 B 142      31.140  97.410  62.566  1.00  0.00           C  
HETATM 2396  H1  V00 B 142      31.864  98.360  66.685  1.00  0.00           H  
HETATM 2397  H2  V00 B 142      32.036  99.159  65.162  1.00  0.00           H  
HETATM 2398  H3  V00 B 142      33.437  99.155  66.308  1.00  0.00           H  
HETATM 2399  H4  V00 B 142      32.586  96.315  65.913  1.00  0.00           H  
HETATM 2400  H5  V00 B 142      34.058  97.163  65.644  1.00  0.00           H  
HETATM 2401  H6  V00 B 142      31.963  95.398  63.159  1.00  0.00           H  
HETATM 2402  H7  V00 B 142      31.019  96.234  64.367  1.00  0.00           H  
HETATM 2403  H8  V00 B 142      30.590  98.180  63.123  1.00  0.00           H  
HETATM 2404  H9  V00 B 142      31.913  97.853  61.915  1.00  0.00           H  
HETATM 2405  H10 V00 B 142      30.302  96.976  61.922  1.00  0.00           H  
HETATM 2406  C1  V00 B 143      55.428  96.733  17.555  1.00  0.00           C  
HETATM 2407  C2  V00 B 143      55.454  95.218  17.338  1.00  0.00           C  
HETATM 2408  O1  V00 B 143      54.595  94.832  16.302  1.00  0.00           O  
HETATM 2409  C3  V00 B 143      54.492  93.378  16.194  1.00  0.00           C  
HETATM 2410  C4  V00 B 143      53.946  92.779  14.887  1.00  0.00           C  
HETATM 2411  H1  V00 B 143      54.492  96.761  18.124  1.00  0.00           H  
HETATM 2412  H2  V00 B 143      55.334  97.187  16.563  1.00  0.00           H  
HETATM 2413  H3  V00 B 143      56.214  97.001  18.184  1.00  0.00           H  
HETATM 2414  H4  V00 B 143      55.031  94.837  18.259  1.00  0.00           H  
HETATM 2415  H5  V00 B 143      56.485  94.865  17.140  1.00  0.00           H  
HETATM 2416  H6  V00 B 143      55.485  92.975  16.335  1.00  0.00           H  
HETATM 2417  H7  V00 B 143      53.936  92.968  17.052  1.00  0.00           H  
HETATM 2418  H8  V00 B 143      53.901  91.688  14.888  1.00  0.00           H  
HETATM 2419  H9  V00 B 143      52.892  93.185  14.655  1.00  0.00           H  
HETATM 2420  H10 V00 B 143      54.611  93.072  14.046  1.00  0.00           H  
HETATM 2421  C1  V00 B 144      86.435  85.797  27.126  1.00  0.00           C  
HETATM 2422  C2  V00 B 144      86.511  87.168  26.568  1.00  0.00           C  
HETATM 2423  O1  V00 B 144      85.153  87.468  26.116  1.00  0.00           O  
HETATM 2424  C3  V00 B 144      85.054  88.732  25.461  1.00  0.00           C  
HETATM 2425  C4  V00 B 144      84.910  89.904  26.407  1.00  0.00           C  
HETATM 2426  H1  V00 B 144      87.418  85.539  27.473  1.00  0.00           H  
HETATM 2427  H2  V00 B 144      86.031  85.050  26.376  1.00  0.00           H  
HETATM 2428  H3  V00 B 144      85.775  85.778  27.986  1.00  0.00           H  
HETATM 2429  H4  V00 B 144      87.290  87.316  25.826  1.00  0.00           H  
HETATM 2430  H5  V00 B 144      86.794  87.737  27.420  1.00  0.00           H  
HETATM 2431  H6  V00 B 144      85.972  88.842  24.890  1.00  0.00           H  
HETATM 2432  H7  V00 B 144      84.187  88.600  24.800  1.00  0.00           H  
HETATM 2433  H8  V00 B 144      84.178  89.736  27.265  1.00  0.00           H  
HETATM 2434  H9  V00 B 144      85.791  89.948  27.030  1.00  0.00           H  
HETATM 2435  H10 V00 B 144      84.615  90.817  25.927  1.00  0.00           H  
HETATM 2436  C1  V00 B 145      96.654  25.574  89.690  1.00  0.00           C  
HETATM 2437  C2  V00 B 145      96.471  24.084  90.052  1.00  0.00           C  
HETATM 2438  O1  V00 B 145      97.647  23.688  90.738  1.00  0.00           O  
HETATM 2439  C3  V00 B 145      97.801  22.240  91.025  1.00  0.00           C  
HETATM 2440  C4  V00 B 145      99.290  21.761  90.718  1.00  0.00           C  
HETATM 2441  H1  V00 B 145      97.007  26.205  90.566  1.00  0.00           H  
HETATM 2442  H2  V00 B 145      95.783  25.973  89.187  1.00  0.00           H  
HETATM 2443  H3  V00 B 145      97.450  25.732  88.929  1.00  0.00           H  
HETATM 2444  H4  V00 B 145      96.385  23.519  89.112  1.00  0.00           H  
HETATM 2445  H5  V00 B 145      95.635  23.950  90.621  1.00  0.00           H  
HETATM 2446  H6  V00 B 145      97.712  22.079  92.134  1.00  0.00           H  
HETATM 2447  H7  V00 B 145      97.104  21.654  90.399  1.00  0.00           H  
HETATM 2448  H8  V00 B 145      99.686  22.027  89.734  1.00  0.00           H  
HETATM 2449  H9  V00 B 145      99.951  22.191  91.420  1.00  0.00           H  
HETATM 2450  H10 V00 B 145      99.404  20.724  90.819  1.00  0.00           H  
HETATM 2451  C1  V00 B 146      27.289  97.687  47.714  1.00  0.00           C  
HETATM 2452  C2  V00 B 146      26.437  98.109  46.469  1.00  0.00           C  
HETATM 2453  O1  V00 B 146      27.313  98.900  45.654  1.00  0.00           O  
HETATM 2454  C3  V00 B 146      27.981  98.064  44.664  1.00  0.00           C  
HETATM 2455  C4  V00 B 146      27.892  98.777  43.287  1.00  0.00           C  
HETATM 2456  H1  V00 B 146      28.058  97.036  47.311  1.00  0.00           H  
HETATM 2457  H2  V00 B 146      26.664  97.124  48.430  1.00  0.00           H  
HETATM 2458  H3  V00 B 146      27.730  98.512  48.249  1.00  0.00           H  
HETATM 2459  H4  V00 B 146      25.639  98.781  46.816  1.00  0.00           H  
HETATM 2460  H5  V00 B 146      26.003  97.229  46.035  1.00  0.00           H  
HETATM 2461  H6  V00 B 146      28.997  97.802  44.943  1.00  0.00           H  
HETATM 2462  H7  V00 B 146      27.470  97.095  44.513  1.00  0.00           H  
HETATM 2463  H8  V00 B 146      28.153  98.123  42.417  1.00  0.00           H  
HETATM 2464  H9  V00 B 146      26.909  99.185  43.177  1.00  0.00           H  
HETATM 2465  H10 V00 B 146      28.632  99.644  43.266  1.00  0.00           H  
HETATM 2466  C1  V00 B 147       9.732  81.913  18.541  1.00  0.00           C  
HETATM 2467  C2  V00 B 147       8.794  80.734  18.179  1.00  0.00           C  
HETATM 2468  O1  V00 B 147       8.084  80.359  19.412  1.00  0.00           O  
HETATM 2469  C3  V00 B 147       8.644  79.325  20.237  1.00  0.00           C  
HETATM 2470  C4  V00 B 147       8.336  77.990  19.592  1.00  0.00           C  
HETATM 2471  H1  V00 B 147      10.297  82.179  17.617  1.00  0.00           H  
HETATM 2472  H2  V00 B 147      10.467  81.570  19.263  1.00  0.00           H  
HETATM 2473  H3  V00 B 147       9.242  82.796  19.013  1.00  0.00           H  
HETATM 2474  H4  V00 B 147       9.336  79.875  17.656  1.00  0.00           H  
HETATM 2475  H5  V00 B 147       8.206  81.049  17.353  1.00  0.00           H  
HETATM 2476  H6  V00 B 147       9.756  79.468  20.379  1.00  0.00           H  
HETATM 2477  H7  V00 B 147       8.189  79.395  21.235  1.00  0.00           H  
HETATM 2478  H8  V00 B 147       7.272  78.143  19.304  1.00  0.00           H  
HETATM 2479  H9  V00 B 147       8.916  77.872  18.590  1.00  0.00           H  
HETATM 2480  H10 V00 B 147       8.509  77.172  20.248  1.00  0.00           H  
HETATM 2481  C1  V00 B 148      51.326  36.992  78.690  1.00  0.00           C  
HETATM 2482  C2  V00 B 148      50.898  35.592  78.431  1.00  0.00           C  
HETATM 2483  O1  V00 B 148      49.997  35.420  77.256  1.00  0.00           O  
HETATM 2484  C3  V00 B 148      50.590  34.709  76.184  1.00  0.00           C  
HETATM 2485  C4  V00 B 148      49.450  34.448  75.230  1.00  0.00           C  
HETATM 2486  H1  V00 B 148      52.000  37.405  77.929  1.00  0.00           H  
HETATM 2487  H2  V00 B 148      51.970  36.997  79.611  1.00  0.00           H  
HETATM 2488  H3  V00 B 148      50.471  37.652  78.932  1.00  0.00           H  
HETATM 2489  H4  V00 B 148      50.374  35.184  79.268  1.00  0.00           H  
HETATM 2490  H5  V00 B 148      51.866  35.099  78.244  1.00  0.00           H  
HETATM 2491  H6  V00 B 148      51.371  35.283  75.704  1.00  0.00           H  
HETATM 2492  H7  V00 B 148      50.912  33.698  76.419  1.00  0.00           H  
HETATM 2493  H8  V00 B 148      48.675  34.039  75.831  1.00  0.00           H  
HETATM 2494  H9  V00 B 148      49.064  35.426  74.890  1.00  0.00           H  
HETATM 2495  H10 V00 B 148      49.560  33.797  74.330  1.00  0.00           H  
HETATM 2496  C1  V00 B 149      86.277  83.404   3.495  1.00  0.00           C  
HETATM 2497  C2  V00 B 149      85.100  84.218   2.990  1.00  0.00           C  
HETATM 2498  O1  V00 B 149      83.807  83.720   3.175  1.00  0.00           O  
HETATM 2499  C3  V00 B 149      82.779  84.537   2.601  1.00  0.00           C  
HETATM 2500  C4  V00 B 149      81.358  84.206   2.933  1.00  0.00           C  
HETATM 2501  H1  V00 B 149      86.078  83.138   4.497  1.00  0.00           H  
HETATM 2502  H2  V00 B 149      87.198  84.016   3.526  1.00  0.00           H  
HETATM 2503  H3  V00 B 149      86.490  82.600   2.843  1.00  0.00           H  
HETATM 2504  H4  V00 B 149      85.226  84.239   1.915  1.00  0.00           H  
HETATM 2505  H5  V00 B 149      85.221  85.280   3.272  1.00  0.00           H  
HETATM 2506  H6  V00 B 149      82.906  85.563   2.798  1.00  0.00           H  
HETATM 2507  H7  V00 B 149      82.917  84.383   1.549  1.00  0.00           H  
HETATM 2508  H8  V00 B 149      81.049  84.474   3.962  1.00  0.00           H  
HETATM 2509  H9  V00 B 149      80.590  84.560   2.287  1.00  0.00           H  
HETATM 2510  H10 V00 B 149      81.182  83.153   2.723  1.00  0.00           H  
HETATM 2511  C1  V00 B 150      25.980   1.437  68.589  1.00  0.00           C  
HETATM 2512  C2  V00 B 150      25.489   1.833  67.193  1.00  0.00           C  
HETATM 2513  O1  V00 B 150      24.130   1.451  67.073  1.00  0.00           O  
HETATM 2514  C3  V00 B 150      23.082   2.357  67.510  1.00  0.00           C  
HETATM 2515  C4  V00 B 150      22.358   2.979  66.353  1.00  0.00           C  
HETATM 2516  H1  V00 B 150      25.983   0.397  68.790  1.00  0.00           H  
HETATM 2517  H2  V00 B 150      25.364   1.876  69.286  1.00  0.00           H  
HETATM 2518  H3  V00 B 150      26.994   1.814  68.767  1.00  0.00           H  
HETATM 2519  H4  V00 B 150      26.073   1.414  66.322  1.00  0.00           H  
HETATM 2520  H5  V00 B 150      25.605   2.974  67.097  1.00  0.00           H  
HETATM 2521  H6  V00 B 150      22.253   1.810  67.987  1.00  0.00           H  
HETATM 2522  H7  V00 B 150      23.435   3.179  68.112  1.00  0.00           H  
HETATM 2523  H8  V00 B 150      21.691   3.750  66.734  1.00  0.00           H  
HETATM 2524  H9  V00 B 150      23.098   3.254  65.626  1.00  0.00           H  
HETATM 2525  H10 V00 B 150      21.807   2.260  65.823  1.00  0.00           H  
HETATM 2526  C1  V00 B 151      61.731   4.230  48.346  1.00  0.00           C  
HETATM 2527  C2  V00 B 151      62.409   5.532  48.740  1.00  0.00           C  
HETATM 2528  O1  V00 B 151      62.954   5.415  50.049  1.00  0.00           O  
HETATM 2529  C3  V00 B 151      63.691   6.505  50.483  1.00  0.00           C  
HETATM 2530  C4  V00 B 151      64.137   6.384  51.889  1.00  0.00           C  
HETATM 2531  H1  V00 B 151      60.820   4.199  48.912  1.00  0.00           H  
HETATM 2532  H2  V00 B 151      62.379   3.342  48.538  1.00  0.00           H  
HETATM 2533  H3  V00 B 151      61.542   4.232  47.251  1.00  0.00           H  
HETATM 2534  H4  V00 B 151      61.743   6.363  48.672  1.00  0.00           H  
HETATM 2535  H5  V00 B 151      63.174   5.816  47.963  1.00  0.00           H  
HETATM 2536  H6  V00 B 151      64.568   6.550  49.831  1.00  0.00           H  
HETATM 2537  H7  V00 B 151      63.081   7.459  50.336  1.00  0.00           H  
HETATM 2538  H8  V00 B 151      63.237   6.505  52.480  1.00  0.00           H  
HETATM 2539  H9  V00 B 151      64.629   5.381  51.945  1.00  0.00           H  
HETATM 2540  H10 V00 B 151      64.814   7.073  52.193  1.00  0.00           H  
HETATM 2541  C1  V00 B 152      80.182  40.946  24.053  1.00  0.00           C  
HETATM 2542  C2  V00 B 152      81.239  41.768  24.705  1.00  0.00           C  
HETATM 2543  O1  V00 B 152      82.320  40.942  25.213  1.00  0.00           O  
HETATM 2544  C3  V00 B 152      82.316  40.872  26.678  1.00  0.00           C  
HETATM 2545  C4  V00 B 152      83.584  40.162  27.188  1.00  0.00           C  
HETATM 2546  H1  V00 B 152      79.548  40.466  24.804  1.00  0.00           H  
HETATM 2547  H2  V00 B 152      80.668  40.129  23.518  1.00  0.00           H  
HETATM 2548  H3  V00 B 152      79.735  41.560  23.274  1.00  0.00           H  
HETATM 2549  H4  V00 B 152      80.743  42.435  25.480  1.00  0.00           H  
HETATM 2550  H5  V00 B 152      81.567  42.434  23.916  1.00  0.00           H  
HETATM 2551  H6  V00 B 152      82.327  41.883  27.044  1.00  0.00           H  
HETATM 2552  H7  V00 B 152      81.393  40.317  27.022  1.00  0.00           H  
HETATM 2553  H8  V00 B 152      83.729  39.384  26.469  1.00  0.00           H  
HETATM 2554  H9  V00 B 152      84.417  40.874  27.171  1.00  0.00           H  
HETATM 2555  H10 V00 B 152      83.499  39.856  28.237  1.00  0.00           H  
HETATM 2556  C1  V00 B 153      56.380   5.604  86.819  1.00  0.00           C  
HETATM 2557  C2  V00 B 153      56.790   5.783  88.233  1.00  0.00           C  
HETATM 2558  O1  V00 B 153      56.586   4.542  88.934  1.00  0.00           O  
HETATM 2559  C3  V00 B 153      55.287   4.319  89.576  1.00  0.00           C  
HETATM 2560  C4  V00 B 153      54.943   2.837  89.642  1.00  0.00           C  
HETATM 2561  H1  V00 B 153      55.303   5.500  86.712  1.00  0.00           H  
HETATM 2562  H2  V00 B 153      57.017   4.688  86.578  1.00  0.00           H  
HETATM 2563  H3  V00 B 153      56.698   6.379  86.106  1.00  0.00           H  
HETATM 2564  H4  V00 B 153      56.317   6.624  88.675  1.00  0.00           H  
HETATM 2565  H5  V00 B 153      57.866   5.986  88.131  1.00  0.00           H  
HETATM 2566  H6  V00 B 153      55.362   4.648  90.628  1.00  0.00           H  
HETATM 2567  H7  V00 B 153      54.479   4.948  89.167  1.00  0.00           H  
HETATM 2568  H8  V00 B 153      55.820   2.239  89.597  1.00  0.00           H  
HETATM 2569  H9  V00 B 153      54.458   2.448  90.528  1.00  0.00           H  
HETATM 2570  H10 V00 B 153      54.218   2.710  88.823  1.00  0.00           H  
HETATM 2571  C1  V00 B 154      21.635  33.956  83.152  1.00  0.00           C  
HETATM 2572  C2  V00 B 154      21.598  32.453  82.962  1.00  0.00           C  
HETATM 2573  O1  V00 B 154      22.808  32.071  82.308  1.00  0.00           O  
HETATM 2574  C3  V00 B 154      23.377  30.877  82.823  1.00  0.00           C  
HETATM 2575  C4  V00 B 154      24.143  31.099  84.134  1.00  0.00           C  
HETATM 2576  H1  V00 B 154      22.375  34.161  83.929  1.00  0.00           H  
HETATM 2577  H2  V00 B 154      20.615  34.228  83.540  1.00  0.00           H  
HETATM 2578  H3  V00 B 154      21.797  34.513  82.190  1.00  0.00           H  
HETATM 2579  H4  V00 B 154      20.704  32.257  82.344  1.00  0.00           H  
HETATM 2580  H5  V00 B 154      21.420  31.983  83.926  1.00  0.00           H  
HETATM 2581  H6  V00 B 154      22.633  30.099  82.839  1.00  0.00           H  
HETATM 2582  H7  V00 B 154      24.122  30.542  82.123  1.00  0.00           H  
HETATM 2583  H8  V00 B 154      23.584  31.464  85.017  1.00  0.00           H  
HETATM 2584  H9  V00 B 154      24.543  30.129  84.492  1.00  0.00           H  
HETATM 2585  H10 V00 B 154      24.943  31.830  83.895  1.00  0.00           H  
HETATM 2586  C1  V00 B 155      40.780  18.086  65.801  1.00  0.00           C  
HETATM 2587  C2  V00 B 155      41.846  17.713  66.830  1.00  0.00           C  
HETATM 2588  O1  V00 B 155      42.496  16.483  66.399  1.00  0.00           O  
HETATM 2589  C3  V00 B 155      43.642  15.999  67.087  1.00  0.00           C  
HETATM 2590  C4  V00 B 155      44.826  16.668  66.334  1.00  0.00           C  
HETATM 2591  H1  V00 B 155      41.273  18.597  64.907  1.00  0.00           H  
HETATM 2592  H2  V00 B 155      40.020  18.777  66.203  1.00  0.00           H  
HETATM 2593  H3  V00 B 155      40.298  17.212  65.362  1.00  0.00           H  
HETATM 2594  H4  V00 B 155      41.427  17.701  67.814  1.00  0.00           H  
HETATM 2595  H5  V00 B 155      42.622  18.476  66.882  1.00  0.00           H  
HETATM 2596  H6  V00 B 155      43.690  16.276  68.152  1.00  0.00           H  
HETATM 2597  H7  V00 B 155      43.765  14.932  66.908  1.00  0.00           H  
HETATM 2598  H8  V00 B 155      45.623  16.929  67.032  1.00  0.00           H  
HETATM 2599  H9  V00 B 155      45.230  15.915  65.610  1.00  0.00           H  
HETATM 2600  H10 V00 B 155      44.586  17.639  65.922  1.00  0.00           H  
HETATM 2601  C1  V00 B 156      13.933  90.960  26.250  1.00  0.00           C  
HETATM 2602  C2  V00 B 156      14.845  92.017  27.044  1.00  0.00           C  
HETATM 2603  O1  V00 B 156      14.391  92.281  28.386  1.00  0.00           O  
HETATM 2604  C3  V00 B 156      15.054  93.411  28.991  1.00  0.00           C  
HETATM 2605  C4  V00 B 156      15.115  93.355  30.487  1.00  0.00           C  
HETATM 2606  H1  V00 B 156      14.142  90.952  25.210  1.00  0.00           H  
HETATM 2607  H2  V00 B 156      12.876  91.291  26.408  1.00  0.00           H  
HETATM 2608  H3  V00 B 156      14.107  89.990  26.718  1.00  0.00           H  
HETATM 2609  H4  V00 B 156      14.743  92.909  26.500  1.00  0.00           H  
HETATM 2610  H5  V00 B 156      15.908  91.760  26.972  1.00  0.00           H  
HETATM 2611  H6  V00 B 156      16.137  93.476  28.703  1.00  0.00           H  
HETATM 2612  H7  V00 B 156      14.682  94.360  28.622  1.00  0.00           H  
HETATM 2613  H8  V00 B 156      15.345  94.422  30.805  1.00  0.00           H  
HETATM 2614  H9  V00 B 156      14.108  93.119  30.859  1.00  0.00           H  
HETATM 2615  H10 V00 B 156      15.768  92.680  31.002  1.00  0.00           H  
HETATM 2616  C1  V00 B 157      10.284  93.612  37.227  1.00  0.00           C  
HETATM 2617  C2  V00 B 157      11.738  93.527  37.596  1.00  0.00           C  
HETATM 2618  O1  V00 B 157      12.252  92.186  37.695  1.00  0.00           O  
HETATM 2619  C3  V00 B 157      13.663  92.320  38.076  1.00  0.00           C  
HETATM 2620  C4  V00 B 157      14.406  91.122  37.477  1.00  0.00           C  
HETATM 2621  H1  V00 B 157      10.022  92.957  36.421  1.00  0.00           H  
HETATM 2622  H2  V00 B 157       9.954  94.607  37.052  1.00  0.00           H  
HETATM 2623  H3  V00 B 157       9.673  93.241  38.046  1.00  0.00           H  
HETATM 2624  H4  V00 B 157      11.931  94.096  38.486  1.00  0.00           H  
HETATM 2625  H5  V00 B 157      12.234  94.173  36.811  1.00  0.00           H  
HETATM 2626  H6  V00 B 157      14.206  93.248  37.637  1.00  0.00           H  
HETATM 2627  H7  V00 B 157      13.697  92.368  39.209  1.00  0.00           H  
HETATM 2628  H8  V00 B 157      14.697  91.183  36.417  1.00  0.00           H  
HETATM 2629  H9  V00 B 157      15.309  91.001  38.097  1.00  0.00           H  
HETATM 2630  H10 V00 B 157      13.825  90.203  37.750  1.00  0.00           H  
HETATM 2631  C1  V00 B 158      78.639  71.700  74.257  1.00  0.00           C  
HETATM 2632  C2  V00 B 158      77.660  70.556  74.161  1.00  0.00           C  
HETATM 2633  O1  V00 B 158      78.475  69.413  74.046  1.00  0.00           O  
HETATM 2634  C3  V00 B 158      77.809  68.329  73.549  1.00  0.00           C  
HETATM 2635  C4  V00 B 158      78.783  67.197  73.722  1.00  0.00           C  
HETATM 2636  H1  V00 B 158      78.103  72.640  74.108  1.00  0.00           H  
HETATM 2637  H2  V00 B 158      79.407  71.635  73.474  1.00  0.00           H  
HETATM 2638  H3  V00 B 158      79.252  71.673  75.106  1.00  0.00           H  
HETATM 2639  H4  V00 B 158      76.903  70.826  73.381  1.00  0.00           H  
HETATM 2640  H5  V00 B 158      77.048  70.419  75.111  1.00  0.00           H  
HETATM 2641  H6  V00 B 158      76.842  68.070  73.989  1.00  0.00           H  
HETATM 2642  H7  V00 B 158      77.712  68.460  72.448  1.00  0.00           H  
HETATM 2643  H8  V00 B 158      79.763  67.394  73.186  1.00  0.00           H  
HETATM 2644  H9  V00 B 158      78.933  67.012  74.849  1.00  0.00           H  
HETATM 2645  H10 V00 B 158      78.290  66.280  73.296  1.00  0.00           H  
HETATM 2646  C1  V00 B 159      40.111  22.251  97.656  1.00  0.00           C  
HETATM 2647  C2  V00 B 159      40.949  21.578  96.607  1.00  0.00           C  
HETATM 2648  O1  V00 B 159      42.355  21.798  96.894  1.00  0.00           O  
HETATM 2649  C3  V00 B 159      43.037  22.601  95.867  1.00  0.00           C  
HETATM 2650  C4  V00 B 159      43.583  21.742  94.670  1.00  0.00           C  
HETATM 2651  H1  V00 B 159      40.522  21.853  98.526  1.00  0.00           H  
HETATM 2652  H2  V00 B 159      39.059  22.021  97.477  1.00  0.00           H  
HETATM 2653  H3  V00 B 159      40.136  23.422  97.696  1.00  0.00           H  
HETATM 2654  H4  V00 B 159      40.686  21.799  95.591  1.00  0.00           H  
HETATM 2655  H5  V00 B 159      40.870  20.491  96.707  1.00  0.00           H  
HETATM 2656  H6  V00 B 159      42.323  23.271  95.517  1.00  0.00           H  
HETATM 2657  H7  V00 B 159      43.883  23.084  96.303  1.00  0.00           H  
HETATM 2658  H8  V00 B 159      43.238  22.298  93.766  1.00  0.00           H  
HETATM 2659  H9  V00 B 159      44.687  21.617  94.752  1.00  0.00           H  
HETATM 2660  H10 V00 B 159      43.022  20.786  94.628  1.00  0.00           H  
HETATM 2661  C1  V00 B 160      27.207   3.074  27.525  1.00  0.00           C  
HETATM 2662  C2  V00 B 160      25.732   3.202  27.464  1.00  0.00           C  
HETATM 2663  O1  V00 B 160      25.282   3.527  28.796  1.00  0.00           O  
HETATM 2664  C3  V00 B 160      24.226   4.472  28.856  1.00  0.00           C  
HETATM 2665  C4  V00 B 160      23.811   4.555  30.324  1.00  0.00           C  
HETATM 2666  H1  V00 B 160      27.651   3.966  27.986  1.00  0.00           H  
HETATM 2667  H2  V00 B 160      27.621   3.016  26.526  1.00  0.00           H  
HETATM 2668  H3  V00 B 160      27.517   2.206  28.216  1.00  0.00           H  
HETATM 2669  H4  V00 B 160      25.294   2.202  27.076  1.00  0.00           H  
HETATM 2670  H5  V00 B 160      25.518   4.041  26.750  1.00  0.00           H  
HETATM 2671  H6  V00 B 160      24.631   5.435  28.465  1.00  0.00           H  
HETATM 2672  H7  V00 B 160      23.392   4.245  28.206  1.00  0.00           H  
HETATM 2673  H8  V00 B 160      23.155   5.365  30.549  1.00  0.00           H  
HETATM 2674  H9  V00 B 160      23.372   3.609  30.682  1.00  0.00           H  
HETATM 2675  H10 V00 B 160      24.710   4.661  30.885  1.00  0.00           H  
HETATM 2676  C1  V00 B 161      11.730  44.777  11.374  1.00  0.00           C  
HETATM 2677  C2  V00 B 161      11.587  46.231  11.097  1.00  0.00           C  
HETATM 2678  O1  V00 B 161      11.013  46.947  12.189  1.00  0.00           O  
HETATM 2679  C3  V00 B 161       9.592  47.030  11.987  1.00  0.00           C  
HETATM 2680  C4  V00 B 161       9.074  47.962  13.075  1.00  0.00           C  
HETATM 2681  H1  V00 B 161      12.153  44.253  10.442  1.00  0.00           H  
HETATM 2682  H2  V00 B 161      10.778  44.311  11.593  1.00  0.00           H  
HETATM 2683  H3  V00 B 161      12.356  44.486  12.214  1.00  0.00           H  
HETATM 2684  H4  V00 B 161      10.893  46.333  10.271  1.00  0.00           H  
HETATM 2685  H5  V00 B 161      12.555  46.577  10.880  1.00  0.00           H  
HETATM 2686  H6  V00 B 161       9.355  47.322  10.947  1.00  0.00           H  
HETATM 2687  H7  V00 B 161       9.127  46.053  12.178  1.00  0.00           H  
HETATM 2688  H8  V00 B 161       9.412  47.581  14.004  1.00  0.00           H  
HETATM 2689  H9  V00 B 161       9.490  48.931  12.886  1.00  0.00           H  
HETATM 2690  H10 V00 B 161       7.948  48.035  12.965  1.00  0.00           H  
HETATM 2691  C1  V00 B 162      12.868  71.751  86.045  1.00  0.00           C  
HETATM 2692  C2  V00 B 162      13.603  72.536  85.070  1.00  0.00           C  
HETATM 2693  O1  V00 B 162      12.855  73.616  84.448  1.00  0.00           O  
HETATM 2694  C3  V00 B 162      13.430  74.875  84.298  1.00  0.00           C  
HETATM 2695  C4  V00 B 162      12.271  75.774  83.855  1.00  0.00           C  
HETATM 2696  H1  V00 B 162      12.351  72.451  86.711  1.00  0.00           H  
HETATM 2697  H2  V00 B 162      13.403  70.983  86.577  1.00  0.00           H  
HETATM 2698  H3  V00 B 162      12.038  71.146  85.539  1.00  0.00           H  
HETATM 2699  H4  V00 B 162      14.018  71.850  84.229  1.00  0.00           H  
HETATM 2700  H5  V00 B 162      14.424  72.949  85.598  1.00  0.00           H  
HETATM 2701  H6  V00 B 162      13.906  75.279  85.167  1.00  0.00           H  
HETATM 2702  H7  V00 B 162      14.259  74.975  83.593  1.00  0.00           H  
HETATM 2703  H8  V00 B 162      12.546  76.827  83.990  1.00  0.00           H  
HETATM 2704  H9  V00 B 162      11.968  75.630  82.795  1.00  0.00           H  
HETATM 2705  H10 V00 B 162      11.410  75.490  84.460  1.00  0.00           H  
HETATM 2706  C1  V00 B 163      42.733  90.867  48.717  1.00  0.00           C  
HETATM 2707  C2  V00 B 163      41.393  91.024  49.361  1.00  0.00           C  
HETATM 2708  O1  V00 B 163      41.383  90.213  50.531  1.00  0.00           O  
HETATM 2709  C3  V00 B 163      40.153  90.346  51.249  1.00  0.00           C  
HETATM 2710  C4  V00 B 163      39.976  89.230  52.241  1.00  0.00           C  
HETATM 2711  H1  V00 B 163      42.593  90.979  47.613  1.00  0.00           H  
HETATM 2712  H2  V00 B 163      43.182  89.869  48.891  1.00  0.00           H  
HETATM 2713  H3  V00 B 163      43.453  91.580  49.175  1.00  0.00           H  
HETATM 2714  H4  V00 B 163      40.652  90.603  48.657  1.00  0.00           H  
HETATM 2715  H5  V00 B 163      41.114  92.098  49.566  1.00  0.00           H  
HETATM 2716  H6  V00 B 163      40.109  91.332  51.733  1.00  0.00           H  
HETATM 2717  H7  V00 B 163      39.215  90.319  50.691  1.00  0.00           H  
HETATM 2718  H8  V00 B 163      40.040  88.259  51.793  1.00  0.00           H  
HETATM 2719  H9  V00 B 163      40.628  89.384  53.150  1.00  0.00           H  
HETATM 2720  H10 V00 B 163      38.924  89.233  52.594  1.00  0.00           H  
HETATM 2721  C1  V00 B 164      96.261  64.783  36.545  1.00  0.00           C  
HETATM 2722  C2  V00 B 164      95.005  65.242  37.369  1.00  0.00           C  
HETATM 2723  O1  V00 B 164      95.084  66.684  37.658  1.00  0.00           O  
HETATM 2724  C3  V00 B 164      94.920  67.512  36.483  1.00  0.00           C  
HETATM 2725  C4  V00 B 164      94.849  68.951  37.064  1.00  0.00           C  
HETATM 2726  H1  V00 B 164      97.167  64.967  37.070  1.00  0.00           H  
HETATM 2727  H2  V00 B 164      96.354  65.253  35.578  1.00  0.00           H  
HETATM 2728  H3  V00 B 164      96.301  63.678  36.422  1.00  0.00           H  
HETATM 2729  H4  V00 B 164      95.060  64.732  38.386  1.00  0.00           H  
HETATM 2730  H5  V00 B 164      94.114  64.976  36.709  1.00  0.00           H  
HETATM 2731  H6  V00 B 164      95.754  67.374  35.835  1.00  0.00           H  
HETATM 2732  H7  V00 B 164      94.073  67.374  35.839  1.00  0.00           H  
HETATM 2733  H8  V00 B 164      93.970  69.027  37.708  1.00  0.00           H  
HETATM 2734  H9  V00 B 164      95.681  69.236  37.694  1.00  0.00           H  
HETATM 2735  H10 V00 B 164      94.944  69.686  36.228  1.00  0.00           H  
HETATM 2736  C1  V00 B 165      50.307  84.188 101.161  1.00  0.00           C  
HETATM 2737  C2  V00 B 165      50.736  82.748 101.321  1.00  0.00           C  
HETATM 2738  O1  V00 B 165      51.700  82.470 100.235  1.00  0.00           O  
HETATM 2739  C3  V00 B 165      52.167  81.179  99.929  1.00  0.00           C  
HETATM 2740  C4  V00 B 165      52.601  81.055  98.423  1.00  0.00           C  
HETATM 2741  H1  V00 B 165      49.514  84.478 101.861  1.00  0.00           H  
HETATM 2742  H2  V00 B 165      49.950  84.383 100.123  1.00  0.00           H  
HETATM 2743  H3  V00 B 165      51.116  84.878 101.242  1.00  0.00           H  
HETATM 2744  H4  V00 B 165      49.876  82.159 101.233  1.00  0.00           H  
HETATM 2745  H5  V00 B 165      51.200  82.608 102.244  1.00  0.00           H  
HETATM 2746  H6  V00 B 165      52.989  80.784 100.618  1.00  0.00           H  
HETATM 2747  H7  V00 B 165      51.283  80.597 100.079  1.00  0.00           H  
HETATM 2748  H8  V00 B 165      52.178  81.947  97.893  1.00  0.00           H  
HETATM 2749  H9  V00 B 165      53.686  81.158  98.306  1.00  0.00           H  
HETATM 2750  H10 V00 B 165      52.282  80.105  97.982  1.00  0.00           H  
HETATM 2751  C1  V00 B 166      29.217  17.559   6.844  1.00  0.00           C  
HETATM 2752  C2  V00 B 166      28.799  16.085   6.732  1.00  0.00           C  
HETATM 2753  O1  V00 B 166      28.174  15.708   7.971  1.00  0.00           O  
HETATM 2754  C3  V00 B 166      27.612  14.435   8.024  1.00  0.00           C  
HETATM 2755  C4  V00 B 166      27.239  14.170   9.520  1.00  0.00           C  
HETATM 2756  H1  V00 B 166      28.348  18.274   6.760  1.00  0.00           H  
HETATM 2757  H2  V00 B 166      29.913  17.740   6.033  1.00  0.00           H  
HETATM 2758  H3  V00 B 166      29.800  17.734   7.777  1.00  0.00           H  
HETATM 2759  H4  V00 B 166      29.662  15.492   6.501  1.00  0.00           H  
HETATM 2760  H5  V00 B 166      28.067  15.977   5.942  1.00  0.00           H  
HETATM 2761  H6  V00 B 166      26.748  14.355   7.311  1.00  0.00           H  
HETATM 2762  H7  V00 B 166      28.436  13.770   7.781  1.00  0.00           H  
HETATM 2763  H8  V00 B 166      28.128  14.091  10.181  1.00  0.00           H  
HETATM 2764  H9  V00 B 166      26.747  15.064   9.894  1.00  0.00           H  
HETATM 2765  H10 V00 B 166      26.660  13.236   9.578  1.00  0.00           H  
HETATM 2766  C1  V00 B 167      60.425  13.076  96.090  1.00  0.00           C  
HETATM 2767  C2  V00 B 167      59.735  12.669  97.387  1.00  0.00           C  
HETATM 2768  O1  V00 B 167      59.485  11.314  97.363  1.00  0.00           O  
HETATM 2769  C3  V00 B 167      58.304  10.915  96.656  1.00  0.00           C  
HETATM 2770  C4  V00 B 167      58.487   9.476  96.344  1.00  0.00           C  
HETATM 2771  H1  V00 B 167      60.641  14.148  95.989  1.00  0.00           H  
HETATM 2772  H2  V00 B 167      59.834  12.837  95.199  1.00  0.00           H  
HETATM 2773  H3  V00 B 167      61.377  12.427  96.029  1.00  0.00           H  
HETATM 2774  H4  V00 B 167      58.752  13.187  97.541  1.00  0.00           H  
HETATM 2775  H5  V00 B 167      60.496  12.862  98.137  1.00  0.00           H  
HETATM 2776  H6  V00 B 167      57.452  11.086  97.341  1.00  0.00           H  
HETATM 2777  H7  V00 B 167      58.190  11.616  95.850  1.00  0.00           H  
HETATM 2778  H8  V00 B 167      59.427   9.511  95.834  1.00  0.00           H  
HETATM 2779  H9  V00 B 167      58.668   8.977  97.349  1.00  0.00           H  
HETATM 2780  H10 V00 B 167      57.673   9.065  95.756  1.00  0.00           H  
HETATM 2781  C1  V00 B 168      25.173  95.361  91.038  1.00  0.00           C  
HETATM 2782  C2  V00 B 168      24.505  94.063  91.467  1.00  0.00           C  
HETATM 2783  O1  V00 B 168      25.307  93.347  92.443  1.00  0.00           O  
HETATM 2784  C3  V00 B 168      24.827  92.030  92.773  1.00  0.00           C  
HETATM 2785  C4  V00 B 168      23.558  91.883  93.651  1.00  0.00           C  
HETATM 2786  H1  V00 B 168      25.280  96.056  91.855  1.00  0.00           H  
HETATM 2787  H2  V00 B 168      24.530  95.837  90.301  1.00  0.00           H  
HETATM 2788  H3  V00 B 168      26.076  95.088  90.476  1.00  0.00           H  
HETATM 2789  H4  V00 B 168      24.330  93.365  90.629  1.00  0.00           H  
HETATM 2790  H5  V00 B 168      23.491  94.291  91.788  1.00  0.00           H  
HETATM 2791  H6  V00 B 168      24.771  91.490  91.912  1.00  0.00           H  
HETATM 2792  H7  V00 B 168      25.701  91.501  93.236  1.00  0.00           H  
HETATM 2793  H8  V00 B 168      23.519  90.940  94.244  1.00  0.00           H  
HETATM 2794  H9  V00 B 168      23.496  92.714  94.402  1.00  0.00           H  
HETATM 2795  H10 V00 B 168      22.647  91.956  93.022  1.00  0.00           H  
HETATM 2796  C1  V00 B 169       9.629  48.676  57.754  1.00  0.00           C  
HETATM 2797  C2  V00 B 169       9.324  50.172  57.513  1.00  0.00           C  
HETATM 2798  O1  V00 B 169       8.685  50.329  56.278  1.00  0.00           O  
HETATM 2799  C3  V00 B 169       8.411  51.701  55.895  1.00  0.00           C  
HETATM 2800  C4  V00 B 169       8.029  51.981  54.430  1.00  0.00           C  
HETATM 2801  H1  V00 B 169      10.159  48.608  58.719  1.00  0.00           H  
HETATM 2802  H2  V00 B 169      10.427  48.451  56.989  1.00  0.00           H  
HETATM 2803  H3  V00 B 169       8.768  48.029  57.621  1.00  0.00           H  
HETATM 2804  H4  V00 B 169      10.270  50.678  57.606  1.00  0.00           H  
HETATM 2805  H5  V00 B 169       8.623  50.601  58.220  1.00  0.00           H  
HETATM 2806  H6  V00 B 169       7.569  52.072  56.474  1.00  0.00           H  
HETATM 2807  H7  V00 B 169       9.263  52.412  56.204  1.00  0.00           H  
HETATM 2808  H8  V00 B 169       8.893  52.292  53.855  1.00  0.00           H  
HETATM 2809  H9  V00 B 169       7.732  51.053  53.846  1.00  0.00           H  
HETATM 2810  H10 V00 B 169       7.382  52.871  54.356  1.00  0.00           H  
HETATM 2811  C1  V00 B 170      44.054  46.748   8.360  1.00  0.00           C  
HETATM 2812  C2  V00 B 170      43.736  46.735   6.915  1.00  0.00           C  
HETATM 2813  O1  V00 B 170      42.921  45.638   6.568  1.00  0.00           O  
HETATM 2814  C3  V00 B 170      42.442  45.688   5.188  1.00  0.00           C  
HETATM 2815  C4  V00 B 170      41.559  44.534   4.926  1.00  0.00           C  
HETATM 2816  H1  V00 B 170      43.227  47.082   8.920  1.00  0.00           H  
HETATM 2817  H2  V00 B 170      44.847  47.523   8.536  1.00  0.00           H  
HETATM 2818  H3  V00 B 170      44.491  45.776   8.640  1.00  0.00           H  
HETATM 2819  H4  V00 B 170      44.678  46.681   6.325  1.00  0.00           H  
HETATM 2820  H5  V00 B 170      43.301  47.694   6.758  1.00  0.00           H  
HETATM 2821  H6  V00 B 170      41.871  46.622   5.138  1.00  0.00           H  
HETATM 2822  H7  V00 B 170      43.169  45.668   4.392  1.00  0.00           H  
HETATM 2823  H8  V00 B 170      40.984  44.305   5.796  1.00  0.00           H  
HETATM 2824  H9  V00 B 170      40.840  44.939   4.217  1.00  0.00           H  
HETATM 2825  H10 V00 B 170      42.057  43.638   4.571  1.00  0.00           H  
HETATM 2826  C1  V00 B 171      38.944  72.952  23.207  1.00  0.00           C  
HETATM 2827  C2  V00 B 171      40.305  73.689  23.017  1.00  0.00           C  
HETATM 2828  O1  V00 B 171      41.366  73.162  23.814  1.00  0.00           O  
HETATM 2829  C3  V00 B 171      41.493  73.806  25.058  1.00  0.00           C  
HETATM 2830  C4  V00 B 171      42.524  73.033  25.900  1.00  0.00           C  
HETATM 2831  H1  V00 B 171      39.130  71.946  22.835  1.00  0.00           H  
HETATM 2832  H2  V00 B 171      38.134  73.376  22.668  1.00  0.00           H  
HETATM 2833  H3  V00 B 171      38.759  72.928  24.270  1.00  0.00           H  
HETATM 2834  H4  V00 B 171      40.189  74.769  23.209  1.00  0.00           H  
HETATM 2835  H5  V00 B 171      40.518  73.618  21.980  1.00  0.00           H  
HETATM 2836  H6  V00 B 171      41.951  74.807  24.837  1.00  0.00           H  
HETATM 2837  H7  V00 B 171      40.553  74.036  25.514  1.00  0.00           H  
HETATM 2838  H8  V00 B 171      43.418  72.720  25.354  1.00  0.00           H  
HETATM 2839  H9  V00 B 171      42.868  73.528  26.795  1.00  0.00           H  
HETATM 2840  H10 V00 B 171      42.008  72.111  26.196  1.00  0.00           H  
HETATM 2841  C1  V00 B 172       4.362 100.666  51.017  1.00  0.00           C  
HETATM 2842  C2  V00 B 172       5.569 100.576  51.862  1.00  0.00           C  
HETATM 2843  O1  V00 B 172       5.077 100.881  53.213  1.00  0.00           O  
HETATM 2844  C3  V00 B 172       6.131 101.090  54.142  1.00  0.00           C  
HETATM 2845  C4  V00 B 172       5.562 101.519  55.507  1.00  0.00           C  
HETATM 2846  H1  V00 B 172       4.590 100.620  49.908  1.00  0.00           H  
HETATM 2847  H2  V00 B 172       3.818 101.606  51.150  1.00  0.00           H  
HETATM 2848  H3  V00 B 172       3.719  99.821  51.319  1.00  0.00           H  
HETATM 2849  H4  V00 B 172       6.360 101.267  51.526  1.00  0.00           H  
HETATM 2850  H5  V00 B 172       5.920  99.550  51.942  1.00  0.00           H  
HETATM 2851  H6  V00 B 172       6.671 100.153  54.201  1.00  0.00           H  
HETATM 2852  H7  V00 B 172       6.937 101.864  53.886  1.00  0.00           H  
HETATM 2853  H8  V00 B 172       5.167 102.510  55.318  1.00  0.00           H  
HETATM 2854  H9  V00 B 172       4.770 100.878  55.820  1.00  0.00           H  
HETATM 2855  H10 V00 B 172       6.361 101.514  56.252  1.00  0.00           H  
HETATM 2856  C1  V00 B 173      -0.344  59.597  40.173  1.00  0.00           C  
HETATM 2857  C2  V00 B 173      -0.249  60.043  41.555  1.00  0.00           C  
HETATM 2858  O1  V00 B 173       1.085  59.730  42.030  1.00  0.00           O  
HETATM 2859  C3  V00 B 173       1.483  60.160  43.322  1.00  0.00           C  
HETATM 2860  C4  V00 B 173       2.996  60.309  43.248  1.00  0.00           C  
HETATM 2861  H1  V00 B 173      -1.397  59.592  39.869  1.00  0.00           H  
HETATM 2862  H2  V00 B 173       0.003  58.551  40.046  1.00  0.00           H  
HETATM 2863  H3  V00 B 173       0.240  60.185  39.428  1.00  0.00           H  
HETATM 2864  H4  V00 B 173      -1.059  59.777  42.203  1.00  0.00           H  
HETATM 2865  H5  V00 B 173      -0.396  61.112  41.484  1.00  0.00           H  
HETATM 2866  H6  V00 B 173       1.037  61.188  43.530  1.00  0.00           H  
HETATM 2867  H7  V00 B 173       1.110  59.527  44.202  1.00  0.00           H  
HETATM 2868  H8  V00 B 173       3.488  59.458  42.856  1.00  0.00           H  
HETATM 2869  H9  V00 B 173       3.242  61.135  42.619  1.00  0.00           H  
HETATM 2870  H10 V00 B 173       3.340  60.615  44.236  1.00  0.00           H  
HETATM 2871  C1  V00 B 174      87.797  59.662  22.810  1.00  0.00           C  
HETATM 2872  C2  V00 B 174      88.922  60.622  22.366  1.00  0.00           C  
HETATM 2873  O1  V00 B 174      89.994  59.903  21.693  1.00  0.00           O  
HETATM 2874  C3  V00 B 174      91.236  60.491  21.707  1.00  0.00           C  
HETATM 2875  C4  V00 B 174      91.896  60.571  23.047  1.00  0.00           C  
HETATM 2876  H1  V00 B 174      87.286  59.186  21.934  1.00  0.00           H  
HETATM 2877  H2  V00 B 174      86.964  60.248  23.286  1.00  0.00           H  
HETATM 2878  H3  V00 B 174      88.265  58.884  23.421  1.00  0.00           H  
HETATM 2879  H4  V00 B 174      89.214  61.192  23.266  1.00  0.00           H  
HETATM 2880  H5  V00 B 174      88.451  61.398  21.700  1.00  0.00           H  
HETATM 2881  H6  V00 B 174      91.885  59.883  21.040  1.00  0.00           H  
HETATM 2882  H7  V00 B 174      91.221  61.494  21.224  1.00  0.00           H  
HETATM 2883  H8  V00 B 174      91.409  59.770  23.636  1.00  0.00           H  
HETATM 2884  H9  V00 B 174      92.976  60.401  22.974  1.00  0.00           H  
HETATM 2885  H10 V00 B 174      91.699  61.494  23.490  1.00  0.00           H  
HETATM 2886  C1  V00 B 175      71.498  53.793  97.858  1.00  0.00           C  
HETATM 2887  C2  V00 B 175      70.247  54.267  97.128  1.00  0.00           C  
HETATM 2888  O1  V00 B 175      70.589  55.390  96.321  1.00  0.00           O  
HETATM 2889  C3  V00 B 175      69.411  56.006  95.782  1.00  0.00           C  
HETATM 2890  C4  V00 B 175      69.850  56.727  94.566  1.00  0.00           C  
HETATM 2891  H1  V00 B 175      71.258  52.933  98.448  1.00  0.00           H  
HETATM 2892  H2  V00 B 175      72.030  54.589  98.383  1.00  0.00           H  
HETATM 2893  H3  V00 B 175      72.171  53.477  97.109  1.00  0.00           H  
HETATM 2894  H4  V00 B 175      69.480  54.525  97.906  1.00  0.00           H  
HETATM 2895  H5  V00 B 175      69.896  53.561  96.436  1.00  0.00           H  
HETATM 2896  H6  V00 B 175      68.559  55.351  95.563  1.00  0.00           H  
HETATM 2897  H7  V00 B 175      69.132  56.681  96.611  1.00  0.00           H  
HETATM 2898  H8  V00 B 175      70.348  56.099  93.835  1.00  0.00           H  
HETATM 2899  H9  V00 B 175      68.968  57.176  94.092  1.00  0.00           H  
HETATM 2900  H10 V00 B 175      70.514  57.531  94.795  1.00  0.00           H  
HETATM 2901  C1  V00 B 176      97.937  65.339 101.557  1.00  0.00           C  
HETATM 2902  C2  V00 B 176      98.053  66.766 101.003  1.00  0.00           C  
HETATM 2903  O1  V00 B 176      97.946  66.899  99.512  1.00  0.00           O  
HETATM 2904  C3  V00 B 176      97.506  68.142  99.020  1.00  0.00           C  
HETATM 2905  C4  V00 B 176      97.758  68.041  97.590  1.00  0.00           C  
HETATM 2906  H1  V00 B 176      98.184  65.202 102.607  1.00  0.00           H  
HETATM 2907  H2  V00 B 176      98.469  64.514 101.038  1.00  0.00           H  
HETATM 2908  H3  V00 B 176      96.911  64.995 101.328  1.00  0.00           H  
HETATM 2909  H4  V00 B 176      98.978  67.196 101.387  1.00  0.00           H  
HETATM 2910  H5  V00 B 176      97.192  67.356 101.433  1.00  0.00           H  
HETATM 2911  H6  V00 B 176      96.422  68.266  99.161  1.00  0.00           H  
HETATM 2912  H7  V00 B 176      98.068  68.924  99.534  1.00  0.00           H  
HETATM 2913  H8  V00 B 176      98.741  67.826  97.279  1.00  0.00           H  
HETATM 2914  H9  V00 B 176      97.390  67.093  97.174  1.00  0.00           H  
HETATM 2915  H10 V00 B 176      97.152  68.817  97.097  1.00  0.00           H  
HETATM 2916  C1  V00 B 177       3.652  45.829  40.193  1.00  0.00           C  
HETATM 2917  C2  V00 B 177       3.330  45.922  41.763  1.00  0.00           C  
HETATM 2918  O1  V00 B 177       4.274  45.143  42.468  1.00  0.00           O  
HETATM 2919  C3  V00 B 177       4.322  45.261  43.860  1.00  0.00           C  
HETATM 2920  C4  V00 B 177       5.579  44.588  44.365  1.00  0.00           C  
HETATM 2921  H1  V00 B 177       3.580  44.777  39.881  1.00  0.00           H  
HETATM 2922  H2  V00 B 177       4.698  46.227  40.049  1.00  0.00           H  
HETATM 2923  H3  V00 B 177       2.967  46.446  39.626  1.00  0.00           H  
HETATM 2924  H4  V00 B 177       2.337  45.576  41.893  1.00  0.00           H  
HETATM 2925  H5  V00 B 177       3.312  46.909  42.168  1.00  0.00           H  
HETATM 2926  H6  V00 B 177       4.258  46.373  44.116  1.00  0.00           H  
HETATM 2927  H7  V00 B 177       3.443  44.906  44.401  1.00  0.00           H  
HETATM 2928  H8  V00 B 177       5.465  43.431  44.217  1.00  0.00           H  
HETATM 2929  H9  V00 B 177       6.420  45.039  43.888  1.00  0.00           H  
HETATM 2930  H10 V00 B 177       5.756  44.655  45.465  1.00  0.00           H  
HETATM 2931  C1  V00 B 178      39.277  60.014  24.620  1.00  0.00           C  
HETATM 2932  C2  V00 B 178      38.792  58.812  25.463  1.00  0.00           C  
HETATM 2933  O1  V00 B 178      39.620  57.667  25.123  1.00  0.00           O  
HETATM 2934  C3  V00 B 178      39.173  56.430  25.650  1.00  0.00           C  
HETATM 2935  C4  V00 B 178      40.078  55.354  25.057  1.00  0.00           C  
HETATM 2936  H1  V00 B 178      40.330  60.382  24.943  1.00  0.00           H  
HETATM 2937  H2  V00 B 178      38.742  60.917  24.720  1.00  0.00           H  
HETATM 2938  H3  V00 B 178      39.201  59.751  23.510  1.00  0.00           H  
HETATM 2939  H4  V00 B 178      37.745  58.526  25.163  1.00  0.00           H  
HETATM 2940  H5  V00 B 178      38.858  58.874  26.573  1.00  0.00           H  
HETATM 2941  H6  V00 B 178      39.260  56.399  26.699  1.00  0.00           H  
HETATM 2942  H7  V00 B 178      38.080  56.195  25.340  1.00  0.00           H  
HETATM 2943  H8  V00 B 178      39.984  55.277  23.947  1.00  0.00           H  
HETATM 2944  H9  V00 B 178      41.130  55.492  25.244  1.00  0.00           H  
HETATM 2945  H10 V00 B 178      39.769  54.330  25.440  1.00  0.00           H  
HETATM 2946  C1  V00 B 179      67.356  39.904  62.263  1.00  0.00           C  
HETATM 2947  C2  V00 B 179      66.613  39.496  60.981  1.00  0.00           C  
HETATM 2948  O1  V00 B 179      66.920  40.523  60.086  1.00  0.00           O  
HETATM 2949  C3  V00 B 179      66.061  40.553  58.918  1.00  0.00           C  
HETATM 2950  C4  V00 B 179      66.702  41.493  57.970  1.00  0.00           C  
HETATM 2951  H1  V00 B 179      67.046  40.954  62.585  1.00  0.00           H  
HETATM 2952  H2  V00 B 179      68.437  39.827  62.132  1.00  0.00           H  
HETATM 2953  H3  V00 B 179      67.042  39.197  63.030  1.00  0.00           H  
HETATM 2954  H4  V00 B 179      65.481  39.496  61.094  1.00  0.00           H  
HETATM 2955  H5  V00 B 179      67.056  38.570  60.648  1.00  0.00           H  
HETATM 2956  H6  V00 B 179      66.035  39.620  58.399  1.00  0.00           H  
HETATM 2957  H7  V00 B 179      65.066  40.875  59.168  1.00  0.00           H  
HETATM 2958  H8  V00 B 179      66.062  41.625  57.073  1.00  0.00           H  
HETATM 2959  H9  V00 B 179      67.023  42.485  58.455  1.00  0.00           H  
HETATM 2960  H10 V00 B 179      67.651  41.008  57.646  1.00  0.00           H  
HETATM 2961  C1  V00 B 180      91.417  99.056  31.174  1.00  0.00           C  
HETATM 2962  C2  V00 B 180      91.121  98.192  32.375  1.00  0.00           C  
HETATM 2963  O1  V00 B 180      91.257  96.831  31.978  1.00  0.00           O  
HETATM 2964  C3  V00 B 180      91.735  95.907  32.966  1.00  0.00           C  
HETATM 2965  C4  V00 B 180      92.681  94.880  32.250  1.00  0.00           C  
HETATM 2966  H1  V00 B 180      92.321  98.859  30.623  1.00  0.00           H  
HETATM 2967  H2  V00 B 180      91.668 100.083  31.521  1.00  0.00           H  
HETATM 2968  H3  V00 B 180      90.608  99.154  30.477  1.00  0.00           H  
HETATM 2969  H4  V00 B 180      90.092  98.190  32.617  1.00  0.00           H  
HETATM 2970  H5  V00 B 180      91.784  98.481  33.209  1.00  0.00           H  
HETATM 2971  H6  V00 B 180      92.357  96.366  33.729  1.00  0.00           H  
HETATM 2972  H7  V00 B 180      90.986  95.365  33.508  1.00  0.00           H  
HETATM 2973  H8  V00 B 180      92.113  94.257  31.518  1.00  0.00           H  
HETATM 2974  H9  V00 B 180      93.438  95.403  31.639  1.00  0.00           H  
HETATM 2975  H10 V00 B 180      93.139  94.256  33.041  1.00  0.00           H  
HETATM 2976  C1  V00 B 181      67.338  76.608  10.062  1.00  0.00           C  
HETATM 2977  C2  V00 B 181      68.373  77.638  10.529  1.00  0.00           C  
HETATM 2978  O1  V00 B 181      69.502  77.076  11.045  1.00  0.00           O  
HETATM 2979  C3  V00 B 181      70.421  78.177  11.252  1.00  0.00           C  
HETATM 2980  C4  V00 B 181      71.445  77.764  12.260  1.00  0.00           C  
HETATM 2981  H1  V00 B 181      67.734  76.055   9.195  1.00  0.00           H  
HETATM 2982  H2  V00 B 181      66.555  77.185   9.571  1.00  0.00           H  
HETATM 2983  H3  V00 B 181      66.927  75.859  10.761  1.00  0.00           H  
HETATM 2984  H4  V00 B 181      67.962  78.181  11.312  1.00  0.00           H  
HETATM 2985  H5  V00 B 181      68.536  78.237   9.639  1.00  0.00           H  
HETATM 2986  H6  V00 B 181      70.818  78.626  10.324  1.00  0.00           H  
HETATM 2987  H7  V00 B 181      69.791  78.951  11.689  1.00  0.00           H  
HETATM 2988  H8  V00 B 181      71.006  77.350  13.173  1.00  0.00           H  
HETATM 2989  H9  V00 B 181      72.120  76.991  11.741  1.00  0.00           H  
HETATM 2990  H10 V00 B 181      72.086  78.628  12.604  1.00  0.00           H  
HETATM 2991  C1  V00 B 182      60.192   2.356   6.927  1.00  0.00           C  
HETATM 2992  C2  V00 B 182      59.495   3.702   6.784  1.00  0.00           C  
HETATM 2993  O1  V00 B 182      58.961   4.171   8.010  1.00  0.00           O  
HETATM 2994  C3  V00 B 182      58.543   5.570   8.055  1.00  0.00           C  
HETATM 2995  C4  V00 B 182      58.286   5.993   9.514  1.00  0.00           C  
HETATM 2996  H1  V00 B 182      59.613   1.630   7.384  1.00  0.00           H  
HETATM 2997  H2  V00 B 182      61.142   2.526   7.575  1.00  0.00           H  
HETATM 2998  H3  V00 B 182      60.560   1.976   5.943  1.00  0.00           H  
HETATM 2999  H4  V00 B 182      58.617   3.625   6.158  1.00  0.00           H  
HETATM 3000  H5  V00 B 182      60.221   4.428   6.374  1.00  0.00           H  
HETATM 3001  H6  V00 B 182      59.389   6.202   7.763  1.00  0.00           H  
HETATM 3002  H7  V00 B 182      57.681   5.776   7.279  1.00  0.00           H  
HETATM 3003  H8  V00 B 182      57.772   6.961   9.634  1.00  0.00           H  
HETATM 3004  H9  V00 B 182      57.620   5.343  10.119  1.00  0.00           H  
HETATM 3005  H10 V00 B 182      59.225   6.166   9.989  1.00  0.00           H  
HETATM 3006  C1  V00 B 183       0.142   0.565   2.959  1.00  0.00           C  
HETATM 3007  C2  V00 B 183       0.463   1.523   1.812  1.00  0.00           C  
HETATM 3008  O1  V00 B 183       1.884   1.704   1.793  1.00  0.00           O  
HETATM 3009  C3  V00 B 183       2.394   2.722   0.955  1.00  0.00           C  
HETATM 3010  C4  V00 B 183       3.230   2.130  -0.187  1.00  0.00           C  
HETATM 3011  H1  V00 B 183      -0.930   0.418   2.996  1.00  0.00           H  
HETATM 3012  H2  V00 B 183       0.525   1.164   3.772  1.00  0.00           H  
HETATM 3013  H3  V00 B 183       0.821  -0.272   2.937  1.00  0.00           H  
HETATM 3014  H4  V00 B 183       0.031   2.503   1.965  1.00  0.00           H  
HETATM 3015  H5  V00 B 183      -0.076   1.116   0.919  1.00  0.00           H  
HETATM 3016  H6  V00 B 183       1.469   3.267   0.650  1.00  0.00           H  
HETATM 3017  H7  V00 B 183       2.987   3.413   1.511  1.00  0.00           H  
HETATM 3018  H8  V00 B 183       3.629   2.905  -0.821  1.00  0.00           H  
HETATM 3019  H9  V00 B 183       4.050   1.540   0.276  1.00  0.00           H  
HETATM 3020  H10 V00 B 183       2.806   1.353  -0.759  1.00  0.00           H  
HETATM 3021  C1  V00 B 184       4.157  22.371  15.111  1.00  0.00           C  
HETATM 3022  C2  V00 B 184       4.652  23.257  16.279  1.00  0.00           C  
HETATM 3023  O1  V00 B 184       4.455  24.634  16.151  1.00  0.00           O  
HETATM 3024  C3  V00 B 184       3.457  25.129  17.019  1.00  0.00           C  
HETATM 3025  C4  V00 B 184       3.291  26.550  16.590  1.00  0.00           C  
HETATM 3026  H1  V00 B 184       4.674  22.623  14.182  1.00  0.00           H  
HETATM 3027  H2  V00 B 184       3.078  22.518  14.997  1.00  0.00           H  
HETATM 3028  H3  V00 B 184       4.362  21.298  15.336  1.00  0.00           H  
HETATM 3029  H4  V00 B 184       5.730  23.219  16.396  1.00  0.00           H  
HETATM 3030  H5  V00 B 184       4.166  22.954  17.189  1.00  0.00           H  
HETATM 3031  H6  V00 B 184       2.599  24.544  16.911  1.00  0.00           H  
HETATM 3032  H7  V00 B 184       3.843  25.066  18.014  1.00  0.00           H  
HETATM 3033  H8  V00 B 184       2.875  26.679  15.600  1.00  0.00           H  
HETATM 3034  H9  V00 B 184       2.589  27.042  17.341  1.00  0.00           H  
HETATM 3035  H10 V00 B 184       4.307  26.976  16.525  1.00  0.00           H  
HETATM 3036  C1  V00 B 185      30.731  80.944   3.977  1.00  0.00           C  
HETATM 3037  C2  V00 B 185      30.366  81.111   5.463  1.00  0.00           C  
HETATM 3038  O1  V00 B 185      29.857  79.873   5.951  1.00  0.00           O  
HETATM 3039  C3  V00 B 185      28.856  79.938   6.897  1.00  0.00           C  
HETATM 3040  C4  V00 B 185      28.645  78.450   7.229  1.00  0.00           C  
HETATM 3041  H1  V00 B 185      31.540  80.241   3.871  1.00  0.00           H  
HETATM 3042  H2  V00 B 185      31.111  81.885   3.580  1.00  0.00           H  
HETATM 3043  H3  V00 B 185      29.929  80.483   3.320  1.00  0.00           H  
HETATM 3044  H4  V00 B 185      29.624  81.927   5.536  1.00  0.00           H  
HETATM 3045  H5  V00 B 185      31.218  81.467   6.107  1.00  0.00           H  
HETATM 3046  H6  V00 B 185      29.146  80.557   7.730  1.00  0.00           H  
HETATM 3047  H7  V00 B 185      27.944  80.405   6.490  1.00  0.00           H  
HETATM 3048  H8  V00 B 185      28.253  77.927   6.334  1.00  0.00           H  
HETATM 3049  H9  V00 B 185      29.551  77.976   7.461  1.00  0.00           H  
HETATM 3050  H10 V00 B 185      27.935  78.401   8.058  1.00  0.00           H  
HETATM 3051  C1  V00 B 186      23.976  75.059  53.922  1.00  0.00           C  
HETATM 3052  C2  V00 B 186      25.536  75.049  54.149  1.00  0.00           C  
HETATM 3053  O1  V00 B 186      25.919  76.090  55.038  1.00  0.00           O  
HETATM 3054  C3  V00 B 186      27.153  75.882  55.732  1.00  0.00           C  
HETATM 3055  C4  V00 B 186      27.495  77.066  56.620  1.00  0.00           C  
HETATM 3056  H1  V00 B 186      23.884  75.862  53.218  1.00  0.00           H  
HETATM 3057  H2  V00 B 186      23.455  75.114  54.869  1.00  0.00           H  
HETATM 3058  H3  V00 B 186      23.603  74.160  53.403  1.00  0.00           H  
HETATM 3059  H4  V00 B 186      26.070  75.190  53.234  1.00  0.00           H  
HETATM 3060  H5  V00 B 186      25.753  74.066  54.575  1.00  0.00           H  
HETATM 3061  H6  V00 B 186      26.973  74.981  56.352  1.00  0.00           H  
HETATM 3062  H7  V00 B 186      27.932  75.707  54.987  1.00  0.00           H  
HETATM 3063  H8  V00 B 186      26.646  77.326  57.266  1.00  0.00           H  
HETATM 3064  H9  V00 B 186      28.351  76.718  57.173  1.00  0.00           H  
HETATM 3065  H10 V00 B 186      27.799  77.977  56.135  1.00  0.00           H  
HETATM 3066  C1  V00 B 187      39.546  14.494  88.612  1.00  0.00           C  
HETATM 3067  C2  V00 B 187      38.861  13.178  89.052  1.00  0.00           C  
HETATM 3068  O1  V00 B 187      37.471  13.436  89.199  1.00  0.00           O  
HETATM 3069  C3  V00 B 187      36.618  13.109  88.052  1.00  0.00           C  
HETATM 3070  C4  V00 B 187      36.122  11.693  88.381  1.00  0.00           C  
HETATM 3071  H1  V00 B 187      39.315  15.229  89.352  1.00  0.00           H  
HETATM 3072  H2  V00 B 187      39.172  14.769  87.648  1.00  0.00           H  
HETATM 3073  H3  V00 B 187      40.611  14.414  88.494  1.00  0.00           H  
HETATM 3074  H4  V00 B 187      39.256  12.858  90.063  1.00  0.00           H  
HETATM 3075  H5  V00 B 187      39.161  12.411  88.355  1.00  0.00           H  
HETATM 3076  H6  V00 B 187      35.730  13.770  87.922  1.00  0.00           H  
HETATM 3077  H7  V00 B 187      37.227  13.082  87.184  1.00  0.00           H  
HETATM 3078  H8  V00 B 187      36.973  10.974  88.306  1.00  0.00           H  
HETATM 3079  H9  V00 B 187      35.677  11.538  89.373  1.00  0.00           H  
HETATM 3080  H10 V00 B 187      35.307  11.449  87.659  1.00  0.00           H  
HETATM 3081  C1  V00 B 188      31.376  14.797  37.835  1.00  0.00           C  
HETATM 3082  C2  V00 B 188      31.795  14.328  39.190  1.00  0.00           C  
HETATM 3083  O1  V00 B 188      33.058  13.732  39.254  1.00  0.00           O  
HETATM 3084  C3  V00 B 188      33.435  13.419  40.568  1.00  0.00           C  
HETATM 3085  C4  V00 B 188      34.852  13.029  40.647  1.00  0.00           C  
HETATM 3086  H1  V00 B 188      30.300  15.168  37.907  1.00  0.00           H  
HETATM 3087  H2  V00 B 188      31.425  14.024  37.078  1.00  0.00           H  
HETATM 3088  H3  V00 B 188      32.040  15.573  37.537  1.00  0.00           H  
HETATM 3089  H4  V00 B 188      31.035  13.553  39.493  1.00  0.00           H  
HETATM 3090  H5  V00 B 188      31.728  15.166  39.876  1.00  0.00           H  
HETATM 3091  H6  V00 B 188      33.266  14.253  41.277  1.00  0.00           H  
HETATM 3092  H7  V00 B 188      32.870  12.566  40.897  1.00  0.00           H  
HETATM 3093  H8  V00 B 188      35.078  12.129  39.989  1.00  0.00           H  
HETATM 3094  H9  V00 B 188      35.468  13.834  40.336  1.00  0.00           H  
HETATM 3095  H10 V00 B 188      34.982  12.782  41.650  1.00  0.00           H  
HETATM 3096  C1  V00 B 189      28.594  63.288  86.472  1.00  0.00           C  
HETATM 3097  C2  V00 B 189      28.415  64.339  85.378  1.00  0.00           C  
HETATM 3098  O1  V00 B 189      28.103  65.650  85.810  1.00  0.00           O  
HETATM 3099  C3  V00 B 189      28.427  66.721  84.877  1.00  0.00           C  
HETATM 3100  C4  V00 B 189      29.305  67.813  85.547  1.00  0.00           C  
HETATM 3101  H1  V00 B 189      28.890  62.322  86.049  1.00  0.00           H  
HETATM 3102  H2  V00 B 189      27.712  63.278  87.071  1.00  0.00           H  
HETATM 3103  H3  V00 B 189      29.357  63.578  87.220  1.00  0.00           H  
HETATM 3104  H4  V00 B 189      27.710  63.843  84.644  1.00  0.00           H  
HETATM 3105  H5  V00 B 189      29.384  64.480  84.882  1.00  0.00           H  
HETATM 3106  H6  V00 B 189      28.932  66.325  83.974  1.00  0.00           H  
HETATM 3107  H7  V00 B 189      27.525  67.177  84.515  1.00  0.00           H  
HETATM 3108  H8  V00 B 189      29.538  68.724  84.903  1.00  0.00           H  
HETATM 3109  H9  V00 B 189      28.755  68.224  86.395  1.00  0.00           H  
HETATM 3110  H10 V00 B 189      30.250  67.486  85.898  1.00  0.00           H  
HETATM 3111  C1  V00 B 190      64.797  65.546  66.794  1.00  0.00           C  
HETATM 3112  C2  V00 B 190      65.052  66.937  67.388  1.00  0.00           C  
HETATM 3113  O1  V00 B 190      64.659  66.772  68.742  1.00  0.00           O  
HETATM 3114  C3  V00 B 190      64.617  67.964  69.539  1.00  0.00           C  
HETATM 3115  C4  V00 B 190      63.686  67.848  70.682  1.00  0.00           C  
HETATM 3116  H1  V00 B 190      65.297  64.777  67.390  1.00  0.00           H  
HETATM 3117  H2  V00 B 190      65.187  65.443  65.749  1.00  0.00           H  
HETATM 3118  H3  V00 B 190      63.757  65.378  66.745  1.00  0.00           H  
HETATM 3119  H4  V00 B 190      64.389  67.695  66.906  1.00  0.00           H  
HETATM 3120  H5  V00 B 190      66.089  67.292  67.442  1.00  0.00           H  
HETATM 3121  H6  V00 B 190      65.595  68.303  69.878  1.00  0.00           H  
HETATM 3122  H7  V00 B 190      64.251  68.792  68.916  1.00  0.00           H  
HETATM 3123  H8  V00 B 190      63.502  66.814  70.992  1.00  0.00           H  
HETATM 3124  H9  V00 B 190      63.914  68.554  71.474  1.00  0.00           H  
HETATM 3125  H10 V00 B 190      62.679  68.069  70.374  1.00  0.00           H  
HETATM 3126  C1  V00 B 191      29.769  87.625  75.179  1.00  0.00           C  
HETATM 3127  C2  V00 B 191      29.136  87.727  73.790  1.00  0.00           C  
HETATM 3128  O1  V00 B 191      29.996  87.041  72.881  1.00  0.00           O  
HETATM 3129  C3  V00 B 191      29.449  85.833  72.270  1.00  0.00           C  
HETATM 3130  C4  V00 B 191      30.521  85.258  71.248  1.00  0.00           C  
HETATM 3131  H1  V00 B 191      29.178  88.110  75.900  1.00  0.00           H  
HETATM 3132  H2  V00 B 191      30.775  88.077  75.220  1.00  0.00           H  
HETATM 3133  H3  V00 B 191      29.913  86.605  75.586  1.00  0.00           H  
HETATM 3134  H4  V00 B 191      29.125  88.793  73.564  1.00  0.00           H  
HETATM 3135  H5  V00 B 191      28.098  87.310  73.893  1.00  0.00           H  
HETATM 3136  H6  V00 B 191      29.108  85.070  72.915  1.00  0.00           H  
HETATM 3137  H7  V00 B 191      28.514  86.013  71.658  1.00  0.00           H  
HETATM 3138  H8  V00 B 191      30.591  85.849  70.347  1.00  0.00           H  
HETATM 3139  H9  V00 B 191      31.534  85.358  71.794  1.00  0.00           H  
HETATM 3140  H10 V00 B 191      30.118  84.249  70.972  1.00  0.00           H  
HETATM 3141  C1  V00 B 192       8.611  84.110  57.362  1.00  0.00           C  
HETATM 3142  C2  V00 B 192       8.762  84.291  55.852  1.00  0.00           C  
HETATM 3143  O1  V00 B 192       9.003  85.703  55.631  1.00  0.00           O  
HETATM 3144  C3  V00 B 192       9.143  86.016  54.194  1.00  0.00           C  
HETATM 3145  C4  V00 B 192       9.117  87.498  53.836  1.00  0.00           C  
HETATM 3146  H1  V00 B 192       9.409  84.399  57.965  1.00  0.00           H  
HETATM 3147  H2  V00 B 192       8.252  83.141  57.544  1.00  0.00           H  
HETATM 3148  H3  V00 B 192       7.784  84.704  57.703  1.00  0.00           H  
HETATM 3149  H4  V00 B 192       7.870  84.010  55.304  1.00  0.00           H  
HETATM 3150  H5  V00 B 192       9.608  83.697  55.502  1.00  0.00           H  
HETATM 3151  H6  V00 B 192      10.114  85.552  53.887  1.00  0.00           H  
HETATM 3152  H7  V00 B 192       8.325  85.541  53.559  1.00  0.00           H  
HETATM 3153  H8  V00 B 192       8.161  87.899  53.995  1.00  0.00           H  
HETATM 3154  H9  V00 B 192       9.884  88.097  54.405  1.00  0.00           H  
HETATM 3155  H10 V00 B 192       9.368  87.577  52.780  1.00  0.00           H  
HETATM 3156  C1  V00 B 193      86.361  12.610   8.448  1.00  0.00           C  
HETATM 3157  C2  V00 B 193      86.630  12.085   7.081  1.00  0.00           C  
HETATM 3158  O1  V00 B 193      85.332  11.872   6.416  1.00  0.00           O  
HETATM 3159  C3  V00 B 193      85.327  11.111   5.146  1.00  0.00           C  
HETATM 3160  C4  V00 B 193      83.961  10.418   5.200  1.00  0.00           C  
HETATM 3161  H1  V00 B 193      86.381  13.668   8.360  1.00  0.00           H  
HETATM 3162  H2  V00 B 193      87.133  12.359   9.199  1.00  0.00           H  
HETATM 3163  H3  V00 B 193      85.441  12.284   8.835  1.00  0.00           H  
HETATM 3164  H4  V00 B 193      87.092  11.084   7.172  1.00  0.00           H  
HETATM 3165  H5  V00 B 193      87.305  12.768   6.479  1.00  0.00           H  
HETATM 3166  H6  V00 B 193      85.330  11.786   4.297  1.00  0.00           H  
HETATM 3167  H7  V00 B 193      86.084  10.322   5.074  1.00  0.00           H  
HETATM 3168  H8  V00 B 193      83.260  11.069   5.653  1.00  0.00           H  
HETATM 3169  H9  V00 B 193      83.658  10.176   4.121  1.00  0.00           H  
HETATM 3170  H10 V00 B 193      84.001   9.444   5.759  1.00  0.00           H  
HETATM 3171  C1  V00 B 194      26.518   8.485  66.569  1.00  0.00           C  
HETATM 3172  C2  V00 B 194      27.022   9.117  65.339  1.00  0.00           C  
HETATM 3173  O1  V00 B 194      27.059  10.559  65.409  1.00  0.00           O  
HETATM 3174  C3  V00 B 194      27.506  11.212  64.185  1.00  0.00           C  
HETATM 3175  C4  V00 B 194      26.617  12.422  63.983  1.00  0.00           C  
HETATM 3176  H1  V00 B 194      26.406   7.405  66.316  1.00  0.00           H  
HETATM 3177  H2  V00 B 194      25.522   8.908  66.683  1.00  0.00           H  
HETATM 3178  H3  V00 B 194      27.080   8.660  67.459  1.00  0.00           H  
HETATM 3179  H4  V00 B 194      26.321   8.839  64.529  1.00  0.00           H  
HETATM 3180  H5  V00 B 194      28.037   8.728  65.122  1.00  0.00           H  
HETATM 3181  H6  V00 B 194      28.555  11.432  64.313  1.00  0.00           H  
HETATM 3182  H7  V00 B 194      27.339  10.604  63.322  1.00  0.00           H  
HETATM 3183  H8  V00 B 194      25.502  12.137  64.120  1.00  0.00           H  
HETATM 3184  H9  V00 B 194      26.728  13.301  64.653  1.00  0.00           H  
HETATM 3185  H10 V00 B 194      26.759  12.747  62.919  1.00  0.00           H  
HETATM 3186  C1  V00 B 195      24.948  25.866   0.080  1.00  0.00           C  
HETATM 3187  C2  V00 B 195      25.708  25.092   1.255  1.00  0.00           C  
HETATM 3188  O1  V00 B 195      24.848  24.152   1.893  1.00  0.00           O  
HETATM 3189  C3  V00 B 195      24.096  23.233   1.048  1.00  0.00           C  
HETATM 3190  C4  V00 B 195      23.479  22.108   1.868  1.00  0.00           C  
HETATM 3191  H1  V00 B 195      24.357  25.291  -0.620  1.00  0.00           H  
HETATM 3192  H2  V00 B 195      25.681  26.479  -0.490  1.00  0.00           H  
HETATM 3193  H3  V00 B 195      24.327  26.671   0.537  1.00  0.00           H  
HETATM 3194  H4  V00 B 195      26.001  25.895   1.971  1.00  0.00           H  
HETATM 3195  H5  V00 B 195      26.602  24.486   0.943  1.00  0.00           H  
HETATM 3196  H6  V00 B 195      23.308  23.813   0.552  1.00  0.00           H  
HETATM 3197  H7  V00 B 195      24.759  22.920   0.249  1.00  0.00           H  
HETATM 3198  H8  V00 B 195      22.816  22.457   2.624  1.00  0.00           H  
HETATM 3199  H9  V00 B 195      22.958  21.440   1.109  1.00  0.00           H  
HETATM 3200  H10 V00 B 195      24.302  21.604   2.370  1.00  0.00           H  
HETATM 3201  C1  V00 B 196      22.333  19.593  96.242  1.00  0.00           C  
HETATM 3202  C2  V00 B 196      23.030  20.890  96.092  1.00  0.00           C  
HETATM 3203  O1  V00 B 196      22.132  22.035  96.160  1.00  0.00           O  
HETATM 3204  C3  V00 B 196      21.490  22.335  94.976  1.00  0.00           C  
HETATM 3205  C4  V00 B 196      20.565  23.575  95.194  1.00  0.00           C  
HETATM 3206  H1  V00 B 196      23.128  18.804  96.399  1.00  0.00           H  
HETATM 3207  H2  V00 B 196      21.672  19.445  95.357  1.00  0.00           H  
HETATM 3208  H3  V00 B 196      21.744  19.682  97.153  1.00  0.00           H  
HETATM 3209  H4  V00 B 196      23.656  20.980  95.176  1.00  0.00           H  
HETATM 3210  H5  V00 B 196      23.694  20.988  96.988  1.00  0.00           H  
HETATM 3211  H6  V00 B 196      22.289  22.653  94.276  1.00  0.00           H  
HETATM 3212  H7  V00 B 196      20.823  21.553  94.621  1.00  0.00           H  
HETATM 3213  H8  V00 B 196      21.185  24.460  95.563  1.00  0.00           H  
HETATM 3214  H9  V00 B 196      19.966  23.831  94.295  1.00  0.00           H  
HETATM 3215  H10 V00 B 196      19.821  23.275  95.932  1.00  0.00           H  
HETATM 3216  C1  V00 B 197      51.316  50.598   5.159  1.00  0.00           C  
HETATM 3217  C2  V00 B 197      50.251  51.356   5.925  1.00  0.00           C  
HETATM 3218  O1  V00 B 197      49.392  50.491   6.669  1.00  0.00           O  
HETATM 3219  C3  V00 B 197      48.207  51.043   7.165  1.00  0.00           C  
HETATM 3220  C4  V00 B 197      47.524  50.200   8.263  1.00  0.00           C  
HETATM 3221  H1  V00 B 197      50.856  50.041   4.353  1.00  0.00           H  
HETATM 3222  H2  V00 B 197      51.773  49.901   5.784  1.00  0.00           H  
HETATM 3223  H3  V00 B 197      51.920  51.273   4.663  1.00  0.00           H  
HETATM 3224  H4  V00 B 197      49.579  51.968   5.195  1.00  0.00           H  
HETATM 3225  H5  V00 B 197      50.778  52.030   6.617  1.00  0.00           H  
HETATM 3226  H6  V00 B 197      48.275  52.103   7.569  1.00  0.00           H  
HETATM 3227  H7  V00 B 197      47.617  51.118   6.288  1.00  0.00           H  
HETATM 3228  H8  V00 B 197      46.755  50.855   8.758  1.00  0.00           H  
HETATM 3229  H9  V00 B 197      47.099  49.280   7.766  1.00  0.00           H  
HETATM 3230  H10 V00 B 197      48.195  49.845   9.027  1.00  0.00           H  
HETATM 3231  C1  V00 B 198      45.844  62.618  31.020  1.00  0.00           C  
HETATM 3232  C2  V00 B 198      45.660  63.779  30.128  1.00  0.00           C  
HETATM 3233  O1  V00 B 198      45.998  63.425  28.788  1.00  0.00           O  
HETATM 3234  C3  V00 B 198      45.932  64.584  27.957  1.00  0.00           C  
HETATM 3235  C4  V00 B 198      44.512  65.131  27.673  1.00  0.00           C  
HETATM 3236  H1  V00 B 198      46.927  62.551  31.192  1.00  0.00           H  
HETATM 3237  H2  V00 B 198      45.504  61.653  30.730  1.00  0.00           H  
HETATM 3238  H3  V00 B 198      45.348  62.935  31.957  1.00  0.00           H  
HETATM 3239  H4  V00 B 198      46.233  64.628  30.470  1.00  0.00           H  
HETATM 3240  H5  V00 B 198      44.687  64.175  30.160  1.00  0.00           H  
HETATM 3241  H6  V00 B 198      46.685  65.345  28.484  1.00  0.00           H  
HETATM 3242  H7  V00 B 198      46.394  64.325  26.947  1.00  0.00           H  
HETATM 3243  H8  V00 B 198      44.609  65.853  26.856  1.00  0.00           H  
HETATM 3244  H9  V00 B 198      43.798  64.264  27.479  1.00  0.00           H  
HETATM 3245  H10 V00 B 198      44.219  65.622  28.564  1.00  0.00           H  
HETATM 3246  C1  V00 B 199      94.582  38.158  27.524  1.00  0.00           C  
HETATM 3247  C2  V00 B 199      94.239  36.857  26.809  1.00  0.00           C  
HETATM 3248  O1  V00 B 199      95.013  35.756  27.384  1.00  0.00           O  
HETATM 3249  C3  V00 B 199      94.835  34.509  26.795  1.00  0.00           C  
HETATM 3250  C4  V00 B 199      93.833  33.571  27.525  1.00  0.00           C  
HETATM 3251  H1  V00 B 199      94.033  38.897  26.953  1.00  0.00           H  
HETATM 3252  H2  V00 B 199      95.674  38.262  27.477  1.00  0.00           H  
HETATM 3253  H3  V00 B 199      94.255  38.179  28.579  1.00  0.00           H  
HETATM 3254  H4  V00 B 199      94.662  37.001  25.836  1.00  0.00           H  
HETATM 3255  H5  V00 B 199      93.163  36.555  26.808  1.00  0.00           H  
HETATM 3256  H6  V00 B 199      94.423  34.608  25.839  1.00  0.00           H  
HETATM 3257  H7  V00 B 199      95.804  33.993  26.741  1.00  0.00           H  
HETATM 3258  H8  V00 B 199      92.967  34.052  27.892  1.00  0.00           H  
HETATM 3259  H9  V00 B 199      93.583  32.802  26.735  1.00  0.00           H  
HETATM 3260  H10 V00 B 199      94.254  33.133  28.400  1.00  0.00           H  
HETATM 3261  C1  V00 B 200      70.222  71.252   0.553  1.00  0.00           C  
HETATM 3262  C2  V00 B 200      69.354  70.111   0.967  1.00  0.00           C  
HETATM 3263  O1  V00 B 200      70.100  68.903   1.097  1.00  0.00           O  
HETATM 3264  C3  V00 B 200      71.299  68.941   1.842  1.00  0.00           C  
HETATM 3265  C4  V00 B 200      71.274  67.688   2.783  1.00  0.00           C  
HETATM 3266  H1  V00 B 200      70.495  71.021  -0.519  1.00  0.00           H  
HETATM 3267  H2  V00 B 200      71.115  71.376   1.124  1.00  0.00           H  
HETATM 3268  H3  V00 B 200      69.690  72.211   0.531  1.00  0.00           H  
HETATM 3269  H4  V00 B 200      68.464  70.033   0.395  1.00  0.00           H  
HETATM 3270  H5  V00 B 200      69.081  70.337   1.979  1.00  0.00           H  
HETATM 3271  H6  V00 B 200      72.144  68.841   1.182  1.00  0.00           H  
HETATM 3272  H7  V00 B 200      71.335  69.745   2.585  1.00  0.00           H  
HETATM 3273  H8  V00 B 200      72.146  67.734   3.396  1.00  0.00           H  
HETATM 3274  H9  V00 B 200      70.447  67.672   3.466  1.00  0.00           H  
HETATM 3275  H10 V00 B 200      71.277  66.809   2.133  1.00  0.00           H  
HETATM 3276  C1  V00 B 201      72.768  58.681   3.590  1.00  0.00           C  
HETATM 3277  C2  V00 B 201      74.310  58.940   3.543  1.00  0.00           C  
HETATM 3278  O1  V00 B 201      74.838  57.639   3.346  1.00  0.00           O  
HETATM 3279  C3  V00 B 201      76.260  57.640   3.116  1.00  0.00           C  
HETATM 3280  C4  V00 B 201      76.524  56.376   2.475  1.00  0.00           C  
HETATM 3281  H1  V00 B 201      72.456  57.708   4.032  1.00  0.00           H  
HETATM 3282  H2  V00 B 201      72.344  58.687   2.577  1.00  0.00           H  
HETATM 3283  H3  V00 B 201      72.342  59.460   4.215  1.00  0.00           H  
HETATM 3284  H4  V00 B 201      74.570  59.370   4.497  1.00  0.00           H  
HETATM 3285  H5  V00 B 201      74.571  59.673   2.766  1.00  0.00           H  
HETATM 3286  H6  V00 B 201      76.575  58.456   2.377  1.00  0.00           H  
HETATM 3287  H7  V00 B 201      76.752  57.708   4.067  1.00  0.00           H  
HETATM 3288  H8  V00 B 201      75.960  56.325   1.590  1.00  0.00           H  
HETATM 3289  H9  V00 B 201      77.550  56.228   2.201  1.00  0.00           H  
HETATM 3290  H10 V00 B 201      76.110  55.534   3.046  1.00  0.00           H  
HETATM 3291  C1  V00 B 202      12.787  23.331  87.760  1.00  0.00           C  
HETATM 3292  C2  V00 B 202      12.971  24.597  88.523  1.00  0.00           C  
HETATM 3293  O1  V00 B 202      13.719  24.399  89.740  1.00  0.00           O  
HETATM 3294  C3  V00 B 202      13.774  25.548  90.590  1.00  0.00           C  
HETATM 3295  C4  V00 B 202      14.948  25.394  91.582  1.00  0.00           C  
HETATM 3296  H1  V00 B 202      11.889  23.335  87.105  1.00  0.00           H  
HETATM 3297  H2  V00 B 202      12.429  22.545  88.389  1.00  0.00           H  
HETATM 3298  H3  V00 B 202      13.651  23.076  87.138  1.00  0.00           H  
HETATM 3299  H4  V00 B 202      12.039  25.115  88.737  1.00  0.00           H  
HETATM 3300  H5  V00 B 202      13.459  25.291  87.828  1.00  0.00           H  
HETATM 3301  H6  V00 B 202      13.944  26.429  89.975  1.00  0.00           H  
HETATM 3302  H7  V00 B 202      12.932  25.620  91.245  1.00  0.00           H  
HETATM 3303  H8  V00 B 202      15.938  25.595  91.050  1.00  0.00           H  
HETATM 3304  H9  V00 B 202      14.812  26.139  92.392  1.00  0.00           H  
HETATM 3305  H10 V00 B 202      14.946  24.377  91.953  1.00  0.00           H  
HETATM 3306  C1  V00 B 203      54.140  91.265  34.378  1.00  0.00           C  
HETATM 3307  C2  V00 B 203      55.496  91.203  33.748  1.00  0.00           C  
HETATM 3308  O1  V00 B 203      55.929  89.812  33.941  1.00  0.00           O  
HETATM 3309  C3  V00 B 203      57.308  89.548  33.642  1.00  0.00           C  
HETATM 3310  C4  V00 B 203      57.915  88.586  34.655  1.00  0.00           C  
HETATM 3311  H1  V00 B 203      53.966  92.247  34.731  1.00  0.00           H  
HETATM 3312  H2  V00 B 203      54.194  90.522  35.138  1.00  0.00           H  
HETATM 3313  H3  V00 B 203      53.356  90.996  33.725  1.00  0.00           H  
HETATM 3314  H4  V00 B 203      56.147  91.907  34.306  1.00  0.00           H  
HETATM 3315  H5  V00 B 203      55.479  91.472  32.697  1.00  0.00           H  
HETATM 3316  H6  V00 B 203      57.466  89.292  32.609  1.00  0.00           H  
HETATM 3317  H7  V00 B 203      57.907  90.439  33.772  1.00  0.00           H  
HETATM 3318  H8  V00 B 203      59.062  88.670  34.715  1.00  0.00           H  
HETATM 3319  H9  V00 B 203      57.583  88.722  35.663  1.00  0.00           H  
HETATM 3320  H10 V00 B 203      57.586  87.509  34.475  1.00  0.00           H  
HETATM 3321  C1  V00 B 204      87.966  46.293  53.505  1.00  0.00           C  
HETATM 3322  C2  V00 B 204      88.060  45.253  52.393  1.00  0.00           C  
HETATM 3323  O1  V00 B 204      88.965  45.636  51.403  1.00  0.00           O  
HETATM 3324  C3  V00 B 204      89.218  44.416  50.605  1.00  0.00           C  
HETATM 3325  C4  V00 B 204      89.918  44.781  49.311  1.00  0.00           C  
HETATM 3326  H1  V00 B 204      87.226  45.852  54.224  1.00  0.00           H  
HETATM 3327  H2  V00 B 204      87.533  47.166  53.005  1.00  0.00           H  
HETATM 3328  H3  V00 B 204      88.929  46.523  53.890  1.00  0.00           H  
HETATM 3329  H4  V00 B 204      87.089  45.117  51.933  1.00  0.00           H  
HETATM 3330  H5  V00 B 204      88.382  44.334  52.877  1.00  0.00           H  
HETATM 3331  H6  V00 B 204      89.723  43.744  51.234  1.00  0.00           H  
HETATM 3332  H7  V00 B 204      88.265  43.949  50.366  1.00  0.00           H  
HETATM 3333  H8  V00 B 204      89.382  45.686  48.941  1.00  0.00           H  
HETATM 3334  H9  V00 B 204      90.955  45.081  49.372  1.00  0.00           H  
HETATM 3335  H10 V00 B 204      89.856  43.947  48.697  1.00  0.00           H  
HETATM 3336  C1  V00 B 205      29.802  46.748  78.603  1.00  0.00           C  
HETATM 3337  C2  V00 B 205      30.899  46.628  77.563  1.00  0.00           C  
HETATM 3338  O1  V00 B 205      31.640  45.432  77.904  1.00  0.00           O  
HETATM 3339  C3  V00 B 205      32.957  45.322  77.349  1.00  0.00           C  
HETATM 3340  C4  V00 B 205      33.169  43.838  77.070  1.00  0.00           C  
HETATM 3341  H1  V00 B 205      30.309  47.012  79.526  1.00  0.00           H  
HETATM 3342  H2  V00 B 205      29.180  45.852  78.616  1.00  0.00           H  
HETATM 3343  H3  V00 B 205      29.145  47.616  78.339  1.00  0.00           H  
HETATM 3344  H4  V00 B 205      31.526  47.544  77.612  1.00  0.00           H  
HETATM 3345  H5  V00 B 205      30.498  46.620  76.541  1.00  0.00           H  
HETATM 3346  H6  V00 B 205      33.048  45.954  76.400  1.00  0.00           H  
HETATM 3347  H7  V00 B 205      33.620  45.681  78.086  1.00  0.00           H  
HETATM 3348  H8  V00 B 205      32.341  43.447  76.397  1.00  0.00           H  
HETATM 3349  H9  V00 B 205      33.986  43.832  76.341  1.00  0.00           H  
HETATM 3350  H10 V00 B 205      33.154  43.100  77.882  1.00  0.00           H  
HETATM 3351  C1  V00 B 206      -0.687  77.079  25.301  1.00  0.00           C  
HETATM 3352  C2  V00 B 206       0.311  77.952  24.615  1.00  0.00           C  
HETATM 3353  O1  V00 B 206       0.674  79.014  25.463  1.00  0.00           O  
HETATM 3354  C3  V00 B 206       1.432  80.024  24.918  1.00  0.00           C  
HETATM 3355  C4  V00 B 206       2.888  79.473  24.934  1.00  0.00           C  
HETATM 3356  H1  V00 B 206      -1.639  77.591  25.240  1.00  0.00           H  
HETATM 3357  H2  V00 B 206      -0.539  76.812  26.351  1.00  0.00           H  
HETATM 3358  H3  V00 B 206      -0.742  76.279  24.592  1.00  0.00           H  
HETATM 3359  H4  V00 B 206       0.017  78.175  23.544  1.00  0.00           H  
HETATM 3360  H5  V00 B 206       1.253  77.491  24.520  1.00  0.00           H  
HETATM 3361  H6  V00 B 206       1.120  80.369  23.906  1.00  0.00           H  
HETATM 3362  H7  V00 B 206       1.414  80.863  25.567  1.00  0.00           H  
HETATM 3363  H8  V00 B 206       3.553  80.335  24.964  1.00  0.00           H  
HETATM 3364  H9  V00 B 206       2.955  78.824  25.828  1.00  0.00           H  
HETATM 3365  H10 V00 B 206       3.014  79.008  23.981  1.00  0.00           H  
HETATM 3366  C1  V00 B 207      14.421  87.324  34.416  1.00  0.00           C  
HETATM 3367  C2  V00 B 207      13.146  87.945  34.823  1.00  0.00           C  
HETATM 3368  O1  V00 B 207      12.738  87.309  36.055  1.00  0.00           O  
HETATM 3369  C3  V00 B 207      11.515  87.802  36.546  1.00  0.00           C  
HETATM 3370  C4  V00 B 207      11.613  88.406  37.971  1.00  0.00           C  
HETATM 3371  H1  V00 B 207      14.831  87.825  33.524  1.00  0.00           H  
HETATM 3372  H2  V00 B 207      14.357  86.262  34.174  1.00  0.00           H  
HETATM 3373  H3  V00 B 207      15.221  87.476  35.097  1.00  0.00           H  
HETATM 3374  H4  V00 B 207      12.328  87.876  34.052  1.00  0.00           H  
HETATM 3375  H5  V00 B 207      13.388  88.983  35.080  1.00  0.00           H  
HETATM 3376  H6  V00 B 207      11.150  88.594  35.936  1.00  0.00           H  
HETATM 3377  H7  V00 B 207      10.780  87.018  36.443  1.00  0.00           H  
HETATM 3378  H8  V00 B 207      10.688  88.452  38.462  1.00  0.00           H  
HETATM 3379  H9  V00 B 207      12.190  87.704  38.600  1.00  0.00           H  
HETATM 3380  H10 V00 B 207      11.924  89.491  37.954  1.00  0.00           H  
HETATM 3381  C1  V00 B 208      46.981  80.969   9.862  1.00  0.00           C  
HETATM 3382  C2  V00 B 208      46.483  80.717  11.317  1.00  0.00           C  
HETATM 3383  O1  V00 B 208      47.629  80.425  12.147  1.00  0.00           O  
HETATM 3384  C3  V00 B 208      47.127  79.823  13.380  1.00  0.00           C  
HETATM 3385  C4  V00 B 208      48.295  79.846  14.380  1.00  0.00           C  
HETATM 3386  H1  V00 B 208      47.333  81.978   9.717  1.00  0.00           H  
HETATM 3387  H2  V00 B 208      46.246  80.670   9.128  1.00  0.00           H  
HETATM 3388  H3  V00 B 208      47.839  80.247   9.681  1.00  0.00           H  
HETATM 3389  H4  V00 B 208      45.805  79.845  11.191  1.00  0.00           H  
HETATM 3390  H5  V00 B 208      45.887  81.594  11.701  1.00  0.00           H  
HETATM 3391  H6  V00 B 208      46.174  80.246  13.818  1.00  0.00           H  
HETATM 3392  H7  V00 B 208      47.045  78.732  13.123  1.00  0.00           H  
HETATM 3393  H8  V00 B 208      49.235  79.646  13.825  1.00  0.00           H  
HETATM 3394  H9  V00 B 208      48.380  80.699  14.969  1.00  0.00           H  
HETATM 3395  H10 V00 B 208      48.149  79.007  15.022  1.00  0.00           H  
HETATM 3396  C1  V00 B 209      93.309  75.539  48.494  1.00  0.00           C  
HETATM 3397  C2  V00 B 209      93.418  74.047  48.895  1.00  0.00           C  
HETATM 3398  O1  V00 B 209      93.674  74.088  50.353  1.00  0.00           O  
HETATM 3399  C3  V00 B 209      93.952  72.826  50.994  1.00  0.00           C  
HETATM 3400  C4  V00 B 209      94.313  73.088  52.401  1.00  0.00           C  
HETATM 3401  H1  V00 B 209      93.552  75.707  47.410  1.00  0.00           H  
HETATM 3402  H2  V00 B 209      94.041  76.079  49.126  1.00  0.00           H  
HETATM 3403  H3  V00 B 209      92.362  76.077  48.670  1.00  0.00           H  
HETATM 3404  H4  V00 B 209      94.267  73.534  48.363  1.00  0.00           H  
HETATM 3405  H5  V00 B 209      92.446  73.607  48.551  1.00  0.00           H  
HETATM 3406  H6  V00 B 209      92.995  72.345  51.030  1.00  0.00           H  
HETATM 3407  H7  V00 B 209      94.674  72.263  50.423  1.00  0.00           H  
HETATM 3408  H8  V00 B 209      95.175  73.735  52.490  1.00  0.00           H  
HETATM 3409  H9  V00 B 209      93.460  73.541  52.934  1.00  0.00           H  
HETATM 3410  H10 V00 B 209      94.567  72.143  52.859  1.00  0.00           H  
HETATM 3411  C1  V00 B 210      76.525  83.278  83.029  1.00  0.00           C  
HETATM 3412  C2  V00 B 210      77.062  82.661  84.308  1.00  0.00           C  
HETATM 3413  O1  V00 B 210      78.468  82.888  84.280  1.00  0.00           O  
HETATM 3414  C3  V00 B 210      79.134  82.542  85.552  1.00  0.00           C  
HETATM 3415  C4  V00 B 210      80.391  81.709  85.165  1.00  0.00           C  
HETATM 3416  H1  V00 B 210      75.447  83.285  83.052  1.00  0.00           H  
HETATM 3417  H2  V00 B 210      76.964  82.763  82.242  1.00  0.00           H  
HETATM 3418  H3  V00 B 210      76.798  84.354  83.033  1.00  0.00           H  
HETATM 3419  H4  V00 B 210      76.921  81.579  84.328  1.00  0.00           H  
HETATM 3420  H5  V00 B 210      76.581  83.156  85.181  1.00  0.00           H  
HETATM 3421  H6  V00 B 210      79.499  83.422  86.010  1.00  0.00           H  
HETATM 3422  H7  V00 B 210      78.552  81.967  86.260  1.00  0.00           H  
HETATM 3423  H8  V00 B 210      81.162  81.572  85.970  1.00  0.00           H  
HETATM 3424  H9  V00 B 210      80.251  80.729  84.731  1.00  0.00           H  
HETATM 3425  H10 V00 B 210      80.981  82.282  84.382  1.00  0.00           H  
HETATM 3426  C1  V00 B 211      48.228  85.565  83.451  1.00  0.00           C  
HETATM 3427  C2  V00 B 211      48.074  85.715  84.898  1.00  0.00           C  
HETATM 3428  O1  V00 B 211      49.266  85.452  85.576  1.00  0.00           O  
HETATM 3429  C3  V00 B 211      49.317  85.741  86.961  1.00  0.00           C  
HETATM 3430  C4  V00 B 211      49.904  87.097  87.330  1.00  0.00           C  
HETATM 3431  H1  V00 B 211      48.443  84.519  83.153  1.00  0.00           H  
HETATM 3432  H2  V00 B 211      49.113  86.187  83.108  1.00  0.00           H  
HETATM 3433  H3  V00 B 211      47.361  85.994  82.906  1.00  0.00           H  
HETATM 3434  H4  V00 B 211      47.233  84.993  85.131  1.00  0.00           H  
HETATM 3435  H5  V00 B 211      47.652  86.671  85.130  1.00  0.00           H  
HETATM 3436  H6  V00 B 211      48.297  85.590  87.337  1.00  0.00           H  
HETATM 3437  H7  V00 B 211      49.939  85.014  87.418  1.00  0.00           H  
HETATM 3438  H8  V00 B 211      49.502  87.821  86.698  1.00  0.00           H  
HETATM 3439  H9  V00 B 211      49.790  87.385  88.366  1.00  0.00           H  
HETATM 3440  H10 V00 B 211      50.960  87.085  87.160  1.00  0.00           H  
HETATM 3441  C1  V00 B 212       5.771  12.700  44.600  1.00  0.00           C  
HETATM 3442  C2  V00 B 212       4.658  11.686  44.896  1.00  0.00           C  
HETATM 3443  O1  V00 B 212       4.446  11.773  46.363  1.00  0.00           O  
HETATM 3444  C3  V00 B 212       3.287  10.955  46.773  1.00  0.00           C  
HETATM 3445  C4  V00 B 212       2.855  11.206  48.204  1.00  0.00           C  
HETATM 3446  H1  V00 B 212       6.727  12.356  45.100  1.00  0.00           H  
HETATM 3447  H2  V00 B 212       5.483  13.710  44.994  1.00  0.00           H  
HETATM 3448  H3  V00 B 212       5.923  12.677  43.539  1.00  0.00           H  
HETATM 3449  H4  V00 B 212       4.874  10.669  44.611  1.00  0.00           H  
HETATM 3450  H5  V00 B 212       3.743  11.977  44.326  1.00  0.00           H  
HETATM 3451  H6  V00 B 212       2.428  11.096  46.126  1.00  0.00           H  
HETATM 3452  H7  V00 B 212       3.457   9.858  46.641  1.00  0.00           H  
HETATM 3453  H8  V00 B 212       3.735  11.368  48.824  1.00  0.00           H  
HETATM 3454  H9  V00 B 212       2.270  12.101  48.225  1.00  0.00           H  
HETATM 3455  H10 V00 B 212       2.253  10.341  48.539  1.00  0.00           H  
HETATM 3456  C1  V00 B 213      78.566  88.443  22.080  1.00  0.00           C  
HETATM 3457  C2  V00 B 213      79.343  87.608  21.119  1.00  0.00           C  
HETATM 3458  O1  V00 B 213      78.796  87.775  19.841  1.00  0.00           O  
HETATM 3459  C3  V00 B 213      79.641  88.522  18.933  1.00  0.00           C  
HETATM 3460  C4  V00 B 213      78.844  88.725  17.729  1.00  0.00           C  
HETATM 3461  H1  V00 B 213      79.203  88.565  22.975  1.00  0.00           H  
HETATM 3462  H2  V00 B 213      77.593  87.969  22.422  1.00  0.00           H  
HETATM 3463  H3  V00 B 213      78.414  89.518  21.757  1.00  0.00           H  
HETATM 3464  H4  V00 B 213      79.252  86.599  21.435  1.00  0.00           H  
HETATM 3465  H5  V00 B 213      80.347  87.968  21.211  1.00  0.00           H  
HETATM 3466  H6  V00 B 213      79.797  89.511  19.371  1.00  0.00           H  
HETATM 3467  H7  V00 B 213      80.613  88.127  18.678  1.00  0.00           H  
HETATM 3468  H8  V00 B 213      78.369  87.803  17.366  1.00  0.00           H  
HETATM 3469  H9  V00 B 213      78.031  89.409  18.028  1.00  0.00           H  
HETATM 3470  H10 V00 B 213      79.429  89.026  16.827  1.00  0.00           H  
HETATM 3471  C1  V00 B 214      83.312  68.605   7.832  1.00  0.00           C  
HETATM 3472  C2  V00 B 214      82.750  68.155   6.476  1.00  0.00           C  
HETATM 3473  O1  V00 B 214      82.145  69.283   5.864  1.00  0.00           O  
HETATM 3474  C3  V00 B 214      82.075  69.137   4.399  1.00  0.00           C  
HETATM 3475  C4  V00 B 214      81.030  70.060   3.894  1.00  0.00           C  
HETATM 3476  H1  V00 B 214      84.058  69.391   7.604  1.00  0.00           H  
HETATM 3477  H2  V00 B 214      83.709  67.771   8.379  1.00  0.00           H  
HETATM 3478  H3  V00 B 214      82.541  69.051   8.443  1.00  0.00           H  
HETATM 3479  H4  V00 B 214      82.000  67.371   6.714  1.00  0.00           H  
HETATM 3480  H5  V00 B 214      83.657  67.747   5.828  1.00  0.00           H  
HETATM 3481  H6  V00 B 214      83.016  69.410   4.093  1.00  0.00           H  
HETATM 3482  H7  V00 B 214      81.837  68.203   4.023  1.00  0.00           H  
HETATM 3483  H8  V00 B 214      80.089  69.721   4.312  1.00  0.00           H  
HETATM 3484  H9  V00 B 214      81.118  71.071   4.231  1.00  0.00           H  
HETATM 3485  H10 V00 B 214      80.868  70.130   2.836  1.00  0.00           H  
HETATM 3486  C1  V00 B 215      28.301  88.680  29.676  1.00  0.00           C  
HETATM 3487  C2  V00 B 215      28.522  88.158  28.313  1.00  0.00           C  
HETATM 3488  O1  V00 B 215      28.234  89.264  27.403  1.00  0.00           O  
HETATM 3489  C3  V00 B 215      29.449  89.585  26.620  1.00  0.00           C  
HETATM 3490  C4  V00 B 215      29.030  90.503  25.538  1.00  0.00           C  
HETATM 3491  H1  V00 B 215      28.931  89.569  29.910  1.00  0.00           H  
HETATM 3492  H2  V00 B 215      28.643  87.957  30.404  1.00  0.00           H  
HETATM 3493  H3  V00 B 215      27.264  88.878  29.911  1.00  0.00           H  
HETATM 3494  H4  V00 B 215      27.768  87.338  28.142  1.00  0.00           H  
HETATM 3495  H5  V00 B 215      29.489  87.721  28.338  1.00  0.00           H  
HETATM 3496  H6  V00 B 215      30.063  90.059  27.432  1.00  0.00           H  
HETATM 3497  H7  V00 B 215      29.962  88.672  26.282  1.00  0.00           H  
HETATM 3498  H8  V00 B 215      28.453  89.891  24.809  1.00  0.00           H  
HETATM 3499  H9  V00 B 215      28.454  91.395  25.841  1.00  0.00           H  
HETATM 3500  H10 V00 B 215      29.935  90.894  25.095  1.00  0.00           H  
HETATM 3501  C1  V00 B 216      14.238  21.966  26.861  1.00  0.00           C  
HETATM 3502  C2  V00 B 216      15.490  21.849  26.074  1.00  0.00           C  
HETATM 3503  O1  V00 B 216      15.692  20.654  25.309  1.00  0.00           O  
HETATM 3504  C3  V00 B 216      16.097  19.515  26.058  1.00  0.00           C  
HETATM 3505  C4  V00 B 216      17.621  19.604  26.218  1.00  0.00           C  
HETATM 3506  H1  V00 B 216      14.255  22.950  27.404  1.00  0.00           H  
HETATM 3507  H2  V00 B 216      14.187  21.093  27.523  1.00  0.00           H  
HETATM 3508  H3  V00 B 216      13.386  21.891  26.148  1.00  0.00           H  
HETATM 3509  H4  V00 B 216      16.357  22.026  26.786  1.00  0.00           H  
HETATM 3510  H5  V00 B 216      15.598  22.642  25.293  1.00  0.00           H  
HETATM 3511  H6  V00 B 216      15.644  19.388  26.991  1.00  0.00           H  
HETATM 3512  H7  V00 B 216      15.892  18.638  25.503  1.00  0.00           H  
HETATM 3513  H8  V00 B 216      17.957  20.482  26.814  1.00  0.00           H  
HETATM 3514  H9  V00 B 216      17.928  18.769  26.828  1.00  0.00           H  
HETATM 3515  H10 V00 B 216      18.138  19.717  25.193  1.00  0.00           H  
HETATM 3516  C1  V00 B 217      98.016  50.757  29.481  1.00  0.00           C  
HETATM 3517  C2  V00 B 217      99.108  50.127  28.620  1.00  0.00           C  
HETATM 3518  O1  V00 B 217      98.816  48.734  28.460  1.00  0.00           O  
HETATM 3519  C3  V00 B 217      99.707  48.184  27.528  1.00  0.00           C  
HETATM 3520  C4  V00 B 217      99.471  46.798  27.105  1.00  0.00           C  
HETATM 3521  H1  V00 B 217      97.069  50.333  29.095  1.00  0.00           H  
HETATM 3522  H2  V00 B 217      98.030  51.827  29.404  1.00  0.00           H  
HETATM 3523  H3  V00 B 217      98.076  50.341  30.474  1.00  0.00           H  
HETATM 3524  H4  V00 B 217     100.021  50.144  29.186  1.00  0.00           H  
HETATM 3525  H5  V00 B 217      99.172  50.579  27.568  1.00  0.00           H  
HETATM 3526  H6  V00 B 217      99.554  48.765  26.642  1.00  0.00           H  
HETATM 3527  H7  V00 B 217     100.782  48.373  27.760  1.00  0.00           H  
HETATM 3528  H8  V00 B 217      99.490  46.069  27.927  1.00  0.00           H  
HETATM 3529  H9  V00 B 217      98.446  46.708  26.852  1.00  0.00           H  
HETATM 3530  H10 V00 B 217     100.115  46.414  26.257  1.00  0.00           H  
HETATM 3531  C1  V00 B 218      14.919  56.652  40.828  1.00  0.00           C  
HETATM 3532  C2  V00 B 218      16.360  56.575  41.170  1.00  0.00           C  
HETATM 3533  O1  V00 B 218      17.071  56.042  40.036  1.00  0.00           O  
HETATM 3534  C3  V00 B 218      18.500  55.979  40.221  1.00  0.00           C  
HETATM 3535  C4  V00 B 218      19.122  56.005  38.842  1.00  0.00           C  
HETATM 3536  H1  V00 B 218      14.239  56.438  41.642  1.00  0.00           H  
HETATM 3537  H2  V00 B 218      14.795  55.879  40.070  1.00  0.00           H  
HETATM 3538  H3  V00 B 218      14.782  57.653  40.426  1.00  0.00           H  
HETATM 3539  H4  V00 B 218      16.529  55.855  42.018  1.00  0.00           H  
HETATM 3540  H5  V00 B 218      16.601  57.608  41.312  1.00  0.00           H  
HETATM 3541  H6  V00 B 218      18.866  56.820  40.774  1.00  0.00           H  
HETATM 3542  H7  V00 B 218      18.795  55.056  40.711  1.00  0.00           H  
HETATM 3543  H8  V00 B 218      19.196  57.046  38.564  1.00  0.00           H  
HETATM 3544  H9  V00 B 218      20.128  55.761  38.804  1.00  0.00           H  
HETATM 3545  H10 V00 B 218      18.556  55.441  38.109  1.00  0.00           H  
HETATM 3546  C1  V00 B 219      66.151  11.461  72.640  1.00  0.00           C  
HETATM 3547  C2  V00 B 219      67.413  11.230  73.456  1.00  0.00           C  
HETATM 3548  O1  V00 B 219      67.026  11.107  74.845  1.00  0.00           O  
HETATM 3549  C3  V00 B 219      68.004  11.539  75.763  1.00  0.00           C  
HETATM 3550  C4  V00 B 219      67.548  11.351  77.211  1.00  0.00           C  
HETATM 3551  H1  V00 B 219      65.641  12.408  72.981  1.00  0.00           H  
HETATM 3552  H2  V00 B 219      65.471  10.558  72.747  1.00  0.00           H  
HETATM 3553  H3  V00 B 219      66.417  11.733  71.611  1.00  0.00           H  
HETATM 3554  H4  V00 B 219      68.220  11.976  73.274  1.00  0.00           H  
HETATM 3555  H5  V00 B 219      67.773  10.272  73.117  1.00  0.00           H  
HETATM 3556  H6  V00 B 219      68.977  11.065  75.548  1.00  0.00           H  
HETATM 3557  H7  V00 B 219      68.256  12.611  75.667  1.00  0.00           H  
HETATM 3558  H8  V00 B 219      68.218  11.888  77.896  1.00  0.00           H  
HETATM 3559  H9  V00 B 219      66.641  11.804  77.388  1.00  0.00           H  
HETATM 3560  H10 V00 B 219      67.510  10.285  77.472  1.00  0.00           H  
HETATM 3561  C1  V00 B 220      17.905  27.162  11.456  1.00  0.00           C  
HETATM 3562  C2  V00 B 220      17.859  28.378  10.512  1.00  0.00           C  
HETATM 3563  O1  V00 B 220      18.252  29.542  11.292  1.00  0.00           O  
HETATM 3564  C3  V00 B 220      18.123  30.777  10.477  1.00  0.00           C  
HETATM 3565  C4  V00 B 220      19.265  30.929   9.422  1.00  0.00           C  
HETATM 3566  H1  V00 B 220      17.284  27.344  12.312  1.00  0.00           H  
HETATM 3567  H2  V00 B 220      18.918  26.820  11.687  1.00  0.00           H  
HETATM 3568  H3  V00 B 220      17.314  26.376  10.954  1.00  0.00           H  
HETATM 3569  H4  V00 B 220      16.890  28.594  10.130  1.00  0.00           H  
HETATM 3570  H5  V00 B 220      18.550  28.222   9.665  1.00  0.00           H  
HETATM 3571  H6  V00 B 220      17.160  30.770  10.018  1.00  0.00           H  
HETATM 3572  H7  V00 B 220      18.242  31.610  11.147  1.00  0.00           H  
HETATM 3573  H8  V00 B 220      19.330  31.924   8.916  1.00  0.00           H  
HETATM 3574  H9  V00 B 220      20.239  30.914   9.952  1.00  0.00           H  
HETATM 3575  H10 V00 B 220      19.270  30.089   8.712  1.00  0.00           H  
HETATM 3576  C1  V00 B 221      33.456  50.088  94.655  1.00  0.00           C  
HETATM 3577  C2  V00 B 221      33.970  51.440  94.092  1.00  0.00           C  
HETATM 3578  O1  V00 B 221      35.389  51.615  94.152  1.00  0.00           O  
HETATM 3579  C3  V00 B 221      35.870  52.892  93.828  1.00  0.00           C  
HETATM 3580  C4  V00 B 221      37.431  52.669  93.747  1.00  0.00           C  
HETATM 3581  H1  V00 B 221      33.967  49.913  95.568  1.00  0.00           H  
HETATM 3582  H2  V00 B 221      33.733  49.307  93.945  1.00  0.00           H  
HETATM 3583  H3  V00 B 221      32.379  50.098  94.849  1.00  0.00           H  
HETATM 3584  H4  V00 B 221      33.423  52.123  94.712  1.00  0.00           H  
HETATM 3585  H5  V00 B 221      33.550  51.632  93.044  1.00  0.00           H  
HETATM 3586  H6  V00 B 221      35.451  53.064  92.826  1.00  0.00           H  
HETATM 3587  H7  V00 B 221      35.546  53.704  94.559  1.00  0.00           H  
HETATM 3588  H8  V00 B 221      37.638  51.996  92.961  1.00  0.00           H  
HETATM 3589  H9  V00 B 221      37.927  53.577  93.402  1.00  0.00           H  
HETATM 3590  H10 V00 B 221      37.796  52.431  94.769  1.00  0.00           H  
HETATM 3591  C1  V00 B 222      69.426  93.088  31.046  1.00  0.00           C  
HETATM 3592  C2  V00 B 222      70.440  92.139  31.589  1.00  0.00           C  
HETATM 3593  O1  V00 B 222      71.069  92.790  32.697  1.00  0.00           O  
HETATM 3594  C3  V00 B 222      72.362  92.255  32.931  1.00  0.00           C  
HETATM 3595  C4  V00 B 222      72.909  93.120  34.072  1.00  0.00           C  
HETATM 3596  H1  V00 B 222      68.601  93.237  31.779  1.00  0.00           H  
HETATM 3597  H2  V00 B 222      69.116  92.603  30.096  1.00  0.00           H  
HETATM 3598  H3  V00 B 222      69.900  94.054  30.788  1.00  0.00           H  
HETATM 3599  H4  V00 B 222      71.194  91.775  30.824  1.00  0.00           H  
HETATM 3600  H5  V00 B 222      70.000  91.183  31.944  1.00  0.00           H  
HETATM 3601  H6  V00 B 222      72.282  91.152  33.121  1.00  0.00           H  
HETATM 3602  H7  V00 B 222      72.939  92.518  32.037  1.00  0.00           H  
HETATM 3603  H8  V00 B 222      73.707  92.498  34.546  1.00  0.00           H  
HETATM 3604  H9  V00 B 222      73.273  94.031  33.684  1.00  0.00           H  
HETATM 3605  H10 V00 B 222      72.118  93.348  34.749  1.00  0.00           H  
HETATM 3606  C1  V00 B 223      55.157  45.025  43.754  1.00  0.00           C  
HETATM 3607  C2  V00 B 223      56.470  45.361  44.414  1.00  0.00           C  
HETATM 3608  O1  V00 B 223      56.283  46.423  45.394  1.00  0.00           O  
HETATM 3609  C3  V00 B 223      57.593  46.998  45.654  1.00  0.00           C  
HETATM 3610  C4  V00 B 223      57.433  47.661  47.017  1.00  0.00           C  
HETATM 3611  H1  V00 B 223      55.212  44.162  43.157  1.00  0.00           H  
HETATM 3612  H2  V00 B 223      54.737  45.828  43.077  1.00  0.00           H  
HETATM 3613  H3  V00 B 223      54.414  44.853  44.480  1.00  0.00           H  
HETATM 3614  H4  V00 B 223      57.266  45.479  43.718  1.00  0.00           H  
HETATM 3615  H5  V00 B 223      56.772  44.483  44.996  1.00  0.00           H  
HETATM 3616  H6  V00 B 223      58.431  46.279  45.817  1.00  0.00           H  
HETATM 3617  H7  V00 B 223      57.856  47.828  44.936  1.00  0.00           H  
HETATM 3618  H8  V00 B 223      57.227  46.853  47.764  1.00  0.00           H  
HETATM 3619  H9  V00 B 223      58.365  48.146  47.280  1.00  0.00           H  
HETATM 3620  H10 V00 B 223      56.625  48.395  46.941  1.00  0.00           H  
HETATM 3621  C1  V00 B 224       2.889  51.868  94.524  1.00  0.00           C  
HETATM 3622  C2  V00 B 224       3.175  52.992  95.471  1.00  0.00           C  
HETATM 3623  O1  V00 B 224       2.419  54.093  95.079  1.00  0.00           O  
HETATM 3624  C3  V00 B 224       2.641  55.219  95.884  1.00  0.00           C  
HETATM 3625  C4  V00 B 224       1.750  56.319  95.432  1.00  0.00           C  
HETATM 3626  H1  V00 B 224       3.055  52.198  93.510  1.00  0.00           H  
HETATM 3627  H2  V00 B 224       1.843  51.651  94.616  1.00  0.00           H  
HETATM 3628  H3  V00 B 224       3.477  50.961  94.742  1.00  0.00           H  
HETATM 3629  H4  V00 B 224       4.227  53.361  95.443  1.00  0.00           H  
HETATM 3630  H5  V00 B 224       2.890  52.702  96.523  1.00  0.00           H  
HETATM 3631  H6  V00 B 224       2.365  55.038  96.956  1.00  0.00           H  
HETATM 3632  H7  V00 B 224       3.667  55.514  95.908  1.00  0.00           H  
HETATM 3633  H8  V00 B 224       1.492  57.013  96.237  1.00  0.00           H  
HETATM 3634  H9  V00 B 224       2.134  56.809  94.558  1.00  0.00           H  
HETATM 3635  H10 V00 B 224       0.826  55.777  95.250  1.00  0.00           H  
HETATM 3636  C1  V00 B 225      58.044  24.551  59.495  1.00  0.00           C  
HETATM 3637  C2  V00 B 225      58.191  23.210  60.216  1.00  0.00           C  
HETATM 3638  O1  V00 B 225      57.084  23.021  61.087  1.00  0.00           O  
HETATM 3639  C3  V00 B 225      56.411  21.770  60.988  1.00  0.00           C  
HETATM 3640  C4  V00 B 225      55.424  21.639  62.101  1.00  0.00           C  
HETATM 3641  H1  V00 B 225      58.844  24.607  58.751  1.00  0.00           H  
HETATM 3642  H2  V00 B 225      58.043  25.333  60.235  1.00  0.00           H  
HETATM 3643  H3  V00 B 225      57.144  24.546  58.892  1.00  0.00           H  
HETATM 3644  H4  V00 B 225      59.047  23.152  60.859  1.00  0.00           H  
HETATM 3645  H5  V00 B 225      58.401  22.403  59.519  1.00  0.00           H  
HETATM 3646  H6  V00 B 225      55.848  21.660  60.007  1.00  0.00           H  
HETATM 3647  H7  V00 B 225      57.116  20.954  61.082  1.00  0.00           H  
HETATM 3648  H8  V00 B 225      54.617  22.388  62.064  1.00  0.00           H  
HETATM 3649  H9  V00 B 225      55.026  20.645  62.096  1.00  0.00           H  
HETATM 3650  H10 V00 B 225      55.884  21.698  63.090  1.00  0.00           H  
HETATM 3651  C1  V00 B 226      73.080  39.636   4.491  1.00  0.00           C  
HETATM 3652  C2  V00 B 226      73.680  40.649   3.500  1.00  0.00           C  
HETATM 3653  O1  V00 B 226      73.402  42.034   3.840  1.00  0.00           O  
HETATM 3654  C3  V00 B 226      73.774  42.941   2.806  1.00  0.00           C  
HETATM 3655  C4  V00 B 226      73.252  44.358   3.122  1.00  0.00           C  
HETATM 3656  H1  V00 B 226      71.975  39.683   4.451  1.00  0.00           H  
HETATM 3657  H2  V00 B 226      73.394  39.941   5.473  1.00  0.00           H  
HETATM 3658  H3  V00 B 226      73.374  38.622   4.260  1.00  0.00           H  
HETATM 3659  H4  V00 B 226      73.107  40.428   2.542  1.00  0.00           H  
HETATM 3660  H5  V00 B 226      74.794  40.601   3.443  1.00  0.00           H  
HETATM 3661  H6  V00 B 226      74.893  42.891   2.665  1.00  0.00           H  
HETATM 3662  H7  V00 B 226      73.591  42.510   1.757  1.00  0.00           H  
HETATM 3663  H8  V00 B 226      72.163  44.274   3.199  1.00  0.00           H  
HETATM 3664  H9  V00 B 226      73.655  44.656   4.120  1.00  0.00           H  
HETATM 3665  H10 V00 B 226      73.618  45.056   2.386  1.00  0.00           H  
HETATM 3666  C1  V00 B 227      38.121  93.254  49.733  1.00  0.00           C  
HETATM 3667  C2  V00 B 227      37.835  93.317  48.191  1.00  0.00           C  
HETATM 3668  O1  V00 B 227      37.743  91.988  47.605  1.00  0.00           O  
HETATM 3669  C3  V00 B 227      37.109  91.962  46.361  1.00  0.00           C  
HETATM 3670  C4  V00 B 227      36.972  90.572  45.788  1.00  0.00           C  
HETATM 3671  H1  V00 B 227      37.408  92.586  50.292  1.00  0.00           H  
HETATM 3672  H2  V00 B 227      38.055  94.251  50.176  1.00  0.00           H  
HETATM 3673  H3  V00 B 227      39.118  92.902  49.972  1.00  0.00           H  
HETATM 3674  H4  V00 B 227      38.724  93.837  47.819  1.00  0.00           H  
HETATM 3675  H5  V00 B 227      36.910  93.869  48.026  1.00  0.00           H  
HETATM 3676  H6  V00 B 227      36.102  92.242  46.518  1.00  0.00           H  
HETATM 3677  H7  V00 B 227      37.726  92.634  45.726  1.00  0.00           H  
HETATM 3678  H8  V00 B 227      36.587  89.845  46.510  1.00  0.00           H  
HETATM 3679  H9  V00 B 227      36.238  90.674  44.931  1.00  0.00           H  
HETATM 3680  H10 V00 B 227      37.880  90.193  45.365  1.00  0.00           H  
HETATM 3681  C1  V00 B 228      51.756  62.021  62.791  1.00  0.00           C  
HETATM 3682  C2  V00 B 228      51.252  63.370  63.329  1.00  0.00           C  
HETATM 3683  O1  V00 B 228      50.310  63.228  64.355  1.00  0.00           O  
HETATM 3684  C3  V00 B 228      49.276  64.145  64.360  1.00  0.00           C  
HETATM 3685  C4  V00 B 228      48.560  64.175  65.724  1.00  0.00           C  
HETATM 3686  H1  V00 B 228      52.423  61.590  63.532  1.00  0.00           H  
HETATM 3687  H2  V00 B 228      52.319  62.192  61.865  1.00  0.00           H  
HETATM 3688  H3  V00 B 228      50.944  61.367  62.586  1.00  0.00           H  
HETATM 3689  H4  V00 B 228      50.742  63.986  62.534  1.00  0.00           H  
HETATM 3690  H5  V00 B 228      52.064  63.999  63.646  1.00  0.00           H  
HETATM 3691  H6  V00 B 228      49.623  65.202  64.163  1.00  0.00           H  
HETATM 3692  H7  V00 B 228      48.537  63.852  63.574  1.00  0.00           H  
HETATM 3693  H8  V00 B 228      49.403  64.375  66.446  1.00  0.00           H  
HETATM 3694  H9  V00 B 228      47.906  65.062  65.868  1.00  0.00           H  
HETATM 3695  H10 V00 B 228      48.069  63.240  65.983  1.00  0.00           H  
HETATM 3696  C1  V00 B 229      87.048  74.550  75.341  1.00  0.00           C  
HETATM 3697  C2  V00 B 229      85.754  75.147  74.786  1.00  0.00           C  
HETATM 3698  O1  V00 B 229      85.871  75.371  73.355  1.00  0.00           O  
HETATM 3699  C3  V00 B 229      85.766  76.669  72.939  1.00  0.00           C  
HETATM 3700  C4  V00 B 229      85.770  76.869  71.457  1.00  0.00           C  
HETATM 3701  H1  V00 B 229      87.156  74.666  76.448  1.00  0.00           H  
HETATM 3702  H2  V00 B 229      87.822  75.272  74.921  1.00  0.00           H  
HETATM 3703  H3  V00 B 229      87.248  73.547  74.929  1.00  0.00           H  
HETATM 3704  H4  V00 B 229      85.584  76.078  75.340  1.00  0.00           H  
HETATM 3705  H5  V00 B 229      85.041  74.329  74.899  1.00  0.00           H  
HETATM 3706  H6  V00 B 229      84.886  77.051  73.370  1.00  0.00           H  
HETATM 3707  H7  V00 B 229      86.708  77.210  73.209  1.00  0.00           H  
HETATM 3708  H8  V00 B 229      84.879  76.325  71.104  1.00  0.00           H  
HETATM 3709  H9  V00 B 229      85.858  77.819  71.149  1.00  0.00           H  
HETATM 3710  H10 V00 B 229      86.572  76.305  71.079  1.00  0.00           H  
HETATM 3711  C1  V00 B 230      66.067  83.914  34.418  1.00  0.00           C  
HETATM 3712  C2  V00 B 230      67.262  84.095  35.359  1.00  0.00           C  
HETATM 3713  O1  V00 B 230      68.134  82.903  35.175  1.00  0.00           O  
HETATM 3714  C3  V00 B 230      67.774  81.858  35.999  1.00  0.00           C  
HETATM 3715  C4  V00 B 230      68.544  80.641  35.543  1.00  0.00           C  
HETATM 3716  H1  V00 B 230      66.365  83.649  33.418  1.00  0.00           H  
HETATM 3717  H2  V00 B 230      65.491  84.816  34.482  1.00  0.00           H  
HETATM 3718  H3  V00 B 230      65.420  83.051  34.848  1.00  0.00           H  
HETATM 3719  H4  V00 B 230      66.944  84.150  36.352  1.00  0.00           H  
HETATM 3720  H5  V00 B 230      67.728  85.001  35.044  1.00  0.00           H  
HETATM 3721  H6  V00 B 230      67.824  82.101  37.037  1.00  0.00           H  
HETATM 3722  H7  V00 B 230      66.767  81.605  35.721  1.00  0.00           H  
HETATM 3723  H8  V00 B 230      69.575  80.791  35.410  1.00  0.00           H  
HETATM 3724  H9  V00 B 230      68.457  79.834  36.345  1.00  0.00           H  
HETATM 3725  H10 V00 B 230      68.110  80.335  34.589  1.00  0.00           H  
HETATM 3726  C1  V00 B 231      47.163  41.654  32.309  1.00  0.00           C  
HETATM 3727  C2  V00 B 231      46.902  40.279  31.681  1.00  0.00           C  
HETATM 3728  O1  V00 B 231      47.550  40.236  30.392  1.00  0.00           O  
HETATM 3729  C3  V00 B 231      47.164  39.021  29.710  1.00  0.00           C  
HETATM 3730  C4  V00 B 231      47.873  38.944  28.369  1.00  0.00           C  
HETATM 3731  H1  V00 B 231      46.888  42.385  31.556  1.00  0.00           H  
HETATM 3732  H2  V00 B 231      48.207  41.693  32.620  1.00  0.00           H  
HETATM 3733  H3  V00 B 231      46.598  41.548  33.239  1.00  0.00           H  
HETATM 3734  H4  V00 B 231      45.848  40.130  31.525  1.00  0.00           H  
HETATM 3735  H5  V00 B 231      47.397  39.586  32.343  1.00  0.00           H  
HETATM 3736  H6  V00 B 231      47.434  38.163  30.308  1.00  0.00           H  
HETATM 3737  H7  V00 B 231      46.081  39.053  29.626  1.00  0.00           H  
HETATM 3738  H8  V00 B 231      47.702  39.906  27.910  1.00  0.00           H  
HETATM 3739  H9  V00 B 231      48.959  38.765  28.502  1.00  0.00           H  
HETATM 3740  H10 V00 B 231      47.534  38.099  27.726  1.00  0.00           H  
HETATM 3741  C1  V00 B 232      31.724  64.701  28.757  1.00  0.00           C  
HETATM 3742  C2  V00 B 232      30.819  65.806  28.399  1.00  0.00           C  
HETATM 3743  O1  V00 B 232      30.026  66.195  29.460  1.00  0.00           O  
HETATM 3744  C3  V00 B 232      28.914  67.000  29.016  1.00  0.00           C  
HETATM 3745  C4  V00 B 232      29.337  68.488  28.717  1.00  0.00           C  
HETATM 3746  H1  V00 B 232      32.615  64.611  28.072  1.00  0.00           H  
HETATM 3747  H2  V00 B 232      31.084  63.826  28.577  1.00  0.00           H  
HETATM 3748  H3  V00 B 232      32.054  64.748  29.803  1.00  0.00           H  
HETATM 3749  H4  V00 B 232      30.274  65.613  27.449  1.00  0.00           H  
HETATM 3750  H5  V00 B 232      31.464  66.576  28.065  1.00  0.00           H  
HETATM 3751  H6  V00 B 232      28.427  66.535  28.163  1.00  0.00           H  
HETATM 3752  H7  V00 B 232      28.182  67.002  29.845  1.00  0.00           H  
HETATM 3753  H8  V00 B 232      29.724  68.676  27.687  1.00  0.00           H  
HETATM 3754  H9  V00 B 232      28.469  69.134  28.932  1.00  0.00           H  
HETATM 3755  H10 V00 B 232      30.065  68.752  29.453  1.00  0.00           H  
HETATM 3756  C1  V00 B 233       2.747  65.637  90.107  1.00  0.00           C  
HETATM 3757  C2  V00 B 233       3.133  65.179  91.509  1.00  0.00           C  
HETATM 3758  O1  V00 B 233       2.708  66.155  92.457  1.00  0.00           O  
HETATM 3759  C3  V00 B 233       1.920  65.765  93.618  1.00  0.00           C  
HETATM 3760  C4  V00 B 233       0.440  66.167  93.501  1.00  0.00           C  
HETATM 3761  H1  V00 B 233       2.727  64.748  89.490  1.00  0.00           H  
HETATM 3762  H2  V00 B 233       3.551  66.257  89.658  1.00  0.00           H  
HETATM 3763  H3  V00 B 233       1.654  66.053  90.014  1.00  0.00           H  
HETATM 3764  H4  V00 B 233       4.229  65.127  91.567  1.00  0.00           H  
HETATM 3765  H5  V00 B 233       2.603  64.245  91.692  1.00  0.00           H  
HETATM 3766  H6  V00 B 233       1.911  64.716  93.814  1.00  0.00           H  
HETATM 3767  H7  V00 B 233       2.428  66.099  94.516  1.00  0.00           H  
HETATM 3768  H8  V00 B 233       0.115  66.555  94.425  1.00  0.00           H  
HETATM 3769  H9  V00 B 233       0.258  66.868  92.723  1.00  0.00           H  
HETATM 3770  H10 V00 B 233      -0.219  65.269  93.234  1.00  0.00           H  
HETATM 3771  C1  V00 B 234      50.477  43.586  62.732  1.00  0.00           C  
HETATM 3772  C2  V00 B 234      49.656  44.463  63.798  1.00  0.00           C  
HETATM 3773  O1  V00 B 234      50.114  45.789  63.733  1.00  0.00           O  
HETATM 3774  C3  V00 B 234      49.171  46.812  64.167  1.00  0.00           C  
HETATM 3775  C4  V00 B 234      49.747  48.134  63.770  1.00  0.00           C  
HETATM 3776  H1  V00 B 234      50.350  44.019  61.679  1.00  0.00           H  
HETATM 3777  H2  V00 B 234      50.126  42.460  62.694  1.00  0.00           H  
HETATM 3778  H3  V00 B 234      51.459  43.595  63.097  1.00  0.00           H  
HETATM 3779  H4  V00 B 234      49.793  44.113  64.853  1.00  0.00           H  
HETATM 3780  H5  V00 B 234      48.576  44.334  63.563  1.00  0.00           H  
HETATM 3781  H6  V00 B 234      48.169  46.723  63.692  1.00  0.00           H  
HETATM 3782  H7  V00 B 234      49.023  46.738  65.240  1.00  0.00           H  
HETATM 3783  H8  V00 B 234      49.708  48.398  62.690  1.00  0.00           H  
HETATM 3784  H9  V00 B 234      49.090  48.883  64.145  1.00  0.00           H  
HETATM 3785  H10 V00 B 234      50.758  48.145  64.212  1.00  0.00           H  
HETATM 3786  C1  V00 B 235      65.287  15.348   7.545  1.00  0.00           C  
HETATM 3787  C2  V00 B 235      66.790  15.662   7.664  1.00  0.00           C  
HETATM 3788  O1  V00 B 235      67.116  16.578   8.647  1.00  0.00           O  
HETATM 3789  C3  V00 B 235      68.492  16.927   8.699  1.00  0.00           C  
HETATM 3790  C4  V00 B 235      69.443  16.025   9.502  1.00  0.00           C  
HETATM 3791  H1  V00 B 235      65.184  14.649   6.718  1.00  0.00           H  
HETATM 3792  H2  V00 B 235      64.765  16.291   7.291  1.00  0.00           H  
HETATM 3793  H3  V00 B 235      64.892  14.850   8.530  1.00  0.00           H  
HETATM 3794  H4  V00 B 235      67.182  15.980   6.727  1.00  0.00           H  
HETATM 3795  H5  V00 B 235      67.282  14.764   8.062  1.00  0.00           H  
HETATM 3796  H6  V00 B 235      68.932  16.979   7.696  1.00  0.00           H  
HETATM 3797  H7  V00 B 235      68.529  17.851   9.282  1.00  0.00           H  
HETATM 3798  H8  V00 B 235      70.509  16.464   9.504  1.00  0.00           H  
HETATM 3799  H9  V00 B 235      69.013  16.009  10.502  1.00  0.00           H  
HETATM 3800  H10 V00 B 235      69.392  15.072   9.013  1.00  0.00           H  
HETATM 3801  C1  V00 B 236      22.723  76.710  81.179  1.00  0.00           C  
HETATM 3802  C2  V00 B 236      21.640  76.449  80.135  1.00  0.00           C  
HETATM 3803  O1  V00 B 236      21.032  77.687  79.692  1.00  0.00           O  
HETATM 3804  C3  V00 B 236      20.032  77.490  78.716  1.00  0.00           C  
HETATM 3805  C4  V00 B 236      18.706  77.158  79.460  1.00  0.00           C  
HETATM 3806  H1  V00 B 236      23.109  75.769  81.439  1.00  0.00           H  
HETATM 3807  H2  V00 B 236      22.373  77.291  82.029  1.00  0.00           H  
HETATM 3808  H3  V00 B 236      23.625  77.233  80.787  1.00  0.00           H  
HETATM 3809  H4  V00 B 236      20.934  75.805  80.592  1.00  0.00           H  
HETATM 3810  H5  V00 B 236      22.052  76.008  79.284  1.00  0.00           H  
HETATM 3811  H6  V00 B 236      19.954  78.429  78.166  1.00  0.00           H  
HETATM 3812  H7  V00 B 236      20.278  76.762  77.991  1.00  0.00           H  
HETATM 3813  H8  V00 B 236      18.483  77.961  80.239  1.00  0.00           H  
HETATM 3814  H9  V00 B 236      17.846  77.115  78.750  1.00  0.00           H  
HETATM 3815  H10 V00 B 236      18.872  76.246  79.966  1.00  0.00           H  
HETATM 3816  C1  V00 B 237      13.220  33.647  90.270  1.00  0.00           C  
HETATM 3817  C2  V00 B 237      13.701  33.030  91.577  1.00  0.00           C  
HETATM 3818  O1  V00 B 237      12.903  31.909  91.883  1.00  0.00           O  
HETATM 3819  C3  V00 B 237      13.598  30.729  91.533  1.00  0.00           C  
HETATM 3820  C4  V00 B 237      12.913  29.484  91.956  1.00  0.00           C  
HETATM 3821  H1  V00 B 237      13.979  34.283  89.867  1.00  0.00           H  
HETATM 3822  H2  V00 B 237      12.312  34.242  90.341  1.00  0.00           H  
HETATM 3823  H3  V00 B 237      12.976  32.855  89.617  1.00  0.00           H  
HETATM 3824  H4  V00 B 237      13.706  33.780  92.401  1.00  0.00           H  
HETATM 3825  H5  V00 B 237      14.802  32.828  91.405  1.00  0.00           H  
HETATM 3826  H6  V00 B 237      13.643  30.684  90.388  1.00  0.00           H  
HETATM 3827  H7  V00 B 237      14.606  30.786  92.056  1.00  0.00           H  
HETATM 3828  H8  V00 B 237      11.932  29.536  91.619  1.00  0.00           H  
HETATM 3829  H9  V00 B 237      13.489  28.633  91.566  1.00  0.00           H  
HETATM 3830  H10 V00 B 237      12.891  29.376  93.068  1.00  0.00           H  
HETATM 3831  C1  V00 B 238      28.958  29.149  25.177  1.00  0.00           C  
HETATM 3832  C2  V00 B 238      27.442  29.299  25.310  1.00  0.00           C  
HETATM 3833  O1  V00 B 238      27.060  29.463  26.722  1.00  0.00           O  
HETATM 3834  C3  V00 B 238      25.942  28.652  27.085  1.00  0.00           C  
HETATM 3835  C4  V00 B 238      26.222  28.189  28.507  1.00  0.00           C  
HETATM 3836  H1  V00 B 238      29.159  29.249  24.130  1.00  0.00           H  
HETATM 3837  H2  V00 B 238      29.272  28.199  25.523  1.00  0.00           H  
HETATM 3838  H3  V00 B 238      29.476  29.991  25.743  1.00  0.00           H  
HETATM 3839  H4  V00 B 238      26.999  28.460  24.874  1.00  0.00           H  
HETATM 3840  H5  V00 B 238      27.203  30.210  24.761  1.00  0.00           H  
HETATM 3841  H6  V00 B 238      25.066  29.284  27.066  1.00  0.00           H  
HETATM 3842  H7  V00 B 238      25.800  27.778  26.400  1.00  0.00           H  
HETATM 3843  H8  V00 B 238      27.143  27.620  28.493  1.00  0.00           H  
HETATM 3844  H9  V00 B 238      26.355  29.126  29.108  1.00  0.00           H  
HETATM 3845  H10 V00 B 238      25.394  27.548  28.969  1.00  0.00           H  
HETATM 3846  C1  V00 B 239      60.696  42.588  70.567  1.00  0.00           C  
HETATM 3847  C2  V00 B 239      59.840  42.945  71.758  1.00  0.00           C  
HETATM 3848  O1  V00 B 239      60.178  44.142  72.410  1.00  0.00           O  
HETATM 3849  C3  V00 B 239      60.003  43.972  73.834  1.00  0.00           C  
HETATM 3850  C4  V00 B 239      58.695  44.461  74.209  1.00  0.00           C  
HETATM 3851  H1  V00 B 239      61.726  42.783  70.850  1.00  0.00           H  
HETATM 3852  H2  V00 B 239      60.399  43.222  69.763  1.00  0.00           H  
HETATM 3853  H3  V00 B 239      60.447  41.522  70.212  1.00  0.00           H  
HETATM 3854  H4  V00 B 239      59.936  42.055  72.420  1.00  0.00           H  
HETATM 3855  H5  V00 B 239      58.776  42.806  71.457  1.00  0.00           H  
HETATM 3856  H6  V00 B 239      60.204  42.945  74.109  1.00  0.00           H  
HETATM 3857  H7  V00 B 239      60.703  44.562  74.433  1.00  0.00           H  
HETATM 3858  H8  V00 B 239      58.459  44.485  75.270  1.00  0.00           H  
HETATM 3859  H9  V00 B 239      58.494  45.454  73.776  1.00  0.00           H  
HETATM 3860  H10 V00 B 239      58.040  43.651  73.834  1.00  0.00           H  
HETATM 3861  C1  V00 B 240      84.999  37.765  86.355  1.00  0.00           C  
HETATM 3862  C2  V00 B 240      85.185  38.779  85.214  1.00  0.00           C  
HETATM 3863  O1  V00 B 240      85.061  38.096  83.987  1.00  0.00           O  
HETATM 3864  C3  V00 B 240      84.340  38.670  82.866  1.00  0.00           C  
HETATM 3865  C4  V00 B 240      85.141  39.853  82.301  1.00  0.00           C  
HETATM 3866  H1  V00 B 240      85.793  37.028  86.337  1.00  0.00           H  
HETATM 3867  H2  V00 B 240      84.057  37.265  86.271  1.00  0.00           H  
HETATM 3868  H3  V00 B 240      85.108  38.188  87.321  1.00  0.00           H  
HETATM 3869  H4  V00 B 240      86.212  39.106  85.343  1.00  0.00           H  
HETATM 3870  H5  V00 B 240      84.411  39.579  85.272  1.00  0.00           H  
HETATM 3871  H6  V00 B 240      84.345  37.895  82.100  1.00  0.00           H  
HETATM 3872  H7  V00 B 240      83.273  38.907  83.135  1.00  0.00           H  
HETATM 3873  H8  V00 B 240      84.819  40.097  81.314  1.00  0.00           H  
HETATM 3874  H9  V00 B 240      85.132  40.706  83.016  1.00  0.00           H  
HETATM 3875  H10 V00 B 240      86.181  39.502  82.301  1.00  0.00           H  
HETATM 3876  C1  V00 B 241      92.959   8.817  59.777  1.00  0.00           C  
HETATM 3877  C2  V00 B 241      93.348   7.478  60.441  1.00  0.00           C  
HETATM 3878  O1  V00 B 241      94.823   7.658  60.572  1.00  0.00           O  
HETATM 3879  C3  V00 B 241      95.435   6.308  60.606  1.00  0.00           C  
HETATM 3880  C4  V00 B 241      95.464   5.764  59.175  1.00  0.00           C  
HETATM 3881  H1  V00 B 241      92.832   9.618  60.540  1.00  0.00           H  
HETATM 3882  H2  V00 B 241      92.022   8.719  59.249  1.00  0.00           H  
HETATM 3883  H3  V00 B 241      93.877   9.185  59.198  1.00  0.00           H  
HETATM 3884  H4  V00 B 241      93.199   6.701  59.649  1.00  0.00           H  
HETATM 3885  H5  V00 B 241      92.825   7.167  61.424  1.00  0.00           H  
HETATM 3886  H6  V00 B 241      96.478   6.330  60.891  1.00  0.00           H  
HETATM 3887  H7  V00 B 241      94.915   5.603  61.205  1.00  0.00           H  
HETATM 3888  H8  V00 B 241      94.741   4.945  59.080  1.00  0.00           H  
HETATM 3889  H9  V00 B 241      95.138   6.548  58.466  1.00  0.00           H  
HETATM 3890  H10 V00 B 241      96.477   5.311  58.941  1.00  0.00           H  
HETATM 3891  C1  V00 B 242      65.390   3.419  40.730  1.00  0.00           C  
HETATM 3892  C2  V00 B 242      64.758   3.081  42.059  1.00  0.00           C  
HETATM 3893  O1  V00 B 242      63.310   2.904  41.931  1.00  0.00           O  
HETATM 3894  C3  V00 B 242      62.542   3.888  42.613  1.00  0.00           C  
HETATM 3895  C4  V00 B 242      61.028   3.555  42.456  1.00  0.00           C  
HETATM 3896  H1  V00 B 242      64.767   4.310  40.328  1.00  0.00           H  
HETATM 3897  H2  V00 B 242      65.321   2.534  40.076  1.00  0.00           H  
HETATM 3898  H3  V00 B 242      66.399   3.636  40.811  1.00  0.00           H  
HETATM 3899  H4  V00 B 242      64.962   3.874  42.788  1.00  0.00           H  
HETATM 3900  H5  V00 B 242      65.147   2.039  42.424  1.00  0.00           H  
HETATM 3901  H6  V00 B 242      62.885   3.968  43.656  1.00  0.00           H  
HETATM 3902  H7  V00 B 242      62.590   4.901  42.191  1.00  0.00           H  
HETATM 3903  H8  V00 B 242      60.306   4.249  42.853  1.00  0.00           H  
HETATM 3904  H9  V00 B 242      60.722   3.509  41.386  1.00  0.00           H  
HETATM 3905  H10 V00 B 242      60.839   2.652  42.920  1.00  0.00           H  
HETATM 3906  C1  V00 B 243      -0.827  29.048   4.842  1.00  0.00           C  
HETATM 3907  C2  V00 B 243      -0.096  27.733   5.232  1.00  0.00           C  
HETATM 3908  O1  V00 B 243       1.298  27.972   5.535  1.00  0.00           O  
HETATM 3909  C3  V00 B 243       1.930  26.963   6.286  1.00  0.00           C  
HETATM 3910  C4  V00 B 243       3.471  26.820   5.860  1.00  0.00           C  
HETATM 3911  H1  V00 B 243      -0.437  29.624   3.994  1.00  0.00           H  
HETATM 3912  H2  V00 B 243      -0.899  29.704   5.718  1.00  0.00           H  
HETATM 3913  H3  V00 B 243      -1.920  28.929   4.645  1.00  0.00           H  
HETATM 3914  H4  V00 B 243      -0.135  27.006   4.394  1.00  0.00           H  
HETATM 3915  H5  V00 B 243      -0.674  27.308   6.045  1.00  0.00           H  
HETATM 3916  H6  V00 B 243       1.782  27.261   7.285  1.00  0.00           H  
HETATM 3917  H7  V00 B 243       1.417  25.974   6.082  1.00  0.00           H  
HETATM 3918  H8  V00 B 243       4.113  26.412   6.622  1.00  0.00           H  
HETATM 3919  H9  V00 B 243       3.469  26.098   5.062  1.00  0.00           H  
HETATM 3920  H10 V00 B 243       3.896  27.628   5.280  1.00  0.00           H  
HETATM 3921  C1  V00 B 244      58.875  86.616  68.546  1.00  0.00           C  
HETATM 3922  C2  V00 B 244      58.622  85.174  69.108  1.00  0.00           C  
HETATM 3923  O1  V00 B 244      59.780  84.309  68.957  1.00  0.00           O  
HETATM 3924  C3  V00 B 244      59.582  83.263  68.102  1.00  0.00           C  
HETATM 3925  C4  V00 B 244      60.695  82.337  68.358  1.00  0.00           C  
HETATM 3926  H1  V00 B 244      57.999  87.185  68.816  1.00  0.00           H  
HETATM 3927  H2  V00 B 244      59.086  86.662  67.448  1.00  0.00           H  
HETATM 3928  H3  V00 B 244      59.767  87.041  69.034  1.00  0.00           H  
HETATM 3929  H4  V00 B 244      57.725  84.828  68.575  1.00  0.00           H  
HETATM 3930  H5  V00 B 244      58.467  85.153  70.200  1.00  0.00           H  
HETATM 3931  H6  V00 B 244      58.632  82.778  68.392  1.00  0.00           H  
HETATM 3932  H7  V00 B 244      59.571  83.563  67.022  1.00  0.00           H  
HETATM 3933  H8  V00 B 244      60.604  81.986  69.392  1.00  0.00           H  
HETATM 3934  H9  V00 B 244      60.657  81.492  67.675  1.00  0.00           H  
HETATM 3935  H10 V00 B 244      61.668  82.753  68.188  1.00  0.00           H  
HETATM 3936  C1  V00 B 245      23.680  74.611  58.990  1.00  0.00           C  
HETATM 3937  C2  V00 B 245      23.743  73.297  58.191  1.00  0.00           C  
HETATM 3938  O1  V00 B 245      23.533  72.085  58.953  1.00  0.00           O  
HETATM 3939  C3  V00 B 245      22.204  71.835  59.345  1.00  0.00           C  
HETATM 3940  C4  V00 B 245      22.048  70.780  60.418  1.00  0.00           C  
HETATM 3941  H1  V00 B 245      22.644  74.895  59.241  1.00  0.00           H  
HETATM 3942  H2  V00 B 245      24.129  75.439  58.435  1.00  0.00           H  
HETATM 3943  H3  V00 B 245      24.168  74.389  59.917  1.00  0.00           H  
HETATM 3944  H4  V00 B 245      24.733  73.267  57.683  1.00  0.00           H  
HETATM 3945  H5  V00 B 245      23.005  73.246  57.382  1.00  0.00           H  
HETATM 3946  H6  V00 B 245      21.748  72.712  59.618  1.00  0.00           H  
HETATM 3947  H7  V00 B 245      21.622  71.403  58.498  1.00  0.00           H  
HETATM 3948  H8  V00 B 245      22.514  71.205  61.309  1.00  0.00           H  
HETATM 3949  H9  V00 B 245      20.970  70.590  60.556  1.00  0.00           H  
HETATM 3950  H10 V00 B 245      22.633  69.839  60.303  1.00  0.00           H  
HETATM 3951  C1  V00 B 246      45.959   0.014  95.917  1.00  0.00           C  
HETATM 3952  C2  V00 B 246      47.043   0.940  95.590  1.00  0.00           C  
HETATM 3953  O1  V00 B 246      47.771   0.506  94.496  1.00  0.00           O  
HETATM 3954  C3  V00 B 246      48.915   1.318  94.170  1.00  0.00           C  
HETATM 3955  C4  V00 B 246      49.817   0.343  93.391  1.00  0.00           C  
HETATM 3956  H1  V00 B 246      45.131   0.174  95.218  1.00  0.00           H  
HETATM 3957  H2  V00 B 246      45.498   0.277  96.900  1.00  0.00           H  
HETATM 3958  H3  V00 B 246      46.297  -0.980  96.054  1.00  0.00           H  
HETATM 3959  H4  V00 B 246      47.764   1.163  96.435  1.00  0.00           H  
HETATM 3960  H5  V00 B 246      46.695   1.942  95.404  1.00  0.00           H  
HETATM 3961  H6  V00 B 246      48.440   2.037  93.506  1.00  0.00           H  
HETATM 3962  H7  V00 B 246      49.432   1.706  95.100  1.00  0.00           H  
HETATM 3963  H8  V00 B 246      50.819   0.806  93.198  1.00  0.00           H  
HETATM 3964  H9  V00 B 246      49.986  -0.570  93.975  1.00  0.00           H  
HETATM 3965  H10 V00 B 246      49.254   0.074  92.513  1.00  0.00           H  
HETATM 3966  C1  V00 B 247      40.671  80.610  44.744  1.00  0.00           C  
HETATM 3967  C2  V00 B 247      41.162  80.815  46.203  1.00  0.00           C  
HETATM 3968  O1  V00 B 247      41.853  79.594  46.629  1.00  0.00           O  
HETATM 3969  C3  V00 B 247      41.171  78.802  47.583  1.00  0.00           C  
HETATM 3970  C4  V00 B 247      42.111  77.663  48.001  1.00  0.00           C  
HETATM 3971  H1  V00 B 247      39.960  81.397  44.567  1.00  0.00           H  
HETATM 3972  H2  V00 B 247      40.168  79.580  44.575  1.00  0.00           H  
HETATM 3973  H3  V00 B 247      41.499  80.835  44.033  1.00  0.00           H  
HETATM 3974  H4  V00 B 247      40.345  81.187  46.869  1.00  0.00           H  
HETATM 3975  H5  V00 B 247      41.794  81.697  46.249  1.00  0.00           H  
HETATM 3976  H6  V00 B 247      40.855  79.449  48.432  1.00  0.00           H  
HETATM 3977  H7  V00 B 247      40.291  78.427  47.100  1.00  0.00           H  
HETATM 3978  H8  V00 B 247      42.044  76.777  47.405  1.00  0.00           H  
HETATM 3979  H9  V00 B 247      43.111  78.065  47.940  1.00  0.00           H  
HETATM 3980  H10 V00 B 247      41.861  77.471  48.990  1.00  0.00           H  
HETATM 3981  C1  V00 B 248      56.635  68.176  61.490  1.00  0.00           C  
HETATM 3982  C2  V00 B 248      58.223  68.154  61.377  1.00  0.00           C  
HETATM 3983  O1  V00 B 248      58.552  67.424  60.158  1.00  0.00           O  
HETATM 3984  C3  V00 B 248      59.852  66.873  60.239  1.00  0.00           C  
HETATM 3985  C4  V00 B 248      60.838  67.663  59.561  1.00  0.00           C  
HETATM 3986  H1  V00 B 248      56.324  68.895  62.301  1.00  0.00           H  
HETATM 3987  H2  V00 B 248      56.215  67.224  61.708  1.00  0.00           H  
HETATM 3988  H3  V00 B 248      56.259  68.560  60.534  1.00  0.00           H  
HETATM 3989  H4  V00 B 248      58.694  67.684  62.241  1.00  0.00           H  
HETATM 3990  H5  V00 B 248      58.608  69.207  61.225  1.00  0.00           H  
HETATM 3991  H6  V00 B 248      60.166  66.864  61.239  1.00  0.00           H  
HETATM 3992  H7  V00 B 248      59.815  65.802  60.015  1.00  0.00           H  
HETATM 3993  H8  V00 B 248      60.855  68.777  59.960  1.00  0.00           H  
HETATM 3994  H9  V00 B 248      61.759  67.190  59.702  1.00  0.00           H  
HETATM 3995  H10 V00 B 248      60.694  67.760  58.523  1.00  0.00           H  
HETATM 3996  C1  V00 B 249      95.895  42.495  91.016  1.00  0.00           C  
HETATM 3997  C2  V00 B 249      94.886  43.610  90.710  1.00  0.00           C  
HETATM 3998  O1  V00 B 249      95.475  44.749  90.078  1.00  0.00           O  
HETATM 3999  C3  V00 B 249      94.522  45.480  89.298  1.00  0.00           C  
HETATM 4000  C4  V00 B 249      95.139  46.869  89.025  1.00  0.00           C  
HETATM 4001  H1  V00 B 249      96.151  41.948  90.012  1.00  0.00           H  
HETATM 4002  H2  V00 B 249      95.344  41.829  91.604  1.00  0.00           H  
HETATM 4003  H3  V00 B 249      96.799  42.897  91.485  1.00  0.00           H  
HETATM 4004  H4  V00 B 249      94.392  43.907  91.604  1.00  0.00           H  
HETATM 4005  H5  V00 B 249      94.097  43.178  90.079  1.00  0.00           H  
HETATM 4006  H6  V00 B 249      94.259  44.823  88.450  1.00  0.00           H  
HETATM 4007  H7  V00 B 249      93.690  45.595  90.035  1.00  0.00           H  
HETATM 4008  H8  V00 B 249      95.307  47.236  90.017  1.00  0.00           H  
HETATM 4009  H9  V00 B 249      96.106  46.763  88.457  1.00  0.00           H  
HETATM 4010  H10 V00 B 249      94.606  47.619  88.521  1.00  0.00           H  
HETATM 4011  C1  V00 B 250       5.709  88.030  61.154  1.00  0.00           C  
HETATM 4012  C2  V00 B 250       7.325  87.879  61.314  1.00  0.00           C  
HETATM 4013  O1  V00 B 250       7.541  87.585  62.743  1.00  0.00           O  
HETATM 4014  C3  V00 B 250       8.850  88.093  63.181  1.00  0.00           C  
HETATM 4015  C4  V00 B 250      10.073  87.336  62.639  1.00  0.00           C  
HETATM 4016  H1  V00 B 250       5.305  87.648  60.155  1.00  0.00           H  
HETATM 4017  H2  V00 B 250       5.436  89.076  61.233  1.00  0.00           H  
HETATM 4018  H3  V00 B 250       5.203  87.386  61.827  1.00  0.00           H  
HETATM 4019  H4  V00 B 250       7.855  88.774  60.921  1.00  0.00           H  
HETATM 4020  H5  V00 B 250       7.636  86.992  60.725  1.00  0.00           H  
HETATM 4021  H6  V00 B 250       8.906  89.207  63.097  1.00  0.00           H  
HETATM 4022  H7  V00 B 250       8.816  88.018  64.247  1.00  0.00           H  
HETATM 4023  H8  V00 B 250       9.925  87.089  61.618  1.00  0.00           H  
HETATM 4024  H9  V00 B 250      11.022  87.871  62.926  1.00  0.00           H  
HETATM 4025  H10 V00 B 250      10.086  86.333  63.068  1.00  0.00           H  
HETATM 4026  C1  V00 B 251      63.764  29.697  69.398  1.00  0.00           C  
HETATM 4027  C2  V00 B 251      65.165  29.955  68.828  1.00  0.00           C  
HETATM 4028  O1  V00 B 251      65.981  28.873  69.282  1.00  0.00           O  
HETATM 4029  C3  V00 B 251      66.554  28.980  70.562  1.00  0.00           C  
HETATM 4030  C4  V00 B 251      67.487  27.712  70.851  1.00  0.00           C  
HETATM 4031  H1  V00 B 251      63.444  28.671  69.121  1.00  0.00           H  
HETATM 4032  H2  V00 B 251      63.084  30.464  69.066  1.00  0.00           H  
HETATM 4033  H3  V00 B 251      63.706  29.717  70.479  1.00  0.00           H  
HETATM 4034  H4  V00 B 251      65.531  30.935  69.087  1.00  0.00           H  
HETATM 4035  H5  V00 B 251      65.241  30.014  67.733  1.00  0.00           H  
HETATM 4036  H6  V00 B 251      67.166  29.911  70.611  1.00  0.00           H  
HETATM 4037  H7  V00 B 251      65.832  29.139  71.326  1.00  0.00           H  
HETATM 4038  H8  V00 B 251      66.973  26.798  70.691  1.00  0.00           H  
HETATM 4039  H9  V00 B 251      68.318  27.770  70.133  1.00  0.00           H  
HETATM 4040  H10 V00 B 251      67.835  27.788  71.919  1.00  0.00           H  
HETATM 4041  C1  V00 B 252       1.822  29.902  83.194  1.00  0.00           C  
HETATM 4042  C2  V00 B 252       3.283  29.619  83.228  1.00  0.00           C  
HETATM 4043  O1  V00 B 252       3.891  30.339  84.312  1.00  0.00           O  
HETATM 4044  C3  V00 B 252       5.340  30.057  84.371  1.00  0.00           C  
HETATM 4045  C4  V00 B 252       5.881  31.145  85.364  1.00  0.00           C  
HETATM 4046  H1  V00 B 252       1.370  29.718  82.233  1.00  0.00           H  
HETATM 4047  H2  V00 B 252       1.702  30.937  83.532  1.00  0.00           H  
HETATM 4048  H3  V00 B 252       1.245  29.180  83.861  1.00  0.00           H  
HETATM 4049  H4  V00 B 252       3.817  29.920  82.290  1.00  0.00           H  
HETATM 4050  H5  V00 B 252       3.455  28.567  83.413  1.00  0.00           H  
HETATM 4051  H6  V00 B 252       5.551  29.104  84.893  1.00  0.00           H  
HETATM 4052  H7  V00 B 252       5.857  30.215  83.441  1.00  0.00           H  
HETATM 4053  H8  V00 B 252       6.904  30.876  85.770  1.00  0.00           H  
HETATM 4054  H9  V00 B 252       5.976  32.143  84.881  1.00  0.00           H  
HETATM 4055  H10 V00 B 252       5.132  31.342  86.106  1.00  0.00           H  
HETATM 4056  C1  V00 B 253      75.318  29.408  91.726  1.00  0.00           C  
HETATM 4057  C2  V00 B 253      74.606  28.333  90.961  1.00  0.00           C  
HETATM 4058  O1  V00 B 253      75.530  27.564  90.239  1.00  0.00           O  
HETATM 4059  C3  V00 B 253      74.969  26.547  89.379  1.00  0.00           C  
HETATM 4060  C4  V00 B 253      75.987  25.743  88.630  1.00  0.00           C  
HETATM 4061  H1  V00 B 253      74.963  29.627  92.724  1.00  0.00           H  
HETATM 4062  H2  V00 B 253      75.178  30.372  91.152  1.00  0.00           H  
HETATM 4063  H3  V00 B 253      76.396  29.239  91.725  1.00  0.00           H  
HETATM 4064  H4  V00 B 253      73.771  28.790  90.449  1.00  0.00           H  
HETATM 4065  H5  V00 B 253      74.048  27.694  91.646  1.00  0.00           H  
HETATM 4066  H6  V00 B 253      74.384  25.882  89.997  1.00  0.00           H  
HETATM 4067  H7  V00 B 253      74.366  27.059  88.651  1.00  0.00           H  
HETATM 4068  H8  V00 B 253      76.051  24.797  89.107  1.00  0.00           H  
HETATM 4069  H9  V00 B 253      75.532  25.446  87.690  1.00  0.00           H  
HETATM 4070  H10 V00 B 253      76.869  26.329  88.384  1.00  0.00           H  
HETATM 4071  C1  V00 B 254      43.914  24.297  69.543  1.00  0.00           C  
HETATM 4072  C2  V00 B 254      43.911  24.410  71.070  1.00  0.00           C  
HETATM 4073  O1  V00 B 254      45.263  24.632  71.589  1.00  0.00           O  
HETATM 4074  C3  V00 B 254      45.533  26.043  71.737  1.00  0.00           C  
HETATM 4075  C4  V00 B 254      47.068  26.180  71.947  1.00  0.00           C  
HETATM 4076  H1  V00 B 254      42.896  24.203  69.151  1.00  0.00           H  
HETATM 4077  H2  V00 B 254      44.423  23.367  69.249  1.00  0.00           H  
HETATM 4078  H3  V00 B 254      44.538  25.120  69.173  1.00  0.00           H  
HETATM 4079  H4  V00 B 254      43.439  23.524  71.495  1.00  0.00           H  
HETATM 4080  H5  V00 B 254      43.296  25.288  71.361  1.00  0.00           H  
HETATM 4081  H6  V00 B 254      45.228  26.587  70.827  1.00  0.00           H  
HETATM 4082  H7  V00 B 254      45.008  26.458  72.580  1.00  0.00           H  
HETATM 4083  H8  V00 B 254      47.365  25.586  72.825  1.00  0.00           H  
HETATM 4084  H9  V00 B 254      47.635  25.771  71.043  1.00  0.00           H  
HETATM 4085  H10 V00 B 254      47.368  27.234  72.119  1.00  0.00           H  
HETATM 4086  C1  V00 B 255      46.197  50.272  63.307  1.00  0.00           C  
HETATM 4087  C2  V00 B 255      47.019  49.792  62.121  1.00  0.00           C  
HETATM 4088  O1  V00 B 255      46.216  49.694  60.972  1.00  0.00           O  
HETATM 4089  C3  V00 B 255      46.796  49.065  59.829  1.00  0.00           C  
HETATM 4090  C4  V00 B 255      45.953  49.315  58.632  1.00  0.00           C  
HETATM 4091  H1  V00 B 255      46.052  49.702  64.245  1.00  0.00           H  
HETATM 4092  H2  V00 B 255      45.156  50.430  62.895  1.00  0.00           H  
HETATM 4093  H3  V00 B 255      46.575  51.196  63.604  1.00  0.00           H  
HETATM 4094  H4  V00 B 255      47.359  48.828  62.371  1.00  0.00           H  
HETATM 4095  H5  V00 B 255      47.999  50.357  62.014  1.00  0.00           H  
HETATM 4096  H6  V00 B 255      47.766  49.489  59.701  1.00  0.00           H  
HETATM 4097  H7  V00 B 255      46.988  47.997  59.904  1.00  0.00           H  
HETATM 4098  H8  V00 B 255      44.887  49.263  58.952  1.00  0.00           H  
HETATM 4099  H9  V00 B 255      46.251  50.319  58.239  1.00  0.00           H  
HETATM 4100  H10 V00 B 255      46.096  48.594  57.905  1.00  0.00           H  
HETATM 4101  C1  V00 B 256      24.488  23.993  79.763  1.00  0.00           C  
HETATM 4102  C2  V00 B 256      25.333  22.797  80.269  1.00  0.00           C  
HETATM 4103  O1  V00 B 256      25.894  22.029  79.184  1.00  0.00           O  
HETATM 4104  C3  V00 B 256      26.467  20.742  79.519  1.00  0.00           C  
HETATM 4105  C4  V00 B 256      28.051  20.915  79.561  1.00  0.00           C  
HETATM 4106  H1  V00 B 256      23.727  23.520  79.167  1.00  0.00           H  
HETATM 4107  H2  V00 B 256      25.044  24.764  79.306  1.00  0.00           H  
HETATM 4108  H3  V00 B 256      23.801  24.431  80.521  1.00  0.00           H  
HETATM 4109  H4  V00 B 256      24.742  22.183  80.820  1.00  0.00           H  
HETATM 4110  H5  V00 B 256      26.034  23.194  80.909  1.00  0.00           H  
HETATM 4111  H6  V00 B 256      26.110  20.350  80.474  1.00  0.00           H  
HETATM 4112  H7  V00 B 256      26.354  19.946  78.729  1.00  0.00           H  
HETATM 4113  H8  V00 B 256      28.486  21.463  78.715  1.00  0.00           H  
HETATM 4114  H9  V00 B 256      28.188  21.366  80.521  1.00  0.00           H  
HETATM 4115  H10 V00 B 256      28.467  19.921  79.486  1.00  0.00           H  
HETATM 4116  C1  V00 B 257      38.240  32.788  61.038  1.00  0.00           C  
HETATM 4117  C2  V00 B 257      38.928  33.849  61.825  1.00  0.00           C  
HETATM 4118  O1  V00 B 257      39.951  33.379  62.744  1.00  0.00           O  
HETATM 4119  C3  V00 B 257      40.172  34.371  63.725  1.00  0.00           C  
HETATM 4120  C4  V00 B 257      41.475  33.958  64.436  1.00  0.00           C  
HETATM 4121  H1  V00 B 257      37.667  33.238  60.226  1.00  0.00           H  
HETATM 4122  H2  V00 B 257      37.633  32.259  61.686  1.00  0.00           H  
HETATM 4123  H3  V00 B 257      39.055  32.137  60.732  1.00  0.00           H  
HETATM 4124  H4  V00 B 257      38.190  34.519  62.314  1.00  0.00           H  
HETATM 4125  H5  V00 B 257      39.403  34.619  61.148  1.00  0.00           H  
HETATM 4126  H6  V00 B 257      40.285  35.393  63.225  1.00  0.00           H  
HETATM 4127  H7  V00 B 257      39.337  34.351  64.496  1.00  0.00           H  
HETATM 4128  H8  V00 B 257      41.631  34.612  65.328  1.00  0.00           H  
HETATM 4129  H9  V00 B 257      41.433  32.936  64.806  1.00  0.00           H  
HETATM 4130  H10 V00 B 257      42.407  34.035  63.901  1.00  0.00           H  
HETATM 4131  C1  V00 B 258      15.685  49.703  16.662  1.00  0.00           C  
HETATM 4132  C2  V00 B 258      14.545  50.112  15.726  1.00  0.00           C  
HETATM 4133  O1  V00 B 258      14.702  49.270  14.555  1.00  0.00           O  
HETATM 4134  C3  V00 B 258      13.682  49.436  13.590  1.00  0.00           C  
HETATM 4135  C4  V00 B 258      14.207  49.080  12.230  1.00  0.00           C  
HETATM 4136  H1  V00 B 258      15.544  50.001  17.717  1.00  0.00           H  
HETATM 4137  H2  V00 B 258      16.646  50.087  16.326  1.00  0.00           H  
HETATM 4138  H3  V00 B 258      15.896  48.645  16.815  1.00  0.00           H  
HETATM 4139  H4  V00 B 258      14.864  51.112  15.390  1.00  0.00           H  
HETATM 4140  H5  V00 B 258      13.568  50.102  16.243  1.00  0.00           H  
HETATM 4141  H6  V00 B 258      12.909  48.754  13.910  1.00  0.00           H  
HETATM 4142  H7  V00 B 258      13.357  50.477  13.595  1.00  0.00           H  
HETATM 4143  H8  V00 B 258      14.586  48.071  12.208  1.00  0.00           H  
HETATM 4144  H9  V00 B 258      13.438  49.194  11.437  1.00  0.00           H  
HETATM 4145  H10 V00 B 258      15.043  49.678  12.131  1.00  0.00           H  
HETATM 4146  C1  V00 B 259      79.779  27.479  64.116  1.00  0.00           C  
HETATM 4147  C2  V00 B 259      78.644  27.678  65.037  1.00  0.00           C  
HETATM 4148  O1  V00 B 259      78.717  26.986  66.326  1.00  0.00           O  
HETATM 4149  C3  V00 B 259      77.899  27.530  67.312  1.00  0.00           C  
HETATM 4150  C4  V00 B 259      78.152  26.692  68.578  1.00  0.00           C  
HETATM 4151  H1  V00 B 259      79.782  26.489  63.626  1.00  0.00           H  
HETATM 4152  H2  V00 B 259      80.694  27.519  64.654  1.00  0.00           H  
HETATM 4153  H3  V00 B 259      79.699  28.239  63.348  1.00  0.00           H  
HETATM 4154  H4  V00 B 259      77.645  27.441  64.508  1.00  0.00           H  
HETATM 4155  H5  V00 B 259      78.621  28.744  65.227  1.00  0.00           H  
HETATM 4156  H6  V00 B 259      78.216  28.545  67.518  1.00  0.00           H  
HETATM 4157  H7  V00 B 259      76.839  27.482  66.999  1.00  0.00           H  
HETATM 4158  H8  V00 B 259      78.014  25.667  68.255  1.00  0.00           H  
HETATM 4159  H9  V00 B 259      79.138  26.786  68.980  1.00  0.00           H  
HETATM 4160  H10 V00 B 259      77.392  26.841  69.399  1.00  0.00           H  
HETATM 4161  C1  V00 B 260      92.254  33.567   4.064  1.00  0.00           C  
HETATM 4162  C2  V00 B 260      92.764  33.035   5.328  1.00  0.00           C  
HETATM 4163  O1  V00 B 260      94.222  33.291   5.411  1.00  0.00           O  
HETATM 4164  C3  V00 B 260      94.738  34.588   5.857  1.00  0.00           C  
HETATM 4165  C4  V00 B 260      96.085  34.910   5.274  1.00  0.00           C  
HETATM 4166  H1  V00 B 260      92.745  34.549   3.897  1.00  0.00           H  
HETATM 4167  H2  V00 B 260      91.161  33.757   4.150  1.00  0.00           H  
HETATM 4168  H3  V00 B 260      92.564  32.892   3.252  1.00  0.00           H  
HETATM 4169  H4  V00 B 260      92.514  32.035   5.429  1.00  0.00           H  
HETATM 4170  H5  V00 B 260      92.306  33.587   6.130  1.00  0.00           H  
HETATM 4171  H6  V00 B 260      94.004  35.388   5.563  1.00  0.00           H  
HETATM 4172  H7  V00 B 260      94.813  34.511   6.928  1.00  0.00           H  
HETATM 4173  H8  V00 B 260      95.873  35.355   4.286  1.00  0.00           H  
HETATM 4174  H9  V00 B 260      96.801  35.486   5.861  1.00  0.00           H  
HETATM 4175  H10 V00 B 260      96.622  33.948   5.044  1.00  0.00           H  
HETATM 4176  C1  V00 B 261      79.385  38.810  81.947  1.00  0.00           C  
HETATM 4177  C2  V00 B 261      78.889  38.983  80.497  1.00  0.00           C  
HETATM 4178  O1  V00 B 261      77.563  38.526  80.508  1.00  0.00           O  
HETATM 4179  C3  V00 B 261      77.145  38.205  79.204  1.00  0.00           C  
HETATM 4180  C4  V00 B 261      75.667  38.150  79.130  1.00  0.00           C  
HETATM 4181  H1  V00 B 261      80.399  39.236  82.162  1.00  0.00           H  
HETATM 4182  H2  V00 B 261      79.419  37.717  82.087  1.00  0.00           H  
HETATM 4183  H3  V00 B 261      78.598  39.047  82.698  1.00  0.00           H  
HETATM 4184  H4  V00 B 261      79.555  38.338  79.920  1.00  0.00           H  
HETATM 4185  H5  V00 B 261      78.999  40.027  80.174  1.00  0.00           H  
HETATM 4186  H6  V00 B 261      77.470  38.999  78.524  1.00  0.00           H  
HETATM 4187  H7  V00 B 261      77.576  37.290  78.707  1.00  0.00           H  
HETATM 4188  H8  V00 B 261      75.389  38.133  78.037  1.00  0.00           H  
HETATM 4189  H9  V00 B 261      75.273  37.232  79.535  1.00  0.00           H  
HETATM 4190  H10 V00 B 261      75.178  38.984  79.605  1.00  0.00           H  
HETATM 4191  C1  V00 B 262      90.047  65.086  63.224  1.00  0.00           C  
HETATM 4192  C2  V00 B 262      91.072  64.761  62.212  1.00  0.00           C  
HETATM 4193  O1  V00 B 262      90.370  64.765  60.976  1.00  0.00           O  
HETATM 4194  C3  V00 B 262      91.238  64.868  59.785  1.00  0.00           C  
HETATM 4195  C4  V00 B 262      91.592  63.461  59.319  1.00  0.00           C  
HETATM 4196  H1  V00 B 262      89.467  64.218  63.585  1.00  0.00           H  
HETATM 4197  H2  V00 B 262      89.388  65.819  62.767  1.00  0.00           H  
HETATM 4198  H3  V00 B 262      90.526  65.630  64.072  1.00  0.00           H  
HETATM 4199  H4  V00 B 262      91.586  63.826  62.444  1.00  0.00           H  
HETATM 4200  H5  V00 B 262      91.781  65.595  62.095  1.00  0.00           H  
HETATM 4201  H6  V00 B 262      90.657  65.408  59.033  1.00  0.00           H  
HETATM 4202  H7  V00 B 262      92.141  65.353  59.967  1.00  0.00           H  
HETATM 4203  H8  V00 B 262      92.258  63.003  60.056  1.00  0.00           H  
HETATM 4204  H9  V00 B 262      90.709  62.846  59.154  1.00  0.00           H  
HETATM 4205  H10 V00 B 262      92.105  63.627  58.338  1.00  0.00           H  
HETATM 4206  C1  V00 B 263      48.386  34.403  10.796  1.00  0.00           C  
HETATM 4207  C2  V00 B 263      47.973  34.458  12.261  1.00  0.00           C  
HETATM 4208  O1  V00 B 263      46.492  34.656  12.367  1.00  0.00           O  
HETATM 4209  C3  V00 B 263      45.953  36.010  12.309  1.00  0.00           C  
HETATM 4210  C4  V00 B 263      44.402  35.987  12.218  1.00  0.00           C  
HETATM 4211  H1  V00 B 263      49.451  34.511  10.687  1.00  0.00           H  
HETATM 4212  H2  V00 B 263      47.854  35.187  10.218  1.00  0.00           H  
HETATM 4213  H3  V00 B 263      47.971  33.424  10.449  1.00  0.00           H  
HETATM 4214  H4  V00 B 263      48.454  35.346  12.732  1.00  0.00           H  
HETATM 4215  H5  V00 B 263      48.291  33.521  12.792  1.00  0.00           H  
HETATM 4216  H6  V00 B 263      46.283  36.578  13.190  1.00  0.00           H  
HETATM 4217  H7  V00 B 263      46.350  36.425  11.352  1.00  0.00           H  
HETATM 4218  H8  V00 B 263      44.062  35.622  11.215  1.00  0.00           H  
HETATM 4219  H9  V00 B 263      44.096  35.351  13.021  1.00  0.00           H  
HETATM 4220  H10 V00 B 263      44.026  36.958  12.367  1.00  0.00           H  
HETATM 4221  C1  V00 B 264      90.096  43.692  87.999  1.00  0.00           C  
HETATM 4222  C2  V00 B 264      89.818  42.961  86.700  1.00  0.00           C  
HETATM 4223  O1  V00 B 264      88.841  42.022  87.014  1.00  0.00           O  
HETATM 4224  C3  V00 B 264      88.582  41.100  85.970  1.00  0.00           C  
HETATM 4225  C4  V00 B 264      87.516  41.748  84.972  1.00  0.00           C  
HETATM 4226  H1  V00 B 264      90.835  44.457  87.900  1.00  0.00           H  
HETATM 4227  H2  V00 B 264      90.382  42.946  88.732  1.00  0.00           H  
HETATM 4228  H3  V00 B 264      89.199  44.185  88.343  1.00  0.00           H  
HETATM 4229  H4  V00 B 264      90.711  42.439  86.311  1.00  0.00           H  
HETATM 4230  H5  V00 B 264      89.387  43.631  85.977  1.00  0.00           H  
HETATM 4231  H6  V00 B 264      89.478  40.917  85.345  1.00  0.00           H  
HETATM 4232  H7  V00 B 264      88.060  40.165  86.288  1.00  0.00           H  
HETATM 4233  H8  V00 B 264      87.355  41.180  84.029  1.00  0.00           H  
HETATM 4234  H9  V00 B 264      86.628  42.072  85.506  1.00  0.00           H  
HETATM 4235  H10 V00 B 264      87.929  42.680  84.633  1.00  0.00           H  
HETATM 4236  C1  V00 B 265      22.966  28.747  71.894  1.00  0.00           C  
HETATM 4237  C2  V00 B 265      22.581  30.198  72.026  1.00  0.00           C  
HETATM 4238  O1  V00 B 265      21.529  30.550  71.108  1.00  0.00           O  
HETATM 4239  C3  V00 B 265      21.884  30.673  69.727  1.00  0.00           C  
HETATM 4240  C4  V00 B 265      21.585  32.107  69.316  1.00  0.00           C  
HETATM 4241  H1  V00 B 265      22.017  28.208  72.092  1.00  0.00           H  
HETATM 4242  H2  V00 B 265      23.763  28.399  72.607  1.00  0.00           H  
HETATM 4243  H3  V00 B 265      23.340  28.600  70.888  1.00  0.00           H  
HETATM 4244  H4  V00 B 265      23.484  30.893  71.961  1.00  0.00           H  
HETATM 4245  H5  V00 B 265      22.258  30.377  73.089  1.00  0.00           H  
HETATM 4246  H6  V00 B 265      22.925  30.438  69.528  1.00  0.00           H  
HETATM 4247  H7  V00 B 265      21.193  30.026  69.261  1.00  0.00           H  
HETATM 4248  H8  V00 B 265      22.114  32.309  68.381  1.00  0.00           H  
HETATM 4249  H9  V00 B 265      20.509  32.199  69.264  1.00  0.00           H  
HETATM 4250  H10 V00 B 265      22.005  32.906  69.993  1.00  0.00           H  
HETATM 4251  C1  V00 B 266      75.191  66.669  63.712  1.00  0.00           C  
HETATM 4252  C2  V00 B 266      75.787  65.678  62.700  1.00  0.00           C  
HETATM 4253  O1  V00 B 266      75.905  66.282  61.378  1.00  0.00           O  
HETATM 4254  C3  V00 B 266      74.670  66.383  60.694  1.00  0.00           C  
HETATM 4255  C4  V00 B 266      75.000  66.698  59.284  1.00  0.00           C  
HETATM 4256  H1  V00 B 266      75.252  66.188  64.741  1.00  0.00           H  
HETATM 4257  H2  V00 B 266      74.119  66.841  63.498  1.00  0.00           H  
HETATM 4258  H3  V00 B 266      75.665  67.674  63.662  1.00  0.00           H  
HETATM 4259  H4  V00 B 266      75.306  64.722  62.707  1.00  0.00           H  
HETATM 4260  H5  V00 B 266      76.822  65.446  63.069  1.00  0.00           H  
HETATM 4261  H6  V00 B 266      74.202  65.399  60.673  1.00  0.00           H  
HETATM 4262  H7  V00 B 266      73.915  67.078  61.123  1.00  0.00           H  
HETATM 4263  H8  V00 B 266      75.383  67.668  59.021  1.00  0.00           H  
HETATM 4264  H9  V00 B 266      75.783  66.053  58.965  1.00  0.00           H  
HETATM 4265  H10 V00 B 266      74.225  66.355  58.605  1.00  0.00           H  
HETATM 4266  C1  V00 B 267      17.772  74.895  74.742  1.00  0.00           C  
HETATM 4267  C2  V00 B 267      17.691  75.260  76.218  1.00  0.00           C  
HETATM 4268  O1  V00 B 267      16.473  75.857  76.612  1.00  0.00           O  
HETATM 4269  C3  V00 B 267      15.977  76.849  75.733  1.00  0.00           C  
HETATM 4270  C4  V00 B 267      14.946  77.658  76.460  1.00  0.00           C  
HETATM 4271  H1  V00 B 267      17.996  75.713  74.072  1.00  0.00           H  
HETATM 4272  H2  V00 B 267      16.850  74.407  74.544  1.00  0.00           H  
HETATM 4273  H3  V00 B 267      18.617  74.216  74.705  1.00  0.00           H  
HETATM 4274  H4  V00 B 267      18.572  75.897  76.499  1.00  0.00           H  
HETATM 4275  H5  V00 B 267      17.838  74.424  76.933  1.00  0.00           H  
HETATM 4276  H6  V00 B 267      16.770  77.543  75.294  1.00  0.00           H  
HETATM 4277  H7  V00 B 267      15.441  76.448  74.859  1.00  0.00           H  
HETATM 4278  H8  V00 B 267      14.066  77.013  76.512  1.00  0.00           H  
HETATM 4279  H9  V00 B 267      15.177  78.000  77.477  1.00  0.00           H  
HETATM 4280  H10 V00 B 267      14.615  78.498  75.797  1.00  0.00           H  
HETATM 4281  C1  V00 B 268      80.008  40.479  70.450  1.00  0.00           C  
HETATM 4282  C2  V00 B 268      79.162  39.396  71.082  1.00  0.00           C  
HETATM 4283  O1  V00 B 268      79.624  39.346  72.420  1.00  0.00           O  
HETATM 4284  C3  V00 B 268      78.650  38.812  73.312  1.00  0.00           C  
HETATM 4285  C4  V00 B 268      78.719  37.272  73.398  1.00  0.00           C  
HETATM 4286  H1  V00 B 268      81.065  40.298  70.629  1.00  0.00           H  
HETATM 4287  H2  V00 B 268      79.821  41.408  70.900  1.00  0.00           H  
HETATM 4288  H3  V00 B 268      79.756  40.633  69.380  1.00  0.00           H  
HETATM 4289  H4  V00 B 268      79.327  38.445  70.592  1.00  0.00           H  
HETATM 4290  H5  V00 B 268      78.092  39.672  71.004  1.00  0.00           H  
HETATM 4291  H6  V00 B 268      78.859  39.197  74.307  1.00  0.00           H  
HETATM 4292  H7  V00 B 268      77.529  38.980  73.078  1.00  0.00           H  
HETATM 4293  H8  V00 B 268      77.848  36.818  73.868  1.00  0.00           H  
HETATM 4294  H9  V00 B 268      78.806  36.959  72.353  1.00  0.00           H  
HETATM 4295  H10 V00 B 268      79.584  37.009  73.995  1.00  0.00           H  
HETATM 4296  C1  V00 B 269      99.231  33.781  78.655  1.00  0.00           C  
HETATM 4297  C2  V00 B 269      99.249  34.548  77.312  1.00  0.00           C  
HETATM 4298  O1  V00 B 269      97.898  34.974  76.918  1.00  0.00           O  
HETATM 4299  C3  V00 B 269      97.909  36.159  76.041  1.00  0.00           C  
HETATM 4300  C4  V00 B 269      98.625  35.936  74.720  1.00  0.00           C  
HETATM 4301  H1  V00 B 269      98.668  32.859  78.474  1.00  0.00           H  
HETATM 4302  H2  V00 B 269      98.715  34.441  79.452  1.00  0.00           H  
HETATM 4303  H3  V00 B 269     100.315  33.668  78.967  1.00  0.00           H  
HETATM 4304  H4  V00 B 269      99.542  33.849  76.569  1.00  0.00           H  
HETATM 4305  H5  V00 B 269      99.875  35.408  77.376  1.00  0.00           H  
HETATM 4306  H6  V00 B 269      96.877  36.458  75.910  1.00  0.00           H  
HETATM 4307  H7  V00 B 269      98.440  36.966  76.497  1.00  0.00           H  
HETATM 4308  H8  V00 B 269      98.250  36.663  74.010  1.00  0.00           H  
HETATM 4309  H9  V00 B 269      99.707  36.017  74.774  1.00  0.00           H  
HETATM 4310  H10 V00 B 269      98.377  34.956  74.343  1.00  0.00           H  
HETATM 4311  C1  V00 B 270      32.717  89.766 103.317  1.00  0.00           C  
HETATM 4312  C2  V00 B 270      33.082  89.914 101.840  1.00  0.00           C  
HETATM 4313  O1  V00 B 270      31.967  89.829 100.988  1.00  0.00           O  
HETATM 4314  C3  V00 B 270      32.377  89.993  99.682  1.00  0.00           C  
HETATM 4315  C4  V00 B 270      31.255  90.445  98.841  1.00  0.00           C  
HETATM 4316  H1  V00 B 270      31.947  90.486 103.615  1.00  0.00           H  
HETATM 4317  H2  V00 B 270      33.590  89.983 103.974  1.00  0.00           H  
HETATM 4318  H3  V00 B 270      32.458  88.774 103.562  1.00  0.00           H  
HETATM 4319  H4  V00 B 270      33.890  89.200 101.448  1.00  0.00           H  
HETATM 4320  H5  V00 B 270      33.452  90.956 101.642  1.00  0.00           H  
HETATM 4321  H6  V00 B 270      33.087  90.794  99.606  1.00  0.00           H  
HETATM 4322  H7  V00 B 270      32.881  89.077  99.301  1.00  0.00           H  
HETATM 4323  H8  V00 B 270      30.584  91.248  99.171  1.00  0.00           H  
HETATM 4324  H9  V00 B 270      31.653  90.705  97.874  1.00  0.00           H  
HETATM 4325  H10 V00 B 270      30.600  89.518  98.765  1.00  0.00           H  
HETATM 4326  C1  V00 B 271      58.318  41.792  14.579  1.00  0.00           C  
HETATM 4327  C2  V00 B 271      59.116  42.106  13.307  1.00  0.00           C  
HETATM 4328  O1  V00 B 271      59.573  40.872  12.754  1.00  0.00           O  
HETATM 4329  C3  V00 B 271      58.646  40.222  11.886  1.00  0.00           C  
HETATM 4330  C4  V00 B 271      59.307  38.961  11.447  1.00  0.00           C  
HETATM 4331  H1  V00 B 271      59.084  41.493  15.358  1.00  0.00           H  
HETATM 4332  H2  V00 B 271      57.620  41.010  14.356  1.00  0.00           H  
HETATM 4333  H3  V00 B 271      57.843  42.671  14.958  1.00  0.00           H  
HETATM 4334  H4  V00 B 271      59.987  42.680  13.504  1.00  0.00           H  
HETATM 4335  H5  V00 B 271      58.545  42.651  12.545  1.00  0.00           H  
HETATM 4336  H6  V00 B 271      57.707  40.048  12.449  1.00  0.00           H  
HETATM 4337  H7  V00 B 271      58.515  40.893  10.990  1.00  0.00           H  
HETATM 4338  H8  V00 B 271      59.300  38.177  12.211  1.00  0.00           H  
HETATM 4339  H9  V00 B 271      58.810  38.586  10.559  1.00  0.00           H  
HETATM 4340  H10 V00 B 271      60.313  39.232  11.156  1.00  0.00           H  
HETATM 4341  C1  V00 B 272       6.560  46.115  58.923  1.00  0.00           C  
HETATM 4342  C2  V00 B 272       7.031  45.348  57.659  1.00  0.00           C  
HETATM 4343  O1  V00 B 272       6.359  44.087  57.560  1.00  0.00           O  
HETATM 4344  C3  V00 B 272       7.022  42.993  58.170  1.00  0.00           C  
HETATM 4345  C4  V00 B 272       6.570  41.654  57.619  1.00  0.00           C  
HETATM 4346  H1  V00 B 272       7.083  47.098  59.068  1.00  0.00           H  
HETATM 4347  H2  V00 B 272       6.553  45.486  59.858  1.00  0.00           H  
HETATM 4348  H3  V00 B 272       5.535  46.394  58.759  1.00  0.00           H  
HETATM 4349  H4  V00 B 272       8.110  45.257  57.706  1.00  0.00           H  
HETATM 4350  H5  V00 B 272       6.769  46.002  56.801  1.00  0.00           H  
HETATM 4351  H6  V00 B 272       8.132  43.117  58.096  1.00  0.00           H  
HETATM 4352  H7  V00 B 272       6.893  43.012  59.281  1.00  0.00           H  
HETATM 4353  H8  V00 B 272       5.508  41.467  57.818  1.00  0.00           H  
HETATM 4354  H9  V00 B 272       6.693  41.709  56.573  1.00  0.00           H  
HETATM 4355  H10 V00 B 272       7.221  40.850  58.000  1.00  0.00           H  
HETATM 4356  C1  V00 B 273      37.716 101.416  97.228  1.00  0.00           C  
HETATM 4357  C2  V00 B 273      36.266 100.780  97.077  1.00  0.00           C  
HETATM 4358  O1  V00 B 273      36.253  99.363  97.370  1.00  0.00           O  
HETATM 4359  C3  V00 B 273      36.061  99.110  98.754  1.00  0.00           C  
HETATM 4360  C4  V00 B 273      34.749  98.456  99.035  1.00  0.00           C  
HETATM 4361  H1  V00 B 273      38.401 100.748  96.653  1.00  0.00           H  
HETATM 4362  H2  V00 B 273      37.920 101.534  98.263  1.00  0.00           H  
HETATM 4363  H3  V00 B 273      37.827 102.368  96.701  1.00  0.00           H  
HETATM 4364  H4  V00 B 273      35.943 100.896  96.067  1.00  0.00           H  
HETATM 4365  H5  V00 B 273      35.516 101.348  97.744  1.00  0.00           H  
HETATM 4366  H6  V00 B 273      36.898  98.505  99.201  1.00  0.00           H  
HETATM 4367  H7  V00 B 273      36.108 100.075  99.313  1.00  0.00           H  
HETATM 4368  H8  V00 B 273      33.953  99.158  98.896  1.00  0.00           H  
HETATM 4369  H9  V00 B 273      34.473  97.690  98.288  1.00  0.00           H  
HETATM 4370  H10 V00 B 273      34.689  98.200 100.074  1.00  0.00           H  
HETATM 4371  C1  V00 B 274      12.194  45.365  52.644  1.00  0.00           C  
HETATM 4372  C2  V00 B 274      10.783  44.823  52.279  1.00  0.00           C  
HETATM 4373  O1  V00 B 274      10.005  44.391  53.438  1.00  0.00           O  
HETATM 4374  C3  V00 B 274       8.652  44.025  52.975  1.00  0.00           C  
HETATM 4375  C4  V00 B 274       7.875  43.587  54.160  1.00  0.00           C  
HETATM 4376  H1  V00 B 274      12.679  45.651  51.663  1.00  0.00           H  
HETATM 4377  H2  V00 B 274      12.730  44.623  53.189  1.00  0.00           H  
HETATM 4378  H3  V00 B 274      12.147  46.242  53.305  1.00  0.00           H  
HETATM 4379  H4  V00 B 274      10.956  43.934  51.685  1.00  0.00           H  
HETATM 4380  H5  V00 B 274      10.251  45.634  51.741  1.00  0.00           H  
HETATM 4381  H6  V00 B 274       8.155  44.940  52.605  1.00  0.00           H  
HETATM 4382  H7  V00 B 274       8.636  43.144  52.263  1.00  0.00           H  
HETATM 4383  H8  V00 B 274       7.783  44.372  54.945  1.00  0.00           H  
HETATM 4384  H9  V00 B 274       6.823  43.219  53.877  1.00  0.00           H  
HETATM 4385  H10 V00 B 274       8.347  42.767  54.715  1.00  0.00           H  
HETATM 4386  C1  V00 B 275      66.668  77.196  31.386  1.00  0.00           C  
HETATM 4387  C2  V00 B 275      66.053  78.503  31.961  1.00  0.00           C  
HETATM 4388  O1  V00 B 275      66.707  79.564  31.235  1.00  0.00           O  
HETATM 4389  C3  V00 B 275      66.429  80.865  31.822  1.00  0.00           C  
HETATM 4390  C4  V00 B 275      67.164  81.986  31.039  1.00  0.00           C  
HETATM 4391  H1  V00 B 275      65.968  76.330  31.541  1.00  0.00           H  
HETATM 4392  H2  V00 B 275      67.667  76.933  31.828  1.00  0.00           H  
HETATM 4393  H3  V00 B 275      66.765  77.265  30.255  1.00  0.00           H  
HETATM 4394  H4  V00 B 275      66.206  78.597  32.992  1.00  0.00           H  
HETATM 4395  H5  V00 B 275      64.927  78.429  31.766  1.00  0.00           H  
HETATM 4396  H6  V00 B 275      65.347  81.060  31.816  1.00  0.00           H  
HETATM 4397  H7  V00 B 275      66.780  80.865  32.809  1.00  0.00           H  
HETATM 4398  H8  V00 B 275      67.107  82.863  31.564  1.00  0.00           H  
HETATM 4399  H9  V00 B 275      68.233  81.684  30.953  1.00  0.00           H  
HETATM 4400  H10 V00 B 275      66.725  82.012  30.008  1.00  0.00           H  
HETATM 4401  C1  V00 B 276      79.097  10.409  92.908  1.00  0.00           C  
HETATM 4402  C2  V00 B 276      78.196  10.329  91.653  1.00  0.00           C  
HETATM 4403  O1  V00 B 276      77.038   9.569  91.879  1.00  0.00           O  
HETATM 4404  C3  V00 B 276      77.000   8.302  91.247  1.00  0.00           C  
HETATM 4405  C4  V00 B 276      75.541   7.835  91.162  1.00  0.00           C  
HETATM 4406  H1  V00 B 276      79.824  11.218  92.821  1.00  0.00           H  
HETATM 4407  H2  V00 B 276      79.620   9.431  92.939  1.00  0.00           H  
HETATM 4408  H3  V00 B 276      78.604  10.609  93.859  1.00  0.00           H  
HETATM 4409  H4  V00 B 276      78.766   9.952  90.804  1.00  0.00           H  
HETATM 4410  H5  V00 B 276      77.920  11.344  91.404  1.00  0.00           H  
HETATM 4411  H6  V00 B 276      77.520   8.367  90.276  1.00  0.00           H  
HETATM 4412  H7  V00 B 276      77.480   7.567  91.851  1.00  0.00           H  
HETATM 4413  H8  V00 B 276      74.997   8.637  90.693  1.00  0.00           H  
HETATM 4414  H9  V00 B 276      75.402   6.922  90.577  1.00  0.00           H  
HETATM 4415  H10 V00 B 276      75.182   7.745  92.197  1.00  0.00           H  
HETATM 4416  C1  V00 B 277      91.343  59.801  58.388  1.00  0.00           C  
HETATM 4417  C2  V00 B 277      90.382  58.866  57.583  1.00  0.00           C  
HETATM 4418  O1  V00 B 277      89.242  58.525  58.399  1.00  0.00           O  
HETATM 4419  C3  V00 B 277      88.170  57.828  57.655  1.00  0.00           C  
HETATM 4420  C4  V00 B 277      86.995  57.735  58.725  1.00  0.00           C  
HETATM 4421  H1  V00 B 277      90.708  60.658  58.700  1.00  0.00           H  
HETATM 4422  H2  V00 B 277      92.268  60.098  57.791  1.00  0.00           H  
HETATM 4423  H3  V00 B 277      91.642  59.339  59.326  1.00  0.00           H  
HETATM 4424  H4  V00 B 277      90.864  57.937  57.402  1.00  0.00           H  
HETATM 4425  H5  V00 B 277      90.116  59.273  56.671  1.00  0.00           H  
HETATM 4426  H6  V00 B 277      87.859  58.405  56.732  1.00  0.00           H  
HETATM 4427  H7  V00 B 277      88.457  56.825  57.293  1.00  0.00           H  
HETATM 4428  H8  V00 B 277      86.469  58.649  58.757  1.00  0.00           H  
HETATM 4429  H9  V00 B 277      86.301  56.965  58.370  1.00  0.00           H  
HETATM 4430  H10 V00 B 277      87.322  57.546  59.748  1.00  0.00           H  
HETATM 4431  C1  V00 B 278      32.846  75.943  49.895  1.00  0.00           C  
HETATM 4432  C2  V00 B 278      31.452  75.326  49.851  1.00  0.00           C  
HETATM 4433  O1  V00 B 278      31.643  73.952  50.010  1.00  0.00           O  
HETATM 4434  C3  V00 B 278      30.526  73.089  49.948  1.00  0.00           C  
HETATM 4435  C4  V00 B 278      29.509  73.387  51.032  1.00  0.00           C  
HETATM 4436  H1  V00 B 278      33.422  75.660  49.044  1.00  0.00           H  
HETATM 4437  H2  V00 B 278      33.280  75.768  50.923  1.00  0.00           H  
HETATM 4438  H3  V00 B 278      32.696  77.057  49.877  1.00  0.00           H  
HETATM 4439  H4  V00 B 278      31.068  75.430  48.774  1.00  0.00           H  
HETATM 4440  H5  V00 B 278      30.667  75.802  50.435  1.00  0.00           H  
HETATM 4441  H6  V00 B 278      30.045  73.169  48.919  1.00  0.00           H  
HETATM 4442  H7  V00 B 278      30.949  72.071  50.062  1.00  0.00           H  
HETATM 4443  H8  V00 B 278      30.071  73.322  51.996  1.00  0.00           H  
HETATM 4444  H9  V00 B 278      28.885  74.329  50.928  1.00  0.00           H  
HETATM 4445  H10 V00 B 278      28.806  72.574  51.027  1.00  0.00           H  
HETATM 4446  C1  V00 B 279      46.312  -0.016  18.900  1.00  0.00           C  
HETATM 4447  C2  V00 B 279      46.425   1.439  18.893  1.00  0.00           C  
HETATM 4448  O1  V00 B 279      47.802   1.759  18.836  1.00  0.00           O  
HETATM 4449  C3  V00 B 279      48.217   2.924  19.502  1.00  0.00           C  
HETATM 4450  C4  V00 B 279      47.853   4.171  18.649  1.00  0.00           C  
HETATM 4451  H1  V00 B 279      46.847  -0.365  19.758  1.00  0.00           H  
HETATM 4452  H2  V00 B 279      46.837  -0.496  18.097  1.00  0.00           H  
HETATM 4453  H3  V00 B 279      45.250  -0.293  18.939  1.00  0.00           H  
HETATM 4454  H4  V00 B 279      46.022   1.855  19.793  1.00  0.00           H  
HETATM 4455  H5  V00 B 279      45.879   1.957  18.069  1.00  0.00           H  
HETATM 4456  H6  V00 B 279      47.782   3.005  20.462  1.00  0.00           H  
HETATM 4457  H7  V00 B 279      49.315   2.962  19.671  1.00  0.00           H  
HETATM 4458  H8  V00 B 279      48.354   4.157  17.644  1.00  0.00           H  
HETATM 4459  H9  V00 B 279      46.714   4.289  18.644  1.00  0.00           H  
HETATM 4460  H10 V00 B 279      48.184   5.090  19.148  1.00  0.00           H  
HETATM 4461  C1  V00 B 280      57.663  30.116  16.250  1.00  0.00           C  
HETATM 4462  C2  V00 B 280      58.039  31.440  15.688  1.00  0.00           C  
HETATM 4463  O1  V00 B 280      58.689  32.074  16.767  1.00  0.00           O  
HETATM 4464  C3  V00 B 280      59.339  33.326  16.552  1.00  0.00           C  
HETATM 4465  C4  V00 B 280      60.071  33.721  17.887  1.00  0.00           C  
HETATM 4466  H1  V00 B 280      57.119  30.244  17.202  1.00  0.00           H  
HETATM 4467  H2  V00 B 280      58.549  29.506  16.437  1.00  0.00           H  
HETATM 4468  H3  V00 B 280      57.018  29.587  15.535  1.00  0.00           H  
HETATM 4469  H4  V00 B 280      57.168  32.040  15.375  1.00  0.00           H  
HETATM 4470  H5  V00 B 280      58.711  31.341  14.819  1.00  0.00           H  
HETATM 4471  H6  V00 B 280      60.135  33.349  15.846  1.00  0.00           H  
HETATM 4472  H7  V00 B 280      58.622  34.112  16.334  1.00  0.00           H  
HETATM 4473  H8  V00 B 280      59.359  33.773  18.746  1.00  0.00           H  
HETATM 4474  H9  V00 B 280      60.869  33.038  18.149  1.00  0.00           H  
HETATM 4475  H10 V00 B 280      60.535  34.705  17.845  1.00  0.00           H  
HETATM 4476  C1  V00 B 281      96.321  73.591  36.234  1.00  0.00           C  
HETATM 4477  C2  V00 B 281      95.678  74.867  36.960  1.00  0.00           C  
HETATM 4478  O1  V00 B 281      94.298  74.763  36.902  1.00  0.00           O  
HETATM 4479  C3  V00 B 281      93.696  75.884  36.325  1.00  0.00           C  
HETATM 4480  C4  V00 B 281      92.133  75.741  36.358  1.00  0.00           C  
HETATM 4481  H1  V00 B 281      95.846  72.643  36.575  1.00  0.00           H  
HETATM 4482  H2  V00 B 281      97.432  73.533  36.535  1.00  0.00           H  
HETATM 4483  H3  V00 B 281      96.158  73.495  35.207  1.00  0.00           H  
HETATM 4484  H4  V00 B 281      96.079  75.710  36.443  1.00  0.00           H  
HETATM 4485  H5  V00 B 281      96.031  75.023  37.996  1.00  0.00           H  
HETATM 4486  H6  V00 B 281      93.969  76.812  36.873  1.00  0.00           H  
HETATM 4487  H7  V00 B 281      94.116  75.968  35.276  1.00  0.00           H  
HETATM 4488  H8  V00 B 281      91.757  75.064  35.631  1.00  0.00           H  
HETATM 4489  H9  V00 B 281      92.014  75.379  37.423  1.00  0.00           H  
HETATM 4490  H10 V00 B 281      91.724  76.740  36.238  1.00  0.00           H  
HETATM 4491  C1  V00 B 282       2.726  69.637  52.462  1.00  0.00           C  
HETATM 4492  C2  V00 B 282       1.835  68.577  52.925  1.00  0.00           C  
HETATM 4493  O1  V00 B 282       1.914  68.432  54.316  1.00  0.00           O  
HETATM 4494  C3  V00 B 282       1.206  67.318  54.882  1.00  0.00           C  
HETATM 4495  C4  V00 B 282       1.346  67.255  56.349  1.00  0.00           C  
HETATM 4496  H1  V00 B 282       3.720  69.130  52.427  1.00  0.00           H  
HETATM 4497  H2  V00 B 282       2.777  70.501  53.180  1.00  0.00           H  
HETATM 4498  H3  V00 B 282       2.408  69.950  51.494  1.00  0.00           H  
HETATM 4499  H4  V00 B 282       2.198  67.701  52.342  1.00  0.00           H  
HETATM 4500  H5  V00 B 282       0.804  68.846  52.761  1.00  0.00           H  
HETATM 4501  H6  V00 B 282       0.141  67.314  54.765  1.00  0.00           H  
HETATM 4502  H7  V00 B 282       1.601  66.386  54.462  1.00  0.00           H  
HETATM 4503  H8  V00 B 282       0.904  66.307  56.718  1.00  0.00           H  
HETATM 4504  H9  V00 B 282       2.428  67.345  56.661  1.00  0.00           H  
HETATM 4505  H10 V00 B 282       1.040  68.174  56.782  1.00  0.00           H  
HETATM 4506  C1  V00 B 283      82.710  22.436  84.621  1.00  0.00           C  
HETATM 4507  C2  V00 B 283      81.465  22.588  83.670  1.00  0.00           C  
HETATM 4508  O1  V00 B 283      81.831  22.955  82.270  1.00  0.00           O  
HETATM 4509  C3  V00 B 283      80.840  23.276  81.320  1.00  0.00           C  
HETATM 4510  C4  V00 B 283      81.531  23.074  79.956  1.00  0.00           C  
HETATM 4511  H1  V00 B 283      82.285  22.009  85.495  1.00  0.00           H  
HETATM 4512  H2  V00 B 283      83.041  23.462  84.869  1.00  0.00           H  
HETATM 4513  H3  V00 B 283      83.579  21.857  84.164  1.00  0.00           H  
HETATM 4514  H4  V00 B 283      80.815  23.336  84.125  1.00  0.00           H  
HETATM 4515  H5  V00 B 283      80.814  21.727  83.683  1.00  0.00           H  
HETATM 4516  H6  V00 B 283      79.968  22.533  81.325  1.00  0.00           H  
HETATM 4517  H7  V00 B 283      80.524  24.318  81.350  1.00  0.00           H  
HETATM 4518  H8  V00 B 283      82.047  22.097  79.957  1.00  0.00           H  
HETATM 4519  H9  V00 B 283      80.778  22.951  79.152  1.00  0.00           H  
HETATM 4520  H10 V00 B 283      82.173  24.010  79.790  1.00  0.00           H  
HETATM 4521  C1  V00 B 284       2.149  89.896  13.269  1.00  0.00           C  
HETATM 4522  C2  V00 B 284       3.129  89.294  12.238  1.00  0.00           C  
HETATM 4523  O1  V00 B 284       4.308  90.117  11.987  1.00  0.00           O  
HETATM 4524  C3  V00 B 284       5.280  90.123  13.048  1.00  0.00           C  
HETATM 4525  C4  V00 B 284       6.480  91.019  12.738  1.00  0.00           C  
HETATM 4526  H1  V00 B 284       1.523  90.639  12.741  1.00  0.00           H  
HETATM 4527  H2  V00 B 284       2.656  90.316  14.097  1.00  0.00           H  
HETATM 4528  H3  V00 B 284       1.344  89.238  13.557  1.00  0.00           H  
HETATM 4529  H4  V00 B 284       2.635  89.179  11.302  1.00  0.00           H  
HETATM 4530  H5  V00 B 284       3.512  88.341  12.635  1.00  0.00           H  
HETATM 4531  H6  V00 B 284       4.787  90.458  13.982  1.00  0.00           H  
HETATM 4532  H7  V00 B 284       5.581  89.060  13.253  1.00  0.00           H  
HETATM 4533  H8  V00 B 284       6.312  92.044  12.878  1.00  0.00           H  
HETATM 4534  H9  V00 B 284       7.256  90.714  13.369  1.00  0.00           H  
HETATM 4535  H10 V00 B 284       6.837  90.837  11.652  1.00  0.00           H  
HETATM 4536  C1  V00 B 285      14.086   2.122  85.213  1.00  0.00           C  
HETATM 4537  C2  V00 B 285      14.841   2.968  86.149  1.00  0.00           C  
HETATM 4538  O1  V00 B 285      14.970   4.323  85.771  1.00  0.00           O  
HETATM 4539  C3  V00 B 285      15.971   4.688  84.767  1.00  0.00           C  
HETATM 4540  C4  V00 B 285      16.185   6.219  84.824  1.00  0.00           C  
HETATM 4541  H1  V00 B 285      14.623   2.067  84.228  1.00  0.00           H  
HETATM 4542  H2  V00 B 285      13.097   2.548  85.061  1.00  0.00           H  
HETATM 4543  H3  V00 B 285      13.954   1.082  85.637  1.00  0.00           H  
HETATM 4544  H4  V00 B 285      15.827   2.446  86.247  1.00  0.00           H  
HETATM 4545  H5  V00 B 285      14.402   2.891  87.159  1.00  0.00           H  
HETATM 4546  H6  V00 B 285      16.971   4.245  85.064  1.00  0.00           H  
HETATM 4547  H7  V00 B 285      15.727   4.376  83.794  1.00  0.00           H  
HETATM 4548  H8  V00 B 285      17.118   6.585  84.403  1.00  0.00           H  
HETATM 4549  H9  V00 B 285      15.451   6.745  84.231  1.00  0.00           H  
HETATM 4550  H10 V00 B 285      16.046   6.546  85.853  1.00  0.00           H  
HETATM 4551  C1  V00 B 286      62.182  23.490  24.366  1.00  0.00           C  
HETATM 4552  C2  V00 B 286      62.544  24.740  23.628  1.00  0.00           C  
HETATM 4553  O1  V00 B 286      63.053  25.720  24.510  1.00  0.00           O  
HETATM 4554  C3  V00 B 286      62.578  27.022  24.271  1.00  0.00           C  
HETATM 4555  C4  V00 B 286      63.242  28.009  25.125  1.00  0.00           C  
HETATM 4556  H1  V00 B 286      62.898  23.164  25.070  1.00  0.00           H  
HETATM 4557  H2  V00 B 286      62.183  22.664  23.642  1.00  0.00           H  
HETATM 4558  H3  V00 B 286      61.141  23.486  24.759  1.00  0.00           H  
HETATM 4559  H4  V00 B 286      61.634  25.207  23.206  1.00  0.00           H  
HETATM 4560  H5  V00 B 286      63.240  24.580  22.824  1.00  0.00           H  
HETATM 4561  H6  V00 B 286      62.898  27.182  23.254  1.00  0.00           H  
HETATM 4562  H7  V00 B 286      61.480  27.104  24.511  1.00  0.00           H  
HETATM 4563  H8  V00 B 286      63.334  27.748  26.247  1.00  0.00           H  
HETATM 4564  H9  V00 B 286      64.201  28.397  24.691  1.00  0.00           H  
HETATM 4565  H10 V00 B 286      62.561  28.853  25.125  1.00  0.00           H  
HETATM 4566  C1  V00 B 287      14.569  77.416  53.018  1.00  0.00           C  
HETATM 4567  C2  V00 B 287      15.747  77.815  52.141  1.00  0.00           C  
HETATM 4568  O1  V00 B 287      15.752  77.371  50.835  1.00  0.00           O  
HETATM 4569  C3  V00 B 287      16.940  77.801  50.225  1.00  0.00           C  
HETATM 4570  C4  V00 B 287      17.064  76.935  48.937  1.00  0.00           C  
HETATM 4571  H1  V00 B 287      13.698  77.707  52.505  1.00  0.00           H  
HETATM 4572  H2  V00 B 287      14.538  77.938  53.943  1.00  0.00           H  
HETATM 4573  H3  V00 B 287      14.518  76.333  53.237  1.00  0.00           H  
HETATM 4574  H4  V00 B 287      16.644  77.505  52.617  1.00  0.00           H  
HETATM 4575  H5  V00 B 287      15.870  78.894  52.216  1.00  0.00           H  
HETATM 4576  H6  V00 B 287      16.937  78.925  50.168  1.00  0.00           H  
HETATM 4577  H7  V00 B 287      17.875  77.522  50.772  1.00  0.00           H  
HETATM 4578  H8  V00 B 287      16.954  75.835  49.163  1.00  0.00           H  
HETATM 4579  H9  V00 B 287      16.291  77.291  48.265  1.00  0.00           H  
HETATM 4580  H10 V00 B 287      17.982  77.172  48.451  1.00  0.00           H  
HETATM 4581  C1  V00 B 288      63.350  39.343  31.413  1.00  0.00           C  
HETATM 4582  C2  V00 B 288      61.945  38.749  31.292  1.00  0.00           C  
HETATM 4583  O1  V00 B 288      62.133  37.503  30.597  1.00  0.00           O  
HETATM 4584  C3  V00 B 288      61.053  36.630  30.410  1.00  0.00           C  
HETATM 4585  C4  V00 B 288      61.412  35.759  29.192  1.00  0.00           C  
HETATM 4586  H1  V00 B 288      63.845  39.041  30.474  1.00  0.00           H  
HETATM 4587  H2  V00 B 288      63.806  38.967  32.375  1.00  0.00           H  
HETATM 4588  H3  V00 B 288      63.364  40.466  31.483  1.00  0.00           H  
HETATM 4589  H4  V00 B 288      61.243  39.484  30.828  1.00  0.00           H  
HETATM 4590  H5  V00 B 288      61.550  38.556  32.315  1.00  0.00           H  
HETATM 4591  H6  V00 B 288      60.941  35.938  31.274  1.00  0.00           H  
HETATM 4592  H7  V00 B 288      60.081  37.113  30.434  1.00  0.00           H  
HETATM 4593  H8  V00 B 288      61.262  36.287  28.262  1.00  0.00           H  
HETATM 4594  H9  V00 B 288      62.412  35.384  29.304  1.00  0.00           H  
HETATM 4595  H10 V00 B 288      60.809  34.789  29.180  1.00  0.00           H  
HETATM 4596  C1  V00 B 289      57.348  37.474  -0.162  1.00  0.00           C  
HETATM 4597  C2  V00 B 289      58.318  36.681   0.640  1.00  0.00           C  
HETATM 4598  O1  V00 B 289      59.572  36.599  -0.133  1.00  0.00           O  
HETATM 4599  C3  V00 B 289      60.214  35.280   0.068  1.00  0.00           C  
HETATM 4600  C4  V00 B 289      61.474  35.645   0.789  1.00  0.00           C  
HETATM 4601  H1  V00 B 289      57.667  38.483  -0.422  1.00  0.00           H  
HETATM 4602  H2  V00 B 289      56.370  37.486   0.332  1.00  0.00           H  
HETATM 4603  H3  V00 B 289      57.142  36.977  -1.131  1.00  0.00           H  
HETATM 4604  H4  V00 B 289      57.933  35.709   0.799  1.00  0.00           H  
HETATM 4605  H5  V00 B 289      58.529  37.116   1.617  1.00  0.00           H  
HETATM 4606  H6  V00 B 289      59.641  34.708   0.750  1.00  0.00           H  
HETATM 4607  H7  V00 B 289      60.299  34.860  -0.917  1.00  0.00           H  
HETATM 4608  H8  V00 B 289      62.269  34.892   0.610  1.00  0.00           H  
HETATM 4609  H9  V00 B 289      61.841  36.584   0.327  1.00  0.00           H  
HETATM 4610  H10 V00 B 289      61.302  35.843   1.862  1.00  0.00           H  
HETATM 4611  C1  V00 B 290      53.885  67.640  49.173  1.00  0.00           C  
HETATM 4612  C2  V00 B 290      54.594  66.384  48.643  1.00  0.00           C  
HETATM 4613  O1  V00 B 290      54.477  66.374  47.213  1.00  0.00           O  
HETATM 4614  C3  V00 B 290      55.244  65.309  46.695  1.00  0.00           C  
HETATM 4615  C4  V00 B 290      55.272  65.605  45.206  1.00  0.00           C  
HETATM 4616  H1  V00 B 290      52.840  67.376  49.194  1.00  0.00           H  
HETATM 4617  H2  V00 B 290      54.127  68.519  48.582  1.00  0.00           H  
HETATM 4618  H3  V00 B 290      54.175  67.789  50.234  1.00  0.00           H  
HETATM 4619  H4  V00 B 290      54.223  65.492  49.059  1.00  0.00           H  
HETATM 4620  H5  V00 B 290      55.631  66.371  48.941  1.00  0.00           H  
HETATM 4621  H6  V00 B 290      56.230  65.414  47.069  1.00  0.00           H  
HETATM 4622  H7  V00 B 290      54.822  64.311  46.844  1.00  0.00           H  
HETATM 4623  H8  V00 B 290      55.551  64.783  44.585  1.00  0.00           H  
HETATM 4624  H9  V00 B 290      54.346  65.981  44.836  1.00  0.00           H  
HETATM 4625  H10 V00 B 290      55.953  66.442  45.051  1.00  0.00           H  
HETATM 4626  C1  V00 B 291      73.100  84.890  71.598  1.00  0.00           C  
HETATM 4627  C2  V00 B 291      74.234  84.080  72.208  1.00  0.00           C  
HETATM 4628  O1  V00 B 291      75.555  84.681  72.023  1.00  0.00           O  
HETATM 4629  C3  V00 B 291      76.658  83.809  72.063  1.00  0.00           C  
HETATM 4630  C4  V00 B 291      76.745  83.233  70.684  1.00  0.00           C  
HETATM 4631  H1  V00 B 291      73.190  84.982  70.488  1.00  0.00           H  
HETATM 4632  H2  V00 B 291      73.086  85.863  71.975  1.00  0.00           H  
HETATM 4633  H3  V00 B 291      72.123  84.386  71.824  1.00  0.00           H  
HETATM 4634  H4  V00 B 291      74.229  83.173  71.765  1.00  0.00           H  
HETATM 4635  H5  V00 B 291      74.077  83.933  73.292  1.00  0.00           H  
HETATM 4636  H6  V00 B 291      77.609  84.282  72.408  1.00  0.00           H  
HETATM 4637  H7  V00 B 291      76.551  82.985  72.766  1.00  0.00           H  
HETATM 4638  H8  V00 B 291      75.947  82.611  70.365  1.00  0.00           H  
HETATM 4639  H9  V00 B 291      76.786  84.084  69.956  1.00  0.00           H  
HETATM 4640  H10 V00 B 291      77.685  82.683  70.636  1.00  0.00           H  
HETATM 4641  C1  V00 B 292      67.400  77.852  40.880  1.00  0.00           C  
HETATM 4642  C2  V00 B 292      67.107  79.330  41.246  1.00  0.00           C  
HETATM 4643  O1  V00 B 292      67.998  80.268  40.581  1.00  0.00           O  
HETATM 4644  C3  V00 B 292      68.724  81.175  41.322  1.00  0.00           C  
HETATM 4645  C4  V00 B 292      69.802  80.451  42.167  1.00  0.00           C  
HETATM 4646  H1  V00 B 292      67.094  77.792  39.815  1.00  0.00           H  
HETATM 4647  H2  V00 B 292      66.760  77.148  41.429  1.00  0.00           H  
HETATM 4648  H3  V00 B 292      68.498  77.621  41.079  1.00  0.00           H  
HETATM 4649  H4  V00 B 292      67.263  79.305  42.288  1.00  0.00           H  
HETATM 4650  H5  V00 B 292      66.036  79.455  41.074  1.00  0.00           H  
HETATM 4651  H6  V00 B 292      69.351  81.756  40.635  1.00  0.00           H  
HETATM 4652  H7  V00 B 292      68.092  81.838  41.874  1.00  0.00           H  
HETATM 4653  H8  V00 B 292      69.355  79.730  42.843  1.00  0.00           H  
HETATM 4654  H9  V00 B 292      70.487  79.904  41.593  1.00  0.00           H  
HETATM 4655  H10 V00 B 292      70.429  81.144  42.675  1.00  0.00           H  
HETATM 4656  C1  V00 B 293      86.599  93.519  80.782  1.00  0.00           C  
HETATM 4657  C2  V00 B 293      85.867  92.744  81.923  1.00  0.00           C  
HETATM 4658  O1  V00 B 293      86.488  93.017  83.168  1.00  0.00           O  
HETATM 4659  C3  V00 B 293      85.737  92.440  84.242  1.00  0.00           C  
HETATM 4660  C4  V00 B 293      86.098  93.068  85.517  1.00  0.00           C  
HETATM 4661  H1  V00 B 293      86.174  93.139  79.860  1.00  0.00           H  
HETATM 4662  H2  V00 B 293      87.636  93.465  80.713  1.00  0.00           H  
HETATM 4663  H3  V00 B 293      86.405  94.598  80.822  1.00  0.00           H  
HETATM 4664  H4  V00 B 293      85.874  91.616  81.735  1.00  0.00           H  
HETATM 4665  H5  V00 B 293      84.847  93.090  81.926  1.00  0.00           H  
HETATM 4666  H6  V00 B 293      84.686  92.689  84.122  1.00  0.00           H  
HETATM 4667  H7  V00 B 293      85.950  91.374  84.394  1.00  0.00           H  
HETATM 4668  H8  V00 B 293      86.037  94.189  85.434  1.00  0.00           H  
HETATM 4669  H9  V00 B 293      85.362  92.612  86.214  1.00  0.00           H  
HETATM 4670  H10 V00 B 293      87.093  92.832  85.805  1.00  0.00           H  
HETATM 4671  C1  V00 B 294     102.644  95.580  60.158  1.00  0.00           C  
HETATM 4672  C2  V00 B 294     101.632  96.061  59.107  1.00  0.00           C  
HETATM 4673  O1  V00 B 294     100.627  95.104  59.198  1.00  0.00           O  
HETATM 4674  C3  V00 B 294      99.676  95.067  58.122  1.00  0.00           C  
HETATM 4675  C4  V00 B 294      98.657  94.032  58.673  1.00  0.00           C  
HETATM 4676  H1  V00 B 294     103.247  96.457  60.414  1.00  0.00           H  
HETATM 4677  H2  V00 B 294     103.270  94.761  59.771  1.00  0.00           H  
HETATM 4678  H3  V00 B 294     102.032  95.318  61.026  1.00  0.00           H  
HETATM 4679  H4  V00 B 294     102.153  96.031  58.069  1.00  0.00           H  
HETATM 4680  H5  V00 B 294     101.137  97.096  59.298  1.00  0.00           H  
HETATM 4681  H6  V00 B 294      99.141  95.979  58.027  1.00  0.00           H  
HETATM 4682  H7  V00 B 294     100.110  94.797  57.179  1.00  0.00           H  
HETATM 4683  H8  V00 B 294      97.757  94.034  58.034  1.00  0.00           H  
HETATM 4684  H9  V00 B 294      99.170  93.045  58.828  1.00  0.00           H  
HETATM 4685  H10 V00 B 294      98.323  94.427  59.631  1.00  0.00           H  
HETATM 4686  C1  V00 B 295      71.780  92.435  57.205  1.00  0.00           C  
HETATM 4687  C2  V00 B 295      70.396  91.720  57.390  1.00  0.00           C  
HETATM 4688  O1  V00 B 295      70.158  90.956  56.172  1.00  0.00           O  
HETATM 4689  C3  V00 B 295      68.905  90.308  56.115  1.00  0.00           C  
HETATM 4690  C4  V00 B 295      68.822  89.486  54.801  1.00  0.00           C  
HETATM 4691  H1  V00 B 295      72.553  91.720  57.141  1.00  0.00           H  
HETATM 4692  H2  V00 B 295      71.986  93.016  58.106  1.00  0.00           H  
HETATM 4693  H3  V00 B 295      71.720  92.954  56.280  1.00  0.00           H  
HETATM 4694  H4  V00 B 295      69.613  92.471  57.452  1.00  0.00           H  
HETATM 4695  H5  V00 B 295      70.430  91.066  58.286  1.00  0.00           H  
HETATM 4696  H6  V00 B 295      68.800  89.693  57.032  1.00  0.00           H  
HETATM 4697  H7  V00 B 295      68.017  90.994  56.092  1.00  0.00           H  
HETATM 4698  H8  V00 B 295      68.998  90.103  53.855  1.00  0.00           H  
HETATM 4699  H9  V00 B 295      69.604  88.670  54.816  1.00  0.00           H  
HETATM 4700  H10 V00 B 295      67.840  89.033  54.707  1.00  0.00           H  
HETATM 4701  C1  V00 B 296      23.570  43.208  37.163  1.00  0.00           C  
HETATM 4702  C2  V00 B 296      23.625  42.128  38.251  1.00  0.00           C  
HETATM 4703  O1  V00 B 296      22.702  42.384  39.295  1.00  0.00           O  
HETATM 4704  C3  V00 B 296      22.796  41.331  40.262  1.00  0.00           C  
HETATM 4705  C4  V00 B 296      21.925  41.524  41.478  1.00  0.00           C  
HETATM 4706  H1  V00 B 296      23.623  44.162  37.550  1.00  0.00           H  
HETATM 4707  H2  V00 B 296      22.636  42.932  36.632  1.00  0.00           H  
HETATM 4708  H3  V00 B 296      24.432  43.092  36.444  1.00  0.00           H  
HETATM 4709  H4  V00 B 296      24.641  42.073  38.674  1.00  0.00           H  
HETATM 4710  H5  V00 B 296      23.352  41.187  37.816  1.00  0.00           H  
HETATM 4711  H6  V00 B 296      22.418  40.399  39.694  1.00  0.00           H  
HETATM 4712  H7  V00 B 296      23.860  41.279  40.520  1.00  0.00           H  
HETATM 4713  H8  V00 B 296      22.351  42.329  42.066  1.00  0.00           H  
HETATM 4714  H9  V00 B 296      20.937  41.742  41.178  1.00  0.00           H  
HETATM 4715  H10 V00 B 296      21.940  40.586  42.179  1.00  0.00           H  
HETATM 4716  C1  V00 B 297      90.511  77.955  93.749  1.00  0.00           C  
HETATM 4717  C2  V00 B 297      90.572  78.890  94.825  1.00  0.00           C  
HETATM 4718  O1  V00 B 297      89.822  80.090  94.447  1.00  0.00           O  
HETATM 4719  C3  V00 B 297      89.823  81.165  95.436  1.00  0.00           C  
HETATM 4720  C4  V00 B 297      91.034  82.132  95.408  1.00  0.00           C  
HETATM 4721  H1  V00 B 297      91.163  77.156  94.045  1.00  0.00           H  
HETATM 4722  H2  V00 B 297      91.054  78.355  92.832  1.00  0.00           H  
HETATM 4723  H3  V00 B 297      89.539  77.611  93.457  1.00  0.00           H  
HETATM 4724  H4  V00 B 297      91.612  79.189  95.034  1.00  0.00           H  
HETATM 4725  H5  V00 B 297      89.975  78.446  95.676  1.00  0.00           H  
HETATM 4726  H6  V00 B 297      89.042  81.885  95.223  1.00  0.00           H  
HETATM 4727  H7  V00 B 297      89.638  80.714  96.447  1.00  0.00           H  
HETATM 4728  H8  V00 B 297      91.993  81.524  95.456  1.00  0.00           H  
HETATM 4729  H9  V00 B 297      90.943  82.738  94.525  1.00  0.00           H  
HETATM 4730  H10 V00 B 297      91.030  82.706  96.320  1.00  0.00           H  
HETATM 4731  C1  V00 B 298      89.706  88.741  18.199  1.00  0.00           C  
HETATM 4732  C2  V00 B 298      88.799  89.919  17.920  1.00  0.00           C  
HETATM 4733  O1  V00 B 298      88.439  90.541  19.170  1.00  0.00           O  
HETATM 4734  C3  V00 B 298      87.938  91.871  19.016  1.00  0.00           C  
HETATM 4735  C4  V00 B 298      86.748  92.090  19.963  1.00  0.00           C  
HETATM 4736  H1  V00 B 298      90.305  88.740  19.112  1.00  0.00           H  
HETATM 4737  H2  V00 B 298      90.416  88.527  17.368  1.00  0.00           H  
HETATM 4738  H3  V00 B 298      89.039  87.845  18.120  1.00  0.00           H  
HETATM 4739  H4  V00 B 298      87.849  89.521  17.531  1.00  0.00           H  
HETATM 4740  H5  V00 B 298      89.261  90.686  17.214  1.00  0.00           H  
HETATM 4741  H6  V00 B 298      88.715  92.548  19.301  1.00  0.00           H  
HETATM 4742  H7  V00 B 298      87.571  92.067  18.057  1.00  0.00           H  
HETATM 4743  H8  V00 B 298      87.099  91.929  21.016  1.00  0.00           H  
HETATM 4744  H9  V00 B 298      86.403  93.101  20.048  1.00  0.00           H  
HETATM 4745  H10 V00 B 298      85.861  91.420  19.800  1.00  0.00           H  
HETATM 4746  C1  V00 B 299      83.855  60.852  60.629  1.00  0.00           C  
HETATM 4747  C2  V00 B 299      84.980  61.383  59.847  1.00  0.00           C  
HETATM 4748  O1  V00 B 299      84.871  60.989  58.427  1.00  0.00           O  
HETATM 4749  C3  V00 B 299      86.057  61.252  57.768  1.00  0.00           C  
HETATM 4750  C4  V00 B 299      85.867  60.732  56.278  1.00  0.00           C  
HETATM 4751  H1  V00 B 299      83.699  59.726  60.553  1.00  0.00           H  
HETATM 4752  H2  V00 B 299      82.971  61.272  60.180  1.00  0.00           H  
HETATM 4753  H3  V00 B 299      84.001  61.296  61.598  1.00  0.00           H  
HETATM 4754  H4  V00 B 299      85.843  60.801  60.260  1.00  0.00           H  
HETATM 4755  H5  V00 B 299      84.981  62.475  59.972  1.00  0.00           H  
HETATM 4756  H6  V00 B 299      86.264  62.303  57.759  1.00  0.00           H  
HETATM 4757  H7  V00 B 299      86.842  60.645  58.232  1.00  0.00           H  
HETATM 4758  H8  V00 B 299      85.665  59.628  56.313  1.00  0.00           H  
HETATM 4759  H9  V00 B 299      85.074  61.262  55.750  1.00  0.00           H  
HETATM 4760  H10 V00 B 299      86.719  60.990  55.630  1.00  0.00           H  
HETATM 4761  C1  V00 B 300      69.045   8.428  57.764  1.00  0.00           C  
HETATM 4762  C2  V00 B 300      68.460   8.961  56.403  1.00  0.00           C  
HETATM 4763  O1  V00 B 300      67.226   9.681  56.752  1.00  0.00           O  
HETATM 4764  C3  V00 B 300      66.573  10.171  55.563  1.00  0.00           C  
HETATM 4765  C4  V00 B 300      65.347  11.100  55.806  1.00  0.00           C  
HETATM 4766  H1  V00 B 300      69.534   9.289  58.179  1.00  0.00           H  
HETATM 4767  H2  V00 B 300      69.671   7.530  57.626  1.00  0.00           H  
HETATM 4768  H3  V00 B 300      68.238   8.196  58.527  1.00  0.00           H  
HETATM 4769  H4  V00 B 300      68.232   8.028  55.860  1.00  0.00           H  
HETATM 4770  H5  V00 B 300      69.255   9.579  56.023  1.00  0.00           H  
HETATM 4771  H6  V00 B 300      67.277  10.729  55.007  1.00  0.00           H  
HETATM 4772  H7  V00 B 300      66.288   9.311  54.984  1.00  0.00           H  
HETATM 4773  H8  V00 B 300      64.497  10.519  56.115  1.00  0.00           H  
HETATM 4774  H9  V00 B 300      65.671  11.704  56.621  1.00  0.00           H  
HETATM 4775  H10 V00 B 300      65.278  11.753  54.961  1.00  0.00           H  
HETATM 4776  C1  V00 B 301      85.620  48.523  51.236  1.00  0.00           C  
HETATM 4777  C2  V00 B 301      85.105  48.892  49.860  1.00  0.00           C  
HETATM 4778  O1  V00 B 301      83.704  48.657  49.749  1.00  0.00           O  
HETATM 4779  C3  V00 B 301      83.230  48.905  48.420  1.00  0.00           C  
HETATM 4780  C4  V00 B 301      81.870  49.532  48.548  1.00  0.00           C  
HETATM 4781  H1  V00 B 301      86.721  48.509  51.399  1.00  0.00           H  
HETATM 4782  H2  V00 B 301      85.393  47.519  51.376  1.00  0.00           H  
HETATM 4783  H3  V00 B 301      84.986  49.069  51.952  1.00  0.00           H  
HETATM 4784  H4  V00 B 301      85.569  48.273  49.060  1.00  0.00           H  
HETATM 4785  H5  V00 B 301      85.335  49.914  49.636  1.00  0.00           H  
HETATM 4786  H6  V00 B 301      83.985  49.444  47.844  1.00  0.00           H  
HETATM 4787  H7  V00 B 301      83.144  47.860  47.998  1.00  0.00           H  
HETATM 4788  H8  V00 B 301      81.075  48.785  48.512  1.00  0.00           H  
HETATM 4789  H9  V00 B 301      81.815  50.313  49.368  1.00  0.00           H  
HETATM 4790  H10 V00 B 301      81.675  49.938  47.541  1.00  0.00           H  
HETATM 4791  C1  V00 B 302      53.484  73.276  46.634  1.00  0.00           C  
HETATM 4792  C2  V00 B 302      52.059  72.729  46.723  1.00  0.00           C  
HETATM 4793  O1  V00 B 302      52.090  71.305  46.642  1.00  0.00           O  
HETATM 4794  C3  V00 B 302      50.879  70.608  46.588  1.00  0.00           C  
HETATM 4795  C4  V00 B 302      50.449  70.481  45.177  1.00  0.00           C  
HETATM 4796  H1  V00 B 302      54.271  72.765  47.303  1.00  0.00           H  
HETATM 4797  H2  V00 B 302      53.347  74.334  46.897  1.00  0.00           H  
HETATM 4798  H3  V00 B 302      53.873  73.183  45.611  1.00  0.00           H  
HETATM 4799  H4  V00 B 302      51.458  73.104  45.931  1.00  0.00           H  
HETATM 4800  H5  V00 B 302      51.555  73.015  47.668  1.00  0.00           H  
HETATM 4801  H6  V00 B 302      50.949  69.614  46.953  1.00  0.00           H  
HETATM 4802  H7  V00 B 302      50.162  71.151  47.204  1.00  0.00           H  
HETATM 4803  H8  V00 B 302      50.594  71.383  44.657  1.00  0.00           H  
HETATM 4804  H9  V00 B 302      51.169  69.818  44.647  1.00  0.00           H  
HETATM 4805  H10 V00 B 302      49.466  70.248  45.036  1.00  0.00           H  
HETATM 4806  C1  V00 B 303      21.790  85.430   7.204  1.00  0.00           C  
HETATM 4807  C2  V00 B 303      22.753  86.083   6.257  1.00  0.00           C  
HETATM 4808  O1  V00 B 303      22.188  87.191   5.493  1.00  0.00           O  
HETATM 4809  C3  V00 B 303      23.151  87.950   4.652  1.00  0.00           C  
HETATM 4810  C4  V00 B 303      22.510  88.434   3.357  1.00  0.00           C  
HETATM 4811  H1  V00 B 303      20.880  85.060   6.698  1.00  0.00           H  
HETATM 4812  H2  V00 B 303      21.549  86.134   7.936  1.00  0.00           H  
HETATM 4813  H3  V00 B 303      22.382  84.527   7.636  1.00  0.00           H  
HETATM 4814  H4  V00 B 303      23.086  85.284   5.637  1.00  0.00           H  
HETATM 4815  H5  V00 B 303      23.619  86.320   6.816  1.00  0.00           H  
HETATM 4816  H6  V00 B 303      23.407  88.856   5.199  1.00  0.00           H  
HETATM 4817  H7  V00 B 303      24.067  87.438   4.503  1.00  0.00           H  
HETATM 4818  H8  V00 B 303      22.609  87.625   2.570  1.00  0.00           H  
HETATM 4819  H9  V00 B 303      21.445  88.768   3.407  1.00  0.00           H  
HETATM 4820  H10 V00 B 303      23.159  89.255   2.975  1.00  0.00           H  
HETATM 4821  C1  V00 B 304     100.258  92.009  77.512  1.00  0.00           C  
HETATM 4822  C2  V00 B 304      99.263  91.125  78.250  1.00  0.00           C  
HETATM 4823  O1  V00 B 304      97.920  91.556  78.004  1.00  0.00           O  
HETATM 4824  C3  V00 B 304      96.930  91.017  78.915  1.00  0.00           C  
HETATM 4825  C4  V00 B 304      95.509  91.446  78.550  1.00  0.00           C  
HETATM 4826  H1  V00 B 304      99.960  92.130  76.462  1.00  0.00           H  
HETATM 4827  H2  V00 B 304     101.299  91.528  77.488  1.00  0.00           H  
HETATM 4828  H3  V00 B 304     100.302  93.019  77.913  1.00  0.00           H  
HETATM 4829  H4  V00 B 304      99.487  91.295  79.355  1.00  0.00           H  
HETATM 4830  H5  V00 B 304      99.468  90.059  78.099  1.00  0.00           H  
HETATM 4831  H6  V00 B 304      96.965  89.889  78.811  1.00  0.00           H  
HETATM 4832  H7  V00 B 304      97.155  91.214  79.983  1.00  0.00           H  
HETATM 4833  H8  V00 B 304      95.205  91.352  77.536  1.00  0.00           H  
HETATM 4834  H9  V00 B 304      94.862  90.776  79.130  1.00  0.00           H  
HETATM 4835  H10 V00 B 304      95.277  92.501  78.829  1.00  0.00           H  
HETATM 4836  C1  V00 B 305      13.384  18.085  41.829  1.00  0.00           C  
HETATM 4837  C2  V00 B 305      13.126  19.499  42.339  1.00  0.00           C  
HETATM 4838  O1  V00 B 305      11.724  19.701  42.292  1.00  0.00           O  
HETATM 4839  C3  V00 B 305      11.240  21.008  42.575  1.00  0.00           C  
HETATM 4840  C4  V00 B 305       9.815  21.261  42.053  1.00  0.00           C  
HETATM 4841  H1  V00 B 305      12.802  17.804  40.898  1.00  0.00           H  
HETATM 4842  H2  V00 B 305      13.298  17.398  42.653  1.00  0.00           H  
HETATM 4843  H3  V00 B 305      14.409  18.105  41.471  1.00  0.00           H  
HETATM 4844  H4  V00 B 305      13.621  20.239  41.655  1.00  0.00           H  
HETATM 4845  H5  V00 B 305      13.571  19.713  43.350  1.00  0.00           H  
HETATM 4846  H6  V00 B 305      11.199  21.149  43.693  1.00  0.00           H  
HETATM 4847  H7  V00 B 305      11.864  21.834  42.181  1.00  0.00           H  
HETATM 4848  H8  V00 B 305       9.040  20.615  42.516  1.00  0.00           H  
HETATM 4849  H9  V00 B 305       9.613  22.360  42.199  1.00  0.00           H  
HETATM 4850  H10 V00 B 305       9.866  21.097  40.980  1.00  0.00           H  
HETATM 4851  C1  V00 B 306      69.045  28.727  43.883  1.00  0.00           C  
HETATM 4852  C2  V00 B 306      68.736  29.579  45.159  1.00  0.00           C  
HETATM 4853  O1  V00 B 306      67.990  28.804  46.092  1.00  0.00           O  
HETATM 4854  C3  V00 B 306      67.635  29.533  47.284  1.00  0.00           C  
HETATM 4855  C4  V00 B 306      67.165  28.697  48.425  1.00  0.00           C  
HETATM 4856  H1  V00 B 306      69.692  27.922  44.187  1.00  0.00           H  
HETATM 4857  H2  V00 B 306      69.507  29.326  43.080  1.00  0.00           H  
HETATM 4858  H3  V00 B 306      68.131  28.321  43.476  1.00  0.00           H  
HETATM 4859  H4  V00 B 306      68.190  30.563  45.015  1.00  0.00           H  
HETATM 4860  H5  V00 B 306      69.726  29.882  45.520  1.00  0.00           H  
HETATM 4861  H6  V00 B 306      68.519  29.990  47.638  1.00  0.00           H  
HETATM 4862  H7  V00 B 306      66.905  30.316  47.101  1.00  0.00           H  
HETATM 4863  H8  V00 B 306      67.935  27.963  48.800  1.00  0.00           H  
HETATM 4864  H9  V00 B 306      67.079  29.380  49.290  1.00  0.00           H  
HETATM 4865  H10 V00 B 306      66.222  28.093  48.192  1.00  0.00           H  
HETATM 4866  C1  V00 B 307      49.452  53.728  99.163  1.00  0.00           C  
HETATM 4867  C2  V00 B 307      49.003  52.517 100.004  1.00  0.00           C  
HETATM 4868  O1  V00 B 307      48.397  52.926 101.225  1.00  0.00           O  
HETATM 4869  C3  V00 B 307      48.024  51.838 102.136  1.00  0.00           C  
HETATM 4870  C4  V00 B 307      46.511  51.504 101.908  1.00  0.00           C  
HETATM 4871  H1  V00 B 307      48.728  54.521  99.299  1.00  0.00           H  
HETATM 4872  H2  V00 B 307      49.568  53.404  98.095  1.00  0.00           H  
HETATM 4873  H3  V00 B 307      50.474  53.995  99.576  1.00  0.00           H  
HETATM 4874  H4  V00 B 307      49.838  51.850 100.192  1.00  0.00           H  
HETATM 4875  H5  V00 B 307      48.313  51.926  99.399  1.00  0.00           H  
HETATM 4876  H6  V00 B 307      48.601  50.995 102.008  1.00  0.00           H  
HETATM 4877  H7  V00 B 307      48.101  52.055 103.140  1.00  0.00           H  
HETATM 4878  H8  V00 B 307      46.250  51.238 100.870  1.00  0.00           H  
HETATM 4879  H9  V00 B 307      46.294  50.645 102.554  1.00  0.00           H  
HETATM 4880  H10 V00 B 307      45.944  52.292 102.379  1.00  0.00           H  
HETATM 4881  C1  V00 B 308      94.080  83.261  47.241  1.00  0.00           C  
HETATM 4882  C2  V00 B 308      94.353  83.454  45.757  1.00  0.00           C  
HETATM 4883  O1  V00 B 308      93.203  83.971  45.064  1.00  0.00           O  
HETATM 4884  C3  V00 B 308      92.547  83.172  44.088  1.00  0.00           C  
HETATM 4885  C4  V00 B 308      93.140  83.390  42.686  1.00  0.00           C  
HETATM 4886  H1  V00 B 308      93.533  82.315  47.480  1.00  0.00           H  
HETATM 4887  H2  V00 B 308      93.504  84.056  47.679  1.00  0.00           H  
HETATM 4888  H3  V00 B 308      94.948  83.123  47.838  1.00  0.00           H  
HETATM 4889  H4  V00 B 308      94.686  82.484  45.344  1.00  0.00           H  
HETATM 4890  H5  V00 B 308      95.210  84.141  45.596  1.00  0.00           H  
HETATM 4891  H6  V00 B 308      92.601  82.074  44.332  1.00  0.00           H  
HETATM 4892  H7  V00 B 308      91.484  83.587  44.078  1.00  0.00           H  
HETATM 4893  H8  V00 B 308      92.510  83.896  41.992  1.00  0.00           H  
HETATM 4894  H9  V00 B 308      94.059  83.991  42.716  1.00  0.00           H  
HETATM 4895  H10 V00 B 308      93.333  82.488  42.143  1.00  0.00           H  
HETATM 4896  C1  V00 B 309      58.252  66.945  85.547  1.00  0.00           C  
HETATM 4897  C2  V00 B 309      59.481  66.318  86.297  1.00  0.00           C  
HETATM 4898  O1  V00 B 309      59.863  65.024  85.761  1.00  0.00           O  
HETATM 4899  C3  V00 B 309      60.937  64.328  86.418  1.00  0.00           C  
HETATM 4900  C4  V00 B 309      61.344  63.098  85.530  1.00  0.00           C  
HETATM 4901  H1  V00 B 309      57.494  66.241  85.509  1.00  0.00           H  
HETATM 4902  H2  V00 B 309      58.501  67.352  84.583  1.00  0.00           H  
HETATM 4903  H3  V00 B 309      58.041  67.807  86.143  1.00  0.00           H  
HETATM 4904  H4  V00 B 309      59.247  66.181  87.375  1.00  0.00           H  
HETATM 4905  H5  V00 B 309      60.282  67.068  86.201  1.00  0.00           H  
HETATM 4906  H6  V00 B 309      61.802  64.997  86.511  1.00  0.00           H  
HETATM 4907  H7  V00 B 309      60.714  64.002  87.453  1.00  0.00           H  
HETATM 4908  H8  V00 B 309      61.528  63.404  84.469  1.00  0.00           H  
HETATM 4909  H9  V00 B 309      62.322  62.836  85.929  1.00  0.00           H  
HETATM 4910  H10 V00 B 309      60.765  62.209  85.513  1.00  0.00           H  
HETATM 4911  C1  V00 B 310      49.215  79.417  88.605  1.00  0.00           C  
HETATM 4912  C2  V00 B 310      49.460  80.903  88.776  1.00  0.00           C  
HETATM 4913  O1  V00 B 310      50.499  81.370  87.874  1.00  0.00           O  
HETATM 4914  C3  V00 B 310      50.080  81.594  86.565  1.00  0.00           C  
HETATM 4915  C4  V00 B 310      51.158  81.943  85.547  1.00  0.00           C  
HETATM 4916  H1  V00 B 310      48.284  79.412  88.065  1.00  0.00           H  
HETATM 4917  H2  V00 B 310      48.878  79.050  89.604  1.00  0.00           H  
HETATM 4918  H3  V00 B 310      50.020  78.828  88.242  1.00  0.00           H  
HETATM 4919  H4  V00 B 310      49.856  81.029  89.780  1.00  0.00           H  
HETATM 4920  H5  V00 B 310      48.548  81.468  88.636  1.00  0.00           H  
HETATM 4921  H6  V00 B 310      49.583  80.655  86.175  1.00  0.00           H  
HETATM 4922  H7  V00 B 310      49.410  82.484  86.628  1.00  0.00           H  
HETATM 4923  H8  V00 B 310      52.031  81.450  85.878  1.00  0.00           H  
HETATM 4924  H9  V00 B 310      50.930  81.545  84.540  1.00  0.00           H  
HETATM 4925  H10 V00 B 310      51.171  82.998  85.499  1.00  0.00           H  
HETATM 4926  C1  V00 B 311      12.394  29.425  96.862  1.00  0.00           C  
HETATM 4927  C2  V00 B 311      11.044  29.765  96.281  1.00  0.00           C  
HETATM 4928  O1  V00 B 311      10.709  30.997  97.079  1.00  0.00           O  
HETATM 4929  C3  V00 B 311       9.826  30.641  98.169  1.00  0.00           C  
HETATM 4930  C4  V00 B 311       9.442  31.711  99.136  1.00  0.00           C  
HETATM 4931  H1  V00 B 311      13.090  30.309  96.779  1.00  0.00           H  
HETATM 4932  H2  V00 B 311      12.708  28.504  96.267  1.00  0.00           H  
HETATM 4933  H3  V00 B 311      12.345  29.140  97.909  1.00  0.00           H  
HETATM 4934  H4  V00 B 311      10.338  29.004  96.403  1.00  0.00           H  
HETATM 4935  H5  V00 B 311      11.129  30.057  95.198  1.00  0.00           H  
HETATM 4936  H6  V00 B 311       8.944  30.161  97.707  1.00  0.00           H  
HETATM 4937  H7  V00 B 311      10.212  29.784  98.815  1.00  0.00           H  
HETATM 4938  H8  V00 B 311       9.085  32.578  98.558  1.00  0.00           H
[truncated: 6,631,667 more chars]
