# Supplementary material for: Charge transfer as a mechanism for chlorophyll fluorescence concentration quenching
Source: Proc Natl Acad Sci U S A. 2023 Jan 23;120(5):e2210811120. doi: 10.1073/pnas.2210811120 (PMC9945999; doi:10.1073/pnas.2210811120)
Supplement: Supplementary file 9 — Dataset S08 (TXT) [file pnas.2210811120.sd08.txt]

MODEL        0
ATOM      1 MG   CLA A   1      48.048  50.920  52.080  1.00  0.00          Mg  
ATOM      2  CHA CLA A   1      47.325  51.693  55.388  1.00  0.00           C  
ATOM      3  CHB CLA A   1      44.984  52.202  51.126  1.00  0.00           C  
ATOM      4  HHB CLA A   1      43.988  52.405  50.710  1.00  0.00           H  
ATOM      5  CHC CLA A   1      48.726  50.149  48.928  1.00  0.00           C  
ATOM      6  HHC CLA A   1      48.949  49.780  47.967  1.00  0.00           H  
ATOM      7  CHD CLA A   1      51.159  49.782  53.098  1.00  0.00           C  
ATOM      8  HHD CLA A   1      52.153  49.409  53.458  1.00  0.00           H  
ATOM      9  NA  CLA A   1      46.363  51.823  53.173  1.00  0.00           N  
ATOM     10  C1A CLA A   1      46.243  51.957  54.538  1.00  0.00           C  
ATOM     11  C2A CLA A   1      44.837  52.512  54.967  1.00  0.00           C  
ATOM     12  H2A CLA A   1      44.410  51.840  55.744  1.00  0.00           H  
ATOM     13  C3A CLA A   1      44.059  52.419  53.624  1.00  0.00           C  
ATOM     14  H3A CLA A   1      43.662  53.358  53.267  1.00  0.00           H  
ATOM     15  C4A CLA A   1      45.141  52.140  52.549  1.00  0.00           C  
ATOM     16  CMA CLA A   1      42.898  51.342  53.594  1.00  0.00           C  
ATOM     17 HMA1 CLA A   1      42.343  51.519  52.669  1.00  0.00           H  
ATOM     18 HMA2 CLA A   1      43.198  50.292  53.500  1.00  0.00           H  
ATOM     19 HMA3 CLA A   1      42.230  51.581  54.458  1.00  0.00           H  
ATOM     20  CAA CLA A   1      45.030  53.970  55.455  1.00  0.00           C  
ATOM     21 HAA1 CLA A   1      45.636  54.363  54.649  1.00  0.00           H  
ATOM     22 HAA2 CLA A   1      45.548  54.002  56.344  1.00  0.00           H  
ATOM     23  CBA CLA A   1      43.725  54.771  55.666  1.00  0.00           C  
ATOM     24 HBA1 CLA A   1      43.785  55.218  56.639  1.00  0.00           H  
ATOM     25 HBA2 CLA A   1      43.790  55.613  54.997  1.00  0.00           H  
ATOM     26  CGA CLA A   1      42.286  54.198  55.650  1.00  0.00           C  
ATOM     27  O1A CLA A   1      41.798  53.411  56.505  1.00  0.00           O  
ATOM     28  O2A CLA A   1      41.661  54.651  54.575  1.00  0.00           O  
ATOM     29  NB  CLA A   1      47.146  51.267  50.313  1.00  0.00           N  
ATOM     30  C1B CLA A   1      45.825  51.832  50.115  1.00  0.00           C  
ATOM     31  C2B CLA A   1      45.528  51.844  48.726  1.00  0.00           C  
ATOM     32  C3B CLA A   1      46.570  51.186  48.068  1.00  0.00           C  
ATOM     33  C4B CLA A   1      47.559  50.887  49.080  1.00  0.00           C  
ATOM     34  CMB CLA A   1      44.347  52.539  48.114  1.00  0.00           C  
ATOM     35 HMB1 CLA A   1      43.540  52.515  48.813  1.00  0.00           H  
ATOM     36 HMB2 CLA A   1      44.691  53.613  47.947  1.00  0.00           H  
ATOM     37 HMB3 CLA A   1      43.898  52.047  47.239  1.00  0.00           H  
ATOM     38  CAB CLA A   1      46.808  50.936  46.639  1.00  0.00           C  
ATOM     39  HAB CLA A   1      47.804  51.176  46.301  1.00  0.00           H  
ATOM     40  CBB CLA A   1      45.798  50.745  45.695  1.00  0.00           C  
ATOM     41 HBB1 CLA A   1      44.850  50.380  45.975  1.00  0.00           H  
ATOM     42 HBB2 CLA A   1      46.122  50.668  44.635  1.00  0.00           H  
ATOM     43  NC  CLA A   1      49.730  50.098  51.153  1.00  0.00           N  
ATOM     44  C1C CLA A   1      49.761  49.755  49.819  1.00  0.00           C  
ATOM     45  C2C CLA A   1      50.999  49.010  49.516  1.00  0.00           C  
ATOM     46  C3C CLA A   1      51.724  48.839  50.768  1.00  0.00           C  
ATOM     47  C4C CLA A   1      50.890  49.491  51.776  1.00  0.00           C  
ATOM     48  CMC CLA A   1      51.431  48.516  48.141  1.00  0.00           C  
ATOM     49 HMC1 CLA A   1      51.420  47.487  48.045  1.00  0.00           H  
ATOM     50 HMC2 CLA A   1      50.779  49.003  47.414  1.00  0.00           H  
ATOM     51 HMC3 CLA A   1      52.437  48.831  47.849  1.00  0.00           H  
ATOM     52  CAC CLA A   1      53.132  48.302  50.950  1.00  0.00           C  
ATOM     53 HAC1 CLA A   1      53.290  47.818  51.914  1.00  0.00           H  
ATOM     54 HAC2 CLA A   1      53.388  47.521  50.242  1.00  0.00           H  
ATOM     55  CBC CLA A   1      54.246  49.391  50.909  1.00  0.00           C  
ATOM     56 HBC1 CLA A   1      54.108  50.036  51.791  1.00  0.00           H  
ATOM     57 HBC2 CLA A   1      55.210  49.006  50.799  1.00  0.00           H  
ATOM     58 HBC3 CLA A   1      54.066  49.969  50.007  1.00  0.00           H  
ATOM     59  ND  CLA A   1      48.993  50.752  53.796  1.00  0.00           N  
ATOM     60  C1D CLA A   1      50.274  50.284  54.078  1.00  0.00           C  
ATOM     61  C2D CLA A   1      50.582  50.348  55.591  1.00  0.00           C  
ATOM     62  C3D CLA A   1      49.350  50.789  56.085  1.00  0.00           C  
ATOM     63  C4D CLA A   1      48.465  51.117  54.982  1.00  0.00           C  
ATOM     64  CMD CLA A   1      51.843  49.992  56.367  1.00  0.00           C  
ATOM     65 HMD1 CLA A   1      51.745  50.170  57.428  1.00  0.00           H  
ATOM     66 HMD2 CLA A   1      51.895  48.914  56.285  1.00  0.00           H  
ATOM     67 HMD3 CLA A   1      52.776  50.515  56.089  1.00  0.00           H  
ATOM     68  CAD CLA A   1      48.724  51.019  57.372  1.00  0.00           C  
ATOM     69  OBD CLA A   1      49.079  50.848  58.534  1.00  0.00           O  
ATOM     70  CBD CLA A   1      47.334  51.632  56.948  1.00  0.00           C  
ATOM     71  HBD CLA A   1      47.215  52.691  57.229  1.00  0.00           H  
ATOM     72  CGD CLA A   1      46.275  50.905  57.563  1.00  0.00           C  
ATOM     73  O1D CLA A   1      46.102  49.706  57.644  1.00  0.00           O  
ATOM     74  O2D CLA A   1      45.261  51.797  57.897  1.00  0.00           O  
ATOM     75  CED CLA A   1      43.972  51.243  58.314  1.00  0.00           C  
ATOM     76 HED1 CLA A   1      43.545  50.819  57.414  1.00  0.00           H  
ATOM     77 HED2 CLA A   1      44.262  50.520  59.087  1.00  0.00           H  
ATOM     78 HED3 CLA A   1      43.468  52.034  58.790  1.00  0.00           H  
ATOM     79  C1  CLA A   1      40.258  54.119  54.406  1.00  0.00           C  
ATOM     80  H11 CLA A   1      39.642  54.255  55.312  1.00  0.00           H  
ATOM     81  H12 CLA A   1      40.168  53.157  54.039  1.00  0.00           H  
ATOM     82  C2  CLA A   1      39.629  55.111  53.466  1.00  0.00           C  
ATOM     83  H2  CLA A   1      39.954  54.994  52.408  1.00  0.00           H  
ATOM     84  C3  CLA A   1      38.714  56.062  53.769  1.00  0.00           C  
ATOM     85  C4  CLA A   1      38.476  56.661  55.124  1.00  0.00           C  
ATOM     86  H41 CLA A   1      38.631  57.767  55.008  1.00  0.00           H  
ATOM     87  H42 CLA A   1      37.441  56.317  55.516  1.00  0.00           H  
ATOM     88  H43 CLA A   1      39.245  56.321  55.841  1.00  0.00           H  
ATOM     89  C5  CLA A   1      37.997  56.655  52.660  1.00  0.00           C  
ATOM     90  H51 CLA A   1      38.628  56.771  51.774  1.00  0.00           H  
ATOM     91  H52 CLA A   1      37.867  57.630  53.047  1.00  0.00           H  
ATOM     92  C6  CLA A   1      36.602  56.114  52.315  1.00  0.00           C  
ATOM     93  H61 CLA A   1      36.327  55.076  52.503  1.00  0.00           H  
ATOM     94  H62 CLA A   1      36.693  56.143  51.229  1.00  0.00           H  
ATOM     95  C7  CLA A   1      35.484  56.969  52.744  1.00  0.00           C  
ATOM     96  H71 CLA A   1      35.850  57.641  53.507  1.00  0.00           H  
ATOM     97  H72 CLA A   1      34.708  56.456  53.206  1.00  0.00           H  
ATOM     98  C8  CLA A   1      34.848  57.970  51.720  1.00  0.00           C  
ATOM     99  H8  CLA A   1      34.493  57.452  50.851  1.00  0.00           H  
ATOM    100  C9  CLA A   1      35.949  58.937  51.145  1.00  0.00           C  
ATOM    101  H91 CLA A   1      35.643  59.450  50.244  1.00  0.00           H  
ATOM    102  H92 CLA A   1      36.335  59.700  51.823  1.00  0.00           H  
ATOM    103  H93 CLA A   1      36.802  58.313  50.947  1.00  0.00           H  
ATOM    104  C10 CLA A   1      33.579  58.771  52.128  1.00  0.00           C  
ATOM    105 H101 CLA A   1      33.394  59.537  51.365  1.00  0.00           H  
ATOM    106 H102 CLA A   1      33.900  59.392  52.959  1.00  0.00           H  
ATOM    107  C11 CLA A   1      32.312  57.983  52.456  1.00  0.00           C  
ATOM    108 H111 CLA A   1      32.506  56.907  52.575  1.00  0.00           H  
ATOM    109 H112 CLA A   1      31.727  58.222  51.587  1.00  0.00           H  
ATOM    110  C12 CLA A   1      31.706  58.531  53.724  1.00  0.00           C  
ATOM    111 H121 CLA A   1      32.131  59.526  53.998  1.00  0.00           H  
ATOM    112 H122 CLA A   1      31.887  57.842  54.526  1.00  0.00           H  
ATOM    113  C13 CLA A   1      30.159  58.786  53.660  1.00  0.00           C  
ATOM    114  H13 CLA A   1      29.649  57.877  53.494  1.00  0.00           H  
ATOM    115  C14 CLA A   1      29.666  59.838  52.638  1.00  0.00           C  
ATOM    116 H141 CLA A   1      28.578  59.867  52.622  1.00  0.00           H  
ATOM    117 H142 CLA A   1      29.980  60.826  52.953  1.00  0.00           H  
ATOM    118 H143 CLA A   1      30.199  59.651  51.651  1.00  0.00           H  
ATOM    119  C15 CLA A   1      29.789  59.224  55.090  1.00  0.00           C  
ATOM    120 H151 CLA A   1      28.754  59.506  55.286  1.00  0.00           H  
ATOM    121 H152 CLA A   1      30.416  60.004  55.389  1.00  0.00           H  
ATOM    122  C16 CLA A   1      29.848  58.095  56.175  1.00  0.00           C  
ATOM    123 H161 CLA A   1      30.084  57.102  55.749  1.00  0.00           H  
ATOM    124 H162 CLA A   1      28.837  57.926  56.592  1.00  0.00           H  
ATOM    125  C17 CLA A   1      30.918  58.409  57.298  1.00  0.00           C  
ATOM    126 H171 CLA A   1      31.474  59.295  56.952  1.00  0.00           H  
ATOM    127 H172 CLA A   1      31.667  57.562  57.410  1.00  0.00           H  
ATOM    128  C18 CLA A   1      30.282  58.860  58.622  1.00  0.00           C  
ATOM    129  H18 CLA A   1      29.386  59.504  58.565  1.00  0.00           H  
ATOM    130  C19 CLA A   1      31.219  59.697  59.515  1.00  0.00           C  
ATOM    131 H191 CLA A   1      30.772  59.928  60.466  1.00  0.00           H  
ATOM    132 H192 CLA A   1      32.185  59.197  59.701  1.00  0.00           H  
ATOM    133 H193 CLA A   1      31.407  60.643  59.007  1.00  0.00           H  
ATOM    134  C20 CLA A   1      29.887  57.603  59.389  1.00  0.00           C  
ATOM    135 H201 CLA A   1      29.461  57.920  60.350  1.00  0.00           H  
ATOM    136 H202 CLA A   1      29.130  57.051  58.951  1.00  0.00           H  
ATOM    137 H203 CLA A   1      30.663  56.994  59.608  1.00  0.00           H  
ATOM    138 MG   CLA A   2      53.250  40.167  51.022  1.00  0.00          Mg  
ATOM    139  CHA CLA A   2      49.852  40.611  51.368  1.00  0.00           C  
ATOM    140  CHB CLA A   2      52.777  36.868  51.152  1.00  0.00           C  
ATOM    141  HHB CLA A   2      52.606  35.782  51.161  1.00  0.00           H  
ATOM    142  CHC CLA A   2      56.606  39.709  50.881  1.00  0.00           C  
ATOM    143  HHC CLA A   2      57.719  39.481  50.848  1.00  0.00           H  
ATOM    144  CHD CLA A   2      53.704  43.574  51.361  1.00  0.00           C  
ATOM    145  HHD CLA A   2      53.986  44.587  51.407  1.00  0.00           H  
ATOM    146  NA  CLA A   2      51.513  38.964  51.118  1.00  0.00           N  
ATOM    147  C1A CLA A   2      50.206  39.296  51.207  1.00  0.00           C  
ATOM    148  C2A CLA A   2      49.248  38.109  51.051  1.00  0.00           C  
ATOM    149  H2A CLA A   2      48.583  38.277  51.848  1.00  0.00           H  
ATOM    150  C3A CLA A   2      50.196  36.950  51.279  1.00  0.00           C  
ATOM    151  H3A CLA A   2      50.068  36.255  50.478  1.00  0.00           H  
ATOM    152  C4A CLA A   2      51.594  37.594  51.183  1.00  0.00           C  
ATOM    153  CMA CLA A   2      50.039  36.145  52.642  1.00  0.00           C  
ATOM    154 HMA1 CLA A   2      49.114  35.616  52.651  1.00  0.00           H  
ATOM    155 HMA2 CLA A   2      50.710  35.314  52.859  1.00  0.00           H  
ATOM    156 HMA3 CLA A   2      49.954  36.815  53.503  1.00  0.00           H  
ATOM    157  CAA CLA A   2      48.381  38.070  49.733  1.00  0.00           C  
ATOM    158 HAA1 CLA A   2      47.704  38.939  49.735  1.00  0.00           H  
ATOM    159 HAA2 CLA A   2      47.762  37.176  49.661  1.00  0.00           H  
ATOM    160  CBA CLA A   2      49.266  38.093  48.477  1.00  0.00           C  
ATOM    161 HBA1 CLA A   2      49.459  39.056  48.050  1.00  0.00           H  
ATOM    162 HBA2 CLA A   2      50.364  37.759  48.632  1.00  0.00           H  
ATOM    163  CGA CLA A   2      48.713  37.344  47.223  1.00  0.00           C  
ATOM    164  O1A CLA A   2      47.876  36.433  47.185  1.00  0.00           O  
ATOM    165  O2A CLA A   2      49.275  37.811  46.051  1.00  0.00           O  
ATOM    166  NB  CLA A   2      54.472  38.541  50.959  1.00  0.00           N  
ATOM    167  C1B CLA A   2      54.105  37.234  51.155  1.00  0.00           C  
ATOM    168  C2B CLA A   2      55.197  36.302  51.172  1.00  0.00           C  
ATOM    169  C3B CLA A   2      56.325  37.055  50.929  1.00  0.00           C  
ATOM    170  C4B CLA A   2      55.872  38.508  50.950  1.00  0.00           C  
ATOM    171  CMB CLA A   2      55.131  34.797  51.479  1.00  0.00           C  
ATOM    172 HMB1 CLA A   2      56.156  34.522  51.528  1.00  0.00           H  
ATOM    173 HMB2 CLA A   2      54.863  34.681  52.496  1.00  0.00           H  
ATOM    174 HMB3 CLA A   2      54.570  34.202  50.755  1.00  0.00           H  
ATOM    175  CAB CLA A   2      57.770  36.618  50.877  1.00  0.00           C  
ATOM    176  HAB CLA A   2      58.238  35.787  51.473  1.00  0.00           H  
ATOM    177  CBB CLA A   2      58.505  37.080  49.859  1.00  0.00           C  
ATOM    178 HBB1 CLA A   2      57.960  37.777  49.238  1.00  0.00           H  
ATOM    179 HBB2 CLA A   2      59.459  36.685  49.625  1.00  0.00           H  
ATOM    180  NC  CLA A   2      54.864  41.449  50.854  1.00  0.00           N  
ATOM    181  C1C CLA A   2      56.197  41.051  50.838  1.00  0.00           C  
ATOM    182  C2C CLA A   2      57.047  42.192  50.623  1.00  0.00           C  
ATOM    183  C3C CLA A   2      56.213  43.271  50.902  1.00  0.00           C  
ATOM    184  C4C CLA A   2      54.801  42.799  50.991  1.00  0.00           C  
ATOM    185  CMC CLA A   2      58.600  42.219  50.419  1.00  0.00           C  
ATOM    186 HMC1 CLA A   2      59.053  41.469  51.088  1.00  0.00           H  
ATOM    187 HMC2 CLA A   2      58.748  41.976  49.334  1.00  0.00           H  
ATOM    188 HMC3 CLA A   2      58.923  43.216  50.670  1.00  0.00           H  
ATOM    189  CAC CLA A   2      56.594  44.706  51.037  1.00  0.00           C  
ATOM    190 HAC1 CLA A   2      57.511  44.860  50.465  1.00  0.00           H  
ATOM    191 HAC2 CLA A   2      55.861  45.346  50.692  1.00  0.00           H  
ATOM    192  CBC CLA A   2      56.874  45.075  52.589  1.00  0.00           C  
ATOM    193 HBC1 CLA A   2      56.773  46.090  52.782  1.00  0.00           H  
ATOM    194 HBC2 CLA A   2      56.260  44.581  53.283  1.00  0.00           H  
ATOM    195 HBC3 CLA A   2      57.946  44.898  52.528  1.00  0.00           H  
ATOM    196  ND  CLA A   2      52.102  41.725  51.323  1.00  0.00           N  
ATOM    197  C1D CLA A   2      52.437  43.048  51.439  1.00  0.00           C  
ATOM    198  C2D CLA A   2      51.250  43.875  51.562  1.00  0.00           C  
ATOM    199  C3D CLA A   2      50.208  42.896  51.504  1.00  0.00           C  
ATOM    200  C4D CLA A   2      50.773  41.669  51.403  1.00  0.00           C  
ATOM    201  CMD CLA A   2      51.075  45.298  51.738  1.00  0.00           C  
ATOM    202 HMD1 CLA A   2      50.066  45.520  51.847  1.00  0.00           H  
ATOM    203 HMD2 CLA A   2      51.543  45.561  52.686  1.00  0.00           H  
ATOM    204 HMD3 CLA A   2      51.498  45.756  50.816  1.00  0.00           H  
ATOM    205  CAD CLA A   2      48.784  42.710  51.568  1.00  0.00           C  
ATOM    206  OBD CLA A   2      47.868  43.522  51.726  1.00  0.00           O  
ATOM    207  CBD CLA A   2      48.534  41.201  51.568  1.00  0.00           C  
ATOM    208  HBD CLA A   2      47.847  40.902  50.798  1.00  0.00           H  
ATOM    209  CGD CLA A   2      47.888  40.971  52.916  1.00  0.00           C  
ATOM    210  O1D CLA A   2      48.398  41.142  54.028  1.00  0.00           O  
ATOM    211  O2D CLA A   2      46.610  40.438  52.734  1.00  0.00           O  
ATOM    212  CED CLA A   2      45.873  40.026  53.940  1.00  0.00           C  
ATOM    213 HED1 CLA A   2      45.221  39.174  53.627  1.00  0.00           H  
ATOM    214 HED2 CLA A   2      46.559  39.598  54.702  1.00  0.00           H  
ATOM    215 HED3 CLA A   2      45.298  40.904  54.308  1.00  0.00           H  
ATOM    216  C1  CLA A   2      49.115  36.843  44.916  1.00  0.00           C  
ATOM    217  H11 CLA A   2      48.073  36.696  44.693  1.00  0.00           H  
ATOM    218  H12 CLA A   2      49.625  35.857  45.076  1.00  0.00           H  
ATOM    219  C2  CLA A   2      49.660  37.565  43.689  1.00  0.00           C  
ATOM    220  H2  CLA A   2      50.707  37.705  43.782  1.00  0.00           H  
ATOM    221  C3  CLA A   2      49.028  38.047  42.569  1.00  0.00           C  
ATOM    222  C4  CLA A   2      47.526  38.279  42.419  1.00  0.00           C  
ATOM    223  H41 CLA A   2      46.929  37.863  43.307  1.00  0.00           H  
ATOM    224  H42 CLA A   2      47.253  39.328  42.310  1.00  0.00           H  
ATOM    225  H43 CLA A   2      46.997  37.732  41.656  1.00  0.00           H  
ATOM    226  C5  CLA A   2      49.771  38.762  41.441  1.00  0.00           C  
ATOM    227  H51 CLA A   2      50.829  38.908  41.778  1.00  0.00           H  
ATOM    228  H52 CLA A   2      49.388  39.784  41.289  1.00  0.00           H  
ATOM    229  C6  CLA A   2      49.724  38.137  40.028  1.00  0.00           C  
ATOM    230  H61 CLA A   2      49.823  38.968  39.297  1.00  0.00           H  
ATOM    231  H62 CLA A   2      48.816  37.644  39.895  1.00  0.00           H  
ATOM    232  C7  CLA A   2      50.930  37.204  39.798  1.00  0.00           C  
ATOM    233  H71 CLA A   2      51.304  36.883  40.762  1.00  0.00           H  
ATOM    234  H72 CLA A   2      51.765  37.835  39.440  1.00  0.00           H  
ATOM    235  C8  CLA A   2      50.469  35.858  39.066  1.00  0.00           C  
ATOM    236  H8  CLA A   2      49.567  35.424  39.477  1.00  0.00           H  
ATOM    237  C9  CLA A   2      51.534  34.696  39.264  1.00  0.00           C  
ATOM    238  H91 CLA A   2      51.460  34.300  40.254  1.00  0.00           H  
ATOM    239  H92 CLA A   2      51.267  33.768  38.643  1.00  0.00           H  
ATOM    240  H93 CLA A   2      52.542  35.041  39.010  1.00  0.00           H  
ATOM    241  C10 CLA A   2      50.224  36.110  37.485  1.00  0.00           C  
ATOM    242 H101 CLA A   2      51.186  36.431  37.078  1.00  0.00           H  
ATOM    243 H102 CLA A   2      49.356  36.808  37.340  1.00  0.00           H  
ATOM    244  C11 CLA A   2      49.910  34.821  36.701  1.00  0.00           C  
ATOM    245 H111 CLA A   2      49.280  34.101  37.286  1.00  0.00           H  
ATOM    246 H112 CLA A   2      50.806  34.259  36.524  1.00  0.00           H  
ATOM    247  C12 CLA A   2      49.162  35.187  35.343  1.00  0.00           C  
ATOM    248 H121 CLA A   2      49.069  36.254  35.261  1.00  0.00           H  
ATOM    249 H122 CLA A   2      48.226  34.767  35.508  1.00  0.00           H  
ATOM    250  C13 CLA A   2      49.770  34.649  34.061  1.00  0.00           C  
ATOM    251  H13 CLA A   2      50.025  33.588  34.136  1.00  0.00           H  
ATOM    252  C14 CLA A   2      51.063  35.458  33.758  1.00  0.00           C  
ATOM    253 H141 CLA A   2      51.835  35.236  34.482  1.00  0.00           H  
ATOM    254 H142 CLA A   2      51.517  35.217  32.796  1.00  0.00           H  
ATOM    255 H143 CLA A   2      50.769  36.520  33.859  1.00  0.00           H  
ATOM    256  C15 CLA A   2      48.807  34.719  32.842  1.00  0.00           C  
ATOM    257 H151 CLA A   2      49.370  34.286  32.013  1.00  0.00           H  
ATOM    258 H152 CLA A   2      48.469  35.758  32.673  1.00  0.00           H  
ATOM    259  C16 CLA A   2      47.567  33.791  32.936  1.00  0.00           C  
ATOM    260 H161 CLA A   2      47.530  33.210  33.802  1.00  0.00           H  
ATOM    261 H162 CLA A   2      47.553  33.049  32.119  1.00  0.00           H  
ATOM    262  C17 CLA A   2      46.293  34.617  32.919  1.00  0.00           C  
ATOM    263 H171 CLA A   2      46.538  35.668  32.947  1.00  0.00           H  
ATOM    264 H172 CLA A   2      45.814  34.292  33.823  1.00  0.00           H  
ATOM    265  C18 CLA A   2      45.228  34.370  31.818  1.00  0.00           C  
ATOM    266  H18 CLA A   2      44.863  33.353  31.984  1.00  0.00           H  
ATOM    267  C19 CLA A   2      45.862  34.486  30.427  1.00  0.00           C  
ATOM    268 H191 CLA A   2      46.703  33.827  30.322  1.00  0.00           H  
ATOM    269 H192 CLA A   2      45.158  34.109  29.705  1.00  0.00           H  
ATOM    270 H193 CLA A   2      46.166  35.488  30.322  1.00  0.00           H  
ATOM    271  C20 CLA A   2      44.041  35.329  31.976  1.00  0.00           C  
ATOM    272 H201 CLA A   2      43.685  35.081  32.963  1.00  0.00           H  
ATOM    273 H202 CLA A   2      44.429  36.346  31.818  1.00  0.00           H  
ATOM    274 H203 CLA A   2      43.256  35.136  31.268  1.00  0.00           H  
TER     275      CLA A   2
ATOM    276  C1  V00 B   1      92.907  15.167  32.159  1.00  0.00           C  
ATOM    277  C2  V00 B   1      94.120  15.654  31.490  1.00  0.00           C  
ATOM    278  O1  V00 B   1      94.815  14.505  30.983  1.00  0.00           O  
ATOM    279  C3  V00 B   1      96.207  14.770  30.653  1.00  0.00           C  
ATOM    280  C4  V00 B   1      96.674  13.721  29.614  1.00  0.00           C  
ATOM    281  H1  V00 B   1      92.350  16.115  32.391  1.00  0.00           H  
ATOM    282  H2  V00 B   1      93.243  14.754  33.134  1.00  0.00           H  
ATOM    283  H3  V00 B   1      92.307  14.463  31.537  1.00  0.00           H  
ATOM    284  H4  V00 B   1      94.761  16.154  32.282  1.00  0.00           H  
ATOM    285  H5  V00 B   1      93.888  16.331  30.705  1.00  0.00           H  
ATOM    286  H6  V00 B   1      96.352  15.805  30.315  1.00  0.00           H  
ATOM    287  H7  V00 B   1      96.792  14.733  31.579  1.00  0.00           H  
ATOM    288  H8  V00 B   1      96.217  13.888  28.678  1.00  0.00           H  
ATOM    289  H9  V00 B   1      97.759  13.774  29.474  1.00  0.00           H  
ATOM    290  H10 V00 B   1      96.399  12.747  30.024  1.00  0.00           H  
ATOM    291  C1  V00 B   2      89.023   9.034  74.913  1.00  0.00           C  
ATOM    292  C2  V00 B   2      89.764   9.741  73.831  1.00  0.00           C  
ATOM    293  O1  V00 B   2      91.001   8.987  73.756  1.00  0.00           O  
ATOM    294  C3  V00 B   2      91.891   9.588  72.829  1.00  0.00           C  
ATOM    295  C4  V00 B   2      92.664  10.686  73.661  1.00  0.00           C  
ATOM    296  H1  V00 B   2      88.973   7.981  74.642  1.00  0.00           H  
ATOM    297  H2  V00 B   2      88.082   9.532  75.048  1.00  0.00           H  
ATOM    298  H3  V00 B   2      89.542   9.215  75.885  1.00  0.00           H  
ATOM    299  H4  V00 B   2      89.790  10.764  74.075  1.00  0.00           H  
ATOM    300  H5  V00 B   2      89.264   9.609  72.837  1.00  0.00           H  
ATOM    301  H6  V00 B   2      92.548   8.768  72.505  1.00  0.00           H  
ATOM    302  H7  V00 B   2      91.369   9.866  71.923  1.00  0.00           H  
ATOM    303  H8  V00 B   2      93.261  10.341  74.509  1.00  0.00           H  
ATOM    304  H9  V00 B   2      93.245  11.154  72.923  1.00  0.00           H  
ATOM    305  H10 V00 B   2      91.947  11.434  74.048  1.00  0.00           H  
ATOM    306  C1  V00 B   3      56.615  41.230  71.374  1.00  0.00           C  
ATOM    307  C2  V00 B   3      56.386  42.714  71.075  1.00  0.00           C  
ATOM    308  O1  V00 B   3      57.028  42.908  69.846  1.00  0.00           O  
ATOM    309  C3  V00 B   3      57.666  44.140  69.706  1.00  0.00           C  
ATOM    310  C4  V00 B   3      57.948  44.446  68.246  1.00  0.00           C  
ATOM    311  H1  V00 B   3      56.004  40.705  70.645  1.00  0.00           H  
ATOM    312  H2  V00 B   3      56.183  40.938  72.345  1.00  0.00           H  
ATOM    313  H3  V00 B   3      57.647  40.904  71.273  1.00  0.00           H  
ATOM    314  H4  V00 B   3      56.780  43.391  71.829  1.00  0.00           H  
ATOM    315  H5  V00 B   3      55.342  42.974  70.989  1.00  0.00           H  
ATOM    316  H6  V00 B   3      57.087  44.908  70.189  1.00  0.00           H  
ATOM    317  H7  V00 B   3      58.584  44.038  70.346  1.00  0.00           H  
ATOM    318  H8  V00 B   3      58.672  43.724  67.850  1.00  0.00           H  
ATOM    319  H9  V00 B   3      57.029  44.545  67.683  1.00  0.00           H  
ATOM    320  H10 V00 B   3      58.436  45.363  68.276  1.00  0.00           H  
ATOM    321  C1  V00 B   4      42.430  64.471  91.741  1.00  0.00           C  
ATOM    322  C2  V00 B   4      42.210  65.832  91.232  1.00  0.00           C  
ATOM    323  O1  V00 B   4      41.073  66.425  91.977  1.00  0.00           O  
ATOM    324  C3  V00 B   4      41.073  67.876  92.010  1.00  0.00           C  
ATOM    325  C4  V00 B   4      39.887  68.423  92.815  1.00  0.00           C  
ATOM    326  H1  V00 B   4      42.564  64.554  92.857  1.00  0.00           H  
ATOM    327  H2  V00 B   4      43.353  64.079  91.470  1.00  0.00           H  
ATOM    328  H3  V00 B   4      41.621  63.796  91.421  1.00  0.00           H  
ATOM    329  H4  V00 B   4      41.979  65.789  90.209  1.00  0.00           H  
ATOM    330  H5  V00 B   4      43.141  66.422  91.407  1.00  0.00           H  
ATOM    331  H6  V00 B   4      41.966  68.312  92.460  1.00  0.00           H  
ATOM    332  H7  V00 B   4      41.033  68.197  90.958  1.00  0.00           H  
ATOM    333  H8  V00 B   4      38.939  68.052  92.395  1.00  0.00           H  
ATOM    334  H9  V00 B   4      39.995  68.375  93.918  1.00  0.00           H  
ATOM    335  H10 V00 B   4      39.951  69.443  92.512  1.00  0.00           H  
ATOM    336  C1  V00 B   5      87.663   4.027  26.167  1.00  0.00           C  
ATOM    337  C2  V00 B   5      86.926   2.875  26.896  1.00  0.00           C  
ATOM    338  O1  V00 B   5      86.393   1.919  25.929  1.00  0.00           O  
ATOM    339  C3  V00 B   5      86.774   0.556  26.136  1.00  0.00           C  
ATOM    340  C4  V00 B   5      88.306   0.477  25.942  1.00  0.00           C  
ATOM    341  H1  V00 B   5      86.901   4.834  25.778  1.00  0.00           H  
ATOM    342  H2  V00 B   5      88.152   3.608  25.303  1.00  0.00           H  
ATOM    343  H3  V00 B   5      88.434   4.553  26.719  1.00  0.00           H  
ATOM    344  H4  V00 B   5      86.087   3.277  27.463  1.00  0.00           H  
ATOM    345  H5  V00 B   5      87.456   2.326  27.644  1.00  0.00           H  
ATOM    346  H6  V00 B   5      86.512   0.139  27.107  1.00  0.00           H  
ATOM    347  H7  V00 B   5      86.399   0.015  25.337  1.00  0.00           H  
ATOM    348  H8  V00 B   5      88.563  -0.524  25.804  1.00  0.00           H  
ATOM    349  H9  V00 B   5      88.590   1.132  25.139  1.00  0.00           H  
ATOM    350  H10 V00 B   5      88.752   1.026  26.814  1.00  0.00           H  
ATOM    351  C1  V00 B   6      11.123  16.568  69.754  1.00  0.00           C  
ATOM    352  C2  V00 B   6      11.844  15.213  69.943  1.00  0.00           C  
ATOM    353  O1  V00 B   6      13.273  15.377  69.712  1.00  0.00           O  
ATOM    354  C3  V00 B   6      13.807  16.152  70.819  1.00  0.00           C  
ATOM    355  C4  V00 B   6      15.322  16.077  70.825  1.00  0.00           C  
ATOM    356  H1  V00 B   6      11.424  17.334  70.512  1.00  0.00           H  
ATOM    357  H2  V00 B   6      10.004  16.392  69.814  1.00  0.00           H  
ATOM    358  H3  V00 B   6      11.326  16.927  68.768  1.00  0.00           H  
ATOM    359  H4  V00 B   6      11.435  14.360  69.378  1.00  0.00           H  
ATOM    360  H5  V00 B   6      11.607  14.838  70.936  1.00  0.00           H  
ATOM    361  H6  V00 B   6      13.549  17.210  70.711  1.00  0.00           H  
ATOM    362  H7  V00 B   6      13.405  15.910  71.808  1.00  0.00           H  
ATOM    363  H8  V00 B   6      15.815  15.076  70.905  1.00  0.00           H  
ATOM    364  H9  V00 B   6      15.662  16.533  69.963  1.00  0.00           H  
ATOM    365  H10 V00 B   6      15.613  16.589  71.722  1.00  0.00           H  
ATOM    366  C1  V00 B   7       6.618  70.793   0.161  1.00  0.00           C  
ATOM    367  C2  V00 B   7       7.870  71.365   1.001  1.00  0.00           C  
ATOM    368  O1  V00 B   7       7.570  72.772   1.181  1.00  0.00           O  
ATOM    369  C3  V00 B   7       8.002  73.674   0.169  1.00  0.00           C  
ATOM    370  C4  V00 B   7       8.396  75.013   0.906  1.00  0.00           C  
ATOM    371  H1  V00 B   7       6.695  69.699   0.023  1.00  0.00           H  
ATOM    372  H2  V00 B   7       6.674  71.240  -0.834  1.00  0.00           H  
ATOM    373  H3  V00 B   7       5.668  70.987   0.684  1.00  0.00           H  
ATOM    374  H4  V00 B   7       8.875  71.166   0.534  1.00  0.00           H  
ATOM    375  H5  V00 B   7       7.932  70.912   1.980  1.00  0.00           H  
ATOM    376  H6  V00 B   7       8.848  73.244  -0.327  1.00  0.00           H  
ATOM    377  H7  V00 B   7       7.137  74.002  -0.465  1.00  0.00           H  
ATOM    378  H8  V00 B   7       9.117  74.852   1.752  1.00  0.00           H  
ATOM    379  H9  V00 B   7       8.838  75.694   0.170  1.00  0.00           H  
ATOM    380  H10 V00 B   7       7.539  75.494   1.329  1.00  0.00           H  
ATOM    381  C1  V00 B   8      30.086  77.723  19.396  1.00  0.00           C  
ATOM    382  C2  V00 B   8      30.006  76.886  20.609  1.00  0.00           C  
ATOM    383  O1  V00 B   8      31.086  75.958  20.508  1.00  0.00           O  
ATOM    384  C3  V00 B   8      31.112  74.966  21.558  1.00  0.00           C  
ATOM    385  C4  V00 B   8      31.060  75.471  22.995  1.00  0.00           C  
ATOM    386  H1  V00 B   8      29.322  78.496  19.372  1.00  0.00           H  
ATOM    387  H2  V00 B   8      29.994  77.032  18.562  1.00  0.00           H  
ATOM    388  H3  V00 B   8      31.059  78.218  19.196  1.00  0.00           H  
ATOM    389  H4  V00 B   8      28.996  76.409  20.702  1.00  0.00           H  
ATOM    390  H5  V00 B   8      30.115  77.465  21.512  1.00  0.00           H  
ATOM    391  H6  V00 B   8      30.252  74.297  21.478  1.00  0.00           H  
ATOM    392  H7  V00 B   8      31.931  74.284  21.376  1.00  0.00           H  
ATOM    393  H8  V00 B   8      31.740  76.352  23.044  1.00  0.00           H  
ATOM    394  H9  V00 B   8      30.049  75.769  23.313  1.00  0.00           H  
ATOM    395  H10 V00 B   8      31.252  74.569  23.579  1.00  0.00           H  
ATOM    396  C1  V00 B   9      80.581  56.314  27.939  1.00  0.00           C  
ATOM    397  C2  V00 B   9      80.135  56.586  26.591  1.00  0.00           C  
ATOM    398  O1  V00 B   9      78.848  55.858  26.552  1.00  0.00           O  
ATOM    399  C3  V00 B   9      78.550  55.312  25.250  1.00  0.00           C  
ATOM    400  C4  V00 B   9      78.346  56.445  24.257  1.00  0.00           C  
ATOM    401  H1  V00 B   9      81.528  56.914  28.095  1.00  0.00           H  
ATOM    402  H2  V00 B   9      80.859  55.244  28.023  1.00  0.00           H  
ATOM    403  H3  V00 B   9      79.843  56.615  28.675  1.00  0.00           H  
ATOM    404  H4  V00 B   9      80.821  56.129  25.908  1.00  0.00           H  
ATOM    405  H5  V00 B   9      79.994  57.631  26.349  1.00  0.00           H  
ATOM    406  H6  V00 B   9      79.449  54.694  24.897  1.00  0.00           H  
ATOM    407  H7  V00 B   9      77.673  54.695  25.274  1.00  0.00           H  
ATOM    408  H8  V00 B   9      79.277  56.981  24.130  1.00  0.00           H  
ATOM    409  H9  V00 B   9      77.985  55.926  23.337  1.00  0.00           H  
ATOM    410  H10 V00 B   9      77.592  57.121  24.574  1.00  0.00           H  
ATOM    411  C1  V00 B  10      99.263   8.650  47.723  1.00  0.00           C  
ATOM    412  C2  V00 B  10     100.055   9.704  46.997  1.00  0.00           C  
ATOM    413  O1  V00 B  10     100.698   9.259  45.803  1.00  0.00           O  
ATOM    414  C3  V00 B  10     101.778  10.057  45.260  1.00  0.00           C  
ATOM    415  C4  V00 B  10     102.358   9.314  44.081  1.00  0.00           C  
ATOM    416  H1  V00 B  10      99.963   8.010  48.299  1.00  0.00           H  
ATOM    417  H2  V00 B  10      98.740   7.967  47.005  1.00  0.00           H  
ATOM    418  H3  V00 B  10      98.607   9.103  48.479  1.00  0.00           H  
ATOM    419  H4  V00 B  10     100.712  10.373  47.651  1.00  0.00           H  
ATOM    420  H5  V00 B  10      99.286  10.379  46.700  1.00  0.00           H  
ATOM    421  H6  V00 B  10     101.292  10.961  44.855  1.00  0.00           H  
ATOM    422  H7  V00 B  10     102.522  10.339  45.962  1.00  0.00           H  
ATOM    423  H8  V00 B  10     101.596   9.169  43.397  1.00  0.00           H  
ATOM    424  H9  V00 B  10     103.199   9.872  43.704  1.00  0.00           H  
ATOM    425  H10 V00 B  10     102.750   8.342  44.387  1.00  0.00           H  
ATOM    426  C1  V00 B  11      75.360  64.642  77.605  1.00  0.00           C  
ATOM    427  C2  V00 B  11      75.431  65.088  76.089  1.00  0.00           C  
ATOM    428  O1  V00 B  11      75.617  66.488  75.882  1.00  0.00           O  
ATOM    429  C3  V00 B  11      74.400  67.265  75.679  1.00  0.00           C  
ATOM    430  C4  V00 B  11      74.024  67.309  74.172  1.00  0.00           C  
ATOM    431  H1  V00 B  11      74.519  65.000  78.161  1.00  0.00           H  
ATOM    432  H2  V00 B  11      76.284  64.865  78.192  1.00  0.00           H  
ATOM    433  H3  V00 B  11      75.356  63.515  77.661  1.00  0.00           H  
ATOM    434  H4  V00 B  11      74.560  64.757  75.549  1.00  0.00           H  
ATOM    435  H5  V00 B  11      76.253  64.549  75.630  1.00  0.00           H  
ATOM    436  H6  V00 B  11      73.679  66.842  76.335  1.00  0.00           H  
ATOM    437  H7  V00 B  11      74.589  68.256  76.102  1.00  0.00           H  
ATOM    438  H8  V00 B  11      73.239  68.026  73.934  1.00  0.00           H  
ATOM    439  H9  V00 B  11      74.939  67.614  73.592  1.00  0.00           H  
ATOM    440  H10 V00 B  11      73.720  66.317  73.861  1.00  0.00           H  
ATOM    441  C1  V00 B  12       8.442  52.174  12.032  1.00  0.00           C  
ATOM    442  C2  V00 B  12       8.717  53.659  11.843  1.00  0.00           C  
ATOM    443  O1  V00 B  12       7.913  54.367  12.791  1.00  0.00           O  
ATOM    444  C3  V00 B  12       8.227  55.796  12.796  1.00  0.00           C  
ATOM    445  C4  V00 B  12       7.248  56.542  13.756  1.00  0.00           C  
ATOM    446  H1  V00 B  12       9.042  51.864  12.938  1.00  0.00           H  
ATOM    447  H2  V00 B  12       8.970  51.621  11.115  1.00  0.00           H  
ATOM    448  H3  V00 B  12       7.349  52.092  12.174  1.00  0.00           H  
ATOM    449  H4  V00 B  12       8.380  53.898  10.814  1.00  0.00           H  
ATOM    450  H5  V00 B  12       9.814  53.818  11.973  1.00  0.00           H  
ATOM    451  H6  V00 B  12       9.264  55.943  13.108  1.00  0.00           H  
ATOM    452  H7  V00 B  12       8.238  56.253  11.826  1.00  0.00           H  
ATOM    453  H8  V00 B  12       7.394  56.246  14.762  1.00  0.00           H  
ATOM    454  H9  V00 B  12       7.595  57.553  13.695  1.00  0.00           H  
ATOM    455  H10 V00 B  12       6.254  56.401  13.374  1.00  0.00           H  
ATOM    456  C1  V00 B  13      54.366  16.379  67.778  1.00  0.00           C  
ATOM    457  C2  V00 B  13      54.339  14.943  68.341  1.00  0.00           C  
ATOM    458  O1  V00 B  13      54.181  15.053  69.764  1.00  0.00           O  
ATOM    459  C3  V00 B  13      54.028  13.807  70.416  1.00  0.00           C  
ATOM    460  C4  V00 B  13      54.369  14.100  71.837  1.00  0.00           C  
ATOM    461  H1  V00 B  13      54.463  16.396  66.725  1.00  0.00           H  
ATOM    462  H2  V00 B  13      55.189  16.949  68.220  1.00  0.00           H  
ATOM    463  H3  V00 B  13      53.479  16.830  68.208  1.00  0.00           H  
ATOM    464  H4  V00 B  13      55.279  14.449  68.110  1.00  0.00           H  
ATOM    465  H5  V00 B  13      53.540  14.334  67.828  1.00  0.00           H  
ATOM    466  H6  V00 B  13      53.069  13.392  70.391  1.00  0.00           H  
ATOM    467  H7  V00 B  13      54.693  13.022  69.943  1.00  0.00           H  
ATOM    468  H8  V00 B  13      55.446  14.272  71.954  1.00  0.00           H  
ATOM    469  H9  V00 B  13      53.675  14.794  72.283  1.00  0.00           H  
ATOM    470  H10 V00 B  13      54.234  13.201  72.396  1.00  0.00           H  
ATOM    471  C1  V00 B  14      59.726  87.866  89.678  1.00  0.00           C  
ATOM    472  C2  V00 B  14      59.101  89.088  90.268  1.00  0.00           C  
ATOM    473  O1  V00 B  14      57.977  89.583  89.476  1.00  0.00           O  
ATOM    474  C3  V00 B  14      57.530  90.931  89.759  1.00  0.00           C  
ATOM    475  C4  V00 B  14      56.738  90.957  91.100  1.00  0.00           C  
ATOM    476  H1  V00 B  14      60.194  88.044  88.660  1.00  0.00           H  
ATOM    477  H2  V00 B  14      58.873  87.148  89.547  1.00  0.00           H  
ATOM    478  H3  V00 B  14      60.495  87.551  90.370  1.00  0.00           H  
ATOM    479  H4  V00 B  14      59.836  89.878  90.320  1.00  0.00           H  
ATOM    480  H5  V00 B  14      58.735  88.824  91.297  1.00  0.00           H  
ATOM    481  H6  V00 B  14      58.428  91.588  89.865  1.00  0.00           H  
ATOM    482  H7  V00 B  14      56.948  91.343  88.895  1.00  0.00           H  
ATOM    483  H8  V00 B  14      57.324  90.495  91.910  1.00  0.00           H  
ATOM    484  H9  V00 B  14      56.619  92.001  91.228  1.00  0.00           H  
ATOM    485  H10 V00 B  14      55.701  90.464  91.014  1.00  0.00           H  
ATOM    486  C1  V00 B  15      93.277  98.269  35.028  1.00  0.00           C  
ATOM    487  C2  V00 B  15      94.098  99.496  35.107  1.00  0.00           C  
ATOM    488  O1  V00 B  15      95.012  99.596  34.092  1.00  0.00           O  
ATOM    489  C3  V00 B  15      96.259  98.936  34.297  1.00  0.00           C  
ATOM    490  C4  V00 B  15      97.114  98.995  32.994  1.00  0.00           C  
ATOM    491  H1  V00 B  15      93.975  97.351  35.260  1.00  0.00           H  
ATOM    492  H2  V00 B  15      92.921  98.129  34.009  1.00  0.00           H  
ATOM    493  H3  V00 B  15      92.495  98.335  35.760  1.00  0.00           H  
ATOM    494  H4  V00 B  15      94.650  99.505  36.065  1.00  0.00           H  
ATOM    495  H5  V00 B  15      93.449 100.346  34.973  1.00  0.00           H  
ATOM    496  H6  V00 B  15      96.795  99.436  35.042  1.00  0.00           H  
ATOM    497  H7  V00 B  15      96.209  97.898  34.733  1.00  0.00           H  
ATOM    498  H8  V00 B  15      98.127  98.654  33.260  1.00  0.00           H  
ATOM    499  H9  V00 B  15      96.760  98.300  32.282  1.00  0.00           H  
ATOM    500  H10 V00 B  15      97.124 100.002  32.602  1.00  0.00           H  
ATOM    501  C1  V00 B  16      81.733  28.357  16.426  1.00  0.00           C  
ATOM    502  C2  V00 B  16      82.201  28.012  15.060  1.00  0.00           C  
ATOM    503  O1  V00 B  16      83.058  26.829  15.111  1.00  0.00           O  
ATOM    504  C3  V00 B  16      84.413  27.148  15.427  1.00  0.00           C  
ATOM    505  C4  V00 B  16      85.374  26.484  14.425  1.00  0.00           C  
ATOM    506  H1  V00 B  16      82.551  28.658  17.105  1.00  0.00           H  
ATOM    507  H2  V00 B  16      81.049  27.535  16.831  1.00  0.00           H  
ATOM    508  H3  V00 B  16      81.152  29.263  16.275  1.00  0.00           H  
ATOM    509  H4  V00 B  16      82.738  28.821  14.437  1.00  0.00           H  
ATOM    510  H5  V00 B  16      81.303  27.800  14.442  1.00  0.00           H  
ATOM    511  H6  V00 B  16      84.592  28.254  15.400  1.00  0.00           H  
ATOM    512  H7  V00 B  16      84.632  26.838  16.477  1.00  0.00           H  
ATOM    513  H8  V00 B  16      85.048  25.445  14.236  1.00  0.00           H  
ATOM    514  H9  V00 B  16      85.393  26.969  13.443  1.00  0.00           H  
ATOM    515  H10 V00 B  16      86.335  26.332  14.886  1.00  0.00           H  
ATOM    516  C1  V00 B  17      85.514  27.457  28.367  1.00  0.00           C  
ATOM    517  C2  V00 B  17      84.175  26.978  27.780  1.00  0.00           C  
ATOM    518  O1  V00 B  17      83.648  27.985  27.003  1.00  0.00           O  
ATOM    519  C3  V00 B  17      82.225  27.770  26.776  1.00  0.00           C  
ATOM    520  C4  V00 B  17      82.107  26.882  25.520  1.00  0.00           C  
ATOM    521  H1  V00 B  17      86.150  26.573  28.702  1.00  0.00           H  
ATOM    522  H2  V00 B  17      85.334  28.140  29.223  1.00  0.00           H  
ATOM    523  H3  V00 B  17      86.084  28.081  27.687  1.00  0.00           H  
ATOM    524  H4  V00 B  17      83.604  26.617  28.629  1.00  0.00           H  
ATOM    525  H5  V00 B  17      84.221  26.179  27.130  1.00  0.00           H  
ATOM    526  H6  V00 B  17      81.723  27.507  27.747  1.00  0.00           H  
ATOM    527  H7  V00 B  17      81.818  28.729  26.441  1.00  0.00           H  
ATOM    528  H8  V00 B  17      82.655  27.428  24.739  1.00  0.00           H  
ATOM    529  H9  V00 B  17      82.477  25.873  25.546  1.00  0.00           H  
ATOM    530  H10 V00 B  17      81.062  26.832  25.256  1.00  0.00           H  
ATOM    531  C1  V00 B  18      85.632  52.102  83.976  1.00  0.00           C  
ATOM    532  C2  V00 B  18      85.067  53.037  82.947  1.00  0.00           C  
ATOM    533  O1  V00 B  18      84.345  54.193  83.427  1.00  0.00           O  
ATOM    534  C3  V00 B  18      83.254  54.693  82.661  1.00  0.00           C  
ATOM    535  C4  V00 B  18      82.628  55.787  83.513  1.00  0.00           C  
ATOM    536  H1  V00 B  18      86.314  51.349  83.583  1.00  0.00           H  
ATOM    537  H2  V00 B  18      84.710  51.648  84.456  1.00  0.00           H  
ATOM    538  H3  V00 B  18      86.282  52.639  84.760  1.00  0.00           H  
ATOM    539  H4  V00 B  18      84.433  52.423  82.324  1.00  0.00           H  
ATOM    540  H5  V00 B  18      85.888  53.310  82.233  1.00  0.00           H  
ATOM    541  H6  V00 B  18      83.614  55.183  81.755  1.00  0.00           H  
ATOM    542  H7  V00 B  18      82.499  53.973  82.535  1.00  0.00           H  
ATOM    543  H8  V00 B  18      81.878  56.318  82.924  1.00  0.00           H  
ATOM    544  H9  V00 B  18      82.035  55.426  84.340  1.00  0.00           H  
ATOM    545  H10 V00 B  18      83.324  56.511  83.890  1.00  0.00           H  
ATOM    546  C1  V00 B  19      27.825  67.828   2.141  1.00  0.00           C  
ATOM    547  C2  V00 B  19      29.027  68.725   1.971  1.00  0.00           C  
ATOM    548  O1  V00 B  19      30.115  67.936   1.408  1.00  0.00           O  
ATOM    549  C3  V00 B  19      31.265  68.684   1.411  1.00  0.00           C  
ATOM    550  C4  V00 B  19      32.388  67.866   0.712  1.00  0.00           C  
ATOM    551  H1  V00 B  19      26.882  68.325   2.322  1.00  0.00           H  
ATOM    552  H2  V00 B  19      27.987  67.143   2.996  1.00  0.00           H  
ATOM    553  H3  V00 B  19      27.725  67.202   1.287  1.00  0.00           H  
ATOM    554  H4  V00 B  19      29.278  69.274   2.961  1.00  0.00           H  
ATOM    555  H5  V00 B  19      28.776  69.603   1.387  1.00  0.00           H  
ATOM    556  H6  V00 B  19      31.120  69.623   0.901  1.00  0.00           H  
ATOM    557  H7  V00 B  19      31.442  68.911   2.460  1.00  0.00           H  
ATOM    558  H8  V00 B  19      32.780  67.144   1.422  1.00  0.00           H  
ATOM    559  H9  V00 B  19      31.997  67.461  -0.232  1.00  0.00           H  
ATOM    560  H10 V00 B  19      33.255  68.593   0.453  1.00  0.00           H  
ATOM    561  C1  V00 B  20       9.229  85.110  93.099  1.00  0.00           C  
ATOM    562  C2  V00 B  20      10.249  84.871  92.004  1.00  0.00           C  
ATOM    563  O1  V00 B  20       9.504  84.819  90.814  1.00  0.00           O  
ATOM    564  C3  V00 B  20      10.326  84.398  89.685  1.00  0.00           C  
ATOM    565  C4  V00 B  20       9.547  84.539  88.381  1.00  0.00           C  
ATOM    566  H1  V00 B  20       8.692  86.034  92.882  1.00  0.00           H  
ATOM    567  H2  V00 B  20       9.680  85.233  94.055  1.00  0.00           H  
ATOM    568  H3  V00 B  20       8.501  84.333  93.149  1.00  0.00           H  
ATOM    569  H4  V00 B  20      10.749  83.935  92.234  1.00  0.00           H  
ATOM    570  H5  V00 B  20      10.897  85.706  92.069  1.00  0.00           H  
ATOM    571  H6  V00 B  20      11.276  84.935  89.649  1.00  0.00           H  
ATOM    572  H7  V00 B  20      10.573  83.382  89.876  1.00  0.00           H  
ATOM    573  H8  V00 B  20       9.637  85.596  88.098  1.00  0.00           H  
ATOM    574  H9  V00 B  20      10.074  83.984  87.546  1.00  0.00           H  
ATOM    575  H10 V00 B  20       8.579  84.093  88.510  1.00  0.00           H  
ATOM    576  C1  V00 B  21      69.561  49.022  53.997  1.00  0.00           C  
ATOM    577  C2  V00 B  21      68.066  48.519  53.863  1.00  0.00           C  
ATOM    578  O1  V00 B  21      68.065  47.455  52.871  1.00  0.00           O  
ATOM    579  C3  V00 B  21      68.310  46.153  53.372  1.00  0.00           C  
ATOM    580  C4  V00 B  21      68.096  45.120  52.276  1.00  0.00           C  
ATOM    581  H1  V00 B  21      69.829  49.904  53.414  1.00  0.00           H  
ATOM    582  H2  V00 B  21      70.266  48.324  53.643  1.00  0.00           H  
ATOM    583  H3  V00 B  21      69.858  49.309  55.031  1.00  0.00           H  
ATOM    584  H4  V00 B  21      67.488  49.388  53.461  1.00  0.00           H  
ATOM    585  H5  V00 B  21      67.672  48.091  54.786  1.00  0.00           H  
ATOM    586  H6  V00 B  21      69.281  45.963  53.762  1.00  0.00           H  
ATOM    587  H7  V00 B  21      67.754  45.872  54.263  1.00  0.00           H  
ATOM    588  H8  V00 B  21      68.730  45.392  51.398  1.00  0.00           H  
ATOM    589  H9  V00 B  21      68.412  44.129  52.652  1.00  0.00           H  
ATOM    590  H10 V00 B  21      67.036  45.139  51.861  1.00  0.00           H  
ATOM    591  C1  V00 B  22      34.898  97.086  55.679  1.00  0.00           C  
ATOM    592  C2  V00 B  22      35.645  95.989  54.935  1.00  0.00           C  
ATOM    593  O1  V00 B  22      36.875  96.483  54.430  1.00  0.00           O  
ATOM    594  C3  V00 B  22      37.016  96.772  53.060  1.00  0.00           C  
ATOM    595  C4  V00 B  22      36.179  97.889  52.517  1.00  0.00           C  
ATOM    596  H1  V00 B  22      33.813  96.798  55.997  1.00  0.00           H  
ATOM    597  H2  V00 B  22      34.831  97.955  55.053  1.00  0.00           H  
ATOM    598  H3  V00 B  22      35.483  97.351  56.548  1.00  0.00           H  
ATOM    599  H4  V00 B  22      35.071  95.524  54.151  1.00  0.00           H  
ATOM    600  H5  V00 B  22      35.914  95.218  55.738  1.00  0.00           H  
ATOM    601  H6  V00 B  22      38.004  96.972  52.704  1.00  0.00           H  
ATOM    602  H7  V00 B  22      36.672  95.942  52.469  1.00  0.00           H  
ATOM    603  H8  V00 B  22      36.464  98.857  52.944  1.00  0.00           H  
ATOM    604  H9  V00 B  22      36.352  97.963  51.459  1.00  0.00           H  
ATOM    605  H10 V00 B  22      35.148  97.670  52.701  1.00  0.00           H  
ATOM    606  C1  V00 B  23      53.825  24.960  32.164  1.00  0.00           C  
ATOM    607  C2  V00 B  23      54.202  23.632  32.836  1.00  0.00           C  
ATOM    608  O1  V00 B  23      55.603  23.619  32.872  1.00  0.00           O  
ATOM    609  C3  V00 B  23      56.334  22.902  31.817  1.00  0.00           C  
ATOM    610  C4  V00 B  23      56.528  21.485  32.183  1.00  0.00           C  
ATOM    611  H1  V00 B  23      54.394  25.831  32.455  1.00  0.00           H  
ATOM    612  H2  V00 B  23      52.832  25.232  32.392  1.00  0.00           H  
ATOM    613  H3  V00 B  23      53.962  24.834  31.053  1.00  0.00           H  
ATOM    614  H4  V00 B  23      53.756  22.810  32.323  1.00  0.00           H  
ATOM    615  H5  V00 B  23      53.779  23.594  33.869  1.00  0.00           H  
ATOM    616  H6  V00 B  23      55.863  22.940  30.825  1.00  0.00           H  
ATOM    617  H7  V00 B  23      57.328  23.423  31.854  1.00  0.00           H  
ATOM    618  H8  V00 B  23      57.278  21.423  33.025  1.00  0.00           H  
ATOM    619  H9  V00 B  23      55.569  21.033  32.360  1.00  0.00           H  
ATOM    620  H10 V00 B  23      57.111  20.941  31.436  1.00  0.00           H  
ATOM    621  C1  V00 B  24      28.034  19.700  31.981  1.00  0.00           C  
ATOM    622  C2  V00 B  24      29.006  20.833  31.678  1.00  0.00           C  
ATOM    623  O1  V00 B  24      28.441  22.109  32.213  1.00  0.00           O  
ATOM    624  C3  V00 B  24      27.350  22.617  31.465  1.00  0.00           C  
ATOM    625  C4  V00 B  24      27.211  24.116  31.757  1.00  0.00           C  
ATOM    626  H1  V00 B  24      27.043  19.929  31.580  1.00  0.00           H  
ATOM    627  H2  V00 B  24      27.971  19.787  33.061  1.00  0.00           H  
ATOM    628  H3  V00 B  24      28.412  18.773  31.601  1.00  0.00           H  
ATOM    629  H4  V00 B  24      29.244  20.986  30.632  1.00  0.00           H  
ATOM    630  H5  V00 B  24      29.966  20.628  32.183  1.00  0.00           H  
ATOM    631  H6  V00 B  24      27.564  22.459  30.437  1.00  0.00           H  
ATOM    632  H7  V00 B  24      26.522  22.086  31.734  1.00  0.00           H  
ATOM    633  H8  V00 B  24      26.593  24.239  32.613  1.00  0.00           H  
ATOM    634  H9  V00 B  24      28.187  24.600  31.869  1.00  0.00           H  
ATOM    635  H10 V00 B  24      26.599  24.625  30.928  1.00  0.00           H  
ATOM    636  C1  V00 B  25       9.001  30.695  42.861  1.00  0.00           C  
ATOM    637  C2  V00 B  25       9.593  31.277  41.571  1.00  0.00           C  
ATOM    638  O1  V00 B  25       8.780  30.943  40.487  1.00  0.00           O  
ATOM    639  C3  V00 B  25       9.214  31.541  39.259  1.00  0.00           C  
ATOM    640  C4  V00 B  25       8.186  31.358  38.118  1.00  0.00           C  
ATOM    641  H1  V00 B  25       8.804  29.599  42.742  1.00  0.00           H  
ATOM    642  H2  V00 B  25       8.024  31.144  43.076  1.00  0.00           H  
ATOM    643  H3  V00 B  25       9.600  30.845  43.782  1.00  0.00           H  
ATOM    644  H4  V00 B  25      10.615  30.930  41.417  1.00  0.00           H  
ATOM    645  H5  V00 B  25       9.568  32.356  41.685  1.00  0.00           H  
ATOM    646  H6  V00 B  25       9.429  32.567  39.575  1.00  0.00           H  
ATOM    647  H7  V00 B  25      10.146  31.111  38.843  1.00  0.00           H  
ATOM    648  H8  V00 B  25       8.616  31.756  37.261  1.00  0.00           H  
ATOM    649  H9  V00 B  25       8.119  30.249  38.116  1.00  0.00           H  
ATOM    650  H10 V00 B  25       7.199  31.789  38.320  1.00  0.00           H  
ATOM    651  C1  V00 B  26      38.132  37.885  49.007  1.00  0.00           C  
ATOM    652  C2  V00 B  26      37.331  36.705  49.534  1.00  0.00           C  
ATOM    653  O1  V00 B  26      36.838  35.948  48.402  1.00  0.00           O  
ATOM    654  C3  V00 B  26      35.570  36.424  47.858  1.00  0.00           C  
ATOM    655  C4  V00 B  26      35.248  35.418  46.754  1.00  0.00           C  
ATOM    656  H1  V00 B  26      38.863  37.527  48.291  1.00  0.00           H  
ATOM    657  H2  V00 B  26      38.597  38.488  49.820  1.00  0.00           H  
ATOM    658  H3  V00 B  26      37.489  38.506  48.485  1.00  0.00           H  
ATOM    659  H4  V00 B  26      36.514  37.041  50.150  1.00  0.00           H  
ATOM    660  H5  V00 B  26      38.042  36.023  50.009  1.00  0.00           H  
ATOM    661  H6  V00 B  26      34.815  36.399  48.675  1.00  0.00           H  
ATOM    662  H7  V00 B  26      35.629  37.447  47.449  1.00  0.00           H  
ATOM    663  H8  V00 B  26      35.159  34.426  47.199  1.00  0.00           H  
ATOM    664  H9  V00 B  26      34.324  35.733  46.184  1.00  0.00           H  
ATOM    665  H10 V00 B  26      36.035  35.399  46.007  1.00  0.00           H  
ATOM    666  C1  V00 B  27      44.445  87.121  69.995  1.00  0.00           C  
ATOM    667  C2  V00 B  27      45.325  87.402  71.215  1.00  0.00           C  
ATOM    668  O1  V00 B  27      46.719  87.372  70.804  1.00  0.00           O  
ATOM    669  C3  V00 B  27      47.717  87.240  71.859  1.00  0.00           C  
ATOM    670  C4  V00 B  27      48.326  88.580  72.288  1.00  0.00           C  
ATOM    671  H1  V00 B  27      44.682  86.103  69.620  1.00  0.00           H  
ATOM    672  H2  V00 B  27      44.682  87.930  69.293  1.00  0.00           H  
ATOM    673  H3  V00 B  27      43.398  87.093  70.193  1.00  0.00           H  
ATOM    674  H4  V00 B  27      45.048  86.633  71.937  1.00  0.00           H  
ATOM    675  H5  V00 B  27      45.026  88.348  71.662  1.00  0.00           H  
ATOM    676  H6  V00 B  27      47.269  86.668  72.683  1.00  0.00           H  
ATOM    677  H7  V00 B  27      48.607  86.687  71.493  1.00  0.00           H  
ATOM    678  H8  V00 B  27      47.771  89.052  73.088  1.00  0.00           H  
ATOM    679  H9  V00 B  27      49.251  88.292  72.687  1.00  0.00           H  
ATOM    680  H10 V00 B  27      48.482  89.169  71.398  1.00  0.00           H  
ATOM    681  C1  V00 B  28      22.074  30.088  50.566  1.00  0.00           C  
ATOM    682  C2  V00 B  28      23.447  30.339  49.956  1.00  0.00           C  
ATOM    683  O1  V00 B  28      23.336  30.730  48.563  1.00  0.00           O  
ATOM    684  C3  V00 B  28      24.558  30.923  47.840  1.00  0.00           C  
ATOM    685  C4  V00 B  28      24.165  31.520  46.550  1.00  0.00           C  
ATOM    686  H1  V00 B  28      21.607  29.185  50.317  1.00  0.00           H  
ATOM    687  H2  V00 B  28      21.387  30.970  50.332  1.00  0.00           H  
ATOM    688  H3  V00 B  28      22.299  30.151  51.619  1.00  0.00           H  
ATOM    689  H4  V00 B  28      24.051  29.467  50.022  1.00  0.00           H  
ATOM    690  H5  V00 B  28      23.936  31.148  50.505  1.00  0.00           H  
ATOM    691  H6  V00 B  28      25.107  31.669  48.395  1.00  0.00           H  
ATOM    692  H7  V00 B  28      25.117  29.997  47.680  1.00  0.00           H  
ATOM    693  H8  V00 B  28      25.097  31.702  45.959  1.00  0.00           H  
ATOM    694  H9  V00 B  28      23.524  30.830  45.987  1.00  0.00           H  
ATOM    695  H10 V00 B  28      23.557  32.426  46.609  1.00  0.00           H  
ATOM    696  C1  V00 B  29      48.445  31.130  94.827  1.00  0.00           C  
ATOM    697  C2  V00 B  29      48.955  29.982  95.662  1.00  0.00           C  
ATOM    698  O1  V00 B  29      50.138  29.492  95.009  1.00  0.00           O  
ATOM    699  C3  V00 B  29      51.316  29.953  95.659  1.00  0.00           C  
ATOM    700  C4  V00 B  29      52.574  29.724  94.818  1.00  0.00           C  
ATOM    701  H1  V00 B  29      47.407  31.428  94.996  1.00  0.00           H  
ATOM    702  H2  V00 B  29      48.347  30.843  93.763  1.00  0.00           H  
ATOM    703  H3  V00 B  29      48.999  32.062  94.845  1.00  0.00           H  
ATOM    704  H4  V00 B  29      48.181  29.207  95.788  1.00  0.00           H  
ATOM    705  H5  V00 B  29      49.226  30.424  96.622  1.00  0.00           H  
ATOM    706  H6  V00 B  29      51.233  31.029  95.785  1.00  0.00           H  
ATOM    707  H7  V00 B  29      51.397  29.510  96.677  1.00  0.00           H  
ATOM    708  H8  V00 B  29      52.683  28.667  94.536  1.00  0.00           H  
ATOM    709  H9  V00 B  29      52.482  30.373  93.929  1.00  0.00           H  
ATOM    710  H10 V00 B  29      53.361  30.077  95.417  1.00  0.00           H  
ATOM    711  C1  V00 B  30       3.092  89.141  37.246  1.00  0.00           C  
ATOM    712  C2  V00 B  30       3.435  88.701  38.648  1.00  0.00           C  
ATOM    713  O1  V00 B  30       4.474  89.570  39.078  1.00  0.00           O  
ATOM    714  C3  V00 B  30       4.610  89.454  40.523  1.00  0.00           C  
ATOM    715  C4  V00 B  30       4.128  90.814  41.166  1.00  0.00           C  
ATOM    716  H1  V00 B  30       2.284  89.907  37.362  1.00  0.00           H  
ATOM    717  H2  V00 B  30       2.742  88.363  36.561  1.00  0.00           H  
ATOM    718  H3  V00 B  30       3.894  89.564  36.719  1.00  0.00           H  
ATOM    719  H4  V00 B  30       3.901  87.736  38.610  1.00  0.00           H  
ATOM    720  H5  V00 B  30       2.544  88.661  39.257  1.00  0.00           H  
ATOM    721  H6  V00 B  30       3.920  88.758  40.901  1.00  0.00           H  
ATOM    722  H7  V00 B  30       5.619  89.186  40.760  1.00  0.00           H  
ATOM    723  H8  V00 B  30       3.286  91.201  40.637  1.00  0.00           H  
ATOM    724  H9  V00 B  30       3.896  90.649  42.222  1.00  0.00           H  
ATOM    725  H10 V00 B  30       4.855  91.646  41.063  1.00  0.00           H  
ATOM    726  C1  V00 B  31       9.079  52.076  43.919  1.00  0.00           C  
ATOM    727  C2  V00 B  31       9.114  53.576  43.443  1.00  0.00           C  
ATOM    728  O1  V00 B  31       9.523  53.377  42.089  1.00  0.00           O  
ATOM    729  C3  V00 B  31      10.519  54.343  41.653  1.00  0.00           C  
ATOM    730  C4  V00 B  31      11.029  54.092  40.215  1.00  0.00           C  
ATOM    731  H1  V00 B  31       9.916  51.399  43.584  1.00  0.00           H  
ATOM    732  H2  V00 B  31       8.090  51.585  43.714  1.00  0.00           H  
ATOM    733  H3  V00 B  31       9.185  52.063  45.036  1.00  0.00           H  
ATOM    734  H4  V00 B  31       9.784  54.186  44.024  1.00  0.00           H  
ATOM    735  H5  V00 B  31       8.050  54.060  43.483  1.00  0.00           H  
ATOM    736  H6  V00 B  31      10.109  55.333  41.665  1.00  0.00           H  
ATOM    737  H7  V00 B  31      11.370  54.113  42.284  1.00  0.00           H  
ATOM    738  H8  V00 B  31      12.056  54.504  40.238  1.00  0.00           H  
ATOM    739  H9  V00 B  31      11.167  53.078  40.013  1.00  0.00           H  
ATOM    740  H10 V00 B  31      10.451  54.655  39.523  1.00  0.00           H  
ATOM    741  C1  V00 B  32      59.791  62.257  32.551  1.00  0.00           C  
ATOM    742  C2  V00 B  32      59.081  61.332  33.501  1.00  0.00           C  
ATOM    743  O1  V00 B  32      58.296  60.339  32.881  1.00  0.00           O  
ATOM    744  C3  V00 B  32      56.902  60.432  33.100  1.00  0.00           C  
ATOM    745  C4  V00 B  32      56.693  60.064  34.575  1.00  0.00           C  
ATOM    746  H1  V00 B  32      60.501  61.619  32.015  1.00  0.00           H  
ATOM    747  H2  V00 B  32      60.428  62.991  33.022  1.00  0.00           H  
ATOM    748  H3  V00 B  32      59.093  62.692  31.807  1.00  0.00           H  
ATOM    749  H4  V00 B  32      58.564  62.003  34.149  1.00  0.00           H  
ATOM    750  H5  V00 B  32      59.815  60.886  34.186  1.00  0.00           H  
ATOM    751  H6  V00 B  32      56.569  61.451  32.975  1.00  0.00           H  
ATOM    752  H7  V00 B  32      56.361  59.714  32.437  1.00  0.00           H  
ATOM    753  H8  V00 B  32      55.658  59.849  34.816  1.00  0.00           H  
ATOM    754  H9  V00 B  32      57.311  59.133  34.746  1.00  0.00           H  
ATOM    755  H10 V00 B  32      57.024  60.799  35.230  1.00  0.00           H  
ATOM    756  C1  V00 B  33      59.052   3.022  78.114  1.00  0.00           C  
ATOM    757  C2  V00 B  33      57.623   3.117  78.571  1.00  0.00           C  
ATOM    758  O1  V00 B  33      56.919   1.933  78.252  1.00  0.00           O  
ATOM    759  C3  V00 B  33      57.003   0.823  79.146  1.00  0.00           C  
ATOM    760  C4  V00 B  33      57.545  -0.453  78.390  1.00  0.00           C  
ATOM    761  H1  V00 B  33      59.517   2.154  78.595  1.00  0.00           H  
ATOM    762  H2  V00 B  33      59.581   3.943  78.409  1.00  0.00           H  
ATOM    763  H3  V00 B  33      59.035   3.020  77.055  1.00  0.00           H  
ATOM    764  H4  V00 B  33      57.127   3.976  78.123  1.00  0.00           H  
ATOM    765  H5  V00 B  33      57.695   3.368  79.595  1.00  0.00           H  
ATOM    766  H6  V00 B  33      57.718   1.145  79.926  1.00  0.00           H  
ATOM    767  H7  V00 B  33      56.088   0.571  79.661  1.00  0.00           H  
ATOM    768  H8  V00 B  33      58.447  -0.153  77.822  1.00  0.00           H  
ATOM    769  H9  V00 B  33      57.736  -1.222  79.177  1.00  0.00           H  
ATOM    770  H10 V00 B  33      56.841  -0.864  77.658  1.00  0.00           H  
ATOM    771  C1  V00 B  34      94.007  34.349  46.400  1.00  0.00           C  
ATOM    772  C2  V00 B  34      94.656  34.939  45.205  1.00  0.00           C  
ATOM    773  O1  V00 B  34      93.837  36.022  44.602  1.00  0.00           O  
ATOM    774  C3  V00 B  34      94.197  36.153  43.247  1.00  0.00           C  
ATOM    775  C4  V00 B  34      93.080  36.996  42.605  1.00  0.00           C  
ATOM    776  H1  V00 B  34      93.455  33.489  45.909  1.00  0.00           H  
ATOM    777  H2  V00 B  34      93.392  35.116  46.980  1.00  0.00           H  
ATOM    778  H3  V00 B  34      94.831  33.883  46.999  1.00  0.00           H  
ATOM    779  H4  V00 B  34      95.039  34.246  44.456  1.00  0.00           H  
ATOM    780  H5  V00 B  34      95.581  35.417  45.500  1.00  0.00           H  
ATOM    781  H6  V00 B  34      95.242  36.595  43.160  1.00  0.00           H  
ATOM    782  H7  V00 B  34      94.210  35.135  42.734  1.00  0.00           H  
ATOM    783  H8  V00 B  34      92.989  38.030  42.928  1.00  0.00           H  
ATOM    784  H9  V00 B  34      93.180  37.005  41.536  1.00  0.00           H  
ATOM    785  H10 V00 B  34      92.171  36.412  42.752  1.00  0.00           H  
ATOM    786  C1  V00 B  35      90.136  34.146  47.859  1.00  0.00           C  
ATOM    787  C2  V00 B  35      89.264  35.206  48.472  1.00  0.00           C  
ATOM    788  O1  V00 B  35      88.045  35.554  47.784  1.00  0.00           O  
ATOM    789  C3  V00 B  35      87.214  36.599  48.396  1.00  0.00           C  
ATOM    790  C4  V00 B  35      85.870  36.467  47.831  1.00  0.00           C  
ATOM    791  H1  V00 B  35      90.545  34.404  46.893  1.00  0.00           H  
ATOM    792  H2  V00 B  35      89.719  33.119  47.981  1.00  0.00           H  
ATOM    793  H3  V00 B  35      91.067  34.055  48.519  1.00  0.00           H  
ATOM    794  H4  V00 B  35      89.841  36.153  48.476  1.00  0.00           H  
ATOM    795  H5  V00 B  35      88.927  34.856  49.476  1.00  0.00           H  
ATOM    796  H6  V00 B  35      87.040  36.457  49.445  1.00  0.00           H  
ATOM    797  H7  V00 B  35      87.663  37.602  48.241  1.00  0.00           H  
ATOM    798  H8  V00 B  35      86.041  36.357  46.755  1.00  0.00           H  
ATOM    799  H9  V00 B  35      85.427  35.546  48.227  1.00  0.00           H  
ATOM    800  H10 V00 B  35      85.234  37.389  47.914  1.00  0.00           H  
ATOM    801  C1  V00 B  36       4.303  52.105  61.188  1.00  0.00           C  
ATOM    802  C2  V00 B  36       3.386  50.956  60.794  1.00  0.00           C  
ATOM    803  O1  V00 B  36       2.050  51.513  60.519  1.00  0.00           O  
ATOM    804  C3  V00 B  36       0.917  50.763  61.048  1.00  0.00           C  
ATOM    805  C4  V00 B  36       0.402  51.497  62.260  1.00  0.00           C  
ATOM    806  H1  V00 B  36       4.452  52.720  60.285  1.00  0.00           H  
ATOM    807  H2  V00 B  36       5.195  51.797  61.634  1.00  0.00           H  
ATOM    808  H3  V00 B  36       3.737  52.701  61.863  1.00  0.00           H  
ATOM    809  H4  V00 B  36       3.325  50.222  61.670  1.00  0.00           H  
ATOM    810  H5  V00 B  36       3.731  50.395  59.963  1.00  0.00           H  
ATOM    811  H6  V00 B  36       0.191  50.809  60.316  1.00  0.00           H  
ATOM    812  H7  V00 B  36       1.227  49.736  61.251  1.00  0.00           H  
ATOM    813  H8  V00 B  36       1.066  51.250  63.110  1.00  0.00           H  
ATOM    814  H9  V00 B  36       0.275  52.581  62.167  1.00  0.00           H  
ATOM    815  H10 V00 B  36      -0.561  51.021  62.436  1.00  0.00           H  
ATOM    816  C1  V00 B  37      67.483  29.650  30.851  1.00  0.00           C  
ATOM    817  C2  V00 B  37      66.936  28.276  30.447  1.00  0.00           C  
ATOM    818  O1  V00 B  37      65.963  27.687  31.384  1.00  0.00           O  
ATOM    819  C3  V00 B  37      66.580  26.511  32.028  1.00  0.00           C  
ATOM    820  C4  V00 B  37      65.515  25.711  32.637  1.00  0.00           C  
ATOM    821  H1  V00 B  37      66.680  30.388  30.654  1.00  0.00           H  
ATOM    822  H2  V00 B  37      68.250  29.795  30.159  1.00  0.00           H  
ATOM    823  H3  V00 B  37      67.866  29.633  31.906  1.00  0.00           H  
ATOM    824  H4  V00 B  37      67.829  27.696  30.339  1.00  0.00           H  
ATOM    825  H5  V00 B  37      66.517  28.517  29.432  1.00  0.00           H  
ATOM    826  H6  V00 B  37      67.023  25.893  31.248  1.00  0.00           H  
ATOM    827  H7  V00 B  37      67.453  26.748  32.635  1.00  0.00           H  
ATOM    828  H8  V00 B  37      64.628  25.511  31.950  1.00  0.00           H  
ATOM    829  H9  V00 B  37      66.086  24.868  32.966  1.00  0.00           H  
ATOM    830  H10 V00 B  37      65.007  26.252  33.487  1.00  0.00           H  
ATOM    831  C1  V00 B  38      88.443  68.483  95.354  1.00  0.00           C  
ATOM    832  C2  V00 B  38      88.034  68.102  93.965  1.00  0.00           C  
ATOM    833  O1  V00 B  38      86.943  67.158  94.044  1.00  0.00           O  
ATOM    834  C3  V00 B  38      85.616  67.706  94.150  1.00  0.00           C  
ATOM    835  C4  V00 B  38      84.629  66.626  93.909  1.00  0.00           C  
ATOM    836  H1  V00 B  38      88.299  67.595  95.981  1.00  0.00           H  
ATOM    837  H2  V00 B  38      87.844  69.287  95.666  1.00  0.00           H  
ATOM    838  H3  V00 B  38      89.515  68.710  95.426  1.00  0.00           H  
ATOM    839  H4  V00 B  38      88.924  67.617  93.584  1.00  0.00           H  
ATOM    840  H5  V00 B  38      87.700  68.970  93.370  1.00  0.00           H  
ATOM    841  H6  V00 B  38      85.499  68.191  95.119  1.00  0.00           H  
ATOM    842  H7  V00 B  38      85.417  68.434  93.391  1.00  0.00           H  
ATOM    843  H8  V00 B  38      84.885  66.323  92.874  1.00  0.00           H  
ATOM    844  H9  V00 B  38      84.685  65.853  94.624  1.00  0.00           H  
ATOM    845  H10 V00 B  38      83.646  67.064  93.814  1.00  0.00           H  
ATOM    846  C1  V00 B  39      73.185  90.103  24.428  1.00  0.00           C  
ATOM    847  C2  V00 B  39      74.370  89.167  24.677  1.00  0.00           C  
ATOM    848  O1  V00 B  39      75.580  89.990  24.565  1.00  0.00           O  
ATOM    849  C3  V00 B  39      76.724  89.195  24.267  1.00  0.00           C  
ATOM    850  C4  V00 B  39      77.904  90.054  23.939  1.00  0.00           C  
ATOM    851  H1  V00 B  39      72.269  89.500  24.354  1.00  0.00           H  
ATOM    852  H2  V00 B  39      73.308  90.682  23.577  1.00  0.00           H  
ATOM    853  H3  V00 B  39      73.047  90.887  25.143  1.00  0.00           H  
ATOM    854  H4  V00 B  39      74.419  88.372  23.937  1.00  0.00           H  
ATOM    855  H5  V00 B  39      74.352  88.724  25.680  1.00  0.00           H  
ATOM    856  H6  V00 B  39      76.791  88.458  25.157  1.00  0.00           H  
ATOM    857  H7  V00 B  39      76.410  88.652  23.360  1.00  0.00           H  
ATOM    858  H8  V00 B  39      77.653  90.630  23.081  1.00  0.00           H  
ATOM    859  H9  V00 B  39      78.143  90.771  24.738  1.00  0.00           H  
ATOM    860  H10 V00 B  39      78.782  89.511  23.781  1.00  0.00           H  
ATOM    861  C1  V00 B  40      96.099   3.337  80.971  1.00  0.00           C  
ATOM    862  C2  V00 B  40      94.702   3.225  80.324  1.00  0.00           C  
ATOM    863  O1  V00 B  40      94.717   3.152  78.862  1.00  0.00           O  
ATOM    864  C3  V00 B  40      93.436   3.026  78.365  1.00  0.00           C  
ATOM    865  C4  V00 B  40      93.472   2.545  76.948  1.00  0.00           C  
ATOM    866  H1  V00 B  40      96.087   4.048  81.789  1.00  0.00           H  
ATOM    867  H2  V00 B  40      96.818   3.686  80.240  1.00  0.00           H  
ATOM    868  H3  V00 B  40      96.289   2.281  81.292  1.00  0.00           H  
ATOM    869  H4  V00 B  40      94.224   4.215  80.544  1.00  0.00           H  
ATOM    870  H5  V00 B  40      94.120   2.386  80.816  1.00  0.00           H  
ATOM    871  H6  V00 B  40      92.762   2.434  78.922  1.00  0.00           H  
ATOM    872  H7  V00 B  40      93.111   4.013  78.320  1.00  0.00           H  
ATOM    873  H8  V00 B  40      94.138   3.136  76.281  1.00  0.00           H  
ATOM    874  H9  V00 B  40      93.892   1.515  76.935  1.00  0.00           H  
ATOM    875  H10 V00 B  40      92.470   2.608  76.504  1.00  0.00           H  
ATOM    876  C1  V00 B  41      -0.584  98.916  94.746  1.00  0.00           C  
ATOM    877  C2  V00 B  41       0.597  99.213  95.620  1.00  0.00           C  
ATOM    878  O1  V00 B  41       0.231  99.150  96.986  1.00  0.00           O  
ATOM    879  C3  V00 B  41       1.322  99.552  97.796  1.00  0.00           C  
ATOM    880  C4  V00 B  41       0.775  99.969  99.225  1.00  0.00           C  
ATOM    881  H1  V00 B  41      -0.918  97.960  94.840  1.00  0.00           H  
ATOM    882  H2  V00 B  41      -0.311  99.276  93.733  1.00  0.00           H  
ATOM    883  H3  V00 B  41      -1.381  99.524  95.143  1.00  0.00           H  
ATOM    884  H4  V00 B  41       0.996 100.218  95.468  1.00  0.00           H  
ATOM    885  H5  V00 B  41       1.319  98.482  95.336  1.00  0.00           H  
ATOM    886  H6  V00 B  41       2.047  98.755  97.886  1.00  0.00           H  
ATOM    887  H7  V00 B  41       1.828 100.493  97.483  1.00  0.00           H  
ATOM    888  H8  V00 B  41       1.627 100.265  99.793  1.00  0.00           H  
ATOM    889  H9  V00 B  41       0.094 100.834  99.138  1.00  0.00           H  
ATOM    890  H10 V00 B  41       0.240  99.129  99.713  1.00  0.00           H  
ATOM    891  C1  V00 B  42      33.261  64.165  27.947  1.00  0.00           C  
ATOM    892  C2  V00 B  42      32.045  65.001  28.286  1.00  0.00           C  
ATOM    893  O1  V00 B  42      32.163  65.567  29.601  1.00  0.00           O  
ATOM    894  C3  V00 B  42      30.868  66.020  30.001  1.00  0.00           C  
ATOM    895  C4  V00 B  42      31.051  66.966  31.155  1.00  0.00           C  
ATOM    896  H1  V00 B  42      33.324  63.218  28.504  1.00  0.00           H  
ATOM    897  H2  V00 B  42      34.122  64.788  28.168  1.00  0.00           H  
ATOM    898  H3  V00 B  42      33.332  63.873  26.892  1.00  0.00           H  
ATOM    899  H4  V00 B  42      31.163  64.339  28.148  1.00  0.00           H  
ATOM    900  H5  V00 B  42      32.032  65.807  27.558  1.00  0.00           H  
ATOM    901  H6  V00 B  42      30.416  66.581  29.148  1.00  0.00           H  
ATOM    902  H7  V00 B  42      30.274  65.160  30.325  1.00  0.00           H  
ATOM    903  H8  V00 B  42      31.599  67.867  30.972  1.00  0.00           H  
ATOM    904  H9  V00 B  42      30.092  67.330  31.537  1.00  0.00           H  
ATOM    905  H10 V00 B  42      31.666  66.470  31.903  1.00  0.00           H  
ATOM    906  C1  V00 B  43      28.557   1.385  89.468  1.00  0.00           C  
ATOM    907  C2  V00 B  43      28.360   1.484  88.035  1.00  0.00           C  
ATOM    908  O1  V00 B  43      27.018   1.033  87.797  1.00  0.00           O  
ATOM    909  C3  V00 B  43      26.674   1.310  86.420  1.00  0.00           C  
ATOM    910  C4  V00 B  43      25.375   0.574  85.968  1.00  0.00           C  
ATOM    911  H1  V00 B  43      28.046   0.515  89.864  1.00  0.00           H  
ATOM    912  H2  V00 B  43      28.227   2.239  90.013  1.00  0.00           H  
ATOM    913  H3  V00 B  43      29.655   1.390  89.689  1.00  0.00           H  
ATOM    914  H4  V00 B  43      29.066   0.765  87.636  1.00  0.00           H  
ATOM    915  H5  V00 B  43      28.525   2.438  87.607  1.00  0.00           H  
ATOM    916  H6  V00 B  43      26.499   2.398  86.202  1.00  0.00           H  
ATOM    917  H7  V00 B  43      27.471   1.001  85.753  1.00  0.00           H  
ATOM    918  H8  V00 B  43      24.470   1.000  86.420  1.00  0.00           H  
ATOM    919  H9  V00 B  43      25.318   0.580  84.854  1.00  0.00           H  
ATOM    920  H10 V00 B  43      25.334  -0.463  86.297  1.00  0.00           H  
ATOM    921  C1  V00 B  44      80.010  60.855  89.970  1.00  0.00           C  
ATOM    922  C2  V00 B  44      80.502  59.469  90.202  1.00  0.00           C  
ATOM    923  O1  V00 B  44      80.165  58.876  91.433  1.00  0.00           O  
ATOM    924  C3  V00 B  44      80.650  57.539  91.551  1.00  0.00           C  
ATOM    925  C4  V00 B  44      80.047  56.894  92.798  1.00  0.00           C  
ATOM    926  H1  V00 B  44      78.937  60.752  89.844  1.00  0.00           H  
ATOM    927  H2  V00 B  44      80.456  61.345  89.147  1.00  0.00           H  
ATOM    928  H3  V00 B  44      80.317  61.527  90.798  1.00  0.00           H  
ATOM    929  H4  V00 B  44      81.586  59.616  90.138  1.00  0.00           H  
ATOM    930  H5  V00 B  44      80.102  58.839  89.449  1.00  0.00           H  
ATOM    931  H6  V00 B  44      80.423  56.891  90.692  1.00  0.00           H  
ATOM    932  H7  V00 B  44      81.708  57.515  91.577  1.00  0.00           H  
ATOM    933  H8  V00 B  44      78.993  56.814  92.753  1.00  0.00           H  
ATOM    934  H9  V00 B  44      80.464  55.954  92.982  1.00  0.00           H  
ATOM    935  H10 V00 B  44      80.194  57.648  93.587  1.00  0.00           H  
ATOM    936  C1  V00 B  45      48.965  70.741  24.862  1.00  0.00           C  
ATOM    937  C2  V00 B  45      49.939  70.365  23.714  1.00  0.00           C  
ATOM    938  O1  V00 B  45      50.820  69.322  24.194  1.00  0.00           O  
ATOM    939  C3  V00 B  45      50.173  68.057  24.008  1.00  0.00           C  
ATOM    940  C4  V00 B  45      50.980  66.860  23.636  1.00  0.00           C  
ATOM    941  H1  V00 B  45      48.246  71.487  24.457  1.00  0.00           H  
ATOM    942  H2  V00 B  45      49.469  71.101  25.786  1.00  0.00           H  
ATOM    943  H3  V00 B  45      48.537  69.833  25.206  1.00  0.00           H  
ATOM    944  H4  V00 B  45      50.522  71.219  23.323  1.00  0.00           H  
ATOM    945  H5  V00 B  45      49.318  70.082  22.863  1.00  0.00           H  
ATOM    946  H6  V00 B  45      49.710  67.844  24.947  1.00  0.00           H  
ATOM    947  H7  V00 B  45      49.319  68.144  23.285  1.00  0.00           H  
ATOM    948  H8  V00 B  45      50.395  65.971  23.368  1.00  0.00           H  
ATOM    949  H9  V00 B  45      51.446  67.181  22.662  1.00  0.00           H  
ATOM    950  H10 V00 B  45      51.682  66.626  24.497  1.00  0.00           H  
ATOM    951  C1  V00 B  46       2.926  21.647  93.914  1.00  0.00           C  
ATOM    952  C2  V00 B  46       3.972  20.691  94.499  1.00  0.00           C  
ATOM    953  O1  V00 B  46       4.309  19.605  93.636  1.00  0.00           O  
ATOM    954  C3  V00 B  46       5.441  18.872  93.976  1.00  0.00           C  
ATOM    955  C4  V00 B  46       6.007  17.989  92.814  1.00  0.00           C  
ATOM    956  H1  V00 B  46       2.432  22.311  94.644  1.00  0.00           H  
ATOM    957  H2  V00 B  46       2.168  21.064  93.393  1.00  0.00           H  
ATOM    958  H3  V00 B  46       3.384  22.241  93.145  1.00  0.00           H  
ATOM    959  H4  V00 B  46       3.585  20.311  95.421  1.00  0.00           H  
ATOM    960  H5  V00 B  46       4.935  21.203  94.780  1.00  0.00           H  
ATOM    961  H6  V00 B  46       6.240  19.681  94.299  1.00  0.00           H  
ATOM    962  H7  V00 B  46       5.235  18.227  94.856  1.00  0.00           H  
ATOM    963  H8  V00 B  46       6.972  17.623  93.047  1.00  0.00           H  
ATOM    964  H9  V00 B  46       5.248  17.261  92.505  1.00  0.00           H  
ATOM    965  H10 V00 B  46       6.097  18.679  91.961  1.00  0.00           H  
ATOM    966  C1  V00 B  47      26.069  25.132   5.800  1.00  0.00           C  
ATOM    967  C2  V00 B  47      26.275  24.285   4.547  1.00  0.00           C  
ATOM    968  O1  V00 B  47      24.988  23.979   3.986  1.00  0.00           O  
ATOM    969  C3  V00 B  47      24.862  22.790   3.118  1.00  0.00           C  
ATOM    970  C4  V00 B  47      23.385  22.424   3.051  1.00  0.00           C  
ATOM    971  H1  V00 B  47      27.010  25.013   6.243  1.00  0.00           H  
ATOM    972  H2  V00 B  47      25.249  24.722   6.427  1.00  0.00           H  
ATOM    973  H3  V00 B  47      25.942  26.231   5.662  1.00  0.00           H  
ATOM    974  H4  V00 B  47      26.693  23.390   5.033  1.00  0.00           H  
ATOM    975  H5  V00 B  47      27.004  24.809   3.837  1.00  0.00           H  
ATOM    976  H6  V00 B  47      25.383  23.047   2.146  1.00  0.00           H  
ATOM    977  H7  V00 B  47      25.381  21.869   3.404  1.00  0.00           H  
ATOM    978  H8  V00 B  47      23.137  22.098   4.038  1.00  0.00           H  
ATOM    979  H9  V00 B  47      22.881  23.241   2.635  1.00  0.00           H  
ATOM    980  H10 V00 B  47      23.375  21.558   2.329  1.00  0.00           H  
ATOM    981  C1  V00 B  48      74.565  36.720   4.058  1.00  0.00           C  
ATOM    982  C2  V00 B  48      75.572  37.377   5.038  1.00  0.00           C  
ATOM    983  O1  V00 B  48      75.641  38.777   4.765  1.00  0.00           O  
ATOM    984  C3  V00 B  48      76.530  39.535   5.575  1.00  0.00           C  
ATOM    985  C4  V00 B  48      77.337  40.438   4.724  1.00  0.00           C  
ATOM    986  H1  V00 B  48      73.541  37.116   4.254  1.00  0.00           H  
ATOM    987  H2  V00 B  48      74.694  35.615   4.197  1.00  0.00           H  
ATOM    988  H3  V00 B  48      74.920  36.952   2.999  1.00  0.00           H  
ATOM    989  H4  V00 B  48      76.550  36.955   4.920  1.00  0.00           H  
ATOM    990  H5  V00 B  48      75.243  37.266   6.065  1.00  0.00           H  
ATOM    991  H6  V00 B  48      76.024  40.082   6.355  1.00  0.00           H  
ATOM    992  H7  V00 B  48      77.243  38.843   6.098  1.00  0.00           H  
ATOM    993  H8  V00 B  48      77.500  40.177   3.692  1.00  0.00           H  
ATOM    994  H9  V00 B  48      77.035  41.471   4.735  1.00  0.00           H  
ATOM    995  H10 V00 B  48      78.340  40.516   5.095  1.00  0.00           H  
ATOM    996  C1  V00 B  49      82.338  49.312  77.558  1.00  0.00           C  
ATOM    997  C2  V00 B  49      81.409  49.251  78.794  1.00  0.00           C  
ATOM    998  O1  V00 B  49      82.247  49.084  79.910  1.00  0.00           O  
ATOM    999  C3  V00 B  49      81.472  48.788  81.033  1.00  0.00           C  
ATOM   1000  C4  V00 B  49      82.566  48.692  82.151  1.00  0.00           C  
ATOM   1001  H1  V00 B  49      83.011  48.490  77.779  1.00  0.00           H  
ATOM   1002  H2  V00 B  49      83.034  50.109  77.522  1.00  0.00           H  
ATOM   1003  H3  V00 B  49      81.788  49.211  76.647  1.00  0.00           H  
ATOM   1004  H4  V00 B  49      80.638  48.439  78.809  1.00  0.00           H  
ATOM   1005  H5  V00 B  49      80.973  50.230  78.928  1.00  0.00           H  
ATOM   1006  H6  V00 B  49      80.864  49.629  81.295  1.00  0.00           H  
ATOM   1007  H7  V00 B  49      80.948  47.796  80.914  1.00  0.00           H  
ATOM   1008  H8  V00 B  49      82.104  48.736  83.115  1.00  0.00           H  
ATOM   1009  H9  V00 B  49      83.224  47.890  82.184  1.00  0.00           H  
ATOM   1010  H10 V00 B  49      83.166  49.544  81.983  1.00  0.00           H  
ATOM   1011  C1  V00 B  50      14.444  17.093  17.371  1.00  0.00           C  
ATOM   1012  C2  V00 B  50      15.739  16.916  18.112  1.00  0.00           C  
ATOM   1013  O1  V00 B  50      15.637  16.503  19.443  1.00  0.00           O  
ATOM   1014  C3  V00 B  50      16.806  15.902  20.016  1.00  0.00           C  
ATOM   1015  C4  V00 B  50      16.635  14.382  20.173  1.00  0.00           C  
ATOM   1016  H1  V00 B  50      13.867  16.152  17.511  1.00  0.00           H  
ATOM   1017  H2  V00 B  50      14.705  17.269  16.312  1.00  0.00           H  
ATOM   1018  H3  V00 B  50      13.916  18.018  17.786  1.00  0.00           H  
ATOM   1019  H4  V00 B  50      16.331  17.863  18.094  1.00  0.00           H  
ATOM   1020  H5  V00 B  50      16.360  16.225  17.607  1.00  0.00           H  
ATOM   1021  H6  V00 B  50      17.642  16.118  19.345  1.00  0.00           H  
ATOM   1022  H7  V00 B  50      17.055  16.210  21.029  1.00  0.00           H  
ATOM   1023  H8  V00 B  50      15.802  14.150  20.820  1.00  0.00           H  
ATOM   1024  H9  V00 B  50      16.455  13.877  19.240  1.00  0.00           H  
ATOM   1025  H10 V00 B  50      17.550  13.948  20.644  1.00  0.00           H  
ATOM   1026  C1  V00 B  51      63.930  88.336  37.459  1.00  0.00           C  
ATOM   1027  C2  V00 B  51      64.287  87.089  38.176  1.00  0.00           C  
ATOM   1028  O1  V00 B  51      63.146  86.519  38.927  1.00  0.00           O  
ATOM   1029  C3  V00 B  51      63.094  86.680  40.358  1.00  0.00           C  
ATOM   1030  C4  V00 B  51      62.476  85.452  41.074  1.00  0.00           C  
ATOM   1031  H1  V00 B  51      63.240  88.024  36.674  1.00  0.00           H  
ATOM   1032  H2  V00 B  51      64.783  88.861  37.056  1.00  0.00           H  
ATOM   1033  H3  V00 B  51      63.247  88.916  38.057  1.00  0.00           H  
ATOM   1034  H4  V00 B  51      65.151  87.228  38.829  1.00  0.00           H  
ATOM   1035  H5  V00 B  51      64.568  86.299  37.489  1.00  0.00           H  
ATOM   1036  H6  V00 B  51      64.032  86.996  40.686  1.00  0.00           H  
ATOM   1037  H7  V00 B  51      62.459  87.542  40.530  1.00  0.00           H  
ATOM   1038  H8  V00 B  51      63.067  84.558  40.805  1.00  0.00           H  
ATOM   1039  H9  V00 B  51      62.451  85.591  42.197  1.00  0.00           H  
ATOM   1040  H10 V00 B  51      61.489  85.217  40.742  1.00  0.00           H  
ATOM   1041  C1  V00 B  52      54.541  45.675  66.890  1.00  0.00           C  
ATOM   1042  C2  V00 B  52      53.230  45.139  67.354  1.00  0.00           C  
ATOM   1043  O1  V00 B  52      52.306  45.366  66.379  1.00  0.00           O  
ATOM   1044  C3  V00 B  52      51.012  44.876  66.592  1.00  0.00           C  
ATOM   1045  C4  V00 B  52      50.121  45.751  65.761  1.00  0.00           C  
ATOM   1046  H1  V00 B  52      54.463  46.685  66.503  1.00  0.00           H  
ATOM   1047  H2  V00 B  52      54.902  45.123  66.042  1.00  0.00           H  
ATOM   1048  H3  V00 B  52      55.247  45.638  67.718  1.00  0.00           H  
ATOM   1049  H4  V00 B  52      52.880  45.432  68.332  1.00  0.00           H  
ATOM   1050  H5  V00 B  52      53.410  44.035  67.466  1.00  0.00           H  
ATOM   1051  H6  V00 B  52      50.921  43.826  66.218  1.00  0.00           H  
ATOM   1052  H7  V00 B  52      50.702  44.918  67.603  1.00  0.00           H  
ATOM   1053  H8  V00 B  52      50.014  46.749  66.198  1.00  0.00           H  
ATOM   1054  H9  V00 B  52      50.498  45.626  64.774  1.00  0.00           H  
ATOM   1055  H10 V00 B  52      49.127  45.353  65.871  1.00  0.00           H  
ATOM   1056  C1  V00 B  53      14.259  23.326  63.305  1.00  0.00           C  
ATOM   1057  C2  V00 B  53      13.838  22.249  64.295  1.00  0.00           C  
ATOM   1058  O1  V00 B  53      13.809  22.766  65.673  1.00  0.00           O  
ATOM   1059  C3  V00 B  53      12.654  22.226  66.412  1.00  0.00           C  
ATOM   1060  C4  V00 B  53      12.655  20.707  66.748  1.00  0.00           C  
ATOM   1061  H1  V00 B  53      13.430  24.136  63.361  1.00  0.00           H  
ATOM   1062  H2  V00 B  53      14.334  22.928  62.294  1.00  0.00           H  
ATOM   1063  H3  V00 B  53      15.218  23.838  63.655  1.00  0.00           H  
ATOM   1064  H4  V00 B  53      14.383  21.339  64.150  1.00  0.00           H  
ATOM   1065  H5  V00 B  53      12.746  22.028  64.065  1.00  0.00           H  
ATOM   1066  H6  V00 B  53      12.547  22.748  67.425  1.00  0.00           H  
ATOM   1067  H7  V00 B  53      11.741  22.414  65.756  1.00  0.00           H  
ATOM   1068  H8  V00 B  53      11.866  20.436  67.380  1.00  0.00           H  
ATOM   1069  H9  V00 B  53      12.553  20.146  65.842  1.00  0.00           H  
ATOM   1070  H10 V00 B  53      13.593  20.528  67.208  1.00  0.00           H  
ATOM   1071  C1  V00 B  54      11.885  89.547  71.998  1.00  0.00           C  
ATOM   1072  C2  V00 B  54      13.378  89.983  72.084  1.00  0.00           C  
ATOM   1073  O1  V00 B  54      13.677  90.102  73.514  1.00  0.00           O  
ATOM   1074  C3  V00 B  54      15.032  90.473  73.732  1.00  0.00           C  
ATOM   1075  C4  V00 B  54      15.807  89.213  74.201  1.00  0.00           C  
ATOM   1076  H1  V00 B  54      11.821  88.551  72.405  1.00  0.00           H  
ATOM   1077  H2  V00 B  54      11.536  89.488  70.923  1.00  0.00           H  
ATOM   1078  H3  V00 B  54      11.292  90.328  72.510  1.00  0.00           H  
ATOM   1079  H4  V00 B  54      13.465  90.881  71.508  1.00  0.00           H  
ATOM   1080  H5  V00 B  54      13.959  89.211  71.543  1.00  0.00           H  
ATOM   1081  H6  V00 B  54      15.536  90.834  72.896  1.00  0.00           H  
ATOM   1082  H7  V00 B  54      15.151  91.228  74.477  1.00  0.00           H  
ATOM   1083  H8  V00 B  54      16.864  89.458  74.170  1.00  0.00           H  
ATOM   1084  H9  V00 B  54      15.493  89.058  75.216  1.00  0.00           H  
ATOM   1085  H10 V00 B  54      15.682  88.288  73.531  1.00  0.00           H  
ATOM   1086  C1  V00 B  55      70.913  71.386  86.212  1.00  0.00           C  
ATOM   1087  C2  V00 B  55      69.399  70.955  86.027  1.00  0.00           C  
ATOM   1088  O1  V00 B  55      68.969  69.783  86.863  1.00  0.00           O  
ATOM   1089  C3  V00 B  55      67.761  69.120  86.427  1.00  0.00           C  
ATOM   1090  C4  V00 B  55      68.026  67.749  85.945  1.00  0.00           C  
ATOM   1091  H1  V00 B  55      71.160  72.376  85.789  1.00  0.00           H  
ATOM   1092  H2  V00 B  55      71.555  70.637  85.764  1.00  0.00           H  
ATOM   1093  H3  V00 B  55      71.231  71.368  87.257  1.00  0.00           H  
ATOM   1094  H4  V00 B  55      69.288  70.727  84.951  1.00  0.00           H  
ATOM   1095  H5  V00 B  55      68.811  71.801  86.215  1.00  0.00           H  
ATOM   1096  H6  V00 B  55      67.226  68.940  87.425  1.00  0.00           H  
ATOM   1097  H7  V00 B  55      67.243  69.787  85.748  1.00  0.00           H  
ATOM   1098  H8  V00 B  55      68.547  67.303  86.775  1.00  0.00           H  
ATOM   1099  H9  V00 B  55      67.100  67.154  85.836  1.00  0.00           H  
ATOM   1100  H10 V00 B  55      68.718  67.803  85.079  1.00  0.00           H  
ATOM   1101  C1  V00 B  56      32.246  74.577  71.792  1.00  0.00           C  
ATOM   1102  C2  V00 B  56      33.586  75.167  72.063  1.00  0.00           C  
ATOM   1103  O1  V00 B  56      33.792  76.477  71.570  1.00  0.00           O  
ATOM   1104  C3  V00 B  56      33.992  76.673  70.140  1.00  0.00           C  
ATOM   1105  C4  V00 B  56      35.487  76.615  69.705  1.00  0.00           C  
ATOM   1106  H1  V00 B  56      31.982  74.437  70.744  1.00  0.00           H  
ATOM   1107  H2  V00 B  56      31.516  75.299  72.151  1.00  0.00           H  
ATOM   1108  H3  V00 B  56      32.098  73.683  72.407  1.00  0.00           H  
ATOM   1109  H4  V00 B  56      34.311  74.457  71.557  1.00  0.00           H  
ATOM   1110  H5  V00 B  56      33.779  75.246  73.111  1.00  0.00           H  
ATOM   1111  H6  V00 B  56      33.483  75.833  69.634  1.00  0.00           H  
ATOM   1112  H7  V00 B  56      33.464  77.670  69.876  1.00  0.00           H  
ATOM   1113  H8  V00 B  56      36.105  75.771  70.139  1.00  0.00           H  
ATOM   1114  H9  V00 B  56      35.454  76.467  68.657  1.00  0.00           H  
ATOM   1115  H10 V00 B  56      36.070  77.573  69.979  1.00  0.00           H  
ATOM   1116  C1  V00 B  57      25.862  55.210  73.635  1.00  0.00           C  
ATOM   1117  C2  V00 B  57      24.399  54.582  73.605  1.00  0.00           C  
ATOM   1118  O1  V00 B  57      23.316  55.498  73.593  1.00  0.00           O  
ATOM   1119  C3  V00 B  57      23.188  56.123  72.212  1.00  0.00           C  
ATOM   1120  C4  V00 B  57      22.451  57.438  72.428  1.00  0.00           C  
ATOM   1121  H1  V00 B  57      26.619  54.478  73.785  1.00  0.00           H  
ATOM   1122  H2  V00 B  57      26.089  55.711  74.518  1.00  0.00           H  
ATOM   1123  H3  V00 B  57      26.148  55.741  72.686  1.00  0.00           H  
ATOM   1124  H4  V00 B  57      24.182  54.043  74.523  1.00  0.00           H  
ATOM   1125  H5  V00 B  57      24.351  53.879  72.775  1.00  0.00           H  
ATOM   1126  H6  V00 B  57      24.133  56.262  71.650  1.00  0.00           H  
ATOM   1127  H7  V00 B  57      22.609  55.406  71.561  1.00  0.00           H  
ATOM   1128  H8  V00 B  57      21.424  57.143  72.590  1.00  0.00           H  
ATOM   1129  H9  V00 B  57      22.824  58.016  73.281  1.00  0.00           H  
ATOM   1130  H10 V00 B  57      22.516  58.089  71.508  1.00  0.00           H  
ATOM   1131  C1  V00 B  58      65.059  41.545  20.932  1.00  0.00           C  
ATOM   1132  C2  V00 B  58      65.371  40.435  20.006  1.00  0.00           C  
ATOM   1133  O1  V00 B  58      65.904  39.264  20.652  1.00  0.00           O  
ATOM   1134  C3  V00 B  58      66.140  38.196  19.633  1.00  0.00           C  
ATOM   1135  C4  V00 B  58      66.568  36.880  20.324  1.00  0.00           C  
ATOM   1136  H1  V00 B  58      64.600  42.387  20.466  1.00  0.00           H  
ATOM   1137  H2  V00 B  58      65.915  42.005  21.416  1.00  0.00           H  
ATOM   1138  H3  V00 B  58      64.450  41.114  21.770  1.00  0.00           H  
ATOM   1139  H4  V00 B  58      66.035  40.817  19.266  1.00  0.00           H  
ATOM   1140  H5  V00 B  58      64.427  40.198  19.454  1.00  0.00           H  
ATOM   1141  H6  V00 B  58      65.310  38.072  18.969  1.00  0.00           H  
ATOM   1142  H7  V00 B  58      66.999  38.500  19.061  1.00  0.00           H  
ATOM   1143  H8  V00 B  58      66.554  35.971  19.698  1.00  0.00           H  
ATOM   1144  H9  V00 B  58      67.589  36.849  20.647  1.00  0.00           H  
ATOM   1145  H10 V00 B  58      66.013  36.665  21.202  1.00  0.00           H  
ATOM   1146  C1  V00 B  59      48.061   2.882  51.833  1.00  0.00           C  
ATOM   1147  C2  V00 B  59      46.525   2.967  52.284  1.00  0.00           C  
ATOM   1148  O1  V00 B  59      45.714   3.226  51.197  1.00  0.00           O  
ATOM   1149  C3  V00 B  59      44.449   3.723  51.483  1.00  0.00           C  
ATOM   1150  C4  V00 B  59      43.861   4.470  50.319  1.00  0.00           C  
ATOM   1151  H1  V00 B  59      48.810   2.606  52.595  1.00  0.00           H  
ATOM   1152  H2  V00 B  59      48.373   3.849  51.393  1.00  0.00           H  
ATOM   1153  H3  V00 B  59      48.150   2.048  51.062  1.00  0.00           H  
ATOM   1154  H4  V00 B  59      46.484   3.781  52.939  1.00  0.00           H  
ATOM   1155  H5  V00 B  59      46.165   2.047  52.774  1.00  0.00           H  
ATOM   1156  H6  V00 B  59      43.945   2.804  51.676  1.00  0.00           H  
ATOM   1157  H7  V00 B  59      44.381   4.295  52.473  1.00  0.00           H  
ATOM   1158  H8  V00 B  59      42.823   4.089  50.113  1.00  0.00           H  
ATOM   1159  H9  V00 B  59      43.764   5.524  50.397  1.00  0.00           H  
ATOM   1160  H10 V00 B  59      44.530   4.214  49.517  1.00  0.00           H  
ATOM   1161  C1  V00 B  60      29.554   2.832   3.816  1.00  0.00           C  
ATOM   1162  C2  V00 B  60      30.459   3.492   2.747  1.00  0.00           C  
ATOM   1163  O1  V00 B  60      30.577   2.641   1.524  1.00  0.00           O  
ATOM   1164  C3  V00 B  60      31.513   3.219   0.603  1.00  0.00           C  
ATOM   1165  C4  V00 B  60      31.772   2.288  -0.649  1.00  0.00           C  
ATOM   1166  H1  V00 B  60      30.177   2.231   4.514  1.00  0.00           H  
ATOM   1167  H2  V00 B  60      28.948   2.123   3.334  1.00  0.00           H  
ATOM   1168  H3  V00 B  60      28.977   3.625   4.330  1.00  0.00           H  
ATOM   1169  H4  V00 B  60      31.472   3.604   3.130  1.00  0.00           H  
ATOM   1170  H5  V00 B  60      30.085   4.482   2.502  1.00  0.00           H  
ATOM   1171  H6  V00 B  60      31.109   4.160   0.247  1.00  0.00           H  
ATOM   1172  H7  V00 B  60      32.503   3.550   1.027  1.00  0.00           H  
ATOM   1173  H8  V00 B  60      32.412   2.589  -1.420  1.00  0.00           H  
ATOM   1174  H9  V00 B  60      32.134   1.296  -0.270  1.00  0.00           H  
ATOM   1175  H10 V00 B  60      30.864   2.116  -1.195  1.00  0.00           H  
ATOM   1176  C1  V00 B  61       8.651  50.321  83.619  1.00  0.00           C  
ATOM   1177  C2  V00 B  61       8.360  51.489  84.562  1.00  0.00           C  
ATOM   1178  O1  V00 B  61       7.352  52.183  83.849  1.00  0.00           O  
ATOM   1179  C3  V00 B  61       6.890  53.295  84.546  1.00  0.00           C  
ATOM   1180  C4  V00 B  61       5.487  53.674  84.046  1.00  0.00           C  
ATOM   1181  H1  V00 B  61       9.585  49.754  83.939  1.00  0.00           H  
ATOM   1182  H2  V00 B  61       9.026  50.740  82.615  1.00  0.00           H  
ATOM   1183  H3  V00 B  61       7.827  49.596  83.565  1.00  0.00           H  
ATOM   1184  H4  V00 B  61       9.212  52.101  84.795  1.00  0.00           H  
ATOM   1185  H5  V00 B  61       7.957  51.044  85.490  1.00  0.00           H  
ATOM   1186  H6  V00 B  61       6.925  53.144  85.647  1.00  0.00           H  
ATOM   1187  H7  V00 B  61       7.684  54.013  84.336  1.00  0.00           H  
ATOM   1188  H8  V00 B  61       5.433  54.197  83.082  1.00  0.00           H  
ATOM   1189  H9  V00 B  61       4.895  52.781  83.995  1.00  0.00           H  
ATOM   1190  H10 V00 B  61       5.084  54.422  84.715  1.00  0.00           H  
ATOM   1191  C1  V00 B  62      49.669  32.240  65.111  1.00  0.00           C  
ATOM   1192  C2  V00 B  62      48.384  32.644  64.451  1.00  0.00           C  
ATOM   1193  O1  V00 B  62      47.483  33.031  65.565  1.00  0.00           O  
ATOM   1194  C3  V00 B  62      46.090  33.235  65.133  1.00  0.00           C  
ATOM   1195  C4  V00 B  62      45.063  33.233  66.275  1.00  0.00           C  
ATOM   1196  H1  V00 B  62      50.470  32.366  64.448  1.00  0.00           H  
ATOM   1197  H2  V00 B  62      49.684  31.206  65.484  1.00  0.00           H  
ATOM   1198  H3  V00 B  62      49.978  32.931  65.847  1.00  0.00           H  
ATOM   1199  H4  V00 B  62      47.921  31.781  63.920  1.00  0.00           H  
ATOM   1200  H5  V00 B  62      48.552  33.351  63.636  1.00  0.00           H  
ATOM   1201  H6  V00 B  62      45.894  34.147  64.536  1.00  0.00           H  
ATOM   1202  H7  V00 B  62      45.760  32.501  64.410  1.00  0.00           H  
ATOM   1203  H8  V00 B  62      45.354  34.042  66.961  1.00  0.00           H  
ATOM   1204  H9  V00 B  62      44.081  33.542  65.983  1.00  0.00           H  
ATOM   1205  H10 V00 B  62      44.989  32.202  66.718  1.00  0.00           H  
ATOM   1206  C1  V00 B  63      54.331  47.342  36.557  1.00  0.00           C  
ATOM   1207  C2  V00 B  63      55.512  48.085  36.018  1.00  0.00           C  
ATOM   1208  O1  V00 B  63      56.435  47.067  35.753  1.00  0.00           O  
ATOM   1209  C3  V00 B  63      56.965  47.107  34.357  1.00  0.00           C  
ATOM   1210  C4  V00 B  63      58.099  48.127  34.257  1.00  0.00           C  
ATOM   1211  H1  V00 B  63      54.653  46.525  37.221  1.00  0.00           H  
ATOM   1212  H2  V00 B  63      53.728  46.993  35.742  1.00  0.00           H  
ATOM   1213  H3  V00 B  63      53.661  47.999  37.127  1.00  0.00           H  
ATOM   1214  H4  V00 B  63      55.990  48.692  36.762  1.00  0.00           H  
ATOM   1215  H5  V00 B  63      55.302  48.828  35.217  1.00  0.00           H  
ATOM   1216  H6  V00 B  63      57.314  46.100  34.045  1.00  0.00           H  
ATOM   1217  H7  V00 B  63      56.136  47.315  33.585  1.00  0.00           H  
ATOM   1218  H8  V00 B  63      58.023  48.729  33.347  1.00  0.00           H  
ATOM   1219  H9  V00 B  63      58.163  48.878  35.089  1.00  0.00           H  
ATOM   1220  H10 V00 B  63      59.146  47.704  34.108  1.00  0.00           H  
ATOM   1221  C1  V00 B  64      75.431  86.142  51.187  1.00  0.00           C  
ATOM   1222  C2  V00 B  64      76.867  86.059  50.725  1.00  0.00           C  
ATOM   1223  O1  V00 B  64      77.480  84.861  51.187  1.00  0.00           O  
ATOM   1224  C3  V00 B  64      78.851  84.651  51.009  1.00  0.00           C  
ATOM   1225  C4  V00 B  64      79.142  83.151  51.142  1.00  0.00           C  
ATOM   1226  H1  V00 B  64      75.327  86.177  52.249  1.00  0.00           H  
ATOM   1227  H2  V00 B  64      74.774  85.281  50.844  1.00  0.00           H  
ATOM   1228  H3  V00 B  64      74.907  87.001  50.699  1.00  0.00           H  
ATOM   1229  H4  V00 B  64      77.368  86.990  51.055  1.00  0.00           H  
ATOM   1230  H5  V00 B  64      76.913  85.965  49.649  1.00  0.00           H  
ATOM   1231  H6  V00 B  64      79.091  84.856  49.955  1.00  0.00           H  
ATOM   1232  H7  V00 B  64      79.393  85.291  51.737  1.00  0.00           H  
ATOM   1233  H8  V00 B  64      80.207  82.858  51.005  1.00  0.00           H  
ATOM   1234  H9  V00 B  64      78.642  82.773  52.070  1.00  0.00           H  
ATOM   1235  H10 V00 B  64      78.626  82.596  50.374  1.00  0.00           H  
ATOM   1236  C1  V00 B  65      76.604  17.510  17.934  1.00  0.00           C  
ATOM   1237  C2  V00 B  65      77.228  16.528  16.929  1.00  0.00           C  
ATOM   1238  O1  V00 B  65      76.422  15.514  16.584  1.00  0.00           O  
ATOM   1239  C3  V00 B  65      76.304  14.421  17.467  1.00  0.00           C  
ATOM   1240  C4  V00 B  65      77.332  13.242  17.199  1.00  0.00           C  
ATOM   1241  H1  V00 B  65      76.426  16.934  18.842  1.00  0.00           H  
ATOM   1242  H2  V00 B  65      75.688  17.778  17.458  1.00  0.00           H  
ATOM   1243  H3  V00 B  65      77.246  18.408  18.140  1.00  0.00           H  
ATOM   1244  H4  V00 B  65      78.202  16.201  17.392  1.00  0.00           H  
ATOM   1245  H5  V00 B  65      77.546  17.014  16.039  1.00  0.00           H  
ATOM   1246  H6  V00 B  65      76.554  14.801  18.536  1.00  0.00           H  
ATOM   1247  H7  V00 B  65      75.326  13.970  17.371  1.00  0.00           H  
ATOM   1248  H8  V00 B  65      78.326  13.574  17.448  1.00  0.00           H  
ATOM   1249  H9  V00 B  65      77.145  12.435  17.855  1.00  0.00           H  
ATOM   1250  H10 V00 B  65      77.124  12.829  16.165  1.00  0.00           H  
ATOM   1251  C1  V00 B  66      58.444  51.954  42.884  1.00  0.00           C  
ATOM   1252  C2  V00 B  66      59.278  51.242  41.871  1.00  0.00           C  
ATOM   1253  O1  V00 B  66      59.506  52.260  40.863  1.00  0.00           O  
ATOM   1254  C3  V00 B  66      60.619  51.920  40.027  1.00  0.00           C  
ATOM   1255  C4  V00 B  66      60.811  53.043  38.990  1.00  0.00           C  
ATOM   1256  H1  V00 B  66      57.643  52.547  42.437  1.00  0.00           H  
ATOM   1257  H2  V00 B  66      59.095  52.709  43.309  1.00  0.00           H  
ATOM   1258  H3  V00 B  66      58.067  51.394  43.744  1.00  0.00           H  
ATOM   1259  H4  V00 B  66      58.810  50.374  41.403  1.00  0.00           H  
ATOM   1260  H5  V00 B  66      60.254  50.888  42.398  1.00  0.00           H  
ATOM   1261  H6  V00 B  66      61.519  51.845  40.616  1.00  0.00           H  
ATOM   1262  H7  V00 B  66      60.347  50.998  39.510  1.00  0.00           H  
ATOM   1263  H8  V00 B  66      61.631  52.780  38.244  1.00  0.00           H  
ATOM   1264  H9  V00 B  66      59.870  53.307  38.481  1.00  0.00           H  
ATOM   1265  H10 V00 B  66      61.148  53.947  39.473  1.00  0.00           H  
ATOM   1266  C1  V00 B  67       2.885  42.355  77.165  1.00  0.00           C  
ATOM   1267  C2  V00 B  67       3.320  41.538  78.355  1.00  0.00           C  
ATOM   1268  O1  V00 B  67       3.362  42.477  79.429  1.00  0.00           O  
ATOM   1269  C3  V00 B  67       4.319  42.394  80.427  1.00  0.00           C  
ATOM   1270  C4  V00 B  67       3.930  41.653  81.730  1.00  0.00           C  
ATOM   1271  H1  V00 B  67       3.401  43.359  77.082  1.00  0.00           H  
ATOM   1272  H2  V00 B  67       1.835  42.573  77.237  1.00  0.00           H  
ATOM   1273  H3  V00 B  67       2.995  41.696  76.237  1.00  0.00           H  
ATOM   1274  H4  V00 B  67       4.332  41.121  78.085  1.00  0.00           H  
ATOM   1275  H5  V00 B  67       2.638  40.748  78.658  1.00  0.00           H  
ATOM   1276  H6  V00 B  67       5.281  42.059  79.994  1.00  0.00           H  
ATOM   1277  H7  V00 B  67       4.539  43.489  80.681  1.00  0.00           H  
ATOM   1278  H8  V00 B  67       3.721  40.567  81.555  1.00  0.00           H  
ATOM   1279  H9  V00 B  67       4.742  41.812  82.457  1.00  0.00           H  
ATOM   1280  H10 V00 B  67       3.029  42.068  82.176  1.00  0.00           H  
ATOM   1281  C1  V00 B  68      35.938  89.438  64.346  1.00  0.00           C  
ATOM   1282  C2  V00 B  68      35.223  90.766  64.352  1.00  0.00           C  
ATOM   1283  O1  V00 B  68      35.479  91.366  65.653  1.00  0.00           O  
ATOM   1284  C3  V00 B  68      36.600  92.276  65.804  1.00  0.00           C  
ATOM   1285  C4  V00 B  68      36.518  92.715  67.282  1.00  0.00           C  
ATOM   1286  H1  V00 B  68      37.010  89.599  64.349  1.00  0.00           H  
ATOM   1287  H2  V00 B  68      35.685  88.910  63.470  1.00  0.00           H  
ATOM   1288  H3  V00 B  68      35.587  88.850  65.175  1.00  0.00           H  
ATOM   1289  H4  V00 B  68      34.217  90.637  64.260  1.00  0.00           H  
ATOM   1290  H5  V00 B  68      35.564  91.430  63.515  1.00  0.00           H  
ATOM   1291  H6  V00 B  68      37.542  91.765  65.667  1.00  0.00           H  
ATOM   1292  H7  V00 B  68      36.477  93.163  65.180  1.00  0.00           H  
ATOM   1293  H8  V00 B  68      37.179  93.479  67.531  1.00  0.00           H  
ATOM   1294  H9  V00 B  68      35.511  93.092  67.652  1.00  0.00           H  
ATOM   1295  H10 V00 B  68      36.767  91.858  67.946  1.00  0.00           H  
ATOM   1296  C1  V00 B  69      24.355  95.561  37.585  1.00  0.00           C  
ATOM   1297  C2  V00 B  69      24.374  96.648  38.691  1.00  0.00           C  
ATOM   1298  O1  V00 B  69      25.192  96.260  39.748  1.00  0.00           O  
ATOM   1299  C3  V00 B  69      25.333  97.147  40.837  1.00  0.00           C  
ATOM   1300  C4  V00 B  69      26.720  96.926  41.437  1.00  0.00           C  
ATOM   1301  H1  V00 B  69      23.970  94.628  38.012  1.00  0.00           H  
ATOM   1302  H2  V00 B  69      25.358  95.388  37.214  1.00  0.00           H  
ATOM   1303  H3  V00 B  69      23.706  95.873  36.761  1.00  0.00           H  
ATOM   1304  H4  V00 B  69      23.344  96.682  38.993  1.00  0.00           H  
ATOM   1305  H5  V00 B  69      24.746  97.566  38.208  1.00  0.00           H  
ATOM   1306  H6  V00 B  69      25.151  98.188  40.415  1.00  0.00           H  
ATOM   1307  H7  V00 B  69      24.571  96.993  41.629  1.00  0.00           H  
ATOM   1308  H8  V00 B  69      26.796  97.315  42.478  1.00  0.00           H  
ATOM   1309  H9  V00 B  69      26.941  95.858  41.450  1.00  0.00           H  
ATOM   1310  H10 V00 B  69      27.491  97.520  40.965  1.00  0.00           H  
ATOM   1311  C1  V00 B  70      54.892  48.599  22.238  1.00  0.00           C  
ATOM   1312  C2  V00 B  70      55.527  47.197  21.992  1.00  0.00           C  
ATOM   1313  O1  V00 B  70      56.762  47.055  22.737  1.00  0.00           O  
ATOM   1314  C3  V00 B  70      57.510  45.879  22.457  1.00  0.00           C  
ATOM   1315  C4  V00 B  70      58.288  46.029  21.231  1.00  0.00           C  
ATOM   1316  H1  V00 B  70      54.304  49.032  21.373  1.00  0.00           H  
ATOM   1317  H2  V00 B  70      55.618  49.402  22.503  1.00  0.00           H  
ATOM   1318  H3  V00 B  70      54.227  48.584  23.028  1.00  0.00           H  
ATOM   1319  H4  V00 B  70      55.695  47.102  20.827  1.00  0.00           H  
ATOM   1320  H5  V00 B  70      54.748  46.489  22.336  1.00  0.00           H  
ATOM   1321  H6  V00 B  70      58.173  45.529  23.242  1.00  0.00           H  
ATOM   1322  H7  V00 B  70      56.848  45.010  22.356  1.00  0.00           H  
ATOM   1323  H8  V00 B  70      58.479  45.054  20.794  1.00  0.00           H  
ATOM   1324  H9  V00 B  70      57.680  46.598  20.593  1.00  0.00           H  
ATOM   1325  H10 V00 B  70      59.243  46.461  21.276  1.00  0.00           H  
ATOM   1326  C1  V00 B  71      30.756  26.587  78.229  1.00  0.00           C  
ATOM   1327  C2  V00 B  71      32.105  27.109  77.911  1.00  0.00           C  
ATOM   1328  O1  V00 B  71      32.068  28.533  78.045  1.00  0.00           O  
ATOM   1329  C3  V00 B  71      33.244  29.176  77.570  1.00  0.00           C  
ATOM   1330  C4  V00 B  71      33.640  30.268  78.494  1.00  0.00           C  
ATOM   1331  H1  V00 B  71      30.070  27.217  77.746  1.00  0.00           H  
ATOM   1332  H2  V00 B  71      30.650  26.481  79.276  1.00  0.00           H  
ATOM   1333  H3  V00 B  71      30.550  25.585  77.915  1.00  0.00           H  
ATOM   1334  H4  V00 B  71      32.362  26.907  76.835  1.00  0.00           H  
ATOM   1335  H5  V00 B  71      32.936  26.834  78.616  1.00  0.00           H  
ATOM   1336  H6  V00 B  71      34.038  28.456  77.392  1.00  0.00           H  
ATOM   1337  H7  V00 B  71      33.006  29.721  76.654  1.00  0.00           H  
ATOM   1338  H8  V00 B  71      33.994  29.719  79.418  1.00  0.00           H  
ATOM   1339  H9  V00 B  71      34.451  30.723  77.996  1.00  0.00           H  
ATOM   1340  H10 V00 B  71      32.845  31.049  78.723  1.00  0.00           H  
ATOM   1341  C1  V00 B  72      80.924  16.817  23.622  1.00  0.00           C  
ATOM   1342  C2  V00 B  72      81.677  15.579  23.156  1.00  0.00           C  
ATOM   1343  O1  V00 B  72      81.663  14.752  24.354  1.00  0.00           O  
ATOM   1344  C3  V00 B  72      82.421  13.559  24.342  1.00  0.00           C  
ATOM   1345  C4  V00 B  72      82.688  13.252  25.833  1.00  0.00           C  
ATOM   1346  H1  V00 B  72      81.579  17.466  24.164  1.00  0.00           H  
ATOM   1347  H2  V00 B  72      80.036  16.635  24.143  1.00  0.00           H  
ATOM   1348  H3  V00 B  72      80.673  17.382  22.764  1.00  0.00           H  
ATOM   1349  H4  V00 B  72      82.703  15.759  22.893  1.00  0.00           H  
ATOM   1350  H5  V00 B  72      81.007  15.110  22.395  1.00  0.00           H  
ATOM   1351  H6  V00 B  72      81.852  12.729  23.830  1.00  0.00           H  
ATOM   1352  H7  V00 B  72      83.316  13.662  23.692  1.00  0.00           H  
ATOM   1353  H8  V00 B  72      83.009  12.217  26.029  1.00  0.00           H  
ATOM   1354  H9  V00 B  72      83.456  13.909  26.305  1.00  0.00           H  
ATOM   1355  H10 V00 B  72      81.730  13.333  26.289  1.00  0.00           H  
ATOM   1356  C1  V00 B  73      59.578  55.657  90.504  1.00  0.00           C  
ATOM   1357  C2  V00 B  73      60.312  54.344  90.516  1.00  0.00           C  
ATOM   1358  O1  V00 B  73      60.884  54.147  89.214  1.00  0.00           O  
ATOM   1359  C3  V00 B  73      60.029  53.733  88.085  1.00  0.00           C  
ATOM   1360  C4  V00 B  73      59.793  52.208  88.020  1.00  0.00           C  
ATOM   1361  H1  V00 B  73      60.217  56.403  89.982  1.00  0.00           H  
ATOM   1362  H2  V00 B  73      59.395  56.030  91.486  1.00  0.00           H  
ATOM   1363  H3  V00 B  73      58.678  55.662  89.902  1.00  0.00           H  
ATOM   1364  H4  V00 B  73      59.590  53.567  90.843  1.00  0.00           H  
ATOM   1365  H5  V00 B  73      61.058  54.447  91.339  1.00  0.00           H  
ATOM   1366  H6  V00 B  73      59.035  54.261  88.007  1.00  0.00           H  
ATOM   1367  H7  V00 B  73      60.547  53.979  87.192  1.00  0.00           H  
ATOM   1368  H8  V00 B  73      59.307  51.991  87.057  1.00  0.00           H  
ATOM   1369  H9  V00 B  73      60.797  51.625  88.028  1.00  0.00           H  
ATOM   1370  H10 V00 B  73      59.066  51.898  88.817  1.00  0.00           H  
ATOM   1371  C1  V00 B  74      27.702  72.592  56.475  1.00  0.00           C  
ATOM   1372  C2  V00 B  74      26.770  73.268  55.534  1.00  0.00           C  
ATOM   1373  O1  V00 B  74      27.384  74.523  55.189  1.00  0.00           O  
ATOM   1374  C3  V00 B  74      26.633  75.204  54.209  1.00  0.00           C  
ATOM   1375  C4  V00 B  74      27.240  76.505  53.788  1.00  0.00           C  
ATOM   1376  H1  V00 B  74      27.828  73.067  57.473  1.00  0.00           H  
ATOM   1377  H2  V00 B  74      28.736  72.580  56.046  1.00  0.00           H  
ATOM   1378  H3  V00 B  74      27.301  71.544  56.584  1.00  0.00           H  
ATOM   1379  H4  V00 B  74      25.836  73.429  56.068  1.00  0.00           H  
ATOM   1380  H5  V00 B  74      26.576  72.672  54.610  1.00  0.00           H  
ATOM   1381  H6  V00 B  74      26.458  74.648  53.250  1.00  0.00           H  
ATOM   1382  H7  V00 B  74      25.636  75.524  54.581  1.00  0.00           H  
ATOM   1383  H8  V00 B  74      27.211  77.252  54.633  1.00  0.00           H  
ATOM   1384  H9  V00 B  74      28.312  76.401  53.505  1.00  0.00           H  
ATOM   1385  H10 V00 B  74      26.692  76.921  52.909  1.00  0.00           H  
ATOM   1386  C1  V00 B  75      35.351  35.748   2.717  1.00  0.00           C  
ATOM   1387  C2  V00 B  75      34.282  36.672   2.121  1.00  0.00           C  
ATOM   1388  O1  V00 B  75      33.571  35.862   1.183  1.00  0.00           O  
ATOM   1389  C3  V00 B  75      32.401  36.502   0.667  1.00  0.00           C  
ATOM   1390  C4  V00 B  75      31.864  35.699  -0.504  1.00  0.00           C  
ATOM   1391  H1  V00 B  75      35.727  36.100   3.637  1.00  0.00           H  
ATOM   1392  H2  V00 B  75      36.158  35.640   2.021  1.00  0.00           H  
ATOM   1393  H3  V00 B  75      34.870  34.816   2.854  1.00  0.00           H  
ATOM   1394  H4  V00 B  75      34.725  37.538   1.530  1.00  0.00           H  
ATOM   1395  H5  V00 B  75      33.684  36.982   2.966  1.00  0.00           H  
ATOM   1396  H6  V00 B  75      31.551  36.555   1.368  1.00  0.00           H  
ATOM   1397  H7  V00 B  75      32.576  37.529   0.369  1.00  0.00           H  
ATOM   1398  H8  V00 B  75      32.533  35.805  -1.387  1.00  0.00           H  
ATOM   1399  H9  V00 B  75      31.837  34.616  -0.305  1.00  0.00           H  
ATOM   1400  H10 V00 B  75      30.854  36.087  -0.748  1.00  0.00           H  
ATOM   1401  C1  V00 B  76      16.395  75.151  38.478  1.00  0.00           C  
ATOM   1402  C2  V00 B  76      17.627  74.203  38.252  1.00  0.00           C  
ATOM   1403  O1  V00 B  76      18.778  75.005  38.488  1.00  0.00           O  
ATOM   1404  C3  V00 B  76      19.968  74.226  38.343  1.00  0.00           C  
ATOM   1405  C4  V00 B  76      20.659  74.014  39.658  1.00  0.00           C  
ATOM   1406  H1  V00 B  76      15.457  74.564  38.388  1.00  0.00           H  
ATOM   1407  H2  V00 B  76      16.373  75.922  37.697  1.00  0.00           H  
ATOM   1408  H3  V00 B  76      16.415  75.570  39.478  1.00  0.00           H  
ATOM   1409  H4  V00 B  76      17.660  73.780  37.293  1.00  0.00           H  
ATOM   1410  H5  V00 B  76      17.652  73.283  38.896  1.00  0.00           H  
ATOM   1411  H6  V00 B  76      19.785  73.276  37.832  1.00  0.00           H  
ATOM   1412  H7  V00 B  76      20.648  74.781  37.659  1.00  0.00           H  
ATOM   1413  H8  V00 B  76      21.736  73.779  39.458  1.00  0.00           H  
ATOM   1414  H9  V00 B  76      20.731  74.786  40.429  1.00  0.00           H  
ATOM   1415  H10 V00 B  76      20.067  73.219  40.179  1.00  0.00           H  
ATOM   1416  C1  V00 B  77      76.638  45.581  44.613  1.00  0.00           C  
ATOM   1417  C2  V00 B  77      76.547  46.712  43.597  1.00  0.00           C  
ATOM   1418  O1  V00 B  77      75.202  46.735  43.042  1.00  0.00           O  
ATOM   1419  C3  V00 B  77      75.049  46.974  41.672  1.00  0.00           C  
ATOM   1420  C4  V00 B  77      73.635  46.971  41.359  1.00  0.00           C  
ATOM   1421  H1  V00 B  77      77.729  45.479  44.951  1.00  0.00           H  
ATOM   1422  H2  V00 B  77      76.440  44.669  44.156  1.00  0.00           H  
ATOM   1423  H3  V00 B  77      76.141  45.847  45.545  1.00  0.00           H  
ATOM   1424  H4  V00 B  77      77.216  46.486  42.770  1.00  0.00           H  
ATOM   1425  H5  V00 B  77      76.896  47.676  44.047  1.00  0.00           H  
ATOM   1426  H6  V00 B  77      75.442  47.946  41.421  1.00  0.00           H  
ATOM   1427  H7  V00 B  77      75.620  46.266  41.054  1.00  0.00           H  
ATOM   1428  H8  V00 B  77      73.122  46.037  41.632  1.00  0.00           H  
ATOM   1429  H9  V00 B  77      73.196  47.782  41.959  1.00  0.00           H  
ATOM   1430  H10 V00 B  77      73.407  47.191  40.347  1.00  0.00           H  
ATOM   1431  C1  V00 B  78      21.345  99.039  80.439  1.00  0.00           C  
ATOM   1432  C2  V00 B  78      21.395 100.449  79.873  1.00  0.00           C  
ATOM   1433  O1  V00 B  78      22.260 100.263  78.783  1.00  0.00           O  
ATOM   1434  C3  V00 B  78      22.411 101.402  77.847  1.00  0.00           C  
ATOM   1435  C4  V00 B  78      23.414 100.873  76.780  1.00  0.00           C  
ATOM   1436  H1  V00 B  78      22.327  98.615  80.419  1.00  0.00           H  
ATOM   1437  H2  V00 B  78      20.717  98.458  79.767  1.00  0.00           H  
ATOM   1438  H3  V00 B  78      20.917  99.007  81.466  1.00  0.00           H  
ATOM   1439  H4  V00 B  78      21.865 101.070  80.573  1.00  0.00           H  
ATOM   1440  H5  V00 B  78      20.368 100.861  79.569  1.00  0.00           H  
ATOM   1441  H6  V00 B  78      21.372 101.646  77.479  1.00  0.00           H  
ATOM   1442  H7  V00 B  78      22.762 102.373  78.268  1.00  0.00           H  
ATOM   1443  H8  V00 B  78      23.437 101.474  75.863  1.00  0.00           H  
ATOM   1444  H9  V00 B  78      24.445 100.932  77.243  1.00  0.00           H  
ATOM   1445  H10 V00 B  78      23.193  99.782  76.595  1.00  0.00           H  
ATOM   1446  C1  V00 B  79      39.217  95.748  49.242  1.00  0.00           C  
ATOM   1447  C2  V00 B  79      37.862  95.226  49.723  1.00  0.00           C  
ATOM   1448  O1  V00 B  79      37.580  94.024  49.014  1.00  0.00           O  
ATOM   1449  C3  V00 B  79      37.050  93.073  49.968  1.00  0.00           C  
ATOM   1450  C4  V00 B  79      36.688  91.827  49.146  1.00  0.00           C  
ATOM   1451  H1  V00 B  79      39.301  96.824  49.286  1.00  0.00           H  
ATOM   1452  H2  V00 B  79      39.355  95.447  48.188  1.00  0.00           H  
ATOM   1453  H3  V00 B  79      40.102  95.350  49.761  1.00  0.00           H  
ATOM   1454  H4  V00 B  79      37.227  95.972  49.323  1.00  0.00           H  
ATOM   1455  H5  V00 B  79      37.976  95.058  50.827  1.00  0.00           H  
ATOM   1456  H6  V00 B  79      37.800  92.789  50.778  1.00  0.00           H  
ATOM   1457  H7  V00 B  79      36.219  93.500  50.465  1.00  0.00           H  
ATOM   1458  H8  V00 B  79      36.147  91.124  49.788  1.00  0.00           H  
ATOM   1459  H9  V00 B  79      36.258  92.061  48.143  1.00  0.00           H  
ATOM   1460  H10 V00 B  79      37.618  91.242  49.117  1.00  0.00           H  
ATOM   1461  C1  V00 B  80      77.721  63.367  80.452  1.00  0.00           C  
ATOM   1462  C2  V00 B  80      78.838  63.261  79.443  1.00  0.00           C  
ATOM   1463  O1  V00 B  80      80.081  63.573  80.081  1.00  0.00           O  
ATOM   1464  C3  V00 B  80      80.999  64.109  79.112  1.00  0.00           C  
ATOM   1465  C4  V00 B  80      82.451  64.027  79.485  1.00  0.00           C  
ATOM   1466  H1  V00 B  80      76.825  62.964  80.050  1.00  0.00           H  
ATOM   1467  H2  V00 B  80      77.690  64.450  80.775  1.00  0.00           H  
ATOM   1468  H3  V00 B  80      77.994  62.725  81.309  1.00  0.00           H  
ATOM   1469  H4  V00 B  80      78.662  63.871  78.588  1.00  0.00           H  
ATOM   1470  H5  V00 B  80      79.008  62.206  79.056  1.00  0.00           H  
ATOM   1471  H6  V00 B  80      80.739  63.666  78.129  1.00  0.00           H  
ATOM   1472  H7  V00 B  80      80.866  65.109  78.910  1.00  0.00           H  
ATOM   1473  H8  V00 B  80      82.962  64.642  78.773  1.00  0.00           H  
ATOM   1474  H9  V00 B  80      82.587  64.525  80.459  1.00  0.00           H  
ATOM   1475  H10 V00 B  80      82.833  62.998  79.384  1.00  0.00           H  
ATOM   1476  C1  V00 B  81      66.008  12.380  48.338  1.00  0.00           C  
ATOM   1477  C2  V00 B  81      66.200  10.883  48.651  1.00  0.00           C  
ATOM   1478  O1  V00 B  81      64.946  10.249  48.883  1.00  0.00           O  
ATOM   1479  C3  V00 B  81      64.525   9.329  47.859  1.00  0.00           C  
ATOM   1480  C4  V00 B  81      63.193   8.701  48.093  1.00  0.00           C  
ATOM   1481  H1  V00 B  81      65.563  12.329  47.401  1.00  0.00           H  
ATOM   1482  H2  V00 B  81      67.049  12.838  48.334  1.00  0.00           H  
ATOM   1483  H3  V00 B  81      65.309  12.774  49.094  1.00  0.00           H  
ATOM   1484  H4  V00 B  81      66.863  10.720  49.491  1.00  0.00           H  
ATOM   1485  H5  V00 B  81      66.780  10.381  47.861  1.00  0.00           H  
ATOM   1486  H6  V00 B  81      64.509   9.943  46.921  1.00  0.00           H  
ATOM   1487  H7  V00 B  81      65.265   8.561  47.787  1.00  0.00           H  
ATOM   1488  H8  V00 B  81      63.237   8.083  49.011  1.00  0.00           H  
ATOM   1489  H9  V00 B  81      62.368   9.447  48.238  1.00  0.00           H  
ATOM   1490  H10 V00 B  81      62.895   8.123  47.192  1.00  0.00           H  
ATOM   1491  C1  V00 B  82      58.585  85.216  39.260  1.00  0.00           C  
ATOM   1492  C2  V00 B  82      58.068  86.638  39.325  1.00  0.00           C  
ATOM   1493  O1  V00 B  82      57.754  86.798  40.712  1.00  0.00           O  
ATOM   1494  C3  V00 B  82      57.390  88.089  41.100  1.00  0.00           C  
ATOM   1495  C4  V00 B  82      57.820  88.156  42.556  1.00  0.00           C  
ATOM   1496  H1  V00 B  82      59.487  85.104  39.901  1.00  0.00           H  
ATOM   1497  H2  V00 B  82      58.763  84.879  38.184  1.00  0.00           H  
ATOM   1498  H3  V00 B  82      57.852  84.547  39.676  1.00  0.00           H  
ATOM   1499  H4  V00 B  82      57.133  86.631  38.749  1.00  0.00           H  
ATOM   1500  H5  V00 B  82      58.763  87.420  38.935  1.00  0.00           H  
ATOM   1501  H6  V00 B  82      57.789  88.825  40.447  1.00  0.00           H  
ATOM   1502  H7  V00 B  82      56.338  88.220  40.976  1.00  0.00           H  
ATOM   1503  H8  V00 B  82      57.198  87.459  43.123  1.00  0.00           H  
ATOM   1504  H9  V00 B  82      58.927  88.040  42.586  1.00  0.00           H  
ATOM   1505  H10 V00 B  82      57.593  89.085  42.995  1.00  0.00           H  
ATOM   1506  C1  V00 B  83      57.527  38.711  94.582  1.00  0.00           C  
ATOM   1507  C2  V00 B  83      56.942  40.175  94.631  1.00  0.00           C  
ATOM   1508  O1  V00 B  83      56.791  40.694  93.321  1.00  0.00           O  
ATOM   1509  C3  V00 B  83      57.733  41.546  92.634  1.00  0.00           C  
ATOM   1510  C4  V00 B  83      58.614  40.606  91.829  1.00  0.00           C  
ATOM   1511  H1  V00 B  83      57.222  38.187  93.681  1.00  0.00           H  
ATOM   1512  H2  V00 B  83      57.126  38.104  95.446  1.00  0.00           H  
ATOM   1513  H3  V00 B  83      58.600  38.612  94.613  1.00  0.00           H  
ATOM   1514  H4  V00 B  83      57.602  40.748  95.300  1.00  0.00           H  
ATOM   1515  H5  V00 B  83      55.911  40.167  95.011  1.00  0.00           H  
ATOM   1516  H6  V00 B  83      57.121  42.140  91.951  1.00  0.00           H  
ATOM   1517  H7  V00 B  83      58.344  42.186  93.282  1.00  0.00           H  
ATOM   1518  H8  V00 B  83      58.938  39.754  92.460  1.00  0.00           H  
ATOM   1519  H9  V00 B  83      57.955  40.157  91.143  1.00  0.00           H  
ATOM   1520  H10 V00 B  83      59.516  41.177  91.452  1.00  0.00           H  
ATOM   1521  C1  V00 B  84       6.864  24.488  49.304  1.00  0.00           C  
ATOM   1522  C2  V00 B  84       7.347  23.337  48.407  1.00  0.00           C  
ATOM   1523  O1  V00 B  84       7.932  23.950  47.281  1.00  0.00           O  
ATOM   1524  C3  V00 B  84       8.153  23.078  46.153  1.00  0.00           C  
ATOM   1525  C4  V00 B  84       8.117  23.744  44.725  1.00  0.00           C  
ATOM   1526  H1  V00 B  84       6.831  24.219  50.368  1.00  0.00           H  
ATOM   1527  H2  V00 B  84       5.829  24.802  48.964  1.00  0.00           H  
ATOM   1528  H3  V00 B  84       7.528  25.395  49.143  1.00  0.00           H  
ATOM   1529  H4  V00 B  84       6.480  22.788  48.084  1.00  0.00           H  
ATOM   1530  H5  V00 B  84       8.126  22.745  48.975  1.00  0.00           H  
ATOM   1531  H6  V00 B  84       9.186  22.671  46.407  1.00  0.00           H  
ATOM   1532  H7  V00 B  84       7.455  22.219  46.176  1.00  0.00           H  
ATOM   1533  H8  V00 B  84       7.153  24.037  44.467  1.00  0.00           H  
ATOM   1534  H9  V00 B  84       8.878  24.512  44.774  1.00  0.00           H  
ATOM   1535  H10 V00 B  84       8.573  23.026  43.997  1.00  0.00           H  
ATOM   1536  C1  V00 B  85      25.066  95.251  18.044  1.00  0.00           C  
ATOM   1537  C2  V00 B  85      26.464  95.722  17.969  1.00  0.00           C  
ATOM   1538  O1  V00 B  85      26.578  97.064  17.569  1.00  0.00           O  
ATOM   1539  C3  V00 B  85      27.823  97.654  17.197  1.00  0.00           C  
ATOM   1540  C4  V00 B  85      27.624  99.057  16.541  1.00  0.00           C  
ATOM   1541  H1  V00 B  85      25.011  94.177  18.424  1.00  0.00           H  
ATOM   1542  H2  V00 B  85      24.484  95.404  17.161  1.00  0.00           H  
ATOM   1543  H3  V00 B  85      24.597  95.891  18.839  1.00  0.00           H  
ATOM   1544  H4  V00 B  85      27.125  95.070  17.411  1.00  0.00           H  
ATOM   1545  H5  V00 B  85      26.795  95.799  18.953  1.00  0.00           H  
ATOM   1546  H6  V00 B  85      28.428  97.697  18.043  1.00  0.00           H  
ATOM   1547  H7  V00 B  85      28.399  97.035  16.464  1.00  0.00           H  
ATOM   1548  H8  V00 B  85      28.581  99.363  16.079  1.00  0.00           H  
ATOM   1549  H9  V00 B  85      26.914  99.022  15.705  1.00  0.00           H  
ATOM   1550  H10 V00 B  85      27.413  99.814  17.256  1.00  0.00           H  
ATOM   1551  C1  V00 B  86      39.465  93.581  45.880  1.00  0.00           C  
ATOM   1552  C2  V00 B  86      39.411  93.537  44.362  1.00  0.00           C  
ATOM   1553  O1  V00 B  86      40.308  94.555  43.809  1.00  0.00           O  
ATOM   1554  C3  V00 B  86      40.050  94.764  42.414  1.00  0.00           C  
ATOM   1555  C4  V00 B  86      41.100  95.806  42.049  1.00  0.00           C  
ATOM   1556  H1  V00 B  86      40.443  93.357  46.244  1.00  0.00           H  
ATOM   1557  H2  V00 B  86      38.854  92.764  46.233  1.00  0.00           H  
ATOM   1558  H3  V00 B  86      39.039  94.554  46.223  1.00  0.00           H  
ATOM   1559  H4  V00 B  86      38.352  93.735  44.019  1.00  0.00           H  
ATOM   1560  H5  V00 B  86      39.671  92.541  43.973  1.00  0.00           H  
ATOM   1561  H6  V00 B  86      40.100  93.904  41.761  1.00  0.00           H  
ATOM   1562  H7  V00 B  86      38.993  95.169  42.440  1.00  0.00           H  
ATOM   1563  H8  V00 B  86      40.943  96.168  41.058  1.00  0.00           H  
ATOM   1564  H9  V00 B  86      41.223  96.698  42.745  1.00  0.00           H  
ATOM   1565  H10 V00 B  86      42.053  95.354  42.034  1.00  0.00           H  
ATOM   1566  C1  V00 B  87      88.660  51.125  62.499  1.00  0.00           C  
ATOM   1567  C2  V00 B  87      88.090  52.452  63.035  1.00  0.00           C  
ATOM   1568  O1  V00 B  87      89.274  53.065  63.729  1.00  0.00           O  
ATOM   1569  C3  V00 B  87      89.325  54.449  63.675  1.00  0.00           C  
ATOM   1570  C4  V00 B  87      90.629  54.917  64.480  1.00  0.00           C  
ATOM   1571  H1  V00 B  87      89.530  51.359  61.834  1.00  0.00           H  
ATOM   1572  H2  V00 B  87      87.904  50.625  61.926  1.00  0.00           H  
ATOM   1573  H3  V00 B  87      88.990  50.431  63.303  1.00  0.00           H  
ATOM   1574  H4  V00 B  87      87.155  52.257  63.665  1.00  0.00           H  
ATOM   1575  H5  V00 B  87      87.770  53.123  62.186  1.00  0.00           H  
ATOM   1576  H6  V00 B  87      89.460  54.654  62.624  1.00  0.00           H  
ATOM   1577  H7  V00 B  87      88.453  54.942  64.053  1.00  0.00           H  
ATOM   1578  H8  V00 B  87      91.426  54.428  63.940  1.00  0.00           H  
ATOM   1579  H9  V00 B  87      90.609  56.057  64.429  1.00  0.00           H  
ATOM   1580  H10 V00 B  87      90.581  54.691  65.529  1.00  0.00           H  
ATOM   1581  C1  V00 B  88      48.467  86.693 101.918  1.00  0.00           C  
ATOM   1582  C2  V00 B  88      48.408  86.935 100.408  1.00  0.00           C  
ATOM   1583  O1  V00 B  88      47.092  86.525  99.947  1.00  0.00           O  
ATOM   1584  C3  V00 B  88      46.987  86.701  98.534  1.00  0.00           C  
ATOM   1585  C4  V00 B  88      45.748  86.027  97.965  1.00  0.00           C  
ATOM   1586  H1  V00 B  88      49.408  87.122 102.272  1.00  0.00           H  
ATOM   1587  H2  V00 B  88      48.455  85.613 102.140  1.00  0.00           H  
ATOM   1588  H3  V00 B  88      47.772  87.251 102.576  1.00  0.00           H  
ATOM   1589  H4  V00 B  88      49.165  86.311  99.869  1.00  0.00           H  
ATOM   1590  H5  V00 B  88      48.512  87.972 100.231  1.00  0.00           H  
ATOM   1591  H6  V00 B  88      46.976  87.838  98.312  1.00  0.00           H  
ATOM   1592  H7  V00 B  88      47.810  86.188  98.045  1.00  0.00           H  
ATOM   1593  H8  V00 B  88      45.725  86.245  96.927  1.00  0.00           H  
ATOM   1594  H9  V00 B  88      45.654  84.937  98.127  1.00  0.00           H  
ATOM   1595  H10 V00 B  88      44.813  86.482  98.379  1.00  0.00           H  
ATOM   1596  C1  V00 B  89      66.874  88.005  20.546  1.00  0.00           C  
ATOM   1597  C2  V00 B  89      66.222  89.385  20.414  1.00  0.00           C  
ATOM   1598  O1  V00 B  89      64.875  89.272  20.040  1.00  0.00           O  
ATOM   1599  C3  V00 B  89      63.871  89.992  20.758  1.00  0.00           C  
ATOM   1600  C4  V00 B  89      62.779  90.572  19.843  1.00  0.00           C  
ATOM   1601  H1  V00 B  89      67.797  87.972  21.127  1.00  0.00           H  
ATOM   1602  H2  V00 B  89      67.169  87.620  19.605  1.00  0.00           H  
ATOM   1603  H3  V00 B  89      66.261  87.225  20.971  1.00  0.00           H  
ATOM   1604  H4  V00 B  89      66.695  89.968  19.553  1.00  0.00           H  
ATOM   1605  H5  V00 B  89      66.403  89.837  21.403  1.00  0.00           H  
ATOM   1606  H6  V00 B  89      63.534  89.292  21.529  1.00  0.00           H  
ATOM   1607  H7  V00 B  89      64.365  90.863  21.133  1.00  0.00           H  
ATOM   1608  H8  V00 B  89      61.939  90.966  20.385  1.00  0.00           H  
ATOM   1609  H9  V00 B  89      63.309  91.400  19.360  1.00  0.00           H  
ATOM   1610  H10 V00 B  89      62.434  89.899  19.052  1.00  0.00           H  
ATOM   1611  C1  V00 B  90       6.636   9.690  40.810  1.00  0.00           C  
ATOM   1612  C2  V00 B  90       6.489  11.161  40.904  1.00  0.00           C  
ATOM   1613  O1  V00 B  90       6.571  11.611  42.252  1.00  0.00           O  
ATOM   1614  C3  V00 B  90       6.436  13.010  42.533  1.00  0.00           C  
ATOM   1615  C4  V00 B  90       6.289  13.268  44.048  1.00  0.00           C  
ATOM   1616  H1  V00 B  90       6.745   9.340  39.792  1.00  0.00           H  
ATOM   1617  H2  V00 B  90       5.720   9.203  41.109  1.00  0.00           H  
ATOM   1618  H3  V00 B  90       7.572   9.400  41.268  1.00  0.00           H  
ATOM   1619  H4  V00 B  90       5.550  11.443  40.438  1.00  0.00           H  
ATOM   1620  H5  V00 B  90       7.359  11.522  40.321  1.00  0.00           H  
ATOM   1621  H6  V00 B  90       7.342  13.518  42.166  1.00  0.00           H  
ATOM   1622  H7  V00 B  90       5.561  13.380  41.941  1.00  0.00           H  
ATOM   1623  H8  V00 B  90       7.051  12.768  44.633  1.00  0.00           H  
ATOM   1624  H9  V00 B  90       6.119  14.304  44.365  1.00  0.00           H  
ATOM   1625  H10 V00 B  90       5.480  12.560  44.344  1.00  0.00           H  
ATOM   1626  C1  V00 B  91      -0.072  47.397  47.107  1.00  0.00           C  
ATOM   1627  C2  V00 B  91       1.077  47.813  46.217  1.00  0.00           C  
ATOM   1628  O1  V00 B  91       1.755  46.612  45.808  1.00  0.00           O  
ATOM   1629  C3  V00 B  91       3.211  46.609  45.917  1.00  0.00           C  
ATOM   1630  C4  V00 B  91       3.740  45.344  45.209  1.00  0.00           C  
ATOM   1631  H1  V00 B  91      -0.539  46.502  46.573  1.00  0.00           H  
ATOM   1632  H2  V00 B  91      -0.792  48.235  47.051  1.00  0.00           H  
ATOM   1633  H3  V00 B  91       0.286  47.105  48.110  1.00  0.00           H  
ATOM   1634  H4  V00 B  91       1.639  48.547  46.719  1.00  0.00           H  
ATOM   1635  H5  V00 B  91       0.616  48.191  45.310  1.00  0.00           H  
ATOM   1636  H6  V00 B  91       3.713  47.456  45.444  1.00  0.00           H  
ATOM   1637  H7  V00 B  91       3.456  46.504  46.938  1.00  0.00           H  
ATOM   1638  H8  V00 B  91       4.748  45.383  45.080  1.00  0.00           H  
ATOM   1639  H9  V00 B  91       3.552  44.423  45.751  1.00  0.00           H  
ATOM   1640  H10 V00 B  91       3.236  45.269  44.215  1.00  0.00           H  
ATOM   1641  C1  V00 B  92      99.451  96.674  78.819  1.00  0.00           C  
ATOM   1642  C2  V00 B  92     100.026  96.226  80.169  1.00  0.00           C  
ATOM   1643  O1  V00 B  92      99.475  94.933  80.386  1.00  0.00           O  
ATOM   1644  C3  V00 B  92     100.270  94.289  81.449  1.00  0.00           C  
ATOM   1645  C4  V00 B  92      99.928  92.789  81.497  1.00  0.00           C  
ATOM   1646  H1  V00 B  92      99.912  97.595  78.524  1.00  0.00           H  
ATOM   1647  H2  V00 B  92      98.393  96.975  78.980  1.00  0.00           H  
ATOM   1648  H3  V00 B  92      99.415  95.874  78.076  1.00  0.00           H  
ATOM   1649  H4  V00 B  92      99.869  96.866  81.104  1.00  0.00           H  
ATOM   1650  H5  V00 B  92     101.096  96.147  80.048  1.00  0.00           H  
ATOM   1651  H6  V00 B  92     101.366  94.521  81.231  1.00  0.00           H  
ATOM   1652  H7  V00 B  92     100.022  94.657  82.450  1.00  0.00           H  
ATOM   1653  H8  V00 B  92      98.843  92.759  81.802  1.00  0.00           H  
ATOM   1654  H9  V00 B  92     100.115  92.370  80.526  1.00  0.00           H  
ATOM   1655  H10 V00 B  92     100.698  92.311  82.155  1.00  0.00           H  
ATOM   1656  C1  V00 B  93       8.559  38.307  95.364  1.00  0.00           C  
ATOM   1657  C2  V00 B  93       9.982  38.474  95.829  1.00  0.00           C  
ATOM   1658  O1  V00 B  93      10.948  38.424  94.754  1.00  0.00           O  
ATOM   1659  C3  V00 B  93      10.730  39.303  93.625  1.00  0.00           C  
ATOM   1660  C4  V00 B  93      12.008  40.077  93.250  1.00  0.00           C  
ATOM   1661  H1  V00 B  93       7.979  38.018  96.238  1.00  0.00           H  
ATOM   1662  H2  V00 B  93       8.451  37.512  94.634  1.00  0.00           H  
ATOM   1663  H3  V00 B  93       8.145  39.186  94.959  1.00  0.00           H  
ATOM   1664  H4  V00 B  93      10.187  37.642  96.540  1.00  0.00           H  
ATOM   1665  H5  V00 B  93      10.148  39.359  96.403  1.00  0.00           H  
ATOM   1666  H6  V00 B  93      10.531  38.675  92.690  1.00  0.00           H  
ATOM   1667  H7  V00 B  93       9.870  40.021  93.768  1.00  0.00           H  
ATOM   1668  H8  V00 B  93      12.928  39.441  93.237  1.00  0.00           H  
ATOM   1669  H9  V00 B  93      11.731  40.646  92.353  1.00  0.00           H  
ATOM   1670  H10 V00 B  93      12.190  40.754  94.079  1.00  0.00           H  
ATOM   1671  C1  V00 B  94      29.427  22.679  86.437  1.00  0.00           C  
ATOM   1672  C2  V00 B  94      30.164  23.146  85.218  1.00  0.00           C  
ATOM   1673  O1  V00 B  94      30.343  24.611  85.455  1.00  0.00           O  
ATOM   1674  C3  V00 B  94      31.361  25.220  84.601  1.00  0.00           C  
ATOM   1675  C4  V00 B  94      32.733  25.117  85.283  1.00  0.00           C  
ATOM   1676  H1  V00 B  94      28.482  23.147  86.526  1.00  0.00           H  
ATOM   1677  H2  V00 B  94      30.064  22.866  87.229  1.00  0.00           H  
ATOM   1678  H3  V00 B  94      29.383  21.559  86.348  1.00  0.00           H  
ATOM   1679  H4  V00 B  94      29.610  22.973  84.260  1.00  0.00           H  
ATOM   1680  H5  V00 B  94      31.147  22.672  85.098  1.00  0.00           H  
ATOM   1681  H6  V00 B  94      31.410  24.642  83.665  1.00  0.00           H  
ATOM   1682  H7  V00 B  94      31.176  26.299  84.293  1.00  0.00           H  
ATOM   1683  H8  V00 B  94      33.392  25.849  84.758  1.00  0.00           H  
ATOM   1684  H9  V00 B  94      32.612  25.483  86.306  1.00  0.00           H  
ATOM   1685  H10 V00 B  94      33.209  24.130  85.277  1.00  0.00           H  
ATOM   1686  C1  V00 B  95      52.530 100.257  82.164  1.00  0.00           C  
ATOM   1687  C2  V00 B  95      51.711  99.548  83.161  1.00  0.00           C  
ATOM   1688  O1  V00 B  95      52.367  99.630  84.452  1.00  0.00           O  
ATOM   1689  C3  V00 B  95      51.716  98.982  85.593  1.00  0.00           C  
ATOM   1690  C4  V00 B  95      52.512  99.250  86.859  1.00  0.00           C  
ATOM   1691  H1  V00 B  95      52.091 100.316  81.187  1.00  0.00           H  
ATOM   1692  H2  V00 B  95      53.463  99.696  82.055  1.00  0.00           H  
ATOM   1693  H3  V00 B  95      52.711 101.348  82.481  1.00  0.00           H  
ATOM   1694  H4  V00 B  95      51.616  98.574  82.903  1.00  0.00           H  
ATOM   1695  H5  V00 B  95      50.736  99.971  83.242  1.00  0.00           H  
ATOM   1696  H6  V00 B  95      50.703  99.230  85.701  1.00  0.00           H  
ATOM   1697  H7  V00 B  95      51.796  97.903  85.433  1.00  0.00           H  
ATOM   1698  H8  V00 B  95      53.599  99.270  86.673  1.00  0.00           H  
ATOM   1699  H9  V00 B  95      52.316 100.182  87.274  1.00  0.00           H  
ATOM   1700  H10 V00 B  95      52.350  98.478  87.544  1.00  0.00           H  
ATOM   1701  C1  V00 B  96      32.752  97.939  19.802  1.00  0.00           C  
ATOM   1702  C2  V00 B  96      34.216  97.930  19.391  1.00  0.00           C  
ATOM   1703  O1  V00 B  96      35.002  97.908  20.582  1.00  0.00           O  
ATOM   1704  C3  V00 B  96      36.344  98.343  20.494  1.00  0.00           C  
ATOM   1705  C4  V00 B  96      36.668  99.000  21.824  1.00  0.00           C  
ATOM   1706  H1  V00 B  96      32.171  98.017  18.919  1.00  0.00           H  
ATOM   1707  H2  V00 B  96      32.604  98.894  20.321  1.00  0.00           H  
ATOM   1708  H3  V00 B  96      32.564  97.074  20.361  1.00  0.00           H  
ATOM   1709  H4  V00 B  96      34.467  98.784  18.770  1.00  0.00           H  
ATOM   1710  H5  V00 B  96      34.575  97.112  18.734  1.00  0.00           H  
ATOM   1711  H6  V00 B  96      37.102  97.532  20.392  1.00  0.00           H  
ATOM   1712  H7  V00 B  96      36.347  99.141  19.799  1.00  0.00           H  
ATOM   1713  H8  V00 B  96      36.477  98.287  22.665  1.00  0.00           H  
ATOM   1714  H9  V00 B  96      37.694  99.410  21.861  1.00  0.00           H  
ATOM   1715  H10 V00 B  96      36.020  99.867  21.839  1.00  0.00           H  
ATOM   1716  C1  V00 B  97      34.227  92.668  10.534  1.00  0.00           C  
ATOM   1717  C2  V00 B  97      33.775  92.679  12.008  1.00  0.00           C  
ATOM   1718  O1  V00 B  97      34.205  91.471  12.593  1.00  0.00           O  
ATOM   1719  C3  V00 B  97      33.635  91.289  13.862  1.00  0.00           C  
ATOM   1720  C4  V00 B  97      34.731  90.773  14.861  1.00  0.00           C  
ATOM   1721  H1  V00 B  97      33.865  93.659  10.203  1.00  0.00           H  
ATOM   1722  H2  V00 B  97      33.599  91.922   9.929  1.00  0.00           H  
ATOM   1723  H3  V00 B  97      35.328  92.441  10.437  1.00  0.00           H  
ATOM   1724  H4  V00 B  97      32.701  92.696  12.068  1.00  0.00           H  
ATOM   1725  H5  V00 B  97      34.259  93.472  12.503  1.00  0.00           H  
ATOM   1726  H6  V00 B  97      33.257  92.236  14.190  1.00  0.00           H  
ATOM   1727  H7  V00 B  97      32.842  90.603  13.775  1.00  0.00           H  
ATOM   1728  H8  V00 B  97      34.308  90.387  15.754  1.00  0.00           H  
ATOM   1729  H9  V00 B  97      35.386  90.114  14.336  1.00  0.00           H  
ATOM   1730  H10 V00 B  97      35.385  91.613  14.964  1.00  0.00           H  
ATOM   1731  C1  V00 B  98      21.335  23.206  17.780  1.00  0.00           C  
ATOM   1732  C2  V00 B  98      20.852  22.181  18.845  1.00  0.00           C  
ATOM   1733  O1  V00 B  98      19.632  21.504  18.426  1.00  0.00           O  
ATOM   1734  C3  V00 B  98      18.429  22.268  18.658  1.00  0.00           C  
ATOM   1735  C4  V00 B  98      17.298  21.485  18.108  1.00  0.00           C  
ATOM   1736  H1  V00 B  98      22.216  23.617  18.288  1.00  0.00           H  
ATOM   1737  H2  V00 B  98      20.594  23.999  17.494  1.00  0.00           H  
ATOM   1738  H3  V00 B  98      21.605  22.694  16.826  1.00  0.00           H  
ATOM   1739  H4  V00 B  98      20.707  22.677  19.780  1.00  0.00           H  
ATOM   1740  H5  V00 B  98      21.615  21.512  19.050  1.00  0.00           H  
ATOM   1741  H6  V00 B  98      18.245  22.295  19.751  1.00  0.00           H  
ATOM   1742  H7  V00 B  98      18.474  23.190  18.106  1.00  0.00           H  
ATOM   1743  H8  V00 B  98      17.153  20.532  18.681  1.00  0.00           H  
ATOM   1744  H9  V00 B  98      16.298  21.995  18.202  1.00  0.00           H  
ATOM   1745  H10 V00 B  98      17.528  21.265  17.107  1.00  0.00           H  
ATOM   1746  C1  V00 B  99      61.425  45.582   3.796  1.00  0.00           C  
ATOM   1747  C2  V00 B  99      60.637  44.571   4.573  1.00  0.00           C  
ATOM   1748  O1  V00 B  99      61.410  44.190   5.737  1.00  0.00           O  
ATOM   1749  C3  V00 B  99      61.728  42.763   5.764  1.00  0.00           C  
ATOM   1750  C4  V00 B  99      62.828  42.497   6.819  1.00  0.00           C  
ATOM   1751  H1  V00 B  99      61.679  46.490   4.374  1.00  0.00           H  
ATOM   1752  H2  V00 B  99      60.718  45.941   3.033  1.00  0.00           H  
ATOM   1753  H3  V00 B  99      62.310  45.103   3.337  1.00  0.00           H  
ATOM   1754  H4  V00 B  99      60.332  43.755   3.871  1.00  0.00           H  
ATOM   1755  H5  V00 B  99      59.787  45.109   4.963  1.00  0.00           H  
ATOM   1756  H6  V00 B  99      60.873  42.138   5.849  1.00  0.00           H  
ATOM   1757  H7  V00 B  99      62.133  42.511   4.768  1.00  0.00           H  
ATOM   1758  H8  V00 B  99      63.608  43.207   6.831  1.00  0.00           H  
ATOM   1759  H9  V00 B  99      62.460  42.466   7.821  1.00  0.00           H  
ATOM   1760  H10 V00 B  99      63.296  41.515   6.692  1.00  0.00           H  
ATOM   1761  C1  V00 B 100      92.672  39.619  76.153  1.00  0.00           C  
ATOM   1762  C2  V00 B 100      94.083  40.285  76.402  1.00  0.00           C  
ATOM   1763  O1  V00 B 100      95.064  39.412  75.828  1.00  0.00           O  
ATOM   1764  C3  V00 B 100      96.317  39.472  76.501  1.00  0.00           C  
ATOM   1765  C4  V00 B 100      97.398  38.822  75.609  1.00  0.00           C  
ATOM   1766  H1  V00 B 100      91.873  40.329  76.525  1.00  0.00           H  
ATOM   1767  H2  V00 B 100      92.570  38.682  76.630  1.00  0.00           H  
ATOM   1768  H3  V00 B 100      92.444  39.515  75.077  1.00  0.00           H  
ATOM   1769  H4  V00 B 100      94.260  40.461  77.404  1.00  0.00           H  
ATOM   1770  H5  V00 B 100      94.120  41.282  75.929  1.00  0.00           H  
ATOM   1771  H6  V00 B 100      96.640  40.489  76.664  1.00  0.00           H  
ATOM   1772  H7  V00 B 100      96.158  38.932  77.419  1.00  0.00           H  
ATOM   1773  H8  V00 B 100      97.487  37.767  75.873  1.00  0.00           H  
ATOM   1774  H9  V00 B 100      97.119  38.931  74.558  1.00  0.00           H  
ATOM   1775  H10 V00 B 100      98.378  39.282  75.731  1.00  0.00           H  
ATOM   1776  C1  V00 B 101      25.138  38.017  52.477  1.00  0.00           C  
ATOM   1777  C2  V00 B 101      24.048  39.100  52.721  1.00  0.00           C  
ATOM   1778  O1  V00 B 101      24.308  39.889  53.912  1.00  0.00           O  
ATOM   1779  C3  V00 B 101      23.697  41.207  53.778  1.00  0.00           C  
ATOM   1780  C4  V00 B 101      22.206  41.272  53.735  1.00  0.00           C  
ATOM   1781  H1  V00 B 101      25.115  37.331  53.340  1.00  0.00           H  
ATOM   1782  H2  V00 B 101      26.173  38.449  52.223  1.00  0.00           H  
ATOM   1783  H3  V00 B 101      24.848  37.451  51.638  1.00  0.00           H  
ATOM   1784  H4  V00 B 101      23.132  38.509  52.804  1.00  0.00           H  
ATOM   1785  H5  V00 B 101      24.083  39.743  51.858  1.00  0.00           H  
ATOM   1786  H6  V00 B 101      24.140  41.769  54.569  1.00  0.00           H  
ATOM   1787  H7  V00 B 101      24.211  41.772  52.981  1.00  0.00           H  
ATOM   1788  H8  V00 B 101      21.757  40.370  53.374  1.00  0.00           H  
ATOM   1789  H9  V00 B 101      21.858  41.572  54.738  1.00  0.00           H  
ATOM   1790  H10 V00 B 101      21.857  42.146  53.202  1.00  0.00           H  
ATOM   1791  C1  V00 B 102      88.379  30.566  69.336  1.00  0.00           C  
ATOM   1792  C2  V00 B 102      89.212  30.162  70.493  1.00  0.00           C  
ATOM   1793  O1  V00 B 102      90.609  30.383  70.160  1.00  0.00           O  
ATOM   1794  C3  V00 B 102      91.550  30.225  71.221  1.00  0.00           C  
ATOM   1795  C4  V00 B 102      92.934  30.360  70.630  1.00  0.00           C  
ATOM   1796  H1  V00 B 102      87.475  30.037  69.417  1.00  0.00           H  
ATOM   1797  H2  V00 B 102      88.805  30.174  68.424  1.00  0.00           H  
ATOM   1798  H3  V00 B 102      88.214  31.654  69.272  1.00  0.00           H  
ATOM   1799  H4  V00 B 102      89.077  29.119  70.814  1.00  0.00           H  
ATOM   1800  H5  V00 B 102      88.936  30.896  71.292  1.00  0.00           H  
ATOM   1801  H6  V00 B 102      91.352  31.132  71.926  1.00  0.00           H  
ATOM   1802  H7  V00 B 102      91.429  29.254  71.726  1.00  0.00           H  
ATOM   1803  H8  V00 B 102      93.561  29.948  71.428  1.00  0.00           H  
ATOM   1804  H9  V00 B 102      93.043  29.769  69.702  1.00  0.00           H  
ATOM   1805  H10 V00 B 102      93.141  31.410  70.429  1.00  0.00           H  
ATOM   1806  C1  V00 B 103      91.664  59.837  47.711  1.00  0.00           C  
ATOM   1807  C2  V00 B 103      92.889  60.162  48.495  1.00  0.00           C  
ATOM   1808  O1  V00 B 103      93.465  58.936  49.080  1.00  0.00           O  
ATOM   1809  C3  V00 B 103      94.320  59.183  50.263  1.00  0.00           C  
ATOM   1810  C4  V00 B 103      93.599  59.085  51.519  1.00  0.00           C  
ATOM   1811  H1  V00 B 103      91.053  60.745  47.636  1.00  0.00           H  
ATOM   1812  H2  V00 B 103      91.036  59.110  48.148  1.00  0.00           H  
ATOM   1813  H3  V00 B 103      91.852  59.565  46.657  1.00  0.00           H  
ATOM   1814  H4  V00 B 103      92.595  60.805  49.227  1.00  0.00           H  
ATOM   1815  H5  V00 B 103      93.623  60.755  47.963  1.00  0.00           H  
ATOM   1816  H6  V00 B 103      94.995  58.287  50.276  1.00  0.00           H  
ATOM   1817  H7  V00 B 103      94.916  60.099  50.234  1.00  0.00           H  
ATOM   1818  H8  V00 B 103      94.252  58.720  52.330  1.00  0.00           H  
ATOM   1819  H9  V00 B 103      93.156  59.990  51.877  1.00  0.00           H  
ATOM   1820  H10 V00 B 103      92.791  58.358  51.288  1.00  0.00           H  
ATOM   1821  C1  V00 B 104      61.522  54.743  30.574  1.00  0.00           C  
ATOM   1822  C2  V00 B 104      60.596  54.284  29.520  1.00  0.00           C  
ATOM   1823  O1  V00 B 104      61.396  53.890  28.512  1.00  0.00           O  
ATOM   1824  C3  V00 B 104      60.775  53.441  27.288  1.00  0.00           C  
ATOM   1825  C4  V00 B 104      60.048  52.081  27.309  1.00  0.00           C  
ATOM   1826  H1  V00 B 104      61.037  55.177  31.459  1.00  0.00           H  
ATOM   1827  H2  V00 B 104      62.262  55.440  30.203  1.00  0.00           H  
ATOM   1828  H3  V00 B 104      62.114  53.905  30.904  1.00  0.00           H  
ATOM   1829  H4  V00 B 104      60.013  55.176  29.083  1.00  0.00           H  
ATOM   1830  H5  V00 B 104      59.982  53.481  30.000  1.00  0.00           H  
ATOM   1831  H6  V00 B 104      60.011  54.145  26.978  1.00  0.00           H  
ATOM   1832  H7  V00 B 104      61.553  53.356  26.522  1.00  0.00           H  
ATOM   1833  H8  V00 B 104      59.174  52.213  28.016  1.00  0.00           H  
ATOM   1834  H9  V00 B 104      59.789  51.789  26.366  1.00  0.00           H  
ATOM   1835  H10 V00 B 104      60.649  51.273  27.690  1.00  0.00           H  
ATOM   1836  C1  V00 B 105      69.753  69.257   2.348  1.00  0.00           C  
ATOM   1837  C2  V00 B 105      70.878  69.112   3.332  1.00  0.00           C  
ATOM   1838  O1  V00 B 105      72.030  68.741   2.649  1.00  0.00           O  
ATOM   1839  C3  V00 B 105      73.189  68.627   3.511  1.00  0.00           C  
ATOM   1840  C4  V00 B 105      74.341  68.153   2.589  1.00  0.00           C  
ATOM   1841  H1  V00 B 105      69.596  68.339   1.774  1.00  0.00           H  
ATOM   1842  H2  V00 B 105      69.962  70.065   1.625  1.00  0.00           H  
ATOM   1843  H3  V00 B 105      68.793  69.468   2.793  1.00  0.00           H  
ATOM   1844  H4  V00 B 105      70.715  68.367   4.138  1.00  0.00           H  
ATOM   1845  H5  V00 B 105      71.024  69.971   3.971  1.00  0.00           H  
ATOM   1846  H6  V00 B 105      73.383  69.659   3.896  1.00  0.00           H  
ATOM   1847  H7  V00 B 105      73.148  67.904   4.306  1.00  0.00           H  
ATOM   1848  H8  V00 B 105      74.083  67.151   2.226  1.00  0.00           H  
ATOM   1849  H9  V00 B 105      74.535  68.738   1.722  1.00  0.00           H  
ATOM   1850  H10 V00 B 105      75.256  68.101   3.143  1.00  0.00           H  
ATOM   1851  C1  V00 B 106      26.704  34.260  52.774  1.00  0.00           C  
ATOM   1852  C2  V00 B 106      26.745  33.481  54.088  1.00  0.00           C  
ATOM   1853  O1  V00 B 106      27.082  32.135  53.738  1.00  0.00           O  
ATOM   1854  C3  V00 B 106      26.038  31.396  53.060  1.00  0.00           C  
ATOM   1855  C4  V00 B 106      26.237  29.931  53.380  1.00  0.00           C  
ATOM   1856  H1  V00 B 106      26.619  35.344  52.939  1.00  0.00           H  
ATOM   1857  H2  V00 B 106      25.785  33.884  52.294  1.00  0.00           H  
ATOM   1858  H3  V00 B 106      27.545  33.964  52.111  1.00  0.00           H  
ATOM   1859  H4  V00 B 106      25.774  33.532  54.593  1.00  0.00           H  
ATOM   1860  H5  V00 B 106      27.514  33.965  54.732  1.00  0.00           H  
ATOM   1861  H6  V00 B 106      25.082  31.699  53.486  1.00  0.00           H  
ATOM   1862  H7  V00 B 106      26.039  31.573  51.989  1.00  0.00           H  
ATOM   1863  H8  V00 B 106      26.377  29.757  54.441  1.00  0.00           H  
ATOM   1864  H9  V00 B 106      25.395  29.367  52.944  1.00  0.00           H  
ATOM   1865  H10 V00 B 106      27.187  29.597  52.906  1.00  0.00           H  
ATOM   1866  C1  V00 B 107      84.562  77.236  33.418  1.00  0.00           C  
ATOM   1867  C2  V00 B 107      86.064  76.815  33.696  1.00  0.00           C  
ATOM   1868  O1  V00 B 107      86.725  78.012  33.503  1.00  0.00           O  
ATOM   1869  C3  V00 B 107      87.259  78.123  32.172  1.00  0.00           C  
ATOM   1870  C4  V00 B 107      87.955  79.467  32.030  1.00  0.00           C  
ATOM   1871  H1  V00 B 107      84.397  77.641  32.432  1.00  0.00           H  
ATOM   1872  H2  V00 B 107      84.251  77.981  34.150  1.00  0.00           H  
ATOM   1873  H3  V00 B 107      83.906  76.327  33.602  1.00  0.00           H  
ATOM   1874  H4  V00 B 107      86.424  75.948  33.055  1.00  0.00           H  
ATOM   1875  H5  V00 B 107      86.069  76.492  34.751  1.00  0.00           H  
ATOM   1876  H6  V00 B 107      87.902  77.230  31.967  1.00  0.00           H  
ATOM   1877  H7  V00 B 107      86.436  78.104  31.404  1.00  0.00           H  
ATOM   1878  H8  V00 B 107      88.984  79.411  31.580  1.00  0.00           H  
ATOM   1879  H9  V00 B 107      87.356  80.078  31.442  1.00  0.00           H  
ATOM   1880  H10 V00 B 107      88.105  79.929  32.972  1.00  0.00           H  
ATOM   1881  C1  V00 B 108      68.057  21.373  59.427  1.00  0.00           C  
ATOM   1882  C2  V00 B 108      69.092  20.710  60.426  1.00  0.00           C  
ATOM   1883  O1  V00 B 108      69.427  19.347  60.025  1.00  0.00           O  
ATOM   1884  C3  V00 B 108      70.605  19.086  59.366  1.00  0.00           C  
ATOM   1885  C4  V00 B 108      71.825  19.166  60.373  1.00  0.00           C  
ATOM   1886  H1  V00 B 108      68.548  21.399  58.406  1.00  0.00           H  
ATOM   1887  H2  V00 B 108      67.884  22.383  59.731  1.00  0.00           H  
ATOM   1888  H3  V00 B 108      67.066  20.841  59.468  1.00  0.00           H  
ATOM   1889  H4  V00 B 108      68.706  20.695  61.420  1.00  0.00           H  
ATOM   1890  H5  V00 B 108      70.027  21.354  60.329  1.00  0.00           H  
ATOM   1891  H6  V00 B 108      70.446  18.097  59.016  1.00  0.00           H  
ATOM   1892  H7  V00 B 108      70.870  19.690  58.511  1.00  0.00           H  
ATOM   1893  H8  V00 B 108      71.763  20.117  60.863  1.00  0.00           H  
ATOM   1894  H9  V00 B 108      71.768  18.356  61.100  1.00  0.00           H  
ATOM   1895  H10 V00 B 108      72.823  19.236  59.888  1.00  0.00           H  
ATOM   1896  C1  V00 B 109      95.268  76.341  93.958  1.00  0.00           C  
ATOM   1897  C2  V00 B 109      95.489  77.720  93.279  1.00  0.00           C  
ATOM   1898  O1  V00 B 109      96.579  77.638  92.307  1.00  0.00           O  
ATOM   1899  C3  V00 B 109      96.383  76.712  91.146  1.00  0.00           C  
ATOM   1900  C4  V00 B 109      97.058  77.196  89.857  1.00  0.00           C  
ATOM   1901  H1  V00 B 109      95.073  75.586  93.187  1.00  0.00           H  
ATOM   1902  H2  V00 B 109      94.452  76.326  94.655  1.00  0.00           H  
ATOM   1903  H3  V00 B 109      96.239  76.148  94.428  1.00  0.00           H  
ATOM   1904  H4  V00 B 109      95.684  78.533  93.977  1.00  0.00           H  
ATOM   1905  H5  V00 B 109      94.537  78.015  92.717  1.00  0.00           H  
ATOM   1906  H6  V00 B 109      96.800  75.746  91.416  1.00  0.00           H  
ATOM   1907  H7  V00 B 109      95.334  76.552  90.972  1.00  0.00           H  
ATOM   1908  H8  V00 B 109      96.864  76.435  89.100  1.00  0.00           H  
ATOM   1909  H9  V00 B 109      96.668  78.196  89.692  1.00  0.00           H  
ATOM   1910  H10 V00 B 109      98.161  77.248  89.929  1.00  0.00           H  
ATOM   1911  C1  V00 B 110      48.426  64.438  84.045  1.00  0.00           C  
ATOM   1912  C2  V00 B 110      47.846  65.601  84.825  1.00  0.00           C  
ATOM   1913  O1  V00 B 110      48.062  66.772  84.036  1.00  0.00           O  
ATOM   1914  C3  V00 B 110      47.329  67.949  84.472  1.00  0.00           C  
ATOM   1915  C4  V00 B 110      48.343  69.044  84.579  1.00  0.00           C  
ATOM   1916  H1  V00 B 110      49.364  64.694  83.597  1.00  0.00           H  
ATOM   1917  H2  V00 B 110      47.774  64.280  83.199  1.00  0.00           H  
ATOM   1918  H3  V00 B 110      48.562  63.540  84.662  1.00  0.00           H  
ATOM   1919  H4  V00 B 110      48.332  65.838  85.782  1.00  0.00           H  
ATOM   1920  H5  V00 B 110      46.803  65.366  85.053  1.00  0.00           H  
ATOM   1921  H6  V00 B 110      46.477  68.312  83.819  1.00  0.00           H  
ATOM   1922  H7  V00 B 110      46.920  67.835  85.439  1.00  0.00           H  
ATOM   1923  H8  V00 B 110      47.884  69.994  84.914  1.00  0.00           H  
ATOM   1924  H9  V00 B 110      49.098  68.693  85.301  1.00  0.00           H  
ATOM   1925  H10 V00 B 110      48.787  69.192  83.559  1.00  0.00           H  
ATOM   1926  C1  V00 B 111      31.361  14.077  54.383  1.00  0.00           C  
ATOM   1927  C2  V00 B 111      31.580  12.600  54.721  1.00  0.00           C  
ATOM   1928  O1  V00 B 111      31.809  11.756  53.550  1.00  0.00           O  
ATOM   1929  C3  V00 B 111      31.926  10.379  53.927  1.00  0.00           C  
ATOM   1930  C4  V00 B 111      32.299   9.579  52.725  1.00  0.00           C  
ATOM   1931  H1  V00 B 111      31.088  14.635  55.270  1.00  0.00           H  
ATOM   1932  H2  V00 B 111      30.595  14.079  53.648  1.00  0.00           H  
ATOM   1933  H3  V00 B 111      32.183  14.538  53.858  1.00  0.00           H  
ATOM   1934  H4  V00 B 111      30.786  12.196  55.335  1.00  0.00           H  
ATOM   1935  H5  V00 B 111      32.499  12.594  55.380  1.00  0.00           H  
ATOM   1936  H6  V00 B 111      32.744  10.215  54.606  1.00  0.00           H  
ATOM   1937  H7  V00 B 111      31.073  10.067  54.489  1.00  0.00           H  
ATOM   1938  H8  V00 B 111      33.078   8.875  53.047  1.00  0.00           H  
ATOM   1939  H9  V00 B 111      31.390   9.084  52.384  1.00  0.00           H  
ATOM   1940  H10 V00 B 111      32.787  10.189  51.945  1.00  0.00           H  
ATOM   1941  C1  V00 B 112      78.427  14.292   7.843  1.00  0.00           C  
ATOM   1942  C2  V00 B 112      78.439  14.888   6.466  1.00  0.00           C  
ATOM   1943  O1  V00 B 112      79.708  15.635   6.429  1.00  0.00           O  
ATOM   1944  C3  V00 B 112      79.621  16.652   5.470  1.00  0.00           C  
ATOM   1945  C4  V00 B 112      80.922  17.470   5.562  1.00  0.00           C  
ATOM   1946  H1  V00 B 112      79.074  13.405   7.813  1.00  0.00           H  
ATOM   1947  H2  V00 B 112      77.433  13.859   8.038  1.00  0.00           H  
ATOM   1948  H3  V00 B 112      78.743  14.929   8.652  1.00  0.00           H  
ATOM   1949  H4  V00 B 112      77.493  15.453   6.236  1.00  0.00           H  
ATOM   1950  H5  V00 B 112      78.362  14.042   5.741  1.00  0.00           H  
ATOM   1951  H6  V00 B 112      79.588  16.263   4.480  1.00  0.00           H  
ATOM   1952  H7  V00 B 112      78.703  17.274   5.553  1.00  0.00           H  
ATOM   1953  H8  V00 B 112      81.806  16.850   5.499  1.00  0.00           H  
ATOM   1954  H9  V00 B 112      81.009  18.147   4.669  1.00  0.00           H  
ATOM   1955  H10 V00 B 112      80.952  18.073   6.507  1.00  0.00           H  
ATOM   1956  C1  V00 B 113      39.983  26.644  99.845  1.00  0.00           C  
ATOM   1957  C2  V00 B 113      39.346  25.770 100.883  1.00  0.00           C  
ATOM   1958  O1  V00 B 113      38.108  25.176 100.448  1.00  0.00           O  
ATOM   1959  C3  V00 B 113      37.776  24.164 101.399  1.00  0.00           C  
ATOM   1960  C4  V00 B 113      36.254  23.962 101.510  1.00  0.00           C  
ATOM   1961  H1  V00 B 113      39.224  27.372  99.441  1.00  0.00           H  
ATOM   1962  H2  V00 B 113      40.398  26.226  98.857  1.00  0.00           H  
ATOM   1963  H3  V00 B 113      40.742  27.160 100.366  1.00  0.00           H  
ATOM   1964  H4  V00 B 113      39.368  26.431 101.770  1.00  0.00           H  
ATOM   1965  H5  V00 B 113      40.075  24.990 101.044  1.00  0.00           H  
ATOM   1966  H6  V00 B 113      38.292  23.281 101.126  1.00  0.00           H  
ATOM   1967  H7  V00 B 113      38.131  24.467 102.361  1.00  0.00           H  
ATOM   1968  H8  V00 B 113      35.805  24.939 101.694  1.00  0.00           H  
ATOM   1969  H9  V00 B 113      35.867  23.667 100.575  1.00  0.00           H  
ATOM   1970  H10 V00 B 113      36.148  23.368 102.420  1.00  0.00           H  
ATOM   1971  C1  V00 B 114      41.638  69.225   8.666  1.00  0.00           C  
ATOM   1972  C2  V00 B 114      40.205  69.423   9.132  1.00  0.00           C  
ATOM   1973  O1  V00 B 114      39.461  70.367   8.314  1.00  0.00           O  
ATOM   1974  C3  V00 B 114      38.084  70.224   8.627  1.00  0.00           C  
ATOM   1975  C4  V00 B 114      37.132  71.181   7.964  1.00  0.00           C  
ATOM   1976  H1  V00 B 114      41.721  69.084   7.566  1.00  0.00           H  
ATOM   1977  H2  V00 B 114      41.969  68.234   9.038  1.00  0.00           H  
ATOM   1978  H3  V00 B 114      42.188  70.077   9.007  1.00  0.00           H  
ATOM   1979  H4  V00 B 114      40.213  69.706  10.181  1.00  0.00           H  
ATOM   1980  H5  V00 B 114      39.703  68.429   9.181  1.00  0.00           H  
ATOM   1981  H6  V00 B 114      37.751  69.224   8.386  1.00  0.00           H  
ATOM   1982  H7  V00 B 114      37.984  70.384   9.710  1.00  0.00           H  
ATOM   1983  H8  V00 B 114      36.152  70.758   7.845  1.00  0.00           H  
ATOM   1984  H9  V00 B 114      37.114  72.004   8.655  1.00  0.00           H  
ATOM   1985  H10 V00 B 114      37.458  71.596   7.004  1.00  0.00           H  
ATOM   1986  C1  V00 B 115      27.045  40.318  76.212  1.00  0.00           C  
ATOM   1987  C2  V00 B 115      25.796  40.588  77.144  1.00  0.00           C  
ATOM   1988  O1  V00 B 115      25.807  39.797  78.344  1.00  0.00           O  
ATOM   1989  C3  V00 B 115      25.934  38.357  78.126  1.00  0.00           C  
ATOM   1990  C4  V00 B 115      25.532  37.412  79.383  1.00  0.00           C  
ATOM   1991  H1  V00 B 115      27.954  40.355  76.756  1.00  0.00           H  
ATOM   1992  H2  V00 B 115      27.071  41.016  75.313  1.00  0.00           H  
ATOM   1993  H3  V00 B 115      27.009  39.346  75.754  1.00  0.00           H  
ATOM   1994  H4  V00 B 115      24.874  40.446  76.513  1.00  0.00           H  
ATOM   1995  H5  V00 B 115      25.785  41.674  77.311  1.00  0.00           H  
ATOM   1996  H6  V00 B 115      25.346  38.058  77.262  1.00  0.00           H  
ATOM   1997  H7  V00 B 115      26.976  38.061  77.753  1.00  0.00           H  
ATOM   1998  H8  V00 B 115      24.631  37.772  79.964  1.00  0.00           H  
ATOM   1999  H9  V00 B 115      25.416  36.330  79.147  1.00  0.00           H  
ATOM   2000  H10 V00 B 115      26.373  37.373  80.099  1.00  0.00           H  
ATOM   2001  C1  V00 B 116      57.769   6.316  28.462  1.00  0.00           C  
ATOM   2002  C2  V00 B 116      57.905   7.843  28.109  1.00  0.00           C  
ATOM   2003  O1  V00 B 116      59.262   8.118  27.597  1.00  0.00           O  
ATOM   2004  C3  V00 B 116      59.221   9.312  26.802  1.00  0.00           C  
ATOM   2005  C4  V00 B 116      60.622   9.741  26.631  1.00  0.00           C  
ATOM   2006  H1  V00 B 116      57.995   5.572  27.690  1.00  0.00           H  
ATOM   2007  H2  V00 B 116      56.759   6.096  28.834  1.00  0.00           H  
ATOM   2008  H3  V00 B 116      58.506   6.087  29.253  1.00  0.00           H  
ATOM   2009  H4  V00 B 116      57.771   8.469  29.000  1.00  0.00           H  
ATOM   2010  H5  V00 B 116      57.210   8.180  27.383  1.00  0.00           H  
ATOM   2011  H6  V00 B 116      58.801   9.170  25.847  1.00  0.00           H  
ATOM   2012  H7  V00 B 116      58.610  10.076  27.338  1.00  0.00           H  
ATOM   2013  H8  V00 B 116      61.142   9.164  25.887  1.00  0.00           H  
ATOM   2014  H9  V00 B 116      60.523  10.742  26.363  1.00  0.00           H  
ATOM   2015  H10 V00 B 116      61.185   9.708  27.485  1.00  0.00           H  
ATOM   2016  C1  V00 B 117      62.630  73.955  59.521  1.00  0.00           C  
ATOM   2017  C2  V00 B 117      63.182  72.907  60.544  1.00  0.00           C  
ATOM   2018  O1  V00 B 117      64.340  72.279  59.927  1.00  0.00           O  
ATOM   2019  C3  V00 B 117      64.933  71.268  60.690  1.00  0.00           C  
ATOM   2020  C4  V00 B 117      66.127  70.509  60.097  1.00  0.00           C  
ATOM   2021  H1  V00 B 117      63.489  74.636  59.243  1.00  0.00           H  
ATOM   2022  H2  V00 B 117      61.961  74.673  60.025  1.00  0.00           H  
ATOM   2023  H3  V00 B 117      62.207  73.461  58.632  1.00  0.00           H  
ATOM   2024  H4  V00 B 117      62.397  72.082  60.702  1.00  0.00           H  
ATOM   2025  H5  V00 B 117      63.380  73.417  61.515  1.00  0.00           H  
ATOM   2026  H6  V00 B 117      65.221  71.578  61.759  1.00  0.00           H  
ATOM   2027  H7  V00 B 117      64.234  70.452  60.846  1.00  0.00           H  
ATOM   2028  H8  V00 B 117      66.948  71.207  59.821  1.00  0.00           H  
ATOM   2029  H9  V00 B 117      66.388  69.643  60.720  1.00  0.00           H  
ATOM   2030  H10 V00 B 117      65.814  70.098  59.150  1.00  0.00           H  
ATOM   2031  C1  V00 B 118      33.201  45.084  80.213  1.00  0.00           C  
ATOM   2032  C2  V00 B 118      32.283  46.249  79.910  1.00  0.00           C  
ATOM   2033  O1  V00 B 118      31.245  45.873  79.049  1.00  0.00           O  
ATOM   2034  C3  V00 B 118      30.225  46.866  78.815  1.00  0.00           C  
ATOM   2035  C4  V00 B 118      29.995  47.072  77.316  1.00  0.00           C  
ATOM   2036  H1  V00 B 118      32.683  44.326  80.770  1.00  0.00           H  
ATOM   2037  H2  V00 B 118      33.993  45.426  80.877  1.00  0.00           H  
ATOM   2038  H3  V00 B 118      33.519  44.621  79.259  1.00  0.00           H  
ATOM   2039  H4  V00 B 118      32.894  46.938  79.396  1.00  0.00           H  
ATOM   2040  H5  V00 B 118      32.009  46.642  80.891  1.00  0.00           H  
ATOM   2041  H6  V00 B 118      29.238  46.521  79.267  1.00  0.00           H  
ATOM   2042  H7  V00 B 118      30.457  47.877  79.167  1.00  0.00           H  
ATOM   2043  H8  V00 B 118      29.324  47.944  77.191  1.00  0.00           H  
ATOM   2044  H9  V00 B 118      30.896  47.271  76.780  1.00  0.00           H  
ATOM   2045  H10 V00 B 118      29.508  46.183  76.763  1.00  0.00           H  
ATOM   2046  C1  V00 B 119      92.616  99.984   2.882  1.00  0.00           C  
ATOM   2047  C2  V00 B 119      93.884 100.622   3.255  1.00  0.00           C  
ATOM   2048  O1  V00 B 119      93.853 101.240   4.580  1.00  0.00           O  
ATOM   2049  C3  V00 B 119      94.204 100.415   5.654  1.00  0.00           C  
ATOM   2050  C4  V00 B 119      94.206 101.286   6.877  1.00  0.00           C  
ATOM   2051  H1  V00 B 119      91.767 100.493   3.267  1.00  0.00           H  
ATOM   2052  H2  V00 B 119      92.599  99.016   3.444  1.00  0.00           H  
ATOM   2053  H3  V00 B 119      92.683  99.756   1.823  1.00  0.00           H  
ATOM   2054  H4  V00 B 119      94.026 101.415   2.547  1.00  0.00           H  
ATOM   2055  H5  V00 B 119      94.770  99.975   3.190  1.00  0.00           H  
ATOM   2056  H6  V00 B 119      93.538  99.579   5.800  1.00  0.00           H  
ATOM   2057  H7  V00 B 119      95.210 100.061   5.461  1.00  0.00           H  
ATOM   2058  H8  V00 B 119      95.043 101.926   6.833  1.00  0.00           H  
ATOM   2059  H9  V00 B 119      93.329 101.870   6.827  1.00  0.00           H  
ATOM   2060  H10 V00 B 119      94.294 100.661   7.820  1.00  0.00           H  
ATOM   2061  C1  V00 B 120      29.321  83.988  81.694  1.00  0.00           C  
ATOM   2062  C2  V00 B 120      30.349  83.033  82.228  1.00  0.00           C  
ATOM   2063  O1  V00 B 120      31.603  83.742  82.142  1.00  0.00           O  
ATOM   2064  C3  V00 B 120      32.737  82.811  82.227  1.00  0.00           C  
ATOM   2065  C4  V00 B 120      34.003  83.471  82.679  1.00  0.00           C  
ATOM   2066  H1  V00 B 120      28.363  83.612  81.569  1.00  0.00           H  
ATOM   2067  H2  V00 B 120      29.567  84.434  80.743  1.00  0.00           H  
ATOM   2068  H3  V00 B 120      29.135  84.833  82.341  1.00  0.00           H  
ATOM   2069  H4  V00 B 120      30.383  82.106  81.584  1.00  0.00           H  
ATOM   2070  H5  V00 B 120      30.277  82.800  83.271  1.00  0.00           H  
ATOM   2071  H6  V00 B 120      32.448  82.032  82.935  1.00  0.00           H  
ATOM   2072  H7  V00 B 120      32.946  82.229  81.338  1.00  0.00           H  
ATOM   2073  H8  V00 B 120      34.846  82.817  82.747  1.00  0.00           H  
ATOM   2074  H9  V00 B 120      34.342  84.381  82.104  1.00  0.00           H  
ATOM   2075  H10 V00 B 120      33.859  83.753  83.735  1.00  0.00           H  
ATOM   2076  C1  V00 B 121      78.980  87.487  75.184  1.00  0.00           C  
ATOM   2077  C2  V00 B 121      78.540  88.569  74.116  1.00  0.00           C  
ATOM   2078  O1  V00 B 121      77.092  88.429  73.904  1.00  0.00           O  
ATOM   2079  C3  V00 B 121      76.700  89.535  73.072  1.00  0.00           C  
ATOM   2080  C4  V00 B 121      75.153  89.530  73.134  1.00  0.00           C  
ATOM   2081  H1  V00 B 121      78.691  87.781  76.157  1.00  0.00           H  
ATOM   2082  H2  V00 B 121      80.070  87.290  75.133  1.00  0.00           H  
ATOM   2083  H3  V00 B 121      78.624  86.501  74.985  1.00  0.00           H  
ATOM   2084  H4  V00 B 121      78.966  88.387  73.155  1.00  0.00           H  
ATOM   2085  H5  V00 B 121      78.914  89.554  74.484  1.00  0.00           H  
ATOM   2086  H6  V00 B 121      77.249  90.469  73.351  1.00  0.00           H  
ATOM   2087  H7  V00 B 121      76.967  89.182  72.081  1.00  0.00           H  
ATOM   2088  H8  V00 B 121      74.741  90.100  72.284  1.00  0.00           H  
ATOM   2089  H9  V00 B 121      74.795  88.512  72.931  1.00  0.00           H  
ATOM   2090  H10 V00 B 121      74.769  89.943  74.100  1.00  0.00           H  
ATOM   2091  C1  V00 B 122      57.602  90.983   2.388  1.00  0.00           C  
ATOM   2092  C2  V00 B 122      58.356  92.174   2.955  1.00  0.00           C  
ATOM   2093  O1  V00 B 122      58.956  92.827   1.819  1.00  0.00           O  
ATOM   2094  C3  V00 B 122      59.747  94.014   2.174  1.00  0.00           C  
ATOM   2095  C4  V00 B 122      60.466  94.453   0.924  1.00  0.00           C  
ATOM   2096  H1  V00 B 122      57.373  90.400   3.260  1.00  0.00           H  
ATOM   2097  H2  V00 B 122      58.278  90.391   1.740  1.00  0.00           H  
ATOM   2098  H3  V00 B 122      56.726  91.293   1.840  1.00  0.00           H  
ATOM   2099  H4  V00 B 122      58.984  91.914   3.754  1.00  0.00           H  
ATOM   2100  H5  V00 B 122      57.595  92.882   3.231  1.00  0.00           H  
ATOM   2101  H6  V00 B 122      59.208  94.855   2.692  1.00  0.00           H  
ATOM   2102  H7  V00 B 122      60.426  93.618   3.005  1.00  0.00           H  
ATOM   2103  H8  V00 B 122      60.896  95.417   1.098  1.00  0.00           H  
ATOM   2104  H9  V00 B 122      61.256  93.777   0.719  1.00  0.00           H  
ATOM   2105  H10 V00 B 122      59.729  94.514   0.124  1.00  0.00           H  
ATOM   2106  C1  V00 B 123      56.122  86.702  87.825  1.00  0.00           C  
ATOM   2107  C2  V00 B 123      55.586  88.132  87.563  1.00  0.00           C  
ATOM   2108  O1  V00 B 123      54.783  88.199  86.382  1.00  0.00           O  
ATOM   2109  C3  V00 B 123      55.484  88.449  85.195  1.00  0.00           C  
ATOM   2110  C4  V00 B 123      54.510  89.011  84.086  1.00  0.00           C  
ATOM   2111  H1  V00 B 123      56.848  86.408  87.111  1.00  0.00           H  
ATOM   2112  H2  V00 B 123      55.355  85.920  87.859  1.00  0.00           H  
ATOM   2113  H3  V00 B 123      56.611  86.857  88.821  1.00  0.00           H  
ATOM   2114  H4  V00 B 123      56.335  88.901  87.520  1.00  0.00           H  
ATOM   2115  H5  V00 B 123      54.905  88.296  88.398  1.00  0.00           H  
ATOM   2116  H6  V00 B 123      56.225  89.270  85.317  1.00  0.00           H  
ATOM   2117  H7  V00 B 123      55.904  87.602  84.728  1.00  0.00           H  
ATOM   2118  H8  V00 B 123      55.033  88.968  83.122  1.00  0.00           H  
ATOM   2119  H9  V00 B 123      53.588  88.360  84.053  1.00  0.00           H  
ATOM   2120  H10 V00 B 123      54.257  90.007  84.323  1.00  0.00           H  
ATOM   2121  C1  V00 B 124      28.089  10.098  76.208  1.00  0.00           C  
ATOM   2122  C2  V00 B 124      28.125   8.860  77.094  1.00  0.00           C  
ATOM   2123  O1  V00 B 124      29.373   8.662  77.623  1.00  0.00           O  
ATOM   2124  C3  V00 B 124      29.531   7.572  78.505  1.00  0.00           C  
ATOM   2125  C4  V00 B 124      29.447   7.950  80.049  1.00  0.00           C  
ATOM   2126  H1  V00 B 124      28.413   9.985  75.215  1.00  0.00           H  
ATOM   2127  H2  V00 B 124      28.500  10.964  76.708  1.00  0.00           H  
ATOM   2128  H3  V00 B 124      27.042  10.417  76.147  1.00  0.00           H  
ATOM   2129  H4  V00 B 124      27.702   8.070  76.528  1.00  0.00           H  
ATOM   2130  H5  V00 B 124      27.425   9.194  77.870  1.00  0.00           H  
ATOM   2131  H6  V00 B 124      28.727   6.910  78.354  1.00  0.00           H  
ATOM   2132  H7  V00 B 124      30.447   7.002  78.263  1.00  0.00           H  
ATOM   2133  H8  V00 B 124      30.409   8.496  80.207  1.00  0.00           H  
ATOM   2134  H9  V00 B 124      28.639   8.675  80.295  1.00  0.00           H  
ATOM   2135  H10 V00 B 124      29.401   7.051  80.704  1.00  0.00           H  
ATOM   2136  C1  V00 B 125      27.383  11.356  66.116  1.00  0.00           C  
ATOM   2137  C2  V00 B 125      26.158  10.608  66.002  1.00  0.00           C  
ATOM   2138  O1  V00 B 125      25.732  10.046  67.243  1.00  0.00           O  
ATOM   2139  C3  V00 B 125      24.363   9.700  67.412  1.00  0.00           C  
ATOM   2140  C4  V00 B 125      23.835   8.808  66.306  1.00  0.00           C  
ATOM   2141  H1  V00 B 125      27.163  12.307  66.568  1.00  0.00           H  
ATOM   2142  H2  V00 B 125      27.730  11.509  65.105  1.00  0.00           H  
ATOM   2143  H3  V00 B 125      28.148  10.828  66.578  1.00  0.00           H  
ATOM   2144  H4  V00 B 125      26.230   9.795  65.272  1.00  0.00           H  
ATOM   2145  H5  V00 B 125      25.399  11.328  65.625  1.00  0.00           H  
ATOM   2146  H6  V00 B 125      24.145   9.213  68.394  1.00  0.00           H  
ATOM   2147  H7  V00 B 125      23.857  10.646  67.416  1.00  0.00           H  
ATOM   2148  H8  V00 B 125      22.782   8.506  66.531  1.00  0.00           H  
ATOM   2149  H9  V00 B 125      23.876   9.281  65.370  1.00  0.00           H  
ATOM   2150  H10 V00 B 125      24.365   7.824  66.312  1.00  0.00           H  
ATOM   2151  C1  V00 B 126      64.234  15.390  39.914  1.00  0.00           C  
ATOM   2152  C2  V00 B 126      63.941  14.536  41.169  1.00  0.00           C  
ATOM   2153  O1  V00 B 126      63.916  13.212  40.764  1.00  0.00           O  
ATOM   2154  C3  V00 B 126      63.372  12.247  41.640  1.00  0.00           C  
ATOM   2155  C4  V00 B 126      64.498  11.528  42.265  1.00  0.00           C  
ATOM   2156  H1  V00 B 126      65.183  15.113  39.571  1.00  0.00           H  
ATOM   2157  H2  V00 B 126      64.397  16.439  40.049  1.00  0.00           H  
ATOM   2158  H3  V00 B 126      63.531  15.333  39.155  1.00  0.00           H  
ATOM   2159  H4  V00 B 126      62.971  14.787  41.623  1.00  0.00           H  
ATOM   2160  H5  V00 B 126      64.740  14.705  41.889  1.00  0.00           H  
ATOM   2161  H6  V00 B 126      62.863  12.751  42.428  1.00  0.00           H  
ATOM   2162  H7  V00 B 126      62.616  11.587  41.209  1.00  0.00           H  
ATOM   2163  H8  V00 B 126      65.197  11.220  41.506  1.00  0.00           H  
ATOM   2164  H9  V00 B 126      65.062  12.130  43.009  1.00  0.00           H  
ATOM   2165  H10 V00 B 126      64.119  10.589  42.755  1.00  0.00           H  
ATOM   2166  C1  V00 B 127      56.904  28.362  34.630  1.00  0.00           C  
ATOM   2167  C2  V00 B 127      57.210  26.942  34.243  1.00  0.00           C  
ATOM   2168  O1  V00 B 127      58.684  26.804  34.113  1.00  0.00           O  
ATOM   2169  C3  V00 B 127      58.969  25.681  33.202  1.00  0.00           C  
ATOM   2170  C4  V00 B 127      60.498  25.494  33.139  1.00  0.00           C  
ATOM   2171  H1  V00 B 127      55.848  28.440  34.896  1.00  0.00           H  
ATOM   2172  H2  V00 B 127      57.023  29.016  33.766  1.00  0.00           H  
ATOM   2173  H3  V00 B 127      57.501  28.721  35.549  1.00  0.00           H  
ATOM   2174  H4  V00 B 127      56.634  26.627  33.360  1.00  0.00           H  
ATOM   2175  H5  V00 B 127      56.845  26.392  35.090  1.00  0.00           H  
ATOM   2176  H6  V00 B 127      58.556  24.702  33.571  1.00  0.00           H  
ATOM   2177  H7  V00 B 127      58.532  25.987  32.196  1.00  0.00           H  
ATOM   2178  H8  V00 B 127      61.058  26.335  32.813  1.00  0.00           H  
ATOM   2179  H9  V00 B 127      60.841  25.310  34.194  1.00  0.00           H  
ATOM   2180  H10 V00 B 127      60.706  24.629  32.416  1.00  0.00           H  
ATOM   2181  C1  V00 B 128      78.384  51.149  91.305  1.00  0.00           C  
ATOM   2182  C2  V00 B 128      77.405  50.098  91.776  1.00  0.00           C  
ATOM   2183  O1  V00 B 128      77.679  49.645  93.133  1.00  0.00           O  
ATOM   2184  C3  V00 B 128      76.929  48.595  93.735  1.00  0.00           C  
ATOM   2185  C4  V00 B 128      77.147  47.266  93.099  1.00  0.00           C  
ATOM   2186  H1  V00 B 128      79.412  50.736  91.529  1.00  0.00           H  
ATOM   2187  H2  V00 B 128      78.268  52.136  91.800  1.00  0.00           H  
ATOM   2188  H3  V00 B 128      78.230  51.265  90.253  1.00  0.00           H  
ATOM   2189  H4  V00 B 128      77.425  49.280  91.060  1.00  0.00           H  
ATOM   2190  H5  V00 B 128      76.386  50.595  91.790  1.00  0.00           H  
ATOM   2191  H6  V00 B 128      77.301  48.561  94.766  1.00  0.00           H  
ATOM   2192  H7  V00 B 128      75.863  48.843  93.641  1.00  0.00           H  
ATOM   2193  H8  V00 B 128      76.949  47.368  92.018  1.00  0.00           H  
ATOM   2194  H9  V00 B 128      78.101  46.896  93.353  1.00  0.00           H  
ATOM   2195  H10 V00 B 128      76.378  46.524  93.455  1.00  0.00           H  
ATOM   2196  C1  V00 B 129      79.112  96.152  38.071  1.00  0.00           C  
ATOM   2197  C2  V00 B 129      80.049  97.364  38.209  1.00  0.00           C  
ATOM   2198  O1  V00 B 129      79.611  98.046  39.375  1.00  0.00           O  
ATOM   2199  C3  V00 B 129      79.135  99.381  39.009  1.00  0.00           C  
ATOM   2200  C4  V00 B 129      77.919  99.804  39.856  1.00  0.00           C  
ATOM   2201  H1  V00 B 129      78.055  96.475  38.043  1.00  0.00           H  
ATOM   2202  H2  V00 B 129      79.244  95.495  38.959  1.00  0.00           H  
ATOM   2203  H3  V00 B 129      79.267  95.579  37.137  1.00  0.00           H  
ATOM   2204  H4  V00 B 129      80.046  97.891  37.271  1.00  0.00           H  
ATOM   2205  H5  V00 B 129      81.077  97.028  38.446  1.00  0.00           H  
ATOM   2206  H6  V00 B 129      79.949 100.142  39.043  1.00  0.00           H  
ATOM   2207  H7  V00 B 129      78.708  99.300  37.986  1.00  0.00           H  
ATOM   2208  H8  V00 B 129      77.294  98.903  39.780  1.00  0.00           H  
ATOM   2209  H9  V00 B 129      78.108 100.034  40.899  1.00  0.00           H  
ATOM   2210  H10 V00 B 129      77.456 100.654  39.333  1.00  0.00           H  
ATOM   2211  C1  V00 B 130      26.595  12.739  20.957  1.00  0.00           C  
ATOM   2212  C2  V00 B 130      26.970  11.251  20.533  1.00  0.00           C  
ATOM   2213  O1  V00 B 130      26.231  10.810  19.381  1.00  0.00           O  
ATOM   2214  C3  V00 B 130      26.227   9.401  19.009  1.00  0.00           C  
ATOM   2215  C4  V00 B 130      25.198   9.120  17.988  1.00  0.00           C  
ATOM   2216  H1  V00 B 130      27.010  12.966  21.957  1.00  0.00           H  
ATOM   2217  H2  V00 B 130      25.531  12.818  21.051  1.00  0.00           H  
ATOM   2218  H3  V00 B 130      27.007  13.458  20.244  1.00  0.00           H  
ATOM   2219  H4  V00 B 130      26.766  10.582  21.419  1.00  0.00           H  
ATOM   2220  H5  V00 B 130      28.035  11.096  20.339  1.00  0.00           H  
ATOM   2221  H6  V00 B 130      27.172   9.158  18.491  1.00  0.00           H  
ATOM   2222  H7  V00 B 130      26.032   8.697  19.853  1.00  0.00           H  
ATOM   2223  H8  V00 B 130      25.379   9.771  17.145  1.00  0.00           H  
ATOM   2224  H9  V00 B 130      25.225   8.139  17.650  1.00  0.00           H  
ATOM   2225  H10 V00 B 130      24.206   9.360  18.272  1.00  0.00           H  
ATOM   2226  C1  V00 B 131      71.644  26.351  45.199  1.00  0.00           C  
ATOM   2227  C2  V00 B 131      71.625  27.862  45.444  1.00  0.00           C  
ATOM   2228  O1  V00 B 131      70.258  28.326  45.413  1.00  0.00           O  
ATOM   2229  C3  V00 B 131      70.129  29.712  45.738  1.00  0.00           C  
ATOM   2230  C4  V00 B 131      69.262  29.635  47.010  1.00  0.00           C  
ATOM   2231  H1  V00 B 131      72.576  25.803  45.237  1.00  0.00           H  
ATOM   2232  H2  V00 B 131      71.299  26.241  44.127  1.00  0.00           H  
ATOM   2233  H3  V00 B 131      70.840  25.881  45.784  1.00  0.00           H  
ATOM   2234  H4  V00 B 131      72.250  28.453  44.672  1.00  0.00           H  
ATOM   2235  H5  V00 B 131      71.947  28.027  46.477  1.00  0.00           H  
ATOM   2236  H6  V00 B 131      71.027  30.203  45.988  1.00  0.00           H  
ATOM   2237  H7  V00 B 131      69.514  30.284  45.000  1.00  0.00           H  
ATOM   2238  H8  V00 B 131      69.725  29.003  47.700  1.00  0.00           H  
ATOM   2239  H9  V00 B 131      69.142  30.642  47.378  1.00  0.00           H  
ATOM   2240  H10 V00 B 131      68.247  29.266  46.755  1.00  0.00           H  
ATOM   2241  C1  V00 B 132       8.515  45.111   1.536  1.00  0.00           C  
ATOM   2242  C2  V00 B 132       7.729  46.396   1.661  1.00  0.00           C  
ATOM   2243  O1  V00 B 132       6.595  46.401   0.739  1.00  0.00           O  
ATOM   2244  C3  V00 B 132       5.591  45.450   0.849  1.00  0.00           C  
ATOM   2245  C4  V00 B 132       4.912  45.147  -0.495  1.00  0.00           C  
ATOM   2246  H1  V00 B 132       8.352  44.430   2.388  1.00  0.00           H  
ATOM   2247  H2  V00 B 132       9.581  45.397   1.474  1.00  0.00           H  
ATOM   2248  H3  V00 B 132       8.408  44.573   0.587  1.00  0.00           H  
ATOM   2249  H4  V00 B 132       8.398  47.271   1.505  1.00  0.00           H  
ATOM   2250  H5  V00 B 132       7.322  46.528   2.622  1.00  0.00           H  
ATOM   2251  H6  V00 B 132       5.939  44.489   1.259  1.00  0.00           H  
ATOM   2252  H7  V00 B 132       4.879  45.843   1.603  1.00  0.00           H  
ATOM   2253  H8  V00 B 132       4.714  46.072  -0.998  1.00  0.00           H  
ATOM   2254  H9  V00 B 132       5.583  44.523  -1.113  1.00  0.00           H  
ATOM   2255  H10 V00 B 132       3.917  44.710  -0.320  1.00  0.00           H  
ATOM   2256  C1  V00 B 133      25.144  46.989   6.927  1.00  0.00           C  
ATOM   2257  C2  V00 B 133      24.289  48.265   7.043  1.00  0.00           C  
ATOM   2258  O1  V00 B 133      25.135  49.241   6.475  1.00  0.00           O  
ATOM   2259  C3  V00 B 133      25.467  50.239   7.372  1.00  0.00           C  
ATOM   2260  C4  V00 B 133      25.996  51.451   6.637  1.00  0.00           C  
ATOM   2261  H1  V00 B 133      25.904  46.931   7.706  1.00  0.00           H  
ATOM   2262  H2  V00 B 133      25.648  46.948   5.933  1.00  0.00           H  
ATOM   2263  H3  V00 B 133      24.460  46.151   7.133  1.00  0.00           H  
ATOM   2264  H4  V00 B 133      23.811  48.388   8.072  1.00  0.00           H  
ATOM   2265  H5  V00 B 133      23.416  48.176   6.345  1.00  0.00           H  
ATOM   2266  H6  V00 B 133      24.618  50.600   7.809  1.00  0.00           H  
ATOM   2267  H7  V00 B 133      26.069  49.991   8.213  1.00  0.00           H  
ATOM   2268  H8  V00 B 133      27.006  51.240   6.209  1.00  0.00           H  
ATOM   2269  H9  V00 B 133      25.252  51.742   5.933  1.00  0.00           H  
ATOM   2270  H10 V00 B 133      26.190  52.286   7.347  1.00  0.00           H  
ATOM   2271  C1  V00 B 134     100.474  56.650  19.596  1.00  0.00           C  
ATOM   2272  C2  V00 B 134      99.047  56.914  20.109  1.00  0.00           C  
ATOM   2273  O1  V00 B 134      99.073  56.520  21.481  1.00  0.00           O  
ATOM   2274  C3  V00 B 134      97.889  55.773  21.869  1.00  0.00           C  
ATOM   2275  C4  V00 B 134      98.450  54.366  22.187  1.00  0.00           C  
ATOM   2276  H1  V00 B 134     100.529  55.525  19.429  1.00  0.00           H  
ATOM   2277  H2  V00 B 134     101.294  57.016  20.223  1.00  0.00           H  
ATOM   2278  H3  V00 B 134     100.591  57.093  18.596  1.00  0.00           H  
ATOM   2279  H4  V00 B 134      98.218  56.416  19.507  1.00  0.00           H  
ATOM   2280  H5  V00 B 134      98.762  57.958  19.997  1.00  0.00           H  
ATOM   2281  H6  V00 B 134      97.559  56.215  22.808  1.00  0.00           H  
ATOM   2282  H7  V00 B 134      97.156  55.845  21.093  1.00  0.00           H  
ATOM   2283  H8  V00 B 134      97.682  53.771  22.638  1.00  0.00           H  
ATOM   2284  H9  V00 B 134      98.927  53.850  21.352  1.00  0.00           H  
ATOM   2285  H10 V00 B 134      99.226  54.448  22.959  1.00  0.00           H  
ATOM   2286  C1  V00 B 135      70.798  22.203  88.155  1.00  0.00           C  
ATOM   2287  C2  V00 B 135      70.819  21.254  89.429  1.00  0.00           C  
ATOM   2288  O1  V00 B 135      72.110  21.164  90.036  1.00  0.00           O  
ATOM   2289  C3  V00 B 135      72.117  20.479  91.291  1.00  0.00           C  
ATOM   2290  C4  V00 B 135      73.532  20.399  91.814  1.00  0.00           C  
ATOM   2291  H1  V00 B 135      71.256  21.699  87.341  1.00  0.00           H  
ATOM   2292  H2  V00 B 135      71.350  23.126  88.353  1.00  0.00           H  
ATOM   2293  H3  V00 B 135      69.764  22.383  87.980  1.00  0.00           H  
ATOM   2294  H4  V00 B 135      70.360  20.293  89.155  1.00  0.00           H  
ATOM   2295  H5  V00 B 135      70.215  21.794  90.217  1.00  0.00           H  
ATOM   2296  H6  V00 B 135      71.517  20.978  92.048  1.00  0.00           H  
ATOM   2297  H7  V00 B 135      71.658  19.474  91.227  1.00  0.00           H  
ATOM   2298  H8  V00 B 135      74.104  19.691  91.217  1.00  0.00           H  
ATOM   2299  H9  V00 B 135      74.022  21.343  91.629  1.00  0.00           H  
ATOM   2300  H10 V00 B 135      73.488  20.036  92.904  1.00  0.00           H  
ATOM   2301  C1  V00 B 136      85.782  83.621  13.469  1.00  0.00           C  
ATOM   2302  C2  V00 B 136      85.588  82.142  13.554  1.00  0.00           C  
ATOM   2303  O1  V00 B 136      84.767  81.921  14.739  1.00  0.00           O  
ATOM   2304  C3  V00 B 136      83.522  81.196  14.528  1.00  0.00           C  
ATOM   2305  C4  V00 B 136      83.199  80.316  15.691  1.00  0.00           C  
ATOM   2306  H1  V00 B 136      86.539  83.985  14.147  1.00  0.00           H  
ATOM   2307  H2  V00 B 136      84.863  84.229  13.623  1.00  0.00           H  
ATOM   2308  H3  V00 B 136      86.108  83.956  12.477  1.00  0.00           H  
ATOM   2309  H4  V00 B 136      86.604  81.621  13.577  1.00  0.00           H  
ATOM   2310  H5  V00 B 136      85.089  81.810  12.657  1.00  0.00           H  
ATOM   2311  H6  V00 B 136      82.663  81.832  14.437  1.00  0.00           H  
ATOM   2312  H7  V00 B 136      83.579  80.498  13.684  1.00  0.00           H  
ATOM   2313  H8  V00 B 136      83.129  80.983  16.563  1.00  0.00           H  
ATOM   2314  H9  V00 B 136      82.286  79.763  15.498  1.00  0.00           H  
ATOM   2315  H10 V00 B 136      83.871  79.494  15.814  1.00  0.00           H  
ATOM   2316  C1  V00 B 137      17.056  66.379  64.342  1.00  0.00           C  
ATOM   2317  C2  V00 B 137      17.256  65.561  65.616  1.00  0.00           C  
ATOM   2318  O1  V00 B 137      17.254  66.563  66.650  1.00  0.00           O  
ATOM   2319  C3  V00 B 137      16.988  66.183  67.990  1.00  0.00           C  
ATOM   2320  C4  V00 B 137      18.222  65.553  68.629  1.00  0.00           C  
ATOM   2321  H1  V00 B 137      16.044  66.808  64.530  1.00  0.00           H  
ATOM   2322  H2  V00 B 137      17.039  65.744  63.462  1.00  0.00           H  
ATOM   2323  H3  V00 B 137      17.886  67.143  64.242  1.00  0.00           H  
ATOM   2324  H4  V00 B 137      18.178  64.960  65.565  1.00  0.00           H  
ATOM   2325  H5  V00 B 137      16.453  64.866  65.821  1.00  0.00           H  
ATOM   2326  H6  V00 B 137      16.670  67.006  68.619  1.00  0.00           H  
ATOM   2327  H7  V00 B 137      16.232  65.431  67.975  1.00  0.00           H  
ATOM   2328  H8  V00 B 137      18.112  65.408  69.691  1.00  0.00           H  
ATOM   2329  H9  V00 B 137      18.179  64.549  68.249  1.00  0.00           H  
ATOM   2330  H10 V00 B 137      19.168  66.071  68.320  1.00  0.00           H  
ATOM   2331  C1  V00 B 138      40.502  48.146  94.257  1.00  0.00           C  
ATOM   2332  C2  V00 B 138      40.543  47.035  95.295  1.00  0.00           C  
ATOM   2333  O1  V00 B 138      39.934  47.417  96.522  1.00  0.00           O  
ATOM   2334  C3  V00 B 138      38.512  47.359  96.484  1.00  0.00           C  
ATOM   2335  C4  V00 B 138      38.124  47.555  97.914  1.00  0.00           C  
ATOM   2336  H1  V00 B 138      41.082  49.025  94.584  1.00  0.00           H  
ATOM   2337  H2  V00 B 138      39.468  48.503  94.193  1.00  0.00           H  
ATOM   2338  H3  V00 B 138      40.834  47.823  93.234  1.00  0.00           H  
ATOM   2339  H4  V00 B 138      41.583  46.779  95.413  1.00  0.00           H  
ATOM   2340  H5  V00 B 138      39.983  46.087  94.979  1.00  0.00           H  
ATOM   2341  H6  V00 B 138      38.099  48.227  95.881  1.00  0.00           H  
ATOM   2342  H7  V00 B 138      38.127  46.397  96.247  1.00  0.00           H  
ATOM   2343  H8  V00 B 138      38.183  48.632  98.181  1.00  0.00           H  
ATOM   2344  H9  V00 B 138      37.074  47.378  98.043  1.00  0.00           H  
ATOM   2345  H10 V00 B 138      38.772  46.943  98.510  1.00  0.00           H  
ATOM   2346  C1  V00 B 139      41.097  82.830  43.236  1.00  0.00           C  
ATOM   2347  C2  V00 B 139      42.038  81.715  43.519  1.00  0.00           C  
ATOM   2348  O1  V00 B 139      43.372  82.004  43.245  1.00  0.00           O  
ATOM   2349  C3  V00 B 139      44.114  82.370  44.374  1.00  0.00           C  
ATOM   2350  C4  V00 B 139      45.231  83.429  43.952  1.00  0.00           C  
ATOM   2351  H1  V00 B 139      40.930  82.943  42.146  1.00  0.00           H  
ATOM   2352  H2  V00 B 139      41.564  83.758  43.670  1.00  0.00           H  
ATOM   2353  H3  V00 B 139      40.115  82.582  43.623  1.00  0.00           H  
ATOM   2354  H4  V00 B 139      41.814  80.838  42.888  1.00  0.00           H  
ATOM   2355  H5  V00 B 139      41.975  81.429  44.577  1.00  0.00           H  
ATOM   2356  H6  V00 B 139      43.526  82.847  45.182  1.00  0.00           H  
ATOM   2357  H7  V00 B 139      44.536  81.514  44.823  1.00  0.00           H  
ATOM   2358  H8  V00 B 139      45.667  83.249  43.011  1.00  0.00           H  
ATOM   2359  H9  V00 B 139      44.737  84.340  43.878  1.00  0.00           H  
ATOM   2360  H10 V00 B 139      45.996  83.472  44.656  1.00  0.00           H  
ATOM   2361  C1  V00 B 140      59.407  13.739  36.575  1.00  0.00           C  
ATOM   2362  C2  V00 B 140      59.237  15.115  35.800  1.00  0.00           C  
ATOM   2363  O1  V00 B 140      57.946  15.609  36.031  1.00  0.00           O  
ATOM   2364  C3  V00 B 140      56.976  15.245  35.121  1.00  0.00           C  
ATOM   2365  C4  V00 B 140      55.631  15.614  35.764  1.00  0.00           C  
ATOM   2366  H1  V00 B 140      58.601  13.096  36.265  1.00  0.00           H  
ATOM   2367  H2  V00 B 140      59.220  13.909  37.649  1.00  0.00           H  
ATOM   2368  H3  V00 B 140      60.442  13.339  36.500  1.00  0.00           H  
ATOM   2369  H4  V00 B 140      59.444  15.013  34.702  1.00  0.00           H  
ATOM   2370  H5  V00 B 140      59.895  15.834  36.317  1.00  0.00           H  
ATOM   2371  H6  V00 B 140      57.162  15.841  34.258  1.00  0.00           H  
ATOM   2372  H7  V00 B 140      56.994  14.196  35.024  1.00  0.00           H  
ATOM   2373  H8  V00 B 140      55.530  15.164  36.719  1.00  0.00           H  
ATOM   2374  H9  V00 B 140      55.649  16.739  35.927  1.00  0.00           H  
ATOM   2375  H10 V00 B 140      54.782  15.337  35.113  1.00  0.00           H  
ATOM   2376  C1  V00 B 141      18.507  -0.367  69.443  1.00  0.00           C  
ATOM   2377  C2  V00 B 141      17.745   0.279  70.546  1.00  0.00           C  
ATOM   2378  O1  V00 B 141      18.473   1.347  71.022  1.00  0.00           O  
ATOM   2379  C3  V00 B 141      17.837   1.854  72.150  1.00  0.00           C  
ATOM   2380  C4  V00 B 141      18.804   2.799  72.904  1.00  0.00           C  
ATOM   2381  H1  V00 B 141      17.835  -1.086  69.024  1.00  0.00           H  
ATOM   2382  H2  V00 B 141      19.378  -0.891  69.857  1.00  0.00           H  
ATOM   2383  H3  V00 B 141      18.769   0.390  68.702  1.00  0.00           H  
ATOM   2384  H4  V00 B 141      17.578  -0.398  71.395  1.00  0.00           H  
ATOM   2385  H5  V00 B 141      16.801   0.682  70.090  1.00  0.00           H  
ATOM   2386  H6  V00 B 141      16.862   2.339  71.953  1.00  0.00           H  
ATOM   2387  H7  V00 B 141      17.708   1.002  72.783  1.00  0.00           H  
ATOM   2388  H8  V00 B 141      18.369   3.227  73.828  1.00  0.00           H  
ATOM   2389  H9  V00 B 141      19.593   2.175  73.167  1.00  0.00           H  
ATOM   2390  H10 V00 B 141      19.112   3.635  72.270  1.00  0.00           H  
ATOM   2391  C1  V00 B 142      24.901   4.860  51.136  1.00  0.00           C  
ATOM   2392  C2  V00 B 142      23.688   4.303  50.402  1.00  0.00           C  
ATOM   2393  O1  V00 B 142      23.084   5.378  49.666  1.00  0.00           O  
ATOM   2394  C3  V00 B 142      22.151   4.788  48.775  1.00  0.00           C  
ATOM   2395  C4  V00 B 142      21.308   5.931  48.245  1.00  0.00           C  
ATOM   2396  H1  V00 B 142      24.534   5.525  51.926  1.00  0.00           H  
ATOM   2397  H2  V00 B 142      25.605   5.427  50.492  1.00  0.00           H  
ATOM   2398  H3  V00 B 142      25.589   4.095  51.642  1.00  0.00           H  
ATOM   2399  H4  V00 B 142      22.967   3.916  51.116  1.00  0.00           H  
ATOM   2400  H5  V00 B 142      24.033   3.436  49.783  1.00  0.00           H  
ATOM   2401  H6  V00 B 142      22.713   4.225  48.077  1.00  0.00           H  
ATOM   2402  H7  V00 B 142      21.391   4.159  49.287  1.00  0.00           H  
ATOM   2403  H8  V00 B 142      21.863   6.782  48.138  1.00  0.00           H  
ATOM   2404  H9  V00 B 142      20.809   5.682  47.319  1.00  0.00           H  
ATOM   2405  H10 V00 B 142      20.443   6.169  48.851  1.00  0.00           H  
ATOM   2406  C1  V00 B 143      60.640  81.465   1.164  1.00  0.00           C  
ATOM   2407  C2  V00 B 143      59.956  80.184   1.491  1.00  0.00           C  
ATOM   2408  O1  V00 B 143      60.124  79.239   0.422  1.00  0.00           O  
ATOM   2409  C3  V00 B 143      59.459  78.007   0.659  1.00  0.00           C  
ATOM   2410  C4  V00 B 143      59.930  77.096  -0.484  1.00  0.00           C  
ATOM   2411  H1  V00 B 143      60.279  81.847   0.260  1.00  0.00           H  
ATOM   2412  H2  V00 B 143      61.700  81.225   1.202  1.00  0.00           H  
ATOM   2413  H3  V00 B 143      60.400  82.199   1.896  1.00  0.00           H  
ATOM   2414  H4  V00 B 143      58.892  80.321   1.604  1.00  0.00           H  
ATOM   2415  H5  V00 B 143      60.281  79.858   2.511  1.00  0.00           H  
ATOM   2416  H6  V00 B 143      59.692  77.616   1.652  1.00  0.00           H  
ATOM   2417  H7  V00 B 143      58.355  78.103   0.721  1.00  0.00           H  
ATOM   2418  H8  V00 B 143      61.033  76.973  -0.321  1.00  0.00           H  
ATOM   2419  H9  V00 B 143      59.313  76.216  -0.414  1.00  0.00           H  
ATOM   2420  H10 V00 B 143      59.698  77.639  -1.421  1.00  0.00           H  
ATOM   2421  C1  V00 B 144      86.753  75.638  42.396  1.00  0.00           C  
ATOM   2422  C2  V00 B 144      87.179  76.968  41.844  1.00  0.00           C  
ATOM   2423  O1  V00 B 144      88.415  76.831  41.025  1.00  0.00           O  
ATOM   2424  C3  V00 B 144      88.100  76.951  39.588  1.00  0.00           C  
ATOM   2425  C4  V00 B 144      88.700  78.160  38.919  1.00  0.00           C  
ATOM   2426  H1  V00 B 144      87.540  75.039  42.624  1.00  0.00           H  
ATOM   2427  H2  V00 B 144      86.202  74.954  41.698  1.00  0.00           H  
ATOM   2428  H3  V00 B 144      86.325  75.747  43.376  1.00  0.00           H  
ATOM   2429  H4  V00 B 144      87.358  77.592  42.746  1.00  0.00           H  
ATOM   2430  H5  V00 B 144      86.355  77.315  41.257  1.00  0.00           H  
ATOM   2431  H6  V00 B 144      88.532  76.065  39.133  1.00  0.00           H  
ATOM   2432  H7  V00 B 144      87.026  76.903  39.315  1.00  0.00           H  
ATOM   2433  H8  V00 B 144      88.249  79.135  39.211  1.00  0.00           H  
ATOM   2434  H9  V00 B 144      89.812  78.171  39.109  1.00  0.00           H  
ATOM   2435  H10 V00 B 144      88.660  77.995  37.822  1.00  0.00           H  
ATOM   2436  C1  V00 B 145       5.472  37.965  91.703  1.00  0.00           C  
ATOM   2437  C2  V00 B 145       5.270  38.370  93.140  1.00  0.00           C  
ATOM   2438  O1  V00 B 145       4.444  39.556  93.257  1.00  0.00           O  
ATOM   2439  C3  V00 B 145       4.336  39.914  94.613  1.00  0.00           C  
ATOM   2440  C4  V00 B 145       3.811  41.343  94.887  1.00  0.00           C  
ATOM   2441  H1  V00 B 145       5.934  38.820  91.164  1.00  0.00           H  
ATOM   2442  H2  V00 B 145       4.521  37.582  91.238  1.00  0.00           H  
ATOM   2443  H3  V00 B 145       6.176  37.164  91.830  1.00  0.00           H  
ATOM   2444  H4  V00 B 145       6.263  38.372  93.555  1.00  0.00           H  
ATOM   2445  H5  V00 B 145       4.772  37.581  93.625  1.00  0.00           H  
ATOM   2446  H6  V00 B 145       3.783  39.162  95.191  1.00  0.00           H  
ATOM   2447  H7  V00 B 145       5.344  39.825  95.034  1.00  0.00           H  
ATOM   2448  H8  V00 B 145       4.065  41.664  95.874  1.00  0.00           H  
ATOM   2449  H9  V00 B 145       4.249  42.017  94.168  1.00  0.00           H  
ATOM   2450  H10 V00 B 145       2.730  41.350  94.925  1.00  0.00           H  
ATOM   2451  C1  V00 B 146      36.020   1.626  36.038  1.00  0.00           C  
ATOM   2452  C2  V00 B 146      35.263   0.533  36.814  1.00  0.00           C  
ATOM   2453  O1  V00 B 146      35.926   0.400  38.066  1.00  0.00           O  
ATOM   2454  C3  V00 B 146      35.377  -0.579  38.943  1.00  0.00           C  
ATOM   2455  C4  V00 B 146      36.578  -1.215  39.704  1.00  0.00           C  
ATOM   2456  H1  V00 B 146      36.962   1.448  35.634  1.00  0.00           H  
ATOM   2457  H2  V00 B 146      36.068   2.480  36.710  1.00  0.00           H  
ATOM   2458  H3  V00 B 146      35.467   1.862  35.133  1.00  0.00           H  
ATOM   2459  H4  V00 B 146      35.309  -0.428  36.292  1.00  0.00           H  
ATOM   2460  H5  V00 B 146      34.241   0.863  36.976  1.00  0.00           H  
ATOM   2461  H6  V00 B 146      34.634  -0.189  39.625  1.00  0.00           H  
ATOM   2462  H7  V00 B 146      34.929  -1.403  38.384  1.00  0.00           H  
ATOM   2463  H8  V00 B 146      37.331  -1.599  38.941  1.00  0.00           H  
ATOM   2464  H9  V00 B 146      36.937  -0.392  40.356  1.00  0.00           H  
ATOM   2465  H10 V00 B 146      36.248  -2.026  40.406  1.00  0.00           H  
ATOM   2466  C1  V00 B 147      24.021  59.212   9.919  1.00  0.00           C  
ATOM   2467  C2  V00 B 147      23.407  59.382   8.551  1.00  0.00           C  
ATOM   2468  O1  V00 B 147      23.169  60.773   8.399  1.00  0.00           O  
ATOM   2469  C3  V00 B 147      22.834  61.246   7.109  1.00  0.00           C  
ATOM   2470  C4  V00 B 147      23.368  62.674   6.879  1.00  0.00           C  
ATOM   2471  H1  V00 B 147      24.422  58.204  10.073  1.00  0.00           H  
ATOM   2472  H2  V00 B 147      23.171  59.166  10.623  1.00  0.00           H  
ATOM   2473  H3  V00 B 147      24.796  60.021  10.053  1.00  0.00           H  
ATOM   2474  H4  V00 B 147      22.491  58.858   8.434  1.00  0.00           H  
ATOM   2475  H5  V00 B 147      24.064  59.023   7.726  1.00  0.00           H  
ATOM   2476  H6  V00 B 147      23.224  60.646   6.276  1.00  0.00           H  
ATOM   2477  H7  V00 B 147      21.705  61.182   7.012  1.00  0.00           H  
ATOM   2478  H8  V00 B 147      23.210  63.299   7.747  1.00  0.00           H  
ATOM   2479  H9  V00 B 147      24.371  62.615   6.372  1.00  0.00           H  
ATOM   2480  H10 V00 B 147      22.811  63.168   6.126  1.00  0.00           H  
ATOM   2481  C1  V00 B 148      53.891  30.495  90.835  1.00  0.00           C  
ATOM   2482  C2  V00 B 148      55.084  31.383  90.622  1.00  0.00           C  
ATOM   2483  O1  V00 B 148      55.546  31.234  89.335  1.00  0.00           O  
ATOM   2484  C3  V00 B 148      56.712  31.992  89.111  1.00  0.00           C  
ATOM   2485  C4  V00 B 148      57.124  31.858  87.598  1.00  0.00           C  
ATOM   2486  H1  V00 B 148      54.165  29.466  90.723  1.00  0.00           H  
ATOM   2487  H2  V00 B 148      53.129  30.761  90.109  1.00  0.00           H  
ATOM   2488  H3  V00 B 148      53.629  30.865  91.849  1.00  0.00           H  
ATOM   2489  H4  V00 B 148      55.937  31.248  91.288  1.00  0.00           H  
ATOM   2490  H5  V00 B 148      54.786  32.380  90.785  1.00  0.00           H  
ATOM   2491  H6  V00 B 148      56.589  33.051  89.327  1.00  0.00           H  
ATOM   2492  H7  V00 B 148      57.562  31.715  89.679  1.00  0.00           H  
ATOM   2493  H8  V00 B 148      58.130  32.090  87.545  1.00  0.00           H  
ATOM   2494  H9  V00 B 148      57.007  30.811  87.205  1.00  0.00           H  
ATOM   2495  H10 V00 B 148      56.437  32.483  87.025  1.00  0.00           H  
ATOM   2496  C1  V00 B 149       0.877  94.225  93.293  1.00  0.00           C  
ATOM   2497  C2  V00 B 149       1.463  95.489  93.859  1.00  0.00           C  
ATOM   2498  O1  V00 B 149       2.239  95.115  94.986  1.00  0.00           O  
ATOM   2499  C3  V00 B 149       3.658  94.799  94.799  1.00  0.00           C  
ATOM   2500  C4  V00 B 149       4.407  95.976  94.185  1.00  0.00           C  
ATOM   2501  H1  V00 B 149       0.174  93.749  94.035  1.00  0.00           H  
ATOM   2502  H2  V00 B 149       1.596  93.423  93.016  1.00  0.00           H  
ATOM   2503  H3  V00 B 149       0.300  94.468  92.330  1.00  0.00           H  
ATOM   2504  H4  V00 B 149       0.624  96.118  94.169  1.00  0.00           H  
ATOM   2505  H5  V00 B 149       2.065  96.007  93.023  1.00  0.00           H  
ATOM   2506  H6  V00 B 149       4.131  94.592  95.846  1.00  0.00           H  
ATOM   2507  H7  V00 B 149       3.796  93.786  94.257  1.00  0.00           H  
ATOM   2508  H8  V00 B 149       4.281  96.916  94.723  1.00  0.00           H  
ATOM   2509  H9  V00 B 149       5.446  95.613  94.129  1.00  0.00           H  
ATOM   2510  H10 V00 B 149       3.997  96.214  93.206  1.00  0.00           H  
ATOM   2511  C1  V00 B 150      43.910   3.380  67.769  1.00  0.00           C  
ATOM   2512  C2  V00 B 150      44.915   2.574  67.005  1.00  0.00           C  
ATOM   2513  O1  V00 B 150      44.266   1.598  66.177  1.00  0.00           O  
ATOM   2514  C3  V00 B 150      45.069   1.043  65.090  1.00  0.00           C  
ATOM   2515  C4  V00 B 150      46.007   0.018  65.586  1.00  0.00           C  
ATOM   2516  H1  V00 B 150      43.064   3.630  67.071  1.00  0.00           H  
ATOM   2517  H2  V00 B 150      44.252   4.202  68.376  1.00  0.00           H  
ATOM   2518  H3  V00 B 150      43.372   2.678  68.417  1.00  0.00           H  
ATOM   2519  H4  V00 B 150      45.725   2.088  67.585  1.00  0.00           H  
ATOM   2520  H5  V00 B 150      45.418   3.234  66.239  1.00  0.00           H  
ATOM   2521  H6  V00 B 150      44.440   0.537  64.339  1.00  0.00           H  
ATOM   2522  H7  V00 B 150      45.594   1.768  64.545  1.00  0.00           H  
ATOM   2523  H8  V00 B 150      47.000   0.530  65.819  1.00  0.00           H  
ATOM   2524  H9  V00 B 150      45.504  -0.616  66.340  1.00  0.00           H  
ATOM   2525  H10 V00 B 150      46.403  -0.571  64.737  1.00  0.00           H  
ATOM   2526  C1  V00 B 151      55.111   4.683  43.334  1.00  0.00           C  
ATOM   2527  C2  V00 B 151      56.134   3.589  43.467  1.00  0.00           C  
ATOM   2528  O1  V00 B 151      57.314   4.129  44.018  1.00  0.00           O  
ATOM   2529  C3  V00 B 151      58.605   3.703  43.459  1.00  0.00           C  
ATOM   2530  C4  V00 B 151      58.895   2.188  43.711  1.00  0.00           C  
ATOM   2531  H1  V00 B 151      55.696   5.516  42.803  1.00  0.00           H  
ATOM   2532  H2  V00 B 151      54.908   4.958  44.363  1.00  0.00           H  
ATOM   2533  H3  V00 B 151      54.191   4.391  42.815  1.00  0.00           H  
ATOM   2534  H4  V00 B 151      56.353   3.114  42.456  1.00  0.00           H  
ATOM   2535  H5  V00 B 151      55.761   2.804  44.080  1.00  0.00           H  
ATOM   2536  H6  V00 B 151      58.773   3.963  42.410  1.00  0.00           H  
ATOM   2537  H7  V00 B 151      59.381   4.310  44.026  1.00  0.00           H  
ATOM   2538  H8  V00 B 151      58.553   1.973  44.680  1.00  0.00           H  
ATOM   2539  H9  V00 B 151      58.368   1.512  43.078  1.00  0.00           H  
ATOM   2540  H10 V00 B 151      59.945   1.924  43.774  1.00  0.00           H  
ATOM   2541  C1  V00 B 152      82.780  40.433  19.164  1.00  0.00           C  
ATOM   2542  C2  V00 B 152      83.103  41.041  20.557  1.00  0.00           C  
ATOM   2543  O1  V00 B 152      82.070  40.722  21.492  1.00  0.00           O  
ATOM   2544  C3  V00 B 152      82.017  41.673  22.541  1.00  0.00           C  
ATOM   2545  C4  V00 B 152      80.749  41.464  23.368  1.00  0.00           C  
ATOM   2546  H1  V00 B 152      83.734  40.511  18.609  1.00  0.00           H  
ATOM   2547  H2  V00 B 152      82.098  41.044  18.614  1.00  0.00           H  
ATOM   2548  H3  V00 B 152      82.676  39.355  19.240  1.00  0.00           H  
ATOM   2549  H4  V00 B 152      83.201  42.122  20.429  1.00  0.00           H  
ATOM   2550  H5  V00 B 152      84.042  40.715  20.888  1.00  0.00           H  
ATOM   2551  H6  V00 B 152      82.944  41.679  23.103  1.00  0.00           H  
ATOM   2552  H7  V00 B 152      81.974  42.726  22.135  1.00  0.00           H  
ATOM   2553  H8  V00 B 152      80.714  40.529  23.912  1.00  0.00           H  
ATOM   2554  H9  V00 B 152      80.568  42.335  23.965  1.00  0.00           H  
ATOM   2555  H10 V00 B 152      79.913  41.334  22.693  1.00  0.00           H  
ATOM   2556  C1  V00 B 153      39.249   3.307  85.414  1.00  0.00           C  
ATOM   2557  C2  V00 B 153      38.901   4.806  85.334  1.00  0.00           C  
ATOM   2558  O1  V00 B 153      39.537   5.505  84.271  1.00  0.00           O  
ATOM   2559  C3  V00 B 153      39.122   5.166  82.997  1.00  0.00           C  
ATOM   2560  C4  V00 B 153      37.828   6.012  82.597  1.00  0.00           C  
ATOM   2561  H1  V00 B 153      40.342   3.243  85.603  1.00  0.00           H  
ATOM   2562  H2  V00 B 153      39.146   2.701  84.504  1.00  0.00           H  
ATOM   2563  H3  V00 B 153      38.737   2.815  86.258  1.00  0.00           H  
ATOM   2564  H4  V00 B 153      39.361   5.300  86.227  1.00  0.00           H  
ATOM   2565  H5  V00 B 153      37.829   4.951  85.460  1.00  0.00           H  
ATOM   2566  H6  V00 B 153      39.891   5.414  82.295  1.00  0.00           H  
ATOM   2567  H7  V00 B 153      39.025   4.078  82.775  1.00  0.00           H  
ATOM   2568  H8  V00 B 153      37.036   5.482  83.173  1.00  0.00           H  
ATOM   2569  H9  V00 B 153      37.910   7.085  82.809  1.00  0.00           H  
ATOM   2570  H10 V00 B 153      37.659   6.082  81.502  1.00  0.00           H  
ATOM   2571  C1  V00 B 154      28.465  31.957  71.412  1.00  0.00           C  
ATOM   2572  C2  V00 B 154      30.011  31.654  71.436  1.00  0.00           C  
ATOM   2573  O1  V00 B 154      30.677  32.326  70.334  1.00  0.00           O  
ATOM   2574  C3  V00 B 154      30.987  33.657  70.571  1.00  0.00           C  
ATOM   2575  C4  V00 B 154      32.218  34.144  69.744  1.00  0.00           C  
ATOM   2576  H1  V00 B 154      28.379  33.017  71.520  1.00  0.00           H  
ATOM   2577  H2  V00 B 154      27.839  31.518  72.222  1.00  0.00           H  
ATOM   2578  H3  V00 B 154      28.049  31.612  70.459  1.00  0.00           H  
ATOM   2579  H4  V00 B 154      30.218  30.571  71.439  1.00  0.00           H  
ATOM   2580  H5  V00 B 154      30.365  32.047  72.403  1.00  0.00           H  
ATOM   2581  H6  V00 B 154      30.058  34.308  70.355  1.00  0.00           H  
ATOM   2582  H7  V00 B 154      31.164  33.730  71.606  1.00  0.00           H  
ATOM   2583  H8  V00 B 154      31.855  34.287  68.738  1.00  0.00           H  
ATOM   2584  H9  V00 B 154      32.648  35.062  70.190  1.00  0.00           H  
ATOM   2585  H10 V00 B 154      33.087  33.463  69.765  1.00  0.00           H  
ATOM   2586  C1  V00 B 155      61.289  17.508  66.762  1.00  0.00           C  
ATOM   2587  C2  V00 B 155      61.719  17.420  68.191  1.00  0.00           C  
ATOM   2588  O1  V00 B 155      62.986  16.703  68.236  1.00  0.00           O  
ATOM   2589  C3  V00 B 155      63.412  16.534  69.568  1.00  0.00           C  
ATOM   2590  C4  V00 B 155      64.438  17.581  69.885  1.00  0.00           C  
ATOM   2591  H1  V00 B 155      61.165  16.440  66.358  1.00  0.00           H  
ATOM   2592  H2  V00 B 155      62.121  18.001  66.147  1.00  0.00           H  
ATOM   2593  H3  V00 B 155      60.331  18.071  66.572  1.00  0.00           H  
ATOM   2594  H4  V00 B 155      60.976  16.819  68.747  1.00  0.00           H  
ATOM   2595  H5  V00 B 155      61.839  18.483  68.561  1.00  0.00           H  
ATOM   2596  H6  V00 B 155      62.618  16.554  70.360  1.00  0.00           H  
ATOM   2597  H7  V00 B 155      63.938  15.603  69.652  1.00  0.00           H  
ATOM   2598  H8  V00 B 155      63.923  18.555  70.031  1.00  0.00           H  
ATOM   2599  H9  V00 B 155      64.940  17.414  70.779  1.00  0.00           H  
ATOM   2600  H10 V00 B 155      65.135  17.672  69.043  1.00  0.00           H  
ATOM   2601  C1  V00 B 156      20.544  84.856  27.126  1.00  0.00           C  
ATOM   2602  C2  V00 B 156      21.571  83.943  27.835  1.00  0.00           C  
ATOM   2603  O1  V00 B 156      22.228  83.284  26.659  1.00  0.00           O  
ATOM   2604  C3  V00 B 156      22.735  82.013  26.988  1.00  0.00           C  
ATOM   2605  C4  V00 B 156      23.104  81.321  25.723  1.00  0.00           C  
ATOM   2606  H1  V00 B 156      19.838  84.386  26.449  1.00  0.00           H  
ATOM   2607  H2  V00 B 156      21.147  85.624  26.629  1.00  0.00           H  
ATOM   2608  H3  V00 B 156      19.907  85.224  27.860  1.00  0.00           H  
ATOM   2609  H4  V00 B 156      21.038  83.170  28.364  1.00  0.00           H  
ATOM   2610  H5  V00 B 156      22.258  84.512  28.467  1.00  0.00           H  
ATOM   2611  H6  V00 B 156      23.552  82.106  27.714  1.00  0.00           H  
ATOM   2612  H7  V00 B 156      21.971  81.369  27.354  1.00  0.00           H  
ATOM   2613  H8  V00 B 156      23.797  81.932  25.160  1.00  0.00           H  
ATOM   2614  H9  V00 B 156      23.488  80.323  26.006  1.00  0.00           H  
ATOM   2615  H10 V00 B 156      22.183  81.327  25.100  1.00  0.00           H  
ATOM   2616  C1  V00 B 157      13.869  95.593  43.044  1.00  0.00           C  
ATOM   2617  C2  V00 B 157      15.035  96.449  42.518  1.00  0.00           C  
ATOM   2618  O1  V00 B 157      14.864  97.718  43.092  1.00  0.00           O  
ATOM   2619  C3  V00 B 157      15.946  98.662  43.044  1.00  0.00           C  
ATOM   2620  C4  V00 B 157      15.258  99.984  43.168  1.00  0.00           C  
ATOM   2621  H1  V00 B 157      12.904  96.138  43.021  1.00  0.00           H  
ATOM   2622  H2  V00 B 157      14.045  95.290  44.066  1.00  0.00           H  
ATOM   2623  H3  V00 B 157      13.889  94.689  42.493  1.00  0.00           H  
ATOM   2624  H4  V00 B 157      14.913  96.577  41.451  1.00  0.00           H  
ATOM   2625  H5  V00 B 157      16.050  96.008  42.700  1.00  0.00           H  
ATOM   2626  H6  V00 B 157      16.743  98.604  43.775  1.00  0.00           H  
ATOM   2627  H7  V00 B 157      16.331  98.484  42.003  1.00  0.00           H  
ATOM   2628  H8  V00 B 157      14.427 100.018  42.512  1.00  0.00           H  
ATOM   2629  H9  V00 B 157      14.925 100.039  44.198  1.00  0.00           H  
ATOM   2630  H10 V00 B 157      15.893 100.877  42.900  1.00  0.00           H  
ATOM   2631  C1  V00 B 158      77.126  55.860  73.964  1.00  0.00           C  
ATOM   2632  C2  V00 B 158      77.658  56.689  72.804  1.00  0.00           C  
ATOM   2633  O1  V00 B 158      78.289  55.994  71.735  1.00  0.00           O  
ATOM   2634  C3  V00 B 158      77.471  55.478  70.715  1.00  0.00           C  
ATOM   2635  C4  V00 B 158      77.270  56.518  69.705  1.00  0.00           C  
ATOM   2636  H1  V00 B 158      77.288  56.311  74.943  1.00  0.00           H  
ATOM   2637  H2  V00 B 158      77.537  54.911  73.992  1.00  0.00           H  
ATOM   2638  H3  V00 B 158      76.092  55.763  73.798  1.00  0.00           H  
ATOM   2639  H4  V00 B 158      78.406  57.352  73.217  1.00  0.00           H  
ATOM   2640  H5  V00 B 158      76.854  57.369  72.451  1.00  0.00           H  
ATOM   2641  H6  V00 B 158      77.959  54.534  70.272  1.00  0.00           H  
ATOM   2642  H7  V00 B 158      76.482  55.139  71.090  1.00  0.00           H  
ATOM   2643  H8  V00 B 158      76.734  57.385  70.105  1.00  0.00           H  
ATOM   2644  H9  V00 B 158      78.255  56.765  69.331  1.00  0.00           H  
ATOM   2645  H10 V00 B 158      76.610  56.137  68.852  1.00  0.00           H  
ATOM   2646  C1  V00 B 159      52.708  42.559   4.206  1.00  0.00           C  
ATOM   2647  C2  V00 B 159      51.233  42.762   4.070  1.00  0.00           C  
ATOM   2648  O1  V00 B 159      50.770  42.392   2.778  1.00  0.00           O  
ATOM   2649  C3  V00 B 159      49.426  42.745   2.546  1.00  0.00           C  
ATOM   2650  C4  V00 B 159      48.938  41.868   1.373  1.00  0.00           C  
ATOM   2651  H1  V00 B 159      53.202  43.420   3.813  1.00  0.00           H  
ATOM   2652  H2  V00 B 159      52.950  41.673   3.656  1.00  0.00           H  
ATOM   2653  H3  V00 B 159      52.983  42.431   5.330  1.00  0.00           H  
ATOM   2654  H4  V00 B 159      51.049  43.761   4.309  1.00  0.00           H  
ATOM   2655  H5  V00 B 159      50.710  42.100   4.759  1.00  0.00           H  
ATOM   2656  H6  V00 B 159      48.853  42.456   3.461  1.00  0.00           H  
ATOM   2657  H7  V00 B 159      49.399  43.819   2.321  1.00  0.00           H  
ATOM   2658  H8  V00 B 159      49.617  41.907   0.514  1.00  0.00           H  
ATOM   2659  H9  V00 B 159      48.979  40.794   1.646  1.00  0.00           H  
ATOM   2660  H10 V00 B 159      47.861  42.167   1.156  1.00  0.00           H  
ATOM   2661  C1  V00 B 160      12.795  23.003  37.134  1.00  0.00           C  
ATOM   2662  C2  V00 B 160      12.770  22.433  35.692  1.00  0.00           C  
ATOM   2663  O1  V00 B 160      11.539  22.844  35.062  1.00  0.00           O  
ATOM   2664  C3  V00 B 160      11.431  22.850  33.623  1.00  0.00           C  
ATOM   2665  C4  V00 B 160      11.722  24.272  33.178  1.00  0.00           C  
ATOM   2666  H1  V00 B 160      11.958  22.633  37.671  1.00  0.00           H  
ATOM   2667  H2  V00 B 160      12.825  24.099  37.112  1.00  0.00           H  
ATOM   2668  H3  V00 B 160      13.694  22.737  37.626  1.00  0.00           H  
ATOM   2669  H4  V00 B 160      12.988  21.361  35.708  1.00  0.00           H  
ATOM   2670  H5  V00 B 160      13.676  22.873  35.217  1.00  0.00           H  
ATOM   2671  H6  V00 B 160      12.263  22.230  33.173  1.00  0.00           H  
ATOM   2672  H7  V00 B 160      10.477  22.528  33.259  1.00  0.00           H  
ATOM   2673  H8  V00 B 160      12.019  24.204  32.116  1.00  0.00           H  
ATOM   2674  H9  V00 B 160      10.830  24.880  33.308  1.00  0.00           H  
ATOM   2675  H10 V00 B 160      12.556  24.673  33.759  1.00  0.00           H  
ATOM   2676  C1  V00 B 161      15.358  46.740   1.491  1.00  0.00           C  
ATOM   2677  C2  V00 B 161      16.588  47.478   1.799  1.00  0.00           C  
ATOM   2678  O1  V00 B 161      17.685  46.570   1.530  1.00  0.00           O  
ATOM   2679  C3  V00 B 161      18.985  47.059   1.805  1.00  0.00           C  
ATOM   2680  C4  V00 B 161      19.523  47.861   0.640  1.00  0.00           C  
ATOM   2681  H1  V00 B 161      14.475  47.393   1.597  1.00  0.00           H  
ATOM   2682  H2  V00 B 161      15.333  45.858   2.153  1.00  0.00           H  
ATOM   2683  H3  V00 B 161      15.473  46.292   0.588  1.00  0.00           H  
ATOM   2684  H4  V00 B 161      16.551  47.861   2.831  1.00  0.00           H  
ATOM   2685  H5  V00 B 161      16.609  48.321   1.100  1.00  0.00           H  
ATOM   2686  H6  V00 B 161      18.943  47.754   2.655  1.00  0.00           H  
ATOM   2687  H7  V00 B 161      19.649  46.235   2.091  1.00  0.00           H  
ATOM   2688  H8  V00 B 161      20.464  48.221   0.934  1.00  0.00           H  
ATOM   2689  H9  V00 B 161      19.595  47.269  -0.301  1.00  0.00           H  
ATOM   2690  H10 V00 B 161      18.944  48.806   0.500  1.00  0.00           H  
ATOM   2691  C1  V00 B 162       8.138  72.487  92.118  1.00  0.00           C  
ATOM   2692  C2  V00 B 162       7.390  73.630  91.371  1.00  0.00           C  
ATOM   2693  O1  V00 B 162       6.373  73.180  90.473  1.00  0.00           O  
ATOM   2694  C3  V00 B 162       5.648  74.328  89.869  1.00  0.00           C  
ATOM   2695  C4  V00 B 162       4.927  73.955  88.511  1.00  0.00           C  
ATOM   2696  H1  V00 B 162       8.533  71.781  91.400  1.00  0.00           H  
ATOM   2697  H2  V00 B 162       7.388  71.990  92.805  1.00  0.00           H  
ATOM   2698  H3  V00 B 162       8.913  73.042  92.662  1.00  0.00           H  
ATOM   2699  H4  V00 B 162       8.138  74.175  90.818  1.00  0.00           H  
ATOM   2700  H5  V00 B 162       6.838  74.232  92.097  1.00  0.00           H  
ATOM   2701  H6  V00 B 162       4.955  74.651  90.565  1.00  0.00           H  
ATOM   2702  H7  V00 B 162       6.243  75.178  89.701  1.00  0.00           H  
ATOM   2703  H8  V00 B 162       4.333  74.863  88.122  1.00  0.00           H  
ATOM   2704  H9  V00 B 162       5.689  73.823  87.814  1.00  0.00           H  
ATOM   2705  H10 V00 B 162       4.260  73.139  88.693  1.00  0.00           H  
ATOM   2706  C1  V00 B 163      44.681  -0.295  55.476  1.00  0.00           C  
ATOM   2707  C2  V00 B 163      43.535   0.653  55.855  1.00  0.00           C  
ATOM   2708  O1  V00 B 163      43.224   1.536  54.766  1.00  0.00           O  
ATOM   2709  C3  V00 B 163      42.151   2.497  55.089  1.00  0.00           C  
ATOM   2710  C4  V00 B 163      41.668   3.317  53.901  1.00  0.00           C  
ATOM   2711  H1  V00 B 163      44.848  -1.061  56.281  1.00  0.00           H  
ATOM   2712  H2  V00 B 163      45.589   0.285  55.421  1.00  0.00           H  
ATOM   2713  H3  V00 B 163      44.490  -0.807  54.506  1.00  0.00           H  
ATOM   2714  H4  V00 B 163      43.930   1.307  56.644  1.00  0.00           H  
ATOM   2715  H5  V00 B 163      42.728   0.089  56.300  1.00  0.00           H  
ATOM   2716  H6  V00 B 163      41.237   2.004  55.495  1.00  0.00           H  
ATOM   2717  H7  V00 B 163      42.414   3.164  55.869  1.00  0.00           H  
ATOM   2718  H8  V00 B 163      40.933   2.796  53.307  1.00  0.00           H  
ATOM   2719  H9  V00 B 163      41.320   4.247  54.283  1.00  0.00           H  
ATOM   2720  H10 V00 B 163      42.497   3.437  53.203  1.00  0.00           H  
ATOM   2721  C1  V00 B 164      86.967  58.954  25.726  1.00  0.00           C  
ATOM   2722  C2  V00 B 164      88.101  59.228  24.859  1.00  0.00           C  
ATOM   2723  O1  V00 B 164      89.069  58.191  24.913  1.00  0.00           O  
ATOM   2724  C3  V00 B 164      90.219  58.472  24.142  1.00  0.00           C  
ATOM   2725  C4  V00 B 164      91.140  57.253  24.294  1.00  0.00           C  
ATOM   2726  H1  V00 B 164      87.369  58.731  26.730  1.00  0.00           H  
ATOM   2727  H2  V00 B 164      86.390  58.078  25.409  1.00  0.00           H  
ATOM   2728  H3  V00 B 164      86.309  59.844  25.862  1.00  0.00           H  
ATOM   2729  H4  V00 B 164      88.569  60.138  25.254  1.00  0.00           H  
ATOM   2730  H5  V00 B 164      87.786  59.402  23.797  1.00  0.00           H  
ATOM   2731  H6  V00 B 164      90.013  58.648  23.142  1.00  0.00           H  
ATOM   2732  H7  V00 B 164      90.769  59.303  24.605  1.00  0.00           H  
ATOM   2733  H8  V00 B 164      90.622  56.367  23.963  1.00  0.00           H  
ATOM   2734  H9  V00 B 164      91.959  57.394  23.571  1.00  0.00           H  
ATOM   2735  H10 V00 B 164      91.512  57.064  25.289  1.00  0.00           H  
ATOM   2736  C1  V00 B 165      65.259  73.657   2.485  1.00  0.00           C  
ATOM   2737  C2  V00 B 165      64.068  73.324   3.348  1.00  0.00           C  
ATOM   2738  O1  V00 B 165      63.670  71.936   3.144  1.00  0.00           O  
ATOM   2739  C3  V00 B 165      64.626  71.046   3.753  1.00  0.00           C  
ATOM   2740  C4  V00 B 165      64.025  69.621   3.771  1.00  0.00           C  
ATOM   2741  H1  V00 B 165      64.832  73.778   1.494  1.00  0.00           H  
ATOM   2742  H2  V00 B 165      66.084  72.934   2.532  1.00  0.00           H  
ATOM   2743  H3  V00 B 165      65.522  74.699   2.788  1.00  0.00           H  
ATOM   2744  H4  V00 B 165      63.233  73.981   3.028  1.00  0.00           H  
ATOM   2745  H5  V00 B 165      64.185  73.438   4.408  1.00  0.00           H  
ATOM   2746  H6  V00 B 165      65.490  70.922   3.075  1.00  0.00           H  
ATOM   2747  H7  V00 B 165      64.939  71.348   4.783  1.00  0.00           H  
ATOM   2748  H8  V00 B 165      63.973  69.230   2.766  1.00  0.00           H  
ATOM   2749  H9  V00 B 165      64.684  69.065   4.398  1.00  0.00           H  
ATOM   2750  H10 V00 B 165      62.998  69.609   4.206  1.00  0.00           H  
ATOM   2751  C1  V00 B 166      36.216   8.136   9.793  1.00  0.00           C  
ATOM   2752  C2  V00 B 166      36.034   9.275   8.904  1.00  0.00           C  
ATOM   2753  O1  V00 B 166      37.280  10.006   8.948  1.00  0.00           O  
ATOM   2754  C3  V00 B 166      37.377  10.960   7.969  1.00  0.00           C  
ATOM   2755  C4  V00 B 166      38.152  12.179   8.562  1.00  0.00           C  
ATOM   2756  H1  V00 B 166      37.201   7.729   9.743  1.00  0.00           H  
ATOM   2757  H2  V00 B 166      35.498   7.293   9.555  1.00  0.00           H  
ATOM   2758  H3  V00 B 166      36.221   8.380  10.769  1.00  0.00           H  
ATOM   2759  H4  V00 B 166      35.201  10.000   9.123  1.00  0.00           H  
ATOM   2760  H5  V00 B 166      35.907   8.877   7.861  1.00  0.00           H  
ATOM   2761  H6  V00 B 166      37.926  10.503   7.123  1.00  0.00           H  
ATOM   2762  H7  V00 B 166      36.412  11.217   7.482  1.00  0.00           H  
ATOM   2763  H8  V00 B 166      37.790  12.564   9.516  1.00  0.00           H  
ATOM   2764  H9  V00 B 166      39.113  11.786   8.697  1.00  0.00           H  
ATOM   2765  H10 V00 B 166      38.186  12.948   7.844  1.00  0.00           H  
ATOM   2766  C1  V00 B 167      49.010   5.710   2.653  1.00  0.00           C  
ATOM   2767  C2  V00 B 167      48.626   4.169   2.461  1.00  0.00           C  
ATOM   2768  O1  V00 B 167      49.591   3.371   3.101  1.00  0.00           O  
ATOM   2769  C3  V00 B 167      49.475   1.998   2.803  1.00  0.00           C  
ATOM   2770  C4  V00 B 167      50.156   1.663   1.488  1.00  0.00           C  
ATOM   2771  H1  V00 B 167      48.270   6.293   2.190  1.00  0.00           H  
ATOM   2772  H2  V00 B 167      49.910   5.916   2.098  1.00  0.00           H  
ATOM   2773  H3  V00 B 167      49.013   5.962   3.695  1.00  0.00           H  
ATOM   2774  H4  V00 B 167      48.574   3.997   1.380  1.00  0.00           H  
ATOM   2775  H5  V00 B 167      47.593   4.013   2.886  1.00  0.00           H  
ATOM   2776  H6  V00 B 167      50.009   1.374   3.515  1.00  0.00           H  
ATOM   2777  H7  V00 B 167      48.411   1.628   2.768  1.00  0.00           H  
ATOM   2778  H8  V00 B 167      50.141   0.544   1.539  1.00  0.00           H  
ATOM   2779  H9  V00 B 167      49.710   2.000   0.501  1.00  0.00           H  
ATOM   2780  H10 V00 B 167      51.080   2.124   1.343  1.00  0.00           H  
ATOM   2781  C1  V00 B 168      27.254  80.755  16.624  1.00  0.00           C  
ATOM   2782  C2  V00 B 168      25.937  81.519  16.421  1.00  0.00           C  
ATOM   2783  O1  V00 B 168      25.408  81.052  15.208  1.00  0.00           O  
ATOM   2784  C3  V00 B 168      23.940  80.991  15.137  1.00  0.00           C  
ATOM   2785  C4  V00 B 168      23.366  80.717  13.768  1.00  0.00           C  
ATOM   2786  H1  V00 B 168      27.708  80.890  17.605  1.00  0.00           H  
ATOM   2787  H2  V00 B 168      27.973  81.000  15.824  1.00  0.00           H  
ATOM   2788  H3  V00 B 168      27.003  79.717  16.515  1.00  0.00           H  
ATOM   2789  H4  V00 B 168      26.243  82.552  16.410  1.00  0.00           H  
ATOM   2790  H5  V00 B 168      25.242  81.387  17.288  1.00  0.00           H  
ATOM   2791  H6  V00 B 168      23.629  80.174  15.786  1.00  0.00           H  
ATOM   2792  H7  V00 B 168      23.566  81.926  15.409  1.00  0.00           H  
ATOM   2793  H8  V00 B 168      23.616  81.497  13.049  1.00  0.00           H  
ATOM   2794  H9  V00 B 168      23.767  79.723  13.497  1.00  0.00           H  
ATOM   2795  H10 V00 B 168      22.315  80.509  13.780  1.00  0.00           H  
ATOM   2796  C1  V00 B 169      18.444  49.756  63.622  1.00  0.00           C  
ATOM   2797  C2  V00 B 169      19.955  49.749  63.675  1.00  0.00           C  
ATOM   2798  O1  V00 B 169      20.396  50.867  62.925  1.00  0.00           O  
ATOM   2799  C3  V00 B 169      21.709  50.883  62.345  1.00  0.00           C  
ATOM   2800  C4  V00 B 169      21.573  51.635  61.007  1.00  0.00           C  
ATOM   2801  H1  V00 B 169      18.005  48.949  64.250  1.00  0.00           H  
ATOM   2802  H2  V00 B 169      18.162  49.641  62.592  1.00  0.00           H  
ATOM   2803  H3  V00 B 169      18.161  50.715  64.104  1.00  0.00           H  
ATOM   2804  H4  V00 B 169      20.319  48.829  63.227  1.00  0.00           H  
ATOM   2805  H5  V00 B 169      20.266  49.951  64.708  1.00  0.00           H  
ATOM   2806  H6  V00 B 169      22.404  51.340  63.053  1.00  0.00           H  
ATOM   2807  H7  V00 B 169      22.090  49.891  62.178  1.00  0.00           H  
ATOM   2808  H8  V00 B 169      22.586  51.662  60.635  1.00  0.00           H  
ATOM   2809  H9  V00 B 169      21.080  51.001  60.219  1.00  0.00           H  
ATOM   2810  H10 V00 B 169      21.146  52.625  61.087  1.00  0.00           H  
ATOM   2811  C1  V00 B 170      14.527  39.938  86.140  1.00  0.00           C  
ATOM   2812  C2  V00 B 170      14.816  39.493  84.747  1.00  0.00           C  
ATOM   2813  O1  V00 B 170      13.593  39.275  83.975  1.00  0.00           O  
ATOM   2814  C3  V00 B 170      13.909  38.831  82.637  1.00  0.00           C  
ATOM   2815  C4  V00 B 170      14.490  39.941  81.764  1.00  0.00           C  
ATOM   2816  H1  V00 B 170      15.443  40.055  86.696  1.00  0.00           H  
ATOM   2817  H2  V00 B 170      13.909  39.168  86.662  1.00  0.00           H  
ATOM   2818  H3  V00 B 170      14.059  40.902  86.192  1.00  0.00           H  
ATOM   2819  H4  V00 B 170      15.346  38.510  84.686  1.00  0.00           H  
ATOM   2820  H5  V00 B 170      15.525  40.254  84.306  1.00  0.00           H  
ATOM   2821  H6  V00 B 170      14.633  38.028  82.726  1.00  0.00           H  
ATOM   2822  H7  V00 B 170      13.033  38.385  82.143  1.00  0.00           H  
ATOM   2823  H8  V00 B 170      15.311  40.452  82.285  1.00  0.00           H  
ATOM   2824  H9  V00 B 170      14.934  39.454  80.889  1.00  0.00           H  
ATOM   2825  H10 V00 B 170      13.678  40.610  81.480  1.00  0.00           H  
ATOM   2826  C1  V00 B 171      39.915  76.864  18.528  1.00  0.00           C  
ATOM   2827  C2  V00 B 171      39.892  75.336  18.371  1.00  0.00           C  
ATOM   2828  O1  V00 B 171      38.673  75.008  17.811  1.00  0.00           O  
ATOM   2829  C3  V00 B 171      38.368  73.610  17.708  1.00  0.00           C  
ATOM   2830  C4  V00 B 171      37.617  73.222  19.002  1.00  0.00           C  
ATOM   2831  H1  V00 B 171      40.891  77.212  18.836  1.00  0.00           H  
ATOM   2832  H2  V00 B 171      39.201  77.086  19.367  1.00  0.00           H  
ATOM   2833  H3  V00 B 171      39.487  77.325  17.647  1.00  0.00           H  
ATOM   2834  H4  V00 B 171      40.117  74.913  19.346  1.00  0.00           H  
ATOM   2835  H5  V00 B 171      40.672  74.982  17.746  1.00  0.00           H  
ATOM   2836  H6  V00 B 171      37.768  73.424  16.867  1.00  0.00           H  
ATOM   2837  H7  V00 B 171      39.283  72.943  17.586  1.00  0.00           H  
ATOM   2838  H8  V00 B 171      37.415  72.135  18.809  1.00  0.00           H  
ATOM   2839  H9  V00 B 171      38.311  73.372  19.874  1.00  0.00           H  
ATOM   2840  H10 V00 B 171      36.672  73.763  19.132  1.00  0.00           H  
ATOM   2841  C1  V00 B 172       0.694  87.484  55.502  1.00  0.00           C  
ATOM   2842  C2  V00 B 172       2.003  88.278  55.399  1.00  0.00           C  
ATOM   2843  O1  V00 B 172       1.794  89.455  54.675  1.00  0.00           O  
ATOM   2844  C3  V00 B 172       2.876  90.371  54.846  1.00  0.00           C  
ATOM   2845  C4  V00 B 172       2.723  91.335  53.649  1.00  0.00           C  
ATOM   2846  H1  V00 B 172       0.947  86.598  56.063  1.00  0.00           H  
ATOM   2847  H2  V00 B 172       0.273  87.211  54.507  1.00  0.00           H  
ATOM   2848  H3  V00 B 172      -0.067  87.996  56.021  1.00  0.00           H  
ATOM   2849  H4  V00 B 172       2.868  87.664  55.037  1.00  0.00           H  
ATOM   2850  H5  V00 B 172       2.333  88.375  56.375  1.00  0.00           H  
ATOM   2851  H6  V00 B 172       2.757  90.851  55.833  1.00  0.00           H  
ATOM   2852  H7  V00 B 172       3.853  89.885  54.730  1.00  0.00           H  
ATOM   2853  H8  V00 B 172       2.979  90.790  52.770  1.00  0.00           H  
ATOM   2854  H9  V00 B 172       1.643  91.577  53.698  1.00  0.00           H  
ATOM   2855  H10 V00 B 172       3.434  92.211  53.651  1.00  0.00           H  
ATOM   2856  C1  V00 B 173      83.824  56.400  53.174  1.00  0.00           C  
ATOM   2857  C2  V00 B 173      85.213  56.443  52.694  1.00  0.00           C  
ATOM   2858  O1  V00 B 173      85.359  57.465  51.678  1.00  0.00           O  
ATOM   2859  C3  V00 B 173      86.571  57.349  50.917  1.00  0.00           C  
ATOM   2860  C4  V00 B 173      86.549  58.558  49.921  1.00  0.00           C  
ATOM   2861  H1  V00 B 173      83.128  55.992  52.419  1.00  0.00           H  
ATOM   2862  H2  V00 B 173      83.503  57.412  53.493  1.00  0.00           H  
ATOM   2863  H3  V00 B 173      83.791  55.628  53.974  1.00  0.00           H  
ATOM   2864  H4  V00 B 173      85.491  55.502  52.181  1.00  0.00           H  
ATOM   2865  H5  V00 B 173      85.909  56.614  53.543  1.00  0.00           H  
ATOM   2866  H6  V00 B 173      87.439  57.265  51.519  1.00  0.00           H  
ATOM   2867  H7  V00 B 173      86.517  56.438  50.343  1.00  0.00           H  
ATOM   2868  H8  V00 B 173      87.033  59.432  50.404  1.00  0.00           H  
ATOM   2869  H9  V00 B 173      87.072  58.343  48.990  1.00  0.00           H  
ATOM   2870  H10 V00 B 173      85.552  58.810  49.715  1.00  0.00           H  
ATOM   2871  C1  V00 B 174      95.099  68.565  22.904  1.00  0.00           C  
ATOM   2872  C2  V00 B 174      96.506  67.953  23.064  1.00  0.00           C  
ATOM   2873  O1  V00 B 174      97.183  68.717  24.114  1.00  0.00           O  
ATOM   2874  C3  V00 B 174      98.564  68.515  24.103  1.00  0.00           C  
ATOM   2875  C4  V00 B 174      99.168  69.317  25.295  1.00  0.00           C  
ATOM   2876  H1  V00 B 174      95.234  69.526  22.434  1.00  0.00           H  
ATOM   2877  H2  V00 B 174      94.543  68.531  23.856  1.00  0.00           H  
ATOM   2878  H3  V00 B 174      94.490  67.920  22.281  1.00  0.00           H  
ATOM   2879  H4  V00 B 174      96.971  68.130  22.054  1.00  0.00           H  
ATOM   2880  H5  V00 B 174      96.486  66.902  23.237  1.00  0.00           H  
ATOM   2881  H6  V00 B 174      98.849  67.426  24.257  1.00  0.00           H  
ATOM   2882  H7  V00 B 174      98.958  68.849  23.149  1.00  0.00           H  
ATOM   2883  H8  V00 B 174     100.274  69.437  25.055  1.00  0.00           H  
ATOM   2884  H9  V00 B 174      98.875  70.358  25.378  1.00  0.00           H  
ATOM   2885  H10 V00 B 174      99.170  68.719  26.221  1.00  0.00           H  
ATOM   2886  C1  V00 B 175      64.681  42.112  11.333  1.00  0.00           C  
ATOM   2887  C2  V00 B 175      64.842  42.495   9.851  1.00  0.00           C  
ATOM   2888  O1  V00 B 175      66.228  42.589   9.610  1.00  0.00           O  
ATOM   2889  C3  V00 B 175      66.598  43.422   8.475  1.00  0.00           C  
ATOM   2890  C4  V00 B 175      68.140  43.263   8.182  1.00  0.00           C  
ATOM   2891  H1  V00 B 175      63.565  42.141  11.623  1.00  0.00           H  
ATOM   2892  H2  V00 B 175      65.305  42.734  11.996  1.00  0.00           H  
ATOM   2893  H3  V00 B 175      65.072  41.093  11.453  1.00  0.00           H  
ATOM   2894  H4  V00 B 175      64.320  43.455   9.696  1.00  0.00           H  
ATOM   2895  H5  V00 B 175      64.445  41.730   9.253  1.00  0.00           H  
ATOM   2896  H6  V00 B 175      66.103  43.025   7.577  1.00  0.00           H  
ATOM   2897  H7  V00 B 175      66.316  44.430   8.662  1.00  0.00           H  
ATOM   2898  H8  V00 B 175      68.826  43.376   9.047  1.00  0.00           H  
ATOM   2899  H9  V00 B 175      68.269  42.352   7.579  1.00  0.00           H  
ATOM   2900  H10 V00 B 175      68.497  44.018   7.496  1.00  0.00           H  
ATOM   2901  C1  V00 B 176      97.372  68.898  97.727  1.00  0.00           C  
ATOM   2902  C2  V00 B 176      98.663  68.416  97.048  1.00  0.00           C  
ATOM   2903  O1  V00 B 176      98.470  68.580  95.631  1.00  0.00           O  
ATOM   2904  C3  V00 B 176      98.643  69.824  95.025  1.00  0.00           C  
ATOM   2905  C4  V00 B 176      97.503  70.042  94.058  1.00  0.00           C  
ATOM   2906  H1  V00 B 176      97.538  69.205  98.744  1.00  0.00           H  
ATOM   2907  H2  V00 B 176      96.577  68.101  97.727  1.00  0.00           H  
ATOM   2908  H3  V00 B 176      97.000  69.753  97.114  1.00  0.00           H  
ATOM   2909  H4  V00 B 176      98.791  67.343  97.135  1.00  0.00           H  
ATOM   2910  H5  V00 B 176      99.562  68.899  97.463  1.00  0.00           H  
ATOM   2911  H6  V00 B 176      98.522  70.624  95.759  1.00  0.00           H  
ATOM   2912  H7  V00 B 176      99.540  69.873  94.382  1.00  0.00           H  
ATOM   2913  H8  V00 B 176      96.556  70.032  94.515  1.00  0.00           H  
ATOM   2914  H9  V00 B 176      97.678  70.974  93.479  1.00  0.00           H  
ATOM   2915  H10 V00 B 176      97.558  69.158  93.419  1.00  0.00           H  
ATOM   2916  C1  V00 B 177       3.424  48.452  49.824  1.00  0.00           C  
ATOM   2917  C2  V00 B 177       4.153  49.760  49.858  1.00  0.00           C  
ATOM   2918  O1  V00 B 177       4.634  50.163  48.568  1.00  0.00           O  
ATOM   2919  C3  V00 B 177       5.837  50.931  48.648  1.00  0.00           C  
ATOM   2920  C4  V00 B 177       6.145  51.306  47.155  1.00  0.00           C  
ATOM   2921  H1  V00 B 177       2.924  48.305  50.778  1.00  0.00           H  
ATOM   2922  H2  V00 B 177       4.230  47.766  49.626  1.00  0.00           H  
ATOM   2923  H3  V00 B 177       2.630  48.248  49.075  1.00  0.00           H  
ATOM   2924  H4  V00 B 177       4.847  49.686  50.665  1.00  0.00           H  
ATOM   2925  H5  V00 B 177       3.514  50.567  50.028  1.00  0.00           H  
ATOM   2926  H6  V00 B 177       5.759  51.834  49.185  1.00  0.00           H  
ATOM   2927  H7  V00 B 177       6.586  50.303  49.113  1.00  0.00           H  
ATOM   2928  H8  V00 B 177       5.398  52.117  46.924  1.00  0.00           H  
ATOM   2929  H9  V00 B 177       7.113  51.754  47.063  1.00  0.00           H  
ATOM   2930  H10 V00 B 177       6.157  50.512  46.499  1.00  0.00           H  
ATOM   2931  C1  V00 B 178      42.526  41.196  22.237  1.00  0.00           C  
ATOM   2932  C2  V00 B 178      42.375  40.990  23.720  1.00  0.00           C  
ATOM   2933  O1  V00 B 178      43.675  41.141  24.262  1.00  0.00           O  
ATOM   2934  C3  V00 B 178      43.647  41.090  25.689  1.00  0.00           C  
ATOM   2935  C4  V00 B 178      44.949  41.543  26.391  1.00  0.00           C  
ATOM   2936  H1  V00 B 178      43.195  40.515  21.864  1.00  0.00           H  
ATOM   2937  H2  V00 B 178      42.752  42.272  22.029  1.00  0.00           H  
ATOM   2938  H3  V00 B 178      41.572  40.989  21.736  1.00  0.00           H  
ATOM   2939  H4  V00 B 178      42.007  39.971  23.900  1.00  0.00           H  
ATOM   2940  H5  V00 B 178      41.739  41.763  24.171  1.00  0.00           H  
ATOM   2941  H6  V00 B 178      42.890  41.732  26.054  1.00  0.00           H  
ATOM   2942  H7  V00 B 178      43.349  40.086  26.020  1.00  0.00           H  
ATOM   2943  H8  V00 B 178      45.660  40.767  26.687  1.00  0.00           H  
ATOM   2944  H9  V00 B 178      45.424  42.358  25.859  1.00  0.00           H  
ATOM   2945  H10 V00 B 178      44.617  41.931  27.260  1.00  0.00           H  
ATOM   2946  C1  V00 B 179      76.493  29.916  54.870  1.00  0.00           C  
ATOM   2947  C2  V00 B 179      77.654  30.048  53.883  1.00  0.00           C  
ATOM   2948  O1  V00 B 179      78.726  30.690  54.471  1.00  0.00           O  
ATOM   2949  C3  V00 B 179      79.820  30.706  53.535  1.00  0.00           C  
ATOM   2950  C4  V00 B 179      81.089  30.744  54.311  1.00  0.00           C  
ATOM   2951  H1  V00 B 179      76.714  29.075  55.560  1.00  0.00           H  
ATOM   2952  H2  V00 B 179      75.582  29.694  54.311  1.00  0.00           H  
ATOM   2953  H3  V00 B 179      76.279  30.818  55.492  1.00  0.00           H  
ATOM   2954  H4  V00 B 179      77.339  30.628  53.059  1.00  0.00           H  
ATOM   2955  H5  V00 B 179      77.985  29.081  53.507  1.00  0.00           H  
ATOM   2956  H6  V00 B 179      79.855  29.796  52.905  1.00  0.00           H  
ATOM   2957  H7  V00 B 179      79.785  31.523  52.881  1.00  0.00           H  
ATOM   2958  H8  V00 B 179      81.237  29.978  55.066  1.00  0.00           H  
ATOM   2959  H9  V00 B 179      81.975  30.630  53.649  1.00  0.00           H  
ATOM   2960  H10 V00 B 179      81.094  31.655  54.912  1.00  0.00           H  
ATOM   2961  C1  V00 B 180      87.534 102.011  44.005  1.00  0.00           C  
ATOM   2962  C2  V00 B 180      87.614 100.947  44.997  1.00  0.00           C  
ATOM   2963  O1  V00 B 180      88.767 101.246  45.733  1.00  0.00           O  
ATOM   2964  C3  V00 B 180      89.285 100.146  46.422  1.00  0.00           C  
ATOM   2965  C4  V00 B 180      90.712 100.470  46.879  1.00  0.00           C  
ATOM   2966  H1  V00 B 180      88.227 101.739  43.189  1.00  0.00           H  
ATOM   2967  H2  V00 B 180      87.748 103.022  44.350  1.00  0.00           H  
ATOM   2968  H3  V00 B 180      86.552 102.081  43.485  1.00  0.00           H  
ATOM   2969  H4  V00 B 180      87.664  99.949  44.448  1.00  0.00           H  
ATOM   2970  H5  V00 B 180      86.725 100.956  45.594  1.00  0.00           H  
ATOM   2971  H6  V00 B 180      88.655 100.014  47.320  1.00  0.00           H  
ATOM   2972  H7  V00 B 180      89.401  99.150  45.855  1.00  0.00           H  
ATOM   2973  H8  V00 B 180      91.144  99.691  47.520  1.00  0.00           H  
ATOM   2974  H9  V00 B 180      91.486 100.508  46.071  1.00  0.00           H  
ATOM   2975  H10 V00 B 180      90.778 101.372  47.552  1.00  0.00           H  
ATOM   2976  C1  V00 B 181      60.809  59.290  14.184  1.00  0.00           C  
ATOM   2977  C2  V00 B 181      61.233  57.914  13.811  1.00  0.00           C  
ATOM   2978  O1  V00 B 181      60.365  56.870  14.080  1.00  0.00           O  
ATOM   2979  C3  V00 B 181      60.527  55.737  13.143  1.00  0.00           C  
ATOM   2980  C4  V00 B 181      61.563  54.794  13.605  1.00  0.00           C  
ATOM   2981  H1  V00 B 181      60.099  59.680  13.453  1.00  0.00           H  
ATOM   2982  H2  V00 B 181      61.673  59.878  14.137  1.00  0.00           H  
ATOM   2983  H3  V00 B 181      60.432  59.387  15.217  1.00  0.00           H  
ATOM   2984  H4  V00 B 181      62.134  57.763  14.342  1.00  0.00           H  
ATOM   2985  H5  V00 B 181      61.452  57.987  12.750  1.00  0.00           H  
ATOM   2986  H6  V00 B 181      59.550  55.188  13.238  1.00  0.00           H  
ATOM   2987  H7  V00 B 181      60.670  56.073  12.074  1.00  0.00           H  
ATOM   2988  H8  V00 B 181      61.484  53.928  12.884  1.00  0.00           H  
ATOM   2989  H9  V00 B 181      62.501  55.316  13.557  1.00  0.00           H  
ATOM   2990  H10 V00 B 181      61.375  54.519  14.660  1.00  0.00           H  
ATOM   2991  C1  V00 B 182      50.084 100.174  13.923  1.00  0.00           C  
ATOM   2992  C2  V00 B 182      49.873  99.866  12.443  1.00  0.00           C  
ATOM   2993  O1  V00 B 182      50.865 100.564  11.659  1.00  0.00           O  
ATOM   2994  C3  V00 B 182      52.169  99.897  11.652  1.00  0.00           C  
ATOM   2995  C4  V00 B 182      53.217 101.003  11.452  1.00  0.00           C  
ATOM   2996  H1  V00 B 182      49.383  99.604  14.516  1.00  0.00           H  
ATOM   2997  H2  V00 B 182      49.907 101.243  14.127  1.00  0.00           H  
ATOM   2998  H3  V00 B 182      51.088  99.925  14.149  1.00  0.00           H  
ATOM   2999  H4  V00 B 182      48.838 100.089  12.141  1.00  0.00           H  
ATOM   3000  H5  V00 B 182      50.088  98.813  12.331  1.00  0.00           H  
ATOM   3001  H6  V00 B 182      52.356  99.452  12.592  1.00  0.00           H  
ATOM   3002  H7  V00 B 182      52.299  99.042  11.000  1.00  0.00           H  
ATOM   3003  H8  V00 B 182      52.953 101.806  12.151  1.00  0.00           H  
ATOM   3004  H9  V00 B 182      54.169 100.496  11.676  1.00  0.00           H  
ATOM   3005  H10 V00 B 182      53.348 101.409  10.425  1.00  0.00           H  
ATOM   3006  C1  V00 B 183      89.191  93.480  80.677  1.00  0.00           C  
ATOM   3007  C2  V00 B 183      90.634  93.983  80.791  1.00  0.00           C  
ATOM   3008  O1  V00 B 183      90.756  94.408  82.162  1.00  0.00           O  
ATOM   3009  C3  V00 B 183      91.582  95.520  82.373  1.00  0.00           C  
ATOM   3010  C4  V00 B 183      92.969  95.195  83.064  1.00  0.00           C  
ATOM   3011  H1  V00 B 183      88.574  94.202  81.008  1.00  0.00           H  
ATOM   3012  H2  V00 B 183      89.184  92.546  81.268  1.00  0.00           H  
ATOM   3013  H3  V00 B 183      88.923  93.280  79.628  1.00  0.00           H  
ATOM   3014  H4  V00 B 183      90.811  94.816  80.079  1.00  0.00           H  
ATOM   3015  H5  V00 B 183      91.305  93.116  80.505  1.00  0.00           H  
ATOM   3016  H6  V00 B 183      91.859  95.966  81.453  1.00  0.00           H  
ATOM   3017  H7  V00 B 183      91.006  96.165  83.128  1.00  0.00           H  
ATOM   3018  H8  V00 B 183      93.630  94.651  82.392  1.00  0.00           H  
ATOM   3019  H9  V00 B 183      93.330  96.173  83.424  1.00  0.00           H  
ATOM   3020  H10 V00 B 183      92.960  94.630  84.005  1.00  0.00           H  
ATOM   3021  C1  V00 B 184       2.314  32.993  28.331  1.00  0.00           C  
ATOM   3022  C2  V00 B 184       3.385  33.486  27.325  1.00  0.00           C  
ATOM   3023  O1  V00 B 184       3.370  32.636  26.231  1.00  0.00           O  
ATOM   3024  C3  V00 B 184       2.482  33.061  25.152  1.00  0.00           C  
ATOM   3025  C4  V00 B 184       2.772  32.083  23.931  1.00  0.00           C  
ATOM   3026  H1  V00 B 184       2.309  31.920  28.347  1.00  0.00           H  
ATOM   3027  H2  V00 B 184       1.337  33.361  28.111  1.00  0.00           H  
ATOM   3028  H3  V00 B 184       2.578  33.129  29.324  1.00  0.00           H  
ATOM   3029  H4  V00 B 184       4.368  33.475  27.769  1.00  0.00           H  
ATOM   3030  H5  V00 B 184       3.092  34.544  27.105  1.00  0.00           H  
ATOM   3031  H6  V00 B 184       1.439  32.941  25.576  1.00  0.00           H  
ATOM   3032  H7  V00 B 184       2.616  34.084  24.741  1.00  0.00           H  
ATOM   3033  H8  V00 B 184       1.862  32.062  23.348  1.00  0.00           H  
ATOM   3034  H9  V00 B 184       3.690  32.335  23.366  1.00  0.00           H  
ATOM   3035  H10 V00 B 184       2.893  31.061  24.300  1.00  0.00           H  
ATOM   3036  C1  V00 B 185      30.610  77.312   7.248  1.00  0.00           C  
ATOM   3037  C2  V00 B 185      30.694  76.239   6.210  1.00  0.00           C  
ATOM   3038  O1  V00 B 185      31.640  76.581   5.162  1.00  0.00           O  
ATOM   3039  C3  V00 B 185      31.608  75.592   4.171  1.00  0.00           C  
ATOM   3040  C4  V00 B 185      32.603  75.904   3.000  1.00  0.00           C  
ATOM   3041  H1  V00 B 185      30.021  78.153   6.824  1.00  0.00           H  
ATOM   3042  H2  V00 B 185      31.574  77.771   7.428  1.00  0.00           H  
ATOM   3043  H3  V00 B 185      30.216  76.917   8.178  1.00  0.00           H  
ATOM   3044  H4  V00 B 185      29.748  75.881   5.716  1.00  0.00           H  
ATOM   3045  H5  V00 B 185      30.962  75.336   6.725  1.00  0.00           H  
ATOM   3046  H6  V00 B 185      31.982  74.679   4.608  1.00  0.00           H  
ATOM   3047  H7  V00 B 185      30.580  75.545   3.768  1.00  0.00           H  
ATOM   3048  H8  V00 B 185      32.125  76.637   2.319  1.00  0.00           H  
ATOM   3049  H9  V00 B 185      33.568  76.299   3.394  1.00  0.00           H  
ATOM   3050  H10 V00 B 185      32.630  74.996   2.331  1.00  0.00           H  
ATOM   3051  C1  V00 B 186      34.522  87.505  50.733  1.00  0.00           C  
ATOM   3052  C2  V00 B 186      34.940  86.549  49.610  1.00  0.00           C  
ATOM   3053  O1  V00 B 186      35.953  87.149  48.807  1.00  0.00           O  
ATOM   3054  C3  V00 B 186      35.401  87.799  47.564  1.00  0.00           C  
ATOM   3055  C4  V00 B 186      36.500  88.243  46.597  1.00  0.00           C  
ATOM   3056  H1  V00 B 186      34.053  88.281  50.193  1.00  0.00           H  
ATOM   3057  H2  V00 B 186      35.385  87.833  51.262  1.00  0.00           H  
ATOM   3058  H3  V00 B 186      33.738  87.189  51.403  1.00  0.00           H  
ATOM   3059  H4  V00 B 186      34.057  86.253  49.042  1.00  0.00           H  
ATOM   3060  H5  V00 B 186      35.169  85.607  50.122  1.00  0.00           H  
ATOM   3061  H6  V00 B 186      34.898  87.057  47.013  1.00  0.00           H  
ATOM   3062  H7  V00 B 186      34.692  88.645  47.824  1.00  0.00           H  
ATOM   3063  H8  V00 B 186      35.949  88.451  45.646  1.00  0.00           H  
ATOM   3064  H9  V00 B 186      36.975  89.171  46.964  1.00  0.00           H  
ATOM   3065  H10 V00 B 186      37.312  87.608  46.467  1.00  0.00           H  
ATOM   3066  C1  V00 B 187      13.907   3.278  77.730  1.00  0.00           C  
ATOM   3067  C2  V00 B 187      15.360   3.233  78.178  1.00  0.00           C  
ATOM   3068  O1  V00 B 187      15.674   4.554  78.697  1.00  0.00           O  
ATOM   3069  C3  V00 B 187      15.955   5.538  77.706  1.00  0.00           C  
ATOM   3070  C4  V00 B 187      16.779   6.693  78.395  1.00  0.00           C  
ATOM   3071  H1  V00 B 187      13.333   3.464  78.630  1.00  0.00           H  
ATOM   3072  H2  V00 B 187      13.692   2.268  77.431  1.00  0.00           H  
ATOM   3073  H3  V00 B 187      13.765   4.031  76.935  1.00  0.00           H  
ATOM   3074  H4  V00 B 187      15.962   2.921  77.302  1.00  0.00           H  
ATOM   3075  H5  V00 B 187      15.630   2.509  78.940  1.00  0.00           H  
ATOM   3076  H6  V00 B 187      16.656   5.070  76.992  1.00  0.00           H  
ATOM   3077  H7  V00 B 187      15.001   5.998  77.315  1.00  0.00           H  
ATOM   3078  H8  V00 B 187      17.837   6.356  78.380  1.00  0.00           H  
ATOM   3079  H9  V00 B 187      16.681   7.594  77.765  1.00  0.00           H  
ATOM   3080  H10 V00 B 187      16.507   6.769  79.422  1.00  0.00           H  
ATOM   3081  C1  V00 B 188      28.146  98.507  45.178  1.00  0.00           C  
ATOM   3082  C2  V00 B 188      27.282  97.787  46.186  1.00  0.00           C  
ATOM   3083  O1  V00 B 188      27.980  97.834  47.458  1.00  0.00           O  
ATOM   3084  C3  V00 B 188      27.205  97.072  48.446  1.00  0.00           C  
ATOM   3085  C4  V00 B 188      28.083  96.255  49.328  1.00  0.00           C  
ATOM   3086  H1  V00 B 188      29.031  97.917  45.013  1.00  0.00           H  
ATOM   3087  H2  V00 B 188      28.417  99.483  45.595  1.00  0.00           H  
ATOM   3088  H3  V00 B 188      27.671  98.727  44.233  1.00  0.00           H  
ATOM   3089  H4  V00 B 188      27.047  96.747  45.780  1.00  0.00           H  
ATOM   3090  H5  V00 B 188      26.286  98.239  46.216  1.00  0.00           H  
ATOM   3091  H6  V00 B 188      26.734  97.798  49.019  1.00  0.00           H  
ATOM   3092  H7  V00 B 188      26.456  96.383  47.981  1.00  0.00           H  
ATOM   3093  H8  V00 B 188      29.149  96.482  49.269  1.00  0.00           H  
ATOM   3094  H9  V00 B 188      27.835  96.357  50.338  1.00  0.00           H  
ATOM   3095  H10 V00 B 188      27.838  95.226  49.106  1.00  0.00           H  
ATOM   3096  C1  V00 B 189      33.924  66.735  69.667  1.00  0.00           C  
ATOM   3097  C2  V00 B 189      34.122  66.582  71.150  1.00  0.00           C  
ATOM   3098  O1  V00 B 189      33.184  67.188  72.019  1.00  0.00           O  
ATOM   3099  C3  V00 B 189      32.854  66.468  73.207  1.00  0.00           C  
ATOM   3100  C4  V00 B 189      34.059  66.517  74.060  1.00  0.00           C  
ATOM   3101  H1  V00 B 189      34.783  66.225  69.198  1.00  0.00           H  
ATOM   3102  H2  V00 B 189      33.959  67.834  69.433  1.00  0.00           H  
ATOM   3103  H3  V00 B 189      32.916  66.306  69.352  1.00  0.00           H  
ATOM   3104  H4  V00 B 189      35.049  67.151  71.351  1.00  0.00           H  
ATOM   3105  H5  V00 B 189      34.365  65.524  71.498  1.00  0.00           H  
ATOM   3106  H6  V00 B 189      32.063  67.081  73.752  1.00  0.00           H  
ATOM   3107  H7  V00 B 189      32.413  65.481  73.023  1.00  0.00           H  
ATOM   3108  H8  V00 B 189      33.666  66.129  75.056  1.00  0.00           H  
ATOM   3109  H9  V00 B 189      34.802  65.740  73.919  1.00  0.00           H  
ATOM   3110  H10 V00 B 189      34.496  67.505  74.158  1.00  0.00           H  
ATOM   3111  C1  V00 B 190      63.493  56.167  67.657  1.00  0.00           C  
ATOM   3112  C2  V00 B 190      64.343  55.139  68.312  1.00  0.00           C  
ATOM   3113  O1  V00 B 190      64.732  55.667  69.584  1.00  0.00           O  
ATOM   3114  C3  V00 B 190      65.494  54.777  70.429  1.00  0.00           C  
ATOM   3115  C4  V00 B 190      65.845  55.524  71.751  1.00  0.00           C  
ATOM   3116  H1  V00 B 190      62.550  56.187  68.222  1.00  0.00           H  
ATOM   3117  H2  V00 B 190      63.241  55.751  66.721  1.00  0.00           H  
ATOM   3118  H3  V00 B 190      64.043  57.090  67.490  1.00  0.00           H  
ATOM   3119  H4  V00 B 190      65.203  54.821  67.667  1.00  0.00           H  
ATOM   3120  H5  V00 B 190      63.732  54.290  68.578  1.00  0.00           H  
ATOM   3121  H6  V00 B 190      64.918  53.887  70.534  1.00  0.00           H  
ATOM   3122  H7  V00 B 190      66.462  54.516  69.945  1.00  0.00           H  
ATOM   3123  H8  V00 B 190      65.545  54.920  72.619  1.00  0.00           H  
ATOM   3124  H9  V00 B 190      66.893  55.768  71.734  1.00  0.00           H  
ATOM   3125  H10 V00 B 190      65.365  56.472  71.720  1.00  0.00           H  
ATOM   3126  C1  V00 B 191      28.062  85.832  92.873  1.00  0.00           C  
ATOM   3127  C2  V00 B 191      28.711  86.828  91.929  1.00  0.00           C  
ATOM   3128  O1  V00 B 191      28.156  88.091  92.153  1.00  0.00           O  
ATOM   3129  C3  V00 B 191      27.176  88.467  91.293  1.00  0.00           C  
ATOM   3130  C4  V00 B 191      27.606  88.654  89.841  1.00  0.00           C  
ATOM   3131  H1  V00 B 191      26.938  85.729  92.752  1.00  0.00           H  
ATOM   3132  H2  V00 B 191      28.266  86.167  93.918  1.00  0.00           H  
ATOM   3133  H3  V00 B 191      28.444  84.813  92.627  1.00  0.00           H  
ATOM   3134  H4  V00 B 191      28.601  86.424  90.925  1.00  0.00           H  
ATOM   3135  H5  V00 B 191      29.751  86.764  92.247  1.00  0.00           H  
ATOM   3136  H6  V00 B 191      26.364  87.719  91.279  1.00  0.00           H  
ATOM   3137  H7  V00 B 191      26.740  89.395  91.687  1.00  0.00           H  
ATOM   3138  H8  V00 B 191      26.713  88.939  89.357  1.00  0.00           H  
ATOM   3139  H9  V00 B 191      28.386  89.434  89.783  1.00  0.00           H  
ATOM   3140  H10 V00 B 191      27.757  87.831  89.233  1.00  0.00           H  
ATOM   3141  C1  V00 B 192      20.684  79.326  57.792  1.00  0.00           C  
ATOM   3142  C2  V00 B 192      19.184  79.370  57.803  1.00  0.00           C  
ATOM   3143  O1  V00 B 192      18.677  78.831  56.570  1.00  0.00           O  
ATOM   3144  C3  V00 B 192      17.237  78.724  56.555  1.00  0.00           C  
ATOM   3145  C4  V00 B 192      16.771  78.194  55.171  1.00  0.00           C  
ATOM   3146  H1  V00 B 192      21.119  80.003  57.053  1.00  0.00           H  
ATOM   3147  H2  V00 B 192      21.007  78.327  57.523  1.00  0.00           H  
ATOM   3148  H3  V00 B 192      21.038  79.649  58.740  1.00  0.00           H  
ATOM   3149  H4  V00 B 192      18.826  80.427  57.737  1.00  0.00           H  
ATOM   3150  H5  V00 B 192      18.754  78.804  58.636  1.00  0.00           H  
ATOM   3151  H6  V00 B 192      16.886  78.000  57.365  1.00  0.00           H  
ATOM   3152  H7  V00 B 192      16.751  79.642  56.861  1.00  0.00           H  
ATOM   3153  H8  V00 B 192      17.542  77.536  54.732  1.00  0.00           H  
ATOM   3154  H9  V00 B 192      15.725  77.702  55.211  1.00  0.00           H  
ATOM   3155  H10 V00 B 192      16.693  78.889  54.389  1.00  0.00           H  
ATOM   3156  C1  V00 B 193      88.937  19.551 101.263  1.00  0.00           C  
ATOM   3157  C2  V00 B 193      89.411  20.609 100.235  1.00  0.00           C  
ATOM   3158  O1  V00 B 193      89.411  19.889  99.044  1.00  0.00           O  
ATOM   3159  C3  V00 B 193      89.385  20.766  97.900  1.00  0.00           C  
ATOM   3160  C4  V00 B 193      89.462  20.063  96.550  1.00  0.00           C  
ATOM   3161  H1  V00 B 193      88.814  19.892 102.311  1.00  0.00           H  
ATOM   3162  H2  V00 B 193      89.666  18.757 101.259  1.00  0.00           H  
ATOM   3163  H3  V00 B 193      88.018  19.079 100.933  1.00  0.00           H  
ATOM   3164  H4  V00 B 193      90.366  21.105 100.343  1.00  0.00           H  
ATOM   3165  H5  V00 B 193      88.759  21.500 100.207  1.00  0.00           H  
ATOM   3166  H6  V00 B 193      88.500  21.401  98.000  1.00  0.00           H  
ATOM   3167  H7  V00 B 193      90.365  21.341  97.879  1.00  0.00           H  
ATOM   3168  H8  V00 B 193      90.436  19.515  96.541  1.00  0.00           H  
ATOM   3169  H9  V00 B 193      88.587  19.342  96.398  1.00  0.00           H  
ATOM   3170  H10 V00 B 193      89.585  20.794  95.770  1.00  0.00           H  
ATOM   3171  C1  V00 B 194      12.494  15.002  54.574  1.00  0.00           C  
ATOM   3172  C2  V00 B 194      12.115  13.643  54.130  1.00  0.00           C  
ATOM   3173  O1  V00 B 194      12.368  12.732  55.250  1.00  0.00           O  
ATOM   3174  C3  V00 B 194      11.436  11.578  55.301  1.00  0.00           C  
ATOM   3175  C4  V00 B 194      12.157  10.689  56.277  1.00  0.00           C  
ATOM   3176  H1  V00 B 194      13.465  14.982  55.175  1.00  0.00           H  
ATOM   3177  H2  V00 B 194      11.723  15.387  55.307  1.00  0.00           H  
ATOM   3178  H3  V00 B 194      12.560  15.645  53.675  1.00  0.00           H  
ATOM   3179  H4  V00 B 194      12.704  13.313  53.259  1.00  0.00           H  
ATOM   3180  H5  V00 B 194      11.071  13.646  53.779  1.00  0.00           H  
ATOM   3181  H6  V00 B 194      10.392  11.770  55.557  1.00  0.00           H  
ATOM   3182  H7  V00 B 194      11.457  11.080  54.285  1.00  0.00           H  
ATOM   3183  H8  V00 B 194      11.800   9.681  56.491  1.00  0.00           H  
ATOM   3184  H9  V00 B 194      13.056  10.544  55.674  1.00  0.00           H  
ATOM   3185  H10 V00 B 194      12.375  11.163  57.179  1.00  0.00           H  
ATOM   3186  C1  V00 B 195      39.624  23.467  89.505  1.00  0.00           C  
ATOM   3187  C2  V00 B 195      38.714  22.231  89.502  1.00  0.00           C  
ATOM   3188  O1  V00 B 195      37.376  22.499  89.065  1.00  0.00           O  
ATOM   3189  C3  V00 B 195      36.585  21.353  88.700  1.00  0.00           C  
ATOM   3190  C4  V00 B 195      35.312  21.807  88.074  1.00  0.00           C  
ATOM   3191  H1  V00 B 195      39.612  24.028  88.604  1.00  0.00           H  
ATOM   3192  H2  V00 B 195      40.648  23.067  89.605  1.00  0.00           H  
ATOM   3193  H3  V00 B 195      39.464  24.042  90.450  1.00  0.00           H  
ATOM   3194  H4  V00 B 195      38.764  21.696  90.549  1.00  0.00           H  
ATOM   3195  H5  V00 B 195      39.126  21.627  88.753  1.00  0.00           H  
ATOM   3196  H6  V00 B 195      37.228  20.719  88.115  1.00  0.00           H  
ATOM   3197  H7  V00 B 195      36.455  20.744  89.586  1.00  0.00           H  
ATOM   3198  H8  V00 B 195      35.558  22.641  87.375  1.00  0.00           H  
ATOM   3199  H9  V00 B 195      34.852  20.980  87.578  1.00  0.00           H  
ATOM   3200  H10 V00 B 195      34.669  22.235  88.885  1.00  0.00           H  
ATOM   3201  C1  V00 B 196      19.641  10.526  88.947  1.00  0.00           C  
ATOM   3202  C2  V00 B 196      19.124  10.584  90.369  1.00  0.00           C  
ATOM   3203  O1  V00 B 196      18.846   9.275  90.853  1.00  0.00           O  
ATOM   3204  C3  V00 B 196      17.960   9.118  91.961  1.00  0.00           C  
ATOM   3205  C4  V00 B 196      17.912   7.665  92.417  1.00  0.00           C  
ATOM   3206  H1  V00 B 196      19.825  11.518  88.605  1.00  0.00           H  
ATOM   3207  H2  V00 B 196      19.015   9.945  88.290  1.00  0.00           H  
ATOM   3208  H3  V00 B 196      20.524   9.910  88.916  1.00  0.00           H  
ATOM   3209  H4  V00 B 196      18.147  11.054  90.351  1.00  0.00           H  
ATOM   3210  H5  V00 B 196      19.842  11.120  91.000  1.00  0.00           H  
ATOM   3211  H6  V00 B 196      18.274   9.674  92.792  1.00  0.00           H  
ATOM   3212  H7  V00 B 196      16.961   9.497  91.672  1.00  0.00           H  
ATOM   3213  H8  V00 B 196      17.580   6.965  91.622  1.00  0.00           H  
ATOM   3214  H9  V00 B 196      18.895   7.232  92.858  1.00  0.00           H  
ATOM   3215  H10 V00 B 196      17.091   7.561  93.218  1.00  0.00           H  
ATOM   3216  C1  V00 B 197      47.909  59.353  26.016  1.00  0.00           C  
ATOM   3217  C2  V00 B 197      46.934  58.251  26.150  1.00  0.00           C  
ATOM   3218  O1  V00 B 197      46.401  58.192  27.442  1.00  0.00           O  
ATOM   3219  C3  V00 B 197      45.721  56.991  27.709  1.00  0.00           C  
ATOM   3220  C4  V00 B 197      44.856  57.103  28.898  1.00  0.00           C  
ATOM   3221  H1  V00 B 197      47.387  60.252  26.186  1.00  0.00           H  
ATOM   3222  H2  V00 B 197      48.366  59.295  24.977  1.00  0.00           H  
ATOM   3223  H3  V00 B 197      48.642  59.142  26.736  1.00  0.00           H  
ATOM   3224  H4  V00 B 197      47.415  57.252  25.846  1.00  0.00           H  
ATOM   3225  H5  V00 B 197      46.100  58.426  25.438  1.00  0.00           H  
ATOM   3226  H6  V00 B 197      45.102  56.691  26.870  1.00  0.00           H  
ATOM   3227  H7  V00 B 197      46.512  56.289  27.857  1.00  0.00           H  
ATOM   3228  H8  V00 B 197      44.203  57.881  28.647  1.00  0.00           H  
ATOM   3229  H9  V00 B 197      44.341  56.173  29.067  1.00  0.00           H  
ATOM   3230  H10 V00 B 197      45.542  57.364  29.678  1.00  0.00           H  
ATOM   3231  C1  V00 B 198      51.242  63.725  18.322  1.00  0.00           C  
ATOM   3232  C2  V00 B 198      52.166  64.783  18.940  1.00  0.00           C  
ATOM   3233  O1  V00 B 198      52.047  65.961  18.102  1.00  0.00           O  
ATOM   3234  C3  V00 B 198      52.747  67.176  18.502  1.00  0.00           C  
ATOM   3235  C4  V00 B 198      53.982  67.308  17.542  1.00  0.00           C  
ATOM   3236  H1  V00 B 198      51.356  63.631  17.240  1.00  0.00           H  
ATOM   3237  H2  V00 B 198      50.193  64.057  18.504  1.00  0.00           H  
ATOM   3238  H3  V00 B 198      51.140  62.779  18.831  1.00  0.00           H  
ATOM   3239  H4  V00 B 198      53.146  64.384  18.977  1.00  0.00           H  
ATOM   3240  H5  V00 B 198      52.019  64.911  20.042  1.00  0.00           H  
ATOM   3241  H6  V00 B 198      52.113  68.117  18.301  1.00  0.00           H  
ATOM   3242  H7  V00 B 198      53.047  67.120  19.553  1.00  0.00           H  
ATOM   3243  H8  V00 B 198      54.656  66.405  17.522  1.00  0.00           H  
ATOM   3244  H9  V00 B 198      53.569  67.474  16.470  1.00  0.00           H  
ATOM   3245  H10 V00 B 198      54.477  68.216  17.846  1.00  0.00           H  
ATOM   3246  C1  V00 B 199       6.185  16.205  16.857  1.00  0.00           C  
ATOM   3247  C2  V00 B 199       6.832  17.416  17.503  1.00  0.00           C  
ATOM   3248  O1  V00 B 199       7.965  17.793  16.746  1.00  0.00           O  
ATOM   3249  C3  V00 B 199       8.463  19.106  17.161  1.00  0.00           C  
ATOM   3250  C4  V00 B 199       9.644  19.404  16.296  1.00  0.00           C  
ATOM   3251  H1  V00 B 199       5.507  15.658  17.470  1.00  0.00           H  
ATOM   3252  H2  V00 B 199       7.011  15.601  16.458  1.00  0.00           H  
ATOM   3253  H3  V00 B 199       5.634  16.592  16.042  1.00  0.00           H  
ATOM   3254  H4  V00 B 199       7.229  17.117  18.510  1.00  0.00           H  
ATOM   3255  H5  V00 B 199       6.060  18.204  17.594  1.00  0.00           H  
ATOM   3256  H6  V00 B 199       7.677  19.792  17.080  1.00  0.00           H  
ATOM   3257  H7  V00 B 199       8.828  19.023  18.214  1.00  0.00           H  
ATOM   3258  H8  V00 B 199       9.344  19.380  15.242  1.00  0.00           H  
ATOM   3259  H9  V00 B 199      10.132  20.340  16.569  1.00  0.00           H  
ATOM   3260  H10 V00 B 199      10.408  18.675  16.444  1.00  0.00           H  
ATOM   3261  C1  V00 B 200      59.954  58.648   8.579  1.00  0.00           C  
ATOM   3262  C2  V00 B 200      60.500  59.455   7.468  1.00  0.00           C  
ATOM   3263  O1  V00 B 200      60.396  60.862   7.744  1.00  0.00           O  
ATOM   3264  C3  V00 B 200      61.376  61.475   8.579  1.00  0.00           C  
ATOM   3265  C4  V00 B 200      61.053  62.892   8.427  1.00  0.00           C  
ATOM   3266  H1  V00 B 200      60.022  57.579   8.299  1.00  0.00           H  
ATOM   3267  H2  V00 B 200      58.893  58.876   8.859  1.00  0.00           H  
ATOM   3268  H3  V00 B 200      60.514  58.864   9.421  1.00  0.00           H  
ATOM   3269  H4  V00 B 200      59.851  59.114   6.617  1.00  0.00           H  
ATOM   3270  H5  V00 B 200      61.557  59.201   7.338  1.00  0.00           H  
ATOM   3271  H6  V00 B 200      61.136  61.092   9.614  1.00  0.00           H  
ATOM   3272  H7  V00 B 200      62.367  61.179   8.213  1.00  0.00           H  
ATOM   3273  H8  V00 B 200      60.189  63.147   9.050  1.00  0.00           H  
ATOM   3274  H9  V00 B 200      61.924  63.520   8.666  1.00  0.00           H  
ATOM   3275  H10 V00 B 200      60.817  63.179   7.386  1.00  0.00           H  
ATOM   3276  C1  V00 B 201      83.938  55.944   7.287  1.00  0.00           C  
ATOM   3277  C2  V00 B 201      84.662  55.017   6.366  1.00  0.00           C  
ATOM   3278  O1  V00 B 201      85.695  54.708   7.306  1.00  0.00           O  
ATOM   3279  C3  V00 B 201      87.012  54.474   6.731  1.00  0.00           C  
ATOM   3280  C4  V00 B 201      87.774  53.613   7.687  1.00  0.00           C  
ATOM   3281  H1  V00 B 201      82.953  56.159   6.790  1.00  0.00           H  
ATOM   3282  H2  V00 B 201      84.438  56.874   7.324  1.00  0.00           H  
ATOM   3283  H3  V00 B 201      83.662  55.507   8.305  1.00  0.00           H  
ATOM   3284  H4  V00 B 201      85.070  55.452   5.459  1.00  0.00           H  
ATOM   3285  H5  V00 B 201      84.125  54.120   6.149  1.00  0.00           H  
ATOM   3286  H6  V00 B 201      86.827  53.907   5.882  1.00  0.00           H  
ATOM   3287  H7  V00 B 201      87.542  55.375   6.555  1.00  0.00           H  
ATOM   3288  H8  V00 B 201      87.702  53.859   8.762  1.00  0.00           H  
ATOM   3289  H9  V00 B 201      87.373  52.595   7.579  1.00  0.00           H  
ATOM   3290  H10 V00 B 201      88.788  53.733   7.443  1.00  0.00           H  
ATOM   3291  C1  V00 B 202      17.304  27.440  79.270  1.00  0.00           C  
ATOM   3292  C2  V00 B 202      17.081  27.046  80.722  1.00  0.00           C  
ATOM   3293  O1  V00 B 202      17.144  28.243  81.500  1.00  0.00           O  
ATOM   3294  C3  V00 B 202      17.991  28.155  82.683  1.00  0.00           C  
ATOM   3295  C4  V00 B 202      17.813  29.470  83.419  1.00  0.00           C  
ATOM   3296  H1  V00 B 202      16.491  28.084  78.933  1.00  0.00           H  
ATOM   3297  H2  V00 B 202      17.376  26.577  78.666  1.00  0.00           H  
ATOM   3298  H3  V00 B 202      18.164  28.042  79.083  1.00  0.00           H  
ATOM   3299  H4  V00 B 202      17.945  26.473  80.959  1.00  0.00           H  
ATOM   3300  H5  V00 B 202      16.171  26.475  80.869  1.00  0.00           H  
ATOM   3301  H6  V00 B 202      17.647  27.334  83.329  1.00  0.00           H  
ATOM   3302  H7  V00 B 202      18.985  27.838  82.505  1.00  0.00           H  
ATOM   3303  H8  V00 B 202      18.356  30.238  82.942  1.00  0.00           H  
ATOM   3304  H9  V00 B 202      16.825  29.688  83.714  1.00  0.00           H  
ATOM   3305  H10 V00 B 202      18.426  29.347  84.334  1.00  0.00           H  
ATOM   3306  C1  V00 B 203      54.710  86.278  25.853  1.00  0.00           C  
ATOM   3307  C2  V00 B 203      55.548  87.269  25.021  1.00  0.00           C  
ATOM   3308  O1  V00 B 203      56.699  86.590  24.741  1.00  0.00           O  
ATOM   3309  C3  V00 B 203      57.858  87.360  25.033  1.00  0.00           C  
ATOM   3310  C4  V00 B 203      59.200  86.538  24.907  1.00  0.00           C  
ATOM   3311  H1  V00 B 203      55.373  85.995  26.692  1.00  0.00           H  
ATOM   3312  H2  V00 B 203      54.294  85.457  25.286  1.00  0.00           H  
ATOM   3313  H3  V00 B 203      53.884  86.814  26.135  1.00  0.00           H  
ATOM   3314  H4  V00 B 203      55.770  88.229  25.562  1.00  0.00           H  
ATOM   3315  H5  V00 B 203      54.997  87.541  24.104  1.00  0.00           H  
ATOM   3316  H6  V00 B 203      57.850  88.242  24.364  1.00  0.00           H  
ATOM   3317  H7  V00 B 203      57.803  87.679  26.012  1.00  0.00           H  
ATOM   3318  H8  V00 B 203      59.992  87.182  25.313  1.00  0.00           H  
ATOM   3319  H9  V00 B 203      59.189  85.584  25.471  1.00  0.00           H  
ATOM   3320  H10 V00 B 203      59.425  86.379  23.846  1.00  0.00           H  
ATOM   3321  C1  V00 B 204       0.279  35.951  44.523  1.00  0.00           C  
ATOM   3322  C2  V00 B 204       0.878  34.600  44.980  1.00  0.00           C  
ATOM   3323  O1  V00 B 204       0.019  33.500  44.730  1.00  0.00           O  
ATOM   3324  C3  V00 B 204       0.627  32.189  45.020  1.00  0.00           C  
ATOM   3325  C4  V00 B 204       1.051  31.653  43.726  1.00  0.00           C  
ATOM   3326  H1  V00 B 204       1.003  36.743  44.664  1.00  0.00           H  
ATOM   3327  H2  V00 B 204      -0.586  36.249  45.154  1.00  0.00           H  
ATOM   3328  H3  V00 B 204       0.028  35.867  43.489  1.00  0.00           H  
ATOM   3329  H4  V00 B 204       1.195  34.709  46.018  1.00  0.00           H  
ATOM   3330  H5  V00 B 204       1.803  34.442  44.400  1.00  0.00           H  
ATOM   3331  H6  V00 B 204       1.448  32.238  45.713  1.00  0.00           H  
ATOM   3332  H7  V00 B 204      -0.179  31.541  45.485  1.00  0.00           H  
ATOM   3333  H8  V00 B 204       1.889  32.246  43.349  1.00  0.00           H  
ATOM   3334  H9  V00 B 204       1.429  30.677  43.977  1.00  0.00           H  
ATOM   3335  H10 V00 B 204       0.200  31.624  43.038  1.00  0.00           H  
ATOM   3336  C1  V00 B 205      36.057  59.050  82.901  1.00  0.00           C  
ATOM   3337  C2  V00 B 205      35.655  57.649  83.240  1.00  0.00           C  
ATOM   3338  O1  V00 B 205      35.960  57.428  84.601  1.00  0.00           O  
ATOM   3339  C3  V00 B 205      35.997  56.054  84.852  1.00  0.00           C  
ATOM   3340  C4  V00 B 205      35.804  55.774  86.339  1.00  0.00           C  
ATOM   3341  H1  V00 B 205      35.909  59.307  81.856  1.00  0.00           H  
ATOM   3342  H2  V00 B 205      37.052  59.253  83.354  1.00  0.00           H  
ATOM   3343  H3  V00 B 205      35.317  59.683  83.506  1.00  0.00           H  
ATOM   3344  H4  V00 B 205      36.144  56.859  82.614  1.00  0.00           H  
ATOM   3345  H5  V00 B 205      34.562  57.466  82.944  1.00  0.00           H  
ATOM   3346  H6  V00 B 205      35.271  55.513  84.303  1.00  0.00           H  
ATOM   3347  H7  V00 B 205      36.934  55.576  84.601  1.00  0.00           H  
ATOM   3348  H8  V00 B 205      35.376  54.783  86.379  1.00  0.00           H  
ATOM   3349  H9  V00 B 205      36.838  55.751  86.760  1.00  0.00           H  
ATOM   3350  H10 V00 B 205      35.136  56.440  86.867  1.00  0.00           H  
ATOM   3351  C1  V00 B 206       0.535  79.109  30.612  1.00  0.00           C  
ATOM   3352  C2  V00 B 206      -0.590  78.038  30.881  1.00  0.00           C  
ATOM   3353  O1  V00 B 206       0.052  76.773  31.110  1.00  0.00           O  
ATOM   3354  C3  V00 B 206      -0.356  75.713  30.302  1.00  0.00           C  
ATOM   3355  C4  V00 B 206       0.488  74.496  30.772  1.00  0.00           C  
ATOM   3356  H1  V00 B 206       1.115  79.111  31.568  1.00  0.00           H  
ATOM   3357  H2  V00 B 206       0.017  80.045  30.512  1.00  0.00           H  
ATOM   3358  H3  V00 B 206       1.136  78.889  29.709  1.00  0.00           H  
ATOM   3359  H4  V00 B 206      -1.235  78.075  30.036  1.00  0.00           H  
ATOM   3360  H5  V00 B 206      -1.097  78.343  31.854  1.00  0.00           H  
ATOM   3361  H6  V00 B 206      -1.388  75.530  30.466  1.00  0.00           H  
ATOM   3362  H7  V00 B 206      -0.166  75.813  29.239  1.00  0.00           H  
ATOM   3363  H8  V00 B 206       1.365  74.750  31.346  1.00  0.00           H  
ATOM   3364  H9  V00 B 206      -0.210  73.778  31.309  1.00  0.00           H  
ATOM   3365  H10 V00 B 206       0.792  73.822  30.002  1.00  0.00           H  
ATOM   3366  C1  V00 B 207       6.253  80.550  40.398  1.00  0.00           C  
ATOM   3367  C2  V00 B 207       6.930  79.174  40.180  1.00  0.00           C  
ATOM   3368  O1  V00 B 207       6.734  78.889  38.808  1.00  0.00           O  
ATOM   3369  C3  V00 B 207       7.339  77.767  38.342  1.00  0.00           C  
ATOM   3370  C4  V00 B 207       6.461  76.545  38.524  1.00  0.00           C  
ATOM   3371  H1  V00 B 207       6.508  81.145  39.560  1.00  0.00           H  
ATOM   3372  H2  V00 B 207       6.640  81.039  41.284  1.00  0.00           H  
ATOM   3373  H3  V00 B 207       5.209  80.423  40.518  1.00  0.00           H  
ATOM   3374  H4  V00 B 207       6.457  78.412  40.880  1.00  0.00           H  
ATOM   3375  H5  V00 B 207       7.978  79.212  40.458  1.00  0.00           H  
ATOM   3376  H6  V00 B 207       7.692  77.822  37.288  1.00  0.00           H  
ATOM   3377  H7  V00 B 207       8.325  77.610  38.817  1.00  0.00           H  
ATOM   3378  H8  V00 B 207       6.256  76.354  39.573  1.00  0.00           H  
ATOM   3379  H9  V00 B 207       5.501  76.685  37.977  1.00  0.00           H  
ATOM   3380  H10 V00 B 207       6.938  75.591  38.161  1.00  0.00           H  
ATOM   3381  C1  V00 B 208      46.817 100.785  27.955  1.00  0.00           C  
ATOM   3382  C2  V00 B 208      47.418 100.374  26.646  1.00  0.00           C  
ATOM   3383  O1  V00 B 208      47.954  99.050  26.730  1.00  0.00           O  
ATOM   3384  C3  V00 B 208      48.577  98.650  25.453  1.00  0.00           C  
ATOM   3385  C4  V00 B 208      49.116  97.299  25.539  1.00  0.00           C  
ATOM   3386  H1  V00 B 208      47.665 101.162  28.513  1.00  0.00           H  
ATOM   3387  H2  V00 B 208      46.343  99.880  28.338  1.00  0.00           H  
ATOM   3388  H3  V00 B 208      46.117 101.586  27.669  1.00  0.00           H  
ATOM   3389  H4  V00 B 208      48.230 101.093  26.429  1.00  0.00           H  
ATOM   3390  H5  V00 B 208      46.651 100.407  25.874  1.00  0.00           H  
ATOM   3391  H6  V00 B 208      47.874  98.760  24.620  1.00  0.00           H  
ATOM   3392  H7  V00 B 208      49.388  99.376  25.286  1.00  0.00           H  
ATOM   3393  H8  V00 B 208      48.555  96.742  26.286  1.00  0.00           H  
ATOM   3394  H9  V00 B 208      49.121  96.771  24.641  1.00  0.00           H  
ATOM   3395  H10 V00 B 208      50.146  97.398  25.833  1.00  0.00           H  
ATOM   3396  C1  V00 B 209       5.096  81.122  35.018  1.00  0.00           C  
ATOM   3397  C2  V00 B 209       6.169  79.990  35.209  1.00  0.00           C  
ATOM   3398  O1  V00 B 209       6.841  79.688  33.970  1.00  0.00           O  
ATOM   3399  C3  V00 B 209       8.022  80.513  33.779  1.00  0.00           C  
ATOM   3400  C4  V00 B 209       8.338  80.563  32.295  1.00  0.00           C  
ATOM   3401  H1  V00 B 209       4.635  81.314  35.967  1.00  0.00           H  
ATOM   3402  H2  V00 B 209       4.311  80.600  34.395  1.00  0.00           H  
ATOM   3403  H3  V00 B 209       5.667  81.974  34.615  1.00  0.00           H  
ATOM   3404  H4  V00 B 209       5.582  79.088  35.648  1.00  0.00           H  
ATOM   3405  H5  V00 B 209       6.990  80.304  35.875  1.00  0.00           H  
ATOM   3406  H6  V00 B 209       7.864  81.565  34.016  1.00  0.00           H  
ATOM   3407  H7  V00 B 209       8.931  80.137  34.244  1.00  0.00           H  
ATOM   3408  H8  V00 B 209       7.576  81.196  31.762  1.00  0.00           H  
ATOM   3409  H9  V00 B 209       9.274  81.082  32.039  1.00  0.00           H  
ATOM   3410  H10 V00 B 209       8.355  79.591  31.845  1.00  0.00           H  
ATOM   3411  C1  V00 B 210      95.439  92.162  82.722  1.00  0.00           C  
ATOM   3412  C2  V00 B 210      96.501  91.325  83.505  1.00  0.00           C  
ATOM   3413  O1  V00 B 210      97.447  92.176  84.069  1.00  0.00           O  
ATOM   3414  C3  V00 B 210      97.245  92.735  85.413  1.00  0.00           C  
ATOM   3415  C4  V00 B 210      98.416  93.652  85.876  1.00  0.00           C  
ATOM   3416  H1  V00 B 210      94.485  91.606  82.491  1.00  0.00           H  
ATOM   3417  H2  V00 B 210      95.902  92.408  81.742  1.00  0.00           H  
ATOM   3418  H3  V00 B 210      95.210  93.106  83.139  1.00  0.00           H  
ATOM   3419  H4  V00 B 210      97.032  90.645  82.858  1.00  0.00           H  
ATOM   3420  H5  V00 B 210      95.936  90.851  84.250  1.00  0.00           H  
ATOM   3421  H6  V00 B 210      96.298  93.199  85.564  1.00  0.00           H  
ATOM   3422  H7  V00 B 210      97.184  91.962  86.133  1.00  0.00           H  
ATOM   3423  H8  V00 B 210      98.300  94.604  85.306  1.00  0.00           H  
ATOM   3424  H9  V00 B 210      98.357  93.958  86.927  1.00  0.00           H  
ATOM   3425  H10 V00 B 210      99.411  93.167  85.622  1.00  0.00           H  
ATOM   3426  C1  V00 B 211      52.289  70.162  86.919  1.00  0.00           C  
ATOM   3427  C2  V00 B 211      52.446  68.666  87.065  1.00  0.00           C  
ATOM   3428  O1  V00 B 211      51.479  68.049  86.263  1.00  0.00           O  
ATOM   3429  C3  V00 B 211      51.789  67.865  84.878  1.00  0.00           C  
ATOM   3430  C4  V00 B 211      52.514  66.547  84.660  1.00  0.00           C  
ATOM   3431  H1  V00 B 211      53.030  70.594  87.592  1.00  0.00           H  
ATOM   3432  H2  V00 B 211      51.291  70.525  87.231  1.00  0.00           H  
ATOM   3433  H3  V00 B 211      52.570  70.574  85.901  1.00  0.00           H  
ATOM   3434  H4  V00 B 211      52.379  68.291  88.070  1.00  0.00           H  
ATOM   3435  H5  V00 B 211      53.532  68.423  86.852  1.00  0.00           H  
ATOM   3436  H6  V00 B 211      50.840  67.899  84.360  1.00  0.00           H  
ATOM   3437  H7  V00 B 211      52.376  68.741  84.476  1.00  0.00           H  
ATOM   3438  H8  V00 B 211      52.152  65.698  85.295  1.00  0.00           H  
ATOM   3439  H9  V00 B 211      52.253  66.195  83.706  1.00  0.00           H  
ATOM   3440  H10 V00 B 211      53.602  66.537  84.825  1.00  0.00           H  
ATOM   3441  C1  V00 B 212       4.333   2.675  52.047  1.00  0.00           C  
ATOM   3442  C2  V00 B 212       3.797   2.329  50.674  1.00  0.00           C  
ATOM   3443  O1  V00 B 212       2.345   2.325  50.739  1.00  0.00           O  
ATOM   3444  C3  V00 B 212       1.792   1.930  49.511  1.00  0.00           C  
ATOM   3445  C4  V00 B 212       0.464   1.281  49.855  1.00  0.00           C  
ATOM   3446  H1  V00 B 212       3.584   2.433  52.850  1.00  0.00           H  
ATOM   3447  H2  V00 B 212       4.670   3.686  52.161  1.00  0.00           H  
ATOM   3448  H3  V00 B 212       5.170   2.059  52.239  1.00  0.00           H  
ATOM   3449  H4  V00 B 212       4.131   1.341  50.351  1.00  0.00           H  
ATOM   3450  H5  V00 B 212       4.157   3.054  49.902  1.00  0.00           H  
ATOM   3451  H6  V00 B 212       1.610   2.745  48.813  1.00  0.00           H  
ATOM   3452  H7  V00 B 212       2.559   1.368  48.951  1.00  0.00           H  
ATOM   3453  H8  V00 B 212       0.096   0.700  48.984  1.00  0.00           H  
ATOM   3454  H9  V00 B 212       0.440   0.565  50.699  1.00  0.00           H  
ATOM   3455  H10 V00 B 212      -0.296   2.044  50.043  1.00  0.00           H  
ATOM   3456  C1  V00 B 213      75.919  88.930  32.175  1.00  0.00           C  
ATOM   3457  C2  V00 B 213      75.198  87.954  31.354  1.00  0.00           C  
ATOM   3458  O1  V00 B 213      74.692  86.890  32.239  1.00  0.00           O  
ATOM   3459  C3  V00 B 213      73.980  85.831  31.582  1.00  0.00           C  
ATOM   3460  C4  V00 B 213      73.816  84.685  32.581  1.00  0.00           C  
ATOM   3461  H1  V00 B 213      76.858  88.480  32.548  1.00  0.00           H  
ATOM   3462  H2  V00 B 213      75.293  89.202  33.050  1.00  0.00           H  
ATOM   3463  H3  V00 B 213      75.985  89.843  31.586  1.00  0.00           H  
ATOM   3464  H4  V00 B 213      75.900  87.663  30.569  1.00  0.00           H  
ATOM   3465  H5  V00 B 213      74.329  88.466  30.945  1.00  0.00           H  
ATOM   3466  H6  V00 B 213      73.001  86.128  31.283  1.00  0.00           H  
ATOM   3467  H7  V00 B 213      74.597  85.482  30.777  1.00  0.00           H  
ATOM   3468  H8  V00 B 213      74.758  84.233  32.955  1.00  0.00           H  
ATOM   3469  H9  V00 B 213      73.405  85.029  33.469  1.00  0.00           H  
ATOM   3470  H10 V00 B 213      73.146  83.973  32.069  1.00  0.00           H  
ATOM   3471  C1  V00 B 214       0.583  64.058  92.415  1.00  0.00           C  
ATOM   3472  C2  V00 B 214       1.141  65.153  93.294  1.00  0.00           C  
ATOM   3473  O1  V00 B 214       2.237  65.645  92.502  1.00  0.00           O  
ATOM   3474  C3  V00 B 214       3.332  66.278  93.204  1.00  0.00           C  
ATOM   3475  C4  V00 B 214       4.394  65.247  93.538  1.00  0.00           C  
ATOM   3476  H1  V00 B 214       1.507  63.600  91.968  1.00  0.00           H  
ATOM   3477  H2  V00 B 214      -0.138  64.285  91.535  1.00  0.00           H  
ATOM   3478  H3  V00 B 214       0.041  63.320  93.024  1.00  0.00           H  
ATOM   3479  H4  V00 B 214       1.513  64.731  94.236  1.00  0.00           H  
ATOM   3480  H5  V00 B 214       0.446  65.931  93.529  1.00  0.00           H  
ATOM   3481  H6  V00 B 214       3.746  67.054  92.608  1.00  0.00           H  
ATOM   3482  H7  V00 B 214       2.975  66.694  94.135  1.00  0.00           H  
ATOM   3483  H8  V00 B 214       5.012  65.011  92.676  1.00  0.00           H  
ATOM   3484  H9  V00 B 214       5.100  65.776  94.133  1.00  0.00           H  
ATOM   3485  H10 V00 B 214       4.070  64.385  94.040  1.00  0.00           H  
ATOM   3486  C1  V00 B 215      31.084   1.741  13.292  1.00  0.00           C  
ATOM   3487  C2  V00 B 215      31.028   3.128  13.970  1.00  0.00           C  
ATOM   3488  O1  V00 B 215      30.734   2.887  15.352  1.00  0.00           O  
ATOM   3489  C3  V00 B 215      30.519   4.138  16.106  1.00  0.00           C  
ATOM   3490  C4  V00 B 215      29.360   3.969  17.109  1.00  0.00           C  
ATOM   3491  H1  V00 B 215      31.832   1.138  13.794  1.00  0.00           H  
ATOM   3492  H2  V00 B 215      31.438   1.791  12.275  1.00  0.00           H  
ATOM   3493  H3  V00 B 215      30.046   1.289  13.280  1.00  0.00           H  
ATOM   3494  H4  V00 B 215      30.297   3.712  13.419  1.00  0.00           H  
ATOM   3495  H5  V00 B 215      31.949   3.568  13.903  1.00  0.00           H  
ATOM   3496  H6  V00 B 215      31.337   4.354  16.777  1.00  0.00           H  
ATOM   3497  H7  V00 B 215      30.385   4.919  15.375  1.00  0.00           H  
ATOM   3498  H8  V00 B 215      28.366   3.804  16.562  1.00  0.00           H  
ATOM   3499  H9  V00 B 215      29.535   3.174  17.830  1.00  0.00           H  
ATOM   3500  H10 V00 B 215      29.343   4.940  17.681  1.00  0.00           H  
ATOM   3501  C1  V00 B 216       3.959  17.975  25.199  1.00  0.00           C  
ATOM   3502  C2  V00 B 216       4.933  19.158  25.093  1.00  0.00           C  
ATOM   3503  O1  V00 B 216       4.854  19.815  23.784  1.00  0.00           O  
ATOM   3504  C3  V00 B 216       5.734  20.933  23.684  1.00  0.00           C  
ATOM   3505  C4  V00 B 216       5.377  21.826  22.550  1.00  0.00           C  
ATOM   3506  H1  V00 B 216       2.942  18.276  25.043  1.00  0.00           H  
ATOM   3507  H2  V00 B 216       4.166  17.595  26.186  1.00  0.00           H  
ATOM   3508  H3  V00 B 216       4.185  17.164  24.578  1.00  0.00           H  
ATOM   3509  H4  V00 B 216       5.956  18.825  25.338  1.00  0.00           H  
ATOM   3510  H5  V00 B 216       4.727  19.883  25.932  1.00  0.00           H  
ATOM   3511  H6  V00 B 216       5.710  21.432  24.688  1.00  0.00           H  
ATOM   3512  H7  V00 B 216       6.724  20.587  23.539  1.00  0.00           H  
ATOM   3513  H8  V00 B 216       5.156  21.233  21.633  1.00  0.00           H  
ATOM   3514  H9  V00 B 216       4.409  22.394  22.716  1.00  0.00           H  
ATOM   3515  H10 V00 B 216       6.192  22.566  22.314  1.00  0.00           H  
ATOM   3516  C1  V00 B 217      13.836  49.808  24.410  1.00  0.00           C  
ATOM   3517  C2  V00 B 217      14.182  48.649  23.485  1.00  0.00           C  
ATOM   3518  O1  V00 B 217      13.429  48.794  22.262  1.00  0.00           O  
ATOM   3519  C3  V00 B 217      12.656  47.713  21.746  1.00  0.00           C  
ATOM   3520  C4  V00 B 217      13.523  46.741  21.007  1.00  0.00           C  
ATOM   3521  H1  V00 B 217      14.409  50.687  24.148  1.00  0.00           H  
ATOM   3522  H2  V00 B 217      14.060  49.404  25.429  1.00  0.00           H  
ATOM   3523  H3  V00 B 217      12.750  50.062  24.367  1.00  0.00           H  
ATOM   3524  H4  V00 B 217      14.084  47.594  23.908  1.00  0.00           H  
ATOM   3525  H5  V00 B 217      15.214  48.807  23.324  1.00  0.00           H  
ATOM   3526  H6  V00 B 217      12.180  47.236  22.673  1.00  0.00           H  
ATOM   3527  H7  V00 B 217      11.935  48.107  21.099  1.00  0.00           H  
ATOM   3528  H8  V00 B 217      14.356  46.404  21.635  1.00  0.00           H  
ATOM   3529  H9  V00 B 217      12.986  45.906  20.617  1.00  0.00           H  
ATOM   3530  H10 V00 B 217      14.054  47.262  20.141  1.00  0.00           H  
ATOM   3531  C1  V00 B 218      17.017  50.339  41.371  1.00  0.00           C  
ATOM   3532  C2  V00 B 218      16.306  50.932  40.218  1.00  0.00           C  
ATOM   3533  O1  V00 B 218      15.196  50.118  39.736  1.00  0.00           O  
ATOM   3534  C3  V00 B 218      14.503  50.544  38.536  1.00  0.00           C  
ATOM   3535  C4  V00 B 218      13.655  51.754  38.766  1.00  0.00           C  
ATOM   3536  H1  V00 B 218      17.159  49.260  41.224  1.00  0.00           H  
ATOM   3537  H2  V00 B 218      16.482  50.581  42.356  1.00  0.00           H  
ATOM   3538  H3  V00 B 218      18.081  50.704  41.296  1.00  0.00           H  
ATOM   3539  H4  V00 B 218      16.979  51.008  39.363  1.00  0.00           H  
ATOM   3540  H5  V00 B 218      15.960  51.876  40.664  1.00  0.00           H  
ATOM   3541  H6  V00 B 218      15.262  50.763  37.712  1.00  0.00           H  
ATOM   3542  H7  V00 B 218      13.831  49.774  38.220  1.00  0.00           H  
ATOM   3543  H8  V00 B 218      12.919  51.708  39.616  1.00  0.00           H  
ATOM   3544  H9  V00 B 218      14.365  52.569  38.993  1.00  0.00           H  
ATOM   3545  H10 V00 B 218      13.116  51.873  37.798  1.00  0.00           H  
ATOM   3546  C1  V00 B 219      72.317  17.334  74.721  1.00  0.00           C  
ATOM   3547  C2  V00 B 219      71.118  16.719  73.938  1.00  0.00           C  
ATOM   3548  O1  V00 B 219      70.214  16.252  74.877  1.00  0.00           O  
ATOM   3549  C3  V00 B 219      70.064  14.814  75.048  1.00  0.00           C  
ATOM   3550  C4  V00 B 219      68.868  14.542  75.892  1.00  0.00           C  
ATOM   3551  H1  V00 B 219      73.018  17.826  74.056  1.00  0.00           H  
ATOM   3552  H2  V00 B 219      72.883  16.614  75.329  1.00  0.00           H  
ATOM   3553  H3  V00 B 219      71.858  18.084  75.327  1.00  0.00           H  
ATOM   3554  H4  V00 B 219      71.482  15.845  73.276  1.00  0.00           H  
ATOM   3555  H5  V00 B 219      70.589  17.457  73.322  1.00  0.00           H  
ATOM   3556  H6  V00 B 219      69.941  14.433  74.043  1.00  0.00           H  
ATOM   3557  H7  V00 B 219      70.916  14.410  75.590  1.00  0.00           H  
ATOM   3558  H8  V00 B 219      68.213  15.243  75.361  1.00  0.00           H  
ATOM   3559  H9  V00 B 219      68.597  13.516  75.816  1.00  0.00           H  
ATOM   3560  H10 V00 B 219      68.963  14.773  76.955  1.00  0.00           H  
ATOM   3561  C1  V00 B 220       5.987  30.493   5.130  1.00  0.00           C  
ATOM   3562  C2  V00 B 220       5.449  29.909   3.797  1.00  0.00           C  
ATOM   3563  O1  V00 B 220       6.455  29.942   2.779  1.00  0.00           O  
ATOM   3564  C3  V00 B 220       6.309  28.893   1.784  1.00  0.00           C  
ATOM   3565  C4  V00 B 220       7.574  28.578   1.121  1.00  0.00           C  
ATOM   3566  H1  V00 B 220       5.183  30.349   5.889  1.00  0.00           H  
ATOM   3567  H2  V00 B 220       6.228  31.564   4.980  1.00  0.00           H  
ATOM   3568  H3  V00 B 220       6.886  29.980   5.431  1.00  0.00           H  
ATOM   3569  H4  V00 B 220       4.533  30.388   3.458  1.00  0.00           H  
ATOM   3570  H5  V00 B 220       5.136  28.861   4.055  1.00  0.00           H  
ATOM   3571  H6  V00 B 220       5.955  27.954   2.249  1.00  0.00           H  
ATOM   3572  H7  V00 B 220       5.578  29.243   1.108  1.00  0.00           H  
ATOM   3573  H8  V00 B 220       8.065  29.414   0.563  1.00  0.00           H  
ATOM   3574  H9  V00 B 220       8.145  28.092   1.894  1.00  0.00           H  
ATOM   3575  H10 V00 B 220       7.474  27.763   0.439  1.00  0.00           H  
ATOM   3576  C1  V00 B 221      59.071  64.577  78.702  1.00  0.00           C  
ATOM   3577  C2  V00 B 221      59.780  63.927  79.817  1.00  0.00           C  
ATOM   3578  O1  V00 B 221      59.067  62.828  80.356  1.00  0.00           O  
ATOM   3579  C3  V00 B 221      59.813  61.974  81.253  1.00  0.00           C  
ATOM   3580  C4  V00 B 221      59.622  62.370  82.705  1.00  0.00           C  
ATOM   3581  H1  V00 B 221      58.007  64.642  78.918  1.00  0.00           H  
ATOM   3582  H2  V00 B 221      59.288  63.949  77.846  1.00  0.00           H  
ATOM   3583  H3  V00 B 221      59.459  65.596  78.563  1.00  0.00           H  
ATOM   3584  H4  V00 B 221      59.962  64.603  80.606  1.00  0.00           H  
ATOM   3585  H5  V00 B 221      60.735  63.573  79.430  1.00  0.00           H  
ATOM   3586  H6  V00 B 221      59.486  60.925  81.113  1.00  0.00           H  
ATOM   3587  H7  V00 B 221      60.899  61.969  80.957  1.00  0.00           H  
ATOM   3588  H8  V00 B 221      60.072  63.389  82.676  1.00  0.00           H  
ATOM   3589  H9  V00 B 221      58.569  62.422  82.999  1.00  0.00           H  
ATOM   3590  H10 V00 B 221      60.137  61.754  83.424  1.00  0.00           H  
ATOM   3591  C1  V00 B 222      56.680  75.196  19.498  1.00  0.00           C  
ATOM   3592  C2  V00 B 222      57.721  75.785  20.484  1.00  0.00           C  
ATOM   3593  O1  V00 B 222      57.632  75.028  21.695  1.00  0.00           O  
ATOM   3594  C3  V00 B 222      56.761  75.539  22.721  1.00  0.00           C  
ATOM   3595  C4  V00 B 222      57.105  76.971  23.101  1.00  0.00           C  
ATOM   3596  H1  V00 B 222      55.671  75.395  19.850  1.00  0.00           H  
ATOM   3597  H2  V00 B 222      56.618  74.078  19.337  1.00  0.00           H  
ATOM   3598  H3  V00 B 222      56.811  75.569  18.502  1.00  0.00           H  
ATOM   3599  H4  V00 B 222      57.504  76.880  20.606  1.00  0.00           H  
ATOM   3600  H5  V00 B 222      58.732  75.734  20.032  1.00  0.00           H  
ATOM   3601  H6  V00 B 222      55.707  75.571  22.444  1.00  0.00           H  
ATOM   3602  H7  V00 B 222      56.915  75.019  23.685  1.00  0.00           H  
ATOM   3603  H8  V00 B 222      58.232  77.082  23.147  1.00  0.00           H  
ATOM   3604  H9  V00 B 222      56.699  77.748  22.426  1.00  0.00           H  
ATOM   3605  H10 V00 B 222      56.694  77.192  24.093  1.00  0.00           H  
ATOM   3606  C1  V00 B 223      63.143  51.636  54.653  1.00  0.00           C  
ATOM   3607  C2  V00 B 223      62.479  51.161  56.023  1.00  0.00           C  
ATOM   3608  O1  V00 B 223      62.034  49.806  55.889  1.00  0.00           O  
ATOM   3609  C3  V00 B 223      61.117  49.458  56.915  1.00  0.00           C  
ATOM   3610  C4  V00 B 223      60.938  47.909  56.960  1.00  0.00           C  
ATOM   3611  H1  V00 B 223      63.403  52.701  54.736  1.00  0.00           H  
ATOM   3612  H2  V00 B 223      62.379  51.654  53.870  1.00  0.00           H  
ATOM   3613  H3  V00 B 223      63.942  51.016  54.246  1.00  0.00           H  
ATOM   3614  H4  V00 B 223      61.634  51.867  56.311  1.00  0.00           H  
ATOM   3615  H5  V00 B 223      63.283  51.179  56.804  1.00  0.00           H  
ATOM   3616  H6  V00 B 223      61.525  49.856  57.824  1.00  0.00           H  
ATOM   3617  H7  V00 B 223      60.169  49.987  56.875  1.00  0.00           H  
ATOM   3618  H8  V00 B 223      61.146  47.443  55.944  1.00  0.00           H  
ATOM   3619  H9  V00 B 223      61.627  47.659  57.727  1.00  0.00           H  
ATOM   3620  H10 V00 B 223      59.955  47.531  57.245  1.00  0.00           H  
ATOM   3621  C1  V00 B 224       7.534  67.079  85.890  1.00  0.00           C  
ATOM   3622  C2  V00 B 224       8.509  67.752  84.915  1.00  0.00           C  
ATOM   3623  O1  V00 B 224       9.509  66.838  84.474  1.00  0.00           O  
ATOM   3624  C3  V00 B 224      10.501  67.420  83.575  1.00  0.00           C  
ATOM   3625  C4  V00 B 224      11.318  68.531  84.211  1.00  0.00           C  
ATOM   3626  H1  V00 B 224       6.603  67.643  85.799  1.00  0.00           H  
ATOM   3627  H2  V00 B 224       7.888  67.143  86.895  1.00  0.00           H  
ATOM   3628  H3  V00 B 224       7.373  66.054  85.575  1.00  0.00           H  
ATOM   3629  H4  V00 B 224       9.033  68.519  85.480  1.00  0.00           H  
ATOM   3630  H5  V00 B 224       8.007  68.254  84.108  1.00  0.00           H  
ATOM   3631  H6  V00 B 224      11.191  66.606  83.408  1.00  0.00           H  
ATOM   3632  H7  V00 B 224      10.072  67.850  82.605  1.00  0.00           H  
ATOM   3633  H8  V00 B 224      10.688  69.399  84.284  1.00  0.00           H  
ATOM   3634  H9  V00 B 224      11.589  68.383  85.234  1.00  0.00           H  
ATOM   3635  H10 V00 B 224      12.185  68.774  83.580  1.00  0.00           H  
ATOM   3636  C1  V00 B 225      57.979  25.377  72.266  1.00  0.00           C  
ATOM   3637  C2  V00 B 225      58.680  26.569  72.943  1.00  0.00           C  
ATOM   3638  O1  V00 B 225      59.889  26.193  73.631  1.00  0.00           O  
ATOM   3639  C3  V00 B 225      59.701  25.636  74.942  1.00  0.00           C  
ATOM   3640  C4  V00 B 225      61.122  25.094  75.260  1.00  0.00           C  
ATOM   3641  H1  V00 B 225      58.763  24.732  71.985  1.00  0.00           H  
ATOM   3642  H2  V00 B 225      57.191  25.626  71.538  1.00  0.00           H  
ATOM   3643  H3  V00 B 225      57.437  24.849  73.099  1.00  0.00           H  
ATOM   3644  H4  V00 B 225      57.893  27.016  73.648  1.00  0.00           H  
ATOM   3645  H5  V00 B 225      58.871  27.367  72.201  1.00  0.00           H  
ATOM   3646  H6  V00 B 225      59.571  26.421  75.662  1.00  0.00           H  
ATOM   3647  H7  V00 B 225      58.925  24.871  75.074  1.00  0.00           H  
ATOM   3648  H8  V00 B 225      61.852  25.948  75.165  1.00  0.00           H  
ATOM   3649  H9  V00 B 225      60.989  24.656  76.246  1.00  0.00           H  
ATOM   3650  H10 V00 B 225      61.387  24.381  74.457  1.00  0.00           H  
ATOM   3651  C1  V00 B 226      80.809  42.521   3.249  1.00  0.00           C  
ATOM   3652  C2  V00 B 226      81.306  42.042   4.594  1.00  0.00           C  
ATOM   3653  O1  V00 B 226      81.464  40.600   4.586  1.00  0.00           O  
ATOM   3654  C3  V00 B 226      81.862  40.145   5.986  1.00  0.00           C  
ATOM   3655  C4  V00 B 226      81.804  38.637   6.289  1.00  0.00           C  
ATOM   3656  H1  V00 B 226      79.865  42.049   3.195  1.00  0.00           H  
ATOM   3657  H2  V00 B 226      81.538  42.205   2.393  1.00  0.00           H  
ATOM   3658  H3  V00 B 226      80.616  43.588   3.369  1.00  0.00           H  
ATOM   3659  H4  V00 B 226      80.479  42.305   5.284  1.00  0.00           H  
ATOM   3660  H5  V00 B 226      82.261  42.481   4.742  1.00  0.00           H  
ATOM   3661  H6  V00 B 226      82.873  40.453   6.249  1.00  0.00           H  
ATOM   3662  H7  V00 B 226      81.172  40.581   6.726  1.00  0.00           H  
ATOM   3663  H8  V00 B 226      82.051  38.432   7.333  1.00  0.00           H  
ATOM   3664  H9  V00 B 226      80.797  38.323   6.013  1.00  0.00           H  
ATOM   3665  H10 V00 B 226      82.485  38.133   5.637  1.00  0.00           H  
ATOM   3666  C1  V00 B 227      39.378  99.405  42.311  1.00  0.00           C  
ATOM   3667  C2  V00 B 227      38.321  99.032  43.343  1.00  0.00           C  
ATOM   3668  O1  V00 B 227      37.132  98.696  42.689  1.00  0.00           O  
ATOM   3669  C3  V00 B 227      36.101  98.506  43.675  1.00  0.00           C  
ATOM   3670  C4  V00 B 227      34.652  98.359  43.103  1.00  0.00           C  
ATOM   3671  H1  V00 B 227      40.367  99.541  42.736  1.00  0.00           H  
ATOM   3672  H2  V00 B 227      38.944 100.262  41.818  1.00  0.00           H  
ATOM   3673  H3  V00 B 227      39.522  98.684  41.520  1.00  0.00           H  
ATOM   3674  H4  V00 B 227      38.110  99.904  44.013  1.00  0.00           H  
ATOM   3675  H5  V00 B 227      38.720  98.264  44.068  1.00  0.00           H  
ATOM   3676  H6  V00 B 227      36.415  97.683  44.325  1.00  0.00           H  
ATOM   3677  H7  V00 B 227      36.093  99.404  44.402  1.00  0.00           H  
ATOM   3678  H8  V00 B 227      34.420  99.089  42.346  1.00  0.00           H  
ATOM   3679  H9  V00 B 227      34.630  97.377  42.584  1.00  0.00           H  
ATOM   3680  H10 V00 B 227      33.858  98.472  43.894  1.00  0.00           H  
ATOM   3681  C1  V00 B 228      61.021  62.807  64.272  1.00  0.00           C  
ATOM   3682  C2  V00 B 228      60.714  62.789  62.770  1.00  0.00           C  
ATOM   3683  O1  V00 B 228      59.625  61.866  62.551  1.00  0.00           O  
ATOM   3684  C3  V00 B 228      59.433  61.580  61.183  1.00  0.00           C  
ATOM   3685  C4  V00 B 228      58.110  61.059  60.794  1.00  0.00           C  
ATOM   3686  H1  V00 B 228      61.678  63.679  64.552  1.00  0.00           H  
ATOM   3687  H2  V00 B 228      61.582  61.905  64.560  1.00  0.00           H  
ATOM   3688  H3  V00 B 228      60.085  62.866  64.883  1.00  0.00           H  
ATOM   3689  H4  V00 B 228      61.586  62.394  62.310  1.00  0.00           H  
ATOM   3690  H5  V00 B 228      60.353  63.753  62.413  1.00  0.00           H  
ATOM   3691  H6  V00 B 228      59.533  62.505  60.645  1.00  0.00           H  
ATOM   3692  H7  V00 B 228      60.139  60.829  60.924  1.00  0.00           H  
ATOM   3693  H8  V00 B 228      57.955  60.359  61.594  1.00  0.00           H  
ATOM   3694  H9  V00 B 228      57.248  61.751  60.889  1.00  0.00           H  
ATOM   3695  H10 V00 B 228      58.198  60.576  59.808  1.00  0.00           H  
ATOM   3696  C1  V00 B 229      92.397  58.763  56.053  1.00  0.00           C  
ATOM   3697  C2  V00 B 229      93.464  59.331  56.920  1.00  0.00           C  
ATOM   3698  O1  V00 B 229      93.500  60.715  56.544  1.00  0.00           O  
ATOM   3699  C3  V00 B 229      94.494  61.419  57.327  1.00  0.00           C  
ATOM   3700  C4  V00 B 229      94.167  62.878  57.346  1.00  0.00           C  
ATOM   3701  H1  V00 B 229      92.072  57.878  56.556  1.00  0.00           H  
ATOM   3702  H2  V00 B 229      92.719  58.615  55.032  1.00  0.00           H  
ATOM   3703  H3  V00 B 229      91.532  59.390  55.945  1.00  0.00           H  
ATOM   3704  H4  V00 B 229      94.421  58.795  56.756  1.00  0.00           H  
ATOM   3705  H5  V00 B 229      93.171  59.220  57.965  1.00  0.00           H  
ATOM   3706  H6  V00 B 229      94.591  61.015  58.382  1.00  0.00           H  
ATOM   3707  H7  V00 B 229      95.472  61.253  56.806  1.00  0.00           H  
ATOM   3708  H8  V00 B 229      94.823  63.417  58.011  1.00  0.00           H  
ATOM   3709  H9  V00 B 229      94.328  63.114  56.273  1.00  0.00           H  
ATOM   3710  H10 V00 B 229      93.214  63.215  57.687  1.00  0.00           H  
ATOM   3711  C1  V00 B 230      63.797  89.230  33.093  1.00  0.00           C  
ATOM   3712  C2  V00 B 230      62.490  89.806  32.587  1.00  0.00           C  
ATOM   3713  O1  V00 B 230      61.748  90.334  33.663  1.00  0.00           O  
ATOM   3714  C3  V00 B 230      60.485  90.856  33.267  1.00  0.00           C  
ATOM   3715  C4  V00 B 230      60.451  92.257  33.779  1.00  0.00           C  
ATOM   3716  H1  V00 B 230      64.159  88.700  32.190  1.00  0.00           H  
ATOM   3717  H2  V00 B 230      63.596  88.682  33.988  1.00  0.00           H  
ATOM   3718  H3  V00 B 230      64.369  90.120  33.372  1.00  0.00           H  
ATOM   3719  H4  V00 B 230      61.811  89.039  32.136  1.00  0.00           H  
ATOM   3720  H5  V00 B 230      62.573  90.555  31.762  1.00  0.00           H  
ATOM   3721  H6  V00 B 230      60.298  90.866  32.179  1.00  0.00           H  
ATOM   3722  H7  V00 B 230      59.601  90.395  33.798  1.00  0.00           H  
ATOM   3723  H8  V00 B 230      59.530  92.776  33.455  1.00  0.00           H  
ATOM   3724  H9  V00 B 230      60.423  92.224  34.867  1.00  0.00           H  
ATOM   3725  H10 V00 B 230      61.325  92.847  33.515  1.00  0.00           H  
ATOM   3726  C1  V00 B 231      63.224  31.295  40.436  1.00  0.00           C  
ATOM   3727  C2  V00 B 231      64.203  31.577  39.250  1.00  0.00           C  
ATOM   3728  O1  V00 B 231      65.154  30.544  39.234  1.00  0.00           O  
ATOM   3729  C3  V00 B 231      66.227  30.796  38.416  1.00  0.00           C  
ATOM   3730  C4  V00 B 231      67.141  29.529  38.507  1.00  0.00           C  
ATOM   3731  H1  V00 B 231      62.329  30.725  40.045  1.00  0.00           H  
ATOM   3732  H2  V00 B 231      62.731  32.234  40.697  1.00  0.00           H  
ATOM   3733  H3  V00 B 231      63.741  30.872  41.245  1.00  0.00           H  
ATOM   3734  H4  V00 B 231      64.661  32.607  39.375  1.00  0.00           H  
ATOM   3735  H5  V00 B 231      63.637  31.679  38.354  1.00  0.00           H  
ATOM   3736  H6  V00 B 231      65.885  30.919  37.394  1.00  0.00           H  
ATOM   3737  H7  V00 B 231      66.770  31.675  38.722  1.00  0.00           H  
ATOM   3738  H8  V00 B 231      66.654  28.727  37.930  1.00  0.00           H  
ATOM   3739  H9  V00 B 231      68.132  29.559  38.109  1.00  0.00           H  
ATOM   3740  H10 V00 B 231      67.227  29.205  39.555  1.00  0.00           H  
ATOM   3741  C1  V00 B 232      22.679  77.094  27.095  1.00  0.00           C  
ATOM   3742  C2  V00 B 232      22.299  75.760  26.426  1.00  0.00           C  
ATOM   3743  O1  V00 B 232      20.879  75.738  26.027  1.00  0.00           O  
ATOM   3744  C3  V00 B 232      20.538  76.647  24.949  1.00  0.00           C  
ATOM   3745  C4  V00 B 232      19.077  76.316  24.604  1.00  0.00           C  
ATOM   3746  H1  V00 B 232      22.969  77.810  26.262  1.00  0.00           H  
ATOM   3747  H2  V00 B 232      23.637  76.939  27.750  1.00  0.00           H  
ATOM   3748  H3  V00 B 232      21.872  77.512  27.723  1.00  0.00           H  
ATOM   3749  H4  V00 B 232      22.445  74.921  27.095  1.00  0.00           H  
ATOM   3750  H5  V00 B 232      22.951  75.548  25.602  1.00  0.00           H  
ATOM   3751  H6  V00 B 232      20.692  77.677  25.274  1.00  0.00           H  
ATOM   3752  H7  V00 B 232      21.169  76.394  24.110  1.00  0.00           H  
ATOM   3753  H8  V00 B 232      19.022  75.239  24.282  1.00  0.00           H  
ATOM   3754  H9  V00 B 232      18.492  76.469  25.460  1.00  0.00           H  
ATOM   3755  H10 V00 B 232      18.822  77.020  23.898  1.00  0.00           H  
ATOM   3756  C1  V00 B 233      93.647  71.556  83.154  1.00  0.00           C  
ATOM   3757  C2  V00 B 233      94.337  70.698  84.138  1.00  0.00           C  
ATOM   3758  O1  V00 B 233      95.751  70.851  83.859  1.00  0.00           O  
ATOM   3759  C3  V00 B 233      96.468  69.701  84.362  1.00  0.00           C  
ATOM   3760  C4  V00 B 233      96.779  69.942  85.870  1.00  0.00           C  
ATOM   3761  H1  V00 B 233      93.841  72.667  83.417  1.00  0.00           H  
ATOM   3762  H2  V00 B 233      92.568  71.566  83.219  1.00  0.00           H  
ATOM   3763  H3  V00 B 233      94.050  71.488  82.125  1.00  0.00           H  
ATOM   3764  H4  V00 B 233      93.985  69.613  84.076  1.00  0.00           H  
ATOM   3765  H5  V00 B 233      94.178  70.992  85.193  1.00  0.00           H  
ATOM   3766  H6  V00 B 233      96.085  68.706  84.120  1.00  0.00           H  
ATOM   3767  H7  V00 B 233      97.340  69.675  83.844  1.00  0.00           H  
ATOM   3768  H8  V00 B 233      95.885  69.495  86.441  1.00  0.00           H  
ATOM   3769  H9  V00 B 233      97.656  69.348  86.254  1.00  0.00           H  
ATOM   3770  H10 V00 B 233      96.899  71.011  86.096  1.00  0.00           H  
ATOM   3771  C1  V00 B 234      50.687  42.873  54.973  1.00  0.00           C  
ATOM   3772  C2  V00 B 234      50.461  42.519  56.437  1.00  0.00           C  
ATOM   3773  O1  V00 B 234      51.763  42.158  56.997  1.00  0.00           O  
ATOM   3774  C3  V00 B 234      51.721  42.070  58.443  1.00  0.00           C  
ATOM   3775  C4  V00 B 234      53.143  41.962  58.967  1.00  0.00           C  
ATOM   3776  H1  V00 B 234      51.416  43.650  54.861  1.00  0.00           H  
ATOM   3777  H2  V00 B 234      49.751  43.170  54.521  1.00  0.00           H  
ATOM   3778  H3  V00 B 234      50.948  41.913  54.468  1.00  0.00           H  
ATOM   3779  H4  V00 B 234      49.697  41.736  56.473  1.00  0.00           H  
ATOM   3780  H5  V00 B 234      49.964  43.353  56.990  1.00  0.00           H  
ATOM   3781  H6  V00 B 234      51.278  43.048  58.804  1.00  0.00           H  
ATOM   3782  H7  V00 B 234      51.046  41.306  58.807  1.00  0.00           H  
ATOM   3783  H8  V00 B 234      53.124  42.109  60.115  1.00  0.00           H  
ATOM   3784  H9  V00 B 234      53.607  41.037  58.741  1.00  0.00           H  
ATOM   3785  H10 V00 B 234      53.810  42.717  58.561  1.00  0.00           H  
ATOM   3786  C1  V00 B 235      80.772  25.951   5.701  1.00  0.00           C  
ATOM   3787  C2  V00 B 235      80.074  24.695   6.174  1.00  0.00           C  
ATOM   3788  O1  V00 B 235      78.994  24.378   5.227  1.00  0.00           O  
ATOM   3789  C3  V00 B 235      78.566  23.033   5.390  1.00  0.00           C  
ATOM   3790  C4  V00 B 235      78.578  22.318   4.035  1.00  0.00           C  
ATOM   3791  H1  V00 B 235      81.131  25.901   4.648  1.00  0.00           H  
ATOM   3792  H2  V00 B 235      81.683  26.210   6.302  1.00  0.00           H  
ATOM   3793  H3  V00 B 235      80.062  26.753   5.801  1.00  0.00           H  
ATOM   3794  H4  V00 B 235      79.669  24.850   7.199  1.00  0.00           H  
ATOM   3795  H5  V00 B 235      80.833  23.918   6.074  1.00  0.00           H  
ATOM   3796  H6  V00 B 235      79.233  22.513   6.067  1.00  0.00           H  
ATOM   3797  H7  V00 B 235      77.515  22.977   5.780  1.00  0.00           H  
ATOM   3798  H8  V00 B 235      78.931  21.314   4.226  1.00  0.00           H  
ATOM   3799  H9  V00 B 235      77.561  22.366   3.549  1.00  0.00           H  
ATOM   3800  H10 V00 B 235      79.337  22.865   3.328  1.00  0.00           H  
ATOM   3801  C1  V00 B 236      21.524  78.190  71.338  1.00  0.00           C  
ATOM   3802  C2  V00 B 236      20.086  78.666  70.873  1.00  0.00           C  
ATOM   3803  O1  V00 B 236      19.836  80.038  71.270  1.00  0.00           O  
ATOM   3804  C3  V00 B 236      19.279  80.183  72.563  1.00  0.00           C  
ATOM   3805  C4  V00 B 236      19.101  81.700  72.826  1.00  0.00           C  
ATOM   3806  H1  V00 B 236      21.659  77.146  70.963  1.00  0.00           H  
ATOM   3807  H2  V00 B 236      21.564  78.159  72.421  1.00  0.00           H  
ATOM   3808  H3  V00 B 236      22.324  78.865  70.929  1.00  0.00           H  
ATOM   3809  H4  V00 B 236      19.369  77.967  71.305  1.00  0.00           H  
ATOM   3810  H5  V00 B 236      19.987  78.568  69.754  1.00  0.00           H  
ATOM   3811  H6  V00 B 236      18.260  79.798  72.613  1.00  0.00           H  
ATOM   3812  H7  V00 B 236      19.825  79.854  73.484  1.00  0.00           H  
ATOM   3813  H8  V00 B 236      19.872  82.084  73.442  1.00  0.00           H  
ATOM   3814  H9  V00 B 236      18.974  82.282  71.919  1.00  0.00           H  
ATOM   3815  H10 V00 B 236      18.365  81.855  73.645  1.00  0.00           H  
ATOM   3816  C1  V00 B 237       4.183  36.029  75.664  1.00  0.00           C  
ATOM   3817  C2  V00 B 237       5.498  36.596  75.123  1.00  0.00           C  
ATOM   3818  O1  V00 B 237       5.988  37.424  76.090  1.00  0.00           O  
ATOM   3819  C3  V00 B 237       6.614  36.753  77.160  1.00  0.00           C  
ATOM   3820  C4  V00 B 237       6.315  37.277  78.569  1.00  0.00           C  
ATOM   3821  H1  V00 B 237       4.396  35.230  76.409  1.00  0.00           H  
ATOM   3822  H2  V00 B 237       3.551  35.531  74.914  1.00  0.00           H  
ATOM   3823  H3  V00 B 237       3.585  36.813  76.153  1.00  0.00           H  
ATOM   3824  H4  V00 B 237       5.314  37.123  74.173  1.00  0.00           H  
ATOM   3825  H5  V00 B 237       6.166  35.737  75.023  1.00  0.00           H  
ATOM   3826  H6  V00 B 237       6.313  35.699  77.070  1.00  0.00           H  
ATOM   3827  H7  V00 B 237       7.690  36.890  77.126  1.00  0.00           H  
ATOM   3828  H8  V00 B 237       6.928  36.646  79.269  1.00  0.00           H  
ATOM   3829  H9  V00 B 237       6.567  38.369  78.636  1.00  0.00           H  
ATOM   3830  H10 V00 B 237       5.196  37.259  78.726  1.00  0.00           H  
ATOM   3831  C1  V00 B 238       7.308  27.100  16.582  1.00  0.00           C  
ATOM   3832  C2  V00 B 238       6.704  26.481  17.912  1.00  0.00           C  
ATOM   3833  O1  V00 B 238       5.692  25.507  17.566  1.00  0.00           O  
ATOM   3834  C3  V00 B 238       4.588  25.361  18.550  1.00  0.00           C  
ATOM   3835  C4  V00 B 238       5.093  24.440  19.732  1.00  0.00           C  
ATOM   3836  H1  V00 B 238       6.712  27.895  16.150  1.00  0.00           H  
ATOM   3837  H2  V00 B 238       7.705  26.293  15.931  1.00  0.00           H  
ATOM   3838  H3  V00 B 238       8.208  27.691  16.781  1.00  0.00           H  
ATOM   3839  H4  V00 B 238       6.231  27.189  18.499  1.00  0.00           H  
ATOM   3840  H5  V00 B 238       7.428  25.966  18.519  1.00  0.00           H  
ATOM   3841  H6  V00 B 238       4.360  26.259  19.050  1.00  0.00           H  
ATOM   3842  H7  V00 B 238       3.688  24.957  18.075  1.00  0.00           H  
ATOM   3843  H8  V00 B 238       5.504  23.499  19.239  1.00  0.00           H  
ATOM   3844  H9  V00 B 238       5.938  24.950  20.236  1.00  0.00           H  
ATOM   3845  H10 V00 B 238       4.265  24.282  20.448  1.00  0.00           H  
ATOM   3846  C1  V00 B 239      86.105  34.478  78.164  1.00  0.00           C  
ATOM   3847  C2  V00 B 239      87.052  34.306  77.023  1.00  0.00           C  
ATOM   3848  O1  V00 B 239      86.283  33.845  75.918  1.00  0.00           O  
ATOM   3849  C3  V00 B 239      87.227  33.562  74.855  1.00  0.00           C  
ATOM   3850  C4  V00 B 239      86.842  32.206  74.195  1.00  0.00           C  
ATOM   3851  H1  V00 B 239      85.443  35.300  77.985  1.00  0.00           H  
ATOM   3852  H2  V00 B 239      86.626  34.718  79.186  1.00  0.00           H  
ATOM   3853  H3  V00 B 239      85.557  33.555  78.340  1.00  0.00           H  
ATOM   3854  H4  V00 B 239      87.953  33.680  77.256  1.00  0.00           H  
ATOM   3855  H5  V00 B 239      87.442  35.272  76.732  1.00  0.00           H  
ATOM   3856  H6  V00 B 239      87.116  34.313  74.068  1.00  0.00           H  
ATOM   3857  H7  V00 B 239      88.294  33.599  75.122  1.00  0.00           H  
ATOM   3858  H8  V00 B 239      86.004  32.297  73.546  1.00  0.00           H  
ATOM   3859  H9  V00 B 239      87.763  31.936  73.603  1.00  0.00           H  
ATOM   3860  H10 V00 B 239      86.642  31.462  75.037  1.00  0.00           H  
ATOM   3861  C1  V00 B 240      91.045  58.917  94.724  1.00  0.00           C  
ATOM   3862  C2  V00 B 240      90.595  60.326  94.145  1.00  0.00           C  
ATOM   3863  O1  V00 B 240      89.540  60.780  94.995  1.00  0.00           O  
ATOM   3864  C3  V00 B 240      88.433  61.326  94.257  1.00  0.00           C  
ATOM   3865  C4  V00 B 240      87.381  61.890  95.212  1.00  0.00           C  
ATOM   3866  H1  V00 B 240      91.538  59.052  95.672  1.00  0.00           H  
ATOM   3867  H2  V00 B 240      91.833  58.447  94.098  1.00  0.00           H  
ATOM   3868  H3  V00 B 240      90.207  58.156  94.770  1.00  0.00           H  
ATOM   3869  H4  V00 B 240      90.220  60.263  93.121  1.00  0.00           H  
ATOM   3870  H5  V00 B 240      91.381  61.112  94.174  1.00  0.00           H  
ATOM   3871  H6  V00 B 240      88.743  62.176  93.599  1.00  0.00           H  
ATOM   3872  H7  V00 B 240      87.959  60.603  93.497  1.00  0.00           H  
ATOM   3873  H8  V00 B 240      86.850  62.764  94.849  1.00  0.00           H  
ATOM   3874  H9  V00 B 240      86.660  61.146  95.557  1.00  0.00           H  
ATOM   3875  H10 V00 B 240      87.858  62.365  96.139  1.00  0.00           H  
ATOM   3876  C1  V00 B 241      85.382  18.255  47.532  1.00  0.00           C  
ATOM   3877  C2  V00 B 241      86.105  19.599  47.466  1.00  0.00           C  
ATOM   3878  O1  V00 B 241      87.479  19.215  47.374  1.00  0.00           O  
ATOM   3879  C3  V00 B 241      88.450  20.295  47.510  1.00  0.00           C  
ATOM   3880  C4  V00 B 241      88.997  20.279  48.925  1.00  0.00           C  
ATOM   3881  H1  V00 B 241      85.558  17.734  48.498  1.00  0.00           H  
ATOM   3882  H2  V00 B 241      85.615  17.584  46.672  1.00  0.00           H  
ATOM   3883  H3  V00 B 241      84.269  18.400  47.492  1.00  0.00           H  
ATOM   3884  H4  V00 B 241      85.983  20.166  48.400  1.00  0.00           H  
ATOM   3885  H5  V00 B 241      85.739  20.159  46.500  1.00  0.00           H  
ATOM   3886  H6  V00 B 241      89.279  20.008  46.879  1.00  0.00           H  
ATOM   3887  H7  V00 B 241      88.039  21.251  47.225  1.00  0.00           H  
ATOM   3888  H8  V00 B 241      88.119  20.551  49.594  1.00  0.00           H  
ATOM   3889  H9  V00 B 241      89.367  19.292  49.092  1.00  0.00           H  
ATOM   3890  H10 V00 B 241      89.675  21.107  49.159  1.00  0.00           H  
ATOM   3891  C1  V00 B 242      65.927  91.661  50.500  1.00  0.00           C  
ATOM   3892  C2  V00 B 242      66.831  90.409  50.838  1.00  0.00           C  
ATOM   3893  O1  V00 B 242      66.312  89.758  51.927  1.00  0.00           O  
ATOM   3894  C3  V00 B 242      67.181  88.738  52.365  1.00  0.00           C  
ATOM   3895  C4  V00 B 242      67.523  88.979  53.820  1.00  0.00           C  
ATOM   3896  H1  V00 B 242      64.925  91.401  50.143  1.00  0.00           H  
ATOM   3897  H2  V00 B 242      66.432  92.315  49.836  1.00  0.00           H  
ATOM   3898  H3  V00 B 242      65.642  92.227  51.435  1.00  0.00           H  
ATOM   3899  H4  V00 B 242      67.884  90.699  50.888  1.00  0.00           H  
ATOM   3900  H5  V00 B 242      66.796  89.690  50.064  1.00  0.00           H  
ATOM   3901  H6  V00 B 242      66.686  87.760  52.193  1.00  0.00           H  
ATOM   3902  H7  V00 B 242      68.083  88.804  51.730  1.00  0.00           H  
ATOM   3903  H8  V00 B 242      66.617  89.011  54.456  1.00  0.00           H  
ATOM   3904  H9  V00 B 242      68.245  88.225  54.185  1.00  0.00           H  
ATOM   3905  H10 V00 B 242      67.971  89.968  54.108  1.00  0.00           H  
ATOM   3906  C1  V00 B 243      98.429  28.907   6.997  1.00  0.00           C  
ATOM   3907  C2  V00 B 243      99.243  27.803   6.280  1.00  0.00           C  
ATOM   3908  O1  V00 B 243      99.005  26.453   6.817  1.00  0.00           O  
ATOM   3909  C3  V00 B 243      99.750  26.055   7.971  1.00  0.00           C  
ATOM   3910  C4  V00 B 243     100.956  25.227   7.524  1.00  0.00           C  
ATOM   3911  H1  V00 B 243      98.650  28.828   8.032  1.00  0.00           H  
ATOM   3912  H2  V00 B 243      97.343  28.675   6.887  1.00  0.00           H  
ATOM   3913  H3  V00 B 243      98.662  29.928   6.803  1.00  0.00           H  
ATOM   3914  H4  V00 B 243     100.308  28.072   6.363  1.00  0.00           H  
ATOM   3915  H5  V00 B 243      99.012  27.755   5.198  1.00  0.00           H  
ATOM   3916  H6  V00 B 243     100.103  26.885   8.605  1.00  0.00           H  
ATOM   3917  H7  V00 B 243      99.086  25.383   8.576  1.00  0.00           H  
ATOM   3918  H8  V00 B 243     101.631  25.795   6.923  1.00  0.00           H  
ATOM   3919  H9  V00 B 243     101.386  24.763   8.470  1.00  0.00           H  
ATOM   3920  H10 V00 B 243     100.604  24.435   6.841  1.00  0.00           H  
ATOM   3921  C1  V00 B 244      73.358  76.802  68.427  1.00  0.00           C  
ATOM   3922  C2  V00 B 244      74.273  75.741  67.837  1.00  0.00           C  
ATOM   3923  O1  V00 B 244      73.537  74.671  67.217  1.00  0.00           O  
ATOM   3924  C3  V00 B 244      74.366  73.827  66.414  1.00  0.00           C  
ATOM   3925  C4  V00 B 244      74.060  72.342  66.826  1.00  0.00           C  
ATOM   3926  H1  V00 B 244      72.899  76.474  69.360  1.00  0.00           H  
ATOM   3927  H2  V00 B 244      72.522  76.923  67.728  1.00  0.00           H  
ATOM   3928  H3  V00 B 244      73.939  77.760  68.489  1.00  0.00           H  
ATOM   3929  H4  V00 B 244      74.994  75.335  68.577  1.00  0.00           H  
ATOM   3930  H5  V00 B 244      74.903  76.237  67.042  1.00  0.00           H  
ATOM   3931  H6  V00 B 244      74.188  74.007  65.294  1.00  0.00           H  
ATOM   3932  H7  V00 B 244      75.461  74.007  66.459  1.00  0.00           H  
ATOM   3933  H8  V00 B 244      72.979  72.196  66.573  1.00  0.00           H  
ATOM   3934  H9  V00 B 244      74.609  71.564  66.201  1.00  0.00           H  
ATOM   3935  H10 V00 B 244      74.175  72.070  67.858  1.00  0.00           H  
ATOM   3936  C1  V00 B 245       7.769  74.995  60.283  1.00  0.00           C  
ATOM   3937  C2  V00 B 245       8.039  74.342  61.617  1.00  0.00           C  
ATOM   3938  O1  V00 B 245       7.852  75.299  62.687  1.00  0.00           O  
ATOM   3939  C3  V00 B 245       7.988  74.718  64.014  1.00  0.00           C  
ATOM   3940  C4  V00 B 245       7.097  75.537  64.897  1.00  0.00           C  
ATOM   3941  H1  V00 B 245       6.806  75.362  60.271  1.00  0.00           H  
ATOM   3942  H2  V00 B 245       7.726  74.298  59.445  1.00  0.00           H  
ATOM   3943  H3  V00 B 245       8.410  75.840  60.100  1.00  0.00           H  
ATOM   3944  H4  V00 B 245       9.094  73.929  61.646  1.00  0.00           H  
ATOM   3945  H5  V00 B 245       7.400  73.474  61.847  1.00  0.00           H  
ATOM   3946  H6  V00 B 245       7.587  73.712  63.969  1.00  0.00           H  
ATOM   3947  H7  V00 B 245       9.030  74.725  64.384  1.00  0.00           H  
ATOM   3948  H8  V00 B 245       7.058  75.132  65.933  1.00  0.00           H  
ATOM   3949  H9  V00 B 245       7.435  76.601  64.854  1.00  0.00           H  
ATOM   3950  H10 V00 B 245       6.127  75.400  64.491  1.00  0.00           H  
ATOM   3951  C1  V00 B 246      44.058  76.191   1.585  1.00  0.00           C  
ATOM   3952  C2  V00 B 246      44.231  77.498   0.899  1.00  0.00           C  
ATOM   3953  O1  V00 B 246      44.510  78.486   1.887  1.00  0.00           O  
ATOM   3954  C3  V00 B 246      45.327  79.590   1.443  1.00  0.00           C  
ATOM   3955  C4  V00 B 246      45.641  80.313   2.727  1.00  0.00           C  
ATOM   3956  H1  V00 B 246      43.524  75.517   0.872  1.00  0.00           H  
ATOM   3957  H2  V00 B 246      43.269  76.305   2.414  1.00  0.00           H  
ATOM   3958  H3  V00 B 246      44.975  75.704   1.826  1.00  0.00           H  
ATOM   3959  H4  V00 B 246      43.321  77.802   0.357  1.00  0.00           H  
ATOM   3960  H5  V00 B 246      45.027  77.386   0.186  1.00  0.00           H  
ATOM   3961  H6  V00 B 246      46.267  79.176   1.129  1.00  0.00           H  
ATOM   3962  H7  V00 B 246      44.675  80.193   0.774  1.00  0.00           H  
ATOM   3963  H8  V00 B 246      46.317  79.636   3.221  1.00  0.00           H  
ATOM   3964  H9  V00 B 246      46.139  81.232   2.577  1.00  0.00           H  
ATOM   3965  H10 V00 B 246      44.739  80.405   3.308  1.00  0.00           H  
ATOM   3966  C1  V00 B 247      40.954  78.795  32.946  1.00  0.00           C  
ATOM   3967  C2  V00 B 247      40.776  80.126  33.534  1.00  0.00           C  
ATOM   3968  O1  V00 B 247      41.979  80.907  33.555  1.00  0.00           O  
ATOM   3969  C3  V00 B 247      42.121  81.934  34.509  1.00  0.00           C  
ATOM   3970  C4  V00 B 247      41.093  83.003  34.457  1.00  0.00           C  
ATOM   3971  H1  V00 B 247      41.861  78.290  33.311  1.00  0.00           H  
ATOM   3972  H2  V00 B 247      41.016  78.837  31.800  1.00  0.00           H  
ATOM   3973  H3  V00 B 247      40.167  78.087  33.156  1.00  0.00           H  
ATOM   3974  H4  V00 B 247      40.385  80.033  34.554  1.00  0.00           H  
ATOM   3975  H5  V00 B 247      39.950  80.683  33.045  1.00  0.00           H  
ATOM   3976  H6  V00 B 247      42.030  81.463  35.444  1.00  0.00           H  
ATOM   3977  H7  V00 B 247      43.101  82.403  34.496  1.00  0.00           H  
ATOM   3978  H8  V00 B 247      40.202  82.938  35.119  1.00  0.00           H  
ATOM   3979  H9  V00 B 247      41.641  83.877  34.802  1.00  0.00           H  
ATOM   3980  H10 V00 B 247      40.716  83.181  33.463  1.00  0.00           H  
ATOM   3981  C1  V00 B 248      54.260  62.567  58.932  1.00  0.00           C  
ATOM   3982  C2  V00 B 248      53.156  63.629  59.142  1.00  0.00           C  
ATOM   3983  O1  V00 B 248      52.215  63.049  59.976  1.00  0.00           O  
ATOM   3984  C3  V00 B 248      51.023  63.841  60.103  1.00  0.00           C  
ATOM   3985  C4  V00 B 248      50.045  63.219  61.087  1.00  0.00           C  
ATOM   3986  H1  V00 B 248      54.857  62.791  58.070  1.00  0.00           H  
ATOM   3987  H2  V00 B 248      53.788  61.562  58.761  1.00  0.00           H  
ATOM   3988  H3  V00 B 248      54.913  62.514  59.796  1.00  0.00           H  
ATOM   3989  H4  V00 B 248      52.697  63.916  58.182  1.00  0.00           H  
ATOM   3990  H5  V00 B 248      53.546  64.551  59.507  1.00  0.00           H  
ATOM   3991  H6  V00 B 248      51.200  64.828  60.491  1.00  0.00           H  
ATOM   3992  H7  V00 B 248      50.481  63.873  59.196  1.00  0.00           H  
ATOM   3993  H8  V00 B 248      50.519  63.305  62.040  1.00  0.00           H  
ATOM   3994  H9  V00 B 248      49.122  63.764  61.138  1.00  0.00           H  
ATOM   3995  H10 V00 B 248      49.803  62.145  60.904  1.00  0.00           H  
ATOM   3996  C1  V00 B 249       6.335  50.577  93.745  1.00  0.00           C  
ATOM   3997  C2  V00 B 249       7.147  49.918  92.668  1.00  0.00           C  
ATOM   3998  O1  V00 B 249       6.404  49.726  91.419  1.00  0.00           O  
ATOM   3999  C3  V00 B 249       7.123  49.360  90.264  1.00  0.00           C  
ATOM   4000  C4  V00 B 249       7.823  50.648  89.744  1.00  0.00           C  
ATOM   4001  H1  V00 B 249       5.695  51.318  93.247  1.00  0.00           H  
ATOM   4002  H2  V00 B 249       6.840  51.001  94.638  1.00  0.00           H  
ATOM   4003  H3  V00 B 249       5.661  49.770  94.038  1.00  0.00           H  
ATOM   4004  H4  V00 B 249       7.552  48.939  93.044  1.00  0.00           H  
ATOM   4005  H5  V00 B 249       8.097  50.475  92.378  1.00  0.00           H  
ATOM   4006  H6  V00 B 249       7.900  48.613  90.525  1.00  0.00           H  
ATOM   4007  H7  V00 B 249       6.502  48.955  89.524  1.00  0.00           H  
ATOM   4008  H8  V00 B 249       7.750  50.558  88.669  1.00  0.00           H  
ATOM   4009  H9  V00 B 249       7.310  51.557  89.986  1.00  0.00           H  
ATOM   4010  H10 V00 B 249       8.875  50.683  90.138  1.00  0.00           H  
ATOM   4011  C1  V00 B 250      96.627 100.245  62.557  1.00  0.00           C  
ATOM   4012  C2  V00 B 250      97.933  99.519  62.879  1.00  0.00           C  
ATOM   4013  O1  V00 B 250      98.558  99.996  64.026  1.00  0.00           O  
ATOM   4014  C3  V00 B 250      98.004  99.746  65.346  1.00  0.00           C  
ATOM   4015  C4  V00 B 250      98.960 100.182  66.482  1.00  0.00           C  
ATOM   4016  H1  V00 B 250      96.159  99.687  61.667  1.00  0.00           H  
ATOM   4017  H2  V00 B 250      96.778 101.267  62.257  1.00  0.00           H  
ATOM   4018  H3  V00 B 250      95.977 100.154  63.472  1.00  0.00           H  
ATOM   4019  H4  V00 B 250      98.619  99.510  61.969  1.00  0.00           H  
ATOM   4020  H5  V00 B 250      97.731  98.462  63.063  1.00  0.00           H  
ATOM   4021  H6  V00 B 250      97.012 100.182  65.556  1.00  0.00           H  
ATOM   4022  H7  V00 B 250      97.808  98.648  65.356  1.00  0.00           H  
ATOM   4023  H8  V00 B 250      98.832 101.238  66.543  1.00  0.00           H  
ATOM   4024  H9  V00 B 250      98.702  99.593  67.327  1.00  0.00           H  
ATOM   4025  H10 V00 B 250     100.028  99.894  66.188  1.00  0.00           H  
ATOM   4026  C1  V00 B 251      75.126  24.210  81.327  1.00  0.00           C  
ATOM   4027  C2  V00 B 251      74.052  24.802  82.205  1.00  0.00           C  
ATOM   4028  O1  V00 B 251      73.416  25.858  81.548  1.00  0.00           O  
ATOM   4029  C3  V00 B 251      72.392  26.573  82.293  1.00  0.00           C  
ATOM   4030  C4  V00 B 251      73.075  27.537  83.311  1.00  0.00           C  
ATOM   4031  H1  V00 B 251      75.493  23.204  81.635  1.00  0.00           H  
ATOM   4032  H2  V00 B 251      75.937  24.961  81.336  1.00  0.00           H  
ATOM   4033  H3  V00 B 251      74.795  24.024  80.305  1.00  0.00           H  
ATOM   4034  H4  V00 B 251      74.578  25.126  83.079  1.00  0.00           H  
ATOM   4035  H5  V00 B 251      73.344  24.009  82.426  1.00  0.00           H  
ATOM   4036  H6  V00 B 251      71.877  27.256  81.643  1.00  0.00           H  
ATOM   4037  H7  V00 B 251      71.693  25.970  82.822  1.00  0.00           H  
ATOM   4038  H8  V00 B 251      72.332  28.137  83.701  1.00  0.00           H  
ATOM   4039  H9  V00 B 251      73.517  27.035  84.223  1.00  0.00           H  
ATOM   4040  H10 V00 B 251      73.788  28.139  82.785  1.00  0.00           H  
ATOM   4041  C1  V00 B 252      93.579  47.385  80.553  1.00  0.00           C  
ATOM   4042  C2  V00 B 252      94.695  48.041  81.425  1.00  0.00           C  
ATOM   4043  O1  V00 B 252      95.370  47.066  82.158  1.00  0.00           O  
ATOM   4044  C3  V00 B 252      96.676  47.334  82.660  1.00  0.00           C  
ATOM   4045  C4  V00 B 252      97.340  46.079  83.113  1.00  0.00           C  
ATOM   4046  H1  V00 B 252      94.050  46.683  79.823  1.00  0.00           H  
ATOM   4047  H2  V00 B 252      93.156  48.191  79.964  1.00  0.00           H  
ATOM   4048  H3  V00 B 252      92.790  46.897  81.138  1.00  0.00           H  
ATOM   4049  H4  V00 B 252      94.264  48.717  82.181  1.00  0.00           H  
ATOM   4050  H5  V00 B 252      95.490  48.452  80.830  1.00  0.00           H  
ATOM   4051  H6  V00 B 252      97.237  47.903  81.969  1.00  0.00           H  
ATOM   4052  H7  V00 B 252      96.662  48.042  83.549  1.00  0.00           H  
ATOM   4053  H8  V00 B 252      98.420  46.374  83.313  1.00  0.00           H  
ATOM   4054  H9  V00 B 252      96.940  45.830  84.110  1.00  0.00           H  
ATOM   4055  H10 V00 B 252      97.144  45.287  82.390  1.00  0.00           H  
ATOM   4056  C1  V00 B 253      73.239   6.400  91.381  1.00  0.00           C  
ATOM   4057  C2  V00 B 253      72.693   6.730  90.037  1.00  0.00           C  
ATOM   4058  O1  V00 B 253      71.443   7.414  90.246  1.00  0.00           O  
ATOM   4059  C3  V00 B 253      70.972   7.987  89.057  1.00  0.00           C  
ATOM   4060  C4  V00 B 253      69.541   8.402  89.199  1.00  0.00           C  
ATOM   4061  H1  V00 B 253      72.509   5.716  91.827  1.00  0.00           H  
ATOM   4062  H2  V00 B 253      73.423   7.322  91.935  1.00  0.00           H  
ATOM   4063  H3  V00 B 253      74.212   5.955  91.242  1.00  0.00           H  
ATOM   4064  H4  V00 B 253      72.646   5.891  89.401  1.00  0.00           H  
ATOM   4065  H5  V00 B 253      73.418   7.441  89.584  1.00  0.00           H  
ATOM   4066  H6  V00 B 253      71.558   8.816  88.627  1.00  0.00           H  
ATOM   4067  H7  V00 B 253      70.945   7.143  88.323  1.00  0.00           H  
ATOM   4068  H8  V00 B 253      68.955   7.644  89.739  1.00  0.00           H  
ATOM   4069  H9  V00 B 253      69.522   9.295  89.829  1.00  0.00           H  
ATOM   4070  H10 V00 B 253      69.081   8.650  88.207  1.00  0.00           H  
ATOM   4071  C1  V00 B 254      55.861  13.686  63.124  1.00  0.00           C  
ATOM   4072  C2  V00 B 254      55.480  14.140  64.523  1.00  0.00           C  
ATOM   4073  O1  V00 B 254      55.737  15.565  64.680  1.00  0.00           O  
ATOM   4074  C3  V00 B 254      57.140  15.917  64.578  1.00  0.00           C  
ATOM   4075  C4  V00 B 254      57.247  17.325  65.226  1.00  0.00           C  
ATOM   4076  H1  V00 B 254      56.870  13.254  63.081  1.00  0.00           H  
ATOM   4077  H2  V00 B 254      55.713  14.554  62.418  1.00  0.00           H  
ATOM   4078  H3  V00 B 254      55.266  12.810  62.988  1.00  0.00           H  
ATOM   4079  H4  V00 B 254      55.786  13.477  65.352  1.00  0.00           H  
ATOM   4080  H5  V00 B 254      54.356  14.123  64.666  1.00  0.00           H  
ATOM   4081  H6  V00 B 254      57.774  15.182  65.126  1.00  0.00           H  
ATOM   4082  H7  V00 B 254      57.420  15.872  63.538  1.00  0.00           H  
ATOM   4083  H8  V00 B 254      56.935  18.019  64.460  1.00  0.00           H  
ATOM   4084  H9  V00 B 254      56.578  17.317  66.092  1.00  0.00           H  
ATOM   4085  H10 V00 B 254      58.253  17.430  65.596  1.00  0.00           H  
ATOM   4086  C1  V00 B 255      44.010  47.819  55.455  1.00  0.00           C  
ATOM   4087  C2  V00 B 255      44.586  46.474  55.797  1.00  0.00           C  
ATOM   4088  O1  V00 B 255      44.131  45.424  54.955  1.00  0.00           O  
ATOM   4089  C3  V00 B 255      44.775  44.174  55.105  1.00  0.00           C  
ATOM   4090  C4  V00 B 255      46.048  44.101  54.393  1.00  0.00           C  
ATOM   4091  H1  V00 B 255      42.961  47.695  55.553  1.00  0.00           H  
ATOM   4092  H2  V00 B 255      44.219  48.000  54.354  1.00  0.00           H  
ATOM   4093  H3  V00 B 255      44.520  48.652  55.984  1.00  0.00           H  
ATOM   4094  H4  V00 B 255      44.381  46.276  56.820  1.00  0.00           H  
ATOM   4095  H5  V00 B 255      45.657  46.537  55.622  1.00  0.00           H  
ATOM   4096  H6  V00 B 255      44.948  44.073  56.136  1.00  0.00           H  
ATOM   4097  H7  V00 B 255      44.135  43.329  54.853  1.00  0.00           H  
ATOM   4098  H8  V00 B 255      45.836  44.330  53.382  1.00  0.00           H  
ATOM   4099  H9  V00 B 255      46.751  44.880  54.696  1.00  0.00           H  
ATOM   4100  H10 V00 B 255      46.449  43.122  54.389  1.00  0.00           H  
ATOM   4101  C1  V00 B 256      36.458  36.883  65.074  1.00  0.00           C  
ATOM   4102  C2  V00 B 256      35.036  37.347  64.888  1.00  0.00           C  
ATOM   4103  O1  V00 B 256      34.318  36.982  66.032  1.00  0.00           O  
ATOM   4104  C3  V00 B 256      33.026  37.521  66.253  1.00  0.00           C  
ATOM   4105  C4  V00 B 256      32.402  37.054  67.501  1.00  0.00           C  
ATOM   4106  H1  V00 B 256      37.075  36.886  64.118  1.00  0.00           H  
ATOM   4107  H2  V00 B 256      36.486  35.848  65.493  1.00  0.00           H  
ATOM   4108  H3  V00 B 256      36.930  37.440  65.818  1.00  0.00           H  
ATOM   4109  H4  V00 B 256      34.659  36.806  63.975  1.00  0.00           H  
ATOM   4110  H5  V00 B 256      35.123  38.409  64.715  1.00  0.00           H  
ATOM   4111  H6  V00 B 256      32.937  38.606  66.346  1.00  0.00           H  
ATOM   4112  H7  V00 B 256      32.430  37.267  65.343  1.00  0.00           H  
ATOM   4113  H8  V00 B 256      31.401  37.484  67.535  1.00  0.00           H  
ATOM   4114  H9  V00 B 256      32.327  36.040  67.421  1.00  0.00           H  
ATOM   4115  H10 V00 B 256      32.915  37.242  68.435  1.00  0.00           H  
ATOM   4116  C1  V00 B 257      46.679  22.710  62.308  1.00  0.00           C  
ATOM   4117  C2  V00 B 257      46.058  24.112  62.426  1.00  0.00           C  
ATOM   4118  O1  V00 B 257      46.700  25.042  63.412  1.00  0.00           O  
ATOM   4119  C3  V00 B 257      46.518  24.634  64.796  1.00  0.00           C  
ATOM   4120  C4  V00 B 257      47.527  25.340  65.709  1.00  0.00           C  
ATOM   4121  H1  V00 B 257      46.697  22.191  63.290  1.00  0.00           H  
ATOM   4122  H2  V00 B 257      47.676  22.654  61.901  1.00  0.00           H  
ATOM   4123  H3  V00 B 257      46.180  22.147  61.505  1.00  0.00           H  
ATOM   4124  H4  V00 B 257      44.946  24.102  62.582  1.00  0.00           H  
ATOM   4125  H5  V00 B 257      46.242  24.666  61.478  1.00  0.00           H  
ATOM   4126  H6  V00 B 257      45.541  24.867  65.255  1.00  0.00           H  
ATOM   4127  H7  V00 B 257      46.664  23.585  64.898  1.00  0.00           H  
ATOM   4128  H8  V00 B 257      47.461  24.922  66.756  1.00  0.00           H  
ATOM   4129  H9  V00 B 257      48.544  25.187  65.389  1.00  0.00           H  
ATOM   4130  H10 V00 B 257      47.248  26.428  65.759  1.00  0.00           H  
ATOM   4131  C1  V00 B 258       2.376  39.793  14.038  1.00  0.00           C  
ATOM   4132  C2  V00 B 258       1.911  41.087  14.730  1.00  0.00           C  
ATOM   4133  O1  V00 B 258       0.575  41.385  14.367  1.00  0.00           O  
ATOM   4134  C3  V00 B 258       0.190  42.730  14.599  1.00  0.00           C  
ATOM   4135  C4  V00 B 258      -1.183  42.957  13.970  1.00  0.00           C  
ATOM   4136  H1  V00 B 258       3.254  39.398  14.539  1.00  0.00           H  
ATOM   4137  H2  V00 B 258       2.590  40.030  13.055  1.00  0.00           H  
ATOM   4138  H3  V00 B 258       1.551  39.080  14.133  1.00  0.00           H  
ATOM   4139  H4  V00 B 258       2.682  41.749  14.464  1.00  0.00           H  
ATOM   4140  H5  V00 B 258       1.987  40.949  15.748  1.00  0.00           H  
ATOM   4141  H6  V00 B 258       0.055  42.832  15.683  1.00  0.00           H  
ATOM   4142  H7  V00 B 258       0.884  43.488  14.195  1.00  0.00           H  
ATOM   4143  H8  V00 B 258      -1.942  42.251  14.298  1.00  0.00           H  
ATOM   4144  H9  V00 B 258      -1.508  44.005  14.120  1.00  0.00           H  
ATOM   4145  H10 V00 B 258      -1.155  42.805  12.901  1.00  0.00           H  
ATOM   4146  C1  V00 B 259      76.619  28.215  46.347  1.00  0.00           C  
ATOM   4147  C2  V00 B 259      78.075  28.565  46.696  1.00  0.00           C  
ATOM   4148  O1  V00 B 259      78.605  27.514  47.462  1.00  0.00           O  
ATOM   4149  C3  V00 B 259      79.945  27.659  47.955  1.00  0.00           C  
ATOM   4150  C4  V00 B 259      80.320  26.402  48.844  1.00  0.00           C  
ATOM   4151  H1  V00 B 259      75.948  28.063  47.186  1.00  0.00           H  
ATOM   4152  H2  V00 B 259      76.546  27.292  45.849  1.00  0.00           H  
ATOM   4153  H3  V00 B 259      76.165  29.028  45.668  1.00  0.00           H  
ATOM   4154  H4  V00 B 259      78.037  29.496  47.265  1.00  0.00           H  
ATOM   4155  H5  V00 B 259      78.623  28.827  45.787  1.00  0.00           H  
ATOM   4156  H6  V00 B 259      80.664  27.771  47.054  1.00  0.00           H  
ATOM   4157  H7  V00 B 259      80.032  28.545  48.543  1.00  0.00           H  
ATOM   4158  H8  V00 B 259      79.693  26.462  49.765  1.00  0.00           H  
ATOM   4159  H9  V00 B 259      80.247  25.464  48.250  1.00  0.00           H  
ATOM   4160  H10 V00 B 259      81.346  26.567  49.123  1.00  0.00           H  
ATOM   4161  C1  V00 B 260      13.121  44.809  92.564  1.00  0.00           C  
ATOM   4162  C2  V00 B 260      13.000  46.326  92.368  1.00  0.00           C  
ATOM   4163  O1  V00 B 260      12.381  46.938  93.487  1.00  0.00           O  
ATOM   4164  C3  V00 B 260      11.486  47.941  93.140  1.00  0.00           C  
ATOM   4165  C4  V00 B 260      11.208  48.722  94.353  1.00  0.00           C  
ATOM   4166  H1  V00 B 260      12.075  44.405  92.729  1.00  0.00           H  
ATOM   4167  H2  V00 B 260      13.562  44.677  93.591  1.00  0.00           H  
ATOM   4168  H3  V00 B 260      13.654  44.266  91.792  1.00  0.00           H  
ATOM   4169  H4  V00 B 260      12.452  46.496  91.408  1.00  0.00           H  
ATOM   4170  H5  V00 B 260      14.042  46.756  92.223  1.00  0.00           H  
ATOM   4171  H6  V00 B 260      11.864  48.559  92.350  1.00  0.00           H  
ATOM   4172  H7  V00 B 260      10.533  47.364  92.874  1.00  0.00           H  
ATOM   4173  H8  V00 B 260      10.914  48.018  95.163  1.00  0.00           H  
ATOM   4174  H9  V00 B 260      12.079  49.254  94.701  1.00  0.00           H  
ATOM   4175  H10 V00 B 260      10.429  49.456  94.318  1.00  0.00           H  
ATOM   4176  C1  V00 B 261      89.086  26.818  79.528  1.00  0.00           C  
ATOM   4177  C2  V00 B 261      89.901  27.493  78.451  1.00  0.00           C  
ATOM   4178  O1  V00 B 261      89.413  28.825  78.193  1.00  0.00           O  
ATOM   4179  C3  V00 B 261      90.244  29.378  77.129  1.00  0.00           C  
ATOM   4180  C4  V00 B 261      89.600  30.693  76.707  1.00  0.00           C  
ATOM   4181  H1  V00 B 261      88.043  26.595  79.261  1.00  0.00           H  
ATOM   4182  H2  V00 B 261      89.008  27.492  80.409  1.00  0.00           H  
ATOM   4183  H3  V00 B 261      89.630  25.898  79.875  1.00  0.00           H  
ATOM   4184  H4  V00 B 261      89.909  26.918  77.530  1.00  0.00           H  
ATOM   4185  H5  V00 B 261      90.945  27.556  78.866  1.00  0.00           H  
ATOM   4186  H6  V00 B 261      91.279  29.618  77.530  1.00  0.00           H  
ATOM   4187  H7  V00 B 261      90.309  28.683  76.264  1.00  0.00           H  
ATOM   4188  H8  V00 B 261      89.733  31.547  77.415  1.00  0.00           H  
ATOM   4189  H9  V00 B 261      90.185  31.161  75.894  1.00  0.00           H  
ATOM   4190  H10 V00 B 261      88.611  30.460  76.292  1.00  0.00           H  
ATOM   4191  C1  V00 B 262       5.803  59.913  54.555  1.00  0.00           C  
ATOM   4192  C2  V00 B 262       5.199  58.662  53.894  1.00  0.00           C  
ATOM   4193  O1  V00 B 262       6.310  57.774  53.668  1.00  0.00           O  
ATOM   4194  C3  V00 B 262       6.070  56.763  52.713  1.00  0.00           C  
ATOM   4195  C4  V00 B 262       6.847  56.957  51.414  1.00  0.00           C  
ATOM   4196  H1  V00 B 262       6.455  60.435  53.861  1.00  0.00           H  
ATOM   4197  H2  V00 B 262       6.385  59.530  55.432  1.00  0.00           H  
ATOM   4198  H3  V00 B 262       5.022  60.563  54.827  1.00  0.00           H  
ATOM   4199  H4  V00 B 262       4.694  58.845  52.892  1.00  0.00           H  
ATOM   4200  H5  V00 B 262       4.451  58.203  54.569  1.00  0.00           H  
ATOM   4201  H6  V00 B 262       6.308  55.791  53.126  1.00  0.00           H  
ATOM   4202  H7  V00 B 262       5.006  56.735  52.460  1.00  0.00           H  
ATOM   4203  H8  V00 B 262       6.374  57.845  50.985  1.00  0.00           H  
ATOM   4204  H9  V00 B 262       7.937  57.192  51.543  1.00  0.00           H  
ATOM   4205  H10 V00 B 262       6.858  56.062  50.817  1.00  0.00           H  
ATOM   4206  C1  V00 B 263      57.325  45.316   4.318  1.00  0.00           C  
ATOM   4207  C2  V00 B 263      56.756  44.284   3.335  1.00  0.00           C  
ATOM   4208  O1  V00 B 263      57.755  43.256   3.194  1.00  0.00           O  
ATOM   4209  C3  V00 B 263      57.545  42.179   2.213  1.00  0.00           C  
ATOM   4210  C4  V00 B 263      56.523  41.211   2.897  1.00  0.00           C  
ATOM   4211  H1  V00 B 263      56.477  45.927   4.717  1.00  0.00           H  
ATOM   4212  H2  V00 B 263      58.149  45.967   3.903  1.00  0.00           H  
ATOM   4213  H3  V00 B 263      57.632  44.750   5.221  1.00  0.00           H  
ATOM   4214  H4  V00 B 263      56.481  44.747   2.342  1.00  0.00           H  
ATOM   4215  H5  V00 B 263      55.903  43.841   3.788  1.00  0.00           H  
ATOM   4216  H6  V00 B 263      57.147  42.630   1.294  1.00  0.00           H  
ATOM   4217  H7  V00 B 263      58.505  41.679   2.077  1.00  0.00           H  
ATOM   4218  H8  V00 B 263      56.432  40.317   2.351  1.00  0.00           H  
ATOM   4219  H9  V00 B 263      56.773  41.006   3.911  1.00  0.00           H  
ATOM   4220  H10 V00 B 263      55.489  41.641   2.966  1.00  0.00           H  
ATOM   4221  C1  V00 B 264      91.085  48.502  73.050  1.00  0.00           C  
ATOM   4222  C2  V00 B 264      89.854  49.348  72.988  1.00  0.00           C  
ATOM   4223  O1  V00 B 264      90.069  50.563  73.732  1.00  0.00           O  
ATOM   4224  C3  V00 B 264      88.929  51.393  73.651  1.00  0.00           C  
ATOM   4225  C4  V00 B 264      89.331  52.907  73.664  1.00  0.00           C  
ATOM   4226  H1  V00 B 264      91.842  49.126  72.545  1.00  0.00           H  
ATOM   4227  H2  V00 B 264      90.926  47.644  72.403  1.00  0.00           H  
ATOM   4228  H3  V00 B 264      91.354  48.229  74.071  1.00  0.00           H  
ATOM   4229  H4  V00 B 264      88.974  48.799  73.297  1.00  0.00           H  
ATOM   4230  H5  V00 B 264      89.694  49.479  71.940  1.00  0.00           H  
ATOM   4231  H6  V00 B 264      88.266  51.258  72.771  1.00  0.00           H  
ATOM   4232  H7  V00 B 264      88.213  51.231  74.481  1.00  0.00           H  
ATOM   4233  H8  V00 B 264      89.754  53.212  74.650  1.00  0.00           H  
ATOM   4234  H9  V00 B 264      90.148  53.028  72.896  1.00  0.00           H  
ATOM   4235  H10 V00 B 264      88.513  53.521  73.300  1.00  0.00           H  
ATOM   4236  C1  V00 B 265      21.015  45.088  73.656  1.00  0.00           C  
ATOM   4237  C2  V00 B 265      20.039  46.093  73.047  1.00  0.00           C  
ATOM   4238  O1  V00 B 265      20.349  46.181  71.627  1.00  0.00           O  
ATOM   4239  C3  V00 B 265      19.638  47.287  71.086  1.00  0.00           C  
ATOM   4240  C4  V00 B 265      19.667  47.183  69.636  1.00  0.00           C  
ATOM   4241  H1  V00 B 265      22.049  45.432  73.511  1.00  0.00           H  
ATOM   4242  H2  V00 B 265      20.859  44.159  73.123  1.00  0.00           H  
ATOM   4243  H3  V00 B 265      20.804  45.061  74.724  1.00  0.00           H  
ATOM   4244  H4  V00 B 265      20.220  47.055  73.535  1.00  0.00           H  
ATOM   4245  H5  V00 B 265      19.032  45.592  73.204  1.00  0.00           H  
ATOM   4246  H6  V00 B 265      18.615  47.333  71.548  1.00  0.00           H  
ATOM   4247  H7  V00 B 265      20.246  48.171  71.419  1.00  0.00           H  
ATOM   4248  H8  V00 B 265      19.190  48.108  69.209  1.00  0.00           H  
ATOM   4249  H9  V00 B 265      20.697  47.128  69.307  1.00  0.00           H  
ATOM   4250  H10 V00 B 265      19.045  46.393  69.210  1.00  0.00           H  
ATOM   4251  C1  V00 B 266      72.999  57.874  49.268  1.00  0.00           C  
ATOM   4252  C2  V00 B 266      72.325  56.426  49.353  1.00  0.00           C  
ATOM   4253  O1  V00 B 266      73.334  55.488  49.812  1.00  0.00           O  
ATOM   4254  C3  V00 B 266      72.845  54.150  49.954  1.00  0.00           C  
ATOM   4255  C4  V00 B 266      73.249  53.559  51.340  1.00  0.00           C  
ATOM   4256  H1  V00 B 266      73.996  57.918  48.724  1.00  0.00           H  
ATOM   4257  H2  V00 B 266      73.242  58.088  50.354  1.00  0.00           H  
ATOM   4258  H3  V00 B 266      72.260  58.567  48.809  1.00  0.00           H  
ATOM   4259  H4  V00 B 266      72.103  56.291  48.316  1.00  0.00           H  
ATOM   4260  H5  V00 B 266      71.523  56.446  50.121  1.00  0.00           H  
ATOM   4261  H6  V00 B 266      71.771  54.104  49.904  1.00  0.00           H  
ATOM   4262  H7  V00 B 266      73.230  53.431  49.192  1.00  0.00           H  
ATOM   4263  H8  V00 B 266      72.900  54.051  52.232  1.00  0.00           H  
ATOM   4264  H9  V00 B 266      72.793  52.522  51.345  1.00  0.00           H  
ATOM   4265  H10 V00 B 266      74.316  53.493  51.390  1.00  0.00           H  
ATOM   4266  C1  V00 B 267       8.169  70.246  73.966  1.00  0.00           C  
ATOM   4267  C2  V00 B 267       7.731  70.591  75.380  1.00  0.00           C  
ATOM   4268  O1  V00 B 267       6.396  70.087  75.527  1.00  0.00           O  
ATOM   4269  C3  V00 B 267       6.190  69.335  76.756  1.00  0.00           C  
ATOM   4270  C4  V00 B 267       5.399  70.226  77.707  1.00  0.00           C  
ATOM   4271  H1  V00 B 267       9.260  70.229  73.840  1.00  0.00           H  
ATOM   4272  H2  V00 B 267       7.864  70.940  73.239  1.00  0.00           H  
ATOM   4273  H3  V00 B 267       7.837  69.200  73.684  1.00  0.00           H  
ATOM   4274  H4  V00 B 267       7.726  71.720  75.531  1.00  0.00           H  
ATOM   4275  H5  V00 B 267       8.490  70.125  76.017  1.00  0.00           H  
ATOM   4276  H6  V00 B 267       5.745  68.429  76.533  1.00  0.00           H  
ATOM   4277  H7  V00 B 267       7.142  69.167  77.239  1.00  0.00           H  
ATOM   4278  H8  V00 B 267       5.858  71.232  77.698  1.00  0.00           H  
ATOM   4279  H9  V00 B 267       4.371  70.256  77.386  1.00  0.00           H  
ATOM   4280  H10 V00 B 267       5.385  69.768  78.698  1.00  0.00           H  
ATOM   4281  C1  V00 B 268      57.968  35.983  65.156  1.00  0.00           C  
ATOM   4282  C2  V00 B 268      59.003  36.587  66.111  1.00  0.00           C  
ATOM   4283  O1  V00 B 268      60.181  36.865  65.324  1.00  0.00           O  
ATOM   4284  C3  V00 B 268      61.316  37.112  66.183  1.00  0.00           C  
ATOM   4285  C4  V00 B 268      62.565  37.468  65.434  1.00  0.00           C  
ATOM   4286  H1  V00 B 268      57.088  35.701  65.650  1.00  0.00           H  
ATOM   4287  H2  V00 B 268      58.492  35.160  64.664  1.00  0.00           H  
ATOM   4288  H3  V00 B 268      57.709  36.676  64.279  1.00  0.00           H  
ATOM   4289  H4  V00 B 268      59.307  35.819  66.889  1.00  0.00           H  
ATOM   4290  H5  V00 B 268      58.585  37.502  66.615  1.00  0.00           H  
ATOM   4291  H6  V00 B 268      61.158  37.900  66.911  1.00  0.00           H  
ATOM   4292  H7  V00 B 268      61.547  36.149  66.709  1.00  0.00           H  
ATOM   4293  H8  V00 B 268      63.398  36.957  65.835  1.00  0.00           H  
ATOM   4294  H9  V00 B 268      62.422  37.139  64.377  1.00  0.00           H  
ATOM   4295  H10 V00 B 268      62.781  38.560  65.452  1.00  0.00           H  
ATOM   4296  C1  V00 B 269      98.109  42.368  78.703  1.00  0.00           C  
ATOM   4297  C2  V00 B 269      96.932  43.151  78.310  1.00  0.00           C  
ATOM   4298  O1  V00 B 269      97.403  44.497  77.953  1.00  0.00           O  
ATOM   4299  C3  V00 B 269      96.746  45.562  78.733  1.00  0.00           C  
ATOM   4300  C4  V00 B 269      97.532  46.768  78.683  1.00  0.00           C  
ATOM   4301  H1  V00 B 269      98.414  42.656  79.759  1.00  0.00           H  
ATOM   4302  H2  V00 B 269      98.912  42.607  78.024  1.00  0.00           H  
ATOM   4303  H3  V00 B 269      97.841  41.365  78.609  1.00  0.00           H  
ATOM   4304  H4  V00 B 269      96.144  43.021  79.069  1.00  0.00           H  
ATOM   4305  H5  V00 B 269      96.560  42.757  77.405  1.00  0.00           H  
ATOM   4306  H6  V00 B 269      95.737  45.656  78.415  1.00  0.00           H  
ATOM   4307  H7  V00 B 269      96.694  45.418  79.799  1.00  0.00           H  
ATOM   4308  H8  V00 B 269      98.323  46.832  79.445  1.00  0.00           H  
ATOM   4309  H9  V00 B 269      98.113  46.875  77.755  1.00  0.00           H  
ATOM   4310  H10 V00 B 269      96.902  47.640  78.797  1.00  0.00           H  
ATOM   4311  C1  V00 B 270      19.264  92.479  98.047  1.00  0.00           C  
ATOM   4312  C2  V00 B 270      20.355  92.056  99.063  1.00  0.00           C  
ATOM   4313  O1  V00 B 270      21.113  91.005  98.422  1.00  0.00           O  
ATOM   4314  C3  V00 B 270      22.232  90.706  99.263  1.00  0.00           C  
ATOM   4315  C4  V00 B 270      22.839  89.361  98.820  1.00  0.00           C  
ATOM   4316  H1  V00 B 270      19.644  92.718  97.081  1.00  0.00           H  
ATOM   4317  H2  V00 B 270      18.717  93.310  98.448  1.00  0.00           H  
ATOM   4318  H3  V00 B 270      18.633  91.599  97.858  1.00  0.00           H  
ATOM   4319  H4  V00 B 270      19.981  91.763 100.018  1.00  0.00           H  
ATOM   4320  H5  V00 B 270      21.019  92.944  99.257  1.00  0.00           H  
ATOM   4321  H6  V00 B 270      22.985  91.464  99.175  1.00  0.00           H  
ATOM   4322  H7  V00 B 270      21.955  90.676 100.336  1.00  0.00           H  
ATOM   4323  H8  V00 B 270      22.021  88.716  98.674  1.00  0.00           H  
ATOM   4324  H9  V00 B 270      23.488  89.476  97.977  1.00  0.00           H  
ATOM   4325  H10 V00 B 270      23.365  88.872  99.642  1.00  0.00           H  
ATOM   4326  C1  V00 B 271      76.734  43.362  16.936  1.00  0.00           C  
ATOM   4327  C2  V00 B 271      77.353  42.137  16.311  1.00  0.00           C  
ATOM   4328  O1  V00 B 271      76.800  41.847  14.993  1.00  0.00           O  
ATOM   4329  C3  V00 B 271      77.871  41.534  14.079  1.00  0.00           C  
ATOM   4330  C4  V00 B 271      77.323  41.638  12.638  1.00  0.00           C  
ATOM   4331  H1  V00 B 271      75.691  43.161  16.995  1.00  0.00           H  
ATOM   4332  H2  V00 B 271      76.914  44.224  16.335  1.00  0.00           H  
ATOM   4333  H3  V00 B 271      77.138  43.465  17.957  1.00  0.00           H  
ATOM   4334  H4  V00 B 271      77.233  41.311  16.949  1.00  0.00           H  
ATOM   4335  H5  V00 B 271      78.452  42.259  16.284  1.00  0.00           H  
ATOM   4336  H6  V00 B 271      78.647  42.251  14.247  1.00  0.00           H  
ATOM   4337  H7  V00 B 271      78.324  40.509  14.248  1.00  0.00           H  
ATOM   4338  H8  V00 B 271      76.634  42.526  12.509  1.00  0.00           H  
ATOM   4339  H9  V00 B 271      78.130  41.803  11.911  1.00  0.00           H  
ATOM   4340  H10 V00 B 271      76.866  40.712  12.407  1.00  0.00           H  
ATOM   4341  C1  V00 B 272      35.157  57.204  71.064  1.00  0.00           C  
ATOM   4342  C2  V00 B 272      33.729  57.215  71.521  1.00  0.00           C  
ATOM   4343  O1  V00 B 272      33.279  58.542  71.717  1.00  0.00           O  
ATOM   4344  C3  V00 B 272      31.839  58.708  71.883  1.00  0.00           C  
ATOM   4345  C4  V00 B 272      31.547  60.143  72.332  1.00  0.00           C  
ATOM   4346  H1  V00 B 272      35.835  57.767  71.763  1.00  0.00           H  
ATOM   4347  H2  V00 B 272      35.224  57.747  70.091  1.00  0.00           H  
ATOM   4348  H3  V00 B 272      35.379  56.123  70.981  1.00  0.00           H  
ATOM   4349  H4  V00 B 272      33.632  56.642  72.430  1.00  0.00           H  
ATOM   4350  H5  V00 B 272      33.062  56.810  70.812  1.00  0.00           H  
ATOM   4351  H6  V00 B 272      31.243  58.509  70.994  1.00  0.00           H  
ATOM   4352  H7  V00 B 272      31.353  58.133  72.674  1.00  0.00           H  
ATOM   4353  H8  V00 B 272      31.042  60.127  73.300  1.00  0.00           H  
ATOM   4354  H9  V00 B 272      32.475  60.627  72.457  1.00  0.00           H  
ATOM   4355  H10 V00 B 272      30.906  60.768  71.690  1.00  0.00           H  
ATOM   4356  C1  V00 B 273      21.407  73.787  87.276  1.00  0.00           C  
ATOM   4357  C2  V00 B 273      19.895  73.435  87.360  1.00  0.00           C  
ATOM   4358  O1  V00 B 273      19.417  74.015  88.554  1.00  0.00           O  
ATOM   4359  C3  V00 B 273      18.071  73.564  88.782  1.00  0.00           C  
ATOM   4360  C4  V00 B 273      17.467  74.223  89.939  1.00  0.00           C  
ATOM   4361  H1  V00 B 273      22.060  73.260  88.009  1.00  0.00           H  
ATOM   4362  H2  V00 B 273      21.471  74.889  87.514  1.00  0.00           H  
ATOM   4363  H3  V00 B 273      21.852  73.602  86.254  1.00  0.00           H  
ATOM   4364  H4  V00 B 273      19.781  72.336  87.463  1.00  0.00           H  
ATOM   4365  H5  V00 B 273      19.212  73.694  86.526  1.00  0.00           H  
ATOM   4366  H6  V00 B 273      17.404  73.820  87.953  1.00  0.00           H  
ATOM   4367  H7  V00 B 273      18.091  72.499  88.992  1.00  0.00           H  
ATOM   4368  H8  V00 B 273      18.167  74.274  90.825  1.00  0.00           H  
ATOM   4369  H9  V00 B 273      17.235  75.217  89.590  1.00  0.00           H  
ATOM   4370  H10 V00 B 273      16.653  73.620  90.336  1.00  0.00           H  
ATOM   4371  C1  V00 B 274      14.714  31.526  57.336  1.00  0.00           C  
ATOM   4372  C2  V00 B 274      15.793  32.499  56.785  1.00  0.00           C  
ATOM   4373  O1  V00 B 274      17.162  32.037  56.696  1.00  0.00           O  
ATOM   4374  C3  V00 B 274      17.725  31.794  57.988  1.00  0.00           C  
ATOM   4375  C4  V00 B 274      19.176  31.217  57.995  1.00  0.00           C  
ATOM   4376  H1  V00 B 274      14.938  30.581  57.003  1.00  0.00           H  
ATOM   4377  H2  V00 B 274      13.711  31.878  57.162  1.00  0.00           H  
ATOM   4378  H3  V00 B 274      14.870  31.538  58.476  1.00  0.00           H  
ATOM   4379  H4  V00 B 274      15.776  33.332  57.432  1.00  0.00           H  
ATOM   4380  H5  V00 B 274      15.448  32.853  55.803  1.00  0.00           H  
ATOM   4381  H6  V00 B 274      17.751  32.700  58.610  1.00  0.00           H  
ATOM   4382  H7  V00 B 274      17.183  31.102  58.628  1.00  0.00           H  
ATOM   4383  H8  V00 B 274      19.813  31.815  57.344  1.00  0.00           H  
ATOM   4384  H9  V00 B 274      19.618  31.103  58.986  1.00  0.00           H  
ATOM   4385  H10 V00 B 274      19.052  30.263  57.533  1.00  0.00           H  
ATOM   4386  C1  V00 B 275      66.360  62.038  36.105  1.00  0.00           C  
ATOM   4387  C2  V00 B 275      65.727  60.648  35.754  1.00  0.00           C  
ATOM   4388  O1  V00 B 275      64.453  60.577  36.417  1.00  0.00           O  
ATOM   4389  C3  V00 B 275      63.442  61.448  35.861  1.00  0.00           C  
ATOM   4390  C4  V00 B 275      62.096  60.952  36.322  1.00  0.00           C  
ATOM   4391  H1  V00 B 275      67.261  62.128  35.623  1.00  0.00           H  
ATOM   4392  H2  V00 B 275      66.476  62.176  37.219  1.00  0.00           H  
ATOM   4393  H3  V00 B 275      65.737  62.871  35.825  1.00  0.00           H  
ATOM   4394  H4  V00 B 275      66.393  59.831  36.139  1.00  0.00           H  
ATOM   4395  H5  V00 B 275      65.718  60.395  34.658  1.00  0.00           H  
ATOM   4396  H6  V00 B 275      63.607  62.504  36.193  1.00  0.00           H  
ATOM   4397  H7  V00 B 275      63.558  61.576  34.780  1.00  0.00           H  
ATOM   4398  H8  V00 B 275      61.846  59.922  35.993  1.00  0.00           H  
ATOM   4399  H9  V00 B 275      62.029  60.960  37.397  1.00  0.00           H  
ATOM   4400  H10 V00 B 275      61.401  61.689  35.856  1.00  0.00           H  
ATOM   4401  C1  V00 B 276      71.268  12.300  89.954  1.00  0.00           C  
ATOM   4402  C2  V00 B 276      72.268  13.264  89.404  1.00  0.00           C  
ATOM   4403  O1  V00 B 276      72.000  14.467  90.197  1.00  0.00           O  
ATOM   4404  C3  V00 B 276      72.574  15.661  89.615  1.00  0.00           C  
ATOM   4405  C4  V00 B 276      74.080  15.702  89.729  1.00  0.00           C  
ATOM   4406  H1  V00 B 276      71.583  11.263  89.873  1.00  0.00           H  
ATOM   4407  H2  V00 B 276      70.358  12.419  89.343  1.00  0.00           H  
ATOM   4408  H3  V00 B 276      71.076  12.451  91.011  1.00  0.00           H  
ATOM   4409  H4  V00 B 276      72.119  13.304  88.333  1.00  0.00           H  
ATOM   4410  H5  V00 B 276      73.259  12.944  89.665  1.00  0.00           H  
ATOM   4411  H6  V00 B 276      72.278  15.585  88.602  1.00  0.00           H  
ATOM   4412  H7  V00 B 276      72.183  16.615  90.005  1.00  0.00           H  
ATOM   4413  H8  V00 B 276      74.334  15.667  90.782  1.00  0.00           H  
ATOM   4414  H9  V00 B 276      74.558  14.763  89.283  1.00  0.00           H  
ATOM   4415  H10 V00 B 276      74.455  16.585  89.186  1.00  0.00           H  
ATOM   4416  C1  V00 B 277      94.881  70.910  57.868  1.00  0.00           C  
ATOM   4417  C2  V00 B 277      94.761  71.147  59.330  1.00  0.00           C  
ATOM   4418  O1  V00 B 277      95.536  72.258  59.749  1.00  0.00           O  
ATOM   4419  C3  V00 B 277      95.794  72.297  61.173  1.00  0.00           C  
ATOM   4420  C4  V00 B 277      95.842  73.752  61.649  1.00  0.00           C  
ATOM   4421  H1  V00 B 277      94.831  71.972  57.553  1.00  0.00           H  
ATOM   4422  H2  V00 B 277      94.095  70.350  57.466  1.00  0.00           H  
ATOM   4423  H3  V00 B 277      95.878  70.578  57.603  1.00  0.00           H  
ATOM   4424  H4  V00 B 277      94.932  70.252  59.873  1.00  0.00           H  
ATOM   4425  H5  V00 B 277      93.692  71.368  59.514  1.00  0.00           H  
ATOM   4426  H6  V00 B 277      94.918  71.783  61.726  1.00  0.00           H  
ATOM   4427  H7  V00 B 277      96.771  71.864  61.386  1.00  0.00           H  
ATOM   4428  H8  V00 B 277      96.340  74.406  60.948  1.00  0.00           H  
ATOM   4429  H9  V00 B 277      94.869  74.179  61.710  1.00  0.00           H  
ATOM   4430  H10 V00 B 277      96.349  73.832  62.631  1.00  0.00           H  
ATOM   4431  C1  V00 B 278      38.563  62.246  62.110  1.00  0.00           C  
ATOM   4432  C2  V00 B 278      37.962  63.495  61.427  1.00  0.00           C  
ATOM   4433  O1  V00 B 278      36.938  63.980  62.220  1.00  0.00           O  
ATOM   4434  C3  V00 B 278      36.161  64.982  61.613  1.00  0.00           C  
ATOM   4435  C4  V00 B 278      36.810  66.273  61.896  1.00  0.00           C  
ATOM   4436  H1  V00 B 278      38.345  62.326  63.154  1.00  0.00           H  
ATOM   4437  H2  V00 B 278      39.682  62.229  61.935  1.00  0.00           H  
ATOM   4438  H3  V00 B 278      38.076  61.330  61.838  1.00  0.00           H  
ATOM   4439  H4  V00 B 278      37.613  63.102  60.462  1.00  0.00           H  
ATOM   4440  H5  V00 B 278      38.753  64.269  61.300  1.00  0.00           H  
ATOM   4441  H6  V00 B 278      36.021  64.744  60.528  1.00  0.00           H  
ATOM   4442  H7  V00 B 278      35.125  65.042  61.965  1.00  0.00           H  
ATOM   4443  H8  V00 B 278      36.102  67.116  61.952  1.00  0.00           H  
ATOM   4444  H9  V00 B 278      37.281  66.203  62.913  1.00  0.00           H  
ATOM   4445  H10 V00 B 278      37.605  66.486  61.178  1.00  0.00           H  
ATOM   4446  C1  V00 B 279      51.826   5.331  22.532  1.00  0.00           C  
ATOM   4447  C2  V00 B 279      52.598   6.576  22.025  1.00  0.00           C  
ATOM   4448  O1  V00 B 279      51.794   7.752  22.172  1.00  0.00           O  
ATOM   4449  C3  V00 B 279      52.275   8.885  21.401  1.00  0.00           C  
ATOM   4450  C4  V00 B 279      51.301  10.041  21.539  1.00  0.00           C  
ATOM   4451  H1  V00 B 279      51.319   5.539  23.529  1.00  0.00           H  
ATOM   4452  H2  V00 B 279      52.573   4.514  22.681  1.00  0.00           H  
ATOM   4453  H3  V00 B 279      51.068   4.952  21.829  1.00  0.00           H  
ATOM   4454  H4  V00 B 279      52.841   6.440  20.975  1.00  0.00           H  
ATOM   4455  H5  V00 B 279      53.451   6.810  22.652  1.00  0.00           H  
ATOM   4456  H6  V00 B 279      53.218   9.165  21.892  1.00  0.00           H  
ATOM   4457  H7  V00 B 279      52.412   8.675  20.275  1.00  0.00           H  
ATOM   4458  H8  V00 B 279      50.277   9.811  21.168  1.00  0.00           H  
ATOM   4459  H9  V00 B 279      51.364  10.344  22.594  1.00  0.00           H  
ATOM   4460  H10 V00 B 279      51.654  10.832  20.921  1.00  0.00           H  
ATOM   4461  C1  V00 B 280      62.654  24.261  23.774  1.00  0.00           C  
ATOM   4462  C2  V00 B 280      62.623  24.006  22.198  1.00  0.00           C  
ATOM   4463  O1  V00 B 280      61.314  23.643  21.761  1.00  0.00           O  
ATOM   4464  C3  V00 B 280      61.228  23.204  20.426  1.00  0.00           C  
ATOM   4465  C4  V00 B 280      59.803  23.216  20.081  1.00  0.00           C  
ATOM   4466  H1  V00 B 280      62.027  25.129  24.059  1.00  0.00           H  
ATOM   4467  H2  V00 B 280      63.697  24.341  24.182  1.00  0.00           H  
ATOM   4468  H3  V00 B 280      62.287  23.383  24.188  1.00  0.00           H  
ATOM   4469  H4  V00 B 280      63.276  23.155  22.075  1.00  0.00           H  
ATOM   4470  H5  V00 B 280      62.973  24.886  21.653  1.00  0.00           H  
ATOM   4471  H6  V00 B 280      61.837  23.871  19.804  1.00  0.00           H  
ATOM   4472  H7  V00 B 280      61.620  22.093  20.331  1.00  0.00           H  
ATOM   4473  H8  V00 B 280      59.341  22.360  20.584  1.00  0.00           H  
ATOM   4474  H9  V00 B 280      59.361  24.214  20.314  1.00  0.00           H  
ATOM   4475  H10 V00 B 280      59.667  22.975  19.013  1.00  0.00           H  
ATOM   4476  C1  V00 B 281      -0.465  66.019  48.796  1.00  0.00           C  
ATOM   4477  C2  V00 B 281       0.392  67.132  49.460  1.00  0.00           C  
ATOM   4478  O1  V00 B 281      -0.079  67.234  50.823  1.00  0.00           O  
ATOM   4479  C3  V00 B 281       0.435  68.366  51.474  1.00  0.00           C  
ATOM   4480  C4  V00 B 281      -0.244  68.581  52.831  1.00  0.00           C  
ATOM   4481  H1  V00 B 281      -0.356  65.055  49.339  1.00  0.00           H  
ATOM   4482  H2  V00 B 281      -0.145  65.795  47.803  1.00  0.00           H  
ATOM   4483  H3  V00 B 281      -1.524  66.371  48.762  1.00  0.00           H  
ATOM   4484  H4  V00 B 281       0.150  68.026  48.895  1.00  0.00           H  
ATOM   4485  H5  V00 B 281       1.419  66.869  49.482  1.00  0.00           H  
ATOM   4486  H6  V00 B 281       1.517  68.439  51.648  1.00  0.00           H  
ATOM   4487  H7  V00 B 281       0.207  69.198  50.889  1.00  0.00           H  
ATOM   4488  H8  V00 B 281       0.044  67.745  53.562  1.00  0.00           H  
ATOM   4489  H9  V00 B 281      -0.021  69.534  53.369  1.00  0.00           H  
ATOM   4490  H10 V00 B 281      -1.303  68.597  52.606  1.00  0.00           H  
ATOM   4491  C1  V00 B 282      93.659  95.212  41.753  1.00  0.00           C  
ATOM   4492  C2  V00 B 282      92.560  95.260  42.799  1.00  0.00           C  
ATOM   4493  O1  V00 B 282      91.383  95.949  42.363  1.00  0.00           O  
ATOM   4494  C3  V00 B 282      90.777  96.770  43.357  1.00  0.00           C  
ATOM   4495  C4  V00 B 282      90.424  98.091  42.731  1.00  0.00           C  
ATOM   4496  H1  V00 B 282      93.672  96.257  41.386  1.00  0.00           H  
ATOM   4497  H2  V00 B 282      93.421  94.599  40.868  1.00  0.00           H  
ATOM   4498  H3  V00 B 282      94.589  94.761  42.172  1.00  0.00           H  
ATOM   4499  H4  V00 B 282      92.933  95.760  43.698  1.00  0.00           H  
ATOM   4500  H5  V00 B 282      92.371  94.229  43.074  1.00  0.00           H  
ATOM   4501  H6  V00 B 282      89.795  96.351  43.727  1.00  0.00           H  
ATOM   4502  H7  V00 B 282      91.423  97.050  44.209  1.00  0.00           H  
ATOM   4503  H8  V00 B 282      89.435  98.109  42.208  1.00  0.00           H  
ATOM   4504  H9  V00 B 282      90.437  98.860  43.515  1.00  0.00           H  
ATOM   4505  H10 V00 B 282      91.210  98.380  41.949  1.00  0.00           H  
ATOM   4506  C1  V00 B 283      90.897  34.623  85.690  1.00  0.00           C  
ATOM   4507  C2  V00 B 283      90.729  33.412  84.832  1.00  0.00           C  
ATOM   4508  O1  V00 B 283      90.412  32.364  85.754  1.00  0.00           O  
ATOM   4509  C3  V00 B 283      89.803  31.227  85.153  1.00  0.00           C  
ATOM   4510  C4  V00 B 283      89.979  30.022  86.126  1.00  0.00           C  
ATOM   4511  H1  V00 B 283      90.844  35.511  85.112  1.00  0.00           H  
ATOM   4512  H2  V00 B 283      91.880  34.540  86.199  1.00  0.00           H  
ATOM   4513  H3  V00 B 283      89.978  34.691  86.380  1.00  0.00           H  
ATOM   4514  H4  V00 B 283      91.609  33.155  84.245  1.00  0.00           H  
ATOM   4515  H5  V00 B 283      89.942  33.526  84.074  1.00  0.00           H  
ATOM   4516  H6  V00 B 283      88.793  31.484  84.978  1.00  0.00           H  
ATOM   4517  H7  V00 B 283      90.128  30.976  84.148  1.00  0.00           H  
ATOM   4518  H8  V00 B 283      89.162  29.274  85.956  1.00  0.00           H  
ATOM   4519  H9  V00 B 283      90.977  29.558  85.963  1.00  0.00           H  
ATOM   4520  H10 V00 B 283      89.891  30.334  87.152  1.00  0.00           H  
ATOM   4521  C1  V00 B 284       6.067  -0.316  79.788  1.00  0.00           C  
ATOM   4522  C2  V00 B 284       5.839   0.426  81.028  1.00  0.00           C  
ATOM   4523  O1  V00 B 284       4.578   0.060  81.594  1.00  0.00           O  
ATOM   4524  C3  V00 B 284       4.190   0.812  82.709  1.00  0.00           C  
ATOM   4525  C4  V00 B 284       2.837   0.328  83.277  1.00  0.00           C  
ATOM   4526  H1  V00 B 284       5.318  -0.125  79.083  1.00  0.00           H  
ATOM   4527  H2  V00 B 284       6.106  -1.389  79.985  1.00  0.00           H  
ATOM   4528  H3  V00 B 284       7.024  -0.017  79.309  1.00  0.00           H  
ATOM   4529  H4  V00 B 284       5.791   1.509  80.810  1.00  0.00           H  
ATOM   4530  H5  V00 B 284       6.659   0.234  81.675  1.00  0.00           H  
ATOM   4531  H6  V00 B 284       4.980   0.826  83.429  1.00  0.00           H  
ATOM   4532  H7  V00 B 284       4.111   1.858  82.387  1.00  0.00           H  
ATOM   4533  H8  V00 B 284       2.861  -0.712  83.664  1.00  0.00           H  
ATOM   4534  H9  V00 B 284       2.520   0.975  84.081  1.00  0.00           H  
ATOM   4535  H10 V00 B 284       2.055   0.301  82.501  1.00  0.00           H  
ATOM   4536  C1  V00 B 285       8.303  88.065  70.929  1.00  0.00           C  
ATOM   4537  C2  V00 B 285       8.709  87.046  69.917  1.00  0.00           C  
ATOM   4538  O1  V00 B 285      10.017  87.418  69.421  1.00  0.00           O  
ATOM   4539  C3  V00 B 285      10.692  86.478  68.587  1.00  0.00           C  
ATOM   4540  C4  V00 B 285      12.152  86.910  68.353  1.00  0.00           C  
ATOM   4541  H1  V00 B 285       8.628  87.827  71.930  1.00  0.00           H  
ATOM   4542  H2  V00 B 285       7.219  88.161  70.855  1.00  0.00           H  
ATOM   4543  H3  V00 B 285       8.886  88.963  70.767  1.00  0.00           H  
ATOM   4544  H4  V00 B 285       7.993  86.944  69.086  1.00  0.00           H  
ATOM   4545  H5  V00 B 285       8.615  86.079  70.360  1.00  0.00           H  
ATOM   4546  H6  V00 B 285      10.663  85.396  69.016  1.00  0.00           H  
ATOM   4547  H7  V00 B 285      10.207  86.566  67.636  1.00  0.00           H  
ATOM   4548  H8  V00 B 285      12.247  87.911  67.962  1.00  0.00           H  
ATOM   4549  H9  V00 B 285      12.789  86.715  69.215  1.00  0.00           H  
ATOM   4550  H10 V00 B 285      12.545  86.305  67.528  1.00  0.00           H  
ATOM   4551  C1  V00 B 286      74.995  23.009  10.221  1.00  0.00           C  
ATOM   4552  C2  V00 B 286      74.373  21.834  10.972  1.00  0.00           C  
ATOM   4553  O1  V00 B 286      72.937  21.961  11.075  1.00  0.00           O  
ATOM   4554  C3  V00 B 286      72.148  20.666  10.924  1.00  0.00           C  
ATOM   4555  C4  V00 B 286      70.684  20.969  10.989  1.00  0.00           C  
ATOM   4556  H1  V00 B 286      76.072  22.848  10.193  1.00  0.00           H  
ATOM   4557  H2  V00 B 286      74.998  23.855  10.855  1.00  0.00           H  
ATOM   4558  H3  V00 B 286      74.672  23.124   9.202  1.00  0.00           H  
ATOM   4559  H4  V00 B 286      74.735  21.746  11.982  1.00  0.00           H  
ATOM   4560  H5  V00 B 286      74.601  20.910  10.400  1.00  0.00           H  
ATOM   4561  H6  V00 B 286      72.325  20.275   9.943  1.00  0.00           H  
ATOM   4562  H7  V00 B 286      72.420  19.971  11.672  1.00  0.00           H  
ATOM   4563  H8  V00 B 286      70.485  21.446  12.014  1.00  0.00           H  
ATOM   4564  H9  V00 B 286      70.377  21.619  10.165  1.00  0.00           H  
ATOM   4565  H10 V00 B 286      70.177  19.992  10.832  1.00  0.00           H  
ATOM   4566  C1  V00 B 287      10.382  79.737  59.908  1.00  0.00           C  
ATOM   4567  C2  V00 B 287       9.311  79.711  58.803  1.00  0.00           C  
ATOM   4568  O1  V00 B 287       8.686  80.970  58.877  1.00  0.00           O  
ATOM   4569  C3  V00 B 287       7.257  80.818  58.833  1.00  0.00           C  
ATOM   4570  C4  V00 B 287       6.700  80.873  60.249  1.00  0.00           C  
ATOM   4571  H1  V00 B 287       9.823  79.771  60.836  1.00  0.00           H  
ATOM   4572  H2  V00 B 287      11.089  80.513  59.712  1.00  0.00           H  
ATOM   4573  H3  V00 B 287      10.965  78.817  59.946  1.00  0.00           H  
ATOM   4574  H4  V00 B 287       8.694  78.780  58.970  1.00  0.00           H  
ATOM   4575  H5  V00 B 287       9.696  79.597  57.809  1.00  0.00           H  
ATOM   4576  H6  V00 B 287       7.018  81.721  58.284  1.00  0.00           H  
ATOM   4577  H7  V00 B 287       6.829  79.976  58.252  1.00  0.00           H  
ATOM   4578  H8  V00 B 287       7.125  81.798  60.645  1.00  0.00           H  
ATOM   4579  H9  V00 B 287       5.599  80.932  60.283  1.00  0.00           H  
ATOM   4580  H10 V00 B 287       7.105  79.989  60.829  1.00  0.00           H  
ATOM   4581  C1  V00 B 288      73.788  33.963  30.143  1.00  0.00           C  
ATOM   4582  C2  V00 B 288      75.028  33.064  30.233  1.00  0.00           C  
ATOM   4583  O1  V00 B 288      74.744  31.698  30.454  1.00  0.00           O  
ATOM   4584  C3  V00 B 288      75.941  30.831  30.614  1.00  0.00           C  
ATOM   4585  C4  V00 B 288      75.333  29.489  30.873  1.00  0.00           C  
ATOM   4586  H1  V00 B 288      73.215  33.811  31.130  1.00  0.00           H  
ATOM   4587  H2  V00 B 288      73.180  33.698  29.269  1.00  0.00           H  
ATOM   4588  H3  V00 B 288      74.130  34.992  30.063  1.00  0.00           H  
ATOM   4589  H4  V00 B 288      75.726  33.462  31.016  1.00  0.00           H  
ATOM   4590  H5  V00 B 288      75.546  33.185  29.246  1.00  0.00           H  
ATOM   4591  H6  V00 B 288      76.589  30.897  29.719  1.00  0.00           H  
ATOM   4592  H7  V00 B 288      76.566  31.189  31.411  1.00  0.00           H  
ATOM   4593  H8  V00 B 288      74.432  29.307  30.228  1.00  0.00           H  
ATOM   4594  H9  V00 B 288      76.082  28.711  30.675  1.00  0.00           H  
ATOM   4595  H10 V00 B 288      74.945  29.461  31.931  1.00  0.00           H  
ATOM   4596  C1  V00 B 289      59.508  34.520  91.257  1.00  0.00           C  
ATOM   4597  C2  V00 B 289      60.565  34.903  90.214  1.00  0.00           C  
ATOM   4598  O1  V00 B 289      61.096  36.280  90.392  1.00  0.00           O  
ATOM   4599  C3  V00 B 289      61.914  36.674  91.475  1.00  0.00           C  
ATOM   4600  C4  V00 B 289      62.420  38.153  91.290  1.00  0.00           C  
ATOM   4601  H1  V00 B 289      58.577  34.976  90.896  1.00  0.00           H  
ATOM   4602  H2  V00 B 289      59.760  34.977  92.188  1.00  0.00           H  
ATOM   4603  H3  V00 B 289      59.343  33.469  91.413  1.00  0.00           H  
ATOM   4604  H4  V00 B 289      60.201  34.676  89.192  1.00  0.00           H  
ATOM   4605  H5  V00 B 289      61.426  34.232  90.338  1.00  0.00           H  
ATOM   4606  H6  V00 B 289      61.272  36.582  92.431  1.00  0.00           H  
ATOM   4607  H7  V00 B 289      62.741  35.960  91.532  1.00  0.00           H  
ATOM   4608  H8  V00 B 289      62.060  38.528  90.417  1.00  0.00           H  
ATOM   4609  H9  V00 B 289      61.964  38.697  92.112  1.00  0.00           H  
ATOM   4610  H10 V00 B 289      63.523  38.218  91.431  1.00  0.00           H  
ATOM   4611  C1  V00 B 290      53.321  50.770  39.842  1.00  0.00           C  
ATOM   4612  C2  V00 B 290      53.869  49.364  39.749  1.00  0.00           C  
ATOM   4613  O1  V00 B 290      55.007  49.345  40.678  1.00  0.00           O  
ATOM   4614  C3  V00 B 290      55.612  48.068  40.921  1.00  0.00           C  
ATOM   4615  C4  V00 B 290      56.566  48.317  42.059  1.00  0.00           C  
ATOM   4616  H1  V00 B 290      52.581  50.878  39.018  1.00  0.00           H  
ATOM   4617  H2  V00 B 290      53.987  51.558  39.634  1.00  0.00           H  
ATOM   4618  H3  V00 B 290      52.934  50.939  40.845  1.00  0.00           H  
ATOM   4619  H4  V00 B 290      54.228  49.215  38.683  1.00  0.00           H  
ATOM   4620  H5  V00 B 290      53.182  48.557  39.983  1.00  0.00           H  
ATOM   4621  H6  V00 B 290      54.918  47.253  41.208  1.00  0.00           H  
ATOM   4622  H7  V00 B 290      56.142  47.725  40.000  1.00  0.00           H  
ATOM   4623  H8  V00 B 290      56.788  47.393  42.571  1.00  0.00           H  
ATOM   4624  H9  V00 B 290      57.447  48.866  41.717  1.00  0.00           H  
ATOM   4625  H10 V00 B 290      56.084  48.923  42.818  1.00  0.00           H  
ATOM   4626  C1  V00 B 291      74.332  94.078  68.851  1.00  0.00           C  
ATOM   4627  C2  V00 B 291      74.533  92.615  68.422  1.00  0.00           C  
ATOM   4628  O1  V00 B 291      73.601  91.745  69.173  1.00  0.00           O  
ATOM   4629  C3  V00 B 291      73.458  90.433  68.574  1.00  0.00           C  
ATOM   4630  C4  V00 B 291      72.040  90.273  68.151  1.00  0.00           C  
ATOM   4631  H1  V00 B 291      73.274  94.286  68.733  1.00  0.00           H  
ATOM   4632  H2  V00 B 291      74.925  94.739  68.126  1.00  0.00           H  
ATOM   4633  H3  V00 B 291      74.889  94.260  69.806  1.00  0.00           H  
ATOM   4634  H4  V00 B 291      75.587  92.314  68.521  1.00  0.00           H  
ATOM   4635  H5  V00 B 291      74.196  92.528  67.346  1.00  0.00           H  
ATOM   4636  H6  V00 B 291      74.092  90.278  67.681  1.00  0.00           H  
ATOM   4637  H7  V00 B 291      73.742  89.656  69.324  1.00  0.00           H  
ATOM   4638  H8  V00 B 291      71.938  90.661  67.096  1.00  0.00           H  
ATOM   4639  H9  V00 B 291      71.815  89.226  68.197  1.00  0.00           H  
ATOM   4640  H10 V00 B 291      71.371  90.912  68.698  1.00  0.00           H  
ATOM   4641  C1  V00 B 292      58.041  65.818  41.632  1.00  0.00           C  
ATOM   4642  C2  V00 B 292      56.767  65.996  42.440  1.00  0.00           C  
ATOM   4643  O1  V00 B 292      55.837  66.678  41.656  1.00  0.00           O  
ATOM   4644  C3  V00 B 292      54.590  66.826  42.306  1.00  0.00           C  
ATOM   4645  C4  V00 B 292      53.539  67.229  41.269  1.00  0.00           C  
ATOM   4646  H1  V00 B 292      58.778  65.224  42.189  1.00  0.00           H  
ATOM   4647  H2  V00 B 292      58.559  66.736  41.299  1.00  0.00           H  
ATOM   4648  H3  V00 B 292      57.748  65.270  40.685  1.00  0.00           H  
ATOM   4649  H4  V00 B 292      56.998  66.534  43.388  1.00  0.00           H  
ATOM   4650  H5  V00 B 292      56.411  65.021  42.788  1.00  0.00           H  
ATOM   4651  H6  V00 B 292      54.317  65.782  42.564  1.00  0.00           H  
ATOM   4652  H7  V00 B 292      54.607  67.422  43.230  1.00  0.00           H  
ATOM   4653  H8  V00 B 292      52.563  66.959  41.767  1.00  0.00           H  
ATOM   4654  H9  V00 B 292      53.604  68.289  41.020  1.00  0.00           H  
ATOM   4655  H10 V00 B 292      53.674  66.673  40.371  1.00  0.00           H  
ATOM   4656  C1  V00 B 293      90.938  92.413  74.954  1.00  0.00           C  
ATOM   4657  C2  V00 B 293      92.266  93.101  75.004  1.00  0.00           C  
ATOM   4658  O1  V00 B 293      92.484  93.922  76.203  1.00  0.00           O  
ATOM   4659  C3  V00 B 293      93.794  94.491  76.214  1.00  0.00           C  
ATOM   4660  C4  V00 B 293      94.370  94.637  77.597  1.00  0.00           C  
ATOM   4661  H1  V00 B 293      90.911  91.710  74.136  1.00  0.00           H  
ATOM   4662  H2  V00 B 293      90.217  93.215  74.809  1.00  0.00           H  
ATOM   4663  H3  V00 B 293      90.718  91.993  75.877  1.00  0.00           H  
ATOM   4664  H4  V00 B 293      92.503  93.644  74.123  1.00  0.00           H  
ATOM   4665  H5  V00 B 293      92.990  92.340  75.158  1.00  0.00           H  
ATOM   4666  H6  V00 B 293      94.497  93.827  75.749  1.00  0.00           H  
ATOM   4667  H7  V00 B 293      93.797  95.398  75.584  1.00  0.00           H  
ATOM   4668  H8  V00 B 293      93.567  95.181  78.144  1.00  0.00           H  
ATOM   4669  H9  V00 B 293      94.589  93.642  78.009  1.00  0.00           H  
ATOM   4670  H10 V00 B 293      95.253  95.221  77.549  1.00  0.00           H  
ATOM   4671  C1  V00 B 294      93.843  95.780  60.117  1.00  0.00           C  
ATOM   4672  C2  V00 B 294      95.343  96.087  60.259  1.00  0.00           C  
ATOM   4673  O1  V00 B 294      95.784  97.093  59.339  1.00  0.00           O  
ATOM   4674  C3  V00 B 294      97.160  97.450  59.555  1.00  0.00           C  
ATOM   4675  C4  V00 B 294      97.473  98.562  58.611  1.00  0.00           C  
ATOM   4676  H1  V00 B 294      93.380  94.973  60.726  1.00  0.00           H  
ATOM   4677  H2  V00 B 294      93.615  95.512  59.096  1.00  0.00           H  
ATOM   4678  H3  V00 B 294      93.295  96.723  60.243  1.00  0.00           H  
ATOM   4679  H4  V00 B 294      95.877  95.193  59.986  1.00  0.00           H  
ATOM   4680  H5  V00 B 294      95.622  96.388  61.231  1.00  0.00           H  
ATOM   4681  H6  V00 B 294      97.297  97.818  60.597  1.00  0.00           H  
ATOM   4682  H7  V00 B 294      97.874  96.549  59.466  1.00  0.00           H  
ATOM   4683  H8  V00 B 294      98.546  98.808  58.779  1.00  0.00           H  
ATOM   4684  H9  V00 B 294      97.345  98.229  57.621  1.00  0.00           H  
ATOM   4685  H10 V00 B 294      96.895  99.447  58.750  1.00  0.00           H  
ATOM   4686  C1  V00 B 295      71.411  98.203  68.389  1.00  0.00           C  
ATOM   4687  C2  V00 B 295      70.685  97.730  67.204  1.00  0.00           C  
ATOM   4688  O1  V00 B 295      70.995  96.357  67.055  1.00  0.00           O  
ATOM   4689  C3  V00 B 295      69.878  95.503  66.722  1.00  0.00           C  
ATOM   4690  C4  V00 B 295      70.444  94.056  66.976  1.00  0.00           C  
ATOM   4691  H1  V00 B 295      72.456  98.078  68.220  1.00  0.00           H  
ATOM   4692  H2  V00 B 295      71.221  97.600  69.328  1.00  0.00           H  
ATOM   4693  H3  V00 B 295      71.178  99.289  68.504  1.00  0.00           H  
ATOM   4694  H4  V00 B 295      70.907  98.297  66.242  1.00  0.00           H  
ATOM   4695  H5  V00 B 295      69.628  97.768  67.328  1.00  0.00           H  
ATOM   4696  H6  V00 B 295      69.053  95.680  67.441  1.00  0.00           H  
ATOM   4697  H7  V00 B 295      69.469  95.550  65.737  1.00  0.00           H  
ATOM   4698  H8  V00 B 295      71.377  93.874  66.462  1.00  0.00           H  
ATOM   4699  H9  V00 B 295      70.513  93.847  68.046  1.00  0.00           H  
ATOM   4700  H10 V00 B 295      69.742  93.305  66.639  1.00  0.00           H  
ATOM   4701  C1  V00 B 296      35.162  31.655  37.540  1.00  0.00           C  
ATOM   4702  C2  V00 B 296      35.217  32.864  38.369  1.00  0.00           C  
ATOM   4703  O1  V00 B 296      36.110  33.897  37.848  1.00  0.00           O  
ATOM   4704  C3  V00 B 296      36.939  34.596  38.783  1.00  0.00           C  
ATOM   4705  C4  V00 B 296      38.016  35.491  38.027  1.00  0.00           C  
ATOM   4706  H1  V00 B 296      34.135  31.638  37.117  1.00  0.00           H  
ATOM   4707  H2  V00 B 296      35.333  30.782  38.113  1.00  0.00           H  
ATOM   4708  H3  V00 B 296      35.834  31.823  36.694  1.00  0.00           H  
ATOM   4709  H4  V00 B 296      35.508  32.567  39.384  1.00  0.00           H  
ATOM   4710  H5  V00 B 296      34.159  33.235  38.453  1.00  0.00           H  
ATOM   4711  H6  V00 B 296      36.310  35.135  39.465  1.00  0.00           H  
ATOM   4712  H7  V00 B 296      37.506  33.950  39.459  1.00  0.00           H  
ATOM   4713  H8  V00 B 296      38.786  35.960  38.649  1.00  0.00           H  
ATOM   4714  H9  V00 B 296      38.632  34.826  37.400  1.00  0.00           H  
ATOM   4715  H10 V00 B 296      37.550  36.222  37.403  1.00  0.00           H  
ATOM   4716  C1  V00 B 297      80.964  79.537  84.221  1.00  0.00           C  
ATOM   4717  C2  V00 B 297      80.838  79.519  85.723  1.00  0.00           C  
ATOM   4718  O1  V00 B 297      81.184  80.771  86.330  1.00  0.00           O  
ATOM   4719  C3  V00 B 297      81.301  80.794  87.718  1.00  0.00           C  
ATOM   4720  C4  V00 B 297      81.519  82.211  88.265  1.00  0.00           C  
ATOM   4721  H1  V00 B 297      80.691  78.613  83.711  1.00  0.00           H  
ATOM   4722  H2  V00 B 297      82.082  79.688  84.036  1.00  0.00           H  
ATOM   4723  H3  V00 B 297      80.479  80.478  83.832  1.00  0.00           H  
ATOM   4724  H4  V00 B 297      81.464  78.666  86.068  1.00  0.00           H  
ATOM   4725  H5  V00 B 297      79.792  79.389  86.184  1.00  0.00           H  
ATOM   4726  H6  V00 B 297      80.255  80.427  87.995  1.00  0.00           H  
ATOM   4727  H7  V00 B 297      82.144  80.241  88.175  1.00  0.00           H  
ATOM   4728  H8  V00 B 297      81.720  82.312  89.325  1.00  0.00           H  
ATOM   4729  H9  V00 B 297      82.383  82.545  87.768  1.00  0.00           H  
ATOM   4730  H10 V00 B 297      80.744  82.897  88.044  1.00  0.00           H  
ATOM   4731  C1  V00 B 298       0.572  88.248  19.568  1.00  0.00           C  
ATOM   4732  C2  V00 B 298       0.808  89.553  18.736  1.00  0.00           C  
ATOM   4733  O1  V00 B 298      -0.196  90.511  19.095  1.00  0.00           O  
ATOM   4734  C3  V00 B 298       0.130  91.848  18.883  1.00  0.00           C  
ATOM   4735  C4  V00 B 298      -0.964  92.430  18.013  1.00  0.00           C  
ATOM   4736  H1  V00 B 298       0.423  88.469  20.644  1.00  0.00           H  
ATOM   4737  H2  V00 B 298       1.500  87.688  19.485  1.00  0.00           H  
ATOM   4738  H3  V00 B 298      -0.257  87.710  19.084  1.00  0.00           H  
ATOM   4739  H4  V00 B 298       0.627  89.353  17.654  1.00  0.00           H  
ATOM   4740  H5  V00 B 298       1.891  89.972  18.911  1.00  0.00           H  
ATOM   4741  H6  V00 B 298       0.157  92.390  19.890  1.00  0.00           H  
ATOM   4742  H7  V00 B 298       1.110  91.929  18.410  1.00  0.00           H  
ATOM   4743  H8  V00 B 298      -0.855  91.971  17.009  1.00  0.00           H  
ATOM   4744  H9  V00 B 298      -1.911  92.234  18.557  1.00  0.00           H  
ATOM   4745  H10 V00 B 298      -0.714  93.489  17.924  1.00  0.00           H  
ATOM   4746  C1  V00 B 299      95.366  74.988  41.608  1.00  0.00           C  
ATOM   4747  C2  V00 B 299      96.018  76.310  41.074  1.00  0.00           C  
ATOM   4748  O1  V00 B 299      97.317  75.981  40.551  1.00  0.00           O  
ATOM   4749  C3  V00 B 299      98.003  77.088  39.988  1.00  0.00           C  
ATOM   4750  C4  V00 B 299      99.141  76.536  39.138  1.00  0.00           C  
ATOM   4751  H1  V00 B 299      94.505  75.229  42.137  1.00  0.00           H  
ATOM   4752  H2  V00 B 299      96.087  74.547  42.347  1.00  0.00           H  
ATOM   4753  H3  V00 B 299      95.028  74.341  40.791  1.00  0.00           H  
ATOM   4754  H4  V00 B 299      96.046  77.148  41.793  1.00  0.00           H  
ATOM   4755  H5  V00 B 299      95.407  76.698  40.248  1.00  0.00           H  
ATOM   4756  H6  V00 B 299      97.262  77.506  39.240  1.00  0.00           H  
ATOM   4757  H7  V00 B 299      98.483  77.818  40.646  1.00  0.00           H  
ATOM   4758  H8  V00 B 299      99.852  75.865  39.719  1.00  0.00           H  
ATOM   4759  H9  V00 B 299      98.789  75.863  38.264  1.00  0.00           H  
ATOM   4760  H10 V00 B 299      99.680  77.285  38.643  1.00  0.00           H  
ATOM   4761  C1  V00 B 300      80.035  15.033  70.083  1.00  0.00           C  
ATOM   4762  C2  V00 B 300      79.448  13.909  69.305  1.00  0.00           C  
ATOM   4763  O1  V00 B 300      79.640  14.231  67.971  1.00  0.00           O  
ATOM   4764  C3  V00 B 300      78.906  13.299  67.117  1.00  0.00           C  
ATOM   4765  C4  V00 B 300      79.157  13.609  65.693  1.00  0.00           C  
ATOM   4766  H1  V00 B 300      79.988  14.821  71.113  1.00  0.00           H  
ATOM   4767  H2  V00 B 300      79.455  15.929  69.754  1.00  0.00           H  
ATOM   4768  H3  V00 B 300      81.105  15.148  69.780  1.00  0.00           H  
ATOM   4769  H4  V00 B 300      78.407  14.008  69.505  1.00  0.00           H  
ATOM   4770  H5  V00 B 300      79.993  12.988  69.519  1.00  0.00           H  
ATOM   4771  H6  V00 B 300      79.204  12.291  67.340  1.00  0.00           H  
ATOM   4772  H7  V00 B 300      77.831  13.397  67.363  1.00  0.00           H  
ATOM   4773  H8  V00 B 300      80.170  13.444  65.397  1.00  0.00           H  
ATOM   4774  H9  V00 B 300      78.438  13.028  65.111  1.00  0.00           H  
ATOM   4775  H10 V00 B 300      79.047  14.661  65.517  1.00  0.00           H  
ATOM   4776  C1  V00 B 301      78.217  48.384  38.344  1.00  0.00           C  
ATOM   4777  C2  V00 B 301      76.756  48.406  37.978  1.00  0.00           C  
ATOM   4778  O1  V00 B 301      76.075  49.226  38.923  1.00  0.00           O  
ATOM   4779  C3  V00 B 301      74.706  49.093  38.741  1.00  0.00           C  
ATOM   4780  C4  V00 B 301      73.915  49.900  39.689  1.00  0.00           C  
ATOM   4781  H1  V00 B 301      78.323  48.410  39.465  1.00  0.00           H  
ATOM   4782  H2  V00 B 301      78.527  49.270  37.893  1.00  0.00           H  
ATOM   4783  H3  V00 B 301      78.704  47.563  37.812  1.00  0.00           H  
ATOM   4784  H4  V00 B 301      76.385  47.418  38.067  1.00  0.00           H  
ATOM   4785  H5  V00 B 301      76.536  48.775  37.012  1.00  0.00           H  
ATOM   4786  H6  V00 B 301      74.426  49.425  37.655  1.00  0.00           H  
ATOM   4787  H7  V00 B 301      74.494  48.080  38.807  1.00  0.00           H  
ATOM   4788  H8  V00 B 301      73.798  50.916  39.365  1.00  0.00           H  
ATOM   4789  H9  V00 B 301      72.920  49.543  39.730  1.00  0.00           H  
ATOM   4790  H10 V00 B 301      74.325  49.834  40.758  1.00  0.00           H  
ATOM   4791  C1  V00 B 302      54.869  63.344  47.551  1.00  0.00           C  
ATOM   4792  C2  V00 B 302      55.568  62.563  48.682  1.00  0.00           C  
ATOM   4793  O1  V00 B 302      55.569  61.187  48.335  1.00  0.00           O  
ATOM   4794  C3  V00 B 302      55.923  60.288  49.392  1.00  0.00           C  
ATOM   4795  C4  V00 B 302      55.911  58.806  48.893  1.00  0.00           C  
ATOM   4796  H1  V00 B 302      55.359  63.214  46.596  1.00  0.00           H  
ATOM   4797  H2  V00 B 302      54.830  64.383  47.786  1.00  0.00           H  
ATOM   4798  H3  V00 B 302      53.853  63.020  47.366  1.00  0.00           H  
ATOM   4799  H4  V00 B 302      55.037  62.628  49.606  1.00  0.00           H  
ATOM   4800  H5  V00 B 302      56.590  63.035  48.806  1.00  0.00           H  
ATOM   4801  H6  V00 B 302      56.908  60.527  49.801  1.00  0.00           H  
ATOM   4802  H7  V00 B 302      55.102  60.409  50.033  1.00  0.00           H  
ATOM   4803  H8  V00 B 302      54.933  58.435  48.656  1.00  0.00           H  
ATOM   4804  H9  V00 B 302      56.504  58.801  48.013  1.00  0.00           H  
ATOM   4805  H10 V00 B 302      56.242  58.095  49.638  1.00  0.00           H  
ATOM   4806  C1  V00 B 303      21.161  91.564  13.493  1.00  0.00           C  
ATOM   4807  C2  V00 B 303      21.957  92.844  13.670  1.00  0.00           C  
ATOM   4808  O1  V00 B 303      23.265  92.428  14.172  1.00  0.00           O  
ATOM   4809  C3  V00 B 303      24.081  93.405  14.754  1.00  0.00           C  
ATOM   4810  C4  V00 B 303      25.432  92.906  15.159  1.00  0.00           C  
ATOM   4811  H1  V00 B 303      21.749  90.836  12.883  1.00  0.00           H  
ATOM   4812  H2  V00 B 303      20.128  91.830  13.005  1.00  0.00           H  
ATOM   4813  H3  V00 B 303      21.008  91.178  14.468  1.00  0.00           H  
ATOM   4814  H4  V00 B 303      21.528  93.478  14.417  1.00  0.00           H  
ATOM   4815  H5  V00 B 303      22.159  93.402  12.719  1.00  0.00           H  
ATOM   4816  H6  V00 B 303      24.188  94.307  14.147  1.00  0.00           H  
ATOM   4817  H7  V00 B 303      23.547  93.816  15.641  1.00  0.00           H  
ATOM   4818  H8  V00 B 303      25.356  92.021  15.795  1.00  0.00           H  
ATOM   4819  H9  V00 B 303      25.877  92.638  14.212  1.00  0.00           H  
ATOM   4820  H10 V00 B 303      25.919  93.707  15.759  1.00  0.00           H  
ATOM   4821  C1  V00 B 304      92.372  85.325  91.825  1.00  0.00           C  
ATOM   4822  C2  V00 B 304      91.892  84.256  90.809  1.00  0.00           C  
ATOM   4823  O1  V00 B 304      92.091  82.985  91.417  1.00  0.00           O  
ATOM   4824  C3  V00 B 304      91.963  81.890  90.500  1.00  0.00           C  
ATOM   4825  C4  V00 B 304      92.481  80.674  91.292  1.00  0.00           C  
ATOM   4826  H1  V00 B 304      93.474  85.179  91.900  1.00  0.00           H  
ATOM   4827  H2  V00 B 304      91.956  85.245  92.810  1.00  0.00           H  
ATOM   4828  H3  V00 B 304      92.281  86.353  91.439  1.00  0.00           H  
ATOM   4829  H4  V00 B 304      92.403  84.313  89.823  1.00  0.00           H  
ATOM   4830  H5  V00 B 304      90.817  84.348  90.687  1.00  0.00           H  
ATOM   4831  H6  V00 B 304      90.953  81.781  90.147  1.00  0.00           H  
ATOM   4832  H7  V00 B 304      92.670  81.991  89.664  1.00  0.00           H  
ATOM   4833  H8  V00 B 304      92.003  79.764  90.906  1.00  0.00           H  
ATOM   4834  H9  V00 B 304      93.578  80.563  91.263  1.00  0.00           H  
ATOM   4835  H10 V00 B 304      92.175  80.825  92.350  1.00  0.00           H  
ATOM   4836  C1  V00 B 305      18.581  32.143  49.581  1.00  0.00           C  
ATOM   4837  C2  V00 B 305      19.526  32.894  48.551  1.00  0.00           C  
ATOM   4838  O1  V00 B 305      18.961  32.562  47.243  1.00  0.00           O  
ATOM   4839  C3  V00 B 305      19.231  31.191  46.903  1.00  0.00           C  
ATOM   4840  C4  V00 B 305      19.766  31.080  45.408  1.00  0.00           C  
ATOM   4841  H1  V00 B 305      18.907  32.471  50.555  1.00  0.00           H  
ATOM   4842  H2  V00 B 305      18.524  31.054  49.478  1.00  0.00           H  
ATOM   4843  H3  V00 B 305      17.589  32.504  49.391  1.00  0.00           H  
ATOM   4844  H4  V00 B 305      20.553  32.385  48.584  1.00  0.00           H  
ATOM   4845  H5  V00 B 305      19.511  33.980  48.735  1.00  0.00           H  
ATOM   4846  H6  V00 B 305      19.962  30.795  47.594  1.00  0.00           H  
ATOM   4847  H7  V00 B 305      18.368  30.569  47.088  1.00  0.00           H  
ATOM   4848  H8  V00 B 305      20.182  30.061  45.283  1.00  0.00           H  
ATOM   4849  H9  V00 B 305      18.991  31.324  44.818  1.00  0.00           H  
ATOM   4850  H10 V00 B 305      20.662  31.712  45.288  1.00  0.00           H  
ATOM   4851  C1  V00 B 306      68.486  26.643  43.120  1.00  0.00           C  
ATOM   4852  C2  V00 B 306      69.349  26.566  41.829  1.00  0.00           C  
ATOM   4853  O1  V00 B 306      68.666  26.441  40.624  1.00  0.00           O  
ATOM   4854  C3  V00 B 306      69.428  26.262  39.452  1.00  0.00           C  
ATOM   4855  C4  V00 B 306      69.543  24.779  39.129  1.00  0.00           C  
ATOM   4856  H1  V00 B 306      67.889  25.758  43.324  1.00  0.00           H  
ATOM   4857  H2  V00 B 306      67.712  27.336  42.909  1.00  0.00           H  
ATOM   4858  H3  V00 B 306      69.136  26.783  43.973  1.00  0.00           H  
ATOM   4859  H4  V00 B 306      69.996  25.685  41.993  1.00  0.00           H  
ATOM   4860  H5  V00 B 306      69.946  27.405  41.799  1.00  0.00           H  
ATOM   4861  H6  V00 B 306      68.922  26.866  38.634  1.00  0.00           H  
ATOM   4862  H7  V00 B 306      70.429  26.730  39.524  1.00  0.00           H  
ATOM   4863  H8  V00 B 306      70.295  24.727  38.334  1.00  0.00           H  
ATOM   4864  H9  V00 B 306      69.834  24.204  39.977  1.00  0.00           H  
ATOM   4865  H10 V00 B 306      68.654  24.361  38.593  1.00  0.00           H  
ATOM   4866  C1  V00 B 307      46.128  66.120   7.876  1.00  0.00           C  
ATOM   4867  C2  V00 B 307      46.582  65.727   9.264  1.00  0.00           C  
ATOM   4868  O1  V00 B 307      47.959  66.068   9.490  1.00  0.00           O  
ATOM   4869  C3  V00 B 307      48.198  66.636  10.808  1.00  0.00           C  
ATOM   4870  C4  V00 B 307      48.184  68.162  10.686  1.00  0.00           C  
ATOM   4871  H1  V00 B 307      46.419  67.126   7.604  1.00  0.00           H  
ATOM   4872  H2  V00 B 307      45.027  66.094   7.896  1.00  0.00           H  
ATOM   4873  H3  V00 B 307      46.525  65.439   7.133  1.00  0.00           H  
ATOM   4874  H4  V00 B 307      46.550  64.653   9.530  1.00  0.00           H  
ATOM   4875  H5  V00 B 307      45.979  66.148  10.033  1.00  0.00           H  
ATOM   4876  H6  V00 B 307      47.482  66.364  11.589  1.00  0.00           H  
ATOM   4877  H7  V00 B 307      49.202  66.256  11.099  1.00  0.00           H  
ATOM   4878  H8  V00 B 307      47.362  68.597  10.194  1.00  0.00           H  
ATOM   4879  H9  V00 B 307      48.530  68.596  11.646  1.00  0.00           H  
ATOM   4880  H10 V00 B 307      48.962  68.428   9.973  1.00  0.00           H  
ATOM   4881  C1  V00 B 308      88.491  82.104  56.974  1.00  0.00           C  
ATOM   4882  C2  V00 B 308      87.174  81.393  56.732  1.00  0.00           C  
ATOM   4883  O1  V00 B 308      87.204  80.498  55.630  1.00  0.00           O  
ATOM   4884  C3  V00 B 308      86.028  79.738  55.199  1.00  0.00           C  
ATOM   4885  C4  V00 B 308      86.058  79.625  53.758  1.00  0.00           C  
ATOM   4886  H1  V00 B 308      89.144  81.265  57.126  1.00  0.00           H  
ATOM   4887  H2  V00 B 308      88.411  82.665  57.943  1.00  0.00           H  
ATOM   4888  H3  V00 B 308      88.848  82.605  56.103  1.00  0.00           H  
ATOM   4889  H4  V00 B 308      86.429  82.159  56.663  1.00  0.00           H  
ATOM   4890  H5  V00 B 308      86.933  80.772  57.599  1.00  0.00           H  
ATOM   4891  H6  V00 B 308      86.082  78.729  55.707  1.00  0.00           H  
ATOM   4892  H7  V00 B 308      85.084  80.341  55.528  1.00  0.00           H  
ATOM   4893  H8  V00 B 308      85.327  78.877  53.503  1.00  0.00           H  
ATOM   4894  H9  V00 B 308      85.791  80.502  53.179  1.00  0.00           H  
ATOM   4895  H10 V00 B 308      86.995  79.225  53.442  1.00  0.00           H  
ATOM   4896  C1  V00 B 309      62.694  62.872  72.678  1.00  0.00           C  
ATOM   4897  C2  V00 B 309      63.836  61.881  72.626  1.00  0.00           C  
ATOM   4898  O1  V00 B 309      65.060  62.423  73.144  1.00  0.00           O  
ATOM   4899  C3  V00 B 309      65.198  62.527  74.576  1.00  0.00           C  
ATOM   4900  C4  V00 B 309      66.500  61.838  75.008  1.00  0.00           C  
ATOM   4901  H1  V00 B 309      62.876  63.709  72.013  1.00  0.00           H  
ATOM   4902  H2  V00 B 309      62.549  63.375  73.580  1.00  0.00           H  
ATOM   4903  H3  V00 B 309      61.715  62.336  72.362  1.00  0.00           H  
ATOM   4904  H4  V00 B 309      63.970  61.506  71.602  1.00  0.00           H  
ATOM   4905  H5  V00 B 309      63.461  60.911  73.203  1.00  0.00           H  
ATOM   4906  H6  V00 B 309      65.166  63.564  74.878  1.00  0.00           H  
ATOM   4907  H7  V00 B 309      64.359  61.979  74.922  1.00  0.00           H  
ATOM   4908  H8  V00 B 309      66.776  62.091  76.032  1.00  0.00           H  
ATOM   4909  H9  V00 B 309      66.225  60.772  74.965  1.00  0.00           H  
ATOM   4910  H10 V00 B 309      67.254  61.986  74.267  1.00  0.00           H  
ATOM   4911  C1  V00 B 310      61.661  89.480  -1.491  1.00  0.00           C  
ATOM   4912  C2  V00 B 310      60.665  89.274  -0.324  1.00  0.00           C  
ATOM   4913  O1  V00 B 310      61.310  89.275   0.960  1.00  0.00           O  
ATOM   4914  C3  V00 B 310      61.661  90.596   1.271  1.00  0.00           C  
ATOM   4915  C4  V00 B 310      62.045  90.688   2.723  1.00  0.00           C  
ATOM   4916  H1  V00 B 310      62.520  88.907  -1.170  1.00  0.00           H  
ATOM   4917  H2  V00 B 310      61.813  90.571  -1.650  1.00  0.00           H  
ATOM   4918  H3  V00 B 310      61.291  88.998  -2.354  1.00  0.00           H  
ATOM   4919  H4  V00 B 310      60.206  88.279  -0.398  1.00  0.00           H  
ATOM   4920  H5  V00 B 310      59.766  89.952  -0.329  1.00  0.00           H  
ATOM   4921  H6  V00 B 310      62.567  90.883   0.680  1.00  0.00           H  
ATOM   4922  H7  V00 B 310      60.744  91.196   1.208  1.00  0.00           H  
ATOM   4923  H8  V00 B 310      62.232  91.723   3.049  1.00  0.00           H  
ATOM   4924  H9  V00 B 310      61.333  90.135   3.332  1.00  0.00           H  
ATOM   4925  H10 V00 B 310      63.035  90.308   2.944  1.00  0.00           H  
ATOM   4926  C1  V00 B 311       1.016  35.361   6.144  1.00  0.00           C  
ATOM   4927  C2  V00 B 311       2.151  34.339   6.270  1.00  0.00           C  
ATOM   4928  O1  V00 B 311       1.992  33.383   5.171  1.00  0.00           O  
ATOM   4929  C3  V00 B 311       3.206  32.771   4.653  1.00  0.00           C  
ATOM   4930  C4  V00 B 311       3.576  33.388   3.318  1.00  0.00           C  
ATOM   4931  H1  V00 B 311       0.130  34.831   5.634  1.00  0.00           H  
ATOM   4932  H2  V00 B 311       1.155  36.208   5.504  1.00  0.00           H  
ATOM   4933  H3  V00 B 311       0.838  35.762   7.127  1.00  0.00           H  
ATOM   4934  H4  V00 B 311       2.074  33.822   7.202  1.00  0.00           H  
ATOM   4935  H5  V00 B 311       3.006  35.023   6.167  1.00  0.00           H  
ATOM   4936  H6  V00 B 311       4.037  32.877   5.303  1.00  0.00           H  
ATOM   4937  H7  V00 B 311       2.998  31.739   4.376  1.00  0.00           H  
ATOM   4938  H8  V00 B 311       2.773  33.423   2.549  1.00  0.00           H
[truncated: 8,483,934 more chars]
