# Supplementary material for: Charge transfer as a mechanism for chlorophyll fluorescence concentration quenching
Source: Proc Natl Acad Sci U S A. 2023 Jan 23;120(5):e2210811120. doi: 10.1073/pnas.2210811120 (PMC9945999; doi:10.1073/pnas.2210811120)
Supplement: Supplementary file 12 — Dataset S11 (TXT) [file pnas.2210811120.sd11.txt]

REMARK   1 CREATED WITH OPENMM 7.5, 2021-09-22
HETATM    1 MG   CLA A   1      47.723  55.581  54.760  1.00  0.00          Mg  
HETATM    2  CHA CLA A   1      44.313  55.941  54.070  1.00  0.00           C  
HETATM    3  CHB CLA A   1      48.003  53.961  51.680  1.00  0.00           C  
HETATM    4  HHB CLA A   1      48.103  53.321  50.920  1.00  0.00           H  
HETATM    5  CHC CLA A   1      51.063  56.221  54.810  1.00  0.00           C  
HETATM    6  HHC CLA A   1      52.053  56.301  54.880  1.00  0.00           H  
HETATM    7  CHD CLA A   1      47.303  57.731  57.600  1.00  0.00           C  
HETATM    8  HHD CLA A   1      47.163  58.101  58.520  1.00  0.00           H  
HETATM    9  NA  CLA A   1      46.363  55.001  53.090  1.00  0.00           N  
HETATM   10  C1A CLA A   1      45.083  55.211  53.030  1.00  0.00           C  
HETATM   11  C2A CLA A   1      44.473  54.691  51.760  1.00  0.00           C  
HETATM   12  H2A CLA A   1      43.603  54.211  51.820  1.00  0.00           H  
HETATM   13  C3A CLA A   1      45.573  53.771  51.250  1.00  0.00           C  
HETATM   14  H3A CLA A   1      45.663  53.791  50.260  1.00  0.00           H  
HETATM   15  C4A CLA A   1      46.743  54.271  52.040  1.00  0.00           C  
HETATM   16  CMA CLA A   1      45.343  52.321  51.670  1.00  0.00           C  
HETATM   17 HMA1 CLA A   1      46.083  51.751  51.320  1.00  0.00           H  
HETATM   18 HMA2 CLA A   1      45.313  52.271  52.670  1.00  0.00           H  
HETATM   19 HMA3 CLA A   1      44.473  52.001  51.300  1.00  0.00           H  
HETATM   20  CAA CLA A   1      44.263  55.931  50.870  1.00  0.00           C  
HETATM   21 HAA1 CLA A   1      45.153  56.361  50.710  1.00  0.00           H  
HETATM   22 HAA2 CLA A   1      43.673  56.571  51.360  1.00  0.00           H  
HETATM   23  CBA CLA A   1      43.623  55.621  49.520  1.00  0.00           C  
HETATM   24 HBA1 CLA A   1      43.763  56.391  48.900  1.00  0.00           H  
HETATM   25 HBA2 CLA A   1      44.043  54.801  49.130  1.00  0.00           H  
HETATM   26  CGA CLA A   1      42.153  55.401  49.730  1.00  0.00           C  
HETATM   27  O1A CLA A   1      41.573  55.751  50.750  1.00  0.00           O  
HETATM   28  O2A CLA A   1      41.403  54.771  48.680  1.00  0.00           O  
HETATM   29  NB  CLA A   1      49.273  55.161  53.430  1.00  0.00           N  
HETATM   30  C1B CLA A   1      49.263  54.461  52.280  1.00  0.00           C  
HETATM   31  C2B CLA A   1      50.593  54.231  51.660  1.00  0.00           C  
HETATM   32  C3B CLA A   1      51.483  54.911  52.610  1.00  0.00           C  
HETATM   33  C4B CLA A   1      50.583  55.461  53.640  1.00  0.00           C  
HETATM   34  CMB CLA A   1      50.883  53.471  50.390  1.00  0.00           C  
HETATM   35 HMB1 CLA A   1      51.863  53.471  50.210  1.00  0.00           H  
HETATM   36 HMB2 CLA A   1      50.563  52.531  50.490  1.00  0.00           H  
HETATM   37 HMB3 CLA A   1      50.403  53.901  49.630  1.00  0.00           H  
HETATM   38  CAB CLA A   1      52.963  55.071  52.590  1.00  0.00           C  
HETATM   39  HAB CLA A   1      53.423  55.481  53.380  1.00  0.00           H  
HETATM   40  CBB CLA A   1      53.683  54.681  51.560  1.00  0.00           C  
HETATM   41 HBB1 CLA A   1      53.243  54.271  50.770  1.00  0.00           H  
HETATM   42 HBB2 CLA A   1      54.683  54.801  51.580  1.00  0.00           H  
HETATM   43  NC  CLA A   1      48.943  56.811  56.000  1.00  0.00           N  
HETATM   44  C1C CLA A   1      50.293  56.881  55.880  1.00  0.00           C  
HETATM   45  C2C CLA A   1      50.973  57.681  56.920  1.00  0.00           C  
HETATM   46  C3C CLA A   1      49.863  58.141  57.760  1.00  0.00           C  
HETATM   47  C4C CLA A   1      48.683  57.551  57.100  1.00  0.00           C  
HETATM   48  CMC CLA A   1      52.463  57.951  57.080  1.00  0.00           C  
HETATM   49 HMC1 CLA A   1      52.603  58.531  57.880  1.00  0.00           H  
HETATM   50 HMC2 CLA A   1      52.943  57.091  57.190  1.00  0.00           H  
HETATM   51 HMC3 CLA A   1      52.803  58.421  56.270  1.00  0.00           H  
HETATM   52  CAC CLA A   1      49.893  59.011  59.000  1.00  0.00           C  
HETATM   53 HAC1 CLA A   1      48.983  59.071  59.400  1.00  0.00           H  
HETATM   54 HAC2 CLA A   1      50.533  58.631  59.660  1.00  0.00           H  
HETATM   55  CBC CLA A   1      50.363  60.401  58.570  1.00  0.00           C  
HETATM   56 HBC1 CLA A   1      50.403  61.001  59.370  1.00  0.00           H  
HETATM   57 HBC2 CLA A   1      51.273  60.331  58.160  1.00  0.00           H  
HETATM   58 HBC3 CLA A   1      49.723  60.771  57.900  1.00  0.00           H  
HETATM   59  ND  CLA A   1      46.293  56.631  55.650  1.00  0.00           N  
HETATM   60  C1D CLA A   1      46.153  57.371  56.780  1.00  0.00           C  
HETATM   61  C2D CLA A   1      44.773  57.821  57.100  1.00  0.00           C  
HETATM   62  C3D CLA A   1      44.063  57.211  55.980  1.00  0.00           C  
HETATM   63  C4D CLA A   1      44.973  56.581  55.210  1.00  0.00           C  
HETATM   64  CMD CLA A   1      44.163  58.611  58.210  1.00  0.00           C  
HETATM   65 HMD1 CLA A   1      43.173  58.691  58.060  1.00  0.00           H  
HETATM   66 HMD2 CLA A   1      44.323  58.141  59.080  1.00  0.00           H  
HETATM   67 HMD3 CLA A   1      44.573  59.521  58.240  1.00  0.00           H  
HETATM   68  CAD CLA A   1      42.713  57.071  55.390  1.00  0.00           C  
HETATM   69  OBD CLA A   1      41.633  57.581  55.860  1.00  0.00           O  
HETATM   70  CBD CLA A   1      42.843  56.291  54.110  1.00  0.00           C  
HETATM   71  HBD CLA A   1      42.563  56.791  53.290  1.00  0.00           H  
HETATM   72  CGD CLA A   1      41.943  55.101  54.130  1.00  0.00           C  
HETATM   73  O1D CLA A   1      42.283  54.011  54.580  1.00  0.00           O  
HETATM   74  O2D CLA A   1      40.543  55.341  53.850  1.00  0.00           O  
HETATM   75  CED CLA A   1      39.653  54.241  53.910  1.00  0.00           C  
HETATM   76 HED1 CLA A   1      38.723  54.551  53.700  1.00  0.00           H  
HETATM   77 HED2 CLA A   1      39.933  53.551  53.240  1.00  0.00           H  
HETATM   78 HED3 CLA A   1      39.663  53.841  54.830  1.00  0.00           H  
HETATM   79  C1  CLA A   1      39.973  54.701  48.750  1.00  0.00           C  
HETATM   80  H11 CLA A   1      39.693  54.931  49.680  1.00  0.00           H  
HETATM   81  H12 CLA A   1      39.693  53.771  48.530  1.00  0.00           H  
HETATM   82  C2  CLA A   1      39.383  55.681  47.760  1.00  0.00           C  
HETATM   83  H2  CLA A   1      39.343  55.401  46.800  1.00  0.00           H  
HETATM   84  C3  CLA A   1      38.913  56.901  48.070  1.00  0.00           C  
HETATM   85  C4  CLA A   1      38.933  57.461  49.460  1.00  0.00           C  
HETATM   86  H41 CLA A   1      38.533  58.381  49.460  1.00  0.00           H  
HETATM   87  H42 CLA A   1      38.413  56.861  50.070  1.00  0.00           H  
HETATM   88  H43 CLA A   1      39.883  57.511  49.780  1.00  0.00           H  
HETATM   89  C5  CLA A   1      38.343  57.751  46.950  1.00  0.00           C  
HETATM   90  H51 CLA A   1      38.573  57.311  46.080  1.00  0.00           H  
HETATM   91  H52 CLA A   1      38.773  58.651  46.990  1.00  0.00           H  
HETATM   92  C6  CLA A   1      36.813  57.911  47.040  1.00  0.00           C  
HETATM   93  H61 CLA A   1      36.583  58.521  47.800  1.00  0.00           H  
HETATM   94  H62 CLA A   1      36.383  57.021  47.200  1.00  0.00           H  
HETATM   95  C7  CLA A   1      36.313  58.501  45.720  1.00  0.00           C  
HETATM   96  H71 CLA A   1      36.413  57.801  45.010  1.00  0.00           H  
HETATM   97  H72 CLA A   1      36.883  59.281  45.500  1.00  0.00           H  
HETATM   98  C8  CLA A   1      34.853  58.951  45.750  1.00  0.00           C  
HETATM   99  H8  CLA A   1      34.703  59.591  46.500  1.00  0.00           H  
HETATM  100  C9  CLA A   1      33.933  57.751  45.970  1.00  0.00           C  
HETATM  101  H91 CLA A   1      32.983  58.061  45.980  1.00  0.00           H  
HETATM  102  H92 CLA A   1      34.063  57.091  45.230  1.00  0.00           H  
HETATM  103  H93 CLA A   1      34.153  57.321  46.840  1.00  0.00           H  
HETATM  104  C10 CLA A   1      34.533  59.671  44.430  1.00  0.00           C  
HETATM  105 H101 CLA A   1      33.543  59.771  44.350  1.00  0.00           H  
HETATM  106 H102 CLA A   1      34.873  59.111  43.670  1.00  0.00           H  
HETATM  107  C11 CLA A   1      35.173  61.051  44.360  1.00  0.00           C  
HETATM  108 H111 CLA A   1      36.163  60.951  44.440  1.00  0.00           H  
HETATM  109 H112 CLA A   1      34.833  61.601  45.130  1.00  0.00           H  
HETATM  110  C12 CLA A   1      34.873  61.811  43.070  1.00  0.00           C  
HETATM  111 H121 CLA A   1      33.913  62.061  43.060  1.00  0.00           H  
HETATM  112 H122 CLA A   1      35.073  61.221  42.290  1.00  0.00           H  
HETATM  113  C13 CLA A   1      35.733  63.091  42.950  1.00  0.00           C  
HETATM  114  H13 CLA A   1      36.683  62.811  43.100  1.00  0.00           H  
HETATM  115  C14 CLA A   1      35.363  64.141  44.000  1.00  0.00           C  
HETATM  116 H141 CLA A   1      35.943  64.951  43.890  1.00  0.00           H  
HETATM  117 H142 CLA A   1      34.403  64.401  43.890  1.00  0.00           H  
HETATM  118 H143 CLA A   1      35.503  63.761  44.920  1.00  0.00           H  
HETATM  119  C15 CLA A   1      35.633  63.721  41.560  1.00  0.00           C  
HETATM  120 H151 CLA A   1      36.093  64.611  41.570  1.00  0.00           H  
HETATM  121 H152 CLA A   1      34.663  63.841  41.330  1.00  0.00           H  
HETATM  122  C16 CLA A   1      36.283  62.841  40.510  1.00  0.00           C  
HETATM  123 H161 CLA A   1      35.653  62.101  40.280  1.00  0.00           H  
HETATM  124 H162 CLA A   1      37.123  62.461  40.890  1.00  0.00           H  
HETATM  125  C17 CLA A   1      36.643  63.601  39.220  1.00  0.00           C  
HETATM  126 H171 CLA A   1      37.223  63.011  38.660  1.00  0.00           H  
HETATM  127 H172 CLA A   1      37.143  64.421  39.470  1.00  0.00           H  
HETATM  128  C18 CLA A   1      35.423  64.011  38.400  1.00  0.00           C  
HETATM  129  H18 CLA A   1      34.923  64.701  38.920  1.00  0.00           H  
HETATM  130  C19 CLA A   1      34.463  62.841  38.160  1.00  0.00           C  
HETATM  131 H191 CLA A   1      33.683  63.161  37.620  1.00  0.00           H  
HETATM  132 H192 CLA A   1      34.933  62.111  37.660  1.00  0.00           H  
HETATM  133 H193 CLA A   1      34.133  62.491  39.040  1.00  0.00           H  
HETATM  134  C20 CLA A   1      35.883  64.601  37.070  1.00  0.00           C  
HETATM  135 H201 CLA A   1      35.083  64.871  36.530  1.00  0.00           H  
HETATM  136 H202 CLA A   1      36.453  65.401  37.250  1.00  0.00           H  
HETATM  137 H203 CLA A   1      36.413  63.921  36.570  1.00  0.00           H  
HETATM  138 MG   CLA A   2      58.515  46.975  52.424  1.00  0.00          Mg  
HETATM  139  CHA CLA A   2      55.345  45.975  53.644  1.00  0.00           C  
HETATM  140  CHB CLA A   2      59.035  43.625  51.734  1.00  0.00           C  
HETATM  141  HHB CLA A   2      59.305  42.665  51.644  1.00  0.00           H  
HETATM  142  CHC CLA A   2      61.175  47.895  50.664  1.00  0.00           C  
HETATM  143  HHC CLA A   2      62.065  48.155  50.284  1.00  0.00           H  
HETATM  144  CHD CLA A   2      57.375  50.355  52.474  1.00  0.00           C  
HETATM  145  HHD CLA A   2      57.075  51.305  52.544  1.00  0.00           H  
HETATM  146  NA  CLA A   2      57.295  45.015  52.584  1.00  0.00           N  
HETATM  147  C1A CLA A   2      56.125  44.855  53.084  1.00  0.00           C  
HETATM  148  C2A CLA A   2      55.655  43.425  53.004  1.00  0.00           C  
HETATM  149  H2A CLA A   2      55.185  43.105  53.824  1.00  0.00           H  
HETATM  150  C3A CLA A   2      56.955  42.705  52.724  1.00  0.00           C  
HETATM  151  H3A CLA A   2      56.875  41.975  52.044  1.00  0.00           H  
HETATM  152  C4A CLA A   2      57.835  43.835  52.304  1.00  0.00           C  
HETATM  153  CMA CLA A   2      57.525  42.095  54.004  1.00  0.00           C  
HETATM  154 HMA1 CLA A   2      58.375  41.625  53.804  1.00  0.00           H  
HETATM  155 HMA2 CLA A   2      57.685  42.825  54.674  1.00  0.00           H  
HETATM  156 HMA3 CLA A   2      56.865  41.445  54.384  1.00  0.00           H  
HETATM  157  CAA CLA A   2      54.635  43.245  51.864  1.00  0.00           C  
HETATM  158 HAA1 CLA A   2      53.785  43.715  52.114  1.00  0.00           H  
HETATM  159 HAA2 CLA A   2      54.455  42.275  51.734  1.00  0.00           H  
HETATM  160  CBA CLA A   2      55.125  43.825  50.534  1.00  0.00           C  
HETATM  161 HBA1 CLA A   2      55.215  44.815  50.634  1.00  0.00           H  
HETATM  162 HBA2 CLA A   2      56.025  43.425  50.334  1.00  0.00           H  
HETATM  163  CGA CLA A   2      54.235  43.565  49.344  1.00  0.00           C  
HETATM  164  O1A CLA A   2      53.205  42.905  49.414  1.00  0.00           O  
HETATM  165  O2A CLA A   2      54.655  44.125  48.094  1.00  0.00           O  
HETATM  166  NB  CLA A   2      59.835  45.925  51.344  1.00  0.00           N  
HETATM  167  C1B CLA A   2      60.025  44.595  51.224  1.00  0.00           C  
HETATM  168  C2B CLA A   2      61.295  44.175  50.564  1.00  0.00           C  
HETATM  169  C3B CLA A   2      61.905  45.475  50.264  1.00  0.00           C  
HETATM  170  C4B CLA A   2      60.925  46.455  50.774  1.00  0.00           C  
HETATM  171  CMB CLA A   2      61.765  42.775  50.274  1.00  0.00           C  
HETATM  172 HMB1 CLA A   2      62.655  42.805  49.824  1.00  0.00           H  
HETATM  173 HMB2 CLA A   2      61.845  42.265  51.134  1.00  0.00           H  
HETATM  174 HMB3 CLA A   2      61.105  42.315  49.674  1.00  0.00           H  
HETATM  175  CAB CLA A   2      63.175  45.895  49.594  1.00  0.00           C  
HETATM  176  HAB CLA A   2      63.295  46.865  49.364  1.00  0.00           H  
HETATM  177  CBB CLA A   2      64.155  45.075  49.294  1.00  0.00           C  
HETATM  178 HBB1 CLA A   2      64.085  44.105  49.504  1.00  0.00           H  
HETATM  179 HBB2 CLA A   2      64.985  45.425  48.844  1.00  0.00           H  
HETATM  180  NC  CLA A   2      59.115  48.825  51.664  1.00  0.00           N  
HETATM  181  C1C CLA A   2      60.305  49.005  51.044  1.00  0.00           C  
HETATM  182  C2C CLA A   2      60.675  50.395  50.744  1.00  0.00           C  
HETATM  183  C3C CLA A   2      59.525  51.135  51.284  1.00  0.00           C  
HETATM  184  C4C CLA A   2      58.665  50.075  51.824  1.00  0.00           C  
HETATM  185  CMC CLA A   2      61.905  50.945  50.054  1.00  0.00           C  
HETATM  186 HMC1 CLA A   2      61.845  51.945  50.014  1.00  0.00           H  
HETATM  187 HMC2 CLA A   2      62.715  50.675  50.574  1.00  0.00           H  
HETATM  188 HMC3 CLA A   2      61.955  50.575  49.134  1.00  0.00           H  
HETATM  189  CAC CLA A   2      59.325  52.625  51.304  1.00  0.00           C  
HETATM  190 HAC1 CLA A   2      59.605  53.025  50.434  1.00  0.00           H  
HETATM  191 HAC2 CLA A   2      58.365  52.845  51.484  1.00  0.00           H  
HETATM  192  CBC CLA A   2      60.215  53.125  52.434  1.00  0.00           C  
HETATM  193 HBC1 CLA A   2      60.135  54.115  52.504  1.00  0.00           H  
HETATM  194 HBC2 CLA A   2      59.935  52.705  53.294  1.00  0.00           H  
HETATM  195 HBC3 CLA A   2      61.165  52.885  52.234  1.00  0.00           H  
HETATM  196  ND  CLA A   2      56.785  47.995  52.794  1.00  0.00           N  
HETATM  197  C1D CLA A   2      56.505  49.305  53.034  1.00  0.00           C  
HETATM  198  C2D CLA A   2      55.285  49.565  53.844  1.00  0.00           C  
HETATM  199  C3D CLA A   2      54.865  48.175  54.074  1.00  0.00           C  
HETATM  200  C4D CLA A   2      55.745  47.375  53.464  1.00  0.00           C  
HETATM  201  CMD CLA A   2      54.555  50.775  54.384  1.00  0.00           C  
HETATM  202 HMD1 CLA A   2      53.745  50.475  54.894  1.00  0.00           H  
HETATM  203 HMD2 CLA A   2      55.165  51.285  54.984  1.00  0.00           H  
HETATM  204 HMD3 CLA A   2      54.275  51.355  53.624  1.00  0.00           H  
HETATM  205  CAD CLA A   2      53.825  47.365  54.734  1.00  0.00           C  
HETATM  206  OBD CLA A   2      52.835  47.805  55.424  1.00  0.00           O  
HETATM  207  CBD CLA A   2      54.085  45.925  54.454  1.00  0.00           C  
HETATM  208  HBD CLA A   2      53.355  45.435  53.984  1.00  0.00           H  
HETATM  209  CGD CLA A   2      54.295  45.255  55.774  1.00  0.00           C  
HETATM  210  O1D CLA A   2      55.155  45.655  56.544  1.00  0.00           O  
HETATM  211  O2D CLA A   2      53.585  44.045  56.084  1.00  0.00           O  
HETATM  212  CED CLA A   2      53.805  43.355  57.334  1.00  0.00           C  
HETATM  213 HED1 CLA A   2      53.235  42.535  57.364  1.00  0.00           H  
HETATM  214 HED2 CLA A   2      54.765  43.095  57.404  1.00  0.00           H  
HETATM  215 HED3 CLA A   2      53.575  43.965  58.094  1.00  0.00           H  
HETATM  216  C1  CLA A   2      53.995  43.805  46.864  1.00  0.00           C  
HETATM  217  H11 CLA A   2      54.075  44.585  46.234  1.00  0.00           H  
HETATM  218  H12 CLA A   2      53.025  43.635  47.044  1.00  0.00           H  
HETATM  219  C2  CLA A   2      54.675  42.575  46.304  1.00  0.00           C  
HETATM  220  H2  CLA A   2      55.635  42.655  46.034  1.00  0.00           H  
HETATM  221  C3  CLA A   2      54.065  41.385  46.144  1.00  0.00           C  
HETATM  222  C4  CLA A   2      52.625  41.205  46.514  1.00  0.00           C  
HETATM  223  H41 CLA A   2      52.355  40.255  46.324  1.00  0.00           H  
HETATM  224  H42 CLA A   2      52.495  41.395  47.484  1.00  0.00           H  
HETATM  225  H43 CLA A   2      52.055  41.825  45.974  1.00  0.00           H  
HETATM  226  C5  CLA A   2      54.865  40.245  45.574  1.00  0.00           C  
HETATM  227  H51 CLA A   2      55.735  40.595  45.214  1.00  0.00           H  
HETATM  228  H52 CLA A   2      54.345  39.825  44.824  1.00  0.00           H  
HETATM  229  C6  CLA A   2      55.155  39.175  46.624  1.00  0.00           C  
HETATM  230  H61 CLA A   2      55.435  38.325  46.164  1.00  0.00           H  
HETATM  231  H62 CLA A   2      54.325  39.005  47.154  1.00  0.00           H  
HETATM  232  C7  CLA A   2      56.275  39.615  47.564  1.00  0.00           C  
HETATM  233  H71 CLA A   2      56.005  40.465  48.014  1.00  0.00           H  
HETATM  234  H72 CLA A   2      57.105  39.775  47.034  1.00  0.00           H  
HETATM  235  C8  CLA A   2      56.585  38.575  48.634  1.00  0.00           C  
HETATM  236  H8  CLA A   2      55.795  37.955  48.744  1.00  0.00           H  
HETATM  237  C9  CLA A   2      56.815  39.245  49.994  1.00  0.00           C  
HETATM  238  H91 CLA A   2      57.005  38.545  50.674  1.00  0.00           H  
HETATM  239  H92 CLA A   2      57.585  39.875  49.924  1.00  0.00           H  
HETATM  240  H93 CLA A   2      55.995  39.755  50.254  1.00  0.00           H  
HETATM  241  C10 CLA A   2      57.795  37.755  48.204  1.00  0.00           C  
HETATM  242 H101 CLA A   2      58.605  38.095  48.684  1.00  0.00           H  
HETATM  243 H102 CLA A   2      57.915  37.865  47.214  1.00  0.00           H  
HETATM  244  C11 CLA A   2      57.645  36.255  48.504  1.00  0.00           C  
HETATM  245 H111 CLA A   2      57.035  35.845  47.824  1.00  0.00           H  
HETATM  246 H112 CLA A   2      57.255  36.145  49.414  1.00  0.00           H  
HETATM  247  C12 CLA A   2      59.005  35.565  48.444  1.00  0.00           C  
HETATM  248 H121 CLA A   2      59.675  36.155  48.904  1.00  0.00           H  
HETATM  249 H122 CLA A   2      59.265  35.445  47.484  1.00  0.00           H  
HETATM  250  C13 CLA A   2      59.025  34.195  49.124  1.00  0.00           C  
HETATM  251  H13 CLA A   2      58.145  33.735  48.954  1.00  0.00           H  
HETATM  252  C14 CLA A   2      59.175  34.325  50.634  1.00  0.00           C  
HETATM  253 H141 CLA A   2      59.185  33.415  51.044  1.00  0.00           H  
HETATM  254 H142 CLA A   2      60.025  34.795  50.844  1.00  0.00           H  
HETATM  255 H143 CLA A   2      58.405  34.855  51.004  1.00  0.00           H  
HETATM  256  C15 CLA A   2      60.165  33.365  48.534  1.00  0.00           C  
HETATM  257 H151 CLA A   2      61.015  33.625  48.984  1.00  0.00           H  
HETATM  258 H152 CLA A   2      60.235  33.555  47.554  1.00  0.00           H  
HETATM  259  C16 CLA A   2      59.945  31.865  48.734  1.00  0.00           C  
HETATM  260 H161 CLA A   2      59.015  31.715  49.074  1.00  0.00           H  
HETATM  261 H162 CLA A   2      60.605  31.535  49.404  1.00  0.00           H  
HETATM  262  C17 CLA A   2      60.125  31.055  47.444  1.00  0.00           C  
HETATM  263 H171 CLA A   2      61.085  30.815  47.334  1.00  0.00           H  
HETATM  264 H172 CLA A   2      59.825  31.605  46.664  1.00  0.00           H  
HETATM  265  C18 CLA A   2      59.285  29.765  47.484  1.00  0.00           C  
HETATM  266  H18 CLA A   2      58.625  29.875  48.224  1.00  0.00           H  
HETATM  267  C19 CLA A   2      60.145  28.545  47.784  1.00  0.00           C  
HETATM  268 H191 CLA A   2      59.575  27.735  47.804  1.00  0.00           H  
HETATM  269 H192 CLA A   2      60.845  28.455  47.074  1.00  0.00           H  
HETATM  270 H193 CLA A   2      60.595  28.665  48.674  1.00  0.00           H  
HETATM  271  C20 CLA A   2      58.505  29.565  46.184  1.00  0.00           C  
HETATM  272 H201 CLA A   2      57.975  28.725  46.244  1.00  0.00           H  
HETATM  273 H202 CLA A   2      57.885  30.345  46.044  1.00  0.00           H  
HETATM  274 H203 CLA A   2      59.145  29.505  45.414  1.00  0.00           H  
TER     275      CLA A   2
HETATM  276  C1  V00 B   1      98.588  18.645  17.586  1.00  0.00           C  
HETATM  277  C2  V00 B   1      97.649  19.698  18.161  1.00  0.00           C  
HETATM  278  O1  V00 B   1      98.444  20.801  18.564  1.00  0.00           O  
HETATM  279  C3  V00 B   1      97.752  21.978  18.921  1.00  0.00           C  
HETATM  280  C4  V00 B   1      97.070  21.867  20.287  1.00  0.00           C  
HETATM  281  H1  V00 B   1      99.129  19.057  16.735  1.00  0.00           H  
HETATM  282  H2  V00 B   1      98.020  17.774  17.264  1.00  0.00           H  
HETATM  283  H3  V00 B   1      99.311  18.342  18.344  1.00  0.00           H  
HETATM  284  H4  V00 B   1      97.095  19.280  19.018  1.00  0.00           H  
HETATM  285  H5  V00 B   1      96.916  20.013  17.400  1.00  0.00           H  
HETATM  286  H6  V00 B   1      98.508  22.771  18.952  1.00  0.00           H  
HETATM  287  H7  V00 B   1      97.007  22.239  18.149  1.00  0.00           H  
HETATM  288  H8  V00 B   1      96.257  21.142  20.258  1.00  0.00           H  
HETATM  289  H9  V00 B   1      96.664  22.837  20.573  1.00  0.00           H  
HETATM  290  H10 V00 B   1      97.795  21.551  21.036  1.00  0.00           H  
HETATM  291  C1  V00 B   2      78.098  23.531  67.142  1.00  0.00           C  
HETATM  292  C2  V00 B   2      79.350  24.291  66.725  1.00  0.00           C  
HETATM  293  O1  V00 B   2      79.717  25.130  67.808  1.00  0.00           O  
HETATM  294  C3  V00 B   2      80.978  25.758  67.718  1.00  0.00           C  
HETATM  295  C4  V00 B   2      80.987  26.913  66.713  1.00  0.00           C  
HETATM  296  H1  V00 B   2      78.303  22.938  68.032  1.00  0.00           H  
HETATM  297  H2  V00 B   2      77.776  22.872  66.338  1.00  0.00           H  
HETATM  298  H3  V00 B   2      77.298  24.235  67.371  1.00  0.00           H  
HETATM  299  H4  V00 B   2      79.146  24.885  65.820  1.00  0.00           H  
HETATM  300  H5  V00 B   2      80.167  23.585  66.495  1.00  0.00           H  
HETATM  301  H6  V00 B   2      81.191  26.144  68.721  1.00  0.00           H  
HETATM  302  H7  V00 B   2      81.758  25.024  67.455  1.00  0.00           H  
HETATM  303  H8  V00 B   2      80.860  26.545  65.696  1.00  0.00           H  
HETATM  304  H9  V00 B   2      81.937  27.445  66.776  1.00  0.00           H  
HETATM  305  H10 V00 B   2      80.178  27.605  66.939  1.00  0.00           H  
HETATM  306  C1  V00 B   3      65.476  37.998  69.644  1.00  0.00           C  
HETATM  307  C2  V00 B   3      64.308  37.323  68.937  1.00  0.00           C  
HETATM  308  O1  V00 B   3      63.797  36.333  69.814  1.00  0.00           O  
HETATM  309  C3  V00 B   3      62.570  35.739  69.446  1.00  0.00           C  
HETATM  310  C4  V00 B   3      62.722  34.750  68.287  1.00  0.00           C  
HETATM  311  H1  V00 B   3      65.135  38.451  70.574  1.00  0.00           H  
HETATM  312  H2  V00 B   3      65.905  38.768  69.005  1.00  0.00           H  
HETATM  313  H3  V00 B   3      66.243  37.259  69.878  1.00  0.00           H  
HETATM  314  H4  V00 B   3      64.650  36.871  67.992  1.00  0.00           H  
HETATM  315  H5  V00 B   3      63.525  38.064  68.700  1.00  0.00           H  
HETATM  316  H6  V00 B   3      62.217  35.207  70.337  1.00  0.00           H  
HETATM  317  H7  V00 B   3      61.828  36.513  69.185  1.00  0.00           H  
HETATM  318  H8  V00 B   3      62.993  35.267  67.368  1.00  0.00           H  
HETATM  319  H9  V00 B   3      61.780  34.225  68.128  1.00  0.00           H  
HETATM  320  H10 V00 B   3      63.498  34.023  68.522  1.00  0.00           H  
HETATM  321  C1  V00 B   4      96.324  12.254  26.129  1.00  0.00           C  
HETATM  322  C2  V00 B   4      97.439  12.931  25.344  1.00  0.00           C  
HETATM  323  O1  V00 B   4      98.083  13.841  26.221  1.00  0.00           O  
HETATM  324  C3  V00 B   4      99.288  14.413  25.760  1.00  0.00           C  
HETATM  325  C4  V00 B   4      99.058  15.482  24.689  1.00  0.00           C  
HETATM  326  H1  V00 B   4      96.741  11.727  26.987  1.00  0.00           H  
HETATM  327  H2  V00 B   4      95.796  11.545  25.493  1.00  0.00           H  
HETATM  328  H3  V00 B   4      95.619  13.003  26.491  1.00  0.00           H  
HETATM  329  H4  V00 B   4      97.019  13.458  24.472  1.00  0.00           H  
HETATM  330  H5  V00 B   4      98.159  12.180  24.977  1.00  0.00           H  
HETATM  331  H6  V00 B   4      99.757  14.870  26.639  1.00  0.00           H  
HETATM  332  H7  V00 B   4      99.964  13.631  25.372  1.00  0.00           H  
HETATM  333  H8  V00 B   4      98.669  15.039  23.774  1.00  0.00           H  
HETATM  334  H9  V00 B   4     100.000  15.982  24.463  1.00  0.00           H  
HETATM  335  H10 V00 B   4      98.344  16.220  25.052  1.00  0.00           H  
HETATM  336  C1  V00 B   5      42.698  59.300  64.130  1.00  0.00           C  
HETATM  337  C2  V00 B   5      41.994  60.596  64.514  1.00  0.00           C  
HETATM  338  O1  V00 B   5      42.119  61.486  63.417  1.00  0.00           O  
HETATM  339  C3  V00 B   5      41.347  62.666  63.473  1.00  0.00           C  
HETATM  340  C4  V00 B   5      41.906  63.686  64.469  1.00  0.00           C  
HETATM  341  H1  V00 B   5      42.235  58.876  63.240  1.00  0.00           H  
HETATM  342  H2  V00 B   5      42.631  58.583  64.947  1.00  0.00           H  
HETATM  343  H3  V00 B   5      43.748  59.500  63.915  1.00  0.00           H  
HETATM  344  H4  V00 B   5      42.457  61.022  65.419  1.00  0.00           H  
HETATM  345  H5  V00 B   5      40.930  60.403  64.730  1.00  0.00           H  
HETATM  346  H6  V00 B   5      41.373  63.089  62.463  1.00  0.00           H  
HETATM  347  H7  V00 B   5      40.298  62.431  63.724  1.00  0.00           H  
HETATM  348  H8  V00 B   5      41.814  63.321  65.492  1.00  0.00           H  
HETATM  349  H9  V00 B   5      41.356  64.622  64.381  1.00  0.00           H  
HETATM  350  H10 V00 B   5      42.958  63.870  64.256  1.00  0.00           H  
HETATM  351  C1  V00 B   6      75.652   4.430  27.701  1.00  0.00           C  
HETATM  352  C2  V00 B   6      74.867   3.125  27.648  1.00  0.00           C  
HETATM  353  O1  V00 B   6      74.441   2.941  26.308  1.00  0.00           O  
HETATM  354  C3  V00 B   6      73.887   1.682  25.992  1.00  0.00           C  
HETATM  355  C4  V00 B   6      72.472   1.507  26.550  1.00  0.00           C  
HETATM  356  H1  V00 B   6      76.510   4.373  27.032  1.00  0.00           H  
HETATM  357  H2  V00 B   6      75.999   4.616  28.716  1.00  0.00           H  
HETATM  358  H3  V00 B   6      75.017   5.256  27.382  1.00  0.00           H  
HETATM  359  H4  V00 B   6      74.003   3.178  28.330  1.00  0.00           H  
HETATM  360  H5  V00 B   6      75.504   2.283  27.966  1.00  0.00           H  
HETATM  361  H6  V00 B   6      73.856   1.636  24.897  1.00  0.00           H  
HETATM  362  H7  V00 B   6      74.538   0.869  26.356  1.00  0.00           H  
HETATM  363  H8  V00 B   6      72.486   1.466  27.639  1.00  0.00           H  
HETATM  364  H9  V00 B   6      72.041   0.580  26.172  1.00  0.00           H  
HETATM  365  H10 V00 B   6      71.847   2.343  26.239  1.00  0.00           H  
HETATM  366  C1  V00 B   7      25.932  33.219  77.540  1.00  0.00           C  
HETATM  367  C2  V00 B   7      26.144  32.097  78.548  1.00  0.00           C  
HETATM  368  O1  V00 B   7      25.291  32.353  79.651  1.00  0.00           O  
HETATM  369  C3  V00 B   7      25.166  31.317  80.603  1.00  0.00           C  
HETATM  370  C4  V00 B   7      26.407  31.181  81.489  1.00  0.00           C  
HETATM  371  H1  V00 B   7      24.890  33.238  77.221  1.00  0.00           H  
HETATM  372  H2  V00 B   7      26.571  33.066  76.671  1.00  0.00           H  
HETATM  373  H3  V00 B   7      26.173  34.178  77.998  1.00  0.00           H  
HETATM  374  H4  V00 B   7      27.199  32.071  78.865  1.00  0.00           H  
HETATM  375  H5  V00 B   7      25.898  31.122  78.093  1.00  0.00           H  
HETATM  376  H6  V00 B   7      24.301  31.583  81.222  1.00  0.00           H  
HETATM  377  H7  V00 B   7      24.953  30.356  80.103  1.00  0.00           H  
HETATM  378  H8  V00 B   7      27.262  30.837  80.910  1.00  0.00           H  
HETATM  379  H9  V00 B   7      26.211  30.463  82.285  1.00  0.00           H  
HETATM  380  H10 V00 B   7      26.650  32.146  81.933  1.00  0.00           H  
HETATM  381  C1  V00 B   8      22.630  64.477  18.445  1.00  0.00           C  
HETATM  382  C2  V00 B   8      22.256  65.445  17.330  1.00  0.00           C  
HETATM  383  O1  V00 B   8      23.400  65.603  16.506  1.00  0.00           O  
HETATM  384  C3  V00 B   8      23.207  66.286  15.286  1.00  0.00           C  
HETATM  385  C4  V00 B   8      23.037  67.795  15.479  1.00  0.00           C  
HETATM  386  H1  V00 B   8      22.930  63.520  18.020  1.00  0.00           H  
HETATM  387  H2  V00 B   8      21.779  64.325  19.108  1.00  0.00           H  
HETATM  388  H3  V00 B   8      23.464  64.879  19.020  1.00  0.00           H  
HETATM  389  H4  V00 B   8      21.945  66.411  17.758  1.00  0.00           H  
HETATM  390  H5  V00 B   8      21.415  65.043  16.741  1.00  0.00           H  
HETATM  391  H6  V00 B   8      24.107  66.093  14.690  1.00  0.00           H  
HETATM  392  H7  V00 B   8      22.337  65.875  14.746  1.00  0.00           H  
HETATM  393  H8  V00 B   8      22.105  68.018  15.998  1.00  0.00           H  
HETATM  394  H9  V00 B   8      23.022  68.289  14.507  1.00  0.00           H  
HETATM  395  H10 V00 B   8      23.866  68.188  16.065  1.00  0.00           H  
HETATM  396  C1  V00 B   9      19.731  72.358  14.187  1.00  0.00           C  
HETATM  397  C2  V00 B   9      20.837  71.902  13.245  1.00  0.00           C  
HETATM  398  O1  V00 B   9      22.053  72.457  13.719  1.00  0.00           O  
HETATM  399  C3  V00 B   9      23.238  71.978  13.121  1.00  0.00           C  
HETATM  400  C4  V00 B   9      23.445  72.527  11.707  1.00  0.00           C  
HETATM  401  H1  V00 B   9      19.939  72.013  15.199  1.00  0.00           H  
HETATM  402  H2  V00 B   9      18.773  71.957  13.860  1.00  0.00           H  
HETATM  403  H3  V00 B   9      19.679  73.447  14.196  1.00  0.00           H  
HETATM  404  H4  V00 B   9      20.623  72.244  12.219  1.00  0.00           H  
HETATM  405  H5  V00 B   9      20.899  70.800  13.234  1.00  0.00           H  
HETATM  406  H6  V00 B   9      24.057  72.315  13.767  1.00  0.00           H  
HETATM  407  H7  V00 B   9      23.244  70.875  13.100  1.00  0.00           H  
HETATM  408  H8  V00 B   9      22.690  72.139  11.025  1.00  0.00           H  
HETATM  409  H9  V00 B   9      24.429  72.236  11.341  1.00  0.00           H  
HETATM  410  H10 V00 B   9      23.378  73.614  11.720  1.00  0.00           H  
HETATM  411  C1  V00 B  10      88.279  65.392  25.087  1.00  0.00           C  
HETATM  412  C2  V00 B  10      89.186  66.013  24.033  1.00  0.00           C  
HETATM  413  O1  V00 B  10      90.518  65.639  24.346  1.00  0.00           O  
HETATM  414  C3  V00 B  10      91.497  65.923  23.370  1.00  0.00           C  
HETATM  415  C4  V00 B  10      91.844  67.413  23.305  1.00  0.00           C  
HETATM  416  H1  V00 B  10      88.384  64.307  25.074  1.00  0.00           H  
HETATM  417  H2  V00 B  10      87.241  65.654  24.889  1.00  0.00           H  
HETATM  418  H3  V00 B  10      88.558  65.756  26.076  1.00  0.00           H  
HETATM  419  H4  V00 B  10      89.075  67.109  24.039  1.00  0.00           H  
HETATM  420  H5  V00 B  10      88.912  65.646  23.029  1.00  0.00           H  
HETATM  421  H6  V00 B  10      92.386  65.353  23.664  1.00  0.00           H  
HETATM  422  H7  V00 B  10      91.169  65.570  22.377  1.00  0.00           H  
HETATM  423  H8  V00 B  10      91.000  67.993  22.935  1.00  0.00           H  
HETATM  424  H9  V00 B  10      92.691  67.562  22.635  1.00  0.00           H  
HETATM  425  H10 V00 B  10      92.109  67.774  24.298  1.00  0.00           H  
HETATM  426  C1  V00 B  11      93.108   8.314  48.030  1.00  0.00           C  
HETATM  427  C2  V00 B  11      92.604   7.396  49.136  1.00  0.00           C  
HETATM  428  O1  V00 B  11      91.670   8.134  49.907  1.00  0.00           O  
HETATM  429  C3  V00 B  11      90.916   7.403  50.850  1.00  0.00           C  
HETATM  430  C4  V00 B  11      91.739   7.006  52.078  1.00  0.00           C  
HETATM  431  H1  V00 B  11      92.273   8.639  47.409  1.00  0.00           H  
HETATM  432  H2  V00 B  11      93.833   7.790  47.410  1.00  0.00           H  
HETATM  433  H3  V00 B  11      93.579   9.195  48.466  1.00  0.00           H  
HETATM  434  H4  V00 B  11      93.449   7.060  49.759  1.00  0.00           H  
HETATM  435  H5  V00 B  11      92.122   6.504  48.702  1.00  0.00           H  
HETATM  436  H6  V00 B  11      90.098   8.065  51.156  1.00  0.00           H  
HETATM  437  H7  V00 B  11      90.479   6.503  50.383  1.00  0.00           H  
HETATM  438  H8  V00 B  11      92.509   6.282  51.813  1.00  0.00           H  
HETATM  439  H9  V00 B  11      91.085   6.562  52.829  1.00  0.00           H  
HETATM  440  H10 V00 B  11      92.218   7.887  52.501  1.00  0.00           H  
HETATM  441  C1  V00 B  12      70.574  77.204  91.875  1.00  0.00           C  
HETATM  442  C2  V00 B  12      72.075  77.461  91.919  1.00  0.00           C  
HETATM  443  O1  V00 B  12      72.603  76.703  92.995  1.00  0.00           O  
HETATM  444  C3  V00 B  12      74.010  76.622  93.076  1.00  0.00           C  
HETATM  445  C4  V00 B  12      74.645  77.923  93.573  1.00  0.00           C  
HETATM  446  H1  V00 B  12      70.384  76.142  91.724  1.00  0.00           H  
HETATM  447  H2  V00 B  12      70.121  77.769  91.062  1.00  0.00           H  
HETATM  448  H3  V00 B  12      70.119  77.507  92.818  1.00  0.00           H  
HETATM  449  H4  V00 B  12      72.268  78.536  92.064  1.00  0.00           H  
HETATM  450  H5  V00 B  12      72.543  77.152  90.969  1.00  0.00           H  
HETATM  451  H6  V00 B  12      74.222  75.815  93.787  1.00  0.00           H  
HETATM  452  H7  V00 B  12      74.439  76.344  92.098  1.00  0.00           H  
HETATM  453  H8  V00 B  12      74.519  78.721  92.843  1.00  0.00           H  
HETATM  454  H9  V00 B  12      75.710  77.768  93.742  1.00  0.00           H  
HETATM  455  H10 V00 B  12      74.177  78.227  94.509  1.00  0.00           H  
HETATM  456  C1  V00 B  13      13.869  50.278   2.677  1.00  0.00           C  
HETATM  457  C2  V00 B  13      13.762  48.764   2.537  1.00  0.00           C  
HETATM  458  O1  V00 B  13      14.172  48.431   1.221  1.00  0.00           O  
HETATM  459  C3  V00 B  13      14.361  47.058   0.950  1.00  0.00           C  
HETATM  460  C4  V00 B  13      13.039  46.299   0.819  1.00  0.00           C  
HETATM  461  H1  V00 B  13      14.897  50.594   2.505  1.00  0.00           H  
HETATM  462  H2  V00 B  13      13.561  50.583   3.676  1.00  0.00           H  
HETATM  463  H3  V00 B  13      13.228  50.763   1.941  1.00  0.00           H  
HETATM  464  H4  V00 B  13      12.724  48.442   2.719  1.00  0.00           H  
HETATM  465  H5  V00 B  13      14.411  48.266   3.277  1.00  0.00           H  
HETATM  466  H6  V00 B  13      14.905  47.014  -0.000  1.00  0.00           H  
HETATM  467  H7  V00 B  13      14.987  46.592   1.731  1.00  0.00           H  
HETATM  468  H8  V00 B  13      12.517  46.257   1.774  1.00  0.00           H  
HETATM  469  H9  V00 B  13      13.234  45.280   0.483  1.00  0.00           H  
HETATM  470  H10 V00 B  13      12.398  46.796   0.092  1.00  0.00           H  
HETATM  471  C1  V00 B  14      41.918  94.812  83.513  1.00  0.00           C  
HETATM  472  C2  V00 B  14      40.565  94.257  83.086  1.00  0.00           C  
HETATM  473  O1  V00 B  14      40.807  93.070  82.350  1.00  0.00           O  
HETATM  474  C3  V00 B  14      39.679  92.275  82.050  1.00  0.00           C  
HETATM  475  C4  V00 B  14      38.812  92.881  80.943  1.00  0.00           C  
HETATM  476  H1  V00 B  14      42.441  94.081  84.129  1.00  0.00           H  
HETATM  477  H2  V00 B  14      41.783  95.730  84.082  1.00  0.00           H  
HETATM  478  H3  V00 B  14      42.525  95.022  82.632  1.00  0.00           H  
HETATM  479  H4  V00 B  14      40.031  94.999  82.470  1.00  0.00           H  
HETATM  480  H5  V00 B  14      39.945  94.038  83.972  1.00  0.00           H  
HETATM  481  H6  V00 B  14      40.075  91.309  81.717  1.00  0.00           H  
HETATM  482  H7  V00 B  14      39.071  92.108  82.955  1.00  0.00           H  
HETATM  483  H8  V00 B  14      38.340  93.803  81.280  1.00  0.00           H  
HETATM  484  H9  V00 B  14      38.034  92.173  80.659  1.00  0.00           H  
HETATM  485  H10 V00 B  14      39.428  93.101  80.072  1.00  0.00           H  
HETATM  486  C1  V00 B  15      49.309  80.310  70.490  1.00  0.00           C  
HETATM  487  C2  V00 B  15      49.105  79.980  69.017  1.00  0.00           C  
HETATM  488  O1  V00 B  15      50.369  79.618  68.485  1.00  0.00           O  
HETATM  489  C3  V00 B  15      50.369  79.061  67.188  1.00  0.00           C  
HETATM  490  C4  V00 B  15      50.120  80.108  66.099  1.00  0.00           C  
HETATM  491  H1  V00 B  15      49.709  79.442  71.013  1.00  0.00           H  
HETATM  492  H2  V00 B  15      48.362  80.598  70.943  1.00  0.00           H  
HETATM  493  H3  V00 B  15      50.018  81.133  70.589  1.00  0.00           H  
HETATM  494  H4  V00 B  15      48.693  80.855  68.489  1.00  0.00           H  
HETATM  495  H5  V00 B  15      48.391  79.146  68.908  1.00  0.00           H  
HETATM  496  H6  V00 B  15      51.364  78.621  67.052  1.00  0.00           H  
HETATM  497  H7  V00 B  15      49.619  78.254  67.113  1.00  0.00           H  
HETATM  498  H8  V00 B  15      49.106  80.500  66.162  1.00  0.00           H  
HETATM  499  H9  V00 B  15      50.259  79.655  65.118  1.00  0.00           H  
HETATM  500  H10 V00 B  15      50.822  80.932  66.213  1.00  0.00           H  
HETATM  501  C1  V00 B  16      14.627  81.332  27.042  1.00  0.00           C  
HETATM  502  C2  V00 B  16      14.236  79.873  26.848  1.00  0.00           C  
HETATM  503  O1  V00 B  16      13.383  79.810  25.718  1.00  0.00           O  
HETATM  504  C3  V00 B  16      13.082  78.521  25.228  1.00  0.00           C  
HETATM  505  C4  V00 B  16      12.089  77.771  26.121  1.00  0.00           C  
HETATM  506  H1  V00 B  16      15.142  81.700  26.155  1.00  0.00           H  
HETATM  507  H2  V00 B  16      15.284  81.432  27.905  1.00  0.00           H  
HETATM  508  H3  V00 B  16      13.734  81.936  27.201  1.00  0.00           H  
HETATM  509  H4  V00 B  16      13.723  79.498  27.749  1.00  0.00           H  
HETATM  510  H5  V00 B  16      15.135  79.255  26.683  1.00  0.00           H  
HETATM  511  H6  V00 B  16      12.640  78.674  24.237  1.00  0.00           H  
HETATM  512  H7  V00 B  16      14.004  77.927  25.109  1.00  0.00           H  
HETATM  513  H8  V00 B  16      12.536  77.534  27.085  1.00  0.00           H  
HETATM  514  H9  V00 B  16      11.791  76.842  25.636  1.00  0.00           H  
HETATM  515  H10 V00 B  16      11.205  78.385  26.286  1.00  0.00           H  
HETATM  516  C1  V00 B  17      83.465  36.898  30.275  1.00  0.00           C  
HETATM  517  C2  V00 B  17      84.688  36.087  29.864  1.00  0.00           C  
HETATM  518  O1  V00 B  17      84.353  35.389  28.675  1.00  0.00           O  
HETATM  519  C3  V00 B  17      85.416  34.750  28.001  1.00  0.00           C  
HETATM  520  C4  V00 B  17      85.882  33.478  28.714  1.00  0.00           C  
HETATM  521  H1  V00 B  17      83.202  37.598  29.482  1.00  0.00           H  
HETATM  522  H2  V00 B  17      83.674  37.452  31.189  1.00  0.00           H  
HETATM  523  H3  V00 B  17      82.620  36.232  30.445  1.00  0.00           H  
HETATM  524  H4  V00 B  17      84.960  35.384  30.668  1.00  0.00           H  
HETATM  525  H5  V00 B  17      85.547  36.755  29.686  1.00  0.00           H  
HETATM  526  H6  V00 B  17      85.029  34.493  27.009  1.00  0.00           H  
HETATM  527  H7  V00 B  17      86.266  35.442  27.874  1.00  0.00           H  
HETATM  528  H8  V00 B  17      86.348  33.715  29.669  1.00  0.00           H  
HETATM  529  H9  V00 B  17      86.608  32.955  28.091  1.00  0.00           H  
HETATM  530  H10 V00 B  17      85.030  32.823  28.892  1.00  0.00           H  
HETATM  531  C1  V00 B  18      85.897  31.001  14.203  1.00  0.00           C  
HETATM  532  C2  V00 B  18      85.366  31.794  13.016  1.00  0.00           C  
HETATM  533  O1  V00 B  18      86.019  31.307  11.855  1.00  0.00           O  
HETATM  534  C3  V00 B  18      85.512  31.753  10.615  1.00  0.00           C  
HETATM  535  C4  V00 B  18      85.888  33.207  10.316  1.00  0.00           C  
HETATM  536  H1  V00 B  18      85.688  29.941  14.063  1.00  0.00           H  
HETATM  537  H2  V00 B  18      85.424  31.342  15.122  1.00  0.00           H  
HETATM  538  H3  V00 B  18      86.975  31.135  14.284  1.00  0.00           H  
HETATM  539  H4  V00 B  18      85.569  32.868  13.159  1.00  0.00           H  
HETATM  540  H5  V00 B  18      84.275  31.661  12.924  1.00  0.00           H  
HETATM  541  H6  V00 B  18      85.957  31.097   9.858  1.00  0.00           H  
HETATM  542  H7  V00 B  18      84.416  31.632  10.578  1.00  0.00           H  
HETATM  543  H8  V00 B  18      85.390  33.887  11.006  1.00  0.00           H  
HETATM  544  H9  V00 B  18      85.589  33.460   9.299  1.00  0.00           H  
HETATM  545  H10 V00 B  18      86.965  33.336  10.411  1.00  0.00           H  
HETATM  546  C1  V00 B  19      83.141  41.507  79.679  1.00  0.00           C  
HETATM  547  C2  V00 B  19      82.062  40.710  80.400  1.00  0.00           C  
HETATM  548  O1  V00 B  19      82.693  39.592  81.003  1.00  0.00           O  
HETATM  549  C3  V00 B  19      81.911  38.841  81.908  1.00  0.00           C  
HETATM  550  C4  V00 B  19      80.867  37.973  81.201  1.00  0.00           C  
HETATM  551  H1  V00 B  19      83.898  41.834  80.391  1.00  0.00           H  
HETATM  552  H2  V00 B  19      82.701  42.379  79.196  1.00  0.00           H  
HETATM  553  H3  V00 B  19      83.619  40.883  78.925  1.00  0.00           H  
HETATM  554  H4  V00 B  19      81.290  40.386  79.683  1.00  0.00           H  
HETATM  555  H5  V00 B  19      81.575  41.334  81.168  1.00  0.00           H  
HETATM  556  H6  V00 B  19      82.616  38.199  82.449  1.00  0.00           H  
HETATM  557  H7  V00 B  19      81.417  39.506  82.637  1.00  0.00           H  
HETATM  558  H8  V00 B  19      80.107  38.591  80.724  1.00  0.00           H  
HETATM  559  H9  V00 B  19      80.383  37.320  81.927  1.00  0.00           H  
HETATM  560  H10 V00 B  19      81.350  37.362  80.440  1.00  0.00           H  
HETATM  561  C1  V00 B  20      51.574  47.349  18.527  1.00  0.00           C  
HETATM  562  C2  V00 B  20      51.010  46.208  19.365  1.00  0.00           C  
HETATM  563  O1  V00 B  20      51.592  46.303  20.655  1.00  0.00           O  
HETATM  564  C3  V00 B  20      51.040  45.474  21.655  1.00  0.00           C  
HETATM  565  C4  V00 B  20      51.444  44.007  21.491  1.00  0.00           C  
HETATM  566  H1  V00 B  20      51.327  48.305  18.989  1.00  0.00           H  
HETATM  567  H2  V00 B  20      51.156  47.317  17.523  1.00  0.00           H  
HETATM  568  H3  V00 B  20      52.659  47.263  18.467  1.00  0.00           H  
HETATM  569  H4  V00 B  20      51.253  45.241  18.895  1.00  0.00           H  
HETATM  570  H5  V00 B  20      49.913  46.291  19.434  1.00  0.00           H  
HETATM  571  H6  V00 B  20      51.427  45.856  22.607  1.00  0.00           H  
HETATM  572  H7  V00 B  20      49.940  45.562  21.668  1.00  0.00           H  
HETATM  573  H8  V00 B  20      51.001  43.580  20.593  1.00  0.00           H  
HETATM  574  H9  V00 B  20      51.104  43.435  22.354  1.00  0.00           H  
HETATM  575  H10 V00 B  20      52.528  43.929  21.418  1.00  0.00           H  
HETATM  576  C1  V00 B  21      14.580   6.092  79.425  1.00  0.00           C  
HETATM  577  C2  V00 B  21      16.034   6.282  79.839  1.00  0.00           C  
HETATM  578  O1  V00 B  21      16.838   5.974  78.712  1.00  0.00           O  
HETATM  579  C3  V00 B  21      18.209   6.299  78.811  1.00  0.00           C  
HETATM  580  C4  V00 B  21      18.975   5.338  79.723  1.00  0.00           C  
HETATM  581  H1  V00 B  21      14.342   6.754  78.593  1.00  0.00           H  
HETATM  582  H2  V00 B  21      13.921   6.316  80.262  1.00  0.00           H  
HETATM  583  H3  V00 B  21      14.418   5.062  79.107  1.00  0.00           H  
HETATM  584  H4  V00 B  21      16.274   5.619  80.685  1.00  0.00           H  
HETATM  585  H5  V00 B  21      16.207   7.324  80.158  1.00  0.00           H  
HETATM  586  H6  V00 B  21      18.606   6.231  77.791  1.00  0.00           H  
HETATM  587  H7  V00 B  21      18.337   7.336  79.165  1.00  0.00           H  
HETATM  588  H8  V00 B  21      18.655   5.447  80.759  1.00  0.00           H  
HETATM  589  H9  V00 B  21      20.043   5.549  79.663  1.00  0.00           H  
HETATM  590  H10 V00 B  21      18.798   4.310  79.408  1.00  0.00           H  
HETATM  591  C1  V00 B  22      91.864  56.802  30.069  1.00  0.00           C  
HETATM  592  C2  V00 B  22      90.621  56.540  30.909  1.00  0.00           C  
HETATM  593  O1  V00 B  22      90.991  55.643  31.943  1.00  0.00           O  
HETATM  594  C3  V00 B  22      90.042  55.441  32.969  1.00  0.00           C  
HETATM  595  C4  V00 B  22      88.868  54.567  32.518  1.00  0.00           C  
HETATM  596  H1  V00 B  22      92.647  57.236  30.690  1.00  0.00           H  
HETATM  597  H2  V00 B  22      91.629  57.487  29.256  1.00  0.00           H  
HETATM  598  H3  V00 B  22      92.232  55.864  29.651  1.00  0.00           H  
HETATM  599  H4  V00 B  22      89.826  56.108  30.280  1.00  0.00           H  
HETATM  600  H5  V00 B  22      90.245  57.484  31.338  1.00  0.00           H  
HETATM  601  H6  V00 B  22      90.581  54.939  33.780  1.00  0.00           H  
HETATM  602  H7  V00 B  22      89.667  56.408  33.346  1.00  0.00           H  
HETATM  603  H8  V00 B  22      88.266  55.080  31.769  1.00  0.00           H  
HETATM  604  H9  V00 B  22      88.236  54.333  33.375  1.00  0.00           H  
HETATM  605  H10 V00 B  22      89.243  53.638  32.090  1.00  0.00           H  
HETATM  606  C1  V00 B  23      41.818  87.741  53.223  1.00  0.00           C  
HETATM  607  C2  V00 B  23      42.523  87.375  54.523  1.00  0.00           C  
HETATM  608  O1  V00 B  23      43.427  88.426  54.824  1.00  0.00           O  
HETATM  609  C3  V00 B  23      44.023  88.395  56.104  1.00  0.00           C  
HETATM  610  C4  V00 B  23      45.107  87.320  56.220  1.00  0.00           C  
HETATM  611  H1  V00 B  23      41.282  88.682  53.344  1.00  0.00           H  
HETATM  612  H2  V00 B  23      41.112  86.959  52.949  1.00  0.00           H  
HETATM  613  H3  V00 B  23      42.551  87.858  52.425  1.00  0.00           H  
HETATM  614  H4  V00 B  23      43.058  86.419  54.405  1.00  0.00           H  
HETATM  615  H5  V00 B  23      41.788  87.258  55.337  1.00  0.00           H  
HETATM  616  H6  V00 B  23      44.472  89.384  56.247  1.00  0.00           H  
HETATM  617  H7  V00 B  23      43.257  88.244  56.884  1.00  0.00           H  
HETATM  618  H8  V00 B  23      44.672  86.322  56.163  1.00  0.00           H  
HETATM  619  H9  V00 B  23      45.622  87.422  57.175  1.00  0.00           H  
HETATM  620  H10 V00 B  23      45.828  87.434  55.412  1.00  0.00           H  
HETATM  621  C1  V00 B  24      41.757  34.210  25.692  1.00  0.00           C  
HETATM  622  C2  V00 B  24      41.464  35.403  24.791  1.00  0.00           C  
HETATM  623  O1  V00 B  24      40.211  35.166  24.169  1.00  0.00           O  
HETATM  624  C3  V00 B  24      39.645  36.250  23.463  1.00  0.00           C  
HETATM  625  C4  V00 B  24      40.349  36.513  22.129  1.00  0.00           C  
HETATM  626  H1  V00 B  24      40.972  34.110  26.441  1.00  0.00           H  
HETATM  627  H2  V00 B  24      42.715  34.346  26.191  1.00  0.00           H  
HETATM  628  H3  V00 B  24      41.789  33.297  25.098  1.00  0.00           H  
HETATM  629  H4  V00 B  24      42.262  35.511  24.038  1.00  0.00           H  
HETATM  630  H5  V00 B  24      41.426  36.331  25.386  1.00  0.00           H  
HETATM  631  H6  V00 B  24      38.601  35.972  23.278  1.00  0.00           H  
HETATM  632  H7  V00 B  24      39.657  37.164  24.082  1.00  0.00           H  
HETATM  633  H8  V00 B  24      41.365  36.871  22.290  1.00  0.00           H  
HETATM  634  H9  V00 B  24      39.798  37.266  21.567  1.00  0.00           H  
HETATM  635  H10 V00 B  24      40.390  35.594  21.547  1.00  0.00           H  
HETATM  636  C1  V00 B  25      23.120  22.874  41.782  1.00  0.00           C  
HETATM  637  C2  V00 B  25      22.021  23.098  42.812  1.00  0.00           C  
HETATM  638  O1  V00 B  25      21.125  24.056  42.274  1.00  0.00           O  
HETATM  639  C3  V00 B  25      19.912  24.246  42.972  1.00  0.00           C  
HETATM  640  C4  V00 B  25      20.101  25.033  44.272  1.00  0.00           C  
HETATM  641  H1  V00 B  25      22.686  22.510  40.851  1.00  0.00           H  
HETATM  642  H2  V00 B  25      23.837  22.143  42.153  1.00  0.00           H  
HETATM  643  H3  V00 B  25      23.636  23.812  41.581  1.00  0.00           H  
HETATM  644  H4  V00 B  25      22.459  23.458  43.757  1.00  0.00           H  
HETATM  645  H5  V00 B  25      21.491  22.153  43.018  1.00  0.00           H  
HETATM  646  H6  V00 B  25      19.262  24.810  42.294  1.00  0.00           H  
HETATM  647  H7  V00 B  25      19.433  23.275  43.186  1.00  0.00           H  
HETATM  648  H8  V00 B  25      20.676  24.456  44.995  1.00  0.00           H  
HETATM  649  H9  V00 B  25      19.128  25.264  44.704  1.00  0.00           H  
HETATM  650  H10 V00 B  25      20.629  25.963  44.066  1.00  0.00           H  
HETATM  651  C1  V00 B  26       8.267  35.126  64.101  1.00  0.00           C  
HETATM  652  C2  V00 B  26       7.577  36.333  63.478  1.00  0.00           C  
HETATM  653  O1  V00 B  26       6.703  36.872  64.456  1.00  0.00           O  
HETATM  654  C3  V00 B  26       6.130  38.129  64.162  1.00  0.00           C  
HETATM  655  C4  V00 B  26       5.024  38.037  63.107  1.00  0.00           C  
HETATM  656  H1  V00 B  26       8.826  35.434  64.984  1.00  0.00           H  
HETATM  657  H2  V00 B  26       8.950  34.675  63.383  1.00  0.00           H  
HETATM  658  H3  V00 B  26       7.523  34.389  64.400  1.00  0.00           H  
HETATM  659  H4  V00 B  26       7.019  36.025  62.579  1.00  0.00           H  
HETATM  660  H5  V00 B  26       8.324  37.087  63.176  1.00  0.00           H  
HETATM  661  H6  V00 B  26       5.706  38.491  65.106  1.00  0.00           H  
HETATM  662  H7  V00 B  26       6.906  38.841  63.833  1.00  0.00           H  
HETATM  663  H8  V00 B  26       5.435  37.758  62.138  1.00  0.00           H  
HETATM  664  H9  V00 B  26       4.528  39.002  63.013  1.00  0.00           H  
HETATM  665  H10 V00 B  26       4.291  37.289  63.406  1.00  0.00           H  
HETATM  666  C1  V00 B  27      53.739  32.078  58.214  1.00  0.00           C  
HETATM  667  C2  V00 B  27      54.950  31.512  58.943  1.00  0.00           C  
HETATM  668  O1  V00 B  27      55.094  30.160  58.539  1.00  0.00           O  
HETATM  669  C3  V00 B  27      56.286  29.511  58.926  1.00  0.00           C  
HETATM  670  C4  V00 B  27      56.303  29.153  60.414  1.00  0.00           C  
HETATM  671  H1  V00 B  27      53.893  32.017  57.137  1.00  0.00           H  
HETATM  672  H2  V00 B  27      53.586  33.119  58.496  1.00  0.00           H  
HETATM  673  H3  V00 B  27      52.850  31.503  58.471  1.00  0.00           H  
HETATM  674  H4  V00 B  27      54.799  31.581  60.033  1.00  0.00           H  
HETATM  675  H5  V00 B  27      55.855  32.086  58.685  1.00  0.00           H  
HETATM  676  H6  V00 B  27      56.335  28.594  58.328  1.00  0.00           H  
HETATM  677  H7  V00 B  27      57.164  30.134  58.679  1.00  0.00           H  
HETATM  678  H8  V00 B  27      56.339  30.050  61.030  1.00  0.00           H  
HETATM  679  H9  V00 B  27      57.179  28.543  60.634  1.00  0.00           H  
HETATM  680  H10 V00 B  27      55.405  28.590  60.667  1.00  0.00           H  
HETATM  681  C1  V00 B  28      36.727  92.735  70.200  1.00  0.00           C  
HETATM  682  C2  V00 B  28      35.704  93.842  69.984  1.00  0.00           C  
HETATM  683  O1  V00 B  28      36.415  95.068  69.917  1.00  0.00           O  
HETATM  684  C3  V00 B  28      35.680  96.198  69.498  1.00  0.00           C  
HETATM  685  C4  V00 B  28      34.730  96.714  70.582  1.00  0.00           C  
HETATM  686  H1  V00 B  28      37.438  92.719  69.374  1.00  0.00           H  
HETATM  687  H2  V00 B  28      36.226  91.770  70.261  1.00  0.00           H  
HETATM  688  H3  V00 B  28      37.275  92.913  71.126  1.00  0.00           H  
HETATM  689  H4  V00 B  28      34.980  93.853  70.815  1.00  0.00           H  
HETATM  690  H5  V00 B  28      35.148  93.671  69.047  1.00  0.00           H  
HETATM  691  H6  V00 B  28      36.424  96.969  69.266  1.00  0.00           H  
HETATM  692  H7  V00 B  28      35.114  95.973  68.578  1.00  0.00           H  
HETATM  693  H8  V00 B  28      33.931  95.999  70.772  1.00  0.00           H  
HETATM  694  H9  V00 B  28      34.287  97.657  70.261  1.00  0.00           H  
HETATM  695  H10 V00 B  28      35.281  96.878  71.507  1.00  0.00           H  
HETATM  696  C1  V00 B  29      44.294  31.525  49.043  1.00  0.00           C  
HETATM  697  C2  V00 B  29      44.532  30.914  47.668  1.00  0.00           C  
HETATM  698  O1  V00 B  29      44.962  31.958  46.810  1.00  0.00           O  
HETATM  699  C3  V00 B  29      45.452  31.570  45.544  1.00  0.00           C  
HETATM  700  C4  V00 B  29      44.335  31.136  44.591  1.00  0.00           C  
HETATM  701  H1  V00 B  29      45.215  31.970  49.416  1.00  0.00           H  
HETATM  702  H2  V00 B  29      43.958  30.758  49.740  1.00  0.00           H  
HETATM  703  H3  V00 B  29      43.534  32.303  48.975  1.00  0.00           H  
HETATM  704  H4  V00 B  29      43.603  30.455  47.294  1.00  0.00           H  
HETATM  705  H5  V00 B  29      45.303  30.127  47.728  1.00  0.00           H  
HETATM  706  H6  V00 B  29      45.959  32.452  45.137  1.00  0.00           H  
HETATM  707  H7  V00 B  29      46.194  30.760  45.648  1.00  0.00           H  
HETATM  708  H8  V00 B  29      43.871  30.212  44.932  1.00  0.00           H  
HETATM  709  H9  V00 B  29      44.747  30.973  43.595  1.00  0.00           H  
HETATM  710  H10 V00 B  29      43.574  31.912  44.538  1.00  0.00           H  
HETATM  711  C1  V00 B  30      56.452  50.546   5.362  1.00  0.00           C  
HETATM  712  C2  V00 B  30      56.594  51.466   6.567  1.00  0.00           C  
HETATM  713  O1  V00 B  30      55.861  52.647   6.287  1.00  0.00           O  
HETATM  714  C3  V00 B  30      55.676  53.542   7.363  1.00  0.00           C  
HETATM  715  C4  V00 B  30      56.951  54.317   7.707  1.00  0.00           C  
HETATM  716  H1  V00 B  30      55.401  50.313   5.195  1.00  0.00           H  
HETATM  717  H2  V00 B  30      57.003  49.622   5.530  1.00  0.00           H  
HETATM  718  H3  V00 B  30      56.844  51.039   4.472  1.00  0.00           H  
HETATM  719  H4  V00 B  30      57.658  51.696   6.742  1.00  0.00           H  
HETATM  720  H5  V00 B  30      56.196  50.975   7.472  1.00  0.00           H  
HETATM  721  H6  V00 B  30      54.898  54.243   7.038  1.00  0.00           H  
HETATM  722  H7  V00 B  30      55.309  53.005   8.255  1.00  0.00           H  
HETATM  723  H8  V00 B  30      57.713  53.652   8.112  1.00  0.00           H  
HETATM  724  H9  V00 B  30      56.724  55.082   8.450  1.00  0.00           H  
HETATM  725  H10 V00 B  30      57.344  54.797   6.812  1.00  0.00           H  
HETATM  726  C1  V00 B  31      10.120  88.392  55.105  1.00  0.00           C  
HETATM  727  C2  V00 B  31       8.690  88.079  55.528  1.00  0.00           C  
HETATM  728  O1  V00 B  31       7.844  88.412  54.440  1.00  0.00           O  
HETATM  729  C3  V00 B  31       6.500  87.993  54.538  1.00  0.00           C  
HETATM  730  C4  V00 B  31       5.693  88.837  55.529  1.00  0.00           C  
HETATM  731  H1  V00 B  31      10.382  87.806  54.224  1.00  0.00           H  
HETATM  732  H2  V00 B  31      10.810  88.153  55.913  1.00  0.00           H  
HETATM  733  H3  V00 B  31      10.210  89.450  54.859  1.00  0.00           H  
HETATM  734  H4  V00 B  31       8.427  88.665  56.424  1.00  0.00           H  
HETATM  735  H5  V00 B  31       8.591  87.009  55.776  1.00  0.00           H  
HETATM  736  H6  V00 B  31       6.078  88.107  53.533  1.00  0.00           H  
HETATM  737  H7  V00 B  31       6.446  86.928  54.819  1.00  0.00           H  
HETATM  738  H8  V00 B  31       6.041  88.677  56.549  1.00  0.00           H  
HETATM  739  H9  V00 B  31       4.640  88.561  55.471  1.00  0.00           H  
HETATM  740  H10 V00 B  31       5.798  89.893  55.285  1.00  0.00           H  
HETATM  741  C1  V00 B  32      91.981  60.267  47.495  1.00  0.00           C  
HETATM  742  C2  V00 B  32      93.059  59.191  47.524  1.00  0.00           C  
HETATM  743  O1  V00 B  32      93.333  58.830  46.180  1.00  0.00           O  
HETATM  744  C3  V00 B  32      94.460  58.007  45.967  1.00  0.00           C  
HETATM  745  C4  V00 B  32      94.215  56.557  46.392  1.00  0.00           C  
HETATM  746  H1  V00 B  32      92.334  61.131  46.933  1.00  0.00           H  
HETATM  747  H2  V00 B  32      91.734  60.576  48.510  1.00  0.00           H  
HETATM  748  H3  V00 B  32      91.085  59.880  47.011  1.00  0.00           H  
HETATM  749  H4  V00 B  32      92.706  58.320  48.100  1.00  0.00           H  
HETATM  750  H5  V00 B  32      93.971  59.577  48.010  1.00  0.00           H  
HETATM  751  H6  V00 B  32      94.658  58.045  44.890  1.00  0.00           H  
HETATM  752  H7  V00 B  32      95.340  58.411  46.497  1.00  0.00           H  
HETATM  753  H8  V00 B  32      94.097  56.482  47.472  1.00  0.00           H  
HETATM  754  H9  V00 B  32      95.060  55.939  46.089  1.00  0.00           H  
HETATM  755  H10 V00 B  32      93.311  56.180  45.915  1.00  0.00           H  
HETATM  756  C1  V00 B  33      66.757  75.874   8.757  1.00  0.00           C  
HETATM  757  C2  V00 B  33      65.413  76.174   9.408  1.00  0.00           C  
HETATM  758  O1  V00 B  33      64.584  76.758   8.417  1.00  0.00           O  
HETATM  759  C3  V00 B  33      63.220  76.911   8.748  1.00  0.00           C  
HETATM  760  C4  V00 B  33      62.981  78.053   9.738  1.00  0.00           C  
HETATM  761  H1  V00 B  33      66.620  75.188   7.922  1.00  0.00           H  
HETATM  762  H2  V00 B  33      67.432  75.424   9.484  1.00  0.00           H  
HETATM  763  H3  V00 B  33      67.199  76.796   8.381  1.00  0.00           H  
HETATM  764  H4  V00 B  33      65.552  76.861  10.259  1.00  0.00           H  
HETATM  765  H5  V00 B  33      64.957  75.244   9.788  1.00  0.00           H  
HETATM  766  H6  V00 B  33      62.707  77.130   7.805  1.00  0.00           H  
HETATM  767  H7  V00 B  33      62.813  75.969   9.155  1.00  0.00           H  
HETATM  768  H8  V00 B  33      63.411  77.821  10.711  1.00  0.00           H  
HETATM  769  H9  V00 B  33      61.910  78.214   9.859  1.00  0.00           H  
HETATM  770  H10 V00 B  33      63.437  78.968   9.362  1.00  0.00           H  
HETATM  771  C1  V00 B  34      58.777  76.495  78.462  1.00  0.00           C  
HETATM  772  C2  V00 B  34      59.811  77.613  78.452  1.00  0.00           C  
HETATM  773  O1  V00 B  34      60.464  77.573  77.193  1.00  0.00           O  
HETATM  774  C3  V00 B  34      61.306  78.664  76.888  1.00  0.00           C  
HETATM  775  C4  V00 B  34      62.625  78.624  77.665  1.00  0.00           C  
HETATM  776  H1  V00 B  34      58.060  76.644  77.655  1.00  0.00           H  
HETATM  777  H2  V00 B  34      58.248  76.484  79.414  1.00  0.00           H  
HETATM  778  H3  V00 B  34      59.270  75.534  78.316  1.00  0.00           H  
HETATM  779  H4  V00 B  34      60.531  77.468  79.273  1.00  0.00           H  
HETATM  780  H5  V00 B  34      59.319  78.590  78.596  1.00  0.00           H  
HETATM  781  H6  V00 B  34      61.512  78.590  75.814  1.00  0.00           H  
HETATM  782  H7  V00 B  34      60.787  79.620  77.077  1.00  0.00           H  
HETATM  783  H8  V00 B  34      62.453  78.779  78.730  1.00  0.00           H  
HETATM  784  H9  V00 B  34      63.289  79.407  77.300  1.00  0.00           H  
HETATM  785  H10 V00 B  34      63.106  77.657  77.525  1.00  0.00           H  
HETATM  786  C1  V00 B  35       5.944  45.816  46.715  1.00  0.00           C  
HETATM  787  C2  V00 B  35       6.003  45.078  45.383  1.00  0.00           C  
HETATM  788  O1  V00 B  35       6.399  43.744  45.655  1.00  0.00           O  
HETATM  789  C3  V00 B  35       6.301  42.829  44.585  1.00  0.00           C  
HETATM  790  C4  V00 B  35       7.402  43.028  43.540  1.00  0.00           C  
HETATM  791  H1  V00 B  35       5.225  45.332  47.375  1.00  0.00           H  
HETATM  792  H2  V00 B  35       5.645  46.851  46.556  1.00  0.00           H  
HETATM  793  H3  V00 B  35       6.923  45.795  47.192  1.00  0.00           H  
HETATM  794  H4  V00 B  35       6.724  45.572  44.711  1.00  0.00           H  
HETATM  795  H5  V00 B  35       5.014  45.092  44.895  1.00  0.00           H  
HETATM  796  H6  V00 B  35       6.398  41.833  45.034  1.00  0.00           H  
HETATM  797  H7  V00 B  35       5.310  42.898  44.105  1.00  0.00           H  
HETATM  798  H8  V00 B  35       7.278  43.977  43.021  1.00  0.00           H  
HETATM  799  H9  V00 B  35       7.363  42.221  42.809  1.00  0.00           H  
HETATM  800  H10 V00 B  35       8.377  43.020  44.026  1.00  0.00           H  
HETATM  801  C1  V00 B  36      76.862  46.151  61.701  1.00  0.00           C  
HETATM  802  C2  V00 B  36      75.510  45.947  62.372  1.00  0.00           C  
HETATM  803  O1  V00 B  36      74.521  46.457  61.494  1.00  0.00           O  
HETATM  804  C3  V00 B  36      73.179  46.167  61.823  1.00  0.00           C  
HETATM  805  C4  V00 B  36      72.672  46.996  63.006  1.00  0.00           C  
HETATM  806  H1  V00 B  36      76.888  45.622  60.749  1.00  0.00           H  
HETATM  807  H2  V00 B  36      77.658  45.776  62.342  1.00  0.00           H  
HETATM  808  H3  V00 B  36      77.025  47.213  61.513  1.00  0.00           H  
HETATM  809  H4  V00 B  36      75.486  46.475  63.339  1.00  0.00           H  
HETATM  810  H5  V00 B  36      75.337  44.874  62.562  1.00  0.00           H  
HETATM  811  H6  V00 B  36      72.593  46.409  60.928  1.00  0.00           H  
HETATM  812  H7  V00 B  36      73.056  45.091  62.037  1.00  0.00           H  
HETATM  813  H8  V00 B  36      73.183  46.713  63.925  1.00  0.00           H  
HETATM  814  H9  V00 B  36      71.602  46.833  63.135  1.00  0.00           H  
HETATM  815  H10 V00 B  36      72.850  48.054  62.817  1.00  0.00           H  
HETATM  816  C1  V00 B  37      35.391  79.675  57.837  1.00  0.00           C  
HETATM  817  C2  V00 B  37      34.673  80.889  58.413  1.00  0.00           C  
HETATM  818  O1  V00 B  37      34.779  81.935  57.461  1.00  0.00           O  
HETATM  819  C3  V00 B  37      33.991  83.082  57.698  1.00  0.00           C  
HETATM  820  C4  V00 B  37      34.544  83.949  58.833  1.00  0.00           C  
HETATM  821  H1  V00 B  37      34.927  79.383  56.895  1.00  0.00           H  
HETATM  822  H2  V00 B  37      35.338  78.843  58.536  1.00  0.00           H  
HETATM  823  H3  V00 B  37      36.436  79.919  57.648  1.00  0.00           H  
HETATM  824  H4  V00 B  37      35.136  81.180  59.370  1.00  0.00           H  
HETATM  825  H5  V00 B  37      33.613  80.651  58.603  1.00  0.00           H  
HETATM  826  H6  V00 B  37      34.005  83.652  56.762  1.00  0.00           H  
HETATM  827  H7  V00 B  37      32.947  82.797  57.917  1.00  0.00           H  
HETATM  828  H8  V00 B  37      34.464  83.434  59.790  1.00  0.00           H  
HETATM  829  H9  V00 B  37      33.981  84.880  58.889  1.00  0.00           H  
HETATM  830  H10 V00 B  37      35.592  84.178  58.645  1.00  0.00           H  
HETATM  831  C1  V00 B  38      78.597  44.742  38.436  1.00  0.00           C  
HETATM  832  C2  V00 B  38      77.163  44.283  38.664  1.00  0.00           C  
HETATM  833  O1  V00 B  38      76.312  45.224  38.029  1.00  0.00           O  
HETATM  834  C3  V00 B  38      74.949  44.870  37.928  1.00  0.00           C  
HETATM  835  C4  V00 B  38      74.212  44.984  39.265  1.00  0.00           C  
HETATM  836  H1  V00 B  38      78.807  44.786  37.368  1.00  0.00           H  
HETATM  837  H2  V00 B  38      79.291  44.049  38.910  1.00  0.00           H  
HETATM  838  H3  V00 B  38      78.739  45.736  38.860  1.00  0.00           H  
HETATM  839  H4  V00 B  38      76.952  44.230  39.744  1.00  0.00           H  
HETATM  840  H5  V00 B  38      77.010  43.279  38.234  1.00  0.00           H  
HETATM  841  H6  V00 B  38      74.512  45.571  37.208  1.00  0.00           H  
HETATM  842  H7  V00 B  38      74.843  43.848  37.526  1.00  0.00           H  
HETATM  843  H8  V00 B  38      74.574  44.239  39.973  1.00  0.00           H  
HETATM  844  H9  V00 B  38      73.145  44.829  39.109  1.00  0.00           H  
HETATM  845  H10 V00 B  38      74.369  45.975  39.689  1.00  0.00           H  
HETATM  846  C1  V00 B  39      68.173  73.357  79.766  1.00  0.00           C  
HETATM  847  C2  V00 B  39      69.459  72.970  80.486  1.00  0.00           C  
HETATM  848  O1  V00 B  39      70.517  73.695  79.881  1.00  0.00           O  
HETATM  849  C3  V00 B  39      71.765  73.653  80.541  1.00  0.00           C  
HETATM  850  C4  V00 B  39      72.477  72.309  80.365  1.00  0.00           C  
HETATM  851  H1  V00 B  39      68.004  74.429  79.860  1.00  0.00           H  
HETATM  852  H2  V00 B  39      67.329  72.821  80.195  1.00  0.00           H  
HETATM  853  H3  V00 B  39      68.254  73.109  78.707  1.00  0.00           H  
HETATM  854  H4  V00 B  39      69.627  71.884  80.398  1.00  0.00           H  
HETATM  855  H5  V00 B  39      69.387  73.221  81.557  1.00  0.00           H  
HETATM  856  H6  V00 B  39      72.368  74.449  80.088  1.00  0.00           H  
HETATM  857  H7  V00 B  39      71.643  73.877  81.614  1.00  0.00           H  
HETATM  858  H8  V00 B  39      71.938  71.514  80.879  1.00  0.00           H  
HETATM  859  H9  V00 B  39      73.483  72.372  80.778  1.00  0.00           H  
HETATM  860  H10 V00 B  39      72.542  72.062  79.307  1.00  0.00           H  
HETATM  861  C1  V00 B  40      69.609   9.149  15.213  1.00  0.00           C  
HETATM  862  C2  V00 B  40      70.872   8.654  14.521  1.00  0.00           C  
HETATM  863  O1  V00 B  40      71.712   8.100  15.521  1.00  0.00           O  
HETATM  864  C3  V00 B  40      72.840   7.383  15.067  1.00  0.00           C  
HETATM  865  C4  V00 B  40      73.944   8.300  14.533  1.00  0.00           C  
HETATM  866  H1  V00 B  40      69.111   8.319  15.713  1.00  0.00           H  
HETATM  867  H2  V00 B  40      68.930   9.587  14.483  1.00  0.00           H  
HETATM  868  H3  V00 B  40      69.866   9.901  15.959  1.00  0.00           H  
HETATM  869  H4  V00 B  40      71.373   9.491  14.008  1.00  0.00           H  
HETATM  870  H5  V00 B  40      70.621   7.890  13.767  1.00  0.00           H  
HETATM  871  H6  V00 B  40      73.213   6.830  15.938  1.00  0.00           H  
HETATM  872  H7  V00 B  40      72.550   6.654  14.291  1.00  0.00           H  
HETATM  873  H8  V00 B  40      73.626   8.799  13.618  1.00  0.00           H  
HETATM  874  H9  V00 B  40      74.836   7.713  14.320  1.00  0.00           H  
HETATM  875  H10 V00 B  40      74.186   9.057  15.278  1.00  0.00           H  
HETATM  876  C1  V00 B  41      91.458  10.527  54.987  1.00  0.00           C  
HETATM  877  C2  V00 B  41      90.709  10.354  56.302  1.00  0.00           C  
HETATM  878  O1  V00 B  41      89.716   9.363  56.095  1.00  0.00           O  
HETATM  879  C3  V00 B  41      89.053   8.888  57.248  1.00  0.00           C  
HETATM  880  C4  V00 B  41      88.045   9.898  57.802  1.00  0.00           C  
HETATM  881  H1  V00 B  41      91.917   9.583  54.694  1.00  0.00           H  
HETATM  882  H2  V00 B  41      92.234  11.284  55.095  1.00  0.00           H  
HETATM  883  H3  V00 B  41      90.765  10.835  54.204  1.00  0.00           H  
HETATM  884  H4  V00 B  41      90.252  11.310  56.603  1.00  0.00           H  
HETATM  885  H5  V00 B  41      91.404  10.039  57.098  1.00  0.00           H  
HETATM  886  H6  V00 B  41      88.526   7.979  56.936  1.00  0.00           H  
HETATM  887  H7  V00 B  41      89.782   8.616  58.030  1.00  0.00           H  
HETATM  888  H8  V00 B  41      88.553  10.778  58.196  1.00  0.00           H  
HETATM  889  H9  V00 B  41      87.470   9.438  58.605  1.00  0.00           H  
HETATM  890  H10 V00 B  41      87.364  10.211  57.012  1.00  0.00           H  
HETATM  891  C1  V00 B  42      93.136  82.266   9.655  1.00  0.00           C  
HETATM  892  C2  V00 B  42      94.283  82.932  10.403  1.00  0.00           C  
HETATM  893  O1  V00 B  42      94.902  81.937  11.202  1.00  0.00           O  
HETATM  894  C3  V00 B  42      96.127  82.290  11.808  1.00  0.00           C  
HETATM  895  C4  V00 B  42      95.943  83.243  12.992  1.00  0.00           C  
HETATM  896  H1  V00 B  42      93.518  81.458   9.032  1.00  0.00           H  
HETATM  897  H2  V00 B  42      92.626  82.994   9.027  1.00  0.00           H  
HETATM  898  H3  V00 B  42      92.424  81.848  10.367  1.00  0.00           H  
HETATM  899  H4  V00 B  42      93.899  83.754  11.028  1.00  0.00           H  
HETATM  900  H5  V00 B  42      95.010  83.354   9.689  1.00  0.00           H  
HETATM  901  H6  V00 B  42      96.568  81.349  12.160  1.00  0.00           H  
HETATM  902  H7  V00 B  42      96.811  82.738  11.067  1.00  0.00           H  
HETATM  903  H8  V00 B  42      95.584  84.215  12.657  1.00  0.00           H  
HETATM  904  H9  V00 B  42      96.896  83.379  13.503  1.00  0.00           H  
HETATM  905  H10 V00 B  42      95.222  82.825  13.693  1.00  0.00           H  
HETATM  906  C1  V00 B  43      45.583  61.614  34.689  1.00  0.00           C  
HETATM  907  C2  V00 B  43      44.316  60.998  35.268  1.00  0.00           C  
HETATM  908  O1  V00 B  43      43.244  61.350  34.410  1.00  0.00           O  
HETATM  909  C3  V00 B  43      42.013  60.697  34.641  1.00  0.00           C  
HETATM  910  C4  V00 B  43      41.295  61.222  35.886  1.00  0.00           C  
HETATM  911  H1  V00 B  43      45.756  61.229  33.684  1.00  0.00           H  
HETATM  912  H2  V00 B  43      46.438  61.372  35.318  1.00  0.00           H  
HETATM  913  H3  V00 B  43      45.475  62.697  34.632  1.00  0.00           H  
HETATM  914  H4  V00 B  43      44.144  61.381  36.288  1.00  0.00           H  
HETATM  915  H5  V00 B  43      44.416  59.901  35.326  1.00  0.00           H  
HETATM  916  H6  V00 B  43      41.400  60.894  33.754  1.00  0.00           H  
HETATM  917  H7  V00 B  43      42.163  59.607  34.724  1.00  0.00           H  
HETATM  918  H8  V00 B  43      41.846  60.965  36.790  1.00  0.00           H  
HETATM  919  H9  V00 B  43      40.300  60.783  35.947  1.00  0.00           H  
HETATM  920  H10 V00 B  43      41.203  62.306  35.829  1.00  0.00           H  
HETATM  921  C1  V00 B  44      23.291  14.321   0.627  1.00  0.00           C  
HETATM  922  C2  V00 B  44      23.508  13.324   1.758  1.00  0.00           C  
HETATM  923  O1  V00 B  44      24.632  13.765   2.502  1.00  0.00           O  
HETATM  924  C3  V00 B  44      24.872  13.107   3.727  1.00  0.00           C  
HETATM  925  C4  V00 B  44      25.449  11.702   3.535  1.00  0.00           C  
HETATM  926  H1  V00 B  44      23.111  15.314   1.038  1.00  0.00           H  
HETATM  927  H2  V00 B  44      22.436  14.021   0.024  1.00  0.00           H  
HETATM  928  H3  V00 B  44      24.178  14.362  -0.005  1.00  0.00           H  
HETATM  929  H4  V00 B  44      23.682  12.317   1.344  1.00  0.00           H  
HETATM  930  H5  V00 B  44      22.615  13.279   2.404  1.00  0.00           H  
HETATM  931  H6  V00 B  44      25.597  13.730   4.263  1.00  0.00           H  
HETATM  932  H7  V00 B  44      23.948  13.055   4.327  1.00  0.00           H  
HETATM  933  H8  V00 B  44      24.715  11.040   3.078  1.00  0.00           H  
HETATM  934  H9  V00 B  44      25.738  11.290   4.502  1.00  0.00           H  
HETATM  935  H10 V00 B  44      26.327  11.749   2.893  1.00  0.00           H  
HETATM  936  C1  V00 B  45      26.298   5.901  95.221  1.00  0.00           C  
HETATM  937  C2  V00 B  45      26.199   5.309  93.821  1.00  0.00           C  
HETATM  938  O1  V00 B  45      24.828   5.042  93.571  1.00  0.00           O  
HETATM  939  C3  V00 B  45      24.487   4.697  92.245  1.00  0.00           C  
HETATM  940  C4  V00 B  45      24.915   3.273  91.881  1.00  0.00           C  
HETATM  941  H1  V00 B  45      25.714   6.819  95.278  1.00  0.00           H  
HETATM  942  H2  V00 B  45      27.337   6.121  95.460  1.00  0.00           H  
HETATM  943  H3  V00 B  45      25.905   5.193  95.950  1.00  0.00           H  
HETATM  944  H4  V00 B  45      26.796   4.385  93.759  1.00  0.00           H  
HETATM  945  H5  V00 B  45      26.591   6.022  93.076  1.00  0.00           H  
HETATM  946  H6  V00 B  45      23.395   4.777  92.187  1.00  0.00           H  
HETATM  947  H7  V00 B  45      24.927   5.415  91.532  1.00  0.00           H  
HETATM  948  H8  V00 B  45      26.000   3.189  91.851  1.00  0.00           H  
HETATM  949  H9  V00 B  45      24.516   3.010  90.902  1.00  0.00           H  
HETATM  950  H10 V00 B  45      24.530   2.572  92.621  1.00  0.00           H  
HETATM  951  C1  V00 B  46      90.849  51.513  80.992  1.00  0.00           C  
HETATM  952  C2  V00 B  46      91.669  50.689  81.976  1.00  0.00           C  
HETATM  953  O1  V00 B  46      91.472  49.323  81.651  1.00  0.00           O  
HETATM  954  C3  V00 B  46      92.315  48.394  82.299  1.00  0.00           C  
HETATM  955  C4  V00 B  46      91.938  48.184  83.768  1.00  0.00           C  
HETATM  956  H1  V00 B  46      91.179  51.311  79.974  1.00  0.00           H  
HETATM  957  H2  V00 B  46      90.968  52.575  81.205  1.00  0.00           H  
HETATM  958  H3  V00 B  46      89.796  51.247  81.075  1.00  0.00           H  
HETATM  959  H4  V00 B  46      91.342  50.898  83.007  1.00  0.00           H  
HETATM  960  H5  V00 B  46      92.738  50.950  81.896  1.00  0.00           H  
HETATM  961  H6  V00 B  46      92.197  47.452  81.752  1.00  0.00           H  
HETATM  962  H7  V00 B  46      93.370  48.710  82.223  1.00  0.00           H  
HETATM  963  H8  V00 B  46      92.126  49.084  84.350  1.00  0.00           H  
HETATM  964  H9  V00 B  46      92.529  47.368  84.184  1.00  0.00           H  
HETATM  965  H10 V00 B  46      90.881  47.931  83.844  1.00  0.00           H  
HETATM  966  C1  V00 B  47      48.937  80.866  29.918  1.00  0.00           C  
HETATM  967  C2  V00 B  47      50.074  81.689  30.509  1.00  0.00           C  
HETATM  968  O1  V00 B  47      50.413  82.686  29.559  1.00  0.00           O  
HETATM  969  C3  V00 B  47      51.294  83.698  29.997  1.00  0.00           C  
HETATM  970  C4  V00 B  47      52.739  83.207  30.118  1.00  0.00           C  
HETATM  971  H1  V00 B  47      48.081  81.507  29.716  1.00  0.00           H  
HETATM  972  H2  V00 B  47      48.643  80.082  30.614  1.00  0.00           H  
HETATM  973  H3  V00 B  47      49.259  80.410  28.981  1.00  0.00           H  
HETATM  974  H4  V00 B  47      50.939  81.040  30.721  1.00  0.00           H  
HETATM  975  H5  V00 B  47      49.755  82.157  31.456  1.00  0.00           H  
HETATM  976  H6  V00 B  47      51.239  84.490  29.241  1.00  0.00           H  
HETATM  977  H7  V00 B  47      50.957  84.115  30.962  1.00  0.00           H  
HETATM  978  H8  V00 B  47      52.836  82.478  30.921  1.00  0.00           H  
HETATM  979  H9  V00 B  47      53.396  84.050  30.330  1.00  0.00           H  
HETATM  980  H10 V00 B  47      53.049  82.742  29.183  1.00  0.00           H  
HETATM  981  C1  V00 B  48       6.230  34.158  70.896  1.00  0.00           C  
HETATM  982  C2  V00 B  48       5.468  32.863  71.146  1.00  0.00           C  
HETATM  983  O1  V00 B  48       4.096  33.124  70.897  1.00  0.00           O  
HETATM  984  C3  V00 B  48       3.240  32.002  70.855  1.00  0.00           C  
HETATM  985  C4  V00 B  48       2.962  31.424  72.245  1.00  0.00           C  
HETATM  986  H1  V00 B  48       6.083  34.481  69.866  1.00  0.00           H  
HETATM  987  H2  V00 B  48       7.293  34.007  71.077  1.00  0.00           H  
HETATM  988  H3  V00 B  48       5.860  34.939  71.561  1.00  0.00           H  
HETATM  989  H4  V00 B  48       5.622  32.531  72.185  1.00  0.00           H  
HETATM  990  H5  V00 B  48       5.833  32.069  70.474  1.00  0.00           H  
HETATM  991  H6  V00 B  48       2.303  32.359  70.412  1.00  0.00           H  
HETATM  992  H7  V00 B  48       3.659  31.220  70.199  1.00  0.00           H  
HETATM  993  H8  V00 B  48       3.864  30.988  72.672  1.00  0.00           H  
HETATM  994  H9  V00 B  48       2.199  30.649  72.172  1.00  0.00           H  
HETATM  995  H10 V00 B  48       2.606  32.211  72.907  1.00  0.00           H  
HETATM  996  C1  V00 B  49      11.061  31.473  88.635  1.00  0.00           C  
HETATM  997  C2  V00 B  49      10.278  31.800  89.900  1.00  0.00           C  
HETATM  998  O1  V00 B  49       9.891  30.569  90.488  1.00  0.00           O  
HETATM  999  C3  V00 B  49       9.346  30.638  91.789  1.00  0.00           C  
HETATM 1000  C4  V00 B  49       7.917  31.186  91.798  1.00  0.00           C  
HETATM 1001  H1  V00 B  49      11.938  30.877  88.885  1.00  0.00           H  
HETATM 1002  H2  V00 B  49      11.379  32.392  88.144  1.00  0.00           H  
HETATM 1003  H3  V00 B  49      10.434  30.901  87.951  1.00  0.00           H  
HETATM 1004  H4  V00 B  49       9.395  32.411  89.650  1.00  0.00           H  
HETATM 1005  H5  V00 B  49      10.907  32.377  90.600  1.00  0.00           H  
HETATM 1006  H6  V00 B  49       9.347  29.609  92.167  1.00  0.00           H  
HETATM 1007  H7  V00 B  49       9.988  31.250  92.446  1.00  0.00           H  
HETATM 1008  H8  V00 B  49       7.900  32.234  91.505  1.00  0.00           H  
HETATM 1009  H9  V00 B  49       7.497  31.096  92.800  1.00  0.00           H  
HETATM 1010  H10 V00 B  49       7.300  30.618  91.103  1.00  0.00           H  
HETATM 1011  C1  V00 B  50      71.484  44.883  13.346  1.00  0.00           C  
HETATM 1012  C2  V00 B  50      72.481  43.850  13.854  1.00  0.00           C  
HETATM 1013  O1  V00 B  50      71.838  42.586  13.815  1.00  0.00           O  
HETATM 1014  C3  V00 B  50      72.657  41.457  14.033  1.00  0.00           C  
HETATM 1015  C4  V00 B  50      73.058  41.299  15.503  1.00  0.00           C  
HETATM 1016  H1  V00 B  50      71.183  44.639  12.328  1.00  0.00           H  
HETATM 1017  H2  V00 B  50      71.934  45.875  13.360  1.00  0.00           H  
HETATM 1018  H3  V00 B  50      70.597  44.883  13.980  1.00  0.00           H  
HETATM 1019  H4  V00 B  50      72.793  44.100  14.881  1.00  0.00           H  
HETATM 1020  H5  V00 B  50      73.381  43.841  13.215  1.00  0.00           H  
HETATM 1021  H6  V00 B  50      72.061  40.592  13.721  1.00  0.00           H  
HETATM 1022  H7  V00 B  50      73.560  41.505  13.400  1.00  0.00           H  
HETATM 1023  H8  V00 B  50      73.720  42.105  15.814  1.00  0.00           H  
HETATM 1024  H9  V00 B  50      73.575  40.349  15.640  1.00  0.00           H  
HETATM 1025  H10 V00 B  50      72.168  41.313  16.131  1.00  0.00           H  
HETATM 1026  C1  V00 B  51      94.480  42.389  73.178  1.00  0.00           C  
HETATM 1027  C2  V00 B  51      95.289  43.623  73.559  1.00  0.00           C  
HETATM 1028  O1  V00 B  51      96.381  43.707  72.657  1.00  0.00           O  
HETATM 1029  C3  V00 B  51      97.133  44.901  72.692  1.00  0.00           C  
HETATM 1030  C4  V00 B  51      98.038  44.989  73.924  1.00  0.00           C  
HETATM 1031  H1  V00 B  51      94.123  42.482  72.153  1.00  0.00           H  
HETATM 1032  H2  V00 B  51      93.628  42.281  73.847  1.00  0.00           H  
HETATM 1033  H3  V00 B  51      95.107  41.500  73.249  1.00  0.00           H  
HETATM 1034  H4  V00 B  51      95.644  43.534  74.598  1.00  0.00           H  
HETATM 1035  H5  V00 B  51      94.663  44.528  73.486  1.00  0.00           H  
HETATM 1036  H6  V00 B  51      97.750  44.892  71.785  1.00  0.00           H  
HETATM 1037  H7  V00 B  51      96.467  45.780  72.651  1.00  0.00           H  
HETATM 1038  H8  V00 B  51      97.447  45.084  74.834  1.00  0.00           H  
HETATM 1039  H9  V00 B  51      98.689  45.859  73.838  1.00  0.00           H  
HETATM 1040  H10 V00 B  51      98.651  44.093  73.996  1.00  0.00           H  
HETATM 1041  C1  V00 B  52      11.182  23.374  14.856  1.00  0.00           C  
HETATM 1042  C2  V00 B  52      12.509  23.643  15.554  1.00  0.00           C  
HETATM 1043  O1  V00 B  52      13.500  22.878  14.887  1.00  0.00           O  
HETATM 1044  C3  V00 B  52      14.842  23.150  15.233  1.00  0.00           C  
HETATM 1045  C4  V00 B  52      15.218  22.591  16.607  1.00  0.00           C  
HETATM 1046  H1  V00 B  52      11.248  23.666  13.808  1.00  0.00           H  
HETATM 1047  H2  V00 B  52      10.386  23.941  15.336  1.00  0.00           H  
HETATM 1048  H3  V00 B  52      10.946  22.311  14.906  1.00  0.00           H  
HETATM 1049  H4  V00 B  52      12.440  23.356  16.616  1.00  0.00           H  
HETATM 1050  H5  V00 B  52      12.757  24.717  15.504  1.00  0.00           H  
HETATM 1051  H6  V00 B  52      15.452  22.668  14.461  1.00  0.00           H  
HETATM 1052  H7  V00 B  52      15.037  24.236  15.202  1.00  0.00           H  
HETATM 1053  H8  V00 B  52      14.684  23.114  17.399  1.00  0.00           H  
HETATM 1054  H9  V00 B  52      16.289  22.711  16.770  1.00  0.00           H  
HETATM 1055  H10 V00 B  52      14.968  21.532  16.655  1.00  0.00           H  
HETATM 1056  C1  V00 B  53      55.557  96.963  19.015  1.00  0.00           C  
HETATM 1057  C2  V00 B  53      56.017  95.702  18.295  1.00  0.00           C  
HETATM 1058  O1  V00 B  53      55.105  94.668  18.628  1.00  0.00           O  
HETATM 1059  C3  V00 B  53      55.218  93.469  17.891  1.00  0.00           C  
HETATM 1060  C4  V00 B  53      56.436  92.639  18.304  1.00  0.00           C  
HETATM 1061  H1  V00 B  53      54.549  97.225  18.697  1.00  0.00           H  
HETATM 1062  H2  V00 B  53      56.231  97.788  18.790  1.00  0.00           H  
HETATM 1063  H3  V00 B  53      55.548  96.791  20.091  1.00  0.00           H  
HETATM 1064  H4  V00 B  53      57.040  95.440  18.610  1.00  0.00           H  
HETATM 1065  H5  V00 B  53      56.025  95.867  17.204  1.00  0.00           H  
HETATM 1066  H6  V00 B  53      54.302  92.903  18.100  1.00  0.00           H  
HETATM 1067  H7  V00 B  53      55.256  93.681  16.809  1.00  0.00           H  
HETATM 1068  H8  V00 B  53      57.362  93.144  18.031  1.00  0.00           H  
HETATM 1069  H9  V00 B  53      56.406  91.671  17.804  1.00  0.00           H  
HETATM 1070  H10 V00 B  53      56.428  92.482  19.382  1.00  0.00           H  
HETATM 1071  C1  V00 B  54      67.571  58.079  61.652  1.00  0.00           C  
HETATM 1072  C2  V00 B  54      68.773  57.260  62.104  1.00  0.00           C  
HETATM 1073  O1  V00 B  54      69.231  56.526  60.980  1.00  0.00           O  
HETATM 1074  C3  V00 B  54      70.473  55.871  61.122  1.00  0.00           C  
HETATM 1075  C4  V00 B  54      70.380  54.621  62.002  1.00  0.00           C  
HETATM 1076  H1  V00 B  54      67.863  58.755  60.848  1.00  0.00           H  
HETATM 1077  H2  V00 B  54      67.180  58.661  62.485  1.00  0.00           H  
HETATM 1078  H3  V00 B  54      66.790  57.416  61.281  1.00  0.00           H  
HETATM 1079  H4  V00 B  54      68.480  56.582  62.922  1.00  0.00           H  
HETATM 1080  H5  V00 B  54      69.569  57.925  62.477  1.00  0.00           H  
HETATM 1081  H6  V00 B  54      70.776  55.583  60.109  1.00  0.00           H  
HETATM 1082  H7  V00 B  54      71.232  56.561  61.529  1.00  0.00           H  
HETATM 1083  H8  V00 B  54      70.161  54.889  63.035  1.00  0.00           H  
HETATM 1084  H9  V00 B  54      71.327  54.082  61.974  1.00  0.00           H  
HETATM 1085  H10 V00 B  54      69.589  53.969  61.634  1.00  0.00           H  
HETATM 1086  C1  V00 B  55      11.551   9.240  49.004  1.00  0.00           C  
HETATM 1087  C2  V00 B  55      10.118   9.476  49.465  1.00  0.00           C  
HETATM 1088  O1  V00 B  55       9.333   9.702  48.306  1.00  0.00           O  
HETATM 1089  C3  V00 B  55       7.933   9.722  48.489  1.00  0.00           C  
HETATM 1090  C4  V00 B  55       7.449  11.006  49.167  1.00  0.00           C  
HETATM 1091  H1  V00 B  55      11.590   8.376  48.342  1.00  0.00           H  
HETATM 1092  H2  V00 B  55      12.195   9.063  49.864  1.00  0.00           H  
HETATM 1093  H3  V00 B  55      11.912  10.112  48.459  1.00  0.00           H  
HETATM 1094  H4  V00 B  55      10.079  10.345  50.142  1.00  0.00           H  
HETATM 1095  H5  V00 B  55       9.744   8.596  50.014  1.00  0.00           H  
HETATM 1096  H6  V00 B  55       7.500   9.653  47.485  1.00  0.00           H  
HETATM 1097  H7  V00 B  55       7.606   8.843  49.070  1.00  0.00           H  
HETATM 1098  H8  V00 B  55       7.799  11.058  50.197  1.00  0.00           H  
HETATM 1099  H9  V00 B  55       6.359  11.031  49.167  1.00  0.00           H  
HETATM 1100  H10 V00 B  55       7.824  11.873  48.626  1.00  0.00           H  
HETATM 1101  C1  V00 B  56      21.154  98.701  61.726  1.00  0.00           C  
HETATM 1102  C2  V00 B  56      20.523  97.318  61.819  1.00  0.00           C  
HETATM 1103  O1  V00 B  56      21.440  96.480  62.503  1.00  0.00           O  
HETATM 1104  C3  V00 B  56      20.961  95.211  62.894  1.00  0.00           C  
HETATM 1105  C4  V00 B  56      20.833  94.244  61.714  1.00  0.00           C  
HETATM 1106  H1  V00 B  56      21.351  99.087  62.725  1.00  0.00           H  
HETATM 1107  H2  V00 B  56      20.484  99.383  61.203  1.00  0.00           H  
HETATM 1108  H3  V00 B  56      22.098  98.642  61.184  1.00  0.00           H  
HETATM 1109  H4  V00 B  56      20.316  96.930  60.808  1.00  0.00           H  
HETATM 1110  H5  V00 B  56      19.569  97.369  62.369  1.00  0.00           H  
HETATM 1111  H6  V00 B  56      21.696  94.821  63.608  1.00  0.00           H  
HETATM 1112  H7  V00 B  56      19.991  95.305  63.410  1.00  0.00           H  
HETATM 1113  H8  V00 B  56      20.049  94.566  61.030  1.00  0.00           H  
HETATM 1114  H9  V00 B  56      20.588  93.248  62.082  1.00  0.00           H  
HETATM 1115  H10 V00 B  56      21.776  94.199  61.170  1.00  0.00           H  
HETATM 1116  C1  V00 B  57      55.923  67.339   2.198  1.00  0.00           C  
HETATM 1117  C2  V00 B  57      56.682  68.256   1.248  1.00  0.00           C  
HETATM 1118  O1  V00 B  57      57.730  68.859   1.989  1.00  0.00           O  
HETATM 1119  C3  V00 B  57      58.693  69.577   1.246  1.00  0.00           C  
HETATM 1120  C4  V00 B  57      58.164  70.922   0.744  1.00  0.00           C  
HETATM 1121  H1  V00 B  57      56.595  66.580   2.597  1.00  0.00           H  
HETATM 1122  H2  V00 B  57      55.103  66.853   1.672  1.00  0.00           H  
HETATM 1123  H3  V00 B  57      55.522  67.919   3.029  1.00  0.00           H  
HETATM 1124  H4  V00 B  57      56.002  69.020   0.837  1.00  0.00           H  
HETATM 1125  H5  V00 B  57      57.095  67.676   0.405  1.00  0.00           H  
HETATM 1126  H6  V00 B  57      59.533  69.746   1.930  1.00  0.00           H  
HETATM 1127  H7  V00 B  57      59.055  68.973   0.395  1.00  0.00           H  
HETATM 1128  H8  V00 B  57      57.383  70.779  -0.002  1.00  0.00           H  
HETATM 1129  H9  V00 B  57      58.977  71.491   0.293  1.00  0.00           H  
HETATM 1130  H10 V00 B  57      57.752  71.491   1.577  1.00  0.00           H  
HETATM 1131  C1  V00 B  58      27.059  82.150  82.280  1.00  0.00           C  
HETATM 1132  C2  V00 B  58      26.327  83.175  81.423  1.00  0.00           C  
HETATM 1133  O1  V00 B  58      25.327  83.768  82.235  1.00  0.00           O  
HETATM 1134  C3  V00 B  58      24.678  84.904  81.704  1.00  0.00           C  
HETATM 1135  C4  V00 B  58      23.682  84.545  80.598  1.00  0.00           C  
HETATM 1136  H1  V00 B  58      27.509  82.641  83.142  1.00  0.00           H  
HETATM 1137  H2  V00 B  58      27.839  81.664  81.696  1.00  0.00           H  
HETATM 1138  H3  V00 B  58      26.357  81.397  82.636  1.00  0.00           H  
HETATM 1139  H4  V00 B  58      25.879  82.681  80.546  1.00  0.00           H  
HETATM 1140  H5  V00 B  58      27.031  83.943  81.062  1.00  0.00           H  
HETATM 1141  H6  V00 B  58      24.143  85.362  82.544  1.00  0.00           H  
HETATM 1142  H7  V00 B  58      25.416  85.630  81.324  1.00  0.00           H  
HETATM 1143  H8  V00 B  58      24.199  84.164  79.718  1.00  0.00           H  
HETATM 1144  H9  V00 B  58      23.116  85.432  80.313  1.00  0.00           H  
HETATM 1145  H10 V00 B  58      22.992  83.783  80.956  1.00  0.00           H  
HETATM 1146  C1  V00 B  59      19.607  60.920  48.739  1.00  0.00           C  
HETATM 1147  C2  V00 B  59      20.924  60.331  49.228  1.00  0.00           C  
HETATM 1148  O1  V00 B  59      21.418  59.487  48.202  1.00  0.00           O  
HETATM 1149  C3  V00 B  59      22.739  59.014  48.358  1.00  0.00           C  
HETATM 1150  C4  V00 B  59      22.848  57.919  49.422  1.00  0.00           C  
HETATM 1151  H1  V00 B  59      19.772  61.487  47.824  1.00  0.00           H  
HETATM 1152  H2  V00 B  59      19.186  61.577  49.499  1.00  0.00           H  
HETATM 1153  H3  V00 B  59      18.900  60.118  48.528  1.00  0.00           H  
HETATM 1154  H4  V00 B  59      20.760  59.763  50.159  1.00  0.00           H  
HETATM 1155  H5  V00 B  59      21.647  61.137  49.441  1.00  0.00           H  
HETATM 1156  H6  V00 B  59      23.026  58.605  47.382  1.00  0.00           H  
HETATM 1157  H7  V00 B  59      23.422  59.845  48.601  1.00  0.00           H  
HETATM 1158  H8  V00 B  59      22.647  58.321  50.415  1.00  0.00           H  
HETATM 1159  H9  V00 B  59      23.853  57.498  49.413  1.00  0.00           H  
HETATM 1160  H10 V00 B  59      22.130  57.128  49.213  1.00  0.00           H  
HETATM 1161  C1  V00 B  60      47.772  38.969   9.938  1.00  0.00           C  
HETATM 1162  C2  V00 B  60      48.676  38.096  10.799  1.00  0.00           C  
HETATM 1163  O1  V00 B  60      48.063  36.821  10.897  1.00  0.00           O  
HETATM 1164  C3  V00 B  60      48.843  35.791  11.467  1.00  0.00           C  
HETATM 1165  C4  V00 B  60      48.981  35.931  12.985  1.00  0.00           C  
HETATM 1166  H1  V00 B  60      47.657  38.524   8.951  1.00  0.00           H  
HETATM 1167  H2  V00 B  60      48.202  39.965   9.836  1.00  0.00           H  
HETATM 1168  H3  V00 B  60      46.788  39.050  10.400  1.00  0.00           H  
HETATM 1169  H4  V00 B  60      48.799  38.550  11.796  1.00  0.00           H  
HETATM 1170  H5  V00 B  60      49.673  38.006  10.337  1.00  0.00           H  
HETATM 1171  H6  V00 B  60      48.320  34.856  11.232  1.00  0.00           H  
HETATM 1172  H7  V00 B  60      49.842  35.758  10.999  1.00  0.00           H  
HETATM 1173  H8  V00 B  60      49.569  36.811  13.242  1.00  0.00           H  
HETATM 1174  H9  V00 B  60      49.476  35.049  13.390  1.00  0.00           H  
HETATM 1175  H10 V00 B  60      47.995  36.025  13.438  1.00  0.00           H  
HETATM 1176  C1  V00 B  61      42.951  99.393  47.601  1.00  0.00           C  
HETATM 1177  C2  V00 B  61      42.517  97.933  47.587  1.00  0.00           C  
HETATM 1178  O1  V00 B  61      43.481  97.197  48.322  1.00  0.00           O  
HETATM 1179  C3  V00 B  61      43.154  95.856  48.621  1.00  0.00           C  
HETATM 1180  C4  V00 B  61      43.264  94.939  47.401  1.00  0.00           C  
HETATM 1181  H1  V00 B  61      43.006  99.753  48.628  1.00  0.00           H  
HETATM 1182  H2  V00 B  61      42.240 100.000  47.044  1.00  0.00           H  
HETATM 1183  H3  V00 B  61      43.937  99.489  47.147  1.00  0.00           H  
HETATM 1184  H4  V00 B  61      42.454  97.569  46.548  1.00  0.00           H  
HETATM 1185  H5  V00 B  61      41.521  97.826  48.049  1.00  0.00           H  
HETATM 1186  H6  V00 B  61      43.872  95.537  49.385  1.00  0.00           H  
HETATM 1187  H7  V00 B  61      42.139  95.792  49.050  1.00  0.00           H  
HETATM 1188  H8  V00 B  61      42.504  95.183  46.660  1.00  0.00           H  
HETATM 1189  H9  V00 B  61      43.131  93.902  47.709  1.00  0.00           H  
HETATM 1190  H10 V00 B  61      44.247  95.050  46.944  1.00  0.00           H  
HETATM 1191  C1  V00 B  62      33.981  15.188  13.775  1.00  0.00           C  
HETATM 1192  C2  V00 B  62      34.555  14.258  14.836  1.00  0.00           C  
HETATM 1193  O1  V00 B  62      35.964  14.419  14.823  1.00  0.00           O  
HETATM 1194  C3  V00 B  62      36.675  13.814  15.881  1.00  0.00           C  
HETATM 1195  C4  V00 B  62      36.766  12.293  15.733  1.00  0.00           C  
HETATM 1196  H1  V00 B  62      34.250  16.220  14.001  1.00  0.00           H  
HETATM 1197  H2  V00 B  62      32.897  15.098  13.745  1.00  0.00           H  
HETATM 1198  H3  V00 B  62      34.389  14.930  12.797  1.00  0.00           H  
HETATM 1199  H4  V00 B  62      34.277  13.215  14.612  1.00  0.00           H  
HETATM 1200  H5  V00 B  62      34.150  14.516  15.829  1.00  0.00           H  
HETATM 1201  H6  V00 B  62      37.682  14.245  15.849  1.00  0.00           H  
HETATM 1202  H7  V00 B  62      36.218  14.070  16.852  1.00  0.00           H  
HETATM 1203  H8  V00 B  62      35.785  11.832  15.844  1.00  0.00           H  
HETATM 1204  H9  V00 B  62      37.431  11.889  16.497  1.00  0.00           H  
HETATM 1205  H10 V00 B  62      37.161  12.041  14.750  1.00  0.00           H  
HETATM 1206  C1  V00 B  63      99.012  50.142  78.309  1.00  0.00           C  
HETATM 1207  C2  V00 B  63      98.437  50.913  79.490  1.00  0.00           C  
HETATM 1208  O1  V00 B  63      99.329  51.979  79.775  1.00  0.00           O  
HETATM 1209  C3  V00 B  63      98.875  52.951  80.692  1.00  0.00           C  
HETATM 1210  C4  V00 B  63      98.887  52.446  82.137  1.00  0.00           C  
HETATM 1211  H1  V00 B  63      99.108  50.801  77.447  1.00  0.00           H  
HETATM 1212  H2  V00 B  63      98.360  49.308  78.054  1.00  0.00           H  
HETATM 1213  H3  V00 B  63     100.000  49.758  78.565  1.00  0.00           H  
HETATM 1214  H4  V00 B  63      98.332  50.246  80.361  1.00  0.00           H  
HETATM 1215  H5  V00 B  63      97.438  51.309  79.238  1.00  0.00           H  
HETATM 1216  H6  V00 B  63      99.563  53.798  80.594  1.00  0.00           H  
HETATM 1217  H7  V00 B  63      97.861  53.294  80.422  1.00  0.00           H  
HETATM 1218  H8  V00 B  63      98.150  51.657  82.280  1.00  0.00           H  
HETATM 1219  H9  V00 B  63      98.656  53.268  82.814  1.00  0.00           H  
HETATM 1220  H10 V00 B  63      99.873  52.052  82.381  1.00  0.00           H  
HETATM 1221  C1  V00 B  64      36.895  29.229  75.941  1.00  0.00           C  
HETATM 1222  C2  V00 B  64      37.810  30.330  76.464  1.00  0.00           C  
HETATM 1223  O1  V00 B  64      37.882  31.332  75.463  1.00  0.00           O  
HETATM 1224  C3  V00 B  64      38.501  32.546  75.832  1.00  0.00           C  
HETATM 1225  C4  V00 B  64      40.023  32.422  75.932  1.00  0.00           C  
HETATM 1226  H1  V00 B  64      35.906  29.636  75.736  1.00  0.00           H  
HETATM 1227  H2  V00 B  64      36.811  28.432  76.678  1.00  0.00           H  
HETATM 1228  H3  V00 B  64      37.301  28.820  75.016  1.00  0.00           H  
HETATM 1229  H4  V00 B  64      38.810  29.917  76.679  1.00  0.00           H  
HETATM 1230  H5  V00 B  64      37.405  30.752  77.398  1.00  0.00           H  
HETATM 1231  H6  V00 B  64      38.243  33.263  75.044  1.00  0.00           H  
HETATM 1232  H7  V00 B  64      38.090  32.915  76.787  1.00  0.00           H  
HETATM 1233  H8  V00 B  64      40.307  31.777  76.762  1.00  0.00           H  
HETATM 1234  H9  V00 B  64      40.461  33.407  76.089  1.00  0.00           H  
HETATM 1235  H10 V00 B  64      40.420  32.000  75.009  1.00  0.00           H  
HETATM 1236  C1  V00 B  65      85.306  85.157  49.721  1.00  0.00           C  
HETATM 1237  C2  V00 B  65      84.729  86.140  48.711  1.00  0.00           C  
HETATM 1238  O1  V00 B  65      84.957  87.447  49.213  1.00  0.00           O  
HETATM 1239  C3  V00 B  65      84.699  88.515  48.327  1.00  0.00           C  
HETATM 1240  C4  V00 B  65      83.202  88.765  48.129  1.00  0.00           C  
HETATM 1241  H1  V00 B  65      86.373  85.337  49.846  1.00  0.00           H  
HETATM 1242  H2  V00 B  65      85.151  84.135  49.378  1.00  0.00           H  
HETATM 1243  H3  V00 B  65      84.816  85.289  50.686  1.00  0.00           H  
HETATM 1244  H4  V00 B  65      83.651  85.954  48.577  1.00  0.00           H  
HETATM 1245  H5  V00 B  65      85.222  86.016  47.732  1.00  0.00           H  
HETATM 1246  H6  V00 B  65      85.161  89.399  48.783  1.00  0.00           H  
HETATM 1247  H7  V00 B  65      85.182  88.334  47.351  1.00  0.00           H  
HETATM 1248  H8  V00 B  65      82.735  87.933  47.602  1.00  0.00           H  
HETATM 1249  H9  V00 B  65      83.056  89.674  47.546  1.00  0.00           H  
HETATM 1250  H10 V00 B  65      82.717  88.882  49.097  1.00  0.00           H  
HETATM 1251  C1  V00 B  66      72.253  30.494  14.351  1.00  0.00           C  
HETATM 1252  C2  V00 B  66      71.686  29.135  14.738  1.00  0.00           C  
HETATM 1253  O1  V00 B  66      71.922  28.956  16.125  1.00  0.00           O  
HETATM 1254  C3  V00 B  66      71.279  27.858  16.736  1.00  0.00           C  
HETATM 1255  C4  V00 B  66      71.928  26.521  16.371  1.00  0.00           C  
HETATM 1256  H1  V00 B  66      71.762  31.278  14.926  1.00  0.00           H  
HETATM 1257  H2  V00 B  66      72.097  30.676  13.289  1.00  0.00           H  
HETATM 1258  H3  V00 B  66      73.321  30.524  14.567  1.00  0.00           H  
HETATM 1259  H4  V00 B  66      72.177  28.341  14.151  1.00  0.00           H  
HETATM 1260  H5  V00 B  66      70.604  29.098  14.527  1.00  0.00           H  
HETATM 1261  H6  V00 B  66      71.366  28.025  17.816  1.00  0.00           H  
HETATM 1262  H7  V00 B  66      70.207  27.841  16.472  1.00  0.00           H  
HETATM 1263  H8  V00 B  66      71.782  26.293  15.316  1.00  0.00           H  
HETATM 1264  H9  V00 B  66      71.482  25.723  16.965  1.00  0.00           H  
HETATM 1265  H10 V00 B  66      72.997  26.561  16.576  1.00  0.00           H  
HETATM 1266  C1  V00 B  67      68.560  66.699  34.417  1.00  0.00           C  
HETATM 1267  C2  V00 B  67      68.265  65.261  34.012  1.00  0.00           C  
HETATM 1268  O1  V00 B  67      68.379  64.461  35.178  1.00  0.00           O  
HETATM 1269  C3  V00 B  67      67.928  63.127  35.072  1.00  0.00           C  
HETATM 1270  C4  V00 B  67      68.892  62.245  34.274  1.00  0.00           C  
HETATM 1271  H1  V00 B  67      67.847  67.025  35.174  1.00  0.00           H  
HETATM 1272  H2  V00 B  67      68.487  67.354  33.550  1.00  0.00           H  
HETATM 1273  H3  V00 B  67      69.565  66.768  34.834  1.00  0.00           H  
HETATM 1274  H4  V00 B  67      68.981  64.933  33.240  1.00  0.00           H  
HETATM 1275  H5  V00 B  67      67.248  65.183  33.593  1.00  0.00           H  
HETATM 1276  H6  V00 B  67      67.856  62.754  36.100  1.00  0.00           H  
HETATM 1277  H7  V00 B  67      66.923  63.093  34.618  1.00  0.00           H  
HETATM 1278  H8  V00 B  67      68.918  62.545  33.227  1.00  0.00           H  
HETATM 1279  H9  V00 B  67      68.569  61.206  34.332  1.00  0.00           H  
HETATM 1280  H10 V00 B  67      69.896  62.328  34.687  1.00  0.00           H  
HETATM 1281  C1  V00 B  68       2.466  52.471  69.495  1.00  0.00           C  
HETATM 1282  C2  V00 B  68       3.860  52.493  70.108  1.00  0.00           C  
HETATM 1283  O1  V00 B  68       4.741  51.887  69.176  1.00  0.00           O  
HETATM 1284  C3  V00 B  68       6.121  52.004  69.450  1.00  0.00           C  
HETATM 1285  C4  V00 B  68       6.572  51.090  70.593  1.00  0.00           C  
HETATM 1286  H1  V00 B  68       2.465  53.022  68.555  1.00  0.00           H  
HETATM 1287  H2  V00 B  68       1.750  52.925  70.178  1.00  0.00           H  
HETATM 1288  H3  V00 B  68       2.166  51.442  69.295  1.00  0.00           H  
HETATM 1289  H4  V00 B  68       3.860  51.942  71.063  1.00  0.00           H  
HETATM 1290  H5  V00 B  68       4.172  53.531  70.310  1.00  0.00           H  
HETATM 1291  H6  V00 B  68       6.634  51.713  68.526  1.00  0.00           H  
HETATM 1292  H7  V00 B  68       6.384  53.051  69.679  1.00  0.00           H  
HETATM 1293  H8  V00 B  68       6.140  51.410  71.540  1.00  0.00           H  
HETATM 1294  H9  V00 B  68       7.658  51.119  70.677  1.00  0.00           H  
HETATM 1295  H10 V00 B  68       6.258  50.067  70.393  1.00  0.00           H  
HETATM 1296  C1  V00 B  69      20.799  81.747  76.095  1.00  0.00           C  
HETATM 1297  C2  V00 B  69      21.254  82.803  75.095  1.00  0.00           C  
HETATM 1298  O1  V00 B  69      21.254  82.198  73.812  1.00  0.00           O  
HETATM 1299  C3  V00 B  69      21.430  83.062  72.710  1.00  0.00           C  
HETATM 1300  C4  V00 B  69      22.875  83.549  72.570  1.00  0.00           C  
HETATM 1301  H1  V00 B  69      19.800  81.398  75.837  1.00  0.00           H  
HETATM 1302  H2  V00 B  69      20.785  82.166  77.100  1.00  0.00           H  
HETATM 1303  H3  V00 B  69      21.481  80.897  76.070  1.00  0.00           H  
HETATM 1304  H4  V00 B  69      22.261  83.163  75.359  1.00  0.00           H  
HETATM 1305  H5  V00 B  69      20.566  83.665  75.110  1.00  0.00           H  
HETATM 1306  H6  V00 B  69      21.154  82.477  71.825  1.00  0.00           H  
HETATM 1307  H7  V00 B  69      20.747  83.926  72.782  1.00  0.00           H  
HETATM 1308  H8  V00 B  69      23.147  84.202  73.399  1.00  0.00           H  
HETATM 1309  H9  V00 B  69      22.986  84.102  71.638  1.00  0.00           H  
HETATM 1310  H10 V00 B  69      23.552  82.695  72.560  1.00  0.00           H  
HETATM 1311  C1  V00 B  70      27.685  91.517  51.909  1.00  0.00           C  
HETATM 1312  C2  V00 B  70      28.210  91.301  50.496  1.00  0.00           C  
HETATM 1313  O1  V00 B  70      27.090  91.047  49.663  1.00  0.00           O  
HETATM 1314  C3  V00 B  70      27.330  91.039  48.272  1.00  0.00           C  
HETATM 1315  C4  V00 B  70      28.062  89.776  47.810  1.00  0.00           C  
HETATM 1316  H1  V00 B  70      26.998  92.362  51.925  1.00  0.00           H  
HETATM 1317  H2  V00 B  70      28.513  91.714  52.589  1.00  0.00           H  
HETATM 1318  H3  V00 B  70      27.150  90.628  52.245  1.00  0.00           H  
HETATM 1319  H4  V00 B  70      28.911  90.451  50.480  1.00  0.00           H  
HETATM 1320  H5  V00 B  70      28.749  92.198  50.147  1.00  0.00           H  
HETATM 1321  H6  V00 B  70      26.343  91.083  47.798  1.00  0.00           H  
HETATM 1322  H7  V00 B  70      27.900  91.935  47.972  1.00  0.00           H  
HETATM 1323  H8  V00 B  70      29.078  89.751  48.202  1.00  0.00           H  
HETATM 1324  H9  V00 B  70      28.107  89.756  46.722  1.00  0.00           H  
HETATM 1325  H10 V00 B  70      27.530  88.893  48.160  1.00  0.00           H  
HETATM 1326  C1  V00 B  71      63.600  55.502  44.465  1.00  0.00           C  
HETATM 1327  C2  V00 B  71      64.253  55.053  43.164  1.00  0.00           C  
HETATM 1328  O1  V00 B  71      63.217  54.862  42.214  1.00  0.00           O  
HETATM 1329  C3  V00 B  71      63.621  54.660  40.877  1.00  0.00           C  
HETATM 1330  C4  V00 B  71      64.202  53.263  40.644  1.00  0.00           C  
HETATM 1331  H1  V00 B  71      63.053  56.430  44.304  1.00  0.00           H  
HETATM 1332  H2  V00 B  71      64.359  55.659  45.229  1.00  0.00           H  
HETATM 1333  H3  V00 B  71      62.899  54.741  44.808  1.00  0.00           H  
HETATM 1334  H4  V00 B  71      64.813  54.118  43.327  1.00  0.00           H  
HETATM 1335  H5  V00 B  71      64.961  55.820  42.808  1.00  0.00           H  
HETATM 1336  H6  V00 B  71      62.717  54.785  40.270  1.00  0.00           H  
HETATM 1337  H7  V00 B  71      64.353  55.428  40.572  1.00  0.00           H  
HETATM 1338  H8  V00 B  71      65.147  53.142  41.172  1.00  0.00           H  
HETATM 1339  H9  V00 B  71      64.376  53.111  39.579  1.00  0.00           H  
HETATM 1340  H10 V00 B  71      63.503  52.508  41.001  1.00  0.00           H  
HETATM 1341  C1  V00 B  72      51.023  24.257  77.574  1.00  0.00           C  
HETATM 1342  C2  V00 B  72      49.523  24.283  77.306  1.00  0.00           C  
HETATM 1343  O1  V00 B  72      49.327  23.878  75.961  1.00  0.00           O  
HETATM 1344  C3  V00 B  72      47.995  23.618  75.571  1.00  0.00           C  
HETATM 1345  C4  V00 B  72      47.176  24.899  75.391  1.00  0.00           C  
HETATM 1346  H1  V00 B  72      51.410  23.251  77.417  1.00  0.00           H  
HETATM 1347  H2  V00 B  72      51.224  24.564  78.599  1.00  0.00           H  
HETATM 1348  H3  V00 B  72      51.532  24.936  76.890  1.00  0.00           H  
HETATM 1349  H4  V00 B  72      49.129  25.298  77.472  1.00  0.00           H  
HETATM 1350  H5  V00 B  72      49.001  23.595  77.992  1.00  0.00           H  
HETATM 1351  H6  V00 B  72      48.062  23.089  74.614  1.00  0.00           H  
HETATM 1352  H7  V00 B  72      47.500  22.954  76.301  1.00  0.00           H  
HETATM 1353  H8  V00 B  72      47.024  25.401  76.346  1.00  0.00           H  
HETATM 1354  H9  V00 B  72      46.202  24.654  74.967  1.00  0.00           H  
HETATM 1355  H10 V00 B  72      47.696  25.578  74.717  1.00  0.00           H  
HETATM 1356  C1  V00 B  73      88.254  92.507  25.581  1.00  0.00           C  
HETATM 1357  C2  V00 B  73      87.828  93.871  25.052  1.00  0.00           C  
HETATM 1358  O1  V00 B  73      88.069  94.818  26.079  1.00  0.00           O  
HETATM 1359  C3  V00 B  73      87.951  96.178  25.720  1.00  0.00           C  
HETATM 1360  C4  V00 B  73      86.494  96.615  25.547  1.00  0.00           C  
HETATM 1361  H1  V00 B  73      89.312  92.526  25.844  1.00  0.00           H  
HETATM 1362  H2  V00 B  73      88.085  91.743  24.825  1.00  0.00           H  
HETATM 1363  H3  V00 B  73      87.679  92.261  26.474  1.00  0.00           H  
HETATM 1364  H4  V00 B  73      86.760  93.851  24.778  1.00  0.00           H  
HETATM 1365  H5  V00 B  73      88.408  94.129  24.150  1.00  0.00           H  
HETATM 1366  H6  V00 B  73      88.407  96.744  26.541  1.00  0.00           H  
HETATM 1367  H7  V00 B  73      88.518  96.386  24.797  1.00  0.00           H  
HETATM 1368  H8  V00 B  73      86.042  96.127  24.684  1.00  0.00           H  
HETATM 1369  H9  V00 B  73      86.451  97.694  25.400  1.00  0.00           H  
HETATM 1370  H10 V00 B  73      85.922  96.354  26.436  1.00  0.00           H  
HETATM 1371  C1  V00 B  74      69.059  57.628  85.456  1.00  0.00           C  
HETATM 1372  C2  V00 B  74      68.283  56.346  85.180  1.00  0.00           C  
HETATM 1373  O1  V00 B  74      67.569  56.020  86.361  1.00  0.00           O  
HETATM 1374  C3  V00 B  74      66.611  54.989  86.252  1.00  0.00           C  
HETATM 1375  C4  V00 B  74      67.251  53.602  86.159  1.00  0.00           C  
HETATM 1376  H1  V00 B  74      68.369  58.429  85.718  1.00  0.00           H  
HETATM 1377  H2  V00 B  74      69.627  57.918  84.574  1.00  0.00           H  
HETATM 1378  H3  V00 B  74      69.744  57.473  86.289  1.00  0.00           H  
HETATM 1379  H4  V00 B  74      68.980  55.537  84.907  1.00  0.00           H  
HETATM 1380  H5  V00 B  74      67.584  56.496  84.340  1.00  0.00           H  
HETATM 1381  H6  V00 B  74      66.002  55.051  87.161  1.00  0.00           H  
HETATM 1382  H7  V00 B  74      65.955  55.161  85.382  1.00  0.00           H  
HETATM 1383  H8  V00 B  74      67.795  53.486  85.223  1.00  0.00           H  
HETATM 1384  H9  V00 B  74      66.475  52.837  86.209  1.00  0.00           H  
HETATM 1385  H10 V00 B  74      67.944  53.459  86.987  1.00  0.00           H  
HETATM 1386  C1  V00 B  75      24.714  80.191  60.970  1.00  0.00           C  
HETATM 1387  C2  V00 B  75      23.206  80.069  60.792  1.00  0.00           C  
HETATM 1388  O1  V00 B  75      22.809  78.836  61.368  1.00  0.00           O  
HETATM 1389  C3  V00 B  75      21.421  78.625  61.510  1.00  0.00           C  
HETATM 1390  C4  V00 B  75      20.735  78.316  60.177  1.00  0.00           C  
HETATM 1391  H1  V00 B  75      24.965  80.166  62.030  1.00  0.00           H  
HETATM 1392  H2  V00 B  75      25.066  81.126  60.539  1.00  0.00           H  
HETATM 1393  H3  V00 B  75      25.212  79.357  60.475  1.00  0.00           H  
HETATM 1394  H4  V00 B  75      22.949  80.102  59.720  1.00  0.00           H  
HETATM 1395  H5  V00 B  75      22.693  80.907  61.293  1.00  0.00           H  
HETATM 1396  H6  V00 B  75      21.316  77.767  62.184  1.00  0.00           H  
HETATM 1397  H7  V00 B  75      20.943  79.500  61.985  1.00  0.00           H  
HETATM 1398  H8  V00 B  75      20.753  79.184  59.520  1.00  0.00           H  
HETATM 1399  H9  V00 B  75      19.697  78.034  60.356  1.00  0.00           H  
HETATM 1400  H10 V00 B  75      21.246  77.491  59.682  1.00  0.00           H  
HETATM 1401  C1  V00 B  76      29.883  41.657  17.187  1.00  0.00           C  
HETATM 1402  C2  V00 B  76      29.156  42.717  16.370  1.00  0.00           C  
HETATM 1403  O1  V00 B  76      27.857  42.220  16.092  1.00  0.00           O  
HETATM 1404  C3  V00 B  76      26.939  43.137  15.535  1.00  0.00           C  
HETATM 1405  C4  V00 B  76      27.229  43.435  14.061  1.00  0.00           C  
HETATM 1406  H1  V00 B  76      29.341  41.466  18.113  1.00  0.00           H  
HETATM 1407  H2  V00 B  76      30.891  41.994  17.424  1.00  0.00           H  
HETATM 1408  H3  V00 B  76      29.940  40.728  16.620  1.00  0.00           H  
HETATM 1409  H4  V00 B  76      29.707  42.917  15.437  1.00  0.00           H  
HETATM 1410  H5  V00 B  76      29.091  43.660  16.939  1.00  0.00           H  
HETATM 1411  H6  V00 B  76      25.954  42.665  15.626  1.00  0.00           H  
HETATM 1412  H7  V00 B  76      26.930  44.076  16.114  1.00  0.00           H  
HETATM 1413  H8  V00 B  76      28.166  43.979  13.952  1.00  0.00           H  
HETATM 1414  H9  V00 B  76      26.424  44.039  13.645  1.00  0.00           H  
HETATM 1415  H10 V00 B  76      27.298  42.502  13.503  1.00  0.00           H  
HETATM 1416  C1  V00 B  77      13.200  60.576  66.591  1.00  0.00           C  
HETATM 1417  C2  V00 B  77      12.363  59.580  65.799  1.00  0.00           C  
HETATM 1418  O1  V00 B  77      11.537  58.892  66.723  1.00  0.00           O  
HETATM 1419  C3  V00 B  77      10.522  58.078  66.174  1.00  0.00           C  
HETATM 1420  C4  V00 B  77      11.070  56.781  65.574  1.00  0.00           C  
HETATM 1421  H1  V00 B  77      12.548  61.275  67.114  1.00  0.00           H  
HETATM 1422  H2  V00 B  77      13.856  61.130  65.921  1.00  0.00           H  
HETATM 1423  H3  V00 B  77      13.805  60.047  67.327  1.00  0.00           H  
HETATM 1424  H4  V00 B  77      13.022  58.878  65.262  1.00  0.00           H  
HETATM 1425  H5  V00 B  77      11.745  60.108  65.053  1.00  0.00           H  
HETATM 1426  H6  V00 B  77       9.848  57.841  67.006  1.00  0.00           H  
HETATM 1427  H7  V00 B  77       9.950  58.634  65.412  1.00  0.00           H  
HETATM 1428  H8  V00 B  77      11.677  56.987  64.693  1.00  0.00           H  
HETATM 1429  H9  V00 B  77      10.242  56.134  65.284  1.00  0.00           H  
HETATM 1430  H10 V00 B  77      11.683  56.264  66.310  1.00  0.00           H  
HETATM 1431  C1  V00 B  78      78.914  52.128  40.724  1.00  0.00           C  
HETATM 1432  C2  V00 B  78      78.277  53.151  39.793  1.00  0.00           C  
HETATM 1433  O1  V00 B  78      77.140  53.678  40.457  1.00  0.00           O  
HETATM 1434  C3  V00 B  78      76.530  54.803  39.862  1.00  0.00           C  
HETATM 1435  C4  V00 B  78      75.731  54.443  38.607  1.00  0.00           C  
HETATM 1436  H1  V00 B  78      79.205  52.607  41.658  1.00  0.00           H  
HETATM 1437  H2  V00 B  78      79.794  51.692  40.254  1.00  0.00           H  
HETATM 1438  H3  V00 B  78      78.199  51.336  40.948  1.00  0.00           H  
HETATM 1439  H4  V00 B  78      77.989  52.669  38.844  1.00  0.00           H  
HETATM 1440  H5  V00 B  78      78.993  53.958  39.564  1.00  0.00           H  
HETATM 1441  H6  V00 B  78      75.854  55.212  40.621  1.00  0.00           H  
HETATM 1442  H7  V00 B  78      77.285  55.571  39.620  1.00  0.00           H  
HETATM 1443  H8  V00 B  78      76.392  54.111  37.807  1.00  0.00           H  
HETATM 1444  H9  V00 B  78      75.176  55.316  38.263  1.00  0.00           H  
HETATM 1445  H10 V00 B  78      75.028  53.643  38.835  1.00  0.00           H  
HETATM 1446  C1  V00 B  79      39.439   6.898  84.293  1.00  0.00           C  
HETATM 1447  C2  V00 B  79      39.695   5.403  84.143  1.00  0.00           C  
HETATM 1448  O1  V00 B  79      40.592   5.022  85.174  1.00  0.00           O  
HETATM 1449  C3  V00 B  79      40.789   3.636  85.354  1.00  0.00           C  
HETATM 1450  C4  V00 B  79      41.660   3.020  84.257  1.00  0.00           C  
HETATM 1451  H1  V00 B  79      39.006   7.103  85.271  1.00  0.00           H  
HETATM 1452  H2  V00 B  79      38.754   7.239  83.518  1.00  0.00           H  
HETATM 1453  H3  V00 B  79      40.378   7.444  84.207  1.00  0.00           H  
HETATM 1454  H4  V00 B  79      40.126   5.193  83.150  1.00  0.00           H  
HETATM 1455  H5  V00 B  79      38.750   4.843  84.233  1.00  0.00           H  
HETATM 1456  H6  V00 B  79      41.291   3.530  86.323  1.00  0.00           H  
HETATM 1457  H7  V00 B  79      39.820   3.110  85.406  1.00  0.00           H  
HETATM 1458  H8  V00 B  79      41.147   3.038  83.296  1.00  0.00           H  
HETATM 1459  H9  V00 B  79      41.890   1.985  84.510  1.00  0.00           H  
HETATM 1460  H10 V00 B  79      42.591   3.578  84.167  1.00  0.00           H  
HETATM 1461  C1  V00 B  80      45.874  84.445  45.702  1.00  0.00           C  
HETATM 1462  C2  V00 B  80      45.336  83.240  46.463  1.00  0.00           C  
HETATM 1463  O1  V00 B  80      45.530  83.492  47.845  1.00  0.00           O  
HETATM 1464  C3  V00 B  80      44.900  82.600  48.741  1.00  0.00           C  
HETATM 1465  C4  V00 B  80      45.603  81.242  48.806  1.00  0.00           C  
HETATM 1466  H1  V00 B  80      45.339  85.345  46.005  1.00  0.00           H  
HETATM 1467  H2  V00 B  80      45.749  84.297  44.631  1.00  0.00           H  
HETATM 1468  H3  V00 B  80      46.933  84.580  45.924  1.00  0.00           H  
HETATM 1469  H4  V00 B  80      45.872  82.329  46.151  1.00  0.00           H  
HETATM 1470  H5  V00 B  80      44.264  83.100  46.247  1.00  0.00           H  
HETATM 1471  H6  V00 B  80      44.945  83.083  49.724  1.00  0.00           H  
HETATM 1472  H7  V00 B  80      43.840  82.462  48.469  1.00  0.00           H  
HETATM 1473  H8  V00 B  80      45.501  80.705  47.864  1.00  0.00           H  
HETATM 1474  H9  V00 B  80      45.162  80.640  49.601  1.00  0.00           H  
HETATM 1475  H10 V00 B  80      46.662  81.384  49.015  1.00  0.00           H  
HETATM 1476  C1  V00 B  81      68.971  64.860  75.836  1.00  0.00           C  
HETATM 1477  C2  V00 B  81      70.196  65.189  74.993  1.00  0.00           C  
HETATM 1478  O1  V00 B  81      71.163  64.182  75.241  1.00  0.00           O  
HETATM 1479  C3  V00 B  81      72.292  64.171  74.392  1.00  0.00           C  
HETATM 1480  C4  V00 B  81      73.272  65.305  74.706  1.00  0.00           C  
HETATM 1481  H1  V00 B  81      68.582  63.880  75.559  1.00  0.00           H  
HETATM 1482  H2  V00 B  81      68.198  65.610  75.680  1.00  0.00           H  
HETATM 1483  H3  V00 B  81      69.243  64.840  76.891  1.00  0.00           H  
HETATM 1484  H4  V00 B  81      70.585  66.183  75.266  1.00  0.00           H  
HETATM 1485  H5  V00 B  81      69.929  65.207  73.922  1.00  0.00           H  
HETATM 1486  H6  V00 B  81      72.783  63.206  74.561  1.00  0.00           H  
HETATM 1487  H7  V00 B  81      71.982  64.224  73.335  1.00  0.00           H  
HETATM 1488  H8  V00 B  81      72.835  66.273  74.468  1.00  0.00           H  
HETATM 1489  H9  V00 B  81      74.180  65.176  74.117  1.00  0.00           H  
HETATM 1490  H10 V00 B  81      73.530  65.287  75.764  1.00  0.00           H  
HETATM 1491  C1  V00 B  82      67.106  17.017  48.289  1.00  0.00           C  
HETATM 1492  C2  V00 B  82      66.735  15.852  47.379  1.00  0.00           C  
HETATM 1493  O1  V00 B  82      67.857  14.986  47.323  1.00  0.00           O  
HETATM 1494  C3  V00 B  82      67.650  13.730  46.712  1.00  0.00           C  
HETATM 1495  C4  V00 B  82      67.548  13.829  45.188  1.00  0.00           C  
HETATM 1496  H1  V00 B  82      67.352  16.647  49.283  1.00  0.00           H  
HETATM 1497  H2  V00 B  82      66.272  17.714  48.361  1.00  0.00           H  
HETATM 1498  H3  V00 B  82      67.974  17.538  47.887  1.00  0.00           H  
HETATM 1499  H4  V00 B  82      66.478  16.226  46.375  1.00  0.00           H  
HETATM 1500  H5  V00 B  82      65.859  15.317  47.782  1.00  0.00           H  
HETATM 1501  H6  V00 B  82      68.521  13.121  46.982  1.00  0.00           H  
HETATM 1502  H7  V00 B  82      66.747  13.245  47.119  1.00  0.00           H  
HETATM 1503  H8  V00 B  82      66.644  14.360  44.893  1.00  0.00           H  
HETATM 1504  H9  V00 B  82      67.522  12.828  44.757  1.00  0.00           H  
HETATM 1505  H10 V00 B  82      68.412  14.362  44.794  1.00  0.00           H  
HETATM 1506  C1  V00 B  83      77.636  84.890  40.909  1.00  0.00           C  
HETATM 1507  C2  V00 B  83      78.820  85.657  40.333  1.00  0.00           C  
HETATM 1508  O1  V00 B  83      79.656  84.716  39.679  1.00  0.00           O  
HETATM 1509  C3  V00 B  83      80.696  85.245  38.885  1.00  0.00           C  
HETATM 1510  C4  V00 B  83      81.847  85.807  39.724  1.00  0.00           C  
HETATM 1511  H1  V00 B  83      77.094  84.390  40.107  1.00  0.00           H  
HETATM 1512  H2  V00 B  83      76.964  85.573  41.425  1.00  0.00           H  
HETATM 1513  H3  V00 B  83      77.991  84.137  41.612  1.00  0.00           H  
HETATM 1514  H4  V00 B  83      79.365  86.171  41.141  1.00  0.00           H  
HETATM 1515  H5  V00 B  83      78.469  86.419  39.617  1.00  0.00           H  
HETATM 1516  H6  V00 B  83      81.061  84.410  38.275  1.00  0.00           H  
HETATM 1517  H7  V00 B  83      80.309  86.026  38.208  1.00  0.00           H  
HETATM 1518  H8  V00 B  83      81.530  86.690  40.277  1.00  0.00           H  
HETATM 1519  H9  V00 B  83      82.676  86.081  39.072  1.00  0.00           H  
HETATM 1520  H10 V00 B  83      82.188  85.053  40.433  1.00  0.00           H  
HETATM 1521  C1  V00 B  84      68.493  36.438  10.708  1.00  0.00           C  
HETATM 1522  C2  V00 B  84      67.311  36.615   9.765  1.00  0.00           C  
HETATM 1523  O1  V00 B  84      66.881  35.320   9.377  1.00  0.00           O  
HETATM 1524  C3  V00 B  84      65.656  35.247   8.679  1.00  0.00           C  
HETATM 1525  C4  V00 B  84      65.777  35.730   7.231  1.00  0.00           C  
HETATM 1526  H1  V00 B  84      68.189  35.860  11.580  1.00  0.00           H  
HETATM 1527  H2  V00 B  84      68.861  37.410  11.033  1.00  0.00           H  
HETATM 1528  H3  V00 B  84      69.295  35.904  10.199  1.00  0.00           H  
HETATM 1529  H4  V00 B  84      67.615  37.207   8.886  1.00  0.00           H  
HETATM 1530  H5  V00 B  84      66.493  37.152  10.274  1.00  0.00           H  
HETATM 1531  H6  V00 B  84      65.369  34.189   8.690  1.00  0.00           H  
HETATM 1532  H7  V00 B  84      64.876  35.824   9.204  1.00  0.00           H  
HETATM 1533  H8  V00 B  84      65.980  36.799   7.193  1.00  0.00           H  
HETATM 1534  H9  V00 B  84      64.845  35.532   6.701  1.00  0.00           H  
HETATM 1535  H10 V00 B  84      66.588  35.201   6.733  1.00  0.00           H  
HETATM 1536  C1  V00 B  85      10.853   7.995  15.937  1.00  0.00           C  
HETATM 1537  C2  V00 B  85      10.454   6.537  16.128  1.00  0.00           C  
HETATM 1538  O1  V00 B  85       9.536   6.211  15.097  1.00  0.00           O  
HETATM 1539  C3  V00 B  85       9.209   4.845  14.955  1.00  0.00           C  
HETATM 1540  C4  V00 B  85       8.272   4.348  16.059  1.00  0.00           C  
HETATM 1541  H1  V00 B  85      11.314   8.128  14.959  1.00  0.00           H  
HETATM 1542  H2  V00 B  85      11.559   8.293  16.711  1.00  0.00           H  
HETATM 1543  H3  V00 B  85       9.969   8.630  15.995  1.00  0.00           H  
HETATM 1544  H4  V00 B  85       9.995   6.399  17.120  1.00  0.00           H  
HETATM 1545  H5  V00 B  85      11.343   5.887  16.067  1.00  0.00           H  
HETATM 1546  H6  V00 B  85       8.709   4.757  13.984  1.00  0.00           H  
HETATM 1547  H7  V00 B  85      10.124   4.228  14.932  1.00  0.00           H  
HETATM 1548  H8  V00 B  85       8.776   4.347  17.025  1.00  0.00           H  
HETATM 1549  H9  V00 B  85       7.948   3.332  15.833  1.00  0.00           H  
HETATM 1550  H10 V00 B  85       7.398   4.995  16.120  1.00  0.00           H  
HETATM 1551  C1  V00 B  86      19.094  90.219  13.993  1.00  0.00           C  
HETATM 1552  C2  V00 B  86      19.221  90.867  15.366  1.00  0.00           C  
HETATM 1553  O1  V00 B  86      18.211  90.311  16.192  1.00  0.00           O  
HETATM 1554  C3  V00 B  86      18.290  90.609  17.569  1.00  0.00           C  
HETATM 1555  C4  V00 B  86      17.870  92.047  17.884  1.00  0.00           C  
HETATM 1556  H1  V00 B  86      19.221  89.141  14.079  1.00  0.00           H  
HETATM 1557  H2  V00 B  86      19.851  90.618  13.320  1.00  0.00           H  
HETATM 1558  H3  V00 B  86      18.106  90.421  13.580  1.00  0.00           H  
HETATM 1559  H4  V00 B  86      19.101  91.959  15.280  1.00  0.00           H  
HETATM 1560  H5  V00 B  86      20.218  90.664  15.793  1.00  0.00           H  
HETATM 1561  H6  V00 B  86      17.606  89.911  18.065  1.00  0.00           H  
HETATM 1562  H7  V00 B  86      19.311  90.424  17.948  1.00  0.00           H  
HETATM 1563  H8  V00 B  86      18.582  92.760  17.470  1.00  0.00           H  
HETATM 1564  H9  V00 B  86      17.823  92.186  18.964  1.00  0.00           H  
HETATM 1565  H10 V00 B  86      16.888  92.246  17.457  1.00  0.00           H  
HETATM 1566  C1  V00 B  87      52.381  77.494  48.428  1.00  0.00           C  
HETATM 1567  C2  V00 B  87      51.932  76.385  47.485  1.00  0.00           C  
HETATM 1568  O1  V00 B  87      52.082  75.155  48.176  1.00  0.00           O  
HETATM 1569  C3  V00 B  87      51.514  74.017  47.563  1.00  0.00           C  
HETATM 1570  C4  V00 B  87      52.326  73.533  46.359  1.00  0.00           C  
HETATM 1571  H1  V00 B  87      51.768  77.484  49.329  1.00  0.00           H  
HETATM 1572  H2  V00 B  87      52.286  78.462  47.939  1.00  0.00           H  
HETATM 1573  H3  V00 B  87      53.421  77.337  48.714  1.00  0.00           H  
HETATM 1574  H4  V00 B  87      52.546  76.398  46.570  1.00  0.00           H  
HETATM 1575  H5  V00 B  87      50.879  76.533  47.194  1.00  0.00           H  
HETATM 1576  H6  V00 B  87      51.503  73.238  48.334  1.00  0.00           H  
HETATM 1577  H7  V00 B  87      50.473  74.220  47.259  1.00  0.00           H  
HETATM 1578  H8  V00 B  87      52.283  74.256  45.545  1.00  0.00           H  
HETATM 1579  H9  V00 B  87      51.924  72.584  46.004  1.00  0.00           H  
HETATM 1580  H10 V00 B  87      53.366  73.392  46.648  1.00  0.00           H  
HETATM 1581  C1  V00 B  88      95.434  40.686  69.358  1.00  0.00           C  
HETATM 1582  C2  V00 B  88      94.613  41.026  68.121  1.00  0.00           C  
HETATM 1583  O1  V00 B  88      93.699  39.961  67.914  1.00  0.00           O  
HETATM 1584  C3  V00 B  88      92.691  40.176  66.949  1.00  0.00           C  
HETATM 1585  C4  V00 B  88      93.226  40.104  65.516  1.00  0.00           C  
HETATM 1586  H1  V00 B  88      94.776  40.574  70.220  1.00  0.00           H  
HETATM 1587  H2  V00 B  88      96.155  41.478  69.557  1.00  0.00           H  
HETATM 1588  H3  V00 B  88      95.966  39.748  69.203  1.00  0.00           H  
HETATM 1589  H4  V00 B  88      95.277  41.148  67.250  1.00  0.00           H  
HETATM 1590  H5  V00 B  88      94.068  41.973  68.272  1.00  0.00           H  
HETATM 1591  H6  V00 B  88      91.954  39.380  67.105  1.00  0.00           H  
HETATM 1592  H7  V00 B  88      92.195  41.147  67.116  1.00  0.00           H  
HETATM 1593  H8  V00 B  88      93.899  40.935  65.310  1.00  0.00           H  
HETATM 1594  H9  V00 B  88      92.395  40.145  64.813  1.00  0.00           H  
HETATM 1595  H10 V00 B  88      93.768  39.170  65.372  1.00  0.00           H  
HETATM 1596  C1  V00 B  89      38.514  74.564  97.278  1.00  0.00           C  
HETATM 1597  C2  V00 B  89      37.199  74.334  98.011  1.00  0.00           C  
HETATM 1598  O1  V00 B  89      36.247  75.233  97.466  1.00  0.00           O  
HETATM 1599  C3  V00 B  89      34.903  75.033  97.849  1.00  0.00           C  
HETATM 1600  C4  V00 B  89      34.630  75.487  99.286  1.00  0.00           C  
HETATM 1601  H1  V00 B  89      38.382  74.380  96.212  1.00  0.00           H  
HETATM 1602  H2  V00 B  89      39.280  73.895  97.665  1.00  0.00           H  
HETATM 1603  H3  V00 B  89      38.838  75.596  97.414  1.00  0.00           H  
HETATM 1604  H4  V00 B  89      37.334  74.512  99.090  1.00  0.00           H  
HETATM 1605  H5  V00 B  89      36.863  73.292  97.874  1.00  0.00           H  
HETATM 1606  H6  V00 B  89      34.303  75.633  97.155  1.00  0.00           H  
HETATM 1607  H7  V00 B  89      34.619  73.974  97.728  1.00  0.00           H  
HETATM 1608  H8  V00 B  89      35.151  74.851 100.000  1.00  0.00           H  
HETATM 1609  H9  V00 B  89      33.560  75.435  99.488  1.00  0.00           H  
HETATM 1610  H10 V00 B  89      34.967  76.513  99.419  1.00  0.00           H  
HETATM 1611  C1  V00 B  90      42.053  93.951  14.526  1.00  0.00           C  
HETATM 1612  C2  V00 B  90      42.806  95.223  14.895  1.00  0.00           C  
HETATM 1613  O1  V00 B  90      43.579  95.599  13.767  1.00  0.00           O  
HETATM 1614  C3  V00 B  90      44.182  96.874  13.816  1.00  0.00           C  
HETATM 1615  C4  V00 B  90      45.388  96.917  14.759  1.00  0.00           C  
HETATM 1616  H1  V00 B  90      41.409  94.137  13.666  1.00  0.00           H  
HETATM 1617  H2  V00 B  90      41.444  93.620  15.366  1.00  0.00           H  
HETATM 1618  H3  V00 B  90      42.761  93.165  14.266  1.00  0.00           H  
HETATM 1619  H4  V00 B  90      43.451  95.038  15.769  1.00  0.00           H  
HETATM 1620  H5  V00 B  90      42.095  96.025  15.156  1.00  0.00           H  
HETATM 1621  H6  V00 B  90      44.510  97.089  12.792  1.00  0.00           H  
HETATM 1622  H7  V00 B  90      43.446  97.641  14.113  1.00  0.00           H  
HETATM 1623  H8  V00 B  90      45.076  96.789  15.794  1.00  0.00           H  
HETATM 1624  H9  V00 B  90      45.894  97.877  14.662  1.00  0.00           H  
HETATM 1625  H10 V00 B  90      46.085  96.121  14.502  1.00  0.00           H  
HETATM 1626  C1  V00 B  91      34.029  11.891  45.482  1.00  0.00           C  
HETATM 1627  C2  V00 B  91      32.574  12.121  45.097  1.00  0.00           C  
HETATM 1628  O1  V00 B  91      31.775  11.705  46.193  1.00  0.00           O  
HETATM 1629  C3  V00 B  91      30.405  12.039  46.134  1.00  0.00           C  
HETATM 1630  C4  V00 B  91      29.632  11.172  45.137  1.00  0.00           C  
HETATM 1631  H1  V00 B  91      34.273  12.467  46.373  1.00  0.00           H  
HETATM 1632  H2  V00 B  91      34.684  12.195  44.667  1.00  0.00           H  
HETATM 1633  H3  V00 B  91      34.192  10.834  45.696  1.00  0.00           H  
HETATM 1634  H4  V00 B  91      32.328  11.545  44.191  1.00  0.00           H  
HETATM 1635  H5  V00 B  91      32.400  13.189  44.882  1.00  0.00           H  
HETATM 1636  H6  V00 B  91      30.013  11.871  47.145  1.00  0.00           H  
HETATM 1637  H7  V00 B  91      30.276  13.106  45.885  1.00  0.00           H  
HETATM 1638  H8  V00 B  91      29.945  11.382  44.115  1.00  0.00           H  
HETATM 1639  H9  V00 B  91      28.565  11.377  45.224  1.00  0.00           H  
HETATM 1640  H10 V00 B  91      29.809  10.119  45.348  1.00  0.00           H  
HETATM 1641  C1  V00 B  92      88.793  72.416  37.733  1.00  0.00           C  
HETATM 1642  C2  V00 B  92      87.628  71.444  37.604  1.00  0.00           C  
HETATM 1643  O1  V00 B  92      86.835  71.576  38.772  1.00  0.00           O  
HETATM 1644  C3  V00 B  92      85.582  70.925  38.759  1.00  0.00           C  
HETATM 1645  C4  V00 B  92      85.708  69.407  38.916  1.00  0.00           C  
HETATM 1646  H1  V00 B  92      88.418  73.434  37.827  1.00  0.00           H  
HETATM 1647  H2  V00 B  92      89.435  72.349  36.856  1.00  0.00           H  
HETATM 1648  H3  V00 B  92      89.377  72.177  38.622  1.00  0.00           H  
HETATM 1649  H4  V00 B  92      88.007  70.414  37.501  1.00  0.00           H  
HETATM 1650  H5  V00 B  92      87.030  71.681  36.708  1.00  0.00           H  
HETATM 1651  H6  V00 B  92      85.023  71.336  39.607  1.00  0.00           H  
HETATM 1652  H7  V00 B  92      85.032  71.163  37.832  1.00  0.00           H  
HETATM 1653  H8  V00 B  92      86.187  68.964  38.045  1.00  0.00           H  
HETATM 1654  H9  V00 B  92      84.717  68.969  39.031  1.00  0.00           H  
HETATM 1655  H10 V00 B  92      86.302  69.176  39.799  1.00  0.00           H  
HETATM 1656  C1  V00 B  93       9.460  98.895  69.565  1.00  0.00           C  
HETATM 1657  C2  V00 B  93       8.293  97.989  69.935  1.00  0.00           C  
HETATM 1658  O1  V00 B  93       7.569  98.633  70.970  1.00  0.00           O  
HETATM 1659  C3  V00 B  93       6.320  98.069  71.309  1.00  0.00           C  
HETATM 1660  C4  V00 B  93       6.461  96.769  72.106  1.00  0.00           C  
HETATM 1661  H1  V00 B  93       9.087  99.861  69.226  1.00  0.00           H  
HETATM 1662  H2  V00 B  93      10.050  98.439  68.771  1.00  0.00           H  
HETATM 1663  H3  V00 B  93      10.095  99.054  70.436  1.00  0.00           H  
HETATM 1664  H4  V00 B  93       8.669  97.009  70.271  1.00  0.00           H  
HETATM 1665  H5  V00 B  93       7.643  97.826  69.059  1.00  0.00           H  
HETATM 1666  H6  V00 B  93       5.810  98.821  71.923  1.00  0.00           H  
HETATM 1667  H7  V00 B  93       5.716  97.892  70.403  1.00  0.00           H  
HETATM 1668  H8  V00 B  93       6.890  95.980  71.490  1.00  0.00           H  
HETATM 1669  H9  V00 B  93       5.480  96.446  72.453  1.00  0.00           H  
HETATM 1670  H10 V00 B  93       7.106  96.932  72.967  1.00  0.00           H  
HETATM 1671  C1  V00 B  94       6.393  37.135  90.240  1.00  0.00           C  
HETATM 1672  C2  V00 B  94       6.359  37.214  91.760  1.00  0.00           C  
HETATM 1673  O1  V00 B  94       7.701  37.171  92.217  1.00  0.00           O  
HETATM 1674  C3  V00 B  94       7.909  37.454  93.584  1.00  0.00           C  
HETATM 1675  C4  V00 B  94       7.477  36.302  94.495  1.00  0.00           C  
HETATM 1676  H1  V00 B  94       6.960  37.974  89.838  1.00  0.00           H  
HETATM 1677  H2  V00 B  94       5.380  37.162  89.841  1.00  0.00           H  
HETATM 1678  H3  V00 B  94       6.876  36.209  89.928  1.00  0.00           H  
HETATM 1679  H4  V00 B  94       5.779  36.370  92.168  1.00  0.00           H  
HETATM 1680  H5  V00 B  94       5.875  38.151  92.084  1.00  0.00           H  
HETATM 1681  H6  V00 B  94       8.987  37.623  93.693  1.00  0.00           H  
HETATM 1682  H7  V00 B  94       7.382  38.380  93.873  1.00  0.00           H  
HETATM 1683  H8  V00 B  94       6.396  36.169  94.467  1.00  0.00           H  
HETATM 1684  H9  V00 B  94       7.777  36.514  95.521  1.00  0.00           H  
HETATM 1685  H10 V00 B  94       7.952  35.377  94.170  1.00  0.00           H  
HETATM 1686  C1  V00 B  95      11.857  33.111  64.951  1.00  0.00           C  
HETATM 1687  C2  V00 B  95      12.145  34.402  64.196  1.00  0.00           C  
HETATM 1688  O1  V00 B  95      11.081  35.299  64.471  1.00  0.00           O  
HETATM 1689  C3  V00 B  95      11.260  36.634  64.048  1.00  0.00           C  
HETATM 1690  C4  V00 B  95      11.111  36.794  62.532  1.00  0.00           C  
HETATM 1691  H1  V00 B  95      11.795  33.313  66.020  1.00  0.00           H  
HETATM 1692  H2  V00 B  95      12.650  32.386  64.768  1.00  0.00           H  
HETATM 1693  H3  V00 B  95      10.907  32.693  64.621  1.00  0.00           H  
HETATM 1694  H4  V00 B  95      12.216  34.197  63.115  1.00  0.00           H  
HETATM 1695  H5  V00 B  95      13.104  34.833  64.527  1.00  0.00           H  
HETATM 1696  H6  V00 B  95      10.481  37.214  64.555  1.00  0.00           H  
HETATM 1697  H7  V00 B  95      12.244  37.015  64.372  1.00  0.00           H  
HETATM 1698  H8  V00 B  95      11.923  36.294  62.007  1.00  0.00           H  
HETATM 1699  H9  V00 B  95      11.127  37.852  62.273  1.00  0.00           H  
HETATM 1700  H10 V00 B  95      10.165  36.363  62.207  1.00  0.00           H  
HETATM 1701  C1  V00 B  96      63.125  75.221  92.861  1.00  0.00           C  
HETATM 1702  C2  V00 B  96      62.995  74.777  94.312  1.00  0.00           C  
HETATM 1703  O1  V00 B  96      64.256  74.270  94.715  1.00  0.00           O  
HETATM 1704  C3  V00 B  96      64.418  74.010  96.093  1.00  0.00           C  
HETATM 1705  C4  V00 B  96      63.677  72.748  96.543  1.00  0.00           C  
HETATM 1706  H1  V00 B  96      63.891  75.991  92.776  1.00  0.00           H  
HETATM 1707  H2  V00 B  96      62.176  75.617  92.504  1.00  0.00           H  
HETATM 1708  H3  V00 B  96      63.415  74.373  92.240  1.00  0.00           H  
HETATM 1709  H4  V00 B  96      62.215  74.004  94.401  1.00  0.00           H  
HETATM 1710  H5  V00 B  96      62.705  75.631  94.948  1.00  0.00           H  
HETATM 1711  H6  V00 B  96      65.495  73.876  96.247  1.00  0.00           H  
HETATM 1712  H7  V00 B  96      64.087  74.875  96.692  1.00  0.00           H  
HETATM 1713  H8  V00 B  96      62.598  72.887  96.477  1.00  0.00           H  
HETATM 1714  H9  V00 B  96      63.938  72.519  97.576  1.00  0.00           H  
HETATM 1715  H10 V00 B  96      63.961  71.908  95.910  1.00  0.00           H  
HETATM 1716  C1  V00 B  97      35.266   6.505  13.638  1.00  0.00           C  
HETATM 1717  C2  V00 B  97      35.591   7.019  15.034  1.00  0.00           C  
HETATM 1718  O1  V00 B  97      36.316   6.000  15.703  1.00  0.00           O  
HETATM 1719  C3  V00 B  97      36.908   6.354  16.934  1.00  0.00           C  
HETATM 1720  C4  V00 B  97      35.883   6.480  18.064  1.00  0.00           C  
HETATM 1721  H1  V00 B  97      36.187   6.277  13.103  1.00  0.00           H  
HETATM 1722  H2  V00 B  97      34.705   7.256  13.084  1.00  0.00           H  
HETATM 1723  H3  V00 B  97      34.672   5.594  13.709  1.00  0.00           H  
HETATM 1724  H4  V00 B  97      34.660   7.258  15.574  1.00  0.00           H  
HETATM 1725  H5  V00 B  97      36.196   7.939  14.971  1.00  0.00           H  
HETATM 1726  H6  V00 B  97      37.614   5.549  17.168  1.00  0.00           H  
HETATM 1727  H7  V00 B  97      37.475   7.296  16.835  1.00  0.00           H  
HETATM 1728  H8  V00 B  97      35.220   7.327  17.895  1.00  0.00           H  
HETATM 1729  H9  V00 B  97      36.400   6.624  19.013  1.00  0.00           H  
HETATM 1730  H10 V00 B  97      35.284   5.572  18.121  1.00  0.00           H  
HETATM 1731  C1  V00 B  98      40.470  70.515   2.191  1.00  0.00           C  
HETATM 1732  C2  V00 B  98      40.376  69.769   3.515  1.00  0.00           C  
HETATM 1733  O1  V00 B  98      39.379  68.771   3.369  1.00  0.00           O  
HETATM 1734  C3  V00 B  98      39.286  67.819   4.407  1.00  0.00           C  
HETATM 1735  C4  V00 B  98      38.642  68.392   5.672  1.00  0.00           C  
HETATM 1736  H1  V00 B  98      40.737  69.822   1.393  1.00  0.00           H  
HETATM 1737  H2  V00 B  98      41.225  71.297   2.255  1.00  0.00           H  
HETATM 1738  H3  V00 B  98      39.507  70.966   1.951  1.00  0.00           H  
HETATM 1739  H4  V00 B  98      40.114  70.470   4.324  1.00  0.00           H  
HETATM 1740  H5  V00 B  98      41.347  69.306   3.763  1.00  0.00           H  
HETATM 1741  H6  V00 B  98      38.662  67.008   4.014  1.00  0.00           H  
HETATM 1742  H7  V00 B  98      40.282  67.406   4.645  1.00  0.00           H  
HETATM 1743  H8  V00 B  98      39.285  69.143   6.130  1.00  0.00           H  
HETATM 1744  H9  V00 B  98      38.474  67.591   6.392  1.00  0.00           H  
HETATM 1745  H10 V00 B  98      37.687  68.852   5.424  1.00  0.00           H  
HETATM 1746  C1  V00 B  99      23.106  29.029  27.081  1.00  0.00           C  
HETATM 1747  C2  V00 B  99      22.909  30.396  27.723  1.00  0.00           C  
HETATM 1748  O1  V00 B  99      23.800  31.295  27.084  1.00  0.00           O  
HETATM 1749  C3  V00 B  99      23.624  32.666  27.373  1.00  0.00           C  
HETATM 1750  C4  V00 B  99      24.122  33.039  28.772  1.00  0.00           C  
HETATM 1751  H1  V00 B  99      22.891  29.085  26.015  1.00  0.00           H  
HETATM 1752  H2  V00 B  99      22.441  28.300  27.543  1.00  0.00           H  
HETATM 1753  H3  V00 B  99      24.138  28.704  27.212  1.00  0.00           H  
HETATM 1754  H4  V00 B  99      23.117  30.338  28.803  1.00  0.00           H  
HETATM 1755  H5  V00 B  99      21.867  30.733  27.592  1.00  0.00           H  
HETATM 1756  H6  V00 B  99      24.209  33.207  26.620  1.00  0.00           H  
HETATM 1757  H7  V00 B  99      22.564  32.953  27.262  1.00  0.00           H  
HETATM 1758  H8  V00 B  99      23.503  32.578  29.541  1.00  0.00           H  
HETATM 1759  H9  V00 B  99      24.086  34.121  28.897  1.00  0.00           H  
HETATM 1760  H10 V00 B  99      25.149  32.700  28.900  1.00  0.00           H  
HETATM 1761  C1  V00 B 100       8.937  32.306  69.675  1.00  0.00           C  
HETATM 1762  C2  V00 B 100       8.650  33.256  68.520  1.00  0.00           C  
HETATM 1763  O1  V00 B 100       8.136  34.455  69.075  1.00  0.00           O  
HETATM 1764  C3  V00 B 100       8.012  35.553  68.196  1.00  0.00           C  
HETATM 1765  C4  V00 B 100       6.834  35.400  67.230  1.00  0.00           C  
HETATM 1766  H1  V00 B 100       9.663  32.755  70.352  1.00  0.00           H  
HETATM 1767  H2  V00 B 100       9.333  31.365  69.296  1.00  0.00           H  
HETATM 1768  H3  V00 B 100       8.019  32.111  70.230  1.00  0.00           H  
HETATM 1769  H4  V00 B 100       7.921  32.800  67.829  1.00  0.00           H  
HETATM 1770  H5  V00 B 100       9.575  33.462  67.955  1.00  0.00           H  
HETATM 1771  H6  V00 B 100       7.851  36.429  68.833  1.00  0.00           H  
HETATM 1772  H7  V00 B 100       8.946  35.702  67.628  1.00  0.00           H  
HETATM 1773  H8  V00 B 100       7.008  34.584  66.530  1.00  0.00           H  
HETATM 1774  H9  V00 B 100       6.701  36.323  66.666  1.00  0.00           H  
HETATM 1775  H10 V00 B 100       5.923  35.192  67.790  1.00  0.00           H  
HETATM 1776  C1  V00 B 101      26.233  39.247  59.391  1.00  0.00           C  
HETATM 1777  C2  V00 B 101      27.312  39.353  58.320  1.00  0.00           C  
HETATM 1778  O1  V00 B 101      28.547  39.017  58.930  1.00  0.00           O  
HETATM 1779  C3  V00 B 101      29.647  38.836  58.064  1.00  0.00           C  
HETATM 1780  C4  V00 B 101      30.185  40.159  57.513  1.00  0.00           C  
HETATM 1781  H1  V00 B 101      26.201  38.232  59.786  1.00  0.00           H  
HETATM 1782  H2  V00 B 101      25.261  39.499  58.968  1.00  0.00           H  
HETATM 1783  H3  V00 B 101      26.456  39.932  60.209  1.00  0.00           H  
HETATM 1784  H4  V00 B 101      27.340  40.377  57.914  1.00  0.00           H  
HETATM 1785  H5  V00 B 101      27.095  38.660  57.490  1.00  0.00           H  
HETATM 1786  H6  V00 B 101      30.423  38.347  58.665  1.00  0.00           H  
HETATM 1787  H7  V00 B 101      29.377  38.164  57.231  1.00  0.00           H  
HETATM 1788  H8  V00 B 101      29.462  40.625  56.845  1.00  0.00           H  
HETATM 1789  H9  V00 B 101      31.106  39.978  56.960  1.00  0.00           H  
HETATM 1790  H10 V00 B 101      30.393  40.843  58.335  1.00  0.00           H  
HETATM 1791  C1  V00 B 102      81.166  25.111  71.376  1.00  0.00           C  
HETATM 1792  C2  V00 B 102      79.873  24.925  72.160  1.00  0.00           C  
HETATM 1793  O1  V00 B 102      78.799  25.076  71.246  1.00  0.00           O  
HETATM 1794  C3  V00 B 102      77.516  24.722  71.720  1.00  0.00           C  
HETATM 1795  C4  V00 B 102      76.943  25.758  72.690  1.00  0.00           C  
HETATM 1796  H1  V00 B 102      81.230  24.365  70.584  1.00  0.00           H  
HETATM 1797  H2  V00 B 102      82.023  25.007  72.039  1.00  0.00           H  
HETATM 1798  H3  V00 B 102      81.183  26.102  70.921  1.00  0.00           H  
HETATM 1799  H4  V00 B 102      79.811  25.674  72.965  1.00  0.00           H  
HETATM 1800  H5  V00 B 102      79.846  23.923  72.620  1.00  0.00           H  
HETATM 1801  H6  V00 B 102      76.877  24.659  70.832  1.00  0.00           H  
HETATM 1802  H7  V00 B 102      77.541  23.729  72.201  1.00  0.00           H  
HETATM 1803  H8  V00 B 102      77.514  25.780  73.617  1.00  0.00           H  
HETATM 1804  H9  V00 B 102      75.909  25.508  72.923  1.00  0.00           H  
HETATM 1805  H10 V00 B 102      76.976  26.747  72.235  1.00  0.00           H  
HETATM 1806  C1  V00 B 103       2.127  55.417  44.426  1.00  0.00           C  
HETATM 1807  C2  V00 B 103       2.417  55.228  45.909  1.00  0.00           C  
HETATM 1808  O1  V00 B 103       3.823  55.310  46.079  1.00  0.00           O  
HETATM 1809  C3  V00 B 103       4.292  55.383  47.408  1.00  0.00           C  
HETATM 1810  C4  V00 B 103       4.201  54.040  48.137  1.00  0.00           C  
HETATM 1811  H1  V00 B 103       2.495  56.388  44.097  1.00  0.00           H  
HETATM 1812  H2  V00 B 103       1.055  55.359  44.244  1.00  0.00           H  
HETATM 1813  H3  V00 B 103       2.630  54.641  43.849  1.00  0.00           H  
HETATM 1814  H4  V00 B 103       2.038  54.249  46.245  1.00  0.00           H  
HETATM 1815  H5  V00 B 103       1.915  56.011  46.500  1.00  0.00           H  
HETATM 1816  H6  V00 B 103       5.342  55.691  47.338  1.00  0.00           H  
HETATM 1817  H7  V00 B 103       3.741  56.155  47.972  1.00  0.00           H  
HETATM 1818  H8  V00 B 103       3.162  53.752  48.293  1.00  0.00           H  
HETATM 1819  H9  V00 B 103       4.692  54.116  49.107  1.00  0.00           H  
HETATM 1820  H10 V00 B 103       4.694  53.267  47.549  1.00  0.00           H  
HETATM 1821  C1  V00 B 104      45.633  49.117  19.986  1.00  0.00           C  
HETATM 1822  C2  V00 B 104      46.849  49.873  19.465  1.00  0.00           C  
HETATM 1823  O1  V00 B 104      47.941  49.551  20.310  1.00  0.00           O  
HETATM 1824  C3  V00 B 104      49.217  49.969  19.875  1.00  0.00           C  
HETATM 1825  C4  V00 B 104      49.428  51.476  20.040  1.00  0.00           C  
HETATM 1826  H1  V00 B 104      45.826  48.045  19.968  1.00  0.00           H  
HETATM 1827  H2  V00 B 104      44.764  49.336  19.367  1.00  0.00           H  
HETATM 1828  H3  V00 B 104      45.425  49.416  21.013  1.00  0.00           H  
HETATM 1829  H4  V00 B 104      46.651  50.957  19.475  1.00  0.00           H  
HETATM 1830  H5  V00 B 104      47.068  49.573  18.426  1.00  0.00           H  
HETATM 1831  H6  V00 B 104      49.938  49.428  20.499  1.00  0.00           H  
HETATM 1832  H7  V00 B 104      49.382  49.679  18.823  1.00  0.00           H  
HETATM 1833  H8  V00 B 104      48.780  52.036  19.367  1.00  0.00           H  
HETATM 1834  H9  V00 B 104      50.465  51.727  19.815  1.00  0.00           H  
HETATM 1835  H10 V00 B 104      49.206  51.770  21.065  1.00  0.00           H  
HETATM 1836  C1  V00 B 105      82.694  90.618  84.999  1.00  0.00           C  
HETATM 1837  C2  V00 B 105      82.168  89.224  84.681  1.00  0.00           C  
HETATM 1838  O1  V00 B 105      80.997  89.382  83.898  1.00  0.00           O  
HETATM 1839  C3  V00 B 105      80.473  88.212  83.307  1.00  0.00           C  
HETATM 1840  C4  V00 B 105      79.771  87.306  84.321  1.00  0.00           C  
HETATM 1841  H1  V00 B 105      82.921  91.149  84.075  1.00  0.00           H  
HETATM 1842  H2  V00 B 105      83.596  90.548  85.605  1.00  0.00           H  
HETATM 1843  H3  V00 B 105      81.938  91.181  85.547  1.00  0.00           H  
HETATM 1844  H4  V00 B 105      81.946  88.683  85.615  1.00  0.00           H  
HETATM 1845  H5  V00 B 105      82.926  88.648  84.123  1.00  0.00           H  
HETATM 1846  H6  V00 B 105      79.749  88.554  82.559  1.00  0.00           H  
HETATM 1847  H7  V00 B 105      81.269  87.650  82.788  1.00  0.00           H  
HETATM 1848  H8  V00 B 105      80.486  86.886  85.028  1.00  0.00           H  
HETATM 1849  H9  V00 B 105      79.275  86.488  83.799  1.00  0.00           H  
HETATM 1850  H10 V00 B 105      79.027  87.878  84.874  1.00  0.00           H  
HETATM 1851  C1  V00 B 106      21.834  21.143  33.648  1.00  0.00           C  
HETATM 1852  C2  V00 B 106      22.997  22.089  33.376  1.00  0.00           C  
HETATM 1853  O1  V00 B 106      23.026  23.037  34.432  1.00  0.00           O  
HETATM 1854  C3  V00 B 106      24.162  23.872  34.494  1.00  0.00           C  
HETATM 1855  C4  V00 B 106      24.154  24.956  33.413  1.00  0.00           C  
HETATM 1856  H1  V00 B 106      21.979  20.643  34.605  1.00  0.00           H  
HETATM 1857  H2  V00 B 106      21.769  20.395  32.859  1.00  0.00           H  
HETATM 1858  H3  V00 B 106      20.901  21.705  33.686  1.00  0.00           H  
HETATM 1859  H4  V00 B 106      22.856  22.589  32.404  1.00  0.00           H  
HETATM 1860  H5  V00 B 106      23.946  21.528  33.340  1.00  0.00           H  
HETATM 1861  H6  V00 B 106      24.132  24.343  35.484  1.00  0.00           H  
HETATM 1862  H7  V00 B 106      25.087  23.275  34.421  1.00  0.00           H  
HETATM 1863  H8  V00 B 106      24.266  24.518  32.422  1.00  0.00           H  
HETATM 1864  H9  V00 B 106      24.977  25.650  33.584  1.00  0.00           H  
HETATM 1865  H10 V00 B 106      23.214  25.505  33.448  1.00  0.00           H  
HETATM 1866  C1  V00 B 107      60.240  93.573  35.635  1.00  0.00           C  
HETATM 1867  C2  V00 B 107      61.502  92.721  35.592  1.00  0.00           C  
HETATM 1868  O1  V00 B 107      61.709  92.207  36.897  1.00  0.00           O  
HETATM 1869  C3  V00 B 107      62.701  91.211  37.030  1.00  0.00           C  
HETATM 1870  C4  V00 B 107      64.120  91.780  36.941  1.00  0.00           C  
HETATM 1871  H1  V00 B 107      59.391  92.964  35.944  1.00  0.00           H  
HETATM 1872  H2  V00 B 107      60.039  93.994  34.650  1.00  0.00           H  
HETATM 1873  H3  V00 B 107      60.365  94.384  36.352  1.00  0.00           H  
HETATM 1874  H4  V00 B 107      62.359  93.335  35.271  1.00  0.00           H  
HETATM 1875  H5  V00 B 107      61.381  91.895  34.871  1.00  0.00           H  
HETATM 1876  H6  V00 B 107      62.547  90.767  38.020  1.00  0.00           H  
HETATM 1877  H7  V00 B 107      62.563  90.423  36.270  1.00  0.00           H  
HETATM 1878  H8  V00 B 107      64.326  92.154  35.939  1.00  0.00           H  
HETATM 1879  H9  V00 B 107      64.842  91.000  37.178  1.00  0.00           H  
HETATM 1880  H10 V00 B 107      64.234  92.598  37.650  1.00  0.00           H  
HETATM 1881  C1  V00 B 108      59.175  12.031  74.450  1.00  0.00           C  
HETATM 1882  C2  V00 B 108      58.040  12.609  73.616  1.00  0.00           C  
HETATM 1883  O1  V00 B 108      58.545  13.755  72.950  1.00  0.00           O  
HETATM 1884  C3  V00 B 108      57.721  14.316  71.951  1.00  0.00           C  
HETATM 1885  C4  V00 B 108      56.529  15.080  72.534  1.00  0.00           C  
HETATM 1886  H1  V00 B 108      60.009  11.759  73.804  1.00  0.00           H  
HETATM 1887  H2  V00 B 108      58.833  11.146  74.985  1.00  0.00           H  
HETATM 1888  H3  V00 B 108      59.520  12.773  75.170  1.00  0.00           H  
HETATM 1889  H4  V00 B 108      57.192  12.876  74.268  1.00  0.00           H  
HETATM 1890  H5  V00 B 108      57.687  11.865  72.882  1.00  0.00           H  
HETATM 1891  H6  V00 B 108      58.361  15.007  71.390  1.00  0.00           H  
HETATM 1892  H7  V00 B 108      57.364  13.534  71.259  1.00  0.00           H  
HETATM 1893  H8  V00 B 108      55.835  14.401  73.026  1.00  0.00           H  
HETATM 1894  H9  V00 B 108      56.002  15.600  71.734  1.00  0.00           H  
HETATM 1895  H10 V00 B 108      56.880  15.810  73.261  1.00  0.00           H  
HETATM 1896  C1  V00 B 109      85.514  71.570   1.020  1.00  0.00           C  
HETATM 1897  C2  V00 B 109      85.888  72.326   2.289  1.00  0.00           C  
HETATM 1898  O1  V00 B 109      87.156  71.847   2.708  1.00  0.00           O  
HETATM 1899  C3  V00 B 109      87.791  72.570   3.741  1.00  0.00           C  
HETATM 1900  C4  V00 B 109      87.153  72.320   5.110  1.00  0.00           C  
HETATM 1901  H1  V00 B 109      86.263  71.747   0.249  1.00  0.00           H  
HETATM 1902  H2  V00 B 109      84.542  71.904   0.660  1.00  0.00           H  
HETATM 1903  H3  V00 B 109      85.472  70.501   1.226  1.00  0.00           H  
HETATM 1904  H4  V00 B 109      85.127  72.155   3.067  1.00  0.00           H  
HETATM 1905  H5  V00 B 109      85.937  73.409   2.088  1.00  0.00           H  
HETATM 1906  H6  V00 B 109      88.831  72.223   3.752  1.00  0.00           H  
HETATM 1907  H7  V00 B 109      87.788  73.650   3.516  1.00  0.00           H  
HETATM 1908  H8  V00 B 109      86.145  72.732   5.150  1.00  0.00           H  
HETATM 1909  H9  V00 B 109      87.755  72.793   5.885  1.00  0.00           H  
HETATM 1910  H10 V00 B 109      87.102  71.249   5.303  1.00  0.00           H  
HETATM 1911  C1  V00 B 110      54.513  61.671  76.180  1.00  0.00           C  
HETATM 1912  C2  V00 B 110      53.610  60.568  75.643  1.00  0.00           C  
HETATM 1913  O1  V00 B 110      53.585  59.532  76.611  1.00  0.00           O  
HETATM 1914  C3  V00 B 110      52.632  58.510  76.414  1.00  0.00           C  
HETATM 1915  C4  V00 B 110      53.020  57.555  75.283  1.00  0.00           C  
HETATM 1916  H1  V00 B 110      54.123  62.042  77.127  1.00  0.00           H  
HETATM 1917  H2  V00 B 110      54.566  62.491  75.466  1.00  0.00           H  
HETATM 1918  H3  V00 B 110      55.516  61.278  76.348  1.00  0.00           H  
HETATM 1919  H4  V00 B 110      53.999  60.197  74.681  1.00  0.00           H  
HETATM 1920  H5  V00 B 110      52.591  60.957  75.474  1.00  0.00           H  
HETATM 1921  H6  V00 B 110      52.586  57.958  77.360  1.00  0.00           H  
HETATM 1922  H7  V00 B 110      51.636  58.942  76.216  1.00  0.00           H  
HETATM 1923  H8  V00 B 110      52.992  58.061  74.319  1.00  0.00           H  
HETATM 1924  H9  V00 B 110      52.325  56.716  75.257  1.00  0.00           H  
HETATM 1925  H10 V00 B 110      54.028  57.176  75.450  1.00  0.00           H  
HETATM 1926  C1  V00 B 111      38.518  12.443  54.252  1.00  0.00           C  
HETATM 1927  C2  V00 B 111      40.039  12.360  54.298  1.00  0.00           C  
HETATM 1928  O1  V00 B 111      40.502  12.339  52.958  1.00  0.00           O  
HETATM 1929  C3  V00 B 111      41.894  12.489  52.771  1.00  0.00           C  
HETATM 1930  C4  V00 B 111      42.674  11.226  53.147  1.00  0.00           C  
HETATM 1931  H1  V00 B 111      38.212  13.348  53.728  1.00  0.00           H  
HETATM 1932  H2  V00 B 111      38.114  12.459  55.263  1.00  0.00           H  
HETATM 1933  H3  V00 B 111      38.117  11.581  53.719  1.00  0.00           H  
HETATM 1934  H4  V00 B 111      40.350  11.449  54.835  1.00  0.00           H  
HETATM 1935  H5  V00 B 111      40.453  13.232  54.832  1.00  0.00           H  
HETATM 1936  H6  V00 B 111      42.031  12.700  51.705  1.00  0.00           H  
HETATM 1937  H7  V00 B 111      42.272  13.350  53.348  1.00  0.00           H  
HETATM 1938  H8  V00 B 111      42.622  11.041  54.219  1.00  0.00           H  
HETATM 1939  H9  V00 B 111      43.720  11.345  52.863  1.00  0.00           H  
HETATM 1940  H10 V00 B 111      42.260  10.367  52.622  1.00  0.00           H  
HETATM 1941  C1  V00 B 112      68.133  17.916  10.312  1.00  0.00           C  
HETATM 1942  C2  V00 B 112      68.649  16.571  10.808  1.00  0.00           C  
HETATM 1943  O1  V00 B 112      68.273  15.595   9.851  1.00  0.00           O  
HETATM 1944  C3  V00 B 112      68.844  14.312  10.004  1.00  0.00           C  
HETATM 1945  C4  V00 B 112      68.225  13.530  11.165  1.00  0.00           C  
HETATM 1946  H1  V00 B 112      68.570  18.145   9.340  1.00  0.00           H  
HETATM 1947  H2  V00 B 112      68.396  18.701  11.019  1.00  0.00           H  
HETATM 1948  H3  V00 B 112      67.049  17.879  10.204  1.00  0.00           H  
HETATM 1949  H4  V00 B 112      68.213  16.342  11.794  1.00  0.00           H  
HETATM 1950  H5  V00 B 112      69.746  16.599  10.915  1.00  0.00           H  
HETATM 1951  H6  V00 B 112      68.650  13.785   9.063  1.00  0.00           H  
HETATM 1952  H7  V00 B 112      69.936  14.388  10.141  1.00  0.00           H  
HETATM 1953  H8  V00 B 112      68.474  13.990  12.121  1.00  0.00           H  
HETATM 1954  H9  V00 B 112      68.603  12.508  11.160  1.00  0.00           H  
HETATM 1955  H10 V00 B 112      67.141  13.509  11.059  1.00  0.00           H  
HETATM 1956  C1  V00 B 113      47.030  41.800  90.130  1.00  0.00           C  
HETATM 1957  C2  V00 B 113      45.967  42.885  90.025  1.00  0.00           C  
HETATM 1958  O1  V00 B 113      45.168  42.810  91.195  1.00  0.00           O  
HETATM 1959  C3  V00 B 113      44.260  43.871  91.405  1.00  0.00           C  
HETATM 1960  C4  V00 B 113      43.047  43.798  90.474  1.00  0.00           C  
HETATM 1961  H1  V00 B 113      47.639  41.962  91.019  1.00  0.00           H  
HETATM 1962  H2  V00 B 113      47.669  41.816  89.249  1.00  0.00           H  
HETATM 1963  H3  V00 B 113      46.554  40.822  90.209  1.00  0.00           H  
HETATM 1964  H4  V00 B 113      45.355  42.726  89.122  1.00  0.00           H  
HETATM 1965  H5  V00 B 113      46.440  43.878  89.948  1.00  0.00           H  
HETATM 1966  H6  V00 B 113      43.929  43.778  92.446  1.00  0.00           H  
HETATM 1967  H7  V00 B 113      44.767  44.844  91.287  1.00  0.00           H  
HETATM 1968  H8  V00 B 113      43.340  43.970  89.439  1.00  0.00           H  
HETATM 1969  H9  V00 B 113      42.319  44.555  90.762  1.00  0.00           H  
HETATM 1970  H10 V00 B 113      42.585  42.814  90.548  1.00  0.00           H  
HETATM 1971  C1  V00 B 114      32.343  51.459  21.581  1.00  0.00           C  
HETATM 1972  C2  V00 B 114      32.479  52.817  20.904  1.00  0.00           C  
HETATM 1973  O1  V00 B 114      31.169  53.306  20.669  1.00  0.00           O  
HETATM 1974  C3  V00 B 114      31.065  54.650  20.251  1.00  0.00           C  
HETATM 1975  C4  V00 B 114      31.488  54.845  18.793  1.00  0.00           C  
HETATM 1976  H1  V00 B 114      31.801  51.565  22.520  1.00  0.00           H  
HETATM 1977  H2  V00 B 114      33.328  51.040  21.780  1.00  0.00           H  
HETATM 1978  H3  V00 B 114      31.789  50.778  20.935  1.00  0.00           H  
HETATM 1979  H4  V00 B 114      33.035  52.712  19.958  1.00  0.00           H  
HETATM 1980  H5  V00 B 114      33.036  53.513  21.554  1.00  0.00           H  
HETATM 1981  H6  V00 B 114      30.008  54.917  20.365  1.00  0.00           H  
HETATM 1982  H7  V00 B 114      31.662  55.307  20.907  1.00  0.00           H  
HETATM 1983  H8  V00 B 114      32.555  54.666  18.670  1.00  0.00           H  
HETATM 1984  H9  V00 B 114      31.267  55.866  18.481  1.00  0.00           H  
HETATM 1985  H10 V00 B 114      30.940  54.153  18.154  1.00  0.00           H  
HETATM 1986  C1  V00 B 115      19.008  26.745  80.402  1.00  0.00           C  
HETATM 1987  C2  V00 B 115      19.578  26.595  78.998  1.00  0.00           C  
HETATM 1988  O1  V00 B 115      19.823  25.215  78.786  1.00  0.00           O  
HETATM 1989  C3  V00 B 115      20.146  24.829  77.466  1.00  0.00           C  
HETATM 1990  C4  V00 B 115      21.570  25.226  77.071  1.00  0.00           C  
HETATM 1991  H1  V00 B 115      18.083  26.176  80.490  1.00  0.00           H  
HETATM 1992  H2  V00 B 115      18.805  27.794  80.613  1.00  0.00           H  
HETATM 1993  H3  V00 B 115      19.721  26.365  81.133  1.00  0.00           H  
HETATM 1994  H4  V00 B 115      20.509  27.178  78.906  1.00  0.00           H  
HETATM 1995  H5  V00 B 115      18.861  26.975  78.251  1.00  0.00           H  
HETATM 1996  H6  V00 B 115      20.050  23.737  77.443  1.00  0.00           H  
HETATM 1997  H7  V00 B 115      19.423  25.257  76.750  1.00  0.00           H  
HETATM 1998  H8  V00 B 115      21.669  26.309  77.006  1.00  0.00           H  
HETATM 1999  H9  V00 B 115      21.814  24.794  76.100  1.00  0.00           H  
HETATM 2000  H10 V00 B 115      22.276  24.854  77.812  1.00  0.00           H  
HETATM 2001  C1  V00 B 116      67.873  18.478  19.007  1.00  0.00           C  
HETATM 2002  C2  V00 B 116      66.800  18.747  17.960  1.00  0.00           C  
HETATM 2003  O1  V00 B 116      66.260  20.031  18.228  1.00  0.00           O  
HETATM 2004  C3  V00 B 116      65.404  20.571  17.244  1.00  0.00           C  
HETATM 2005  C4  V00 B 116      64.026  19.903  17.234  1.00  0.00           C  
HETATM 2006  H1  V00 B 116      68.650  19.240  18.946  1.00  0.00           H  
HETATM 2007  H2  V00 B 116      68.318  17.498  18.842  1.00  0.00           H  
HETATM 2008  H3  V00 B 116      67.433  18.509  20.003  1.00  0.00           H  
HETATM 2009  H4  V00 B 116      66.018  17.973  18.015  1.00  0.00           H  
HETATM 2010  H5  V00 B 116      67.238  18.721  16.948  1.00  0.00           H  
HETATM 2011  H6  V00 B 116      65.294  21.633  17.493  1.00  0.00           H  
HETATM 2012  H7  V00 B 116      65.866  20.495  16.244  1.00  0.00           H  
HETATM 2013  H8  V00 B 116      64.099  18.867  16.907  1.00  0.00           H  
HETATM 2014  H9  V00 B 116      63.365  20.439  16.552  1.00  0.00           H  
HETATM 2015  H10 V00 B 116      63.598  19.926  18.235  1.00  0.00           H  
HETATM 2016  C1  V00 B 117      66.050  64.625  66.246  1.00  0.00           C  
HETATM 2017  C2  V00 B 117      66.985  65.826  66.325  1.00  0.00           C  
HETATM 2018  O1  V00 B 117      68.118  65.533  65.525  1.00  0.00           O  
HETATM 2019  C3  V00 B 117      69.008  66.602  65.280  1.00  0.00           C  
HETATM 2020  C4  V00 B 117      69.860  66.948  66.504  1.00  0.00           C  
HETATM 2021  H1  V00 B 117      65.753  64.455  65.211  1.00  0.00           H  
HETATM 2022  H2  V00 B 117      65.161  64.803  66.850  1.00  0.00           H  
HETATM 2023  H3  V00 B 117      66.560  63.735  66.612  1.00  0.00           H  
HETATM 2024  H4  V00 B 117      67.279  66.004  67.372  1.00  0.00           H  
HETATM 2025  H5  V00 B 117      66.477  66.731  65.952  1.00  0.00           H  
HETATM 2026  H6  V00 B 117      69.658  66.268  64.464  1.00  0.00           H  
HETATM 2027  H7  V00 B 117      68.456  67.496  64.941  1.00  0.00           H  
HETATM 2028  H8  V00 B 117      69.244  67.361  67.302  1.00  0.00           H  
HETATM 2029  H9  V00 B 117      70.615  67.684  66.228  1.00  0.00           H  
HETATM 2030  H10 V00 B 117      70.356  66.051  66.873  1.00  0.00           H  
HETATM 2031  C1  V00 B 118      35.163  50.027  82.765  1.00  0.00           C  
HETATM 2032  C2  V00 B 118      35.234  50.663  81.382  1.00  0.00           C  
HETATM 2033  O1  V00 B 118      36.262  50.000  80.664  1.00  0.00           O  
HETATM 2034  C3  V00 B 118      36.347  50.284  79.284  1.00  0.00           C  
HETATM 2035  C4  V00 B 118      36.934  51.670  79.005  1.00  0.00           C  
HETATM 2036  H1  V00 B 118      34.941  48.964  82.673  1.00  0.00           H  
HETATM 2037  H2  V00 B 118      34.386  50.507  83.357  1.00  0.00           H  
HETATM 2038  H3  V00 B 118      36.121  50.139  83.273  1.00  0.00           H  
HETATM 2039  H4  V00 B 118      35.451  51.740  81.474  1.00  0.00           H  
HETATM 2040  H5  V00 B 118      34.269  50.550  80.860  1.00  0.00           H  
HETATM 2041  H6  V00 B 118      37.006  49.516  78.862  1.00  0.00           H  
HETATM 2042  H7  V00 B 118      35.356  50.192  78.807  1.00  0.00           H  
HETATM 2043  H8  V00 B 118      36.257  52.454  79.342  1.00  0.00           H  
HETATM 2044  H9  V00 B 118      37.101  51.788  77.934  1.00  0.00           H  
HETATM 2045  H10 V00 B 118      37.884  51.780  79.526  1.00  0.00           H  
HETATM 2046  C1  V00 B 119      77.686  98.594  11.133  1.00  0.00           C  
HETATM 2047  C2  V00 B 119      78.567  97.411  10.752  1.00  0.00           C  
HETATM 2048  O1  V00 B 119      79.485  97.208  11.814  1.00  0.00           O  
HETATM 2049  C3  V00 B 119      80.249  96.022  11.767  1.00  0.00           C  
HETATM 2050  C4  V00 B 119      81.357  96.079  10.712  1.00  0.00           C  
HETATM 2051  H1  V00 B 119      77.156  98.379  12.060  1.00  0.00           H  
HETATM 2052  H2  V00 B 119      76.963  98.790  10.343  1.00  0.00           H  
HETATM 2053  H3  V00 B 119      78.302  99.481  11.282  1.00  0.00           H  
HETATM 2054  H4  V00 B 119      79.097  97.624   9.810  1.00  0.00           H  
HETATM 2055  H5  V00 B 119      77.951  96.508  10.603  1.00  0.00           H  
HETATM 2056  H6  V00 B 119      80.696  95.916  12.762  1.00  0.00           H  
HETATM 2057  H7  V00 B 119      79.599  95.150  11.583  1.00  0.00           H  
HETATM 2058  H8  V00 B 119      80.936  96.102   9.707  1.00  0.00           H  
HETATM 2059  H9  V00 B 119      81.995  95.201  10.803  1.00  0.00           H  
HETATM 2060  H10 V00 B 119      81.960  96.974  10.859  1.00  0.00           H  
HETATM 2061  C1  V00 B 120      16.532  86.602  83.037  1.00  0.00           C  
HETATM 2062  C2  V00 B 120      16.104  87.770  83.917  1.00  0.00           C  
HETATM 2063  O1  V00 B 120      15.490  88.732  83.074  1.00  0.00           O  
HETATM 2064  C3  V00 B 120      14.822  89.796  83.717  1.00  0.00           C  
HETATM 2065  C4  V00 B 120      15.789  90.819  84.317  1.00  0.00           C  
HETATM 2066  H1  V00 B 120      15.662  86.174  82.540  1.00  0.00           H  
HETATM 2067  H2  V00 B 120      17.013  85.835  83.643  1.00  0.00           H  
HETATM 2068  H3  V00 B 120      17.231  86.949  82.277  1.00  0.00           H  
HETATM 2069  H4  V00 B 120      16.982  88.199  84.427  1.00  0.00           H  
HETATM 2070  H5  V00 B 120      15.393  87.428  84.687  1.00  0.00           H  
HETATM 2071  H6  V00 B 120      14.213  90.277  82.943  1.00  0.00           H  
HETATM 2072  H7  V00 B 120      14.146  89.412  84.501  1.00  0.00           H  
HETATM 2073  H8  V00 B 120      16.348  90.387  85.146  1.00  0.00           H  
HETATM 2074  H9  V00 B 120      15.230  91.680  84.684  1.00  0.00           H  
HETATM 2075  H10 V00 B 120      16.493  91.152  83.555  1.00  0.00           H  
HETATM 2076  C1  V00 B 121      62.697  85.055  81.884  1.00  0.00           C  
HETATM 2077  C2  V00 B 121      62.752  84.331  83.223  1.00  0.00           C  
HETATM 2078  O1  V00 B 121      61.549  83.591  83.353  1.00  0.00           O  
HETATM 2079  C3  V00 B 121      61.490  82.671  84.422  1.00  0.00           C  
HETATM 2080  C4  V00 B 121      61.310  83.358  85.779  1.00  0.00           C  
HETATM 2081  H1  V00 B 121      62.604  84.331  81.075  1.00  0.00           H  
HETATM 2082  H2  V00 B 121      63.603  85.642  81.739  1.00  0.00           H  
HETATM 2083  H3  V00 B 121      61.833  85.718  81.857  1.00  0.00           H  
HETATM 2084  H4  V00 B 121      62.854  85.062  84.042  1.00  0.00           H  
HETATM 2085  H5  V00 B 121      63.622  83.654  83.256  1.00  0.00           H  
HETATM 2086  H6  V00 B 121      60.623  82.032  84.218  1.00  0.00           H  
HETATM 2087  H7  V00 B 121      62.393  82.037  84.439  1.00  0.00           H  
HETATM 2088  H8  V00 B 121      62.195  83.935  86.043  1.00  0.00           H  
HETATM 2089  H9  V00 B 121      61.139  82.607  86.549  1.00  0.00           H  
HETATM 2090  H10 V00 B 121      60.453  84.029  85.741  1.00  0.00           H  
HETATM 2091  C1  V00 B 122      69.331  16.810   2.620  1.00  0.00           C  
HETATM 2092  C2  V00 B 122      67.911  16.264   2.701  1.00  0.00           C  
HETATM 2093  O1  V00 B 122      67.484  15.997   1.375  1.00  0.00           O  
HETATM 2094  C3  V00 B 122      66.278  15.277   1.236  1.00  0.00           C  
HETATM 2095  C4  V00 B 122      65.046  16.131   1.547  1.00  0.00           C  
HETATM 2096  H1  V00 B 122      69.984  16.075   2.149  1.00  0.00           H  
HETATM 2097  H2  V00 B 122      69.703  17.033   3.619  1.00  0.00           H  
HETATM 2098  H3  V00 B 122      69.344  17.720   2.021  1.00  0.00           H  
HETATM 2099  H4  V00 B 122      67.251  17.003   3.184  1.00  0.00           H  
HETATM 2100  H5  V00 B 122      67.891  15.340   3.302  1.00  0.00           H  
HETATM 2101  H6  V00 B 122      66.243  14.952   0.190  1.00  0.00           H  
HETATM 2102  H7  V00 B 122      66.286  14.380   1.878  1.00  0.00           H  
HETATM 2103  H8  V00 B 122      65.014  16.397   2.603  1.00  0.00           H  
HETATM 2104  H9  V00 B 122      64.143  15.573   1.301  1.00  0.00           H  
HETATM 2105  H10 V00 B 122      65.072  17.044   0.956  1.00  0.00           H  
HETATM 2106  C1  V00 B 123      68.459  79.856  80.551  1.00  0.00           C  
HETATM 2107  C2  V00 B 123      69.415  81.021  80.328  1.00  0.00           C  
HETATM 2108  O1  V00 B 123      70.728  80.487  80.278  1.00  0.00           O  
HETATM 2109  C3  V00 B 123      71.748  81.367  79.857  1.00  0.00           C  
HETATM 2110  C4  V00 B 123      72.119  82.393  80.932  1.00  0.00           C  
HETATM 2111  H1  V00 B 123      68.550  79.140  79.734  1.00  0.00           H  
HETATM 2112  H2  V00 B 123      67.434  80.218  80.599  1.00  0.00           H  
HETATM 2113  H3  V00 B 123      68.705  79.350  81.484  1.00  0.00           H  
HETATM 2114  H4  V00 B 123      69.318  81.749  81.149  1.00  0.00           H  
HETATM 2115  H5  V00 B 123      69.176  81.536  79.382  1.00  0.00           H  
HETATM 2116  H6  V00 B 123      72.617  80.735  79.640  1.00  0.00           H  
HETATM 2117  H7  V00 B 123      71.455  81.885  78.928  1.00  0.00           H  
HETATM 2118  H8  V00 B 123      71.297  83.087  81.106  1.00  0.00           H  
HETATM 2119  H9  V00 B 123      72.993  82.960  80.611  1.00  0.00           H  
HETATM 2120  H10 V00 B 123      72.350  81.882  81.865  1.00  0.00           H  
HETATM 2121  C1  V00 B 124      52.702  14.723  72.258  1.00  0.00           C  
HETATM 2122  C2  V00 B 124      53.103  13.503  71.438  1.00  0.00           C  
HETATM 2123  O1  V00 B 124      51.912  12.922  70.933  1.00  0.00           O  
HETATM 2124  C3  V00 B 124      52.069  11.909  69.963  1.00  0.00           C  
HETATM 2125  C4  V00 B 124      52.554  10.589  70.567  1.00  0.00           C  
HETATM 2126  H1  V00 B 124      52.167  15.433  71.629  1.00  0.00           H  
HETATM 2127  H2  V00 B 124      53.588  15.203  72.671  1.00  0.00           H  
HETATM 2128  H3  V00 B 124      52.046  14.419  73.074  1.00  0.00           H  
HETATM 2129  H4  V00 B 124      53.651  12.787  72.072  1.00  0.00           H  
HETATM 2130  H5  V00 B 124      53.764  13.803  70.607  1.00  0.00           H  
HETATM 2131  H6  V00 B 124      51.078  11.766  69.517  1.00  0.00           H  
HETATM 2132  H7  V00 B 124      52.762  12.237  69.169  1.00  0.00           H  
HETATM 2133  H8  V00 B 124      53.572  10.683  70.942  1.00  0.00           H  
HETATM 2134  H9  V00 B 124      52.533   9.809  69.805  1.00  0.00           H  
HETATM 2135  H10 V00 B 124      51.902  10.298  71.390  1.00  0.00           H  
HETATM 2136  C1  V00 B 125      37.395  30.242  65.504  1.00  0.00           C  
HETATM 2137  C2  V00 B 125      38.437  29.131  65.540  1.00  0.00           C  
HETATM 2138  O1  V00 B 125      39.711  29.740  65.411  1.00  0.00           O  
HETATM 2139  C3  V00 B 125      40.830  28.912  65.642  1.00  0.00           C  
HETATM 2140  C4  V00 B 125      41.089  27.939  64.489  1.00  0.00           C  
HETATM 2141  H1  V00 B 125      37.569  30.940  66.323  1.00  0.00           H  
HETATM 2142  H2  V00 B 125      36.396  29.820  65.598  1.00  0.00           H  
HETATM 2143  H3  V00 B 125      37.468  30.786  64.563  1.00  0.00           H  
HETATM 2144  H4  V00 B 125      38.257  28.420  64.718  1.00  0.00           H  
HETATM 2145  H5  V00 B 125      38.373  28.578  66.492  1.00  0.00           H  
HETATM 2146  H6  V00 B 125      41.686  29.590  65.749  1.00  0.00           H  
HETATM 2147  H7  V00 B 125      40.710  28.353  66.587  1.00  0.00           H  
HETATM 2148  H8  V00 B 125      40.290  27.202  64.416  1.00  0.00           H  
HETATM 2149  H9  V00 B 125      42.031  27.418  64.655  1.00  0.00           H  
HETATM 2150  H10 V00 B 125      41.146  28.487  63.550  1.00  0.00           H  
HETATM 2151  C1  V00 B 126      64.466   9.391  44.990  1.00  0.00           C  
HETATM 2152  C2  V00 B 126      63.548  10.069  45.998  1.00  0.00           C  
HETATM 2153  O1  V00 B 126      63.933  11.432  46.071  1.00  0.00           O  
HETATM 2154  C3  V00 B 126      63.068  12.292  46.782  1.00  0.00           C  
HETATM 2155  C4  V00 B 126      63.163  12.099  48.297  1.00  0.00           C  
HETATM 2156  H1  V00 B 126      64.366   9.869  44.016  1.00  0.00           H  
HETATM 2157  H2  V00 B 126      64.209   8.337  44.900  1.00  0.00           H  
HETATM 2158  H3  V00 B 126      65.503   9.481  45.315  1.00  0.00           H  
HETATM 2159  H4  V00 B 126      63.642   9.581  46.981  1.00  0.00           H  
HETATM 2160  H5  V00 B 126      62.497   9.986  45.673  1.00  0.00           H  
HETATM 2161  H6  V00 B 126      63.380  13.310  46.522  1.00  0.00           H  
HETATM 2162  H7  V00 B 126      62.024  12.153  46.450  1.00  0.00           H  
HETATM 2163  H8  V00 B 126      62.780  11.123  48.590  1.00  0.00           H  
HETATM 2164  H9  V00 B 126      62.580  12.869  48.802  1.00  0.00           H  
HETATM 2165  H10 V00 B 126      64.202  12.177  48.614  1.00  0.00           H  
HETATM 2166  C1  V00 B 127      56.418  10.272  42.828  1.00  0.00           C  
HETATM 2167  C2  V00 B 127      55.584   9.045  43.171  1.00  0.00           C  
HETATM 2168  O1  V00 B 127      54.515   8.986  42.242  1.00  0.00           O  
HETATM 2169  C3  V00 B 127      53.746   7.802  42.241  1.00  0.00           C  
HETATM 2170  C4  V00 B 127      52.810   7.710  43.449  1.00  0.00           C  
HETATM 2171  H1  V00 B 127      56.800  10.188  41.811  1.00  0.00           H  
HETATM 2172  H2  V00 B 127      57.255  10.361  43.519  1.00  0.00           H  
HETATM 2173  H3  V00 B 127      55.802  11.168  42.894  1.00  0.00           H  
HETATM 2174  H4  V00 B 127      55.204   9.125  44.202  1.00  0.00           H  
HETATM 2175  H5  V00 B 127      56.200   8.132  43.102  1.00  0.00           H  
HETATM 2176  H6  V00 B 127      53.154   7.831  41.320  1.00  0.00           H  
HETATM 2177  H7  V00 B 127      54.402   6.915  42.205  1.00  0.00           H  
HETATM 2178  H8  V00 B 127      53.376   7.596  44.372  1.00  0.00           H  
HETATM 2179  H9  V00 B 127      52.150   6.850  43.335  1.00  0.00           H  
HETATM 2180  H10 V00 B 127      52.206   8.614  43.517  1.00  0.00           H  
HETATM 2181  C1  V00 B 128      82.126  55.195  95.712  1.00  0.00           C  
HETATM 2182  C2  V00 B 128      80.815  54.561  96.158  1.00  0.00           C  
HETATM 2183  O1  V00 B 128      80.039  54.331  94.994  1.00  0.00           O  
HETATM 2184  C3  V00 B 128      78.877  53.546  95.158  1.00  0.00           C  
HETATM 2185  C4  V00 B 128      77.749  54.308  95.858  1.00  0.00           C  
HETATM 2186  H1  V00 B 128      82.649  54.525  95.030  1.00  0.00           H  
HETATM 2187  H2  V00 B 128      82.758  55.393  96.576  1.00  0.00           H  
HETATM 2188  H3  V00 B 128      81.926  56.132  95.192  1.00  0.00           H  
HETATM 2189  H4  V00 B 128      80.289  55.235  96.854  1.00  0.00           H  
HETATM 2190  H5  V00 B 128      81.009  53.610  96.682  1.00  0.00           H  
HETATM 2191  H6  V00 B 128      78.558  53.269  94.146  1.00  0.00           H  
HETATM 2192  H7  V00 B 128      79.109  52.622  95.714  1.00  0.00           H  
HETATM 2193  H8  V00 B 128      78.009  54.522  96.894  1.00  0.00           H  
HETATM 2194  H9  V00 B 128      76.839  53.708  95.844  1.00  0.00           H  
HETATM 2195  H10 V00 B 128      77.563  55.248  95.342  1.00  0.00           H  
HETATM 2196  C1  V00 B 129      74.454  20.355  47.472  1.00  0.00           C  
HETATM 2197  C2  V00 B 129      75.628  21.245  47.085  1.00  0.00           C  
HETATM 2198  O1  V00 B 129      75.916  22.072  48.201  1.00  0.00           O  
HETATM 2199  C3  V00 B 129      77.112  22.820  48.136  1.00  0.00           C  
HETATM 2200  C4  V00 B 129      77.010  24.009  47.177  1.00  0.00           C  
HETATM 2201  H1  V00 B 129      74.717  19.749  48.338  1.00  0.00           H  
HETATM 2202  H2  V00 B 129      74.193  19.700  46.642  1.00  0.00           H  
HETATM 2203  H3  V00 B 129      73.591  20.971  47.727  1.00  0.00           H  
HETATM 2204  H4  V00 B 129      75.365  21.852  46.204  1.00  0.00           H  
HETATM 2205  H5  V00 B 129      76.506  20.629  46.829  1.00  0.00           H  
HETATM 2206  H6  V00 B 129      77.292  23.185  49.154  1.00  0.00           H  
HETATM 2207  H7  V00 B 129      77.958  22.173  47.845  1.00  0.00           H  
HETATM 2208  H8  V00 B 129      76.915  23.670  46.146  1.00  0.00           H  
HETATM 2209  H9  V00 B 129      77.905  24.625  47.261  1.00  0.00           H  
HETATM 2210  H10 V00 B 129      76.139  24.612  47.430  1.00  0.00           H  
HETATM 2211  C1  V00 B 130      43.942  96.551  28.637  1.00  0.00           C  
HETATM 2212  C2  V00 B 130      43.084  96.192  27.431  1.00  0.00           C  
HETATM 2213  O1  V00 B 130      41.733  96.442  27.783  1.00  0.00           O  
HETATM 2214  C3  V00 B 130      40.790  96.386  26.734  1.00  0.00           C  
HETATM 2215  C4  V00 B 130      40.493  94.952  26.287  1.00  0.00           C  
HETATM 2216  H1  V00 B 130      43.802  97.601  28.892  1.00  0.00           H  
HETATM 2217  H2  V00 B 130      44.993  96.373  28.414  1.00  0.00           H  
HETATM 2218  H3  V00 B 130      43.649  95.944  29.493  1.00  0.00           H  
HETATM 2219  H4  V00 B 130      43.231  95.132  27.167  1.00  0.00           H  
HETATM 2220  H5  V00 B 130      43.372  96.805  26.560  1.00  0.00           H  
HETATM 2221  H6  V00 B 130      39.876  96.843  27.131  1.00  0.00           H  
HETATM 2222  H7  V00 B 130      41.132  96.986  25.873  1.00  0.00           H  
HETATM 2223  H8  V00 B 130      41.365  94.505  25.813  1.00  0.00           H  
HETATM 2224  H9  V00 B 130      39.670  94.955  25.573  1.00  0.00           H  
HETATM 2225  H10 V00 B 130      40.214  94.348  27.149  1.00  0.00           H  
HETATM 2226  C1  V00 B 131      57.265   5.069  54.676  1.00  0.00           C  
HETATM 2227  C2  V00 B 131      56.605   5.812  53.521  1.00  0.00           C  
HETATM 2228  O1  V00 B 131      57.639   6.254  52.657  1.00  0.00           O  
HETATM 2229  C3  V00 B 131      57.235   6.772  51.407  1.00  0.00           C  
HETATM 2230  C4  V00 B 131      56.623   8.170  51.523  1.00  0.00           C  
HETATM 2231  H1  V00 B 131      57.833   4.221  54.295  1.00  0.00           H  
HETATM 2232  H2  V00 B 131      56.507   4.711  55.371  1.00  0.00           H  
HETATM 2233  H3  V00 B 131      57.948   5.736  55.203  1.00  0.00           H  
HETATM 2234  H4  V00 B 131      56.024   6.665  53.906  1.00  0.00           H  
HETATM 2235  H5  V00 B 131      55.916   5.142  52.981  1.00  0.00           H  
HETATM 2236  H6  V00 B 131      58.144   6.820  50.796  1.00  0.00           H  
HETATM 2237  H7  V00 B 131      56.521   6.088  50.916  1.00  0.00           H  
HETATM 2238  H8  V00 B 131      55.673   8.136  52.056  1.00  0.00           H  
HETATM 2239  H9  V00 B 131      56.449   8.577  50.527  1.00  0.00           H  
HETATM 2240  H10 V00 B 131      57.303   8.828  52.061  1.00  0.00           H  
HETATM 2241  C1  V00 B 132      17.209  54.431  89.082  1.00  0.00           C  
HETATM 2242  C2  V00 B 132      16.146  55.211  89.845  1.00  0.00           C  
HETATM 2243  O1  V00 B 132      15.240  54.268  90.393  1.00  0.00           O  
HETATM 2244  C3  V00 B 132      14.302  54.765  91.324  1.00  0.00           C  
HETATM 2245  C4  V00 B 132      13.185  55.572  90.657  1.00  0.00           C  
HETATM 2246  H1  V00 B 132      17.727  53.752  89.758  1.00  0.00           H  
HETATM 2247  H2  V00 B 132      17.929  55.116  88.639  1.00  0.00           H  
HETATM 2248  H3  V00 B 132      16.740  53.844  88.292  1.00  0.00           H  
HETATM 2249  H4  V00 B 132      15.626  55.904  89.163  1.00  0.00           H  
HETATM 2250  H5  V00 B 132      16.612  55.805  90.649  1.00  0.00           H  
HETATM 2251  H6  V00 B 132      13.873  53.883  91.815  1.00  0.00           H  
HETATM 2252  H7  V00 B 132      14.805  55.379  92.090  1.00  0.00           H  
HETATM 2253  H8  V00 B 132      13.574  56.497  90.233  1.00  0.00           H  
HETATM 2254  H9  V00 B 132      12.422  55.820  91.395  1.00  0.00           H  
HETATM 2255  H10 V00 B 132      12.730  54.985  89.861  1.00  0.00           H  
HETATM 2256  C1  V00 B 133       0.861  46.449  18.223  1.00  0.00           C  
HETATM 2257  C2  V00 B 133       2.133  47.278  18.096  1.00  0.00           C  
HETATM 2258  O1  V00 B 133       2.002  48.390  18.967  1.00  0.00           O  
HETATM 2259  C3  V00 B 133       3.162  49.168  19.171  1.00  0.00           C  
HETATM 2260  C4  V00 B 133       3.497  50.049  17.964  1.00  0.00           C  
HETATM 2261  H1  V00 B 133       0.737  46.116  19.253  1.00  0.00           H  
HETATM 2262  H2  V00 B 133       0.914  45.581  17.568  1.00  0.00           H  
HETATM 2263  H3  V00 B 133      -0.003  47.054  17.947  1.00  0.00           H  
HETATM 2264  H4  V00 B 133       2.264  47.609  17.053  1.00  0.00           H  
HETATM 2265  H5  V00 B 133       3.012  46.674  18.378  1.00  0.00           H  
HETATM 2266  H6  V00 B 133       2.946  49.803  20.038  1.00  0.00           H  
HETATM 2267  H7  V00 B 133       4.023  48.524  19.417  1.00  0.00           H  
HETATM 2268  H8  V00 B 133       3.796  49.441  17.110  1.00  0.00           H  
HETATM 2269  H9  V00 B 133       4.316  50.721  18.218  1.00  0.00           H  
HETATM 2270  H10 V00 B 133       2.626  50.640  17.685  1.00  0.00           H  
HETATM 2271  C1  V00 B 134       1.537  62.955  22.264  1.00  0.00           C  
HETATM 2272  C2  V00 B 134       2.993  62.517  22.160  1.00  0.00           C  
HETATM 2273  O1  V00 B 134       3.008  61.249  21.524  1.00  0.00           O  
HETATM 2274  C3  V00 B 134       4.272  60.761  21.128  1.00  0.00           C  
HETATM 2275  C4  V00 B 134       5.108  60.267  22.312  1.00  0.00           C  
HETATM 2276  H1  V00 B 134       1.098  63.022  21.269  1.00  0.00           H  
HETATM 2277  H2  V00 B 134       1.474  63.927  22.750  1.00  0.00           H  
HETATM 2278  H3  V00 B 134       0.972  62.226  22.845  1.00  0.00           H  
HETATM 2279  H4  V00 B 134       3.440  62.457  23.165  1.00  0.00           H  
HETATM 2280  H5  V00 B 134       3.571  63.248  21.570  1.00  0.00           H  
HETATM 2281  H6  V00 B 134       4.069  59.924  20.449  1.00  0.00           H  
HETATM 2282  H7  V00 B 134       4.829  61.533  20.570  1.00  0.00           H  
HETATM 2283  H8  V00 B 134       5.393  61.096  22.959  1.00  0.00           H  
HETATM 2284  H9  V00 B 134       6.012  59.783  21.945  1.00  0.00           H  
HETATM 2285  H10 V00 B 134       4.533  59.550  22.895  1.00  0.00           H  
HETATM 2286  C1  V00 B 135      84.538  16.114  83.678  1.00  0.00           C  
HETATM 2287  C2  V00 B 135      83.228  16.702  84.187  1.00  0.00           C  
HETATM 2288  O1  V00 B 135      82.916  17.814  83.364  1.00  0.00           O  
HETATM 2289  C3  V00 B 135      81.629  18.372  83.522  1.00  0.00           C  
HETATM 2290  C4  V00 B 135      81.496  19.185  84.812  1.00  0.00           C  
HETATM 2291  H1  V00 B 135      84.426  15.801  82.641  1.00  0.00           H  
HETATM 2292  H2  V00 B 135      84.821  15.254  84.284  1.00  0.00           H  
HETATM 2293  H3  V00 B 135      85.326  16.865  83.732  1.00  0.00           H  
HETATM 2294  H4  V00 B 135      83.338  17.012  85.239  1.00  0.00           H  
HETATM 2295  H5  V00 B 135      82.424  15.949  84.133  1.00  0.00           H  
HETATM 2296  H6  V00 B 135      81.480  19.029  82.658  1.00  0.00           H  
HETATM 2297  H7  V00 B 135      80.859  17.581  83.495  1.00  0.00           H  
HETATM 2298  H8  V00 B 135      81.557  18.540  85.687  1.00  0.00           H  
HETATM 2299  H9  V00 B 135      80.534  19.699  84.823  1.00  0.00           H  
HETATM 2300  H10 V00 B 135      82.294  19.925  84.865  1.00  0.00           H  
HETATM 2301  C1  V00 B 136      80.917   5.987  38.255  1.00  0.00           C  
HETATM 2302  C2  V00 B 136      81.439   4.677  37.678  1.00  0.00           C  
HETATM 2303  O1  V00 B 136      82.040   4.974  36.429  1.00  0.00           O  
HETATM 2304  C3  V00 B 136      82.785   3.937  35.827  1.00  0.00           C  
HETATM 2305  C4  V00 B 136      81.893   2.845  35.230  1.00  0.00           C  
HETATM 2306  H1  V00 B 136      81.740   6.689  38.385  1.00  0.00           H  
HETATM 2307  H2  V00 B 136      80.442   5.808  39.218  1.00  0.00           H  
HETATM 2308  H3  V00 B 136      80.189   6.427  37.573  1.00  0.00           H  
HETATM 2309  H4  V00 B 136      80.608   3.963  37.554  1.00  0.00           H  
HETATM 2310  H5  V00 B 136      82.179   4.227  38.361  1.00  0.00           H  
HETATM 2311  H6  V00 B 136      83.366   4.411  35.028  1.00  0.00           H  
HETATM 2312  H7  V00 B 136      83.488   3.493  36.553  1.00  0.00           H  
HETATM 2313  H8  V00 B 136      81.366   2.302  36.013  1.00  0.00           H  
HETATM 2314  H9  V00 B 136      82.505   2.140  34.667  1.00  0.00           H  
HETATM 2315  H10 V00 B 136      81.160   3.293  34.560  1.00  0.00           H  
HETATM 2316  C1  V00 B 137      37.803  59.644  51.261  1.00  0.00           C  
HETATM 2317  C2  V00 B 137      37.325  60.472  52.447  1.00  0.00           C  
HETATM 2318  O1  V00 B 137      38.221  60.230  53.520  1.00  0.00           O  
HETATM 2319  C3  V00 B 137      38.091  61.069  54.649  1.00  0.00           C  
HETATM 2320  C4  V00 B 137      36.859  60.730  55.493  1.00  0.00           C  
HETATM 2321  H1  V00 B 137      38.816  59.939  50.988  1.00  0.00           H  
HETATM 2322  H2  V00 B 137      37.142  59.796  50.410  1.00  0.00           H  
HETATM 2323  H3  V00 B 137      37.808  58.587  51.527  1.00  0.00           H  
HETATM 2324  H4  V00 B 137      36.298  60.181  52.720  1.00  0.00           H  
HETATM 2325  H5  V00 B 137      37.321  61.544  52.188  1.00  0.00           H  
HETATM 2326  H6  V00 B 137      38.997  60.911  55.244  1.00  0.00           H  
HETATM 2327  H7  V00 B 137      38.057  62.129  54.342  1.00  0.00           H  
HETATM 2328  H8  V00 B 137      35.942  60.959  54.951  1.00  0.00           H  
HETATM 2329  H9  V00 B 137      36.875  61.313  56.414  1.00  0.00           H  
HETATM 2330  H10 V00 B 137      36.864  59.671  55.743  1.00  0.00           H  
HETATM 2331  C1  V00 B 138      39.680  62.754   4.202  1.00  0.00           C  
HETATM 2332  C2  V00 B 138      40.450  62.188   3.016  1.00  0.00           C  
HETATM 2333  O1  V00 B 138      39.518  61.505   2.193  1.00  0.00           O  
HETATM 2334  C3  V00 B 138      39.982  61.095   0.924  1.00  0.00           C  
HETATM 2335  C4  V00 B 138      40.920  59.887   1.005  1.00  0.00           C  
HETATM 2336  H1  V00 B 138      38.907  63.437   3.851  1.00  0.00           H  
HETATM 2337  H2  V00 B 138      40.357  63.287   4.867  1.00  0.00           H  
HETATM 2338  H3  V00 B 138      39.202  61.943   4.753  1.00  0.00           H  
HETATM 2339  H4  V00 B 138      41.237  61.503   3.370  1.00  0.00           H  
HETATM 2340  H5  V00 B 138      40.933  63.003   2.451  1.00  0.00           H  
HETATM 2341  H6  V00 B 138      39.087  60.826   0.352  1.00  0.00           H  
HETATM 2342  H7  V00 B 138      40.487  61.930   0.408  1.00  0.00           H  
HETATM 2343  H8  V00 B 138      41.854  60.153   1.498  1.00  0.00           H  
HETATM 2344  H9  V00 B 138      41.144  59.531   0.000  1.00  0.00           H  
HETATM 2345  H10 V00 B 138      40.442  59.087   1.568  1.00  0.00           H  
HETATM 2346  C1  V00 B 139      36.671  85.044  29.650  1.00  0.00           C  
HETATM 2347  C2  V00 B 139      37.466  83.994  30.416  1.00  0.00           C  
HETATM 2348  O1  V00 B 139      36.904  82.729  30.106  1.00  0.00           O  
HETATM 2349  C3  V00 B 139      37.629  81.597  30.535  1.00  0.00           C  
HETATM 2350  C4  V00 B 139      37.518  81.367  32.045  1.00  0.00           C  
HETATM 2351  H1  V00 B 139      36.735  84.850  28.580  1.00  0.00           H  
HETATM 2352  H2  V00 B 139      37.066  86.037  29.860  1.00  0.00           H  
HETATM 2353  H3  V00 B 139      35.624  85.006  29.949  1.00  0.00           H  
HETATM 2354  H4  V00 B 139      37.409  84.194  31.498  1.00  0.00           H  
HETATM 2355  H5  V00 B 139      38.527  84.024  30.116  1.00  0.00           H  
HETATM 2356  H6  V00 B 139      37.194  80.744  30.002  1.00  0.00           H  
HETATM 2357  H7  V00 B 139      38.690  81.683  30.245  1.00  0.00           H  
HETATM 2358  H8  V00 B 139      38.018  82.162  32.597  1.00  0.00           H  
HETATM 2359  H9  V00 B 139      37.982  80.416  32.305  1.00  0.00           H  
HETATM 2360  H10 V00 B 139      36.470  81.343  32.338  1.00  0.00           H  
HETATM 2361  C1  V00 B 140      53.128   7.352  52.375  1.00  0.00           C  
HETATM 2362  C2  V00 B 140      53.288   6.039  51.619  1.00  0.00           C  
HETATM 2363  O1  V00 B 140      52.800   5.005  52.458  1.00  0.00           O  
HETATM 2364  C3  V00 B 140      52.650   3.732  51.865  1.00  0.00           C  
HETATM 2365  C4  V00 B 140      53.991   3.028  51.641  1.00  0.00           C  
HETATM 2366  H1  V00 B 140      52.077   7.517  52.612  1.00  0.00           H  
HETATM 2367  H2  V00 B 140      53.493   8.179  51.768  1.00  0.00           H  
HETATM 2368  H3  V00 B 140      53.693   7.313  53.306  1.00  0.00           H  
HETATM 2369  H4  V00 B 140      54.349   5.875  51.371  1.00  0.00           H  
HETATM 2370  H5  V00 B 140      52.716   6.068  50.676  1.00  0.00           H  
HETATM 2371  H6  V00 B 140      52.042   3.147  52.565  1.00  0.00           H  
HETATM 2372  H7  V00 B 140      52.103   3.812  50.911  1.00  0.00           H  
HETATM 2373  H8  V00 B 140      54.581   3.547  50.886  1.00  0.00           H  
HETATM 2374  H9  V00 B 140      53.816   2.006  51.306  1.00  0.00           H  
HETATM 2375  H10 V00 B 140      54.556   3.005  52.572  1.00  0.00           H  
HETATM 2376  C1  V00 B 141      36.000  17.708  73.602  1.00  0.00           C  
HETATM 2377  C2  V00 B 141      37.148  18.209  74.469  1.00  0.00           C  
HETATM 2378  O1  V00 B 141      37.697  17.083  75.135  1.00  0.00           O  
HETATM 2379  C3  V00 B 141      38.915  17.290  75.819  1.00  0.00           C  
HETATM 2380  C4  V00 B 141      38.730  18.074  77.121  1.00  0.00           C  
HETATM 2381  H1  V00 B 141      36.370  16.980  72.880  1.00  0.00           H  
HETATM 2382  H2  V00 B 141      35.543  18.541  73.070  1.00  0.00           H  
HETATM 2383  H3  V00 B 141      35.248  17.226  74.227  1.00  0.00           H  
HETATM 2384  H4  V00 B 141      36.776  18.951  75.193  1.00  0.00           H  
HETATM 2385  H5  V00 B 141      37.916  18.694  73.843  1.00  0.00           H  
HETATM 2386  H6  V00 B 141      39.303  16.291  76.045  1.00  0.00           H  
HETATM 2387  H7  V00 B 141      39.641  17.807  75.169  1.00  0.00           H  
HETATM 2388  H8  V00 B 141      38.423  19.099  76.918  1.00  0.00           H  
HETATM 2389  H9  V00 B 141      39.670  18.093  77.673  1.00  0.00           H  
HETATM 2390  H10 V00 B 141      37.968  17.595  77.735  1.00  0.00           H  
HETATM 2391  C1  V00 B 142      33.603   4.895  61.975  1.00  0.00           C  
HETATM 2392  C2  V00 B 142      34.488   5.954  61.331  1.00  0.00           C  
HETATM 2393  O1  V00 B 142      33.646   6.801  60.566  1.00  0.00           O  
HETATM 2394  C3  V00 B 142      34.232   7.984  60.064  1.00  0.00           C  
HETATM 2395  C4  V00 B 142      35.171   7.718  58.885  1.00  0.00           C  
HETATM 2396  H1  V00 B 142      32.860   5.371  62.613  1.00  0.00           H  
HETATM 2397  H2  V00 B 142      34.209   4.216  62.573  1.00  0.00           H  
HETATM 2398  H3  V00 B 142      33.085   4.326  61.203  1.00  0.00           H  
HETATM 2399  H4  V00 B 142      35.246   5.474  60.691  1.00  0.00           H  
HETATM 2400  H5  V00 B 142      35.013   6.537  62.106  1.00  0.00           H  
HETATM 2401  H6  V00 B 142      33.398   8.613  59.733  1.00  0.00           H  
HETATM 2402  H7  V00 B 142      34.774   8.517  60.864  1.00  0.00           H  
HETATM 2403  H8  V00 B 142      36.052   7.163  59.207  1.00  0.00           H  
HETATM 2404  H9  V00 B 142      35.493   8.665  58.453  1.00  0.00           H  
HETATM 2405  H10 V00 B 142      34.652   7.138  58.123  1.00  0.00           H  
HETATM 2406  C1  V00 B 143      56.673  89.627  19.814  1.00  0.00           C  
HETATM 2407  C2  V00 B 143      57.653  89.363  18.678  1.00  0.00           C  
HETATM 2408  O1  V00 B 143      58.253  90.603  18.340  1.00  0.00           O  
HETATM 2409  C3  V00 B 143      59.356  90.548  17.460  1.00  0.00           C  
HETATM 2410  C4  V00 B 143      58.939  90.264  16.014  1.00  0.00           C  
HETATM 2411  H1  V00 B 143      57.203  90.041  20.671  1.00  0.00           H  
HETATM 2412  H2  V00 B 143      56.183  88.700  20.107  1.00  0.00           H  
HETATM 2413  H3  V00 B 143      55.919  90.345  19.492  1.00  0.00           H  
HETATM 2414  H4  V00 B 143      57.120  88.937  17.812  1.00  0.00           H  
HETATM 2415  H5  V00 B 143      58.422  88.641  18.997  1.00  0.00           H  
HETATM 2416  H6  V00 B 143      59.832  91.534  17.516  1.00  0.00           H  
HETATM 2417  H7  V00 B 143      60.084  89.791  17.798  1.00  0.00           H  
HETATM 2418  H8  V00 B 143      58.538  89.256  15.917  1.00  0.00           H  
HETATM 2419  H9  V00 B 143      59.804  90.361  15.358  1.00  0.00           H  
HETATM 2420  H10 V00 B 143      58.176  90.976  15.704  1.00  0.00           H  
HETATM 2421  C1  V00 B 144      95.186  86.388  33.930  1.00  0.00           C  
HETATM 2422  C2  V00 B 144      94.167  86.214  32.811  1.00  0.00           C  
HETATM 2423  O1  V00 B 144      92.977  85.711  33.396  1.00  0.00           O  
HETATM 2424  C3  V00 B 144      91.832  85.687  32.571  1.00  0.00           C  
HETATM 2425  C4  V00 B 144      91.887  84.570  31.525  1.00  0.00           C  
HETATM 2426  H1  V00 B 144      94.803  87.085  34.675  1.00  0.00           H  
HETATM 2427  H2  V00 B 144      96.122  86.772  33.527  1.00  0.00           H  
HETATM 2428  H3  V00 B 144      95.371  85.429  34.413  1.00  0.00           H  
HETATM 2429  H4  V00 B 144      94.557  85.516  32.052  1.00  0.00           H  
HETATM 2430  H5  V00 B 144      93.971  87.181  32.318  1.00  0.00           H  
HETATM 2431  H6  V00 B 144      90.983  85.517  33.243  1.00  0.00           H  
HETATM 2432  H7  V00 B 144      91.693  86.662  32.073  1.00  0.00           H  
HETATM 2433  H8  V00 B 144      92.672  84.759  30.794  1.00  0.00           H  
HETATM 2434  H9  V00 B 144      90.932  84.510  31.004  1.00  0.00           H  
HETATM 2435  H10 V00 B 144      92.085  83.617  32.013  1.00  0.00           H  
HETATM 2436  C1  V00 B 145      95.412  29.002  85.849  1.00  0.00           C  
HETATM 2437  C2  V00 B 145      95.530  29.002  84.331  1.00  0.00           C  
HETATM 2438  O1  V00 B 145      94.386  29.665  83.817  1.00  0.00           O  
HETATM 2439  C3  V00 B 145      94.404  29.973  82.439  1.00  0.00           C  
HETATM 2440  C4  V00 B 145      94.184  28.740  81.560  1.00  0.00           C  
HETATM 2441  H1  V00 B 145      95.367  30.026  86.218  1.00  0.00           H  
HETATM 2442  H2  V00 B 145      96.271  28.499  86.291  1.00  0.00           H  
HETATM 2443  H3  V00 B 145      94.501  28.484  86.149  1.00  0.00           H  
HETATM 2444  H4  V00 B 145      95.584  27.967  83.957  1.00  0.00           H  
HETATM 2445  H5  V00 B 145      96.448  29.528  84.019  1.00  0.00           H  
HETATM 2446  H6  V00 B 145      93.585  30.685  82.283  1.00  0.00           H  
HETATM 2447  H7  V00 B 145      95.352  30.467  82.165  1.00  0.00           H  
HETATM 2448  H8  V00 B 145      95.026  28.053  81.635  1.00  0.00           H  
HETATM 2449  H9  V00 B 145      94.075  29.046  80.520  1.00  0.00           H  
HETATM 2450  H10 V00 B 145      93.279  28.220  81.873  1.00  0.00           H  
HETATM 2451  C1  V00 B 146      24.617   1.254  44.004  1.00  0.00           C  
HETATM 2452  C2  V00 B 146      24.920   1.605  45.456  1.00  0.00           C  
HETATM 2453  O1  V00 B 146      23.678   1.715  46.132  1.00  0.00           O  
HETATM 2454  C3  V00 B 146      23.735   1.816  47.539  1.00  0.00           C  
HETATM 2455  C4  V00 B 146      24.207   3.195  48.009  1.00  0.00           C  
HETATM 2456  H1  V00 B 146      24.071   0.312  43.957  1.00  0.00           H  
HETATM 2457  H2  V00 B 146      25.545   1.160  43.442  1.00  0.00           H  
HETATM 2458  H3  V00 B 146      24.003   2.034  43.556  1.00  0.00           H  
HETATM 2459  H4  V00 B 146      25.479   2.553  45.505  1.00  0.00           H  
HETATM 2460  H5  V00 B 146      25.538   0.817  45.918  1.00  0.00           H  
HETATM 2461  H6  V00 B 146      22.713   1.639  47.893  1.00  0.00           H  
HETATM 2462  H7  V00 B 146      24.389   1.032  47.957  1.00  0.00           H  
HETATM 2463  H8  V00 B 146      25.249   3.361  47.741  1.00  0.00           H  
HETATM 2464  H9  V00 B 146      24.109   3.265  49.092  1.00  0.00           H  
HETATM 2465  H10 V00 B 146      23.598   3.970  47.547  1.00  0.00           H  
HETATM 2466  C1  V00 B 147       2.283  82.380  22.679  1.00  0.00           C  
HETATM 2467  C2  V00 B 147       2.830  80.992  22.372  1.00  0.00           C  
HETATM 2468  O1  V00 B 147       3.530  80.549  23.523  1.00  0.00           O  
HETATM 2469  C3  V00 B 147       3.928  79.194  23.533  1.00  0.00           C  
HETATM 2470  C4  V00 B 147       5.117  78.925  22.607  1.00  0.00           C  
HETATM 2471  H1  V00 B 147       1.614  82.333  23.538  1.00  0.00           H  
HETATM 2472  H2  V00 B 147       1.737  82.765  21.819  1.00  0.00           H  
HETATM 2473  H3  V00 B 147       3.104  83.057  22.915  1.00  0.00           H  
HETATM 2474  H4  V00 B 147       3.500  81.037  21.498  1.00  0.00           H  
HETATM 2475  H5  V00 B 147       2.005  80.300  22.136  1.00  0.00           H  
HETATM 2476  H6  V00 B 147       4.214  78.975  24.568  1.00  0.00           H  
HETATM 2477  H7  V00 B 147       3.082  78.540  23.260  1.00  0.00           H  
HETATM 2478  H8  V00 B 147       4.834  79.055  21.563  1.00  0.00           H  
HETATM 2479  H9  V00 B 147       5.466  77.902  22.749  1.00  0.00           H  
HETATM 2480  H10 V00 B 147       5.928  79.613  22.839  1.00  0.00           H  
HETATM 2481  C1  V00 B 148      52.160  34.723  75.486  1.00  0.00           C  
HETATM 2482  C2  V00 B 148      51.032  35.558  74.894  1.00  0.00           C  
HETATM 2483  O1  V00 B 148      51.602  36.769  74.425  1.00  0.00           O  
HETATM 2484  C3  V00 B 148      50.768  37.593  73.640  1.00  0.00           C  
HETATM 2485  C4  V00 B 148      49.709  38.320  74.473  1.00  0.00           C  
HETATM 2486  H1  V00 B 148      52.911  34.521  74.722  1.00  0.00           H  
HETATM 2487  H2  V00 B 148      51.769  33.780  75.863  1.00  0.00           H  
HETATM 2488  H3  V00 B 148      52.634  35.267  76.303  1.00  0.00           H  
HETATM 2489  H4  V00 B 148      50.268  35.756  75.663  1.00  0.00           H  
HETATM 2490  H5  V00 B 148      50.550  35.015  74.064  1.00  0.00           H  
HETATM 2491  H6  V00 B 148      51.432  38.328  73.170  1.00  0.00           H  
HETATM 2492  H7  V00 B 148      50.281  37.005  72.843  1.00  0.00           H  
HETATM 2493  H8  V00 B 148      48.987  37.616  74.883  1.00  0.00           H  
HETATM 2494  H9  V00 B 148      49.180  39.038  73.847  1.00  0.00           H  
HETATM 2495  H10 V00 B 148      50.188  38.851  75.295  1.00  0.00           H  
HETATM 2496  C1  V00 B 149      85.108  83.404   8.645  1.00  0.00           C  
HETATM 2497  C2  V00 B 149      83.821  83.976   8.065  1.00  0.00           C  
HETATM 2498  O1  V00 B 149      82.842  83.940   9.091  1.00  0.00           O  
HETATM 2499  C3  V00 B 149      81.637  84.629   8.835  1.00  0.00           C  
HETATM 2500  C4  V00 B 149      80.738  83.889   7.840  1.00  0.00           C  
HETATM 2501  H1  V00 B 149      85.428  84.000   9.498  1.00  0.00           H  
HETATM 2502  H2  V00 B 149      85.892  83.408   7.889  1.00  0.00           H  
HETATM 2503  H3  V00 B 149      84.939  82.380   8.980  1.00  0.00           H  
HETATM 2504  H4  V00 B 149      83.500  83.378   7.197  1.00  0.00           H  
HETATM 2505  H5  V00 B 149      83.982  85.013   7.727  1.00  0.00           H  
HETATM 2506  H6  V00 B 149      81.126  84.707   9.801  1.00  0.00           H  
HETATM 2507  H7  V00 B 149      81.844  85.649   8.467  1.00  0.00           H  
HETATM 2508  H8  V00 B 149      81.189  83.871   6.848  1.00  0.00           H  
HETATM 2509  H9  V00 B 149      79.773  84.390   7.776  1.00  0.00           H  
HETATM 2510  H10 V00 B 149      80.585  82.864   8.174  1.00  0.00           H  
HETATM 2511  C1  V00 B 150      17.659  11.978  68.884  1.00  0.00           C  
HETATM 2512  C2  V00 B 150      17.974  11.642  67.432  1.00  0.00           C  
HETATM 2513  O1  V00 B 150      17.865  12.844  66.686  1.00  0.00           O  
HETATM 2514  C3  V00 B 150      18.332  12.801  65.354  1.00  0.00           C  
HETATM 2515  C4  V00 B 150      17.383  12.042  64.424  1.00  0.00           C  
HETATM 2516  H1  V00 B 150      18.365  12.722  69.253  1.00  0.00           H  
HETATM 2517  H2  V00 B 150      17.728  11.082  69.498  1.00  0.00           H  
HETATM 2518  H3  V00 B 150      16.652  12.387  68.959  1.00  0.00           H  
HETATM 2519  H4  V00 B 150      17.266  10.884  67.060  1.00  0.00           H  
HETATM 2520  H5  V00 B 150      18.993  11.231  67.347  1.00  0.00           H  
HETATM 2521  H6  V00 B 150      18.404  13.846  65.030  1.00  0.00           H  
HETATM 2522  H7  V00 B 150      19.340  12.354  65.311  1.00  0.00           H  
HETATM 2523  H8  V00 B 150      17.358  10.982  64.674  1.00  0.00           H  
HETATM 2524  H9  V00 B 150      17.719  12.149  63.392  1.00  0.00           H  
HETATM 2525  H10 V00 B 150      16.376  12.447  64.513  1.00  0.00           H  
HETATM 2526  C1  V00 B 151      62.617   5.462  56.419  1.00  0.00           C  
HETATM 2527  C2  V00 B 151      62.823   4.003  56.805  1.00  0.00           C  
HETATM 2528  O1  V00 B 151      62.446   3.213  55.689  1.00  0.00           O  
HETATM 2529  C3  V00 B 151      62.769   1.840  55.754  1.00  0.00           C  
HETATM 2530  C4  V00 B 151      61.858   1.067  56.711  1.00  0.00           C  
HETATM 2531  H1  V00 B 151      63.231   5.707  55.554  1.00  0.00           H  
HETATM 2532  H2  V00 B 151      62.891   6.110  57.250  1.00  0.00           H  
HETATM 2533  H3  V00 B 151      61.571   5.632  56.163  1.00  0.00           H  
HETATM 2534  H4  V00 B 151      62.208   3.756  57.686  1.00  0.00           H  
HETATM 2535  H5  V00 B 151      63.880   3.821  57.063  1.00  0.00           H  
HETATM 2536  H6  V00 B 151      62.640   1.455  54.736  1.00  0.00           H  
HETATM 2537  H7  V00 B 151      63.824   1.703  56.046  1.00  0.00           H  
HETATM 2538  H8  V00 B 151      62.028   1.374  57.742  1.00  0.00           H  
HETATM 2539  H9  V00 B 151      62.060  -0.000  56.627  1.00  0.00           H  
HETATM 2540  H10 V00 B 151      60.815   1.252  56.458  1.00  0.00           H  
HETATM 2541  C1  V00 B 152      84.244  46.996  27.071  1.00  0.00           C  
HETATM 2542  C2  V00 B 152      84.402  48.486  26.798  1.00  0.00           C  
HETATM 2543  O1  V00 B 152      84.384  48.663  25.391  1.00  0.00           O  
HETATM 2544  C3  V00 B 152      84.293  49.993  24.926  1.00  0.00           C  
HETATM 2545  C4  V00 B 152      85.607  50.762  25.087  1.00  0.00           C  
HETATM 2546  H1  V00 B 152      83.303  46.640  26.654  1.00  0.00           H  
HETATM 2547  H2  V00 B 152      84.255  46.810  28.144  1.00  0.00           H  
HETATM 2548  H3  V00 B 152      85.061  46.446  26.604  1.00  0.00           H  
HETATM 2549  H4  V00 B 152      85.350  48.849  27.227  1.00  0.00           H  
HETATM 2550  H5  V00 B 152      83.576  49.050  27.265  1.00  0.00           H  
HETATM 2551  H6  V00 B 152      84.040  49.920  23.862  1.00  0.00           H  
HETATM 2552  H7  V00 B 152      83.477  50.529  25.441  1.00  0.00           H  
HETATM 2553  H8  V00 B 152      85.838  50.920  26.140  1.00  0.00           H  
HETATM 2554  H9  V00 B 152      85.525  51.732  24.598  1.00  0.00           H  
HETATM 2555  H10 V00 B 152      86.421  50.201  24.630  1.00  0.00           H  
HETATM 2556  C1  V00 B 153      59.270  98.033  94.665  1.00  0.00           C  
HETATM 2557  C2  V00 B 153      58.838  96.685  94.103  1.00  0.00           C  
HETATM 2558  O1  V00 B 153      58.518  95.850  95.203  1.00  0.00           O  
HETATM 2559  C3  V00 B 153      57.882  94.626  94.900  1.00  0.00           C  
HETATM 2560  C4  V00 B 153      58.844  93.600  94.295  1.00  0.00           C  
HETATM 2561  H1  V00 B 153      58.460  98.467  95.252  1.00  0.00           H  
HETATM 2562  H2  V00 B 153      59.529  98.711  93.854  1.00  0.00           H  
HETATM 2563  H3  V00 B 153      60.136  97.903  95.313  1.00  0.00           H  
HETATM 2564  H4  V00 B 153      59.653  96.249  93.503  1.00  0.00           H  
HETATM 2565  H5  V00 B 153      57.958  96.808  93.449  1.00  0.00           H  
HETATM 2566  H6  V00 B 153      57.494  94.248  95.852  1.00  0.00           H  
HETATM 2567  H7  V00 B 153      57.030  94.791  94.218  1.00  0.00           H  
HETATM 2568  H8  V00 B 153      59.179  93.916  93.308  1.00  0.00           H  
HETATM 2569  H9  V00 B 153      58.340  92.638  94.202  1.00  0.00           H  
HETATM 2570  H10 V00 B 153      59.713  93.484  94.941  1.00  0.00           H  
HETATM 2571  C1  V00 B 154      31.194  30.908  87.478  1.00  0.00           C  
HETATM 2572  C2  V00 B 154      31.637  29.705  86.656  1.00  0.00           C  
HETATM 2573  O1  V00 B 154      32.651  30.148  85.769  1.00  0.00           O  
HETATM 2574  C3  V00 B 154      33.357  29.146  85.069  1.00  0.00           C  
HETATM 2575  C4  V00 B 154      32.529  28.525  83.941  1.00  0.00           C  
HETATM 2576  H1  V00 B 154      32.041  31.307  88.036  1.00  0.00           H  
HETATM 2577  H2  V00 B 154      30.411  30.615  88.176  1.00  0.00           H  
HETATM 2578  H3  V00 B 154      30.814  31.687  86.818  1.00  0.00           H  
HETATM 2579  H4  V00 B 154      30.780  29.294  86.097  1.00  0.00           H  
HETATM 2580  H5  V00 B 154      32.027  28.913  87.316  1.00  0.00           H  
HETATM 2581  H6  V00 B 154      34.238  29.642  84.646  1.00  0.00           H  
HETATM 2582  H7  V00 B 154      33.700  28.358  85.762  1.00  0.00           H  
HETATM 2583  H8  V00 B 154      31.692  27.955  84.341  1.00  0.00           H  
HETATM 2584  H9  V00 B 154      33.157  27.856  83.352  1.00  0.00           H  
HETATM 2585  H10 V00 B 154      32.141  29.310  83.293  1.00  0.00           H  
HETATM 2586  C1  V00 B 155      37.708  17.457  65.223  1.00  0.00           C  
HETATM 2587  C2  V00 B 155      37.066  17.977  66.503  1.00  0.00           C  
HETATM 2588  O1  V00 B 155      37.936  18.958  67.044  1.00  0.00           O  
HETATM 2589  C3  V00 B 155      37.428  19.727  68.113  1.00  0.00           C  
HETATM 2590  C4  V00 B 155      37.367  18.941  69.425  1.00  0.00           C  
HETATM 2591  H1  V00 B 155      37.845  18.276  64.518  1.00  0.00           H  
HETATM 2592  H2  V00 B 155      37.074  16.696  64.770  1.00  0.00           H  
HETATM 2593  H3  V00 B 155      38.683  17.024  65.448  1.00  0.00           H  
HETATM 2594  H4  V00 B 155      36.919  17.148  67.214  1.00  0.00           H  
HETATM 2595  H5  V00 B 155      36.080  18.420  66.283  1.00  0.00           H  
HETATM 2596  H6  V00 B 155      38.116  20.573  68.225  1.00  0.00           H  
HETATM 2597  H7  V00 B 155      36.428  20.123  67.865  1.00  0.00           H  
HETATM 2598  H8  V00 B 155      36.627  18.143  69.366  1.00  0.00           H  
HETATM 2599  H9  V00 B 155      37.095  19.610  70.241  1.00  0.00           H  
HETATM 2600  H10 V00 B 155      38.340  18.500  69.637  1.00  0.00           H  
HETATM 2601  C1  V00 B 156      16.245  90.522  21.230  1.00  0.00           C  
HETATM 2602  C2  V00 B 156      15.619  89.235  21.751  1.00  0.00           C  
HETATM 2603  O1  V00 B 156      15.083  88.543  20.636  1.00  0.00           O  
HETATM 2604  C3  V00 B 156      14.651  87.218  20.866  1.00  0.00           C  
HETATM 2605  C4  V00 B 156      13.332  87.157  21.641  1.00  0.00           C  
HETATM 2606  H1  V00 B 156      17.031  90.288  20.512  1.00  0.00           H  
HETATM 2607  H2  V00 B 156      16.670  91.092  22.055  1.00  0.00           H  
HETATM 2608  H3  V00 B 156      15.488  91.126  20.731  1.00  0.00           H  
HETATM 2609  H4  V00 B 156      14.829  89.471  22.484  1.00  0.00           H  
HETATM 2610  H5  V00 B 156      16.381  88.616  22.255  1.00  0.00           H  
HETATM 2611  H6  V00 B 156      14.514  86.773  19.874  1.00  0.00           H  
HETATM 2612  H7  V00 B 156      15.429  86.645  21.400  1.00  0.00           H  
HETATM 2613  H8  V00 B 156      13.463  87.519  22.660  1.00  0.00           H  
HETATM 2614  H9  V00 B 156      12.977  86.127  21.678  1.00  0.00           H  
HETATM 2615  H10 V00 B 156      12.584  87.773  21.144  1.00  0.00           H  
HETATM 2616  C1  V00 B 157       1.282  91.838  38.207  1.00  0.00           C  
HETATM 2617  C2  V00 B 157       2.501  92.338  37.442  1.00  0.00           C  
HETATM 2618  O1  V00 B 157       3.651  91.940  38.171  1.00  0.00           O  
HETATM 2619  C3  V00 B 157       4.895  92.108  37.525  1.00  0.00           C  
HETATM 2620  C4  V00 B 157       5.335  93.574  37.472  1.00  0.00           C  
HETATM 2621  H1  V00 B 157       1.321  90.753  38.297  1.00  0.00           H  
HETATM 2622  H2  V00 B 157       0.371  92.123  37.685  1.00  0.00           H  
HETATM 2623  H3  V00 B 157       1.272  92.269  39.208  1.00  0.00           H  
HETATM 2624  H4  V00 B 157       2.459  93.435  37.343  1.00  0.00           H  
HETATM 2625  H5  V00 B 157       2.522  91.902  36.429  1.00  0.00           H  
HETATM 2626  H6  V00 B 157       5.617  91.530  38.112  1.00  0.00           H  
HETATM 2627  H7  V00 B 157       4.861  91.689  36.504  1.00  0.00           H  
HETATM 2628  H8  V00 B 157       4.678  94.154  36.826  1.00  0.00           H  
HETATM 2629  H9  V00 B 157       6.351  93.637  37.085  1.00  0.00           H  
HETATM 2630  H10 V00 B 157       5.309  94.002  38.473  1.00  0.00           H  
HETATM 2631  C1  V00 B 158      76.718  72.213  77.962  1.00  0.00           C  
HETATM 2632  C2  V00 B 158      78.168  72.648  78.129  1.00  0.00           C  
HETATM 2633  O1  V00 B 158      78.158  73.949  78.693  1.00  0.00           O  
HETATM 2634  C3  V00 B 158      79.400  74.452  79.137  1.00  0.00           C  
HETATM 2635  C4  V00 B 158      80.310  74.872  77.979  1.00  0.00           C  
HETATM 2636  H1  V00 B 158      76.220  72.205  78.930  1.00  0.00           H  
HETATM 2637  H2  V00 B 158      76.675  71.216  77.527  1.00  0.00           H  
HETATM 2638  H3  V00 B 158      76.196  72.912  77.308  1.00  0.00           H  
HETATM 2639  H4  V00 B 158      78.676  72.648  77.150  1.00  0.00           H  
HETATM 2640  H5  V00 B 158      78.703  71.948  78.792  1.00  0.00           H  
HETATM 2641  H6  V00 B 158      79.165  75.326  79.754  1.00  0.00           H  
HETATM 2642  H7  V00 B 158      79.916  73.708  79.769  1.00  0.00           H  
HETATM 2643  H8  V00 B 158      80.626  74.007  77.398  1.00  0.00           H  
HETATM 2644  H9  V00 B 158      81.196  75.371  78.373  1.00  0.00           H  
HETATM 2645  H10 V00 B 158      79.778  75.560  77.323  1.00  0.00           H  
HETATM 2646  C1  V00 B 159      40.762  11.105  88.751  1.00  0.00           C  
HETATM 2647  C2  V00 B 159      40.126  11.922  89.868  1.00  0.00           C  
HETATM 2648  O1  V00 B 159      38.722  11.884  89.675  1.00  0.00           O  
HETATM 2649  C3  V00 B 159      37.929  12.393  90.726  1.00  0.00           C  
HETATM 2650  C4  V00 B 159      37.959  13.922  90.797  1.00  0.00           C  
HETATM 2651  H1  V00 B 159      40.399  10.078  88.790  1.00  0.00           H  
HETATM 2652  H2  V00 B 159      41.845  11.107  88.856  1.00  0.00           H  
HETATM 2653  H3  V00 B 159      40.495  11.531  87.784  1.00  0.00           H  
HETATM 2654  H4  V00 B 159      40.499  12.959  89.835  1.00  0.00           H  
HETATM 2655  H5  V00 B 159      40.388  11.494  90.851  1.00  0.00           H  
HETATM 2656  H6  V00 B 159      36.906  12.056  90.518  1.00  0.00           H  
HETATM 2657  H7  V00 B 159      38.245  11.965  91.693  1.00  0.00           H  
HETATM 2658  H8  V00 B 159      38.948  14.278  91.084  1.00  0.00           H  
HETATM 2659  H9  V00 B 159      37.235  14.268  91.533  1.00  0.00           H  
HETATM 2660  H10 V00 B 159      37.705  14.341  89.824  1.00  0.00           H  
HETATM 2661  C1  V00 B 160      29.184  14.421  33.066  1.00  0.00           C  
HETATM 2662  C2  V00 B 160      30.145  13.718  34.016  1.00  0.00           C  
HETATM 2663  O1  V00 B 160      31.436  14.260  33.789  1.00  0.00           O  
HETATM 2664  C3  V00 B 160      32.438  13.907  34.719  1.00  0.00           C  
HETATM 2665  C4  V00 B 160      32.922  12.466  34.541  1.00  0.00           C  
HETATM 2666  H1  V00 B 160      29.187  15.493  33.260  1.00  0.00           H  
HETATM 2667  H2  V00 B 160      28.175  14.034  33.202  1.00  0.00           H  
HETATM 2668  H3  V00 B 160      29.495  14.253  32.035  1.00  0.00           H  
HETATM 2669  H4  V00 B 160      30.136  12.632  33.826  1.00  0.00           H  
HETATM 2670  H5  V00 B 160      29.839  13.886  35.062  1.00  0.00           H  
HETATM 2671  H6  V00 B 160      33.269  14.598  34.539  1.00  0.00           H  
HETATM 2672  H7  V00 B 160      32.078  14.059  35.752  1.00  0.00           H  
HETATM 2673  H8  V00 B 160      32.136  11.757  34.796  1.00  0.00           H  
HETATM 2674  H9  V00 B 160      33.779  12.286  35.190  1.00  0.00           H  
HETATM 2675  H10 V00 B 160      33.219  12.302  33.506  1.00  0.00           H  
HETATM 2676  C1  V00 B 161      11.550  47.223  14.003  1.00  0.00           C  
HETATM 2677  C2  V00 B 161      11.120  45.906  14.637  1.00  0.00           C  
HETATM 2678  O1  V00 B 161      10.510  45.127  13.621  1.00  0.00           O  
HETATM 2679  C3  V00 B 161      10.238  43.779  13.940  1.00  0.00           C  
HETATM 2680  C4  V00 B 161       9.043  43.629  14.885  1.00  0.00           C  
HETATM 2681  H1  V00 B 161      12.254  47.033  13.194  1.00  0.00           H  
HETATM 2682  H2  V00 B 161      12.024  47.859  14.749  1.00  0.00           H  
HETATM 2683  H3  V00 B 161      10.681  47.737  13.594  1.00  0.00           H  
HETATM 2684  H4  V00 B 161      10.414  46.097  15.461  1.00  0.00           H  
HETATM 2685  H5  V00 B 161      11.995  45.377  15.050  1.00  0.00           H  
HETATM 2686  H6  V00 B 161      10.015  43.285  12.987  1.00  0.00           H  
HETATM 2687  H7  V00 B 161      11.128  43.298  14.380  1.00  0.00           H  
HETATM 2688  H8  V00 B 161       9.271  44.039  15.868  1.00  0.00           H  
HETATM 2689  H9  V00 B 161       8.794  42.574  14.996  1.00  0.00           H  
HETATM 2690  H10 V00 B 161       8.182  44.157  14.477  1.00  0.00           H  
HETATM 2691  C1  V00 B 162      12.845  60.852  81.076  1.00  0.00           C  
HETATM 2692  C2  V00 B 162      11.694  61.847  81.010  1.00  0.00           C  
HETATM 2693  O1  V00 B 162      11.039  61.655  79.767  1.00  0.00           O  
HETATM 2694  C3  V00 B 162       9.807  62.323  79.596  1.00  0.00           C  
HETATM 2695  C4  V00 B 162       9.982  63.827  79.364  1.00  0.00           C  
HETATM 2696  H1  V00 B 162      12.462  59.836  80.999  1.00  0.00           H  
HETATM 2697  H2  V00 B 162      13.382  60.964  82.017  1.00  0.00           H  
HETATM 2698  H3  V00 B 162      13.533  61.028  80.248  1.00  0.00           H  
HETATM 2699  H4  V00 B 162      12.080  62.876  81.096  1.00  0.00           H  
HETATM 2700  H5  V00 B 162      10.991  61.674  81.843  1.00  0.00           H  
HETATM 2701  H6  V00 B 162       9.341  61.869  78.714  1.00  0.00           H  
HETATM 2702  H7  V00 B 162       9.149  62.151  80.465  1.00  0.00           H  
HETATM 2703  H8  V00 B 162      10.367  64.316  80.258  1.00  0.00           H  
HETATM 2704  H9  V00 B 162       9.021  64.272  79.109  1.00  0.00           H  
HETATM 2705  H10 V00 B 162      10.680  63.994  78.545  1.00  0.00           H  
HETATM 2706  C1  V00 B 163      45.883  89.913  35.182  1.00  0.00           C  
HETATM 2707  C2  V00 B 163      44.959  90.036  36.387  1.00  0.00           C  
HETATM 2708  O1  V00 B 163      44.873  88.755  36.987  1.00  0.00           O  
HETATM 2709  C3  V00 B 163      44.243  88.693  38.250  1.00  0.00           C  
HETATM 2710  C4  V00 B 163      42.722  88.841  38.154  1.00  0.00           C  
HETATM 2711  H1  V00 B 163      46.868  89.574  35.503  1.00  0.00           H  
HETATM 2712  H2  V00 B 163      45.979  90.876  34.684  1.00  0.00           H  
HETATM 2713  H3  V00 B 163      45.478  89.185  34.479  1.00  0.00           H  
HETATM 2714  H4  V00 B 163      43.965  90.386  36.064  1.00  0.00           H  
HETATM 2715  H5  V00 B 163      45.364  90.768  37.105  1.00  0.00           H  
HETATM 2716  H6  V00 B 163      44.490  87.706  38.658  1.00  0.00           H  
HETATM 2717  H7  V00 B 163      44.654  89.462  38.926  1.00  0.00           H  
HETATM 2718  H8  V00 B 163      42.449  89.843  37.829  1.00  0.00           H  
HETATM 2719  H9  V00 B 163      42.275  88.656  39.131  1.00  0.00           H  
HETATM 2720  H10 V00 B 163      42.326  88.120  37.441  1.00  0.00           H  
HETATM 2721  C1  V00 B 164      92.052  72.631  33.162  1.00  0.00           C  
HETATM 2722  C2  V00 B 164      92.127  73.985  33.855  1.00  0.00           C  
HETATM 2723  O1  V00 B 164      92.443  73.746  35.217  1.00  0.00           O  
HETATM 2724  C3  V00 B 164      92.779  74.877  35.992  1.00  0.00           C  
HETATM 2725  C4  V00 B 164      91.559  75.733  36.341  1.00  0.00           C  
HETATM 2726  H1  V00 B 164      93.009  72.117  33.247  1.00  0.00           H  
HETATM 2727  H2  V00 B 164      91.808  72.763  32.109  1.00  0.00           H  
HETATM 2728  H3  V00 B 164      91.284  72.017  33.633  1.00  0.00           H  
HETATM 2729  H4  V00 B 164      91.162  74.510  33.762  1.00  0.00           H  
HETATM 2730  H5  V00 B 164      92.905  74.611  33.387  1.00  0.00           H  
HETATM 2731  H6  V00 B 164      93.227  74.486  36.913  1.00  0.00           H  
HETATM 2732  H7  V00 B 164      93.534  75.492  35.473  1.00  0.00           H  
HETATM 2733  H8  V00 B 164      91.145  76.202  35.449  1.00  0.00           H  
HETATM 2734  H9  V00 B 164      91.848  76.515  37.043  1.00  0.00           H  
HETATM 2735  H10 V00 B 164      90.791  75.111  36.798  1.00  0.00           H  
HETATM 2736  C1  V00 B 165      53.647  79.164  99.294  1.00  0.00           C  
HETATM 2737  C2  V00 B 165      52.982  77.815  99.054  1.00  0.00           C  
HETATM 2738  O1  V00 B 165      51.690  78.067  98.527  1.00  0.00           O  
HETATM 2739  C3  V00 B 165      50.987  76.950  98.025  1.00  0.00           C  
HETATM 2740  C4  V00 B 165      50.446  76.049  99.138  1.00  0.00           C  
HETATM 2741  H1  V00 B 165      53.718  79.714  98.356  1.00  0.00           H  
HETATM 2742  H2  V00 B 165      54.646  79.021  99.703  1.00  0.00           H  
HETATM 2743  H3  V00 B 165      53.053  79.749  99.996  1.00  0.00           H  
HETATM 2744  H4  V00 B 165      52.918  77.253 100.001  1.00  0.00           H  
HETATM 2745  H5  V00 B 165      53.576  77.218  98.341  1.00  0.00           H  
HETATM 2746  H6  V00 B 165      50.151  77.359  97.447  1.00  0.00           H  
HETATM 2747  H7  V00 B 165      51.627  76.364  97.344  1.00  0.00           H  
HETATM 2748  H8  V00 B 165      51.260  75.564  99.676  1.00  0.00           H  
HETATM 2749  H9  V00 B 165      49.805  75.280  98.707  1.00  0.00           H  
HETATM 2750  H10 V00 B 165      49.865  76.641  99.843  1.00  0.00           H  
HETATM 2751  C1  V00 B 166      36.874  30.155   7.629  1.00  0.00           C  
HETATM 2752  C2  V00 B 166      36.296  29.113   8.578  1.00  0.00           C  
HETATM 2753  O1  V00 B 166      36.574  27.836   8.026  1.00  0.00           O  
HETATM 2754  C3  V00 B 166      36.320  26.723   8.857  1.00  0.00           C  
HETATM 2755  C4  V00 B 166      34.825  26.426   8.999  1.00  0.00           C  
HETATM 2756  H1  V00 B 166      37.949  30.008   7.528  1.00  0.00           H  
HETATM 2757  H2  V00 B 166      36.682  31.156   8.012  1.00  0.00           H  
HETATM 2758  H3  V00 B 166      36.415  30.053   6.645  1.00  0.00           H  
HETATM 2759  H4  V00 B 166      35.210  29.265   8.688  1.00  0.00           H  
HETATM 2760  H5  V00 B 166      36.758  29.206   9.575  1.00  0.00           H  
HETATM 2761  H6  V00 B 166      36.818  25.873   8.376  1.00  0.00           H  
HETATM 2762  H7  V00 B 166      36.771  26.873   9.853  1.00  0.00           H  
HETATM 2763  H8  V00 B 166      34.322  27.221   9.548  1.00  0.00           H  
HETATM 2764  H9  V00 B 166      34.689  25.488   9.537  1.00  0.00           H  
HETATM 2765  H10 V00 B 166      34.371  26.339   8.013  1.00  0.00           H  
HETATM 2766  C1  V00 B 167      25.207  99.054  81.414  1.00  0.00           C  
HETATM 2767  C2  V00 B 167      25.200  97.946  82.459  1.00  0.00           C  
HETATM 2768  O1  V00 B 167      26.138  98.303  83.461  1.00  0.00           O  
HETATM 2769  C3  V00 B 167      26.130  97.522  84.637  1.00  0.00           C  
HETATM 2770  C4  V00 B 167      26.756  96.140  84.429  1.00  0.00           C  
HETATM 2771  H1  V00 B 167      24.930 100.001  81.876  1.00  0.00           H  
HETATM 2772  H2  V00 B 167      24.500  98.822  80.619  1.00  0.00           H  
HETATM 2773  H3  V00 B 167      26.205  99.153  80.987  1.00  0.00           H  
HETATM 2774  H4  V00 B 167      25.472  96.985  81.991  1.00  0.00           H  
HETATM 2775  H5  V00 B 167      24.194  97.841  82.898  1.00  0.00           H  
HETATM 2776  H6  V00 B 167      26.719  98.083  85.372  1.00  0.00           H  
HETATM 2777  H7  V00 B 167      25.102  97.415  85.024  1.00  0.00           H  
HETATM 2778  H8  V00 B 167      26.142  95.532  83.765  1.00  0.00           H  
HETATM 2779  H9  V00 B 167      26.844  95.631  85.388  1.00  0.00           H  
HETATM 2780  H10 V00 B 167      27.747  96.247  83.990  1.00  0.00           H  
HETATM 2781  C1  V00 B 168      13.957  52.067  49.642  1.00  0.00           C  
HETATM 2782  C2  V00 B 168      14.965  53.137  50.040  1.00  0.00           C  
HETATM 2783  O1  V00 B 168      14.541  53.678  51.280  1.00  0.00           O  
HETATM 2784  C3  V00 B 168      15.453  54.531  51.939  1.00  0.00           C  
HETATM 2785  C4  V00 B 168      15.550  55.909  51.277  1.00  0.00           C  
HETATM 2786  H1  V00 B 168      13.920  51.290  50.405  1.00  0.00           H  
HETATM 2787  H2  V00 B 168      14.241  51.621  48.690  1.00  0.00           H  
HETATM 2788  H3  V00 B 168      12.965  52.510  49.549  1.00  0.00           H  
HETATM 2789  H4  V00 B 168      15.010  53.919  49.265  1.00  0.00           H  
HETATM 2790  H5  V00 B 168      15.971  52.695  50.140  1.00  0.00           H  
HETATM 2791  H6  V00 B 168      15.073  54.642  52.961  1.00  0.00           H  
HETATM 2792  H7  V00 B 168      16.452  54.066  51.988  1.00  0.00           H  
HETATM 2793  H8  V00 B 168      16.003  55.835  50.290  1.00  0.00           H  
HETATM 2794  H9  V00 B 168      16.161  56.568  51.894  1.00  0.00           H  
HETATM 2795  H10 V00 B 168      14.555  56.340  51.175  1.00  0.00           H  
HETATM 2796  C1  V00 B 169      48.244  39.760  14.310  1.00  0.00           C  
HETATM 2797  C2  V00 B 169      48.975  40.777  13.443  1.00  0.00           C  
HETATM 2798  O1  V00 B 169      49.614  41.695  14.316  1.00  0.00           O  
HETATM 2799  C3  V00 B 169      50.530  42.591  13.724  1.00  0.00           C  
HETATM 2800  C4  V00 B 169      49.836  43.702  12.931  1.00  0.00           C  
HETATM 2801  H1  V00 B 169      48.954  39.243  14.954  1.00  0.00           H  
HETATM 2802  H2  V00 B 169      47.734  39.032  13.681  1.00  0.00           H  
HETATM 2803  H3  V00 B 169      47.511  40.268  14.936  1.00  0.00           H  
HETATM 2804  H4  V00 B 169      48.259  41.295  12.784  1.00  0.00           H  
HETATM 2805  H5  V00 B 169      49.722  40.271  12.808  1.00  0.00           H  
HETATM 2806  H6  V00 B 169      51.095  43.031  14.554  1.00  0.00           H  
HETATM 2807  H7  V00 B 169      51.237  42.048  13.072  1.00  0.00           H  
HETATM 2808  H8  V00 B 169      49.336  43.298  12.052  1.00  0.00           H  
HETATM 2809  H9  V00 B 169      50.574  44.435  12.607  1.00  0.00           H  
HETATM 2810  H10 V00 B 169      49.097  44.196  13.559  1.00  0.00           H  
HETATM 2811  C1  V00 B 170      48.103  76.360  25.980  1.00  0.00           C  
HETATM 2812  C2  V00 B 170      49.572  76.722  26.160  1.00  0.00           C  
HETATM 2813  O1  V00 B 170      50.224  76.472  24.925  1.00  0.00           O  
HETATM 2814  C3  V00 B 170      51.547  76.949  24.805  1.00  0.00           C  
HETATM 2815  C4  V00 B 170      52.549  76.106  25.598  1.00  0.00           C  
HETATM 2816  H1  V00 B 170      47.666  76.967  25.188  1.00  0.00           H  
HETATM 2817  H2  V00 B 170      47.560  76.534  26.907  1.00  0.00           H  
HETATM 2818  H3  V00 B 170      48.013  75.310  25.703  1.00  0.00           H  
HETATM 2819  H4  V00 B 170      50.013  76.114  26.967  1.00  0.00           H  
HETATM 2820  H5  V00 B 170      49.673  77.785  26.437  1.00  0.00           H  
HETATM 2821  H6  V00 B 170      51.788  76.896  23.737  1.00  0.00           H  
HETATM 2822  H7  V00 B 170      51.609  78.004  25.123  1.00  0.00           H  
HETATM 2823  H8  V00 B 170      52.382  76.209  26.669  1.00  0.00           H  
HETATM 2824  H9  V00 B 170      53.563  76.432  25.370  1.00  0.00           H  
HETATM 2825  H10 V00 B 170      52.444  75.057  25.326  1.00  0.00           H  
HETATM 2826  C1  V00 B 171      11.515  96.079  59.462  1.00  0.00           C  
HETATM 2827  C2  V00 B 171      10.857  95.432  60.674  1.00  0.00           C  
HETATM 2828  O1  V00 B 171      11.637  94.301  61.026  1.00  0.00           O  
HETATM 2829  C3  V00 B 171      11.330  93.685  62.259  1.00  0.00           C  
HETATM 2830  C4  V00 B 171      10.033  92.874  62.202  1.00  0.00           C  
HETATM 2831  H1  V00 B 171      12.533  96.378  59.708  1.00  0.00           H  
HETATM 2832  H2  V00 B 171      10.947  96.955  59.152  1.00  0.00           H  
HETATM 2833  H3  V00 B 171      11.552  95.366  58.638  1.00  0.00           H  
HETATM 2834  H4  V00 B 171       9.824  95.136  60.429  1.00  0.00           H  
HETATM 2835  H5  V00 B 171      10.819  96.146  61.514  1.00  0.00           H  
HETATM 2836  H6  V00 B 171      12.171  93.015  62.475  1.00  0.00           H  
HETATM 2837  H7  V00 B 171      11.269  94.437  63.063  1.00  0.00           H  
HETATM 2838  H8  V00 B 171       9.172  93.528  62.071  1.00  0.00           H  
HETATM 2839  H9  V00 B 171       9.910  92.316  63.130  1.00  0.00           H  
HETATM 2840  H10 V00 B 171      10.072  92.174  61.369  1.00  0.00           H  
HETATM 2841  C1  V00 B 172      14.639  56.048  44.966  1.00  0.00           C  
HETATM 2842  C2  V00 B 172      15.668  55.731  43.889  1.00  0.00           C  
HETATM 2843  O1  V00 B 172      14.960  55.280  42.746  1.00  0.00           O  
HETATM 2844  C3  V00 B 172      15.707  55.143  41.557  1.00  0.00           C  
HETATM 2845  C4  V00 B 172      16.621  53.915  41.576  1.00  0.00           C  
HETATM 2846  H1  V00 B 172      13.956  56.819  44.611  1.00  0.00           H  
HETATM 2847  H2  V00 B 172      15.138  56.397  45.869  1.00  0.00           H  
HETATM 2848  H3  V00 B 172      14.062  55.153  45.200  1.00  0.00           H  
HETATM 2849  H4  V00 B 172      16.365  54.957  44.250  1.00  0.00           H  
HETATM 2850  H5  V00 B 172      16.255  56.632  43.644  1.00  0.00           H  
HETATM 2851  H6  V00 B 172      14.971  55.039  40.752  1.00  0.00           H  
HETATM 2852  H7  V00 B 172      16.303  56.052  41.367  1.00  0.00           H  
HETATM 2853  H8  V00 B 172      17.414  54.031  42.313  1.00  0.00           H  
HETATM 2854  H9  V00 B 172      17.074  53.781  40.594  1.00  0.00           H  
HETATM 2855  H10 V00 B 172      16.040  53.027  41.823  1.00  0.00           H  
HETATM 2856  C1  V00 B 173      91.064  63.971  28.024  1.00  0.00           C  
HETATM 2857  C2  V00 B 173      90.969  64.806  29.294  1.00  0.00           C  
HETATM 2858  O1  V00 B 173      92.200  65.495  29.440  1.00  0.00           O  
HETATM 2859  C3  V00 B 173      92.245  66.498  30.433  1.00  0.00           C  
HETATM 2860  C4  V00 B 173      92.307  65.919  31.849  1.00  0.00           C  
HETATM 2861  H1  V00 B 173      91.244  64.619  27.166  1.00  0.00           H  
HETATM 2862  H2  V00 B 173      90.138  63.419  27.869  1.00  0.00           H  
HETATM 2863  H3  V00 B 173      91.892  63.266  28.106  1.00  0.00           H  
HETATM 2864  H4  V00 B 173      90.780  64.153  30.161  1.00  0.00           H  
HETATM 2865  H5  V00 B 173      90.136  65.525  29.217  1.00  0.00           H  
HETATM 2866  H6  V00 B 173      93.155  67.075  30.234  1.00  0.00           H  
HETATM 2867  H7  V00 B 173      91.378  67.174  30.341  1.00  0.00           H  
HETATM 2868  H8  V00 B 173      91.378  65.410  32.102  1.00  0.00           H  
HETATM 2869  H9  V00 B 173      92.471  66.723  32.566  1.00  0.00           H  
HETATM 2870  H10 V00 B 173      93.127  65.206  31.921  1.00  0.00           H  
HETATM 2871  C1  V00 B 174      91.030  65.779   5.843  1.00  0.00           C  
HETATM 2872  C2  V00 B 174      89.732  65.416   5.133  1.00  0.00           C  
HETATM 2873  O1  V00 B 174      89.241  64.227   5.728  1.00  0.00           O  
HETATM 2874  C3  V00 B 174      87.933  63.837   5.370  1.00  0.00           C  
HETATM 2875  C4  V00 B 174      87.861  63.255   3.955  1.00  0.00           C  
HETATM 2876  H1  V00 B 174      90.840  65.934   6.905  1.00  0.00           H  
HETATM 2877  H2  V00 B 174      91.447  66.690   5.416  1.00  0.00           H  
HETATM 2878  H3  V00 B 174      91.750  64.969   5.733  1.00  0.00           H  
HETATM 2879  H4  V00 B 174      89.921  65.268   4.057  1.00  0.00           H  
HETATM 2880  H5  V00 B 174      88.996  66.230   5.243  1.00  0.00           H  
HETATM 2881  H6  V00 B 174      87.640  63.070   6.096  1.00  0.00           H  
HETATM 2882  H7  V00 B 174      87.236  64.688   5.462  1.00  0.00           H  
HETATM 2883  H8  V00 B 174      88.067  64.021   3.209  1.00  0.00           H  
HETATM 2884  H9  V00 B 174      86.865  62.852   3.776  1.00  0.00           H  
HETATM 2885  H10 V00 B 174      88.592  62.455   3.848  1.00  0.00           H  
HETATM 2886  C1  V00 B 175       4.851  55.266  38.996  1.00  0.00           C  
HETATM 2887  C2  V00 B 175       6.295  55.023  38.573  1.00  0.00           C  
HETATM 2888  O1  V00 B 175       7.126  55.470  39.631  1.00  0.00           O  
HETATM 2889  C3  V00 B 175       8.495  55.134  39.540  1.00  0.00           C  
HETATM 2890  C4  V00 B 175       9.236  55.971  38.495  1.00  0.00           C  
HETATM 2891  H1  V00 B 175       4.635  54.715  39.910  1.00  0.00           H  
HETATM 2892  H2  V00 B 175       4.172  54.939  38.210  1.00  0.00           H  
HETATM 2893  H3  V00 B 175       4.696  56.328  39.185  1.00  0.00           H  
HETATM 2894  H4  V00 B 175       6.512  55.574  37.643  1.00  0.00           H  
HETATM 2895  H5  V00 B 175       6.462  53.950  38.383  1.00  0.00           H  
HETATM 2896  H6  V00 B 175       8.917  55.329  40.533  1.00  0.00           H  
HETATM 2897  H7  V00 B 175       8.615  54.060  39.316  1.00  0.00           H  
HETATM 2898  H8  V00 B 175       8.891  55.733  37.490  1.00  0.00           H  
HETATM 2899  H9  V00 B 175      10.305  55.768  38.555  1.00  0.00           H  
HETATM 2900  H10 V00 B 175       9.066  57.030  38.683  1.00  0.00           H  
HETATM 2901  C1  V00 B 176      39.193  65.034  22.769  1.00  0.00           C  
HETATM 2902  C2  V00 B 176      40.188  64.200  23.566  1.00  0.00           C  
HETATM 2903  O1  V00 B 176      39.485  63.084  24.086  1.00  0.00           O  
HETATM 2904  C3  V00 B 176      40.267  62.065  24.671  1.00  0.00           C  
HETATM 2905  C4  V00 B 176      40.816  62.462  26.044  1.00  0.00           C  
HETATM 2906  H1  V00 B 176      38.773  64.437  21.961  1.00  0.00           H  
HETATM 2907  H2  V00 B 176      39.689  65.908  22.350  1.00  0.00           H  
HETATM 2908  H3  V00 B 176      38.381  65.360  23.419  1.00  0.00           H  
HETATM 2909  H4  V00 B 176      40.620  64.805  24.380  1.00  0.00           H  
HETATM 2910  H5  V00 B 176      41.012  63.863  22.915  1.00  0.00           H  
HETATM 2911  H6  V00 B 176      39.601  61.201  24.779  1.00  0.00           H  
HETATM 2912  H7  V00 B 176      41.098  61.781  24.002  1.00  0.00           H  
HETATM 2913  H8  V00 B 176      41.546  63.265  25.954  1.00  0.00           H  
HETATM 2914  H9  V00 B 176      41.299  61.602  26.508  1.00  0.00           H  
HETATM 2915  H10 V00 B 176      40.001  62.799  26.683  1.00  0.00           H  
HETATM 2916  C1  V00 B 177      64.568  38.983  66.373  1.00  0.00           C  
HETATM 2917  C2  V00 B 177      64.896  39.854  65.168  1.00  0.00           C  
HETATM 2918  O1  V00 B 177      65.648  40.961  65.637  1.00  0.00           O  
HETATM 2919  C3  V00 B 177      66.245  41.778  64.653  1.00  0.00           C  
HETATM 2920  C4  V00 B 177      65.229  42.669  63.935  1.00  0.00           C  
HETATM 2921  H1  V00 B 177      65.489  38.645  66.848  1.00  0.00           H  
HETATM 2922  H2  V00 B 177      63.986  38.117  66.061  1.00  0.00           H  
HETATM 2923  H3  V00 B 177      63.993  39.558  67.099  1.00  0.00           H  
HETATM 2924  H4  V00 B 177      63.966  40.189  64.681  1.00  0.00           H  
HETATM 2925  H5  V00 B 177      65.481  39.280  64.430  1.00  0.00           H  
HETATM 2926  H6  V00 B 177      66.970  42.405  65.185  1.00  0.00           H  
HETATM 2927  H7  V00 B 177      66.792  41.162  63.918  1.00  0.00           H  
HETATM 2928  H8  V00 B 177      64.547  42.072  63.331  1.00  0.00           H  
HETATM 2929  H9  V00 B 177      65.752  43.369  63.283  1.00  0.00           H  
HETATM 2930  H10 V00 B 177      64.649  43.231  64.666  1.00  0.00           H  
HETATM 2931  C1  V00 B 178      87.877  96.125  22.177  1.00  0.00           C  
HETATM 2932  C2  V00 B 178      89.175  95.374  21.907  1.00  0.00           C  
HETATM 2933  O1  V00 B 178      89.913  95.357  23.118  1.00  0.00           O  
HETATM 2934  C3  V00 B 178      91.049  94.519  23.149  1.00  0.00           C  
HETATM 2935  C4  V00 B 178      92.221  95.090  22.347  1.00  0.00           C  
HETATM 2936  H1  V00 B 178      87.313  95.622  22.962  1.00  0.00           H  
HETATM 2937  H2  V00 B 178      87.274  96.167  21.271  1.00  0.00           H  
HETATM 2938  H3  V00 B 178      88.100  97.140  22.506  1.00  0.00           H  
HETATM 2939  H4  V00 B 178      89.742  95.878  21.108  1.00  0.00           H  
HETATM 2940  H5  V00 B 178      88.958  94.344  21.578  1.00  0.00           H  
HETATM 2941  H6  V00 B 178      91.332  94.440  24.205  1.00  0.00           H  
HETATM 2942  H7  V00 B 178      90.796  93.510  22.781  1.00  0.00           H  
HETATM 2943  H8  V00 B 178      91.995  95.100  21.282  1.00  0.00           H  
HETATM 2944  H9  V00 B 178      93.108  94.477  22.509  1.00  0.00           H  
HETATM 2945  H10 V00 B 178      92.430  96.108  22.671  1.00  0.00           H  
HETATM 2946  C1  V00 B 179      72.585  82.892  13.908  1.00  0.00           C  
HETATM 2947  C2  V00 B 179      72.905  81.457  14.306  1.00  0.00           C  
HETATM 2948  O1  V00 B 179      72.860  80.670  13.127  1.00  0.00           O  
HETATM 2949  C3  V00 B 179      73.345  79.349  13.234  1.00  0.00           C  
HETATM 2950  C4  V00 B 179      72.377  78.428  13.983  1.00  0.00           C  
HETATM 2951  H1  V00 B 179      73.317  83.248  13.184  1.00  0.00           H  
HETATM 2952  H2  V00 B 179      72.605  83.536  14.785  1.00  0.00           H  
HETATM 2953  H3  V00 B 179      71.595  82.937  13.453  1.00  0.00           H  
HETATM 2954  H4  V00 B 179      72.170  81.098  15.045  1.00  0.00           H  
HETATM 2955  H5  V00 B 179      73.907  81.402  14.764  1.00  0.00           H  
HETATM 2956  H6  V00 B 179      73.467  78.992  12.205  1.00  0.00           H  
HETATM 2957  H7  V00 B 179      74.332  79.337  13.726  1.00  0.00           H  
HETATM 2958  H8  V00 B 179      72.302  78.713  15.031  1.00  0.00           H  
HETATM 2959  H9  V00 B 179      72.732  77.399  13.925  1.00  0.00           H  
HETATM 2960  H10 V00 B 179      71.388  78.488  13.532  1.00  0.00           H  
HETATM 2961  C1  V00 B 180      70.139   4.555  11.521  1.00  0.00           C  
HETATM 2962  C2  V00 B 180      71.613   4.435  11.157  1.00  0.00           C  
HETATM 2963  O1  V00 B 180      72.358   5.031  12.207  1.00  0.00           O  
HETATM 2964  C3  V00 B 180      73.755   4.830  12.179  1.00  0.00           C  
HETATM 2965  C4  V00 B 180      74.446   5.671  11.102  1.00  0.00           C  
HETATM 2966  H1  V00 B 180      69.946   4.044  12.463  1.00  0.00           H  
HETATM 2967  H2  V00 B 180      69.524   4.111  10.739  1.00  0.00           H  
HETATM 2968  H3  V00 B 180      69.871   5.606  11.634  1.00  0.00           H  
HETATM 2969  H4  V00 B 180      71.808   4.944  10.200  1.00  0.00           H  
HETATM 2970  H5  V00 B 180      71.894   3.374  11.045  1.00  0.00           H  
HETATM 2971  H6  V00 B 180      74.119   5.131  13.168  1.00  0.00           H  
HETATM 2972  H7  V00 B 180      73.991   3.762  12.032  1.00  0.00           H  
HETATM 2973  H8  V00 B 180      74.163   5.335  10.106  1.00  0.00           H  
HETATM 2974  H9  V00 B 180      75.528   5.582  11.207  1.00  0.00           H  
HETATM 2975  H10 V00 B 180      74.164   6.717  11.213  1.00  0.00           H  
HETATM 2976  C1  V00 B 181      97.608  14.153   6.401  1.00  0.00           C  
HETATM 2977  C2  V00 B 181      96.291  13.516   5.976  1.00  0.00           C  
HETATM 2978  O1  V00 B 181      96.243  13.551   4.559  1.00  0.00           O  
HETATM 2979  C3  V00 B 181      95.208  12.811   3.947  1.00  0.00           C  
HETATM 2980  C4  V00 B 181      93.841  13.486   4.091  1.00  0.00           C  
HETATM 2981  H1  V00 B 181      98.443  13.596   5.977  1.00  0.00           H  
HETATM 2982  H2  V00 B 181      97.690  14.151   7.487  1.00  0.00           H  
HETATM 2983  H3  V00 B 181      97.656  15.180   6.040  1.00  0.00           H  
HETATM 2984  H4  V00 B 181      95.446  14.074   6.411  1.00  0.00           H  
HETATM 2985  H5  V00 B 181      96.237  12.475   6.335  1.00  0.00           H  
HETATM 2986  H6  V00 B 181      95.474  12.747   2.886  1.00  0.00           H  
HETATM 2987  H7  V00 B 181      95.167  11.788   4.358  1.00  0.00           H  
HETATM 2988  H8  V00 B 181      93.516  13.488   5.131  1.00  0.00           H  
HETATM 2989  H9  V00 B 181      93.103  12.949   3.495  1.00  0.00           H  
HETATM 2990  H10 V00 B 181      93.900  14.516   3.740  1.00  0.00           H  
HETATM 2991  C1  V00 B 182      95.051  35.948  24.098  1.00  0.00           C  
HETATM 2992  C2  V00 B 182      94.894  34.667  24.908  1.00  0.00           C  
HETATM 2993  O1  V00 B 182      93.993  33.829  24.203  1.00  0.00           O  
HETATM 2994  C3  V00 B 182      93.878  32.500  24.666  1.00  0.00           C  
HETATM 2995  C4  V00 B 182      93.080  32.399  25.968  1.00  0.00           C  
HETATM 2996  H1  V00 B 182      95.442  35.715  23.108  1.00  0.00           H  
HETATM 2997  H2  V00 B 182      95.735  36.628  24.603  1.00  0.00           H  
HETATM 2998  H3  V00 B 182      94.082  36.434  23.983  1.00  0.00           H  
HETATM 2999  H4  V00 B 182      94.506  34.903  25.912  1.00  0.00           H  
HETATM 3000  H5  V00 B 182      95.870  34.167  25.025  1.00  0.00           H  
HETATM 3001  H6  V00 B 182      93.356  31.952  23.873  1.00  0.00           H  
HETATM 3002  H7  V00 B 182      94.877  32.049  24.801  1.00  0.00           H  
HETATM 3003  H8  V00 B 182      93.619  32.866  26.792  1.00  0.00           H  
HETATM 3004  H9  V00 B 182      92.908  31.351  26.212  1.00  0.00           H  
HETATM 3005  H10 V00 B 182      92.119  32.898  25.851  1.00  0.00           H  
HETATM 3006  C1  V00 B 183      33.401  78.876   6.948  1.00  0.00           C  
HETATM 3007  C2  V00 B 183      32.266  78.053   7.544  1.00  0.00           C  
HETATM 3008  O1  V00 B 183      32.429  76.718   7.096  1.00  0.00           O  
HETATM 3009  C3  V00 B 183      31.612  75.744   7.710  1.00  0.00           C  
HETATM 3010  C4  V00 B 183      30.159  75.812   7.233  1.00  0.00           C  
HETATM 3011  H1  V00 B 183      34.360  78.477   7.277  1.00  0.00           H  
HETATM 3012  H2  V00 B 183      33.316  79.914   7.264  1.00  0.00           H  
HETATM 3013  H3  V00 B 183      33.360  78.828   5.860  1.00  0.00           H  
HETATM 3014  H4  V00 B 183      31.295  78.460   7.219  1.00  0.00           H  
HETATM 3015  H5  V00 B 183      32.303  78.094   8.646  1.00  0.00           H  
HETATM 3016  H6  V00 B 183      32.044  74.775   7.433  1.00  0.00           H  
HETATM 3017  H7  V00 B 183      31.653  75.841   8.808  1.00  0.00           H  
HETATM 3018  H8  V00 B 183      29.683  76.732   7.568  1.00  0.00           H  
HETATM 3019  H9  V00 B 183      29.603  74.964   7.633  1.00  0.00           H  
HETATM 3020  H10 V00 B 183      30.126  75.777   6.145  1.00  0.00           H  
HETATM 3021  C1  V00 B 184      28.263  79.143  56.247  1.00  0.00           C  
HETATM 3022  C2  V00 B 184      28.941  77.831  55.870  1.00  0.00           C  
HETATM 3023  O1  V00 B 184      27.938  76.828  55.850  1.00  0.00           O  
HETATM 3024  C3  V00 B 184      28.311  75.579  55.308  1.00  0.00           C  
HETATM 3025  C4  V00 B 184      29.211  74.775  56.250  1.00  0.00           C  
HETATM 3026  H1  V00 B 184      27.494  79.386  55.514  1.00  0.00           H  
HETATM 3027  H2  V00 B 184      28.997  79.947  56.278  1.00  0.00           H  
HETATM 3028  H3  V00 B 184      27.793  79.049  57.225  1.00  0.00           H  
HETATM 3029  H4  V00 B 184      29.724  77.588  56.606  1.00  0.00           H  
HETATM 3030  H5  V00 B 184      29.415  77.917  54.879  1.00  0.00           H  
HETATM 3031  H6  V00 B 184      27.374  75.034  55.143  1.00  0.00           H  
HETATM 3032  H7  V00 B 184      28.811  75.713  54.333  1.00  0.00           H  
HETATM 3033  H8  V00 B 184      30.181  75.256  56.364  1.00  0.00           H  
HETATM 3034  H9  V00 B 184      29.361  73.774  55.847  1.00  0.00           H  
HETATM 3035  H10 V00 B 184      28.741  74.696  57.230  1.00  0.00           H  
HETATM 3036  C1  V00 B 185      44.212   6.035  82.900  1.00  0.00           C  
HETATM 3037  C2  V00 B 185      43.992   7.261  82.024  1.00  0.00           C  
HETATM 3038  O1  V00 B 185      42.598   7.362  81.780  1.00  0.00           O  
HETATM 3039  C3  V00 B 185      42.151   8.555  81.172  1.00  0.00           C  
HETATM 3040  C4  V00 B 185      42.499   8.622  79.683  1.00  0.00           C  
HETATM 3041  H1  V00 B 185      43.667   6.145  83.837  1.00  0.00           H  
HETATM 3042  H2  V00 B 185      45.273   5.914  83.113  1.00  0.00           H  
HETATM 3043  H3  V00 B 185      43.847   5.145  82.388  1.00  0.00           H  
HETATM 3044  H4  V00 B 185      44.549   7.154  81.079  1.00  0.00           H  
HETATM 3045  H5  V00 B 185      44.356   8.167  82.537  1.00  0.00           H  
HETATM 3046  H6  V00 B 185      41.062   8.562  81.294  1.00  0.00           H  
HETATM 3047  H7  V00 B 185      42.564   9.434  81.695  1.00  0.00           H  
HETATM 3048  H8  V00 B 185      43.576   8.700  79.539  1.00  0.00           H  
HETATM 3049  H9  V00 B 185      42.022   9.493  79.234  1.00  0.00           H  
HETATM 3050  H10 V00 B 185      42.143   7.724  79.180  1.00  0.00           H  
HETATM 3051  C1  V00 B 186      41.265   0.967  56.225  1.00  0.00           C  
HETATM 3052  C2  V00 B 186      40.765   2.040  55.267  1.00  0.00           C  
HETATM 3053  O1  V00 B 186      41.238   3.288  55.745  1.00  0.00           O  
HETATM 3054  C3  V00 B 186      41.076   4.394  54.882  1.00  0.00           C  
HETATM 3055  C4  V00 B 186      39.625   4.877  54.815  1.00  0.00           C  
HETATM 3056  H1  V00 B 186      42.354   0.976  56.257  1.00  0.00           H  
HETATM 3057  H2  V00 B 186      40.923  -0.014  55.899  1.00  0.00           H  
HETATM 3058  H3  V00 B 186      40.886   1.162  57.228  1.00  0.00           H  
HETATM 3059  H4  V00 B 186      39.663   2.026  55.228  1.00  0.00           H  
HETATM 3060  H5  V00 B 186      41.147   1.851  54.249  1.00  0.00           H  
HETATM 3061  H6  V00 B 186      41.707   5.189  55.295  1.00  0.00           H  
HETATM 3062  H7  V00 B 186      41.439   4.151  53.869  1.00  0.00           H  
HETATM 3063  H8  V00 B 186      38.990   4.136  54.331  1.00  0.00           H  
HETATM 3064  H9  V00 B 186      39.574   5.805  54.245  1.00  0.00           H  
HETATM 3065  H10 V00 B 186      39.249   5.058  55.821  1.00  0.00           H  
HETATM 3066  C1  V00 B 187      54.923  55.271  58.720  1.00  0.00           C  
HETATM 3067  C2  V00 B 187      55.182  56.743  59.016  1.00  0.00           C  
HETATM 3068  O1  V00 B 187      55.499  57.372  57.785  1.00  0.00           O  
HETATM 3069  C3  V00 B 187      55.557  58.783  57.797  1.00  0.00           C  
HETATM 3070  C4  V00 B 187      56.818  59.312  58.485  1.00  0.00           C  
HETATM 3071  H1  V00 B 187      54.096  55.174  58.018  1.00  0.00           H  
HETATM 3072  H2  V00 B 187      54.678  54.743  59.640  1.00  0.00           H  
HETATM 3073  H3  V00 B 187      55.811  54.822  58.275  1.00  0.00           H  
HETATM 3074  H4  V00 B 187      56.014  56.842  59.732  1.00  0.00           H  
HETATM 3075  H5  V00 B 187      54.287  57.206  59.463  1.00  0.00           H  
HETATM 3076  H6  V00 B 187      55.557  59.090  56.745  1.00  0.00           H  
HETATM 3077  H7  V00 B 187      54.659  59.203  58.282  1.00  0.00           H  
HETATM 3078  H8  V00 B 187      56.801  59.090  59.552  1.00  0.00           H  
HETATM 3079  H9  V00 B 187      56.880  60.392  58.354  1.00  0.00           H  
HETATM 3080  H10 V00 B 187      57.700  58.849  58.045  1.00  0.00           H  
HETATM 3081  C1  V00 B 188      28.151  50.715  86.942  1.00  0.00           C  
HETATM 3082  C2  V00 B 188      28.932  51.835  86.267  1.00  0.00           C  
HETATM 3083  O1  V00 B 188      30.283  51.718  86.681  1.00  0.00           O  
HETATM 3084  C3  V00 B 188      31.222  52.522  85.999  1.00  0.00           C  
HETATM 3085  C4  V00 B 188      31.139  53.995  86.408  1.00  0.00           C  
HETATM 3086  H1  V00 B 188      28.558  49.749  86.647  1.00  0.00           H  
HETATM 3087  H2  V00 B 188      27.102  50.765  86.655  1.00  0.00           H  
HETATM 3088  H3  V00 B 188      28.230  50.810  88.025  1.00  0.00           H  
HETATM 3089  H4  V00 B 188      28.515  52.813  86.558  1.00  0.00           H  
HETATM 3090  H5  V00 B 188      28.859  51.744  85.170  1.00  0.00           H  
HETATM 3091  H6  V00 B 188      32.207  52.123  86.266  1.00  0.00           H  
HETATM 3092  H7  V00 B 188      31.093  52.427  84.907  1.00  0.00           H  
HETATM 3093  H8  V00 B 188      30.200  54.438  86.078  1.00  0.00           H  
HETATM 3094  H9  V00 B 188      31.963  54.547  85.956  1.00  0.00           H  
HETATM 3095  H10 V00 B 188      31.206  54.082  87.491  1.00  0.00           H  
HETATM 3096  C1  V00 B 189      63.583  73.551  57.733  1.00  0.00           C  
HETATM 3097  C2  V00 B 189      63.170  75.011  57.598  1.00  0.00           C  
HETATM 3098  O1  V00 B 189      63.074  75.298  56.213  1.00  0.00           O  
HETATM 3099  C3  V00 B 189      62.488  76.535  55.866  1.00  0.00           C  
HETATM 3100  C4  V00 B 189      63.421  77.720  56.130  1.00  0.00           C  
HETATM 3101  H1  V00 B 189      62.840  72.910  57.261  1.00  0.00           H  
HETATM 3102  H2  V00 B 189      63.673  73.284  58.785  1.00  0.00           H  
HETATM 3103  H3  V00 B 189      64.542  73.392  57.240  1.00  0.00           H  
HETATM 3104  H4  V00 B 189      63.917  75.660  58.083  1.00  0.00           H  
HETATM 3105  H5  V00 B 189      62.197  75.180  58.091  1.00  0.00           H  
HETATM 3106  H6  V00 B 189      62.271  76.471  54.793  1.00  0.00           H  
HETATM 3107  H7  V00 B 189      61.536  76.677  56.405  1.00  0.00           H  
HETATM 3108  H8  V00 B 189      63.585  77.854  57.198  1.00  0.00           H  
HETATM 3109  H9  V00 B 189      62.978  78.630  55.727  1.00  0.00           H  
HETATM 3110  H10 V00 B 189      64.381  77.548  55.646  1.00  0.00           H  
HETATM 3111  C1  V00 B 190      25.851  84.759  74.112  1.00  0.00           C  
HETATM 3112  C2  V00 B 190      27.166  85.458  74.435  1.00  0.00           C  
HETATM 3113  O1  V00 B 190      27.488  86.284  73.328  1.00  0.00           O  
HETATM 3114  C3  V00 B 190      28.555  87.191  73.511  1.00  0.00           C  
HETATM 3115  C4  V00 B 190      29.921  86.501  73.498  1.00  0.00           C  
HETATM 3116  H1  V00 B 190      25.069  85.499  73.947  1.00  0.00           H  
HETATM 3117  H2  V00 B 190      25.562  84.109  74.936  1.00  0.00           H  
HETATM 3118  H3  V00 B 190      25.962  84.163  73.207  1.00  0.00           H  
HETATM 3119  H4  V00 B 190      27.956  84.710  74.610  1.00  0.00           H  
HETATM 3120  H5  V00 B 190      27.060  86.067  75.349  1.00  0.00           H  
HETATM 3121  H6  V00 B 190      28.493  87.897  72.674  1.00  0.00           H  
HETATM 3122  H7  V00 B 190      28.427  87.755  74.451  1.00  0.00           H  
HETATM 3123  H8  V00 B 190      30.039  85.855  74.367  1.00  0.00           H  
HETATM 3124  H9  V00 B 190      30.711  87.252  73.510  1.00  0.00           H  
HETATM 3125  H10 V00 B 190      30.020  85.896  72.597  1.00  0.00           H  
HETATM 3126  C1  V00 B 191       9.375  71.285  57.661  1.00  0.00           C  
HETATM 3127  C2  V00 B 191       8.128  70.481  57.316  1.00  0.00           C  
HETATM 3128  O1  V00 B 191       7.763  69.748  58.474  1.00  0.00           O  
HETATM 3129  C3  V00 B 191       6.506  69.107  58.442  1.00  0.00           C  
HETATM 3130  C4  V00 B 191       6.506  67.860  57.554  1.00  0.00           C  
HETATM 3131  H1  V00 B 191       9.163  71.961  58.489  1.00  0.00           H  
HETATM 3132  H2  V00 B 191       9.696  71.865  56.797  1.00  0.00           H  
HETATM 3133  H3  V00 B 191      10.178  70.612  57.959  1.00  0.00           H  
HETATM 3134  H4  V00 B 191       8.339  69.803  56.473  1.00  0.00           H  
HETATM 3135  H5  V00 B 191       7.308  71.156  57.017  1.00  0.00           H  
HETATM 3136  H6  V00 B 191       6.291  68.819  59.478  1.00  0.00           H  
HETATM 3137  H7  V00 B 191       5.722  69.808  58.107  1.00  0.00           H  
HETATM 3138  H8  V00 B 191       6.635  68.129  56.506  1.00  0.00           H  
HETATM 3139  H9  V00 B 191       5.559  67.331  57.665  1.00  0.00           H  
HETATM 3140  H10 V00 B 191       7.319  67.198  57.848  1.00  0.00           H  
HETATM 3141  C1  V00 B 192      89.755   8.558  22.963  1.00  0.00           C  
HETATM 3142  C2  V00 B 192      90.683   7.430  22.529  1.00  0.00           C  
HETATM 3143  O1  V00 B 192      91.867   7.534  23.303  1.00  0.00           O  
HETATM 3144  C3  V00 B 192      92.770   6.453  23.218  1.00  0.00           C  
HETATM 3145  C4  V00 B 192      93.540   6.435  21.894  1.00  0.00           C  
HETATM 3146  H1  V00 B 192      89.527   8.462  24.024  1.00  0.00           H  
HETATM 3147  H2  V00 B 192      88.829   8.521  22.392  1.00  0.00           H  
HETATM 3148  H3  V00 B 192      90.240   9.520  22.797  1.00  0.00           H  
HETATM 3149  H4  V00 B 192      90.908   7.521  21.454  1.00  0.00           H  
HETATM 3150  H5  V00 B 192      90.201   6.453  22.697  1.00  0.00           H  
HETATM 3151  H6  V00 B 192      93.473   6.586  24.048  1.00  0.00           H  
HETATM 3152  H7  V00 B 192      92.242   5.494  23.359  1.00  0.00           H  
HETATM 3153  H8  V00 B 192      92.874   6.222  21.060  1.00  0.00           H  
HETATM 3154  H9  V00 B 192      94.312   5.666  21.931  1.00  0.00           H  
HETATM 3155  H10 V00 B 192      94.011   7.403  21.729  1.00  0.00           H  
HETATM 3156  C1  V00 B 193      32.400   9.809  62.068  1.00  0.00           C  
HETATM 3157  C2  V00 B 193      31.232   9.042  61.462  1.00  0.00           C  
HETATM 3158  O1  V00 B 193      30.560   9.924  60.577  1.00  0.00           O  
HETATM 3159  C3  V00 B 193      29.578   9.349  59.741  1.00  0.00           C  
HETATM 3160  C4  V00 B 193      28.294   9.000  60.499  1.00  0.00           C  
HETATM 3161  H1  V00 B 193      33.073  10.144  61.279  1.00  0.00           H  
HETATM 3162  H2  V00 B 193      32.948   9.170  62.759  1.00  0.00           H  
HETATM 3163  H3  V00 B 193      32.030  10.683  62.604  1.00  0.00           H  
HETATM 3164  H4  V00 B 193      30.555   8.695  62.259  1.00  0.00           H  
HETATM 3165  H5  V00 B 193      31.598   8.158  60.914  1.00  0.00           H  
HETATM 3166  H6  V00 B 193      29.359  10.103  58.977  1.00  0.00           H  
HETATM 3167  H7  V00 B 193      29.975   8.450  59.239  1.00  0.00           H  
HETATM 3168  H8  V00 B 193      28.469   8.192  61.209  1.00  0.00           H  
HETATM 3169  H9  V00 B 193      27.527   8.683  59.792  1.00  0.00           H  
HETATM 3170  H10 V00 B 193      27.938   9.873  61.042  1.00  0.00           H  
HETATM 3171  C1  V00 B 194      23.919  16.604   3.420  1.00  0.00           C  
HETATM 3172  C2  V00 B 194      22.800  17.446   2.820  1.00  0.00           C  
HETATM 3173  O1  V00 B 194      22.172  18.136   3.888  1.00  0.00           O  
HETATM 3174  C3  V00 B 194      21.250  19.144   3.528  1.00  0.00           C  
HETATM 3175  C4  V00 B 194      19.928  18.573   3.011  1.00  0.00           C  
HETATM 3176  H1  V00 B 194      24.634  17.248   3.932  1.00  0.00           H  
HETATM 3177  H2  V00 B 194      24.432  16.051   2.635  1.00  0.00           H  
HETATM 3178  H3  V00 B 194      23.506  15.900   4.142  1.00  0.00           H  
HETATM 3179  H4  V00 B 194      22.081  16.797   2.295  1.00  0.00           H  
HETATM 3180  H5  V00 B 194      23.211  18.164   2.090  1.00  0.00           H  
HETATM 3181  H6  V00 B 194      21.068  19.721   4.443  1.00  0.00           H  
HETATM 3182  H7  V00 B 194      21.689  19.819   2.774  1.00  0.00           H  
HETATM 3183  H8  V00 B 194      20.070  18.065   2.058  1.00  0.00           H  
HETATM 3184  H9  V00 B 194      19.209  19.380   2.873  1.00  0.00           H  
HETATM 3185  H10 V00 B 194      19.527  17.861   3.732  1.00  0.00           H  
HETATM 3186  C1  V00 B 195      18.612  21.438  81.929  1.00  0.00           C  
HETATM 3187  C2  V00 B 195      18.940  20.209  82.768  1.00  0.00           C  
HETATM 3188  O1  V00 B 195      19.676  20.652  83.896  1.00  0.00           O  
HETATM 3189  C3  V00 B 195      19.890  19.702  84.919  1.00  0.00           C  
HETATM 3190  C4  V00 B 195      20.943  18.658  84.539  1.00  0.00           C  
HETATM 3191  H1  V00 B 195      18.024  22.142  82.517  1.00  0.00           H  
HETATM 3192  H2  V00 B 195      18.046  21.147  81.046  1.00  0.00           H  
HETATM 3193  H3  V00 B 195      19.534  21.930  81.618  1.00  0.00           H  
HETATM 3194  H4  V00 B 195      19.528  19.493  82.172  1.00  0.00           H  
HETATM 3195  H5  V00 B 195      18.012  19.708  83.090  1.00  0.00           H  
HETATM 3196  H6  V00 B 195      20.237  20.273  85.788  1.00  0.00           H  
HETATM 3197  H7  V00 B 195      18.944  19.201  85.187  1.00  0.00           H  
HETATM 3198  H8  V00 B 195      20.587  18.023  83.730  1.00  0.00           H  
HETATM 3199  H9  V00 B 195      21.166  18.032  85.403  1.00  0.00           H  
HETATM 3200  H10 V00 B 195      21.857  19.156  84.217  1.00  0.00           H  
HETATM 3201  C1  V00 B 196      37.560  64.204  26.898  1.00  0.00           C  
HETATM 3202  C2  V00 B 196      38.613  65.281  26.668  1.00  0.00           C  
HETATM 3203  O1  V00 B 196      38.207  66.431  27.391  1.00  0.00           O  
HETATM 3204  C3  V00 B 196      39.152  67.475  27.495  1.00  0.00           C  
HETATM 3205  C4  V00 B 196      39.313  68.254  26.187  1.00  0.00           C  
HETATM 3206  H1  V00 B 196      37.486  63.980  27.961  1.00  0.00           H  
HETATM 3207  H2  V00 B 196      37.829  63.298  26.357  1.00  0.00           H  
HETATM 3208  H3  V00 B 196      36.590  64.555  26.547  1.00  0.00           H  
HETATM 3209  H4  V00 B 196      38.696  65.503  25.591  1.00  0.00           H  
HETATM 3210  H5  V00 B 196      39.598  64.934  27.023  1.00  0.00           H  
HETATM 3211  H6  V00 B 196      38.772  68.144  28.276  1.00  0.00           H  
HETATM 3212  H7  V00 B 196      40.130  67.080  27.821  1.00  0.00           H  
HETATM 3213  H8  V00 B 196      39.767  67.631  25.417  1.00  0.00           H  
HETATM 3214  H9  V00 B 196      39.950  69.122  26.355  1.00  0.00           H  
HETATM 3215  H10 V00 B 196      38.339  68.590  25.836  1.00  0.00           H  
HETATM 3216  C1  V00 B 197       2.422  24.671  30.423  1.00  0.00           C  
HETATM 3217  C2  V00 B 197       1.611  25.880  29.974  1.00  0.00           C  
HETATM 3218  O1  V00 B 197       1.874  26.078  28.595  1.00  0.00           O  
HETATM 3219  C3  V00 B 197       1.053  27.012  27.926  1.00  0.00           C  
HETATM 3220  C4  V00 B 197       1.400  28.460  28.284  1.00  0.00           C  
HETATM 3221  H1  V00 B 197       2.128  23.794  29.848  1.00  0.00           H  
HETATM 3222  H2  V00 B 197       2.254  24.480  31.481  1.00  0.00           H  
HETATM 3223  H3  V00 B 197       3.483  24.856  30.256  1.00  0.00           H  
HETATM 3224  H4  V00 B 197       1.902  26.767  30.561  1.00  0.00           H  
HETATM 3225  H5  V00 B 197       0.535  25.700  30.136  1.00  0.00           H  
HETATM 3226  H6  V00 B 197       1.225  26.848  26.856  1.00  0.00           H  
HETATM 3227  H7  V00 B 197      -0.012  26.816  28.142  1.00  0.00           H  
HETATM 3228  H8  V00 B 197       1.159  28.672  29.325  1.00  0.00           H  
HETATM 3229  H9  V00 B 197       0.832  29.139  27.648  1.00  0.00           H  
HETATM 3230  H10 V00 B 197       2.463  28.633  28.128  1.00  0.00           H  
HETATM 3231  C1  V00 B 198      66.588  64.694   0.964  1.00  0.00           C  
HETATM 3232  C2  V00 B 198      66.997  63.602   1.944  1.00  0.00           C  
HETATM 3233  O1  V00 B 198      66.537  62.367   1.418  1.00  0.00           O  
HETATM 3234  C3  V00 B 198      67.003  61.199   2.058  1.00  0.00           C  
HETATM 3235  C4  V00 B 198      66.331  60.964   3.414  1.00  0.00           C  
HETATM 3236  H1  V00 B 198      67.036  64.504  -0.011  1.00  0.00           H  
HETATM 3237  H2  V00 B 198      66.919  65.665   1.328  1.00  0.00           H  
HETATM 3238  H3  V00 B 198      65.504  64.703   0.853  1.00  0.00           H  
HETATM 3239  H4  V00 B 198      66.551  63.797   2.933  1.00  0.00           H  
HETATM 3240  H5  V00 B 198      68.094  63.583   2.059  1.00  0.00           H  
HETATM 3241  H6  V00 B 198      66.761  60.371   1.382  1.00  0.00           H  
HETATM 3242  H7  V00 B 198      68.099  61.236   2.183  1.00  0.00           H  
HETATM 3243  H8  V00 B 198      66.624  61.731   4.130  1.00  0.00           H  
HETATM 3244  H9  V00 B 198      66.625  59.990   3.804  1.00  0.00           H  
HETATM 3245  H10 V00 B 198      65.249  60.988   3.297  1.00  0.00           H  
HETATM 3246  C1  V00 B 199      70.183  59.353  14.771  1.00  0.00           C  
HETATM 3247  C2  V00 B 199      71.072  58.181  15.165  1.00  0.00           C  
HETATM 3248  O1  V00 B 199      70.885  57.163  14.195  1.00  0.00           O  
HETATM 3249  C3  V00 B 199      71.781  56.074  14.246  1.00  0.00           C  
HETATM 3250  C4  V00 B 199      71.488  55.128  15.413  1.00  0.00           C  
HETATM 3251  H1  V00 B 199      70.462  59.714  13.781  1.00  0.00           H  
HETATM 3252  H2  V00 B 199      70.291  60.163  15.491  1.00  0.00           H  
HETATM 3253  H3  V00 B 199      69.141  59.035  14.744  1.00  0.00           H  
HETATM 3254  H4  V00 B 199      70.797  57.821  16.169  1.00  0.00           H  
HETATM 3255  H5  V00 B 199      72.129  58.495  15.190  1.00  0.00           H  
HETATM 3256  H6  V00 B 199      71.653  55.537  13.299  1.00  0.00           H  
HETATM 3257  H7  V00 B 199      72.823  56.432  14.304  1.00  0.00           H  
HETATM 3258  H8  V00 B 199      71.689  55.614  16.367  1.00  0.00           H  
HETATM 3259  H9  V00 B 199      72.118  54.242  15.333  1.00  0.00           H  
HETATM 3260  H10 V00 B 199      70.443  54.824  15.388  1.00  0.00           H  
HETATM 3261  C1  V00 B 200       6.897  19.976  84.759  1.00  0.00           C  
HETATM 3262  C2  V00 B 200       7.795  18.746  84.775  1.00  0.00           C  
HETATM 3263  O1  V00 B 200       8.674  18.849  83.667  1.00  0.00           O  
HETATM 3264  C3  V00 B 200       9.739  17.923  83.621  1.00  0.00           C  
HETATM 3265  C4  V00 B 200       9.278  16.517  83.229  1.00  0.00           C  
HETATM 3266  H1  V00 B 200       7.503  20.879  84.834  1.00  0.00           H  
HETATM 3267  H2  V00 B 200       6.200  19.941  85.594  1.00  0.00           H  
HETATM 3268  H3  V00 B 200       6.336  20.012  83.825  1.00  0.00           H  
HETATM 3269  H4  V00 B 200       7.183  17.832  84.707  1.00  0.00           H  
HETATM 3270  H5  V00 B 200       8.370  18.705  85.716  1.00  0.00           H  
HETATM 3271  H6  V00 B 200      10.434  18.305  82.864  1.00  0.00           H  
HETATM 3272  H7  V00 B 200      10.265  17.890  84.591  1.00  0.00           H  
HETATM 3273  H8  V00 B 200       8.651  16.083  84.006  1.00  0.00           H  
HETATM 3274  H9  V00 B 200      10.146  15.876  83.080  1.00  0.00           H  
HETATM 3275  H10 V00 B 200       8.707  16.562  82.303  1.00  0.00           H  
HETATM 3276  C1  V00 B 201      57.290  85.311  25.831  1.00  0.00           C  
HETATM 3277  C2  V00 B 201      57.936  86.670  25.596  1.00  0.00           C  
HETATM 3278  O1  V00 B 201      59.081  86.745  26.430  1.00  0.00           O  
HETATM 3279  C3  V00 B 201      59.952  87.833  26.206  1.00  0.00           C  
HETATM 3280  C4  V00 B 201      59.385  89.155  26.728  1.00  0.00           C  
HETATM 3281  H1  V00 B 201      57.995  84.517  25.584  1.00  0.00           H  
HETATM 3282  H2  V00 B 201      56.401  85.207  25.212  1.00  0.00           H  
HETATM 3283  H3  V00 B 201      57.009  85.212  26.880  1.00  0.00           H  
HETATM 3284  H4  V00 B 201      57.221  87.473  25.838  1.00  0.00           H  
HETATM 3285  H5  V00 B 201      58.227  86.777  24.538  1.00  0.00           H  
HETATM 3286  H6  V00 B 201      60.875  87.592  26.745  1.00  0.00           H  
HETATM 3287  H7  V00 B 201      60.190  87.923  25.132  1.00  0.00           H  
HETATM 3288  H8  V00 B 201      58.512  89.459  26.151  1.00  0.00           H  
HETATM 3289  H9  V00 B 201      60.143  89.934  26.650  1.00  0.00           H  
HETATM 3290  H10 V00 B 201      59.094  89.045  27.772  1.00  0.00           H  
HETATM 3291  C1  V00 B 202      85.925  55.800  44.797  1.00  0.00           C  
HETATM 3292  C2  V00 B 202      84.445  55.982  45.112  1.00  0.00           C  
HETATM 3293  O1  V00 B 202      84.033  54.856  45.870  1.00  0.00           O  
HETATM 3294  C3  V00 B 202      82.751  54.929  46.457  1.00  0.00           C  
HETATM 3295  C4  V00 B 202      81.626  54.755  45.433  1.00  0.00           C  
HETATM 3296  H1  V00 B 202      86.495  55.732  45.723  1.00  0.00           H  
HETATM 3297  H2  V00 B 202      86.288  56.643  44.211  1.00  0.00           H  
HETATM 3298  H3  V00 B 202      86.071  54.880  44.231  1.00  0.00           H  
HETATM 3299  H4  V00 B 202      83.868  56.058  44.177  1.00  0.00           H  
HETATM 3300  H5  V00 B 202      84.289  56.909  45.689  1.00  0.00           H  
HETATM 3301  H6  V00 B 202      82.710  54.114  47.188  1.00  0.00           H  
HETATM 3302  H7  V00 B 202      82.625  55.885  46.995  1.00  0.00           H  
HETATM 3303  H8  V00 B 202      81.593  55.598  44.744  1.00  0.00           H  
HETATM 3304  H9  V00 B 202      80.669  54.688  45.949  1.00  0.00           H  
HETATM 3305  H10 V00 B 202      81.786  53.842  44.862  1.00  0.00           H  
HETATM 3306  C1  V00 B 203      39.696  43.196  77.409  1.00  0.00           C  
HETATM 3307  C2  V00 B 203      39.263  44.307  76.461  1.00  0.00           C  
HETATM 3308  O1  V00 B 203      39.032  45.466  77.246  1.00  0.00           O  
HETATM 3309  C3  V00 B 203      38.836  46.673  76.540  1.00  0.00           C  
HETATM 3310  C4  V00 B 203      37.459  46.748  75.877  1.00  0.00           C  
HETATM 3311  H1  V00 B 203      40.605  43.490  77.934  1.00  0.00           H  
HETATM 3312  H2  V00 B 203      39.884  42.281  76.851  1.00  0.00           H  
HETATM 3313  H3  V00 B 203      38.914  43.012  78.145  1.00  0.00           H  
HETATM 3314  H4  V00 B 203      38.349  44.008  75.924  1.00  0.00           H  
HETATM 3315  H5  V00 B 203      40.052  44.502  75.715  1.00  0.00           H  
HETATM 3316  H6  V00 B 203      38.928  47.472  77.285  1.00  0.00           H  
HETATM 3317  H7  V00 B 203      39.627  46.812  75.783  1.00  0.00           H  
HETATM 3318  H8  V00 B 203      37.374  46.017  75.074  1.00  0.00           H  
HETATM 3319  H9  V00 B 203      37.308  47.744  75.459  1.00  0.00           H  
HETATM 3320  H10 V00 B 203      36.683  46.551  76.615  1.00  0.00           H  
HETATM 3321  C1  V00 B 204      99.241  87.022  15.941  1.00  0.00           C  
HETATM 3322  C2  V00 B 204      98.353  88.192  15.538  1.00  0.00           C  
HETATM 3323  O1  V00 B 204      97.588  88.554  16.676  1.00  0.00           O  
HETATM 3324  C3  V00 B 204      96.859  89.760  16.586  1.00  0.00           C  
HETATM 3325  C4  V00 B 204      95.621  89.632  15.694  1.00  0.00           C  
HETATM 3326  H1  V00 B 204      99.894  87.318  16.762  1.00  0.00           H  
HETATM 3327  H2  V00 B 204      99.849  86.706  15.095  1.00  0.00           H  
HETATM 3328  H3  V00 B 204      98.624  86.187  16.272  1.00  0.00           H  
HETATM 3329  H4  V00 B 204      97.697  87.897  14.703  1.00  0.00           H  
HETATM 3330  H5  V00 B 204      98.970  89.044  15.206  1.00  0.00           H  
HETATM 3331  H6  V00 B 204      96.548  89.999  17.610  1.00  0.00           H  
HETATM 3332  H7  V00 B 204      97.504  90.577  16.219  1.00  0.00           H  
HETATM 3333  H8  V00 B 204      95.906  89.477  14.654  1.00  0.00           H  
HETATM 3334  H9  V00 B 204      95.026  90.542  15.761  1.00  0.00           H  
HETATM 3335  H10 V00 B 204      95.016  88.787  16.021  1.00  0.00           H  
HETATM 3336  C1  V00 B 205      21.682  78.447  38.297  1.00  0.00           C  
HETATM 3337  C2  V00 B 205      22.376  79.231  39.404  1.00  0.00           C  
HETATM 3338  O1  V00 B 205      21.925  78.706  40.641  1.00  0.00           O  
HETATM 3339  C3  V00 B 205      22.612  79.140  41.796  1.00  0.00           C  
HETATM 3340  C4  V00 B 205      22.257  80.578  42.184  1.00  0.00           C  
HETATM 3341  H1  V00 B 205      21.933  77.390  38.378  1.00  0.00           H  
HETATM 3342  H2  V00 B 205      21.997  78.818  37.323  1.00  0.00           H  
HETATM 3343  H3  V00 B 205      20.601  78.556  38.390  1.00  0.00           H  
HETATM 3344  H4  V00 B 205      22.130  80.301  39.318  1.00  0.00           H  
HETATM 3345  H5  V00 B 205      23.471  79.123  39.319  1.00  0.00           H  
HETATM 3346  H6  V00 B 205      22.306  78.458  42.598  1.00  0.00           H  
HETATM 3347  H7  V00 B 205      23.702  79.046  41.657  1.00  0.00           H  
HETATM 3348  H8  V00 B 205      22.624  81.283  41.439  1.00  0.00           H  
HETATM 3349  H9  V00 B 205      22.707  80.819  43.146  1.00  0.00           H  
HETATM 3350  H10 V00 B 205      21.176  80.682  42.261  1.00  0.00           H  
HETATM 3351  C1  V00 B 206      49.525  71.961  11.935  1.00  0.00           C  
HETATM 3352  C2  V00 B 206      48.637  73.198  11.908  1.00  0.00           C  
HETATM 3353  O1  V00 B 206      48.962  73.927  10.736  1.00  0.00           O  
HETATM 3354  C3  V00 B 206      48.101  74.995  10.401  1.00  0.00           C  
HETATM 3355  C4  V00 B 206      48.294  76.212  11.310  1.00  0.00           C  
HETATM 3356  H1  V00 B 206      49.345  71.356  11.047  1.00  0.00           H  
HETATM 3357  H2  V00 B 206      49.312  71.368  12.823  1.00  0.00           H  
HETATM 3358  H3  V00 B 206      50.573  72.259  11.947  1.00  0.00           H  
HETATM 3359  H4  V00 B 206      48.811  73.807  12.811  1.00  0.00           H  
HETATM 3360  H5  V00 B 206      47.573  72.905  11.893  1.00  0.00           H  
HETATM 3361  H6  V00 B 206      48.350  75.266   9.369  1.00  0.00           H  
HETATM 3362  H7  V00 B 206      47.048  74.667  10.430  1.00  0.00           H  
HETATM 3363  H8  V00 B 206      47.974  75.992  12.327  1.00  0.00           H  
HETATM 3364  H9  V00 B 206      47.706  77.048  10.932  1.00  0.00           H  
HETATM 3365  H10 V00 B 206      49.345  76.496  11.327  1.00  0.00           H  
HETATM 3366  C1  V00 B 207      84.066  75.237  46.457  1.00  0.00           C  
HETATM 3367  C2  V00 B 207      83.578  74.862  47.851  1.00  0.00           C  
HETATM 3368  O1  V00 B 207      84.718  74.518  48.621  1.00  0.00           O  
HETATM 3369  C3  V00 B 207      84.513  74.353  50.008  1.00  0.00           C  
HETATM 3370  C4  V00 B 207      83.791  73.045  50.343  1.00  0.00           C  
HETATM 3371  H1  V00 B 207      84.754  76.080  46.519  1.00  0.00           H  
HETATM 3372  H2  V00 B 207      83.222  75.508  45.826  1.00  0.00           H  
HETATM 3373  H3  V00 B 207      84.591  74.392  46.010  1.00  0.00           H  
HETATM 3374  H4  V00 B 207      82.876  74.015  47.788  1.00  0.00           H  
HETATM 3375  H5  V00 B 207      83.049  75.714  48.312  1.00  0.00           H  
HETATM 3376  H6  V00 B 207      85.513  74.345  50.458  1.00  0.00           H  
HETATM 3377  H7  V00 B 207      83.953  75.209  50.421  1.00  0.00           H  
HETATM 3378  H8  V00 B 207      82.765  73.063  49.977  1.00  0.00           H  
HETATM 3379  H9  V00 B 207      83.774  72.903  51.423  1.00  0.00           H  
HETATM 3380  H10 V00 B 207      84.313  72.207  49.882  1.00  0.00           H  
HETATM 3381  C1  V00 B 208      87.054  76.133  90.309  1.00  0.00           C  
HETATM 3382  C2  V00 B 208      87.106  77.523  89.688  1.00  0.00           C  
HETATM 3383  O1  V00 B 208      86.770  78.453  90.704  1.00  0.00           O  
HETATM 3384  C3  V00 B 208      86.974  79.817  90.400  1.00  0.00           C  
HETATM 3385  C4  V00 B 208      85.920  80.367  89.436  1.00  0.00           C  
HETATM 3386  H1  V00 B 208      87.762  76.069  91.134  1.00  0.00           H  
HETATM 3387  H2  V00 B 208      87.304  75.381  89.562  1.00  0.00           H  
HETATM 3388  H3  V00 B 208      86.053  75.937  90.694  1.00  0.00           H  
HETATM 3389  H4  V00 B 208      86.395  77.586  88.847  1.00  0.00           H  
HETATM 3390  H5  V00 B 208      88.117  77.730  89.299  1.00  0.00           H  
HETATM 3391  H6  V00 B 208      86.908  80.348  91.356  1.00  0.00           H  
HETATM 3392  H7  V00 B 208      87.984  79.974  89.984  1.00  0.00           H  
HETATM 3393  H8  V00 B 208      86.019  79.912  88.451  1.00  0.00           H  
HETATM 3394  H9  V00 B 208      86.042  81.445  89.336  1.00  0.00           H  
HETATM 3395  H10 V00 B 208      84.923  80.156  89.820  1.00  0.00           H  
HETATM 3396  C1  V00 B 209      55.551  82.021  88.453  1.00  0.00           C  
HETATM 3397  C2  V00 B 209      54.041  81.903  88.287  1.00  0.00           C  
HETATM 3398  O1  V00 B 209      53.514  81.443  89.521  1.00  0.00           O  
HETATM 3399  C3  V00 B 209      52.109  81.477  89.656  1.00  0.00           C  
HETATM 3400  C4  V00 B 209      51.416  80.372  88.854  1.00  0.00           C  
HETATM 3401  H1  V00 B 209      55.782  82.723  89.253  1.00  0.00           H  
HETATM 3402  H2  V00 B 209      56.003  82.370  87.526  1.00  0.00           H  
HETATM 3403  H3  V00 B 209      55.971  81.049  88.712  1.00  0.00           H  
HETATM 3404  H4  V00 B 209      53.806  81.199  87.473  1.00  0.00           H  
HETATM 3405  H5  V00 B 209      53.608  82.884  88.029  1.00  0.00           H  
HETATM 3406  H6  V00 B 209      51.909  81.335  90.724  1.00  0.00           H  
HETATM 3407  H7  V00 B 209      51.715  82.463  89.356  1.00  0.00           H  
HETATM 3408  H8  V00 B 209      51.531  80.537  87.784  1.00  0.00           H  
HETATM 3409  H9  V00 B 209      50.353  80.358  89.093  1.00  0.00           H  
HETATM 3410  H10 V00 B 209      51.850  79.405  89.108  1.00  0.00           H  
HETATM 3411  C1  V00 B 210      14.482  22.085  42.987  1.00  0.00           C  
HETATM 3412  C2  V00 B 210      13.820  21.555  41.721  1.00  0.00           C  
HETATM 3413  O1  V00 B 210      12.779  22.456  41.379  1.00  0.00           O  
HETATM 3414  C3  V00 B 210      12.181  22.273  40.114  1.00  0.00           C  
HETATM 3415  C4  V00 B 210      11.252  21.056  40.075  1.00  0.00           C  
HETATM 3416  H1  V00 B 210      14.883  23.082  42.806  1.00  0.00           H  
HETATM 3417  H2  V00 B 210      15.291  21.423  43.291  1.00  0.00           H  
HETATM 3418  H3  V00 B 210      13.748  22.147  43.790  1.00  0.00           H  
HETATM 3419  H4  V00 B 210      13.421  20.544  41.901  1.00  0.00           H  
HETATM 3420  H5  V00 B 210      14.557  21.494  40.902  1.00  0.00           H  
HETATM 3421  H6  V00 B 210      11.600  23.183  39.924  1.00  0.00           H  
HETATM 3422  H7  V00 B 210      12.952  22.183  39.330  1.00  0.00           H  
HETATM 3423  H8  V00 B 210      11.818  20.131  40.178  1.00  0.00           H  
HETATM 3424  H9  V00 B 210      10.718  21.034  39.125  1.00  0.00           H  
HETATM 3425  H10 V00 B 210      10.530  21.117  40.887  1.00  0.00           H  
HETATM 3426  C1  V00 B 211      82.927  85.586  18.139  1.00  0.00           C  
HETATM 3427  C2  V00 B 211      84.222  86.386  18.171  1.00  0.00           C  
HETATM 3428  O1  V00 B 211      84.490  86.811  16.844  1.00  0.00           O  
HETATM 3429  C3  V00 B 211      85.527  87.755  16.684  1.00  0.00           C  
HETATM 3430  C4  V00 B 211      86.917  87.134  16.852  1.00  0.00           C  
HETATM 3431  H1  V00 B 211      82.115  86.210  17.767  1.00  0.00           H  
HETATM 3432  H2  V00 B 211      82.680  85.234  19.139  1.00  0.00           H  
HETATM 3433  H3  V00 B 211      83.038  84.728  17.475  1.00  0.00           H  
HETATM 3434  H4  V00 B 211      85.043  85.758  18.555  1.00  0.00           H  
HETATM 3435  H5  V00 B 211      84.117  87.258  18.837  1.00  0.00           H  
HETATM 3436  H6  V00 B 211      85.421  88.145  15.665  1.00  0.00           H  
HETATM 3437  H7  V00 B 211      85.401  88.593  17.391  1.00  0.00           H  
HETATM 3438  H8  V00 B 211      87.078  86.814  17.881  1.00  0.00           H  
HETATM 3439  H9  V00 B 211      87.679  87.868  16.592  1.00  0.00           H  
HETATM 3440  H10 V00 B 211      87.016  86.271  16.196  1.00  0.00           H  
HETATM 3441  C1  V00 B 212      81.103  64.669  95.942  1.00  0.00           C  
HETATM 3442  C2  V00 B 212      80.178  65.744  96.497  1.00  0.00           C  
HETATM 3443  O1  V00 B 212      80.947  66.927  96.649  1.00  0.00           O  
HETATM 3444  C3  V00 B 212      80.232  68.108  96.941  1.00  0.00           C  
HETATM 3445  C4  V00 B 212      79.733  68.150  98.388  1.00  0.00           C  
HETATM 3446  H1  V00 B 212      81.508  64.987  94.982  1.00  0.00           H  
HETATM 3447  H2  V00 B 212      80.556  63.737  95.810  1.00  0.00           H  
HETATM 3448  H3  V00 B 212      81.932  64.503  96.630  1.00  0.00           H  
HETATM 3449  H4  V00 B 212      79.762  65.420  97.465  1.00  0.00           H  
HETATM 3450  H5  V00 B 212      79.339  65.921  95.804  1.00  0.00           H  
HETATM 3451  H6  V00 B 212      80.935  68.932  96.773  1.00  0.00           H  
HETATM 3452  H7  V00 B 212      79.382  68.229  96.247  1.00  0.00           H  
HETATM 3453  H8  V00 B 212      78.970  67.391  98.558  1.00  0.00           H  
HETATM 3454  H9  V00 B 212      79.305  69.129  98.599  1.00  0.00           H  
HETATM 3455  H10 V00 B 212      80.563  67.970  99.069  1.00  0.00           H  
HETATM 3456  C1  V00 B 213      34.796  88.726  35.712  1.00  0.00           C  
HETATM 3457  C2  V00 B 213      36.190  89.149  35.265  1.00  0.00           C  
HETATM 3458  O1  V00 B 213      36.844  89.707  36.393  1.00  0.00           O  
HETATM 3459  C3  V00 B 213      38.226  89.961  36.256  1.00  0.00           C  
HETATM 3460  C4  V00 B 213      38.515  91.184  35.380  1.00  0.00           C  
HETATM 3461  H1  V00 B 213      34.870  87.992  36.513  1.00  0.00           H  
HETATM 3462  H2  V00 B 213      34.252  88.291  34.875  1.00  0.00           H  
HETATM 3463  H3  V00 B 213      34.249  89.592  36.084  1.00  0.00           H  
HETATM 3464  H4  V00 B 213      36.116  89.886  34.449  1.00  0.00           H  
HETATM 3465  H5  V00 B 213      36.752  88.277  34.891  1.00  0.00           H  
HETATM 3466  H6  V00 B 213      38.599  90.141  37.271  1.00  0.00           H  
HETATM 3467  H7  V00 B 213      38.744  89.076  35.848  1.00  0.00           H  
HETATM 3468  H8  V00 B 213      38.229  90.997  34.346  1.00  0.00           H  
HETATM 3469  H9  V00 B 213      39.579  91.414  35.413  1.00  0.00           H  
HETATM 3470  H10 V00 B 213      37.955  92.041  35.750  1.00  0.00           H  
HETATM 3471  C1  V00 B 214      19.119  26.535  22.654  1.00  0.00           C  
HETATM 3472  C2  V00 B 214      19.063  28.029  22.362  1.00  0.00           C  
HETATM 3473  O1  V00 B 214      18.563  28.669  23.525  1.00  0.00           O  
HETATM 3474  C3  V00 B 214      18.640  30.079  23.549  1.00  0.00           C  
HETATM 3475  C4  V00 B 214      17.599  30.738  22.641  1.00  0.00           C  
HETATM 3476  H1  V00 B 214      19.774  26.348  23.503  1.00  0.00           H  
HETATM 3477  H2  V00 B 214      19.496  25.999  21.784  1.00  0.00           H  
HETATM 3478  H3  V00 B 214      18.122  26.168  22.896  1.00  0.00           H  
HETATM 3479  H4  V00 B 214      18.406  28.219  21.497  1.00  0.00           H  
HETATM 3480  H5  V00 B 214      20.069  28.409  22.119  1.00  0.00           H  
HETATM 3481  H6  V00 B 214      18.455  30.370  24.589  1.00  0.00           H  
HETATM 3482  H7  V00 B 214      19.652  30.416  23.268  1.00  0.00           H  
HETATM 3483  H8  V00 B 214      17.811  30.531  21.592  1.00  0.00           H  
HETATM 3484  H9  V00 B 214      17.612  31.817  22.793  1.00  0.00           H  
HETATM 3485  H10 V00 B 214      16.607  30.357  22.879  1.00  0.00           H  
HETATM 3486  C1  V00 B 215       0.723  39.815  25.327  1.00  0.00           C  
HETATM 3487  C2  V00 B 215       1.782  40.863  25.648  1.00  0.00           C  
HETATM 3488  O1  V00 B 215       2.693  40.890  24.562  1.00  0.00           O  
HETATM 3489  C3  V00 B 215       3.628  41.948  24.553  1.00  0.00           C  
HETATM 3490  C4  V00 B 215       4.740  41.757  25.587  1.00  0.00           C  
HETATM 3491  H1  V00 B 215       0.209  40.079  24.403  1.00  0.00           H  
HETATM 3492  H2  V00 B 215      -0.001  39.756  26.137  1.00  0.00           H  
HETATM 3493  H3  V00 B 215       1.195  38.841  25.196  1.00  0.00           H  
HETATM 3494  H4  V00 B 215       2.297  40.601  26.586  1.00  0.00           H  
HETATM 3495  H5  V00 B 215       1.312  41.852  25.778  1.00  0.00           H  
HETATM 3496  H6  V00 B 215       4.062  41.954  23.546  1.00  0.00           H  
HETATM 3497  H7  V00 B 215       3.122  42.914  24.719  1.00  0.00           H  
HETATM 3498  H8  V00 B 215       4.346  41.830  26.600  1.00  0.00           H  
HETATM 3499  H9  V00 B 215       5.502  42.525  25.452  1.00  0.00           H  
HETATM 3500  H10 V00 B 215       5.198  40.777  25.459  1.00  0.00           H  
HETATM 3501  C1  V00 B 216      12.582  53.803  38.869  1.00  0.00           C  
HETATM 3502  C2  V00 B 216      13.549  52.919  38.093  1.00  0.00           C  
HETATM 3503  O1  V00 B 216      14.852  53.181  38.587  1.00  0.00           O  
HETATM 3504  C3  V00 B 216      15.875  52.306  38.160  1.00  0.00           C  
HETATM 3505  C4  V00 B 216      16.288  52.554  36.706  1.00  0.00           C  
HETATM 3506  H1  V00 B 216      12.640  53.572  39.932  1.00  0.00           H  
HETATM 3507  H2  V00 B 216      11.564  53.638  38.521  1.00  0.00           H  
HETATM 3508  H3  V00 B 216      12.844  54.851  38.726  1.00  0.00           H  
HETATM 3509  H4  V00 B 216      13.485  53.145  37.016  1.00  0.00           H  
HETATM 3510  H5  V00 B 216      13.293  51.855  38.235  1.00  0.00           H  
HETATM 3511  H6  V00 B 216      16.728  52.498  38.821  1.00  0.00           H  
HETATM 3512  H7  V00 B 216      15.565  51.255  38.289  1.00  0.00           H  
HETATM 3513  H8  V00 B 216      15.483  52.290  36.023  1.00  0.00           H  
HETATM 3514  H9  V00 B 216      17.162  51.949  36.467  1.00  0.00           H  
HETATM 3515  H10 V00 B 216      16.536  53.605  36.568  1.00  0.00           H  
HETATM 3516  C1  V00 B 217      69.673  20.258  78.379  1.00  0.00           C  
HETATM 3517  C2  V00 B 217      69.686  20.792  76.953  1.00  0.00           C  
HETATM 3518  O1  V00 B 217      69.934  22.187  77.026  1.00  0.00           O  
HETATM 3519  C3  V00 B 217      70.207  22.841  75.805  1.00  0.00           C  
HETATM 3520  C4  V00 B 217      68.955  23.026  74.945  1.00  0.00           C  
HETATM 3521  H1  V00 B 217      70.633  20.451  78.856  1.00  0.00           H  
HETATM 3522  H2  V00 B 217      69.483  19.186  78.375  1.00  0.00           H  
HETATM 3523  H3  V00 B 217      68.893  20.758  78.954  1.00  0.00           H  
HETATM 3524  H4  V00 B 217      68.718  20.591  76.466  1.00  0.00           H  
HETATM 3525  H5  V00 B 217      70.476  20.294  76.366  1.00  0.00           H  
HETATM 3526  H6  V00 B 217      70.613  23.823  76.077  1.00  0.00           H  
HETATM 3527  H7  V00 B 217      70.977  22.293  75.236  1.00  0.00           H  
HETATM 3528  H8  V00 B 217      68.580  22.066  74.593  1.00  0.00           H  
HETATM 3529  H9  V00 B 217      69.192  23.647  74.081  1.00  0.00           H  
HETATM 3530  H10 V00 B 217      68.175  23.514  75.529  1.00  0.00           H  
HETATM 3531  C1  V00 B 218      14.055  35.072   9.750  1.00  0.00           C  
HETATM 3532  C2  V00 B 218      14.798  35.697  10.923  1.00  0.00           C  
HETATM 3533  O1  V00 B 218      16.156  35.837  10.538  1.00  0.00           O  
HETATM 3534  C3  V00 B 218      16.978  36.600  11.397  1.00  0.00           C  
HETATM 3535  C4  V00 B 218      17.334  35.853  12.684  1.00  0.00           C  
HETATM 3536  H1  V00 B 218      14.140  35.713   8.873  1.00  0.00           H  
HETATM 3537  H2  V00 B 218      13.004  34.942  10.000  1.00  0.00           H  
HETATM 3538  H3  V00 B 218      14.489  34.100   9.513  1.00  0.00           H  
HETATM 3539  H4  V00 B 218      14.707  35.053  11.813  1.00  0.00           H  
HETATM 3540  H5  V00 B 218      14.367  36.683  11.167  1.00  0.00           H  
HETATM 3541  H6  V00 B 218      17.892  36.807  10.828  1.00  0.00           H  
HETATM 3542  H7  V00 B 218      16.495  37.561  11.641  1.00  0.00           H  
HETATM 3543  H8  V00 B 218      16.453  35.708  13.307  1.00  0.00           H  
HETATM 3544  H9  V00 B 218      18.070  36.426  13.248  1.00  0.00           H  
HETATM 3545  H10 V00 B 218      17.755  34.878  12.441  1.00  0.00           H  
HETATM 3546  C1  V00 B 219      40.379  53.266   2.874  1.00  0.00           C  
HETATM 3547  C2  V00 B 219      39.735  54.642   2.985  1.00  0.00           C  
HETATM 3548  O1  V00 B 219      38.415  54.534   2.477  1.00  0.00           O  
HETATM 3549  C3  V00 B 219      37.567  55.642   2.691  1.00  0.00           C  
HETATM 3550  C4  V00 B 219      37.907  56.826   1.782  1.00  0.00           C  
HETATM 3551  H1  V00 B 219      39.805  52.541   3.451  1.00  0.00           H  
HETATM 3552  H2  V00 B 219      41.399  53.299   3.252  1.00  0.00           H  
HETATM 3553  H3  V00 B 219      40.393  52.948   1.832  1.00  0.00           H  
HETATM 3554  H4  V00 B 219      40.318  55.378   2.409  1.00  0.00           H  
HETATM 3555  H5  V00 B 219      39.713  54.970   4.038  1.00  0.00           H  
HETATM 3556  H6  V00 B 219      36.553  55.289   2.468  1.00  0.00           H  
HETATM 3557  H7  V00 B 219      37.600  55.957   3.748  1.00  0.00           H  
HETATM 3558  H8  V00 B 219      38.877  57.248   2.041  1.00  0.00           H  
HETATM 3559  H9  V00 B 219      37.149  57.601   1.891  1.00  0.00           H  
HETATM 3560  H10 V00 B 219      37.933  56.498   0.744  1.00  0.00           H  
HETATM 3561  C1  V00 B 220      80.135  11.519  36.223  1.00  0.00           C  
HETATM 3562  C2  V00 B 220      80.461  12.966  36.566  1.00  0.00           C  
HETATM 3563  O1  V00 B 220      81.044  12.974  37.859  1.00  0.00           O  
HETATM 3564  C3  V00 B 220      81.624  14.190  38.281  1.00  0.00           C  
HETATM 3565  C4  V00 B 220      80.577  15.240  38.658  1.00  0.00           C  
HETATM 3566  H1  V00 B 220      81.046  10.921  36.235  1.00  0.00           H  
HETATM 3567  H2  V00 B 220      79.682  11.462  35.235  1.00  0.00           H  
HETATM 3568  H3  V00 B 220      79.442  11.111  36.959  1.00  0.00           H  
HETATM 3569  H4  V00 B 220      79.542  13.574  36.547  1.00  0.00           H  
HETATM 3570  H5  V00 B 220      81.166  13.385  35.828  1.00  0.00           H  
HETATM 3571  H6  V00 B 220      82.228  13.943  39.161  1.00  0.00           H  
HETATM 3572  H7  V00 B 220      82.295  14.590  37.500  1.00  0.00           H  
HETATM 3573  H8  V00 B 220      80.018  15.564  37.781  1.00  0.00           H  
HETATM 3574  H9  V00 B 220      81.070  16.107  39.097  1.00  0.00           H  
HETATM 3575  H10 V00 B 220      79.880  14.823  39.383  1.00  0.00           H  
HETATM 3576  C1  V00 B 221      61.521  38.381  47.543  1.00  0.00           C  
HETATM 3577  C2  V00 B 221      62.863  38.175  46.852  1.00  0.00           C  
HETATM 3578  O1  V00 B 221      62.632  38.227  45.454  1.00  0.00           O  
HETATM 3579  C3  V00 B 221      63.777  38.280  44.629  1.00  0.00           C  
HETATM 3580  C4  V00 B 221      64.501  36.934  44.542  1.00  0.00           C  
HETATM 3581  H1  V00 B 221      61.103  39.347  47.260  1.00  0.00           H  
HETATM 3582  H2  V00 B 221      61.648  38.347  48.624  1.00  0.00           H  
HETATM 3583  H3  V00 B 221      60.825  37.599  47.239  1.00  0.00           H  
HETATM 3584  H4  V00 B 221      63.291  37.202  47.144  1.00  0.00           H  
HETATM 3585  H5  V00 B 221      63.572  38.965  47.152  1.00  0.00           H  
HETATM 3586  H6  V00 B 221      63.415  38.567  43.635  1.00  0.00           H  
HETATM 3587  H7  V00 B 221      64.473  39.060  44.984  1.00  0.00           H  
HETATM 3588  H8  V00 B 221      64.942  36.667  45.502  1.00  0.00           H  
HETATM 3589  H9  V00 B 221      65.294  36.993  43.797  1.00  0.00           H  
HETATM 3590  H10 V00 B 221      63.797  36.155  44.251  1.00  0.00           H  
HETATM 3591  C1  V00 B 222       3.426  43.951  87.110  1.00  0.00           C  
HETATM 3592  C2  V00 B 222       3.252  42.438  87.140  1.00  0.00           C  
HETATM 3593  O1  V00 B 222       2.012  42.167  87.771  1.00  0.00           O  
HETATM 3594  C3  V00 B 222       1.551  40.834  87.705  1.00  0.00           C  
HETATM 3595  C4  V00 B 222       2.324  39.899  88.639  1.00  0.00           C  
HETATM 3596  H1  V00 B 222       2.606  44.408  86.555  1.00  0.00           H  
HETATM 3597  H2  V00 B 222       4.370  44.210  86.633  1.00  0.00           H  
HETATM 3598  H3  V00 B 222       3.418  44.344  88.126  1.00  0.00           H  
HETATM 3599  H4  V00 B 222       4.084  41.975  87.694  1.00  0.00           H  
HETATM 3600  H5  V00 B 222       3.255  42.033  86.114  1.00  0.00           H  
HETATM 3601  H6  V00 B 222       0.498  40.867  88.009  1.00  0.00           H  
HETATM 3602  H7  V00 B 222       1.601  40.458  86.669  1.00  0.00           H  
HETATM 3603  H8  V00 B 222       3.355  39.784  88.307  1.00  0.00           H  
HETATM 3604  H9  V00 B 222       1.849  38.918  88.649  1.00  0.00           H  
HETATM 3605  H10 V00 B 222       2.323  40.304  89.649  1.00  0.00           H  
HETATM 3606  C1  V00 B 223      55.026  13.487  52.546  1.00  0.00           C  
HETATM 3607  C2  V00 B 223      55.727  14.629  53.270  1.00  0.00           C  
HETATM 3608  O1  V00 B 223      54.737  15.343  53.992  1.00  0.00           O  
HETATM 3609  C3  V00 B 223      55.203  16.309  54.911  1.00  0.00           C  
HETATM 3610  C4  V00 B 223      55.726  17.571  54.220  1.00  0.00           C  
HETATM 3611  H1  V00 B 223      54.536  12.835  53.269  1.00  0.00           H  
HETATM 3612  H2  V00 B 223      55.749  12.908  51.973  1.00  0.00           H  
HETATM 3613  H3  V00 B 223      54.270  13.886  51.870  1.00  0.00           H  
HETATM 3614  H4  V00 B 223      56.229  15.285  52.541  1.00  0.00           H  
HETATM 3615  H5  V00 B 223      56.491  14.233  53.959  1.00  0.00           H  
HETATM 3616  H6  V00 B 223      54.341  16.565  55.538  1.00  0.00           H  
HETATM 3617  H7  V00 B 223      55.988  15.881  55.558  1.00  0.00           H  
HETATM 3618  H8  V00 B 223      56.633  17.358  53.657  1.00  0.00           H  
HETATM 3619  H9  V00 B 223      55.949  18.331  54.969  1.00  0.00           H  
HETATM 3620  H10 V00 B 223      54.971  17.957  53.537  1.00  0.00           H  
HETATM 3621  C1  V00 B 224      73.847  45.061   7.750  1.00  0.00           C  
HETATM 3622  C2  V00 B 224      75.014  45.955   8.149  1.00  0.00           C  
HETATM 3623  O1  V00 B 224      76.050  45.744   7.204  1.00  0.00           O  
HETATM 3624  C3  V00 B 224      77.141  46.639   7.257  1.00  0.00           C  
HETATM 3625  C4  V00 B 224      78.063  46.369   8.450  1.00  0.00           C  
HETATM 3626  H1  V00 B 224      73.508  45.319   6.748  1.00  0.00           H  
HETATM 3627  H2  V00 B 224      73.024  45.186   8.452  1.00  0.00           H  
HETATM 3628  H3  V00 B 224      74.163  44.018   7.753  1.00  0.00           H  
HETATM 3629  H4  V00 B 224      75.353  45.700   9.166  1.00  0.00           H  
HETATM 3630  H5  V00 B 224      74.703  47.013   8.145  1.00  0.00           H  
HETATM 3631  H6  V00 B 224      77.697  46.488   6.324  1.00  0.00           H  
HETATM 3632  H7  V00 B 224      76.785  47.683   7.286  1.00  0.00           H  
HETATM 3633  H8  V00 B 224      77.559  46.591   9.389  1.00  0.00           H  
HETATM 3634  H9  V00 B 224      78.952  46.994   8.374  1.00  0.00           H  
HETATM 3635  H10 V00 B 224      78.364  45.322   8.453  1.00  0.00           H  
HETATM 3636  C1  V00 B 225      34.544  92.218  52.055  1.00  0.00           C  
HETATM 3637  C2  V00 B 225      35.241  90.872  51.906  1.00  0.00           C  
HETATM 3638  O1  V00 B 225      34.705  90.007  52.894  1.00  0.00           O  
HETATM 3639  C3  V00 B 225      35.051  88.642  52.789  1.00  0.00           C  
HETATM 3640  C4  V00 B 225      36.496  88.369  53.217  1.00  0.00           C  
HETATM 3641  H1  V00 B 225      33.471  92.098  51.915  1.00  0.00           H  
HETATM 3642  H2  V00 B 225      34.927  92.920  51.315  1.00  0.00           H  
HETATM 3643  H3  V00 B 225      34.722  92.618  53.053  1.00  0.00           H  
HETATM 3644  H4  V00 B 225      36.328  90.993  52.039  1.00  0.00           H  
HETATM 3645  H5  V00 B 225      35.062  90.459  50.899  1.00  0.00           H  
HETATM 3646  H6  V00 B 225      34.365  88.108  53.456  1.00  0.00           H  
HETATM 3647  H7  V00 B 225      34.889  88.279  51.760  1.00  0.00           H  
HETATM 3648  H8  V00 B 225      37.200  88.822  52.520  1.00  0.00           H  
HETATM 3649  H9  V00 B 225      36.672  87.294  53.244  1.00  0.00           H  
HETATM 3650  H10 V00 B 225      36.670  88.782  54.210  1.00  0.00           H  
HETATM 3651  C1  V00 B 226      53.322  55.191  66.439  1.00  0.00           C  
HETATM 3652  C2  V00 B 226      52.773  56.506  66.978  1.00  0.00           C  
HETATM 3653  O1  V00 B 226      51.617  56.824  66.221  1.00  0.00           O  
HETATM 3654  C3  V00 B 226      50.826  57.890  66.700  1.00  0.00           C  
HETATM 3655  C4  V00 B 226      51.468  59.257  66.447  1.00  0.00           C  
HETATM 3656  H1  V00 B 226      52.571  54.407  66.540  1.00  0.00           H  
HETATM 3657  H2  V00 B 226      54.216  54.905  66.991  1.00  0.00           H  
HETATM 3658  H3  V00 B 226      53.572  55.299  65.384  1.00  0.00           H  
HETATM 3659  H4  V00 B 226      53.534  57.297  66.884  1.00  0.00           H  
HETATM 3660  H5  V00 B 226      52.514  56.403  68.045  1.00  0.00           H  
HETATM 3661  H6  V00 B 226      49.877  57.825  66.156  1.00  0.00           H  
HETATM 3662  H7  V00 B 226      50.618  57.765  67.776  1.00  0.00           H  
HETATM 3663  H8  V00 B 226      52.371  59.378  67.043  1.00  0.00           H  
HETATM 3664  H9  V00 B 226      50.765  60.046  66.714  1.00  0.00           H  
HETATM 3665  H10 V00 B 226      51.727  59.354  65.394  1.00  0.00           H  
HETATM 3666  C1  V00 B 227      83.293  76.523  80.411  1.00  0.00           C  
HETATM 3667  C2  V00 B 227      84.107  75.606  79.508  1.00  0.00           C  
HETATM 3668  O1  V00 B 227      85.264  75.217  80.230  1.00  0.00           O  
HETATM 3669  C3  V00 B 227      86.046  74.189  79.660  1.00  0.00           C  
HETATM 3670  C4  V00 B 227      86.860  74.671  78.456  1.00  0.00           C  
HETATM 3671  H1  V00 B 227      83.015  75.994  81.322  1.00  0.00           H  
HETATM 3672  H2  V00 B 227      82.392  76.851  79.896  1.00  0.00           H  
HETATM 3673  H3  V00 B 227      83.887  77.395  80.684  1.00  0.00           H  
HETATM 3674  H4  V00 B 227      84.383  76.138  78.582  1.00  0.00           H  
HETATM 3675  H5  V00 B 227      83.514  74.719  79.230  1.00  0.00           H  
HETATM 3676  H6  V00 B 227      86.725  73.857  80.453  1.00  0.00           H  
HETATM 3677  H7  V00 B 227      85.410  73.336  79.367  1.00  0.00           H  
HETATM 3678  H8  V00 B 227      86.207  74.929  77.624  1.00  0.00           H  
HETATM 3679  H9  V00 B 227      87.540  73.882  78.136  1.00  0.00           H  
HETATM 3680  H10 V00 B 227      87.441  75.550  78.732  1.00  0.00           H  
HETATM 3681  C1  V00 B 228      71.562  85.804  43.104  1.00  0.00           C  
HETATM 3682  C2  V00 B 228      70.057  85.824  43.343  1.00  0.00           C  
HETATM 3683  O1  V00 B 228      69.448  86.313  42.160  1.00  0.00           O  
HETATM 3684  C3  V00 B 228      68.042  86.204  42.085  1.00  0.00           C  
HETATM 3685  C4  V00 B 228      67.327  87.225  42.974  1.00  0.00           C  
HETATM 3686  H1  V00 B 228      71.795  85.157  42.259  1.00  0.00           H  
HETATM 3687  H2  V00 B 228      72.076  85.435  43.991  1.00  0.00           H  
HETATM 3688  H3  V00 B 228      71.914  86.810  42.879  1.00  0.00           H  
HETATM 3689  H4  V00 B 228      69.821  86.471  44.203  1.00  0.00           H  
HETATM 3690  H5  V00 B 228      69.693  84.807  43.568  1.00  0.00           H  
HETATM 3691  H6  V00 B 228      67.784  86.387  41.036  1.00  0.00           H  
HETATM 3692  H7  V00 B 228      67.719  85.183  42.349  1.00  0.00           H  
HETATM 3693  H8  V00 B 228      67.501  87.013  44.028  1.00  0.00           H  
HETATM 3694  H9  V00 B 228      66.254  87.188  42.782  1.00  0.00           H  
HETATM 3695  H10 V00 B 228      67.692  88.226  42.753  1.00  0.00           H  
HETATM 3696  C1  V00 B 229      53.000  35.351  33.017  1.00  0.00           C  
HETATM 3697  C2  V00 B 229      53.840  36.165  33.993  1.00  0.00           C  
HETATM 3698  O1  V00 B 229      53.329  37.488  33.990  1.00  0.00           O  
HETATM 3699  C3  V00 B 229      53.820  38.354  34.991  1.00  0.00           C  
HETATM 3700  C4  V00 B 229      55.252  38.819  34.712  1.00  0.00           C  
HETATM 3701  H1  V00 B 229      51.957  35.358  33.330  1.00  0.00           H  
HETATM 3702  H2  V00 B 229      53.358  34.323  32.983  1.00  0.00           H  
HETATM 3703  H3  V00 B 229      53.067  35.787  32.020  1.00  0.00           H  
HETATM 3704  H4  V00 B 229      54.897  36.152  33.682  1.00  0.00           H  
HETATM 3705  H5  V00 B 229      53.775  35.732  35.006  1.00  0.00           H  
HETATM 3706  H6  V00 B 229      53.147  39.219  34.993  1.00  0.00           H  
HETATM 3707  H7  V00 B 229      53.768  37.870  35.982  1.00  0.00           H  
HETATM 3708  H8  V00 B 229      55.952  37.989  34.787  1.00  0.00           H  
HETATM 3709  H9  V00 B 229      55.536  39.582  35.437  1.00  0.00           H  
HETATM 3710  H10 V00 B 229      55.314  39.241  33.710  1.00  0.00           H  
HETATM 3711  C1  V00 B 230      30.384  67.940  16.300  1.00  0.00           C  
HETATM 3712  C2  V00 B 230      30.884  68.860  17.406  1.00  0.00           C  
HETATM 3713  O1  V00 B 230      32.003  68.229  18.007  1.00  0.00           O  
HETATM 3714  C3  V00 B 230      32.755  69.012  18.910  1.00  0.00           C  
HETATM 3715  C4  V00 B 230      32.043  69.209  20.251  1.00  0.00           C  
HETATM 3716  H1  V00 B 230      31.173  67.781  15.565  1.00  0.00           H  
HETATM 3717  H2  V00 B 230      29.519  68.383  15.808  1.00  0.00           H  
HETATM 3718  H3  V00 B 230      30.101  66.975  16.721  1.00  0.00           H  
HETATM 3719  H4  V00 B 230      30.084  69.028  18.146  1.00  0.00           H  
HETATM 3720  H5  V00 B 230      31.175  69.838  16.987  1.00  0.00           H  
HETATM 3721  H6  V00 B 230      33.692  68.465  19.070  1.00  0.00           H  
HETATM 3722  H7  V00 B 230      32.997  69.992  18.464  1.00  0.00           H  
HETATM 3723  H8  V00 B 230      31.151  69.822  20.130  1.00  0.00           H  
HETATM 3724  H9  V00 B 230      32.715  69.704  20.952  1.00  0.00           H  
HETATM 3725  H10 V00 B 230      31.752  68.243  20.659  1.00  0.00           H  
HETATM 3726  C1  V00 B 231       6.041  63.739  81.486  1.00  0.00           C  
HETATM 3727  C2  V00 B 231       4.629  63.179  81.599  1.00  0.00           C  
HETATM 3728  O1  V00 B 231       4.145  63.508  82.891  1.00  0.00           O  
HETATM 3729  C3  V00 B 231       2.773  63.277  83.126  1.00  0.00           C  
HETATM 3730  C4  V00 B 231       2.448  61.791  83.295  1.00  0.00           C  
HETATM 3731  H1  V00 B 231       6.024  64.819  81.623  1.00  0.00           H  
HETATM 3732  H2  V00 B 231       6.457  63.508  80.507  1.00  0.00           H  
HETATM 3733  H3  V00 B 231       6.675  63.301  82.257  1.00  0.00           H  
HETATM 3734  H4  V00 B 231       4.644  62.087  81.452  1.00  0.00           H  
HETATM 3735  H5  V00 B 231       3.980  63.621  80.825  1.00  0.00           H  
HETATM 3736  H6  V00 B 231       2.535  63.811  84.054  1.00  0.00           H  
HETATM 3737  H7  V00 B 231       2.163  63.706  82.313  1.00  0.00           H  
HETATM 3738  H8  V00 B 231       2.598  61.252  82.360  1.00  0.00           H  
HETATM 3739  H9  V00 B 231       1.409  61.676  83.602  1.00  0.00           H  
HETATM 3740  H10 V00 B 231       3.094  61.356  84.057  1.00  0.00           H  
HETATM 3741  C1  V00 B 232      48.362  46.239  66.514  1.00  0.00           C  
HETATM 3742  C2  V00 B 232      48.655  44.870  65.913  1.00  0.00           C  
HETATM 3743  O1  V00 B 232      49.914  44.954  65.265  1.00  0.00           O  
HETATM 3744  C3  V00 B 232      50.479  43.735  64.831  1.00  0.00           C  
HETATM 3745  C4  V00 B 232      49.784  43.176  63.587  1.00  0.00           C  
HETATM 3746  H1  V00 B 232      49.141  46.506  67.227  1.00  0.00           H  
HETATM 3747  H2  V00 B 232      47.399  46.225  67.023  1.00  0.00           H  
HETATM 3748  H3  V00 B 232      48.339  46.991  65.726  1.00  0.00           H  
HETATM 3749  H4  V00 B 232      47.863  44.595  65.198  1.00  0.00           H  
HETATM 3750  H5  V00 B 232      48.684  44.103  66.706  1.00  0.00           H  
HETATM 3751  H6  V00 B 232      51.526  43.959  64.596  1.00  0.00           H  
HETATM 3752  H7  V00 B 232      50.458  42.987  65.642  1.00  0.00           H  
HETATM 3753  H8  V00 B 232      48.765  42.868  63.817  1.00  0.00           H  
HETATM 3754  H9  V00 B 232      50.335  42.311  63.217  1.00  0.00           H  
HETATM 3755  H10 V00 B 232      49.753  43.937  62.808  1.00  0.00           H  
HETATM 3756  C1  V00 B 233      70.892  16.036   6.280  1.00  0.00           C  
HETATM 3757  C2  V00 B 233      69.491  15.871   6.855  1.00  0.00           C  
HETATM 3758  O1  V00 B 233      68.588  16.492   5.955  1.00  0.00           O  
HETATM 3759  C3  V00 B 233      67.215  16.262   6.184  1.00  0.00           C  
HETATM 3760  C4  V00 B 233      66.682  17.045   7.387  1.00  0.00           C  
HETATM 3761  H1  V00 B 233      70.948  15.567   5.298  1.00  0.00           H  
HETATM 3762  H2  V00 B 233      71.624  15.575   6.941  1.00  0.00           H  
HETATM 3763  H3  V00 B 233      71.125  17.096   6.172  1.00  0.00           H  
HETATM 3764  H4  V00 B 233      69.436  16.338   7.852  1.00  0.00           H  
HETATM 3765  H5  V00 B 233      69.247  14.801   6.963  1.00  0.00           H  
HETATM 3766  H6  V00 B 233      66.701  16.594   5.275  1.00  0.00           H  
HETATM 3767  H7  V00 B 233      67.019  15.185   6.320  1.00  0.00           H  
HETATM 3768  H8  V00 B 233      67.117  16.676   8.315  1.00  0.00           H  
HETATM 3769  H9  V00 B 233      65.598  16.937   7.443  1.00  0.00           H  
HETATM 3770  H10 V00 B 233      66.929  18.100   7.280  1.00  0.00           H  
HETATM 3771  C1  V00 B 234      19.181  70.199  82.860  1.00  0.00           C  
HETATM 3772  C2  V00 B 234      20.172  70.804  83.845  1.00  0.00           C  
HETATM 3773  O1  V00 B 234      20.999  71.699  83.119  1.00  0.00           O  
HETATM 3774  C3  V00 B 234      21.843  72.534  83.882  1.00  0.00           C  
HETATM 3775  C4  V00 B 234      23.037  71.780  84.472  1.00  0.00           C  
HETATM 3776  H1  V00 B 234      18.583  70.988  82.404  1.00  0.00           H  
HETATM 3777  H2  V00 B 234      18.522  69.500  83.373  1.00  0.00           H  
HETATM 3778  H3  V00 B 234      19.719  69.672  82.072  1.00  0.00           H  
HETATM 3779  H4  V00 B 234      20.772  70.007  84.313  1.00  0.00           H  
HETATM 3780  H5  V00 B 234      19.635  71.343  84.644  1.00  0.00           H  
HETATM 3781  H6  V00 B 234      22.202  73.306  83.191  1.00  0.00           H  
HETATM 3782  H7  V00 B 234      21.274  73.028  84.689  1.00  0.00           H  
HETATM 3783  H8  V00 B 234      22.712  71.063  85.224  1.00  0.00           H  
HETATM 3784  H9  V00 B 234      23.723  72.488  84.938  1.00  0.00           H  
HETATM 3785  H10 V00 B 234      23.562  71.245  83.682  1.00  0.00           H  
HETATM 3786  C1  V00 B 235      19.924  36.924  93.214  1.00  0.00           C  
HETATM 3787  C2  V00 B 235      20.267  38.245  92.538  1.00  0.00           C  
HETATM 3788  O1  V00 B 235      19.831  39.286  93.397  1.00  0.00           O  
HETATM 3789  C3  V00 B 235      20.251  40.592  93.064  1.00  0.00           C  
HETATM 3790  C4  V00 B 235      19.499  41.161  91.859  1.00  0.00           C  
HETATM 3791  H1  V00 B 235      20.427  36.859  94.178  1.00  0.00           H  
HETATM 3792  H2  V00 B 235      20.239  36.091  92.588  1.00  0.00           H  
HETATM 3793  H3  V00 B 235      18.848  36.862  93.379  1.00  0.00           H  
HETATM 3794  H4  V00 B 235      19.765  38.308  91.559  1.00  0.00           H  
HETATM 3795  H5  V00 B 235      21.355  38.317  92.371  1.00  0.00           H  
HETATM 3796  H6  V00 B 235      20.044  41.206  93.949  1.00  0.00           H  
HETATM 3797  H7  V00 B 235      21.338  40.613  92.874  1.00  0.00           H  
HETATM 3798  H8  V00 B 235      19.753  40.618  90.950  1.00  0.00           H  
HETATM 3799  H9  V00 B 235      19.763  42.210  91.725  1.00  0.00           H  
HETATM 3800  H10 V00 B 235      18.425  41.084  92.024  1.00  0.00           H  
HETATM 3801  C1  V00 B 236      26.124  36.398  32.385  1.00  0.00           C  
HETATM 3802  C2  V00 B 236      25.968  34.938  31.979  1.00  0.00           C  
HETATM 3803  O1  V00 B 236      25.094  34.330  32.917  1.00  0.00           O  
HETATM 3804  C3  V00 B 236      24.637  33.032  32.600  1.00  0.00           C  
HETATM 3805  C4  V00 B 236      25.719  31.966  32.793  1.00  0.00           C  
HETATM 3806  H1  V00 B 236      25.152  36.891  32.378  1.00  0.00           H  
HETATM 3807  H2  V00 B 236      26.791  36.909  31.693  1.00  0.00           H  
HETATM 3808  H3  V00 B 236      26.537  36.460  33.392  1.00  0.00           H  
HETATM 3809  H4  V00 B 236      26.951  34.440  31.979  1.00  0.00           H  
HETATM 3810  H5  V00 B 236      25.546  34.867  30.963  1.00  0.00           H  
HETATM 3811  H6  V00 B 236      23.803  32.835  33.282  1.00  0.00           H  
HETATM 3812  H7  V00 B 236      24.256  32.998  31.565  1.00  0.00           H  
HETATM 3813  H8  V00 B 236      26.522  32.092  32.068  1.00  0.00           H  
HETATM 3814  H9  V00 B 236      25.283  30.975  32.663  1.00  0.00           H  
HETATM 3815  H10 V00 B 236      26.136  32.042  33.796  1.00  0.00           H  
HETATM 3816  C1  V00 B 237      66.287  43.813  75.649  1.00  0.00           C  
HETATM 3817  C2  V00 B 237      67.802  43.948  75.734  1.00  0.00           C  
HETATM 3818  O1  V00 B 237      68.135  45.259  75.308  1.00  0.00           O  
HETATM 3819  C3  V00 B 237      69.469  45.670  75.520  1.00  0.00           C  
HETATM 3820  C4  V00 B 237      70.446  45.015  74.540  1.00  0.00           C  
HETATM 3821  H1  V00 B 237      65.812  44.555  76.290  1.00  0.00           H  
HETATM 3822  H2  V00 B 237      65.983  42.817  75.966  1.00  0.00           H  
HETATM 3823  H3  V00 B 237      65.959  43.979  74.623  1.00  0.00           H  
HETATM 3824  H4  V00 B 237      68.284  43.193  75.092  1.00  0.00           H  
HETATM 3825  H5  V00 B 237      68.143  43.786  76.771  1.00  0.00           H  
HETATM 3826  H6  V00 B 237      69.474  46.756  75.371  1.00  0.00           H  
HETATM 3827  H7  V00 B 237      69.779  45.459  76.558  1.00  0.00           H  
HETATM 3828  H8  V00 B 237      70.522  43.944  74.723  1.00  0.00           H  
HETATM 3829  H9  V00 B 237      71.435  45.460  74.657  1.00  0.00           H  
HETATM 3830  H10 V00 B 237      70.105  45.173  73.518  1.00  0.00           H  
HETATM 3831  C1  V00 B 238      91.101  34.148  74.020  1.00  0.00           C  
HETATM 3832  C2  V00 B 238      90.005  34.353  75.058  1.00  0.00           C  
HETATM 3833  O1  V00 B 238      90.090  35.696  75.504  1.00  0.00           O  
HETATM 3834  C3  V00 B 238      89.025  36.161  76.305  1.00  0.00           C  
HETATM 3835  C4  V00 B 238      89.074  35.600  77.729  1.00  0.00           C  
HETATM 3836  H1  V00 B 238      90.958  34.836  73.188  1.00  0.00           H  
HETATM 3837  H2  V00 B 238      91.077  33.125  73.648  1.00  0.00           H  
HETATM 3838  H3  V00 B 238      92.076  34.343  74.468  1.00  0.00           H  
HETATM 3839  H4  V00 B 238      90.145  33.651  75.896  1.00  0.00           H  
HETATM 3840  H5  V00 B 238      89.015  34.161  74.611  1.00  0.00           H  
HETATM 3841  H6  V00 B 238      89.131  37.252  76.338  1.00  0.00           H  
HETATM 3842  H7  V00 B 238      88.055  35.920  75.838  1.00  0.00           H  
HETATM 3843  H8  V00 B 238      88.888  34.527  77.730  1.00  0.00           H  
HETATM 3844  H9  V00 B 238      88.314  36.087  78.340  1.00  0.00           H  
HETATM 3845  H10 V00 B 238      90.053  35.787  78.165  1.00  0.00           H  
HETATM 3846  C1  V00 B 239      95.699  10.431  59.836  1.00  0.00           C  
HETATM 3847  C2  V00 B 239      96.501   9.251  60.369  1.00  0.00           C  
HETATM 3848  O1  V00 B 239      95.728   8.082  60.154  1.00  0.00           O  
HETATM 3849  C3  V00 B 239      96.379   6.849  60.373  1.00  0.00           C  
HETATM 3850  C4  V00 B 239      96.575   6.544  61.860  1.00  0.00           C  
HETATM 3851  H1  V00 B 239      95.500  10.295  58.774  1.00  0.00           H  
HETATM 3852  H2  V00 B 239      96.254  11.357  59.982  1.00  0.00           H  
HETATM 3853  H3  V00 B 239      94.746  10.498  60.362  1.00  0.00           H  
HETATM 3854  H4  V00 B 239      96.710   9.392  61.442  1.00  0.00           H  
HETATM 3855  H5  V00 B 239      97.465   9.174  59.839  1.00  0.00           H  
HETATM 3856  H6  V00 B 239      95.731   6.086  59.925  1.00  0.00           H  
HETATM 3857  H7  V00 B 239      97.352   6.827  59.853  1.00  0.00           H  
HETATM 3858  H8  V00 B 239      97.281   7.240  62.310  1.00  0.00           H  
HETATM 3859  H9  V00 B 239      96.959   5.531  61.979  1.00  0.00           H  
HETATM 3860  H10 V00 B 239      95.622   6.626  62.382  1.00  0.00           H  
HETATM 3861  C1  V00 B 240      59.069   9.447  35.691  1.00  0.00           C  
HETATM 3862  C2  V00 B 240      59.556   9.096  37.091  1.00  0.00           C  
HETATM 3863  O1  V00 B 240      58.838   7.948  37.513  1.00  0.00           O  
HETATM 3864  C3  V00 B 240      59.292   7.322  38.694  1.00  0.00           C  
HETATM 3865  C4  V00 B 240      58.929   8.112  39.954  1.00  0.00           C  
HETATM 3866  H1  V00 B 240      59.251   8.613  35.014  1.00  0.00           H  
HETATM 3867  H2  V00 B 240      59.593  10.328  35.323  1.00  0.00           H  
HETATM 3868  H3  V00 B 240      57.999   9.650  35.712  1.00  0.00           H  
HETATM 3869  H4  V00 B 240      59.380   9.942  37.774  1.00  0.00           H  
HETATM 3870  H5  V00 B 240      60.639   8.885  37.077  1.00  0.00           H  
HETATM 3871  H6  V00 B 240      58.799   6.343  38.721  1.00  0.00           H  
HETATM 3872  H7  V00 B 240      60.383   7.160  38.652  1.00  0.00           H  
HETATM 3873  H8  V00 B 240      59.473   9.056  39.991  1.00  0.00           H  
HETATM 3874  H9  V00 B 240      59.183   7.528  40.838  1.00  0.00           H  
HETATM 3875  H10 V00 B 240      57.861   8.323  39.962  1.00  0.00           H  
HETATM 3876  C1  V00 B 241      98.970  15.775   1.362  1.00  0.00           C  
HETATM 3877  C2  V00 B 241      98.544  15.931   2.816  1.00  0.00           C  
HETATM 3878  O1  V00 B 241      97.573  16.965   2.863  1.00  0.00           O  
HETATM 3879  C3  V00 B 241      96.882  17.122   4.084  1.00  0.00           C  
HETATM 3880  C4  V00 B 241      97.745  17.772   5.168  1.00  0.00           C  
HETATM 3881  H1  V00 B 241      98.108  15.518   0.748  1.00  0.00           H  
HETATM 3882  H2  V00 B 241      99.720  14.991   1.275  1.00  0.00           H  
HETATM 3883  H3  V00 B 241      99.389  16.713   0.997  1.00  0.00           H  
HETATM 3884  H4  V00 B 241      99.417  16.184   3.439  1.00  0.00           H  
HETATM 3885  H5  V00 B 241      98.115  14.987   3.192  1.00  0.00           H  
HETATM 3886  H6  V00 B 241      96.026  17.769   3.861  1.00  0.00           H  
HETATM 3887  H7  V00 B 241      96.499  16.150   4.440  1.00  0.00           H  
HETATM 3888  H8  V00 B 241      98.557  17.110   5.467  1.00  0.00           H  
HETATM 3889  H9  V00 B 241      97.132  17.989   6.043  1.00  0.00           H  
HETATM 3890  H10 V00 B 241      98.171  18.701   4.793  1.00  0.00           H  
HETATM 3891  C1  V00 B 242      47.726  84.558  76.652  1.00  0.00           C  
HETATM 3892  C2  V00 B 242      47.982  83.621  75.479  1.00  0.00           C  
HETATM 3893  O1  V00 B 242      48.870  84.283  74.594  1.00  0.00           O  
HETATM 3894  C3  V00 B 242      49.414  83.505  73.549  1.00  0.00           C  
HETATM 3895  C4  V00 B 242      48.396  83.217  72.442  1.00  0.00           C  
HETATM 3896  H1  V00 B 242      48.665  84.788  77.155  1.00  0.00           H  
HETATM 3897  H2  V00 B 242      47.044  84.091  77.361  1.00  0.00           H  
HETATM 3898  H3  V00 B 242      47.288  85.489  76.293  1.00  0.00           H  
HETATM 3899  H4  V00 B 242      47.032  83.381  74.975  1.00  0.00           H  
HETATM 3900  H5  V00 B 242      48.430  82.677  75.834  1.00  0.00           H  
HETATM 3901  H6  V00 B 242      50.244  84.093  73.140  1.00  0.00           H  
HETATM 3902  H7  V00 B 242      49.820  82.557  73.943  1.00  0.00           H  
HETATM 3903  H8  V00 B 242      47.603  82.564  72.803  1.00  0.00           H  
HETATM 3904  H9  V00 B 242      48.896  82.729  71.604  1.00  0.00           H  
HETATM 3905  H10 V00 B 242      47.953  84.149  72.097  1.00  0.00           H  
HETATM 3906  C1  V00 B 243      23.232  72.999  60.859  1.00  0.00           C  
HETATM 3907  C2  V00 B 243      24.729  73.243  61.005  1.00  0.00           C  
HETATM 3908  O1  V00 B 243      24.970  73.604  62.355  1.00  0.00           O  
HETATM 3909  C3  V00 B 243      26.321  73.658  62.760  1.00  0.00           C  
HETATM 3910  C4  V00 B 243      27.048  74.890  62.215  1.00  0.00           C  
HETATM 3911  H1  V00 B 243      22.920  72.200  61.530  1.00  0.00           H  
HETATM 3912  H2  V00 B 243      22.997  72.720  59.834  1.00  0.00           H  
HETATM 3913  H3  V00 B 243      22.684  73.905  61.119  1.00  0.00           H  
HETATM 3914  H4  V00 B 243      25.048  74.046  60.321  1.00  0.00           H  
HETATM 3915  H5  V00 B 243      25.291  72.329  60.748  1.00  0.00           H  
HETATM 3916  H6  V00 B 243      26.303  73.698  63.855  1.00  0.00           H  
HETATM 3917  H7  V00 B 243      26.854  72.741  62.454  1.00  0.00           H  
HETATM 3918  H8  V00 B 243      27.153  74.833  61.132  1.00  0.00           H  
HETATM 3919  H9  V00 B 243      28.042  74.955  62.659  1.00  0.00           H  
HETATM 3920  H10 V00 B 243      26.488  75.790  62.466  1.00  0.00           H  
HETATM 3921  C1  V00 B 244      50.209   8.876  99.203  1.00  0.00           C  
HETATM 3922  C2  V00 B 244      50.530   8.031  97.976  1.00  0.00           C  
HETATM 3923  O1  V00 B 244      51.336   6.948  98.408  1.00  0.00           O  
HETATM 3924  C3  V00 B 244      51.564   5.919  97.468  1.00  0.00           C  
HETATM 3925  C4  V00 B 244      52.557   6.330  96.378  1.00  0.00           C  
HETATM 3926  H1  V00 B 244      49.677   8.274  99.939  1.00  0.00           H  
HETATM 3927  H2  V00 B 244      49.590   9.726  98.919  1.00  0.00           H  
HETATM 3928  H3  V00 B 244      51.132   9.240  99.653  1.00  0.00           H  
HETATM 3929  H4  V00 B 244      51.061   8.642  97.228  1.00  0.00           H  
HETATM 3930  H5  V00 B 244      49.600   7.656  97.517  1.00  0.00           H  
HETATM 3931  H6  V00 B 244      51.974   5.078  98.039  1.00  0.00           H  
HETATM 3932  H7  V00 B 244      50.613   5.597  97.009  1.00  0.00           H  
HETATM 3933  H8  V00 B 244      52.137   7.110  95.743  1.00  0.00           H  
HETATM 3934  H9  V00 B 244      52.797   5.467  95.757  1.00  0.00           H  
HETATM 3935  H10 V00 B 244      53.472   6.705  96.834  1.00  0.00           H  
HETATM 3936  C1  V00 B 245      43.191  76.276  40.552  1.00  0.00           C  
HETATM 3937  C2  V00 B 245      42.417  77.550  40.239  1.00  0.00           C  
HETATM 3938  O1  V00 B 245      43.081  78.196  39.165  1.00  0.00           O  
HETATM 3939  C3  V00 B 245      42.404  79.283  38.570  1.00  0.00           C  
HETATM 3940  C4  V00 B 245      42.425  80.538  39.446  1.00  0.00           C  
HETATM 3941  H1  V00 B 245      43.214  75.632  39.674  1.00  0.00           H  
HETATM 3942  H2  V00 B 245      42.718  75.744  41.376  1.00  0.00           H  
HETATM 3943  H3  V00 B 245      44.216  76.525  40.827  1.00  0.00           H  
HETATM 3944  H4  V00 B 245      42.386  78.200  41.129  1.00  0.00           H  
HETATM 3945  H5  V00 B 245      41.379  77.307  39.955  1.00  0.00           H  
HETATM 3946  H6  V00 B 245      42.930  79.484  37.630  1.00  0.00           H  
HETATM 3947  H7  V00 B 245      41.362  79.007  38.333  1.00  0.00           H  
HETATM 3948  H8  V00 B 245      41.837  80.391  40.351  1.00  0.00           H  
HETATM 3949  H9  V00 B 245      42.008  81.379  38.891  1.00  0.00           H  
HETATM 3950  H10 V00 B 245      43.450  80.773  39.728  1.00  0.00           H  
HETATM 3951  C1  V00 B 246      54.056  66.180  66.429  1.00  0.00           C  
HETATM 3952  C2  V00 B 246      54.177  64.762  66.973  1.00  0.00           C  
HETATM 3953  O1  V00 B 246      55.559  64.453  67.046  1.00  0.00           O  
HETATM 3954  C3  V00 B 246      55.903  63.269  67.732  1.00  0.00           C  
HETATM 3955  C4  V00 B 246      55.580  62.008  66.926  1.00  0.00           C  
HETATM 3956  H1  V00 B 246      54.569  66.876  67.091  1.00  0.00           H  
HETATM 3957  H2  V00 B 246      53.007  66.463  66.352  1.00  0.00           H  
HETATM 3958  H3  V00 B 246      54.515  66.237  65.442  1.00  0.00           H  
HETATM 3959  H4  V00 B 246      53.651  64.058  66.308  1.00  0.00           H  
HETATM 3960  H5  V00 B 246      53.717  64.697  67.974  1.00  0.00           H  
HETATM 3961  H6  V00 B 246      56.984  63.327  67.904  1.00  0.00           H  
HETATM 3962  H7  V00 B 246      55.397  63.228  68.712  1.00  0.00           H  
HETATM 3963  H8  V00 B 246      54.504  61.884  66.813  1.00  0.00           H  
HETATM 3964  H9  V00 B 246      55.981  61.134  67.438  1.00  0.00           H  
HETATM 3965  H10 V00 B 246      56.031  62.078  65.937  1.00  0.00           H  
HETATM 3966  C1  V00 B 247       6.732  39.537  81.755  1.00  0.00           C  
HETATM 3967  C2  V00 B 247       7.099  38.370  82.663  1.00  0.00           C  
HETATM 3968  O1  V00 B 247       5.979  37.501  82.708  1.00  0.00           O  
HETATM 3969  C3  V00 B 247       6.184  36.244  83.316  1.00  0.00           C  
HETATM 3970  C4  V00 B 247       6.275  36.338  84.842  1.00  0.00           C  
HETATM 3971  H1  V00 B 247       6.494  39.169  80.757  1.00  0.00           H  
HETATM 3972  H2  V00 B 247       7.565  40.236  81.691  1.00  0.00           H  
HETATM 3973  H3  V00 B 247       5.859  40.054  82.152  1.00  0.00           H  
HETATM 3974  H4  V00 B 247       7.348  38.742  83.670  1.00  0.00           H  
HETATM 3975  H5  V00 B 247       7.980  37.839  82.266  1.00  0.00           H  
HETATM 3976  H6  V00 B 247       5.317  35.633  83.038  1.00  0.00           H  
HETATM 3977  H7  V00 B 247       7.092  35.762  82.915  1.00  0.00           H  
HETATM 3978  H8  V00 B 247       7.175  36.870  85.146  1.00  0.00           H  
HETATM 3979  H9  V00 B 247       6.300  35.336  85.269  1.00  0.00           H  
HETATM 3980  H10 V00 B 247       5.406  36.867  85.231  1.00  0.00           H  
HETATM 3981  C1  V00 B 248       9.057  77.636  67.147  1.00  0.00           C  
HETATM 3982  C2  V00 B 248       9.508  78.223  65.816  1.00  0.00           C  
HETATM 3983  O1  V00 B 248      10.481  79.215  66.099  1.00  0.00           O  
HETATM 3984  C3  V00 B 248      11.193  79.731  64.994  1.00  0.00           C  
HETATM 3985  C4  V00 B 248      10.349  80.685  64.145  1.00  0.00           C  
HETATM 3986  H1  V00 B 248       9.909  77.199  67.667  1.00  0.00           H  
HETATM 3987  H2  V00 B 248       8.304  76.868  66.980  1.00  0.00           H  
HETATM 3988  H3  V00 B 248       8.634  78.422  67.773  1.00  0.00           H  
HETATM 3989  H4  V00 B 248       8.646  78.659  65.285  1.00  0.00           H  
HETATM 3990  H5  V00 B 248       9.941  77.435  65.178  1.00  0.00           H  
HETATM 3991  H6  V00 B 248      12.047  80.274  65.416  1.00  0.00           H  
HETATM 3992  H7  V00 B 248      11.580  78.910  64.365  1.00  0.00           H  
HETATM 3993  H8  V00 B 248       9.541  80.151  63.648  1.00  0.00           H  
HETATM 3994  H9  V00 B 248      10.977  81.154  63.388  1.00  0.00           H  
HETATM 3995  H10 V00 B 248       9.919  81.460  64.779  1.00  0.00           H  
HETATM 3996  C1  V00 B 249      61.526  26.907  75.098  1.00  0.00           C  
HETATM 3997  C2  V00 B 249      62.747  27.250  75.942  1.00  0.00           C  
HETATM 3998  O1  V00 B 249      62.283  27.907  77.110  1.00  0.00           O  
HETATM 3999  C3  V00 B 249      63.233  28.114  78.134  1.00  0.00           C  
HETATM 4000  C4  V00 B 249      64.222  29.234  77.798  1.00  0.00           C  
HETATM 4001  H1  V00 B 249      60.857  26.257  75.661  1.00  0.00           H  
HETATM 4002  H2  V00 B 249      61.834  26.400  74.185  1.00  0.00           H  
HETATM 4003  H3  V00 B 249      60.988  27.818  74.838  1.00  0.00           H  
HETATM 4004  H4  V00 B 249      63.429  27.900  75.370  1.00  0.00           H  
HETATM 4005  H5  V00 B 249      63.295  26.332  76.212  1.00  0.00           H  
HETATM 4006  H6  V00 B 249      62.656  28.390  79.024  1.00  0.00           H  
HETATM 4007  H7  V00 B 249      63.780  27.181  78.349  1.00  0.00           H  
HETATM 4008  H8  V00 B 249      64.865  28.948  76.966  1.00  0.00           H  
HETATM 4009  H9  V00 B 249      64.847  29.442  78.667  1.00  0.00           H  
HETATM 4010  H10 V00 B 249      63.678  30.137  77.527  1.00  0.00           H  
HETATM 4011  C1  V00 B 250      10.318  35.050  89.743  1.00  0.00           C  
HETATM 4012  C2  V00 B 250       9.865  34.848  91.184  1.00  0.00           C  
HETATM 4013  O1  V00 B 250      11.026  34.872  91.999  1.00  0.00           O  
HETATM 4014  C3  V00 B 250      10.813  34.925  93.394  1.00  0.00           C  
HETATM 4015  C4  V00 B 250      10.340  33.586  93.966  1.00  0.00           C  
HETATM 4016  H1  V00 B 250      10.832  36.005  89.647  1.00  0.00           H  
HETATM 4017  H2  V00 B 250       9.457  35.036  89.076  1.00  0.00           H  
HETATM 4018  H3  V00 B 250      11.006  34.254  89.457  1.00  0.00           H  
HETATM 4019  H4  V00 B 250       9.338  33.885  91.281  1.00  0.00           H  
HETATM 4020  H5  V00 B 250       9.172  35.651  91.483  1.00  0.00           H  
HETATM 4021  H6  V00 B 250      11.781  35.189  93.834  1.00  0.00           H  
HETATM 4022  H7  V00 B 250      10.089  35.719  93.645  1.00  0.00           H  
HETATM 4023  H8  V00 B 250       9.341  33.341  93.608  1.00  0.00           H  
HETATM 4024  H9  V00 B 250      10.316  33.641  95.054  1.00  0.00           H  
HETATM 4025  H10 V00 B 250      11.024  32.794  93.665  1.00  0.00           H  
HETATM 4026  C1  V00 B 251      71.216  31.634  95.063  1.00  0.00           C  
HETATM 4027  C2  V00 B 251      70.943  32.961  94.366  1.00  0.00           C  
HETATM 4028  O1  V00 B 251      70.291  32.668  93.141  1.00  0.00           O  
HETATM 4029  C3  V00 B 251      69.749  33.767  92.440  1.00  0.00           C  
HETATM 4030  C4  V00 B 251      70.824  34.616  91.758  1.00  0.00           C  
HETATM 4031  H1  V00 B 251      70.277  31.112  95.246  1.00  0.00           H  
HETATM 4032  H2  V00 B 251      71.721  31.808  96.012  1.00  0.00           H  
HETATM 4033  H3  V00 B 251      71.845  31.007  94.432  1.00  0.00           H  
HETATM 4034  H4  V00 B 251      71.891  33.494  94.188  1.00  0.00           H  
HETATM 4035  H5  V00 B 251      70.303  33.600  94.997  1.00  0.00           H  
HETATM 4036  H6  V00 B 251      69.085  33.339  91.681  1.00  0.00           H  
HETATM 4037  H7  V00 B 251      69.144  34.397  93.115  1.00  0.00           H  
HETATM 4038  H8  V00 B 251      71.447  35.121  92.495  1.00  0.00           H  
HETATM 4039  H9  V00 B 251      70.351  35.369  91.127  1.00  0.00           H  
HETATM 4040  H10 V00 B 251      71.458  33.982  91.139  1.00  0.00           H  
HETATM 4041  C1  V00 B 252      40.726  20.455  75.807  1.00  0.00           C  
HETATM 4042  C2  V00 B 252      41.635  21.655  75.569  1.00  0.00           C  
HETATM 4043  O1  V00 B 252      41.764  21.815  74.166  1.00  0.00           O  
HETATM 4044  C3  V00 B 252      42.385  23.004  73.724  1.00  0.00           C  
HETATM 4045  C4  V00 B 252      43.900  22.992  73.945  1.00  0.00           C  
HETATM 4046  H1  V00 B 252      39.752  20.631  75.351  1.00  0.00           H  
HETATM 4047  H2  V00 B 252      40.598  20.290  76.876  1.00  0.00           H  
HETATM 4048  H3  V00 B 252      41.165  19.565  75.357  1.00  0.00           H  
HETATM 4049  H4  V00 B 252      42.617  21.481  76.036  1.00  0.00           H  
HETATM 4050  H5  V00 B 252      41.196  22.561  76.018  1.00  0.00           H  
HETATM 4051  H6  V00 B 252      42.172  23.071  72.651  1.00  0.00           H  
HETATM 4052  H7  V00 B 252      41.939  23.882  74.222  1.00  0.00           H  
HETATM 4053  H8  V00 B 252      44.138  23.010  75.007  1.00  0.00           H  
HETATM 4054  H9  V00 B 252      44.345  23.867  73.472  1.00  0.00           H  
HETATM 4055  H10 V00 B 252      44.329  22.093  73.504  1.00  0.00           H  
HETATM 4056  C1  V00 B 253      43.843  45.283  75.959  1.00  0.00           C  
HETATM 4057  C2  V00 B 253      43.856  43.836  75.483  1.00  0.00           C  
HETATM 4058  O1  V00 B 253      43.974  43.857  74.069  1.00  0.00           O  
HETATM 4059  C3  V00 B 253      44.228  42.618  73.441  1.00  0.00           C  
HETATM 4060  C4  V00 B 253      42.993  41.714  73.407  1.00  0.00           C  
HETATM 4061  H1  V00 B 253      44.765  45.780  75.660  1.00  0.00           H  
HETATM 4062  H2  V00 B 253      43.752  45.318  77.043  1.00  0.00           H  
HETATM 4063  H3  V00 B 253      43.002  45.812  75.511  1.00  0.00           H  
HETATM 4064  H4  V00 B 253      42.927  43.330  75.792  1.00  0.00           H  
HETATM 4065  H5  V00 B 253      44.707  43.295  75.929  1.00  0.00           H  
HETATM 4066  H6  V00 B 253      44.533  42.860  72.417  1.00  0.00           H  
HETATM 4067  H7  V00 B 253      45.063  42.096  73.939  1.00  0.00           H  
HETATM 4068  H8  V00 B 253      42.719  41.391  74.410  1.00  0.00           H  
HETATM 4069  H9  V00 B 253      43.203  40.832  72.802  1.00  0.00           H  
HETATM 4070  H10 V00 B 253      42.154  42.253  72.970  1.00  0.00           H  
HETATM 4071  C1  V00 B 254      30.435  25.240  78.274  1.00  0.00           C  
HETATM 4072  C2  V00 B 254      29.246  25.490  77.354  1.00  0.00           C  
HETATM 4073  O1  V00 B 254      29.687  25.273  76.024  1.00  0.00           O  
HETATM 4074  C3  V00 B 254      28.687  25.234  75.029  1.00  0.00           C  
HETATM 4075  C4  V00 B 254      28.129  26.622  74.704  1.00  0.00           C  
HETATM 4076  H1  V00 B 254      30.789  24.217  78.151  1.00  0.00           H  
HETATM 4077  H2  V00 B 254      30.144  25.397  79.311  1.00  0.00           H  
HETATM 4078  H3  V00 B 254      31.246  25.922  78.022  1.00  0.00           H  
HETATM 4079  H4  V00 B 254      28.881  26.522  77.483  1.00  0.00           H  
HETATM 4080  H5  V00 B 254      28.421  24.800  77.601  1.00  0.00           H  
HETATM 4081  H6  V00 B 254      29.169  24.815  74.138  1.00  0.00           H  
HETATM 4082  H7  V00 B 254      27.867  24.560  75.330  1.00  0.00           H  
HETATM 4083  H8  V00 B 254      27.573  27.025  75.549  1.00  0.00           H  
HETATM 4084  H9  V00 B 254      27.461  26.556  73.845  1.00  0.00           H  
HETATM 4085  H10 V00 B 254      28.946  27.302  74.466  1.00  0.00           H  
HETATM 4086  C1  V00 B 255      30.159  37.944  69.053  1.00  0.00           C  
HETATM 4087  C2  V00 B 255      29.827  38.831  70.247  1.00  0.00           C  
HETATM 4088  O1  V00 B 255      28.876  38.137  71.038  1.00  0.00           O  
HETATM 4089  C3  V00 B 255      28.597  38.684  72.309  1.00  0.00           C  
HETATM 4090  C4  V00 B 255      27.733  39.945  72.229  1.00  0.00           C  
HETATM 4091  H1  V00 B 255      30.569  36.996  69.399  1.00  0.00           H  
HETATM 4092  H2  V00 B 255      30.888  38.438  68.412  1.00  0.00           H  
HETATM 4093  H3  V00 B 255      29.255  37.744  68.479  1.00  0.00           H  
HETATM 4094  H4  V00 B 255      29.421  39.794  69.899  1.00  0.00           H  
HETATM 4095  H5  V00 B 255      30.737  39.035  70.836  1.00  0.00           H  
HETATM 4096  H6  V00 B 255      28.057  37.904  72.857  1.00  0.00           H  
HETATM 4097  H7  V00 B 255      29.534  38.904  72.850  1.00  0.00           H  
HETATM 4098  H8  V00 B 255      28.280  40.762  71.761  1.00  0.00           H  
HETATM 4099  H9  V00 B 255      27.438  40.251  73.233  1.00  0.00           H  
HETATM 4100  H10 V00 B 255      26.838  39.741  71.643  1.00  0.00           H  
HETATM 4101  C1  V00 B 256      10.743  59.125  10.417  1.00  0.00           C  
HETATM 4102  C2  V00 B 256       9.371  58.464  10.365  1.00  0.00           C  
HETATM 4103  O1  V00 B 256       9.381  57.395  11.297  1.00  0.00           O  
HETATM 4104  C3  V00 B 256       8.136  56.788  11.570  1.00  0.00           C  
HETATM 4105  C4  V00 B 256       7.656  55.893  10.425  1.00  0.00           C  
HETATM 4106  H1  V00 B 256      10.937  59.497  11.423  1.00  0.00           H  
HETATM 4107  H2  V00 B 256      10.785  59.954   9.713  1.00  0.00           H  
HETATM 4108  H3  V00 B 256      11.513  58.398  10.161  1.00  0.00           H  
HETATM 4109  H4  V00 B 256       9.170  58.095   9.347  1.00  0.00           H  
HETATM 4110  H5  V00 B 256       8.586  59.193  10.628  1.00  0.00           H  
HETATM 4111  H6  V00 B 256       8.291  56.180  12.469  1.00  0.00           H  
HETATM 4112  H7  V00 B 256       7.373  57.553  11.795  1.00  0.00           H  
HETATM 4113  H8  V00 B 256       7.415  56.485   9.543  1.00  0.00           H  
HETATM 4114  H9  V00 B 256       6.764  55.349  10.734  1.00  0.00           H  
HETATM 4115  H10 V00 B 256       8.435  55.178  10.164  1.00  0.00           H  
HETATM 4116  C1  V00 B 257      77.179  23.119  63.524  1.00  0.00           C  
HETATM 4117  C2  V00 B 257      76.173  23.053  62.382  1.00  0.00           C  
HETATM 4118  O1  V00 B 257      75.350  21.920  62.608  1.00  0.00           O  
HETATM 4119  C3  V00 B 257      74.208  21.800  61.787  1.00  0.00           C  
HETATM 4120  C4  V00 B 257      74.554  21.365  60.361  1.00  0.00           C  
HETATM 4121  H1  V00 B 257      76.655  23.211  64.475  1.00  0.00           H  
HETATM 4122  H2  V00 B 257      77.838  23.975  63.393  1.00  0.00           H  
HETATM 4123  H3  V00 B 257      77.776  22.207  63.544  1.00  0.00           H  
HETATM 4124  H4  V00 B 257      76.702  22.967  61.419  1.00  0.00           H  
HETATM 4125  H5  V00 B 257      75.562  23.971  62.358  1.00  0.00           H  
HETATM 4126  H6  V00 B 257      73.579  21.036  62.260  1.00  0.00           H  
HETATM 4127  H7  V00 B 257      73.644  22.749  61.765  1.00  0.00           H  
HETATM 4128  H8  V00 B 257      75.109  22.144  59.840  1.00  0.00           H  
HETATM 4129  H9  V00 B 257      73.638  21.160  59.808  1.00  0.00           H  
HETATM 4130  H10 V00 B 257      75.161  20.461  60.388  1.00  0.00           H  
HETATM 4131  C1  V00 B 258      91.594  33.986   5.472  1.00  0.00           C  
HETATM 4132  C2  V00 B 258      91.434  33.779   6.972  1.00  0.00           C  
HETATM 4133  O1  V00 B 258      91.171  32.402   7.184  1.00  0.00           O  
HETATM 4134  C3  V00 B 258      91.209  31.953   8.522  1.00  0.00           C  
HETATM 4135  C4  V00 B 258      89.982  32.394   9.324  1.00  0.00           C  
HETATM 4136  H1  V00 B 258      92.418  33.378   5.100  1.00  0.00           H  
HETATM 4137  H2  V00 B 258      91.797  35.035   5.259  1.00  0.00           H  
HETATM 4138  H3  V00 B 258      90.681  33.686   4.958  1.00  0.00           H  
HETATM 4139  H4  V00 B 258      90.606  34.400   7.352  1.00  0.00           H  
HETATM 4140  H5  V00 B 258      92.356  34.077   7.500  1.00  0.00           H  
HETATM 4141  H6  V00 B 258      91.237  30.859   8.469  1.00  0.00           H  
HETATM 4142  H7  V00 B 258      92.130  32.301   9.021  1.00  0.00           H  
HETATM 4143  H8  V00 B 258      89.976  33.475   9.462  1.00  0.00           H  
HETATM 4144  H9  V00 B 258      89.994  31.917  10.304  1.00  0.00           H  
HETATM 4145  H10 V00 B 258      89.074  32.103   8.799  1.00  0.00           H  
HETATM 4146  C1  V00 B 259      80.673  36.906  75.644  1.00  0.00           C  
HETATM 4147  C2  V00 B 259      79.692  35.778  75.354  1.00  0.00           C  
HETATM 4148  O1  V00 B 259      79.651  34.947  76.503  1.00  0.00           O  
HETATM 4149  C3  V00 B 259      78.637  33.965  76.533  1.00  0.00           C  
HETATM 4150  C4  V00 B 259      78.930  32.791  75.595  1.00  0.00           C  
HETATM 4151  H1  V00 B 259      80.341  37.473  76.513  1.00  0.00           H  
HETATM 4152  H2  V00 B 259      80.741  37.572  74.785  1.00  0.00           H  
HETATM 4153  H3  V00 B 259      81.660  36.493  75.855  1.00  0.00           H  
HETATM 4154  H4  V00 B 259      80.023  35.209  74.470  1.00  0.00           H  
HETATM 4155  H5  V00 B 259      78.690  36.188  75.143  1.00  0.00           H  
HETATM 4156  H6  V00 B 259      78.600  33.606  77.568  1.00  0.00           H  
HETATM 4157  H7  V00 B 259      77.659  34.411  76.284  1.00  0.00           H  
HETATM 4158  H8  V00 B 259      78.890  33.107  74.553  1.00  0.00           H  
HETATM 4159  H9  V00 B 259      78.191  32.006  75.751  1.00  0.00           H  
HETATM 4160  H10 V00 B 259      79.922  32.392  75.802  1.00  0.00           H  
HETATM 4161  C1  V00 B 260      89.058  68.519  74.178  1.00  0.00           C  
HETATM 4162  C2  V00 B 260      89.770  69.501  73.256  1.00  0.00           C  
HETATM 4163  O1  V00 B 260      90.773  68.778  72.561  1.00  0.00           O  
HETATM 4164  C3  V00 B 260      91.405  69.450  71.492  1.00  0.00           C  
HETATM 4165  C4  V00 B 260      92.393  70.517  71.972  1.00  0.00           C  
HETATM 4166  H1  V00 B 260      88.613  67.717  73.591  1.00  0.00           H  
HETATM 4167  H2  V00 B 260      88.277  69.032  74.737  1.00  0.00           H  
HETATM 4168  H3  V00 B 260      89.772  68.084  74.876  1.00  0.00           H  
HETATM 4169  H4  V00 B 260      90.215  70.318  73.848  1.00  0.00           H  
HETATM 4170  H5  V00 B 260      89.055  69.944  72.543  1.00  0.00           H  
HETATM 4171  H6  V00 B 260      91.945  68.677  70.932  1.00  0.00           H  
HETATM 4172  H7  V00 B 260      90.655  69.905  70.823  1.00  0.00           H  
HETATM 4173  H8  V00 B 260      91.871  71.338  72.461  1.00  0.00           H  
HETATM 4174  H9  V00 B 260      92.947  70.912  71.121  1.00  0.00           H  
HETATM 4175  H10 V00 B 260      93.095  70.078  72.680  1.00  0.00           H  
HETATM 4176  C1  V00 B 261      51.386  29.689   2.986  1.00  0.00           C  
HETATM 4177  C2  V00 B 261      50.300  28.738   2.502  1.00  0.00           C  
HETATM 4178  O1  V00 B 261      49.975  27.879   3.583  1.00  0.00           O  
HETATM 4179  C3  V00 B 261      48.834  27.065   3.419  1.00  0.00           C  
HETATM 4180  C4  V00 B 261      49.079  25.898   2.459  1.00  0.00           C  
HETATM 4181  H1  V00 B 261      51.022  30.266   3.836  1.00  0.00           H  
HETATM 4182  H2  V00 B 261      51.671  30.370   2.186  1.00  0.00           H  
HETATM 4183  H3  V00 B 261      52.261  29.120   3.302  1.00  0.00           H  
HETATM 4184  H4  V00 B 261      50.664  28.160   1.637  1.00  0.00           H  
HETATM 4185  H5  V00 B 261      49.409  29.306   2.184  1.00  0.00           H  
HETATM 4186  H6  V00 B 261      48.599  26.676   4.416  1.00  0.00           H  
HETATM 4187  H7  V00 B 261      47.976  27.666   3.070  1.00  0.00           H  
HETATM 4188  H8  V00 B 261      49.233  26.256   1.442  1.00  0.00           H  
HETATM 4189  H9  V00 B 261      48.217  25.230   2.468  1.00  0.00           H  
HETATM 4190  H10 V00 B 261      49.962  25.342   2.772  1.00  0.00           H  
HETATM 4191  C1  V00 B 262      90.259  30.468  81.144  1.00  0.00           C  
HETATM 4192  C2  V00 B 262      91.111  31.386  80.276  1.00  0.00           C  
HETATM 4193  O1  V00 B 262      90.753  31.143  78.925  1.00  0.00           O  
HETATM 4194  C3  V00 B 262      91.264  32.046  77.968  1.00  0.00           C  
HETATM 4195  C4  V00 B 262      92.756  31.832  77.697  1.00  0.00           C  
HETATM 4196  H1  V00 B 262      89.203  30.682  80.984  1.00  0.00           H  
HETATM 4197  H2  V00 B 262      90.501  30.618  82.195  1.00  0.00           H  
HETATM 4198  H3  V00 B 262      90.448  29.428  80.878  1.00  0.00           H  
HETATM 4199  H4  V00 B 262      92.180  31.176  80.443  1.00  0.00           H  
HETATM 4200  H5  V00 B 262      90.923  32.441  80.537  1.00  0.00           H  
HETATM 4201  H6  V00 B 262      90.695  31.860  77.050  1.00  0.00           H  
HETATM 4202  H7  V00 B 262      91.085  33.088  78.283  1.00  0.00           H  
HETATM 4203  H8  V00 B 262      93.351  32.090  78.572  1.00  0.00           H  
HETATM 4204  H9  V00 B 262      93.070  32.459  76.863  1.00  0.00           H  
HETATM 4205  H10 V00 B 262      92.939  30.788  77.444  1.00  0.00           H  
HETATM 4206  C1  V00 B 263      12.640  30.941  73.215  1.00  0.00           C  
HETATM 4207  C2  V00 B 263      13.056  30.192  74.475  1.00  0.00           C  
HETATM 4208  O1  V00 B 263      13.133  28.816  74.143  1.00  0.00           O  
HETATM 4209  C3  V00 B 263      13.717  27.968  75.109  1.00  0.00           C  
HETATM 4210  C4  V00 B 263      12.792  27.713  76.302  1.00  0.00           C  
HETATM 4211  H1  V00 B 263      13.375  30.778  72.427  1.00  0.00           H  
HETATM 4212  H2  V00 B 263      12.565  32.007  73.421  1.00  0.00           H  
HETATM 4213  H3  V00 B 263      11.674  30.574  72.869  1.00  0.00           H  
HETATM 4214  H4  V00 B 263      12.317  30.363  75.275  1.00  0.00           H  
HETATM 4215  H5  V00 B 263      14.035  30.555  74.829  1.00  0.00           H  
HETATM 4216  H6  V00 B 263      13.919  27.022  74.594  1.00  0.00           H  
HETATM 4217  H7  V00 B 263      14.677  28.385  75.460  1.00  0.00           H  
HETATM 4218  H8  V00 B 263      12.642  28.623  76.880  1.00  0.00           H  
HETATM 4219  H9  V00 B 263      13.232  26.955  76.951  1.00  0.00           H  
HETATM 4220  H10 V00 B 263      11.824  27.359  75.949  1.00  0.00           H  
HETATM 4221  C1  V00 B 264      83.811  70.164  66.052  1.00  0.00           C  
HETATM 4222  C2  V00 B 264      83.126  68.835  65.761  1.00  0.00           C  
HETATM 4223  O1  V00 B 264      83.970  67.807  66.253  1.00  0.00           O  
HETATM 4224  C3  V00 B 264      83.423  66.506  66.285  1.00  0.00           C  
HETATM 4225  C4  V00 B 264      83.329  65.874  64.893  1.00  0.00           C  
HETATM 4226  H1  V00 B 264      83.962  70.275  67.125  1.00  0.00           H  
HETATM 4227  H2  V00 B 264      83.198  70.987  65.688  1.00  0.00           H  
HETATM 4228  H3  V00 B 264      84.782  70.195  65.559  1.00  0.00           H  
HETATM 4229  H4  V00 B 264      82.964  68.724  64.676  1.00  0.00           H  
HETATM 4230  H5  V00 B 264      82.143  68.794  66.260  1.00  0.00           H  
HETATM 4231  H6  V00 B 264      84.100  65.913  66.911  1.00  0.00           H  
HETATM 4232  H7  V00 B 264      82.428  66.516  66.761  1.00  0.00           H  
HETATM 4233  H8  V00 B 264      82.599  66.397  64.277  1.00  0.00           H  
HETATM 4234  H9  V00 B 264      83.027  64.831  64.984  1.00  0.00           H  
HETATM 4235  H10 V00 B 264      84.300  65.921  64.401  1.00  0.00           H  
HETATM 4236  C1  V00 B 265      13.178  68.504  73.110  1.00  0.00           C  
HETATM 4237  C2  V00 B 265      12.541  69.887  73.063  1.00  0.00           C  
HETATM 4238  O1  V00 B 265      11.957  70.127  74.333  1.00  0.00           O  
HETATM 4239  C3  V00 B 265      11.505  71.442  74.579  1.00  0.00           C  
HETATM 4240  C4  V00 B 265      10.209  71.766  73.831  1.00  0.00           C  
HETATM 4241  H1  V00 B 265      13.937  68.472  73.891  1.00  0.00           H  
HETATM 4242  H2  V00 B 265      13.639  68.273  72.151  1.00  0.00           H  
HETATM 4243  H3  V00 B 265      12.418  67.755  73.332  1.00  0.00           H  
HETATM 4244  H4  V00 B 265      11.779  69.923  72.268  1.00  0.00           H  
HETATM 4245  H5  V00 B 265      13.304  70.652  72.843  1.00  0.00           H  
HETATM 4246  H6  V00 B 265      11.329  71.500  75.659  1.00  0.00           H  
HETATM 4247  H7  V00 B 265      12.286  72.176  74.314  1.00  0.00           H  
HETATM 4248  H8  V00 B 265      10.378  71.796  72.756  1.00  0.00           H  
HETATM 4249  H9  V00 B 265       9.834  72.737  74.154  1.00  0.00           H  
HETATM 4250  H10 V00 B 265       9.459  71.006  74.047  1.00  0.00           H  
HETATM 4251  C1  V00 B 266      72.655  42.925  65.159  1.00  0.00           C  
HETATM 4252  C2  V00 B 266      73.488  41.652  65.091  1.00  0.00           C  
HETATM 4253  O1  V00 B 266      73.439  41.046  66.373  1.00  0.00           O  
HETATM 4254  C3  V00 B 266      73.962  39.738  66.470  1.00  0.00           C  
HETATM 4255  C4  V00 B 266      75.492  39.713  66.426  1.00  0.00           C  
HETATM 4256  H1  V00 B 266      71.627  42.683  65.428  1.00  0.00           H  
HETATM 4257  H2  V00 B 266      72.664  43.430  64.194  1.00  0.00           H  
HETATM 4258  H3  V00 B 266      73.063  43.594  65.917  1.00  0.00           H  
HETATM 4259  H4  V00 B 266      74.526  41.895  64.812  1.00  0.00           H  
HETATM 4260  H5  V00 B 266      73.078  40.968  64.329  1.00  0.00           H  
HETATM 4261  H6  V00 B 266      73.616  39.349  67.435  1.00  0.00           H  
HETATM 4262  H7  V00 B 266      73.552  39.097  65.670  1.00  0.00           H  
HETATM 4263  H8  V00 B 266      75.858  40.016  65.447  1.00  0.00           H  
HETATM 4264  H9  V00 B 266      75.847  38.704  66.635  1.00  0.00           H  
HETATM 4265  H10 V00 B 266      75.893  40.393  67.176  1.00  0.00           H  
HETATM 4266  C1  V00 B 267      25.905  81.108  92.140  1.00  0.00           C  
HETATM 4267  C2  V00 B 267      24.940  82.260  92.391  1.00  0.00           C  
HETATM 4268  O1  V00 B 267      24.905  83.048  91.212  1.00  0.00           O  
HETATM 4269  C3  V00 B 267      23.905  84.042  91.150  1.00  0.00           C  
HETATM 4270  C4  V00 B 267      24.217  85.246  92.042  1.00  0.00           C  
HETATM 4271  H1  V00 B 267      25.561  80.514  91.294  1.00  0.00           H  
HETATM 4272  H2  V00 B 267      25.967  80.474  93.023  1.00  0.00           H  
HETATM 4273  H3  V00 B 267      26.896  81.500  91.910  1.00  0.00           H  
HETATM 4274  H4  V00 B 267      25.283  82.857  93.252  1.00  0.00           H  
HETATM 4275  H5  V00 B 267      23.934  81.872  92.622  1.00  0.00           H  
HETATM 4276  H6  V00 B 267      23.868  84.362  90.102  1.00  0.00           H  
HETATM 4277  H7  V00 B 267      22.921  83.619  91.419  1.00  0.00           H  
HETATM 4278  H8  V00 B 267      24.178  84.970  93.095  1.00  0.00           H  
HETATM 4279  H9  V00 B 267      23.488  86.035  91.860  1.00  0.00           H  
HETATM 4280  H10 V00 B 267      25.213  85.623  91.816  1.00  0.00           H  
HETATM 4281  C1  V00 B 268      66.300  41.498   9.934  1.00  0.00           C  
HETATM 4282  C2  V00 B 268      66.718  40.265  10.725  1.00  0.00           C  
HETATM 4283  O1  V00 B 268      65.980  40.270  11.937  1.00  0.00           O  
HETATM 4284  C3  V00 B 268      66.050  39.097  12.720  1.00  0.00           C  
HETATM 4285  C4  V00 B 268      67.392  38.954  13.443  1.00  0.00           C  
HETATM 4286  H1  V00 B 268      65.230  41.462   9.729  1.00  0.00           H  
HETATM 4287  H2  V00 B 268      66.844  41.539   8.992  1.00  0.00           H  
HETATM 4288  H3  V00 B 268      66.514  42.397  10.510  1.00  0.00           H  
HETATM 4289  H4  V00 B 268      67.801  40.296  10.925  1.00  0.00           H  
HETATM 4290  H5  V00 B 268      66.501  39.349  10.149  1.00  0.00           H  
HETATM 4291  H6  V00 B 268      65.244  39.183  13.458  1.00  0.00           H  
HETATM 4292  H7  V00 B 268      65.860  38.205  12.099  1.00  0.00           H  
HETATM 4293  H8  V00 B 268      68.200  38.785  12.732  1.00  0.00           H  
HETATM 4294  H9  V00 B 268      67.349  38.111  14.131  1.00  0.00           H  
HETATM 4295  H10 V00 B 268      67.606  39.861  14.006  1.00  0.00           H  
HETATM 4296  C1  V00 B 269      14.053  44.338  46.979  1.00  0.00           C  
HETATM 4297  C2  V00 B 269      14.525  45.585  46.243  1.00  0.00           C  
HETATM 4298  O1  V00 B 269      14.979  46.507  47.220  1.00  0.00           O  
HETATM 4299  C3  V00 B 269      15.666  47.644  46.741  1.00  0.00           C  
HETATM 4300  C4  V00 B 269      14.728  48.666  46.094  1.00  0.00           C  
HETATM 4301  H1  V00 B 269      14.876  43.912  47.553  1.00  0.00           H  
HETATM 4302  H2  V00 B 269      13.691  43.598  46.267  1.00  0.00           H  
HETATM 4303  H3  V00 B 269      13.248  44.597  47.667  1.00  0.00           H  
HETATM 4304  H4  V00 B 269      13.696  46.012  45.656  1.00  0.00           H  
HETATM 4305  H5  V00 B 269      15.343  45.332  45.548  1.00  0.00           H  
HETATM 4306  H6  V00 B 269      16.148  48.092  47.617  1.00  0.00           H  
HETATM 4307  H7  V00 B 269      16.452  47.348  46.025  1.00  0.00           H  
HETATM 4308  H8  V00 B 269      14.299  48.273  45.174  1.00  0.00           H  
HETATM 4309  H9  V00 B 269      15.283  49.575  45.861  1.00  0.00           H  
HETATM 4310  H10 V00 B 269      13.919  48.911  46.781  1.00  0.00           H  
HETATM 4311  C1  V00 B 270      43.839  92.940  92.346  1.00  0.00           C  
HETATM 4312  C2  V00 B 270      44.890  91.866  92.094  1.00  0.00           C  
HETATM 4313  O1  V00 B 270      45.110  91.193  93.323  1.00  0.00           O  
HETATM 4314  C3  V00 B 270      45.885  90.014  93.264  1.00  0.00           C  
HETATM 4315  C4  V00 B 270      47.375  90.301  93.060  1.00  0.00           C  
HETATM 4316  H1  V00 B 270      42.917  92.481  92.700  1.00  0.00           H  
HETATM 4317  H2  V00 B 270      43.638  93.488  91.427  1.00  0.00           H  
HETATM 4318  H3  V00 B 270      44.196  93.635  93.106  1.00  0.00           H  
HETATM 4319  H4  V00 B 270      45.821  92.329  91.728  1.00  0.00           H  
HETATM 4320  H5  V00 B 270      44.535  91.156  91.328  1.00  0.00           H  
HETATM 4321  H6  V00 B 270      45.737  89.512  94.227  1.00  0.00           H  
HETATM 4322  H7  V00 B 270      45.517  89.349  92.464  1.00  0.00           H  
HETATM 4323  H8  V00 B 270      47.558  90.726  92.074  1.00  0.00           H  
HETATM 4324  H9  V00 B 270      47.941  89.375  93.153  1.00  0.00           H  
HETATM 4325  H10 V00 B 270      47.721  91.006  93.815  1.00  0.00           H  
HETATM 4326  C1  V00 B 271      23.177  41.311  51.142  1.00  0.00           C  
HETATM 4327  C2  V00 B 271      22.303  42.114  50.188  1.00  0.00           C  
HETATM 4328  O1  V00 B 271      21.375  41.214  49.604  1.00  0.00           O  
HETATM 4329  C3  V00 B 271      20.326  41.791  48.856  1.00  0.00           C  
HETATM 4330  C4  V00 B 271      20.795  42.315  47.496  1.00  0.00           C  
HETATM 4331  H1  V00 B 271      22.559  40.848  51.911  1.00  0.00           H  
HETATM 4332  H2  V00 B 271      23.911  41.962  51.614  1.00  0.00           H  
HETATM 4333  H3  V00 B 271      23.696  40.524  50.594  1.00  0.00           H  
HETATM 4334  H4  V00 B 271      22.928  42.589  49.414  1.00  0.00           H  
HETATM 4335  H5  V00 B 271      21.771  42.910  50.735  1.00  0.00           H  
HETATM 4336  H6  V00 B 271      19.592  40.991  48.706  1.00  0.00           H  
HETATM 4337  H7  V00 B 271      19.843  42.603  49.426  1.00  0.00           H  
HETATM 4338  H8  V00 B 271      21.463  43.167  47.618  1.00  0.00           H  
HETATM 4339  H9  V00 B 271      19.933  42.629  46.908  1.00  0.00           H  
HETATM 4340  H10 V00 B 271      21.324  41.529  46.960  1.00  0.00           H  
HETATM 4341  C1  V00 B 272      63.266  88.611  29.478  1.00  0.00           C  
HETATM 4342  C2  V00 B 272      62.701  87.267  29.038  1.00  0.00           C  
HETATM 4343  O1  V00 B 272      62.887  86.358  30.110  1.00  0.00           O  
HETATM 4344  C3  V00 B 272      62.234  85.111  29.998  1.00  0.00           C  
HETATM 4345  C4  V00 B 272      62.913  84.183  28.987  1.00  0.00           C  
HETATM 4346  H1  V00 B 272      62.743  88.959  30.368  1.00  0.00           H  
HETATM 4347  H2  V00 B 272      63.148  89.345  28.682  1.00  0.00           H  
HETATM 4348  H3  V00 B 272      64.325  88.507  29.715  1.00  0.00           H  
HETATM 4349  H4  V00 B 272      63.224  86.917  28.132  1.00  0.00           H  
HETATM 4350  H5  V00 B 272      61.628  87.363  28.799  1.00  0.00           H  
HETATM 4351  H6  V00 B 272      62.279  84.660  30.996  1.00  0.00           H  
HETATM 4352  H7  V00 B 272      61.174  85.251  29.727  1.00  0.00           H  
HETATM 4353  H8  V00 B 272      62.810  84.569  27.974  1.00  0.00           H  
HETATM 4354  H9  V00 B 272      62.455  83.195  29.033  1.00  0.00           H  
HETATM 4355  H10 V00 B 272      63.973  84.094  29.222  1.00  0.00           H  
HETATM 4356  C1  V00 B 273      78.510  10.438  89.650  1.00  0.00           C  
HETATM 4357  C2  V00 B 273      77.091  10.869  89.998  1.00  0.00           C  
HETATM 4358  O1  V00 B 273      76.888  10.583  91.372  1.00  0.00           O  
HETATM 4359  C3  V00 B 273      75.714  11.107  91.957  1.00  0.00           C  
HETATM 4360  C4  V00 B 273      74.456  10.347  91.529  1.00  0.00           C  
HETATM 4361  H1  V00 B 273      79.225  10.986  90.263  1.00  0.00           H  
HETATM 4362  H2  V00 B 273      78.713  10.637  88.598  1.00  0.00           H  
HETATM 4363  H3  V00 B 273      78.631   9.372  89.843  1.00  0.00           H  
HETATM 4364  H4  V00 B 273      76.367  10.322  89.373  1.00  0.00           H  
HETATM 4365  H5  V00 B 273      76.961  11.948  89.809  1.00  0.00           H  
HETATM 4366  H6  V00 B 273      75.850  11.009  93.040  1.00  0.00           H  
HETATM 4367  H7  V00 B 273      75.607  12.179  91.715  1.00  0.00           H  
HETATM 4368  H8  V00 B 273      74.252  10.498  90.469  1.00  0.00           H  
HETATM 4369  H9  V00 B 273      73.601  10.703  92.103  1.00  0.00           H  
HETATM 4370  H10 V00 B 273      74.589   9.282  91.712  1.00  0.00           H  
HETATM 4371  C1  V00 B 274      85.288  49.466  62.253  1.00  0.00           C  
HETATM 4372  C2  V00 B 274      84.296  50.366  61.527  1.00  0.00           C  
HETATM 4373  O1  V00 B 274      84.145  51.543  62.305  1.00  0.00           O  
HETATM 4374  C3  V00 B 274      83.439  52.607  61.703  1.00  0.00           C  
HETATM 4375  C4  V00 B 274      81.930  52.353  61.646  1.00  0.00           C  
HETATM 4376  H1  V00 B 274      86.243  49.978  62.360  1.00  0.00           H  
HETATM 4377  H2  V00 B 274      85.435  48.544  61.693  1.00  0.00           H  
HETATM 4378  H3  V00 B 274      84.910  49.225  63.247  1.00  0.00           H  
HETATM 4379  H4  V00 B 274      83.331  49.846  61.411  1.00  0.00           H  
HETATM 4380  H5  V00 B 274      84.673  50.618  60.522  1.00  0.00           H  
HETATM 4381  H6  V00 B 274      83.639  53.487  62.325  1.00  0.00           H  
HETATM 4382  H7  V00 B 274      83.826  52.804  60.688  1.00  0.00           H  
HETATM 4383  H8  V00 B 274      81.699  51.533  60.967  1.00  0.00           H  
HETATM 4384  H9  V00 B 274      81.421  53.251  61.296  1.00  0.00           H  
HETATM 4385  H10 V00 B 274      81.562  52.100  62.639  1.00  0.00           H  
HETATM 4386  C1  V00 B 275      27.494  70.096  52.997  1.00  0.00           C  
HETATM 4387  C2  V00 B 275      27.963  71.192  52.050  1.00  0.00           C  
HETATM 4388  O1  V00 B 275      27.499  70.858  50.752  1.00  0.00           O  
HETATM 4389  C3  V00 B 275      27.634  71.854  49.760  1.00  0.00           C  
HETATM 4390  C4  V00 B 275      29.081  72.020  49.289  1.00  0.00           C  
HETATM 4391  H1  V00 B 275      26.406  70.036  52.984  1.00  0.00           H  
HETATM 4392  H2  V00 B 275      27.830  70.308  54.010  1.00  0.00           H  
HETATM 4393  H3  V00 B 275      27.898  69.135  52.679  1.00  0.00           H  
HETATM 4394  H4  V00 B 275      29.063  71.259  52.068  1.00  0.00           H  
HETATM 4395  H5  V00 B 275      27.555  72.168  52.362  1.00  0.00           H  
HETATM 4396  H6  V00 B 275      27.011  71.525  48.921  1.00  0.00           H  
HETATM 4397  H7  V00 B 275      27.244  72.819  50.125  1.00  0.00           H  
HETATM 4398  H8  V00 B 275      29.705  72.425  50.084  1.00  0.00           H  
HETATM 4399  H9  V00 B 275      29.113  72.701  48.438  1.00  0.00           H  
HETATM 4400  H10 V00 B 275      29.483  71.054  48.986  1.00  0.00           H  
HETATM 4401  C1  V00 B 276      50.501  94.474  17.103  1.00  0.00           C  
HETATM 4402  C2  V00 B 276      50.937  94.339  18.556  1.00  0.00           C  
HETATM 4403  O1  V00 B 276      51.386  95.615  18.983  1.00  0.00           O  
HETATM 4404  C3  V00 B 276      51.627  95.766  20.366  1.00  0.00           C  
HETATM 4405  C4  V00 B 276      52.915  95.071  20.816  1.00  0.00           C  
HETATM 4406  H1  V00 B 276      49.700  95.208  17.022  1.00  0.00           H  
HETATM 4407  H2  V00 B 276      50.148  93.515  16.728  1.00  0.00           H  
HETATM 4408  H3  V00 B 276      51.341  94.809  16.495  1.00  0.00           H  
HETATM 4409  H4  V00 B 276      51.742  93.591  18.640  1.00  0.00           H  
HETATM 4410  H5  V00 B 276      50.090  94.004  19.179  1.00  0.00           H  
HETATM 4411  H6  V00 B 276      51.714  96.845  20.538  1.00  0.00           H  
HETATM 4412  H7  V00 B 276      50.771  95.388  20.952  1.00  0.00           H  
HETATM 4413  H8  V00 B 276      52.822  93.989  20.733  1.00  0.00           H  
HETATM 4414  H9  V00 B 276      53.123  95.325  21.856  1.00  0.00           H  
HETATM 4415  H10 V00 B 276      53.747  95.400  20.196  1.00  0.00           H  
HETATM 4416  C1  V00 B 277      64.236  29.959  23.183  1.00  0.00           C  
HETATM 4417  C2  V00 B 277      63.756  28.697  23.887  1.00  0.00           C  
HETATM 4418  O1  V00 B 277      62.439  28.433  23.431  1.00  0.00           O  
HETATM 4419  C3  V00 B 277      61.888  27.183  23.789  1.00  0.00           C  
HETATM 4420  C4  V00 B 277      61.477  27.125  25.263  1.00  0.00           C  
HETATM 4421  H1  V00 B 277      64.229  29.808  22.104  1.00  0.00           H  
HETATM 4422  H2  V00 B 277      65.247  30.205  23.505  1.00  0.00           H  
HETATM 4423  H3  V00 B 277      63.573  30.791  23.422  1.00  0.00           H  
HETATM 4424  H4  V00 B 277      63.770  28.846  24.979  1.00  0.00           H  
HETATM 4425  H5  V00 B 277      64.420  27.850  23.647  1.00  0.00           H  
HETATM 4426  H6  V00 B 277      61.003  27.055  23.157  1.00  0.00           H  
HETATM 4427  H7  V00 B 277      62.597  26.368  23.564  1.00  0.00           H  
HETATM 4428  H8  V00 B 277      62.351  27.167  25.912  1.00  0.00           H  
HETATM 4429  H9  V00 B 277      60.942  26.195  25.457  1.00  0.00           H  
HETATM 4430  H10 V00 B 277      60.825  27.965  25.498  1.00  0.00           H  
HETATM 4431  C1  V00 B 278      88.221  80.415  39.994  1.00  0.00           C  
HETATM 4432  C2  V00 B 278      87.221  81.518  39.670  1.00  0.00           C  
HETATM 4433  O1  V00 B 278      86.919  82.185  40.885  1.00  0.00           O  
HETATM 4434  C3  V00 B 278      86.182  83.384  40.778  1.00  0.00           C  
HETATM 4435  C4  V00 B 278      84.707  83.138  40.451  1.00  0.00           C  
HETATM 4436  H1  V00 B 278      89.123  80.847  40.427  1.00  0.00           H  
HETATM 4437  H2  V00 B 278      88.483  79.871  39.087  1.00  0.00           H  
HETATM 4438  H3  V00 B 278      87.787  79.723  40.714  1.00  0.00           H  
HETATM 4439  H4  V00 B 278      86.312  81.084  39.225  1.00  0.00           H  
HETATM 4440  H5  V00 B 278      87.655  82.226  38.944  1.00  0.00           H  
HETATM 4441  H6  V00 B 278      86.264  83.873  41.755  1.00  0.00           H  
HETATM 4442  H7  V00 B 278      86.630  84.048  40.018  1.00  0.00           H  
HETATM 4443  H8  V00 B 278      84.594  82.728  39.448  1.00  0.00           H  
HETATM 4444  H9  V00 B 278      84.158  84.078  40.508  1.00  0.00           H  
HETATM 4445  H10 V00 B 278      84.283  82.435  41.167  1.00  0.00           H  
HETATM 4446  C1  V00 B 279       4.563  76.506  52.965  1.00  0.00           C  
HETATM 4447  C2  V00 B 279       5.073  76.539  51.530  1.00  0.00           C  
HETATM 4448  O1  V00 B 279       3.943  76.673  50.683  1.00  0.00           O  
HETATM 4449  C3  V00 B 279       4.206  76.947  49.323  1.00  0.00           C  
HETATM 4450  C4  V00 B 279       4.729  75.721  48.568  1.00  0.00           C  
HETATM 4451  H1  V00 B 279       4.025  77.427  53.188  1.00  0.00           H  
HETATM 4452  H2  V00 B 279       5.399  76.402  53.655  1.00  0.00           H  
HETATM 4453  H3  V00 B 279       3.883  75.665  53.096  1.00  0.00           H  
HETATM 4454  H4  V00 B 279       5.624  75.612  51.305  1.00  0.00           H  
HETATM 4455  H5  V00 B 279       5.759  77.391  51.387  1.00  0.00           H  
HETATM 4456  H6  V00 B 279       3.248  77.261  48.891  1.00  0.00           H  
HETATM 4457  H7  V00 B 279       4.921  77.781  49.227  1.00  0.00           H  
HETATM 4458  H8  V00 B 279       5.719  75.439  48.924  1.00  0.00           H  
HETATM 4459  H9  V00 B 279       4.791  75.947  47.504  1.00  0.00           H  
HETATM 4460  H10 V00 B 279       4.051  74.881  48.714  1.00  0.00           H  
HETATM 4461  C1  V00 B 280      79.148  27.299  77.769  1.00  0.00           C  
HETATM 4462  C2  V00 B 280      78.408  28.214  76.802  1.00  0.00           C  
HETATM 4463  O1  V00 B 280      77.712  27.387  75.884  1.00  0.00           O  
HETATM 4464  C3  V00 B 280      76.783  28.029  75.037  1.00  0.00           C  
HETATM 4465  C4  V00 B 280      77.462  28.832  73.924  1.00  0.00           C  
HETATM 4466  H1  V00 B 280      78.437  26.661  78.293  1.00  0.00           H  
HETATM 4467  H2  V00 B 280      79.702  27.892  78.495  1.00  0.00           H  
HETATM 4468  H3  V00 B 280      79.843  26.665  77.219  1.00  0.00           H  
HETATM 4469  H4  V00 B 280      79.126  28.865  76.276  1.00  0.00           H  
HETATM 4470  H5  V00 B 280      77.699  28.857  77.350  1.00  0.00           H  
HETATM 4471  H6  V00 B 280      76.179  27.229  74.595  1.00  0.00           H  
HETATM 4472  H7  V00 B 280      76.116  28.686  75.622  1.00  0.00           H  
HETATM 4473  H8  V00 B 280      78.002  29.684  74.333  1.00  0.00           H  
HETATM 4474  H9  V00 B 280      76.709  29.198  73.226  1.00  0.00           H  
HETATM 4475  H10 V00 B 280      78.165  28.196  73.387  1.00  0.00           H  
HETATM 4476  C1  V00 B 281       9.307  81.664   6.908  1.00  0.00           C  
HETATM 4477  C2  V00 B 281       9.513  83.051   6.313  1.00  0.00           C  
HETATM 4478  O1  V00 B 281       9.037  83.993   7.260  1.00  0.00           O  
HETATM 4479  C3  V00 B 281       9.336  85.349   7.004  1.00  0.00           C  
HETATM 4480  C4  V00 B 281       8.486  85.934   5.873  1.00  0.00           C  
HETATM 4481  H1  V00 B 281       9.857  81.576   7.844  1.00  0.00           H  
HETATM 4482  H2  V00 B 281       9.657  80.903   6.212  1.00  0.00           H  
HETATM 4483  H3  V00 B 281       8.248  81.503   7.111  1.00  0.00           H  
HETATM 4484  H4  V00 B 281       8.963  83.138   5.362  1.00  0.00           H  
HETATM 4485  H5  V00 B 281      10.583  83.224   6.108  1.00  0.00           H  
HETATM 4486  H6  V00 B 281       9.122  85.883   7.937  1.00  0.00           H  
HETATM 4487  H7  V00 B 281      10.408  85.471   6.772  1.00  0.00           H  
HETATM 4488  H8  V00 B 281       8.741  85.476   4.919  1.00  0.00           H  
HETATM 4489  H9  V00 B 281       8.660  87.007   5.803  1.00  0.00           H  
HETATM 4490  H10 V00 B 281       7.431  85.758   6.076  1.00  0.00           H  
HETATM 4491  C1  V00 B 282      19.839   6.136  86.017  1.00  0.00           C  
HETATM 4492  C2  V00 B 282      18.391   5.738  85.766  1.00  0.00           C  
HETATM 4493  O1  V00 B 282      17.865   5.256  86.992  1.00  0.00           O  
HETATM 4494  C3  V00 B 282      16.471   5.040  87.036  1.00  0.00           C  
HETATM 4495  C4  V00 B 282      16.045   3.787  86.267  1.00  0.00           C  
HETATM 4496  H1  V00 B 282      19.883   6.910  86.783  1.00  0.00           H  
HETATM 4497  H2  V00 B 282      20.288   6.513  85.099  1.00  0.00           H  
HETATM 4498  H3  V00 B 282      20.405   5.272  86.365  1.00  0.00           H  
HETATM 4499  H4  V00 B 282      18.344   4.961  84.986  1.00  0.00           H  
HETATM 4500  H5  V00 B 282      17.810   6.609  85.418  1.00  0.00           H  
HETATM 4501  H6  V00 B 282      16.221   4.921  88.097  1.00  0.00           H  
HETATM 4502  H7  V00 B 282      15.930   5.921  86.649  1.00  0.00           H  
HETATM 4503  H8  V00 B 282      16.207   3.914  85.197  1.00  0.00           H  
HETATM 4504  H9  V00 B 282      14.987   3.593  86.440  1.00  0.00           H  
HETATM 4505  H10 V00 B 282      16.624   2.930  86.609  1.00  0.00           H  
HETATM 4506  C1  V00 B 283      66.459  26.771  21.400  1.00  0.00           C  
HETATM 4507  C2  V00 B 283      65.353  27.342  20.522  1.00  0.00           C  
HETATM 4508  O1  V00 B 283      64.118  27.047  21.152  1.00  0.00           O  
HETATM 4509  C3  V00 B 283      62.973  27.680  20.619  1.00  0.00           C  
HETATM 4510  C4  V00 B 283      62.533  27.069  19.286  1.00  0.00           C  
HETATM 4511  H1  V00 B 283      66.418  27.224  22.390  1.00  0.00           H  
HETATM 4512  H2  V00 B 283      67.432  26.972  20.953  1.00  0.00           H  
HETATM 4513  H3  V00 B 283      66.329  25.694  21.505  1.00  0.00           H  
HETATM 4514  H4  V00 B 283      65.399  26.891  19.517  1.00  0.00           H  
HETATM 4515  H5  V00 B 283      65.476  28.433  20.414  1.00  0.00           H  
HETATM 4516  H6  V00 B 283      62.182  27.542  21.364  1.00  0.00           H  
HETATM 4517  H7  V00 B 283      63.151  28.762  20.497  1.00  0.00           H  
HETATM 4518  H8  V00 B 283      63.267  27.266  18.506  1.00  0.00           H  
HETATM 4519  H9  V00 B 283      61.578  27.500  18.984  1.00  0.00           H  
HETATM 4520  H10 V00 B 283      62.417  25.992  19.395  1.00  0.00           H  
HETATM 4521  C1  V00 B 284      25.607  75.718  53.154  1.00  0.00           C  
HETATM 4522  C2  V00 B 284      24.762  74.763  52.320  1.00  0.00           C  
HETATM 4523  O1  V00 B 284      24.947  73.461  52.850  1.00  0.00           O  
HETATM 4524  C3  V00 B 284      24.082  72.456  52.364  1.00  0.00           C  
HETATM 4525  C4  V00 B 284      24.436  72.016  50.941  1.00  0.00           C  
HETATM 4526  H1  V00 B 284      25.289  75.680  54.196  1.00  0.00           H  
HETATM 4527  H2  V00 B 284      25.499  76.735  52.782  1.00  0.00           H  
HETATM 4528  H3  V00 B 284      26.656  75.426  53.101  1.00  0.00           H  
HETATM 4529  H4  V00 B 284      25.078  74.806  51.265  1.00  0.00           H  
HETATM 4530  H5  V00 B 284      23.698  75.050  52.372  1.00  0.00           H  
HETATM 4531  H6  V00 B 284      24.196  71.608  53.049  1.00  0.00           H  
HETATM 4532  H7  V00 B 284      23.033  72.796  52.403  1.00  0.00           H  
HETATM 4533  H8  V00 B 284      24.251  72.818  50.229  1.00  0.00           H  
HETATM 4534  H9  V00 B 284      23.828  71.155  50.663  1.00  0.00           H  
HETATM 4535  H10 V00 B 284      25.488  71.738  50.892  1.00  0.00           H  
HETATM 4536  C1  V00 B 285      63.577  39.571  30.238  1.00  0.00           C  
HETATM 4537  C2  V00 B 285      63.763  38.684  31.462  1.00  0.00           C  
HETATM 4538  O1  V00 B 285      63.961  39.538  32.577  1.00  0.00           O  
HETATM 4539  C3  V00 B 285      63.933  38.926  33.849  1.00  0.00           C  
HETATM 4540  C4  V00 B 285      65.200  38.118  34.140  1.00  0.00           C  
HETATM 4541  H1  V00 B 285      62.714  40.222  30.379  1.00  0.00           H  
HETATM 4542  H2  V00 B 285      63.423  38.958  29.351  1.00  0.00           H  
HETATM 4543  H3  V00 B 285      64.461  40.193  30.094  1.00  0.00           H  
HETATM 4544  H4  V00 B 285      64.631  38.020  31.317  1.00  0.00           H  
HETATM 4545  H5  V00 B 285      62.871  38.054  31.616  1.00  0.00           H  
HETATM 4546  H6  V00 B 285      63.847  39.746  34.572  1.00  0.00           H  
HETATM 4547  H7  V00 B 285      63.043  38.281  33.949  1.00  0.00           H  
HETATM 4548  H8  V00 B 285      65.264  37.248  33.487  1.00  0.00           H  
HETATM 4549  H9  V00 B 285      65.187  37.778  35.175  1.00  0.00           H  
HETATM 4550  H10 V00 B 285      66.079  38.741  33.982  1.00  0.00           H  
HETATM 4551  C1  V00 B 286      58.876  37.817  99.115  1.00  0.00           C  
HETATM 4552  C2  V00 B 286      57.527  38.178  98.507  1.00  0.00           C  
HETATM 4553  O1  V00 B 286      56.779  38.850  99.507  1.00  0.00           O  
HETATM 4554  C3  V00 B 286      55.581  39.468  99.087  1.00  0.00           C  
HETATM 4555  C4  V00 B 286      54.463  38.458  98.815  1.00  0.00           C  
HETATM 4556  H1  V00 B 286      59.393  38.722  99.435  1.00  0.00           H  
HETATM 4557  H2  V00 B 286      59.488  37.295  98.381  1.00  0.00           H  
HETATM 4558  H3  V00 B 286      58.731  37.175  99.983  1.00  0.00           H  
HETATM 4559  H4  V00 B 286      57.007  37.265  98.176  1.00  0.00           H  
HETATM 4560  H5  V00 B 286      57.665  38.832  97.630  1.00  0.00           H  
HETATM 4561  H6  V00 B 286      55.283  40.131  99.909  1.00  0.00           H  
HETATM 4562  H7  V00 B 286      55.757  40.085  98.190  1.00  0.00           H  
HETATM 4563  H8  V00 B 286      54.700  37.841  97.949  1.00  0.00           H  
HETATM 4564  H9  V00 B 286      53.530  38.987  98.623  1.00  0.00           H  
HETATM 4565  H10 V00 B 286      54.333  37.810  99.681  1.00  0.00           H  
HETATM 4566  C1  V00 B 287      63.612  68.381  41.337  1.00  0.00           C  
HETATM 4567  C2  V00 B 287      64.082  67.782  42.656  1.00  0.00           C  
HETATM 4568  O1  V00 B 287      64.729  68.813  43.383  1.00  0.00           O  
HETATM 4569  C3  V00 B 287      65.045  68.530  44.730  1.00  0.00           C  
HETATM 4570  C4  V00 B 287      66.236  67.577  44.865  1.00  0.00           C  
HETATM 4571  H1  V00 B 287      62.923  69.203  41.528  1.00  0.00           H  
HETATM 4572  H2  V00 B 287      63.109  67.622  40.740  1.00  0.00           H  
HETATM 4573  H3  V00 B 287      64.467  68.766  40.781  1.00  0.00           H  
HETATM 4574  H4  V00 B 287      64.773  66.944  42.464  1.00  0.00           H  
HETATM 4575  H5  V00 B 287      63.222  67.393  43.227  1.00  0.00           H  
HETATM 4576  H6  V00 B 287      65.295  69.495  45.187  1.00  0.00           H  
HETATM 4577  H7  V00 B 287      64.168  68.113  45.254  1.00  0.00           H  
HETATM 4578  H8  V00 B 287      65.984  66.585  44.492  1.00  0.00           H  
HETATM 4579  H9  V00 B 287      66.521  67.494  45.913  1.00  0.00           H  
HETATM 4580  H10 V00 B 287      67.081  67.961  44.296  1.00  0.00           H  
HETATM 4581  C1  V00 B 288      80.035  78.584  56.969  1.00  0.00           C  
HETATM 4582  C2  V00 B 288      80.188  79.119  58.387  1.00  0.00           C  
HETATM 4583  O1  V00 B 288      79.384  78.312  59.233  1.00  0.00           O  
HETATM 4584  C3  V00 B 288      79.553  78.497  60.622  1.00  0.00           C  
HETATM 4585  C4  V00 B 288      78.918  79.797  61.123  1.00  0.00           C  
HETATM 4586  H1  V00 B 288      80.360  77.545  56.928  1.00  0.00           H  
HETATM 4587  H2  V00 B 288      80.634  79.176  56.279  1.00  0.00           H  
HETATM 4588  H3  V00 B 288      78.989  78.632  56.667  1.00  0.00           H  
HETATM 4589  H4  V00 B 288      79.866  80.172  58.428  1.00  0.00           H  
HETATM 4590  H5  V00 B 288      81.243  79.070  58.702  1.00  0.00           H  
HETATM 4591  H6  V00 B 288      79.060  77.641  61.099  1.00  0.00           H  
HETATM 4592  H7  V00 B 288      80.624  78.474  60.889  1.00  0.00           H  
HETATM 4593  H8  V00 B 288      79.445  80.664  60.728  1.00  0.00           H  
HETATM 4594  H9  V00 B 288      78.960  79.828  62.212  1.00  0.00           H  
HETATM 4595  H10 V00 B 288      77.878  79.845  60.806  1.00  0.00           H  
HETATM 4596  C1  V00 B 289      72.195  78.806  31.529  1.00  0.00           C  
HETATM 4597  C2  V00 B 289      71.122  78.549  32.579  1.00  0.00           C  
HETATM 4598  O1  V00 B 289      71.100  79.672  33.445  1.00  0.00           O  
HETATM 4599  C3  V00 B 289      70.025  79.740  34.359  1.00  0.00           C  
HETATM 4600  C4  V00 B 289      70.175  78.748  35.515  1.00  0.00           C  
HETATM 4601  H1  V00 B 289      71.959  79.713  30.972  1.00  0.00           H  
HETATM 4602  H2  V00 B 289      72.251  77.965  30.839  1.00  0.00           H  
HETATM 4603  H3  V00 B 289      73.162  78.937  32.013  1.00  0.00           H  
HETATM 4604  H4  V00 B 289      71.354  77.627  33.137  1.00  0.00           H  
HETATM 4605  H5  V00 B 289      70.138  78.419  32.097  1.00  0.00           H  
HETATM 4606  H6  V00 B 289      70.032  80.764  34.751  1.00  0.00           H  
HETATM 4607  H7  V00 B 289      69.065  79.572  33.841  1.00  0.00           H  
HETATM 4608  H8  V00 B 289      70.089  77.722  35.161  1.00  0.00           H  
HETATM 4609  H9  V00 B 289      69.396  78.929  36.256  1.00  0.00           H  
HETATM 4610  H10 V00 B 289      71.149  78.876  35.986  1.00  0.00           H  
HETATM 4611  C1  V00 B 290      80.226  81.207  82.314  1.00  0.00           C  
HETATM 4612  C2  V00 B 290      80.497  82.535  81.618  1.00  0.00           C  
HETATM 4613  O1  V00 B 290      80.474  83.546  82.612  1.00  0.00           O  
HETATM 4614  C3  V00 B 290      80.921  84.826  82.217  1.00  0.00           C  
HETATM 4615  C4  V00 B 290      79.906  85.556  81.335  1.00  0.00           C  
HETATM 4616  H1  V00 B 290      80.991  81.021  83.067  1.00  0.00           H  
HETATM 4617  H2  V00 B 290      80.231  80.397  81.587  1.00  0.00           H  
HETATM 4618  H3  V00 B 290      79.255  81.240  82.807  1.00  0.00           H  
HETATM 4619  H4  V00 B 290      79.727  82.721  80.851  1.00  0.00           H  
HETATM 4620  H5  V00 B 290      81.480  82.511  81.119  1.00  0.00           H  
HETATM 4621  H6  V00 B 290      81.072  85.389  83.145  1.00  0.00           H  
HETATM 4622  H7  V00 B 290      81.890  84.753  81.694  1.00  0.00           H  
HETATM 4623  H8  V00 B 290      79.801  85.061  80.371  1.00  0.00           H  
HETATM 4624  H9  V00 B 290      80.237  86.581  81.166  1.00  0.00           H  
HETATM 4625  H10 V00 B 290      78.935  85.574  81.827  1.00  0.00           H  
HETATM 4626  C1  V00 B 291      96.228  81.457  57.729  1.00  0.00           C  
HETATM 4627  C2  V00 B 291      97.275  80.984  56.728  1.00  0.00           C  
HETATM 4628  O1  V00 B 291      97.243  79.566  56.721  1.00  0.00           O  
HETATM 4629  C3  V00 B 291      97.979  78.926  55.701  1.00  0.00           C  
HETATM 4630  C4  V00 B 291      99.489  78.971  55.950  1.00  0.00           C  
HETATM 4631  H1  V00 B 291      95.243  81.099  57.432  1.00  0.00           H  
HETATM 4632  H2  V00 B 291      96.217  82.545  57.771  1.00  0.00           H  
HETATM 4633  H3  V00 B 291      96.458  81.062  58.718  1.00  0.00           H  
HETATM 4634  H4  V00 B 291      98.271  81.352  57.023  1.00  0.00           H  
HETATM 4635  H5  V00 B 291      97.047  81.376  55.723  1.00  0.00           H  
HETATM 4636  H6  V00 B 291      97.640  77.883  55.697  1.00  0.00           H  
HETATM 4637  H7  V00 B 291      97.746  79.370  54.718  1.00  0.00           H  
HETATM 4638  H8  V00 B 291      99.864  79.991  55.876  1.00  0.00           H  
HETATM 4639  H9  V00 B 291     100.000  78.355  55.210  1.00  0.00           H  
HETATM 4640  H10 V00 B 291      99.710  78.588  56.945  1.00  0.00           H  
HETATM 4641  C1  V00 B 292      67.808  92.027  49.697  1.00  0.00           C  
HETATM 4642  C2  V00 B 292      66.560  91.317  50.207  1.00  0.00           C  
HETATM 4643  O1  V00 B 292      65.898  90.765  49.081  1.00  0.00           O  
HETATM 4644  C3  V00 B 292      64.836  89.875  49.350  1.00  0.00           C  
HETATM 4645  C4  V00 B 292      63.577  90.595  49.841  1.00  0.00           C  
HETATM 4646  H1  V00 B 292      68.455  91.316  49.183  1.00  0.00           H  
HETATM 4647  H2  V00 B 292      68.351  92.471  50.529  1.00  0.00           H  
HETATM 4648  H3  V00 B 292      67.526  92.811  48.994  1.00  0.00           H  
HETATM 4649  H4  V00 B 292      65.909  92.032  50.734  1.00  0.00           H  
HETATM 4650  H5  V00 B 292      66.838  90.519  50.916  1.00  0.00           H  
HETATM 4651  H6  V00 B 292      64.622  89.369  48.402  1.00  0.00           H  
HETATM 4652  H7  V00 B 292      65.145  89.114  50.088  1.00  0.00           H  
HETATM 4653  H8  V00 B 292      63.739  91.037  50.823  1.00  0.00           H  
HETATM 4654  H9  V00 B 292      62.752  89.885  49.908  1.00  0.00           H  
HETATM 4655  H10 V00 B 292      63.308  91.385  49.141  1.00  0.00           H  
HETATM 4656  C1  V00 B 293      21.134  42.796  35.166  1.00  0.00           C  
HETATM 4657  C2  V00 B 293      20.023  43.523  35.913  1.00  0.00           C  
HETATM 4658  O1  V00 B 293      19.501  44.510  35.039  1.00  0.00           O  
HETATM 4659  C3  V00 B 293      18.313  45.150  35.452  1.00  0.00           C  
HETATM 4660  C4  V00 B 293      18.552  46.159  36.579  1.00  0.00           C  
HETATM 4661  H1  V00 B 293      20.733  42.334  34.264  1.00  0.00           H  
HETATM 4662  H2  V00 B 293      21.569  42.026  35.801  1.00  0.00           H  
HETATM 4663  H3  V00 B 293      21.910  43.504  34.878  1.00  0.00           H  
HETATM 4664  H4  V00 B 293      20.425  43.984  36.830  1.00  0.00           H  
HETATM 4665  H5  V00 B 293      19.231  42.813  36.205  1.00  0.00           H  
HETATM 4666  H6  V00 B 293      17.932  45.674  34.568  1.00  0.00           H  
HETATM 4667  H7  V00 B 293      17.560  44.407  35.767  1.00  0.00           H  
HETATM 4668  H8  V00 B 293      18.851  45.653  37.496  1.00  0.00           H  
HETATM 4669  H9  V00 B 293      17.636  46.717  36.771  1.00  0.00           H  
HETATM 4670  H10 V00 B 293      19.338  46.855  36.290  1.00  0.00           H  
HETATM 4671  C1  V00 B 294      78.342  77.672  16.942  1.00  0.00           C  
HETATM 4672  C2  V00 B 294      79.364  77.870  15.830  1.00  0.00           C  
HETATM 4673  O1  V00 B 294      80.050  76.640  15.662  1.00  0.00           O  
HETATM 4674  C3  V00 B 294      80.889  76.538  14.530  1.00  0.00           C  
HETATM 4675  C4  V00 B 294      82.187  77.334  14.688  1.00  0.00           C  
HETATM 4676  H1  V00 B 294      77.646  76.880  16.668  1.00  0.00           H  
HETATM 4677  H2  V00 B 294      77.790  78.595  17.110  1.00  0.00           H  
HETATM 4678  H3  V00 B 294      78.850  77.385  17.863  1.00  0.00           H  
HETATM 4679  H4  V00 B 294      80.065  78.676  16.102  1.00  0.00           H  
HETATM 4680  H5  V00 B 294      78.858  78.157  14.893  1.00  0.00           H  
HETATM 4681  H6  V00 B 294      81.123  75.472  14.428  1.00  0.00           H  
HETATM 4682  H7  V00 B 294      80.355  76.865  13.622  1.00  0.00           H  
HETATM 4683  H8  V00 B 294      81.986  78.405  14.709  1.00  0.00           H  
HETATM 4684  H9  V00 B 294      82.852  77.119  13.852  1.00  0.00           H  
HETATM 4685  H10 V00 B 294      82.681  77.053  15.617  1.00  0.00           H  
HETATM 4686  C1  V00 B 295      84.215  53.276  49.708  1.00  0.00           C  
HETATM 4687  C2  V00 B 295      83.491  54.363  50.491  1.00  0.00           C  
HETATM 4688  O1  V00 B 295      84.445  54.979  51.341  1.00  0.00           O  
HETATM 4689  C3  V00 B 295      84.034  56.162  51.994  1.00  0.00           C  
HETATM 4690  C4  V00 B 295      83.064  55.889  53.146  1.00  0.00           C  
HETATM 4691  H1  V00 B 295      85.021  53.716  49.121  1.00  0.00           H  
HETATM 4692  H2  V00 B 295      83.519  52.771  49.040  1.00  0.00           H  
HETATM 4693  H3  V00 B 295      84.644  52.548  50.396  1.00  0.00           H  
HETATM 4694  H4  V00 B 295      82.670  53.920  51.079  1.00  0.00           H  
HETATM 4695  H5  V00 B 295      83.057  55.107  49.801  1.00  0.00           H  
HETATM 4696  H6  V00 B 295      84.950  56.618  52.387  1.00  0.00           H  
HETATM 4697  H7  V00 B 295      83.577  56.863  51.274  1.00  0.00           H  
HETATM 4698  H8  V00 B 295      82.113  55.511  52.772  1.00  0.00           H  
HETATM 4699  H9  V00 B 295      82.881  56.811  53.696  1.00  0.00           H  
HETATM 4700  H10 V00 B 295      83.492  55.151  53.822  1.00  0.00           H  
HETATM 4701  C1  V00 B 296      62.367  12.628  43.519  1.00  0.00           C  
HETATM 4702  C2  V00 B 296      61.917  11.343  42.835  1.00  0.00           C  
HETATM 4703  O1  V00 B 296      61.391  10.491  43.839  1.00  0.00           O  
HETATM 4704  C3  V00 B 296      60.713   9.336  43.392  1.00  0.00           C  
HETATM 4705  C4  V00 B 296      61.670   8.262  42.867  1.00  0.00           C  
HETATM 4706  H1  V00 B 296      61.520  13.100  44.015  1.00  0.00           H  
HETATM 4707  H2  V00 B 296      62.783  13.316  42.785  1.00  0.00           H  
HETATM 4708  H3  V00 B 296      63.126  12.401  44.268  1.00  0.00           H  
HETATM 4709  H4  V00 B 296      62.772  10.868  42.326  1.00  0.00           H  
HETATM 4710  H5  V00 B 296      61.146  11.563  42.078  1.00  0.00           H  
HETATM 4711  H6  V00 B 296      60.173   8.950  44.264  1.00  0.00           H  
HETATM 4712  H7  V00 B 296      59.976   9.596  42.613  1.00  0.00           H  
HETATM 4713  H8  V00 B 296      62.158   8.590  41.951  1.00  0.00           H  
HETATM 4714  H9  V00 B 296      61.114   7.348  42.658  1.00  0.00           H  
HETATM 4715  H10 V00 B 296      62.433   8.050  43.614  1.00  0.00           H  
HETATM 4716  C1  V00 B 297      76.635  46.646  46.314  1.00  0.00           C  
HETATM 4717  C2  V00 B 297      76.659  46.970  47.802  1.00  0.00           C  
HETATM 4718  O1  V00 B 297      77.976  46.725  48.268  1.00  0.00           O  
HETATM 4719  C3  V00 B 297      78.275  47.172  49.573  1.00  0.00           C  
HETATM 4720  C4  V00 B 297      77.642  46.293  50.654  1.00  0.00           C  
HETATM 4721  H1  V00 B 297      77.350  47.276  45.786  1.00  0.00           H  
HETATM 4722  H2  V00 B 297      75.638  46.818  45.911  1.00  0.00           H  
HETATM 4723  H3  V00 B 297      76.909  45.603  46.159  1.00  0.00           H  
HETATM 4724  H4  V00 B 297      75.930  46.340  48.337  1.00  0.00           H  
HETATM 4725  H5  V00 B 297      76.386  48.026  47.968  1.00  0.00           H  
HETATM 4726  H6  V00 B 297      79.367  47.130  49.660  1.00  0.00           H  
HETATM 4727  H7  V00 B 297      77.956  48.220  49.706  1.00  0.00           H  
HETATM 4728  H8  V00 B 297      76.557  46.383  50.642  1.00  0.00           H  
HETATM 4729  H9  V00 B 297      78.007  46.599  51.634  1.00  0.00           H  
HETATM 4730  H10 V00 B 297      77.909  45.251  50.485  1.00  0.00           H  
HETATM 4731  C1  V00 B 298      55.012  74.033  58.416  1.00  0.00           C  
HETATM 4732  C2  V00 B 298      54.478  74.238  57.004  1.00  0.00           C  
HETATM 4733  O1  V00 B 298      53.399  75.154  57.088  1.00  0.00           O  
HETATM 4734  C3  V00 B 298      52.902  75.654  55.864  1.00  0.00           C  
HETATM 4735  C4  V00 B 298      52.071  74.619  55.102  1.00  0.00           C  
HETATM 4736  H1  V00 B 298      55.350  74.984  58.826  1.00  0.00           H  
HETATM 4737  H2  V00 B 298      55.845  73.332  58.402  1.00  0.00           H  
HETATM 4738  H3  V00 B 298      54.223  73.640  59.056  1.00  0.00           H  
HETATM 4739  H4  V00 B 298      54.144  73.275  56.585  1.00  0.00           H  
HETATM 4740  H5  V00 B 298      55.271  74.640  56.350  1.00  0.00           H  
HETATM 4741  H6  V00 B 298      52.270  76.510  56.127  1.00  0.00           H  
HETATM 4742  H7  V00 B 298      53.729  76.014  55.229  1.00  0.00           H  
HETATM 4743  H8  V00 B 298      52.696  73.796  54.757  1.00  0.00           H  
HETATM 4744  H9  V00 B 298      51.605  75.090  54.236  1.00  0.00           H  
HETATM 4745  H10 V00 B 298      51.293  74.220  55.751  1.00  0.00           H  
HETATM 4746  C1  V00 B 299      22.712  81.446   9.360  1.00  0.00           C  
HETATM 4747  C2  V00 B 299      21.279  81.745   8.938  1.00  0.00           C  
HETATM 4748  O1  V00 B 299      20.683  80.514   8.564  1.00  0.00           O  
HETATM 4749  C3  V00 B 299      19.287  80.531   8.350  1.00  0.00           C  
HETATM 4750  C4  V00 B 299      18.903  81.211   7.033  1.00  0.00           C  
HETATM 4751  H1  V00 B 299      22.714  80.750  10.199  1.00  0.00           H  
HETATM 4752  H2  V00 B 299      23.214  82.366   9.656  1.00  0.00           H  
HETATM 4753  H3  V00 B 299      23.255  80.993   8.531  1.00  0.00           H  
HETATM 4754  H4  V00 B 299      21.275  82.455   8.096  1.00  0.00           H  
HETATM 4755  H5  V00 B 299      20.722  82.201   9.774  1.00  0.00           H  
HETATM 4756  H6  V00 B 299      18.977  79.480   8.323  1.00  0.00           H  
HETATM 4757  H7  V00 B 299      18.772  81.024   9.193  1.00  0.00           H  
HETATM 4758  H8  V00 B 299      19.127  82.277   7.067  1.00  0.00           H  
HETATM 4759  H9  V00 B 299      17.836  81.083   6.853  1.00  0.00           H  
HETATM 4760  H10 V00 B 299      19.459  80.763   6.211  1.00  0.00           H  
HETATM 4761  C1  V00 B 300      95.096  96.831  63.765  1.00  0.00           C  
HETATM 4762  C2  V00 B 300      93.660  97.046  64.225  1.00  0.00           C  
HETATM 4763  O1  V00 B 300      92.932  97.551  63.118  1.00  0.00           O  
HETATM 4764  C3  V00 B 300      91.529  97.611  63.263  1.00  0.00           C  
HETATM 4765  C4  V00 B 300      91.082  98.752  64.182  1.00  0.00           C  
HETATM 4766  H1  V00 B 300      95.118  96.122  62.938  1.00  0.00           H  
HETATM 4767  H2  V00 B 300      95.697  96.443  64.586  1.00  0.00           H  
HETATM 4768  H3  V00 B 300      95.520  97.775  63.425  1.00  0.00           H  
HETATM 4769  H4  V00 B 300      93.637  97.756  65.068  1.00  0.00           H  
HETATM 4770  H5  V00 B 300      93.222  96.093  64.568  1.00  0.00           H  
HETATM 4771  H6  V00 B 300      91.131  97.776  62.255  1.00  0.00           H  
HETATM 4772  H7  V00 B 300      91.136  96.650  63.639  1.00  0.00           H  
HETATM 4773  H8  V00 B 300      91.395  98.569  65.209  1.00  0.00           H  
HETATM 4774  H9  V00 B 300      89.996  98.838  64.157  1.00  0.00           H  
HETATM 4775  H10 V00 B 300      91.520  99.690  63.844  1.00  0.00           H  
HETATM 4776  C1  V00 B 301      18.222  16.862  42.824  1.00  0.00           C  
HETATM 4777  C2  V00 B 301      16.780  16.958  42.342  1.00  0.00           C  
HETATM 4778  O1  V00 B 301      16.803  16.895  40.925  1.00  0.00           O  
HETATM 4779  C3  V00 B 301      15.555  16.743  40.282  1.00  0.00           C  
HETATM 4780  C4  V00 B 301      14.729  18.032  40.293  1.00  0.00           C  
HETATM 4781  H1  V00 B 301      18.663  15.923  42.490  1.00  0.00           H  
HETATM 4782  H2  V00 B 301      18.255  16.908  43.912  1.00  0.00           H  
HETATM 4783  H3  V00 B 301      18.805  17.686  42.412  1.00  0.00           H  
HETATM 4784  H4  V00 B 301      16.330  17.903  42.685  1.00  0.00           H  
HETATM 4785  H5  V00 B 301      16.184  16.125  42.751  1.00  0.00           H  
HETATM 4786  H6  V00 B 301      15.785  16.464  39.247  1.00  0.00           H  
HETATM 4787  H7  V00 B 301      14.979  15.923  40.744  1.00  0.00           H  
HETATM 4788  H8  V00 B 301      14.417  18.286  41.306  1.00  0.00           H  
HETATM 4789  H9  V00 B 301      13.840  17.902  39.676  1.00  0.00           H  
HETATM 4790  H10 V00 B 301      15.322  18.853  39.893  1.00  0.00           H  
HETATM 4791  C1  V00 B 302      59.600  29.594  56.776  1.00  0.00           C  
HETATM 4792  C2  V00 B 302      59.452  31.078  56.463  1.00  0.00           C  
HETATM 4793  O1  V00 B 302      59.461  31.774  57.699  1.00  0.00           O  
HETATM 4794  C3  V00 B 302      59.558  33.181  57.627  1.00  0.00           C  
HETATM 4795  C4  V00 B 302      58.252  33.837  57.173  1.00  0.00           C  
HETATM 4796  H1  V00 B 302      60.535  29.419  57.307  1.00  0.00           H  
HETATM 4797  H2  V00 B 302      59.596  29.016  55.854  1.00  0.00           H  
HETATM 4798  H3  V00 B 302      58.775  29.266  57.408  1.00  0.00           H  
HETATM 4799  H4  V00 B 302      58.510  31.256  55.919  1.00  0.00           H  
HETATM 4800  H5  V00 B 302      60.285  31.419  55.826  1.00  0.00           H  
HETATM 4801  H6  V00 B 302      59.803  33.515  58.642  1.00  0.00           H  
HETATM 4802  H7  V00 B 302      60.382  33.478  56.955  1.00  0.00           H  
HETATM 4803  H8  V00 B 302      58.030  33.586  56.137  1.00  0.00           H  
HETATM 4804  H9  V00 B 302      58.337  34.920  57.260  1.00  0.00           H  
HETATM 4805  H10 V00 B 302      57.430  33.494  57.800  1.00  0.00           H  
HETATM 4806  C1  V00 B 303      39.268  51.333  89.929  1.00  0.00           C  
HETATM 4807  C2  V00 B 303      38.070  52.027  90.565  1.00  0.00           C  
HETATM 4808  O1  V00 B 303      36.901  51.424  90.035  1.00  0.00           O  
HETATM 4809  C3  V00 B 303      35.681  51.765  90.657  1.00  0.00           C  
HETATM 4810  C4  V00 B 303      35.214  53.178  90.296  1.00  0.00           C  
HETATM 4811  H1  V00 B 303      39.248  50.270  90.163  1.00  0.00           H  
HETATM 4812  H2  V00 B 303      40.194  51.766  90.305  1.00  0.00           H  
HETATM 4813  H3  V00 B 303      39.231  51.452  88.846  1.00  0.00           H  
HETATM 4814  H4  V00 B 303      38.094  53.105  90.336  1.00  0.00           H  
HETATM 4815  H5  V00 B 303      38.098  51.908  91.661  1.00  0.00           H  
HETATM 4816  H6  V00 B 303      34.948  51.034  90.297  1.00  0.00           H  
HETATM 4817  H7  V00 B 303      35.763  51.665  91.753  1.00  0.00           H  
HETATM 4818  H8  V00 B 303      35.884  53.928  90.715  1.00  0.00           H  
HETATM 4819  H9  V00 B 303      34.212  53.344  90.691  1.00  0.00           H  
HETATM 4820  H10 V00 B 303      35.192  53.293  89.213  1.00  0.00           H  
HETATM 4821  C1  V00 B 304      99.580  82.185  43.751  1.00  0.00           C  
HETATM 4822  C2  V00 B 304      98.064  82.050  43.804  1.00  0.00           C  
HETATM 4823  O1  V00 B 304      97.583  82.149  42.474  1.00  0.00           O  
HETATM 4824  C3  V00 B 304      96.223  81.828  42.272  1.00  0.00           C  
HETATM 4825  C4  V00 B 304      95.280  82.921  42.780  1.00  0.00           C  
HETATM 4826  H1  V00 B 304     100.001  81.393  43.133  1.00  0.00           H  
HETATM 4827  H2  V00 B 304      99.997  82.117  44.755  1.00  0.00           H  
HETATM 4828  H3  V00 B 304      99.850  83.146  43.315  1.00  0.00           H  
HETATM 4829  H4  V00 B 304      97.637  82.846  44.436  1.00  0.00           H  
HETATM 4830  H5  V00 B 304      97.782  81.077  44.241  1.00  0.00           H  
HETATM 4831  H6  V00 B 304      96.101  81.714  41.188  1.00  0.00           H  
HETATM 4832  H7  V00 B 304      95.977  80.865  42.752  1.00  0.00           H  
HETATM 4833  H8  V00 B 304      95.322  82.997  43.866  1.00  0.00           H  
HETATM 4834  H9  V00 B 304      94.257  82.689  42.485  1.00  0.00           H  
HETATM 4835  H10 V00 B 304      95.564  83.881  42.351  1.00  0.00           H  
HETATM 4836  C1  V00 B 305      57.739  59.601  91.317  1.00  0.00           C  
HETATM 4837  C2  V00 B 305      57.256  59.684  92.759  1.00  0.00           C  
HETATM 4838  O1  V00 B 305      58.395  59.904  93.575  1.00  0.00           O  
HETATM 4839  C3  V00 B 305      58.147  60.233  94.925  1.00  0.00           C  
HETATM 4840  C4  V00 B 305      57.689  59.026  95.749  1.00  0.00           C  
HETATM 4841  H1  V00 B 305      58.235  60.530  91.038  1.00  0.00           H  
HETATM 4842  H2  V00 B 305      56.896  59.430  90.650  1.00  0.00           H  
HETATM 4843  H3  V00 B 305      58.451  58.782  91.212  1.00  0.00           H  
HETATM 4844  H4  V00 B 305      56.747  58.747  93.040  1.00  0.00           H  
HETATM 4845  H5  V00 B 305      56.538  60.513  92.874  1.00  0.00           H  
HETATM 4846  H6  V00 B 305      59.098  60.606  95.321  1.00  0.00           H  
HETATM 4847  H7  V00 B 305      57.400  61.042  94.996  1.00  0.00           H  
HETATM 4848  H8  V00 B 305      56.704  58.688  95.428  1.00  0.00           H  
HETATM 4849  H9  V00 B 305      57.637  59.301  96.802  1.00  0.00           H  
HETATM 4850  H10 V00 B 305      58.397  58.208  95.629  1.00  0.00           H  
HETATM 4851  C1  V00 B 306      52.753  75.629  83.786  1.00  0.00           C  
HETATM 4852  C2  V00 B 306      51.482  76.327  83.321  1.00  0.00           C  
HETATM 4853  O1  V00 B 306      50.571  76.315  84.408  1.00  0.00           O  
HETATM 4854  C3  V00 B 306      49.410  77.106  84.264  1.00  0.00           C  
HETATM 4855  C4  V00 B 306      48.394  76.487  83.300  1.00  0.00           C  
HETATM 4856  H1  V00 B 306      53.174  76.157  84.642  1.00  0.00           H  
HETATM 4857  H2  V00 B 306      53.486  75.611  82.980  1.00  0.00           H  
HETATM 4858  H3  V00 B 306      52.526  74.607  84.086  1.00  0.00           H  
HETATM 4859  H4  V00 B 306      51.060  75.799  82.450  1.00  0.00           H  
HETATM 4860  H5  V00 B 306      51.703  77.364  83.019  1.00  0.00           H  
HETATM 4861  H6  V00 B 306      48.970  77.175  85.265  1.00  0.00           H  
HETATM 4862  H7  V00 B 306      49.674  78.124  83.930  1.00  0.00           H  
HETATM 4863  H8  V00 B 306      48.777  76.484  82.281  1.00  0.00           H  
HETATM 4864  H9  V00 B 306      47.469  77.063  83.324  1.00  0.00           H  
HETATM 4865  H10 V00 B 306      48.181  75.461  83.598  1.00  0.00           H  
HETATM 4866  C1  V00 B 307      15.422  28.722  97.724  1.00  0.00           C  
HETATM 4867  C2  V00 B 307      15.897  29.883  96.860  1.00  0.00           C  
HETATM 4868  O1  V00 B 307      16.788  29.353  95.892  1.00  0.00           O  
HETATM 4869  C3  V00 B 307      17.174  30.224  94.850  1.00  0.00           C  
HETATM 4870  C4  V00 B 307      18.177  31.283  95.312  1.00  0.00           C  
HETATM 4871  H1  V00 B 307      14.916  27.982  97.104  1.00  0.00           H  
HETATM 4872  H2  V00 B 307      14.734  29.081  98.487  1.00  0.00           H  
HETATM 4873  H3  V00 B 307      16.275  28.246  98.206  1.00  0.00           H  
HETATM 4874  H4  V00 B 307      16.402  30.636  97.487  1.00  0.00           H  
HETATM 4875  H5  V00 B 307      15.039  30.367  96.365  1.00  0.00           H  
HETATM 4876  H6  V00 B 307      17.638  29.588  94.087  1.00  0.00           H  
HETATM 4877  H7  V00 B 307      16.289  30.712  94.405  1.00  0.00           H  
HETATM 4878  H8  V00 B 307      17.714  31.979  96.010  1.00  0.00           H  
HETATM 4879  H9  V00 B 307      18.541  31.843  94.450  1.00  0.00           H  
HETATM 4880  H10 V00 B 307      19.021  30.802  95.805  1.00  0.00           H  
HETATM 4881  C1  V00 B 308      81.009  91.358  50.511  1.00  0.00           C  
HETATM 4882  C2  V00 B 308      82.170  92.297  50.207  1.00  0.00           C  
HETATM 4883  O1  V00 B 308      81.868  93.549  50.799  1.00  0.00           O  
HETATM 4884  C3  V00 B 308      82.912  94.499  50.828  1.00  0.00           C  
HETATM 4885  C4  V00 B 308      83.178  95.120  49.454  1.00  0.00           C  
HETATM 4886  H1  V00 B 308      80.889  91.253  51.588  1.00  0.00           H  
HETATM 4887  H2  V00 B 308      81.195  90.379  50.072  1.00  0.00           H  
HETATM 4888  H3  V00 B 308      80.087  91.766  50.097  1.00  0.00           H  
HETATM 4889  H4  V00 B 308      82.297  92.398  49.117  1.00  0.00           H  
HETATM 4890  H5  V00 B 308      83.107  91.893  50.626  1.00  0.00           H  
HETATM 4891  H6  V00 B 308      82.586  95.279  51.525  1.00  0.00           H  
HETATM 4892  H7  V00 B 308      83.837  94.045  51.221  1.00  0.00           H  
HETATM 4893  H8  V00 B 308      83.583  94.380  48.765  1.00  0.00           H  
HETATM 4894  H9  V00 B 308      83.896  95.934  49.554  1.00  0.00           H  
HETATM 4895  H10 V00 B 308      82.250  95.514  49.041  1.00  0.00           H  
HETATM 4896  C1  V00 B 309      44.835  83.093  81.243  1.00  0.00           C  
HETATM 4897  C2  V00 B 309      44.079  81.797  81.504  1.00  0.00           C  
HETATM 4898  O1  V00 B 309      44.240  80.975  80.360  1.00  0.00           O  
HETATM 4899  C3  V00 B 309      43.805  79.637  80.480  1.00  0.00           C  
HETATM 4900  C4  V00 B 309      42.280  79.512  80.456  1.00  0.00           C  
HETATM 4901  H1  V00 B 309      45.889  82.880  81.071  1.00  0.00           H  
HETATM 4902  H2  V00 B 309      44.738  83.761  82.098  1.00  0.00           H  
HETATM 4903  H3  V00 B 309      44.431  83.584  80.357  1.00  0.00           H  
HETATM 4904  H4  V00 B 309      43.014  82.012  81.686  1.00  0.00           H  
HETATM 4905  H5  V00 B 309      44.485  81.292  82.397  1.00  0.00           H  
HETATM 4906  H6  V00 B 309      44.230  79.107  79.620  1.00  0.00           H  
HETATM 4907  H7  V00 B 309      44.206  79.181  81.401  1.00  0.00           H  
HETATM 4908  H8  V00 B 309      41.839  79.960  81.345  1.00  0.00           H  
HETATM 4909  H9  V00 B 309      42.000  78.459  80.419  1.00  0.00           H  
HETATM 4910  H10 V00 B 309      41.882  80.016  79.576  1.00  0.00           H  
HETATM 4911  C1  V00 B 310      44.386  63.033  28.269  1.00  0.00           C  
HETATM 4912  C2  V00 B 310      45.020  61.729  27.803  1.00  0.00           C  
HETATM 4913  O1  V00 B 310      45.556  61.956  26.510  1.00  0.00           O  
HETATM 4914  C3  V00 B 310      46.384  60.940  25.985  1.00  0.00           C  
HETATM 4915  C4  V00 B 310      45.589  59.713  25.529  1.00  0.00           C  
HETATM 4916  H1  V00 B 310      45.139  63.821  28.300  1.00  0.00           H  
HETATM 4917  H2  V00 B 310      43.957  62.907  29.261  1.00  0.00           H  
HETATM 4918  H3  V00 B 310      43.601  63.331  27.574  1.00  0.00           H  
HETATM 4919  H4  V00 B 310      44.262  60.929  27.779  1.00  0.00           H  
HETATM 4920  H5  V00 B 310      45.819  61.423  28.499  1.00  0.00           H  
HETATM 4921  H6  V00 B 310      46.894  61.387  25.124  1.00  0.00           H  
HETATM 4922  H7  V00 B 310      47.146  60.641  26.724  1.00  0.00           H  
HETATM 4923  H8  V00 B 310      45.140  59.203  26.380  1.00  0.00           H  
HETATM 4924  H9  V00 B 310      46.253  59.018  25.015  1.00  0.00           H  
HETATM 4925  H10 V00 B 310      44.798  60.019  24.846  1.00  0.00           H  
HETATM 4926  C1  V00 B 311      33.747  46.645  36.327  1.00  0.00           C  
HETATM 4927  C2  V00 B 311      34.420  47.943  35.900  1.00  0.00           C  
HETATM 4928  O1  V00 B 311      34.413  48.812  37.021  1.00  0.00           O  
HETATM 4929  C3  V00 B 311      35.186  49.988  36.910  1.00  0.00           C  
HETATM 4930  C4  V00 B 311      34.539  51.031  35.995  1.00  0.00           C  
HETATM 4931  H1  V00 B 311      34.293  46.200  37.159  1.00  0.00           H  
HETATM 4932  H2  V00 B 311      33.727  45.943  35.494  1.00  0.00           H  
HETATM 4933  H3  V00 B 311      32.726  46.847  36.650  1.00  0.00           H  
HETATM 4934  H4  V00 B 311      33.874  48.390  35.054  1.00  0.00           H  
HETATM 4935  H5  V00 B 311      35.456  47.747  35.576  1.00  0.00           H  
HETATM 4936  H6  V00 B 311      35.263  50.391  37.927  1.00  0.00           H  
HETATM 4937  H7  V00 B 311      36.202  49.751  36.552  1.00  0.00           H  
HETATM 4938  H8  V00 B 311      34.526  50.686  34.961  1.00  0.00           H
[truncated: 8,483,932 more chars]
