# Supplementary material for: Charge transfer as a mechanism for chlorophyll fluorescence concentration quenching
Source: Proc Natl Acad Sci U S A. 2023 Jan 23;120(5):e2210811120. doi: 10.1073/pnas.2210811120 (PMC9945999; doi:10.1073/pnas.2210811120)
Supplement: Supplementary file 15 — Dataset S14 (TXT) [file pnas.2210811120.sd14.txt]

REMARK   1 CREATED WITH OPENMM 7.5, 2021-10-27
HETATM    1 MG   CLA A   1      45.410  57.425  55.261  1.00  0.00          Mg  
HETATM    2  CHA CLA A   1      42.000  57.785  54.571  1.00  0.00           C  
HETATM    3  CHB CLA A   1      45.690  55.805  52.181  1.00  0.00           C  
HETATM    4  HHB CLA A   1      45.790  55.165  51.421  1.00  0.00           H  
HETATM    5  CHC CLA A   1      48.750  58.065  55.311  1.00  0.00           C  
HETATM    6  HHC CLA A   1      49.740  58.145  55.381  1.00  0.00           H  
HETATM    7  CHD CLA A   1      44.990  59.575  58.101  1.00  0.00           C  
HETATM    8  HHD CLA A   1      44.850  59.945  59.021  1.00  0.00           H  
HETATM    9  NA  CLA A   1      44.050  56.845  53.591  1.00  0.00           N  
HETATM   10  C1A CLA A   1      42.770  57.055  53.531  1.00  0.00           C  
HETATM   11  C2A CLA A   1      42.160  56.535  52.261  1.00  0.00           C  
HETATM   12  H2A CLA A   1      41.290  56.055  52.321  1.00  0.00           H  
HETATM   13  C3A CLA A   1      43.260  55.615  51.751  1.00  0.00           C  
HETATM   14  H3A CLA A   1      43.350  55.635  50.761  1.00  0.00           H  
HETATM   15  C4A CLA A   1      44.430  56.115  52.541  1.00  0.00           C  
HETATM   16  CMA CLA A   1      43.030  54.165  52.171  1.00  0.00           C  
HETATM   17 HMA1 CLA A   1      43.770  53.595  51.821  1.00  0.00           H  
HETATM   18 HMA2 CLA A   1      43.000  54.115  53.171  1.00  0.00           H  
HETATM   19 HMA3 CLA A   1      42.160  53.845  51.801  1.00  0.00           H  
HETATM   20  CAA CLA A   1      41.950  57.775  51.371  1.00  0.00           C  
HETATM   21 HAA1 CLA A   1      42.840  58.205  51.211  1.00  0.00           H  
HETATM   22 HAA2 CLA A   1      41.360  58.415  51.861  1.00  0.00           H  
HETATM   23  CBA CLA A   1      41.310  57.465  50.021  1.00  0.00           C  
HETATM   24 HBA1 CLA A   1      41.450  58.235  49.401  1.00  0.00           H  
HETATM   25 HBA2 CLA A   1      41.730  56.645  49.631  1.00  0.00           H  
HETATM   26  CGA CLA A   1      39.840  57.245  50.231  1.00  0.00           C  
HETATM   27  O1A CLA A   1      39.260  57.595  51.251  1.00  0.00           O  
HETATM   28  O2A CLA A   1      39.090  56.615  49.181  1.00  0.00           O  
HETATM   29  NB  CLA A   1      46.960  57.005  53.931  1.00  0.00           N  
HETATM   30  C1B CLA A   1      46.950  56.305  52.781  1.00  0.00           C  
HETATM   31  C2B CLA A   1      48.280  56.075  52.161  1.00  0.00           C  
HETATM   32  C3B CLA A   1      49.170  56.755  53.111  1.00  0.00           C  
HETATM   33  C4B CLA A   1      48.270  57.305  54.141  1.00  0.00           C  
HETATM   34  CMB CLA A   1      48.570  55.315  50.891  1.00  0.00           C  
HETATM   35 HMB1 CLA A   1      49.550  55.315  50.711  1.00  0.00           H  
HETATM   36 HMB2 CLA A   1      48.250  54.375  50.991  1.00  0.00           H  
HETATM   37 HMB3 CLA A   1      48.090  55.745  50.131  1.00  0.00           H  
HETATM   38  CAB CLA A   1      50.650  56.915  53.091  1.00  0.00           C  
HETATM   39  HAB CLA A   1      51.110  57.325  53.881  1.00  0.00           H  
HETATM   40  CBB CLA A   1      51.370  56.525  52.061  1.00  0.00           C  
HETATM   41 HBB1 CLA A   1      50.930  56.115  51.271  1.00  0.00           H  
HETATM   42 HBB2 CLA A   1      52.370  56.645  52.081  1.00  0.00           H  
HETATM   43  NC  CLA A   1      46.630  58.655  56.501  1.00  0.00           N  
HETATM   44  C1C CLA A   1      47.980  58.725  56.381  1.00  0.00           C  
HETATM   45  C2C CLA A   1      48.660  59.525  57.421  1.00  0.00           C  
HETATM   46  C3C CLA A   1      47.550  59.985  58.261  1.00  0.00           C  
HETATM   47  C4C CLA A   1      46.370  59.395  57.601  1.00  0.00           C  
HETATM   48  CMC CLA A   1      50.150  59.795  57.581  1.00  0.00           C  
HETATM   49 HMC1 CLA A   1      50.290  60.375  58.381  1.00  0.00           H  
HETATM   50 HMC2 CLA A   1      50.630  58.935  57.691  1.00  0.00           H  
HETATM   51 HMC3 CLA A   1      50.490  60.265  56.771  1.00  0.00           H  
HETATM   52  CAC CLA A   1      47.580  60.855  59.501  1.00  0.00           C  
HETATM   53 HAC1 CLA A   1      46.670  60.915  59.901  1.00  0.00           H  
HETATM   54 HAC2 CLA A   1      48.220  60.475  60.161  1.00  0.00           H  
HETATM   55  CBC CLA A   1      48.050  62.245  59.071  1.00  0.00           C  
HETATM   56 HBC1 CLA A   1      48.090  62.845  59.871  1.00  0.00           H  
HETATM   57 HBC2 CLA A   1      48.960  62.175  58.661  1.00  0.00           H  
HETATM   58 HBC3 CLA A   1      47.410  62.615  58.401  1.00  0.00           H  
HETATM   59  ND  CLA A   1      43.980  58.475  56.151  1.00  0.00           N  
HETATM   60  C1D CLA A   1      43.840  59.215  57.281  1.00  0.00           C  
HETATM   61  C2D CLA A   1      42.460  59.665  57.601  1.00  0.00           C  
HETATM   62  C3D CLA A   1      41.750  59.055  56.481  1.00  0.00           C  
HETATM   63  C4D CLA A   1      42.660  58.425  55.711  1.00  0.00           C  
HETATM   64  CMD CLA A   1      41.850  60.455  58.711  1.00  0.00           C  
HETATM   65 HMD1 CLA A   1      40.860  60.535  58.561  1.00  0.00           H  
HETATM   66 HMD2 CLA A   1      42.010  59.985  59.581  1.00  0.00           H  
HETATM   67 HMD3 CLA A   1      42.260  61.365  58.741  1.00  0.00           H  
HETATM   68  CAD CLA A   1      40.400  58.915  55.891  1.00  0.00           C  
HETATM   69  OBD CLA A   1      39.320  59.425  56.361  1.00  0.00           O  
HETATM   70  CBD CLA A   1      40.530  58.135  54.611  1.00  0.00           C  
HETATM   71  HBD CLA A   1      40.250  58.635  53.791  1.00  0.00           H  
HETATM   72  CGD CLA A   1      39.630  56.945  54.631  1.00  0.00           C  
HETATM   73  O1D CLA A   1      39.970  55.855  55.081  1.00  0.00           O  
HETATM   74  O2D CLA A   1      38.230  57.185  54.351  1.00  0.00           O  
HETATM   75  CED CLA A   1      37.340  56.085  54.411  1.00  0.00           C  
HETATM   76 HED1 CLA A   1      36.410  56.395  54.201  1.00  0.00           H  
HETATM   77 HED2 CLA A   1      37.620  55.395  53.741  1.00  0.00           H  
HETATM   78 HED3 CLA A   1      37.350  55.685  55.331  1.00  0.00           H  
HETATM   79  C1  CLA A   1      37.660  56.545  49.251  1.00  0.00           C  
HETATM   80  H11 CLA A   1      37.380  56.775  50.181  1.00  0.00           H  
HETATM   81  H12 CLA A   1      37.380  55.615  49.031  1.00  0.00           H  
HETATM   82  C2  CLA A   1      37.070  57.525  48.261  1.00  0.00           C  
HETATM   83  H2  CLA A   1      37.030  57.245  47.301  1.00  0.00           H  
HETATM   84  C3  CLA A   1      36.600  58.745  48.571  1.00  0.00           C  
HETATM   85  C4  CLA A   1      36.620  59.305  49.961  1.00  0.00           C  
HETATM   86  H41 CLA A   1      36.220  60.225  49.961  1.00  0.00           H  
HETATM   87  H42 CLA A   1      36.100  58.705  50.571  1.00  0.00           H  
HETATM   88  H43 CLA A   1      37.570  59.355  50.281  1.00  0.00           H  
HETATM   89  C5  CLA A   1      36.030  59.595  47.451  1.00  0.00           C  
HETATM   90  H51 CLA A   1      36.260  59.155  46.581  1.00  0.00           H  
HETATM   91  H52 CLA A   1      36.460  60.495  47.491  1.00  0.00           H  
HETATM   92  C6  CLA A   1      34.500  59.755  47.541  1.00  0.00           C  
HETATM   93  H61 CLA A   1      34.270  60.365  48.301  1.00  0.00           H  
HETATM   94  H62 CLA A   1      34.070  58.865  47.701  1.00  0.00           H  
HETATM   95  C7  CLA A   1      34.000  60.345  46.221  1.00  0.00           C  
HETATM   96  H71 CLA A   1      34.100  59.645  45.511  1.00  0.00           H  
HETATM   97  H72 CLA A   1      34.570  61.125  46.001  1.00  0.00           H  
HETATM   98  C8  CLA A   1      32.540  60.795  46.251  1.00  0.00           C  
HETATM   99  H8  CLA A   1      32.390  61.435  47.001  1.00  0.00           H  
HETATM  100  C9  CLA A   1      31.620  59.595  46.471  1.00  0.00           C  
HETATM  101  H91 CLA A   1      30.670  59.905  46.481  1.00  0.00           H  
HETATM  102  H92 CLA A   1      31.750  58.935  45.731  1.00  0.00           H  
HETATM  103  H93 CLA A   1      31.840  59.165  47.341  1.00  0.00           H  
HETATM  104  C10 CLA A   1      32.220  61.515  44.931  1.00  0.00           C  
HETATM  105 H101 CLA A   1      31.230  61.615  44.851  1.00  0.00           H  
HETATM  106 H102 CLA A   1      32.560  60.955  44.171  1.00  0.00           H  
HETATM  107  C11 CLA A   1      32.860  62.895  44.861  1.00  0.00           C  
HETATM  108 H111 CLA A   1      33.850  62.795  44.941  1.00  0.00           H  
HETATM  109 H112 CLA A   1      32.520  63.445  45.631  1.00  0.00           H  
HETATM  110  C12 CLA A   1      32.560  63.655  43.571  1.00  0.00           C  
HETATM  111 H121 CLA A   1      31.600  63.905  43.561  1.00  0.00           H  
HETATM  112 H122 CLA A   1      32.760  63.065  42.791  1.00  0.00           H  
HETATM  113  C13 CLA A   1      33.420  64.935  43.451  1.00  0.00           C  
HETATM  114  H13 CLA A   1      34.370  64.655  43.601  1.00  0.00           H  
HETATM  115  C14 CLA A   1      33.050  65.985  44.501  1.00  0.00           C  
HETATM  116 H141 CLA A   1      33.630  66.795  44.391  1.00  0.00           H  
HETATM  117 H142 CLA A   1      32.090  66.245  44.391  1.00  0.00           H  
HETATM  118 H143 CLA A   1      33.190  65.605  45.421  1.00  0.00           H  
HETATM  119  C15 CLA A   1      33.320  65.565  42.061  1.00  0.00           C  
HETATM  120 H151 CLA A   1      33.780  66.455  42.071  1.00  0.00           H  
HETATM  121 H152 CLA A   1      32.350  65.685  41.831  1.00  0.00           H  
HETATM  122  C16 CLA A   1      33.970  64.685  41.011  1.00  0.00           C  
HETATM  123 H161 CLA A   1      33.340  63.945  40.781  1.00  0.00           H  
HETATM  124 H162 CLA A   1      34.810  64.305  41.391  1.00  0.00           H  
HETATM  125  C17 CLA A   1      34.330  65.445  39.721  1.00  0.00           C  
HETATM  126 H171 CLA A   1      34.910  64.855  39.161  1.00  0.00           H  
HETATM  127 H172 CLA A   1      34.830  66.265  39.971  1.00  0.00           H  
HETATM  128  C18 CLA A   1      33.110  65.855  38.901  1.00  0.00           C  
HETATM  129  H18 CLA A   1      32.610  66.545  39.421  1.00  0.00           H  
HETATM  130  C19 CLA A   1      32.150  64.685  38.661  1.00  0.00           C  
HETATM  131 H191 CLA A   1      31.370  65.005  38.121  1.00  0.00           H  
HETATM  132 H192 CLA A   1      32.620  63.955  38.161  1.00  0.00           H  
HETATM  133 H193 CLA A   1      31.820  64.335  39.541  1.00  0.00           H  
HETATM  134  C20 CLA A   1      33.570  66.445  37.571  1.00  0.00           C  
HETATM  135 H201 CLA A   1      32.770  66.715  37.031  1.00  0.00           H  
HETATM  136 H202 CLA A   1      34.140  67.245  37.751  1.00  0.00           H  
HETATM  137 H203 CLA A   1      34.100  65.765  37.071  1.00  0.00           H  
HETATM  138 MG   CLA A   2      60.828  45.130  51.924  1.00  0.00          Mg  
HETATM  139  CHA CLA A   2      57.658  44.130  53.144  1.00  0.00           C  
HETATM  140  CHB CLA A   2      61.348  41.780  51.234  1.00  0.00           C  
HETATM  141  HHB CLA A   2      61.618  40.820  51.144  1.00  0.00           H  
HETATM  142  CHC CLA A   2      63.488  46.050  50.164  1.00  0.00           C  
HETATM  143  HHC CLA A   2      64.378  46.310  49.784  1.00  0.00           H  
HETATM  144  CHD CLA A   2      59.688  48.510  51.974  1.00  0.00           C  
HETATM  145  HHD CLA A   2      59.388  49.460  52.044  1.00  0.00           H  
HETATM  146  NA  CLA A   2      59.608  43.170  52.084  1.00  0.00           N  
HETATM  147  C1A CLA A   2      58.438  43.010  52.584  1.00  0.00           C  
HETATM  148  C2A CLA A   2      57.968  41.580  52.504  1.00  0.00           C  
HETATM  149  H2A CLA A   2      57.498  41.260  53.324  1.00  0.00           H  
HETATM  150  C3A CLA A   2      59.268  40.860  52.224  1.00  0.00           C  
HETATM  151  H3A CLA A   2      59.188  40.130  51.544  1.00  0.00           H  
HETATM  152  C4A CLA A   2      60.148  41.990  51.804  1.00  0.00           C  
HETATM  153  CMA CLA A   2      59.838  40.250  53.504  1.00  0.00           C  
HETATM  154 HMA1 CLA A   2      60.688  39.780  53.304  1.00  0.00           H  
HETATM  155 HMA2 CLA A   2      59.998  40.980  54.174  1.00  0.00           H  
HETATM  156 HMA3 CLA A   2      59.178  39.600  53.884  1.00  0.00           H  
HETATM  157  CAA CLA A   2      56.948  41.400  51.364  1.00  0.00           C  
HETATM  158 HAA1 CLA A   2      56.098  41.870  51.614  1.00  0.00           H  
HETATM  159 HAA2 CLA A   2      56.768  40.430  51.234  1.00  0.00           H  
HETATM  160  CBA CLA A   2      57.438  41.980  50.034  1.00  0.00           C  
HETATM  161 HBA1 CLA A   2      57.528  42.970  50.134  1.00  0.00           H  
HETATM  162 HBA2 CLA A   2      58.338  41.580  49.834  1.00  0.00           H  
HETATM  163  CGA CLA A   2      56.548  41.720  48.844  1.00  0.00           C  
HETATM  164  O1A CLA A   2      55.518  41.060  48.914  1.00  0.00           O  
HETATM  165  O2A CLA A   2      56.968  42.280  47.594  1.00  0.00           O  
HETATM  166  NB  CLA A   2      62.148  44.080  50.844  1.00  0.00           N  
HETATM  167  C1B CLA A   2      62.338  42.750  50.724  1.00  0.00           C  
HETATM  168  C2B CLA A   2      63.608  42.330  50.064  1.00  0.00           C  
HETATM  169  C3B CLA A   2      64.218  43.630  49.764  1.00  0.00           C  
HETATM  170  C4B CLA A   2      63.238  44.610  50.274  1.00  0.00           C  
HETATM  171  CMB CLA A   2      64.078  40.930  49.774  1.00  0.00           C  
HETATM  172 HMB1 CLA A   2      64.968  40.960  49.324  1.00  0.00           H  
HETATM  173 HMB2 CLA A   2      64.158  40.420  50.634  1.00  0.00           H  
HETATM  174 HMB3 CLA A   2      63.418  40.470  49.174  1.00  0.00           H  
HETATM  175  CAB CLA A   2      65.488  44.050  49.094  1.00  0.00           C  
HETATM  176  HAB CLA A   2      65.608  45.020  48.864  1.00  0.00           H  
HETATM  177  CBB CLA A   2      66.468  43.230  48.794  1.00  0.00           C  
HETATM  178 HBB1 CLA A   2      66.398  42.260  49.004  1.00  0.00           H  
HETATM  179 HBB2 CLA A   2      67.298  43.580  48.344  1.00  0.00           H  
HETATM  180  NC  CLA A   2      61.428  46.980  51.164  1.00  0.00           N  
HETATM  181  C1C CLA A   2      62.618  47.160  50.544  1.00  0.00           C  
HETATM  182  C2C CLA A   2      62.988  48.550  50.244  1.00  0.00           C  
HETATM  183  C3C CLA A   2      61.838  49.290  50.784  1.00  0.00           C  
HETATM  184  C4C CLA A   2      60.978  48.230  51.324  1.00  0.00           C  
HETATM  185  CMC CLA A   2      64.218  49.100  49.554  1.00  0.00           C  
HETATM  186 HMC1 CLA A   2      64.158  50.100  49.514  1.00  0.00           H  
HETATM  187 HMC2 CLA A   2      65.028  48.830  50.074  1.00  0.00           H  
HETATM  188 HMC3 CLA A   2      64.268  48.730  48.634  1.00  0.00           H  
HETATM  189  CAC CLA A   2      61.638  50.780  50.804  1.00  0.00           C  
HETATM  190 HAC1 CLA A   2      61.918  51.180  49.934  1.00  0.00           H  
HETATM  191 HAC2 CLA A   2      60.678  51.000  50.984  1.00  0.00           H  
HETATM  192  CBC CLA A   2      62.528  51.280  51.934  1.00  0.00           C  
HETATM  193 HBC1 CLA A   2      62.448  52.270  52.004  1.00  0.00           H  
HETATM  194 HBC2 CLA A   2      62.248  50.860  52.794  1.00  0.00           H  
HETATM  195 HBC3 CLA A   2      63.478  51.040  51.734  1.00  0.00           H  
HETATM  196  ND  CLA A   2      59.098  46.150  52.294  1.00  0.00           N  
HETATM  197  C1D CLA A   2      58.818  47.460  52.534  1.00  0.00           C  
HETATM  198  C2D CLA A   2      57.598  47.720  53.344  1.00  0.00           C  
HETATM  199  C3D CLA A   2      57.178  46.330  53.574  1.00  0.00           C  
HETATM  200  C4D CLA A   2      58.058  45.530  52.964  1.00  0.00           C  
HETATM  201  CMD CLA A   2      56.868  48.930  53.884  1.00  0.00           C  
HETATM  202 HMD1 CLA A   2      56.058  48.630  54.394  1.00  0.00           H  
HETATM  203 HMD2 CLA A   2      57.478  49.440  54.484  1.00  0.00           H  
HETATM  204 HMD3 CLA A   2      56.588  49.510  53.124  1.00  0.00           H  
HETATM  205  CAD CLA A   2      56.138  45.520  54.234  1.00  0.00           C  
HETATM  206  OBD CLA A   2      55.148  45.960  54.924  1.00  0.00           O  
HETATM  207  CBD CLA A   2      56.398  44.080  53.954  1.00  0.00           C  
HETATM  208  HBD CLA A   2      55.668  43.590  53.484  1.00  0.00           H  
HETATM  209  CGD CLA A   2      56.608  43.410  55.274  1.00  0.00           C  
HETATM  210  O1D CLA A   2      57.468  43.810  56.044  1.00  0.00           O  
HETATM  211  O2D CLA A   2      55.898  42.200  55.584  1.00  0.00           O  
HETATM  212  CED CLA A   2      56.118  41.510  56.834  1.00  0.00           C  
HETATM  213 HED1 CLA A   2      55.548  40.690  56.864  1.00  0.00           H  
HETATM  214 HED2 CLA A   2      57.078  41.250  56.904  1.00  0.00           H  
HETATM  215 HED3 CLA A   2      55.888  42.120  57.594  1.00  0.00           H  
HETATM  216  C1  CLA A   2      56.308  41.960  46.364  1.00  0.00           C  
HETATM  217  H11 CLA A   2      56.388  42.740  45.734  1.00  0.00           H  
HETATM  218  H12 CLA A   2      55.338  41.790  46.544  1.00  0.00           H  
HETATM  219  C2  CLA A   2      56.988  40.730  45.804  1.00  0.00           C  
HETATM  220  H2  CLA A   2      57.948  40.810  45.534  1.00  0.00           H  
HETATM  221  C3  CLA A   2      56.378  39.540  45.644  1.00  0.00           C  
HETATM  222  C4  CLA A   2      54.938  39.360  46.014  1.00  0.00           C  
HETATM  223  H41 CLA A   2      54.668  38.410  45.824  1.00  0.00           H  
HETATM  224  H42 CLA A   2      54.808  39.550  46.984  1.00  0.00           H  
HETATM  225  H43 CLA A   2      54.368  39.980  45.474  1.00  0.00           H  
HETATM  226  C5  CLA A   2      57.178  38.400  45.074  1.00  0.00           C  
HETATM  227  H51 CLA A   2      58.048  38.750  44.714  1.00  0.00           H  
HETATM  228  H52 CLA A   2      56.658  37.980  44.324  1.00  0.00           H  
HETATM  229  C6  CLA A   2      57.468  37.330  46.124  1.00  0.00           C  
HETATM  230  H61 CLA A   2      57.748  36.480  45.664  1.00  0.00           H  
HETATM  231  H62 CLA A   2      56.638  37.160  46.654  1.00  0.00           H  
HETATM  232  C7  CLA A   2      58.588  37.770  47.064  1.00  0.00           C  
HETATM  233  H71 CLA A   2      58.318  38.620  47.514  1.00  0.00           H  
HETATM  234  H72 CLA A   2      59.418  37.930  46.534  1.00  0.00           H  
HETATM  235  C8  CLA A   2      58.898  36.730  48.134  1.00  0.00           C  
HETATM  236  H8  CLA A   2      58.108  36.110  48.244  1.00  0.00           H  
HETATM  237  C9  CLA A   2      59.128  37.400  49.494  1.00  0.00           C  
HETATM  238  H91 CLA A   2      59.318  36.700  50.174  1.00  0.00           H  
HETATM  239  H92 CLA A   2      59.898  38.030  49.424  1.00  0.00           H  
HETATM  240  H93 CLA A   2      58.308  37.910  49.754  1.00  0.00           H  
HETATM  241  C10 CLA A   2      60.108  35.910  47.704  1.00  0.00           C  
HETATM  242 H101 CLA A   2      60.918  36.250  48.184  1.00  0.00           H  
HETATM  243 H102 CLA A   2      60.228  36.020  46.714  1.00  0.00           H  
HETATM  244  C11 CLA A   2      59.958  34.410  48.004  1.00  0.00           C  
HETATM  245 H111 CLA A   2      59.348  34.000  47.324  1.00  0.00           H  
HETATM  246 H112 CLA A   2      59.568  34.300  48.914  1.00  0.00           H  
HETATM  247  C12 CLA A   2      61.318  33.720  47.944  1.00  0.00           C  
HETATM  248 H121 CLA A   2      61.988  34.310  48.404  1.00  0.00           H  
HETATM  249 H122 CLA A   2      61.578  33.600  46.984  1.00  0.00           H  
HETATM  250  C13 CLA A   2      61.338  32.350  48.624  1.00  0.00           C  
HETATM  251  H13 CLA A   2      60.458  31.890  48.454  1.00  0.00           H  
HETATM  252  C14 CLA A   2      61.488  32.480  50.134  1.00  0.00           C  
HETATM  253 H141 CLA A   2      61.498  31.570  50.544  1.00  0.00           H  
HETATM  254 H142 CLA A   2      62.338  32.950  50.344  1.00  0.00           H  
HETATM  255 H143 CLA A   2      60.718  33.010  50.504  1.00  0.00           H  
HETATM  256  C15 CLA A   2      62.478  31.520  48.034  1.00  0.00           C  
HETATM  257 H151 CLA A   2      63.328  31.780  48.484  1.00  0.00           H  
HETATM  258 H152 CLA A   2      62.548  31.710  47.054  1.00  0.00           H  
HETATM  259  C16 CLA A   2      62.258  30.020  48.234  1.00  0.00           C  
HETATM  260 H161 CLA A   2      61.328  29.870  48.574  1.00  0.00           H  
HETATM  261 H162 CLA A   2      62.918  29.690  48.904  1.00  0.00           H  
HETATM  262  C17 CLA A   2      62.438  29.210  46.944  1.00  0.00           C  
HETATM  263 H171 CLA A   2      63.398  28.970  46.834  1.00  0.00           H  
HETATM  264 H172 CLA A   2      62.138  29.760  46.164  1.00  0.00           H  
HETATM  265  C18 CLA A   2      61.598  27.920  46.984  1.00  0.00           C  
HETATM  266  H18 CLA A   2      60.938  28.030  47.724  1.00  0.00           H  
HETATM  267  C19 CLA A   2      62.458  26.700  47.284  1.00  0.00           C  
HETATM  268 H191 CLA A   2      61.888  25.890  47.304  1.00  0.00           H  
HETATM  269 H192 CLA A   2      63.158  26.610  46.574  1.00  0.00           H  
HETATM  270 H193 CLA A   2      62.908  26.820  48.174  1.00  0.00           H  
HETATM  271  C20 CLA A   2      60.818  27.720  45.684  1.00  0.00           C  
HETATM  272 H201 CLA A   2      60.288  26.880  45.744  1.00  0.00           H  
HETATM  273 H202 CLA A   2      60.198  28.500  45.544  1.00  0.00           H  
HETATM  274 H203 CLA A   2      61.458  27.660  44.914  1.00  0.00           H  
TER     275      CLA A   2
HETATM  276  C1  V00 B   1      99.398  19.176  17.764  1.00  0.00           C  
HETATM  277  C2  V00 B   1      98.137  20.021  17.659  1.00  0.00           C  
HETATM  278  O1  V00 B   1      97.396  19.833  18.851  1.00  0.00           O  
HETATM  279  C3  V00 B   1      96.179  20.554  18.919  1.00  0.00           C  
HETATM  280  C4  V00 B   1      95.526  20.228  20.256  1.00  0.00           C  
HETATM  281  H1  V00 B   1     100.000  19.289  16.863  1.00  0.00           H  
HETATM  282  H2  V00 B   1      99.131  18.126  17.887  1.00  0.00           H  
HETATM  283  H3  V00 B   1      99.983  19.489  18.628  1.00  0.00           H  
HETATM  284  H4  V00 B   1      97.540  19.713  16.784  1.00  0.00           H  
HETATM  285  H5  V00 B   1      98.399  21.086  17.536  1.00  0.00           H  
HETATM  286  H6  V00 B   1      95.514  20.265  18.088  1.00  0.00           H  
HETATM  287  H7  V00 B   1      96.371  21.638  18.842  1.00  0.00           H  
HETATM  288  H8  V00 B   1      96.187  20.520  21.072  1.00  0.00           H  
HETATM  289  H9  V00 B   1      95.340  19.157  20.325  1.00  0.00           H  
HETATM  290  H10 V00 B   1      94.582  20.763  20.351  1.00  0.00           H  
HETATM  291  C1  V00 B   2      82.398  26.602  69.254  1.00  0.00           C  
HETATM  292  C2  V00 B   2      80.978  26.481  68.719  1.00  0.00           C  
HETATM  293  O1  V00 B   2      81.048  26.531  67.305  1.00  0.00           O  
HETATM  294  C3  V00 B   2      79.801  26.433  66.640  1.00  0.00           C  
HETATM  295  C4  V00 B   2      80.072  26.508  65.144  1.00  0.00           C  
HETATM  296  H1  V00 B   2      82.391  26.570  70.343  1.00  0.00           H  
HETATM  297  H2  V00 B   2      82.838  27.544  68.925  1.00  0.00           H  
HETATM  298  H3  V00 B   2      83.008  25.782  68.875  1.00  0.00           H  
HETATM  299  H4  V00 B   2      80.352  27.306  69.101  1.00  0.00           H  
HETATM  300  H5  V00 B   2      80.525  25.529  69.046  1.00  0.00           H  
HETATM  301  H6  V00 B   2      79.135  27.255  66.950  1.00  0.00           H  
HETATM  302  H7  V00 B   2      79.307  25.479  66.892  1.00  0.00           H  
HETATM  303  H8  V00 B   2      80.728  25.691  64.845  1.00  0.00           H  
HETATM  304  H9  V00 B   2      80.560  27.451  64.903  1.00  0.00           H  
HETATM  305  H10 V00 B   2      79.136  26.437  64.591  1.00  0.00           H  
HETATM  306  C1  V00 B   3      64.912  36.294  67.877  1.00  0.00           C  
HETATM  307  C2  V00 B   3      63.469  36.411  68.349  1.00  0.00           C  
HETATM  308  O1  V00 B   3      63.166  37.789  68.464  1.00  0.00           O  
HETATM  309  C3  V00 B   3      61.850  38.079  68.898  1.00  0.00           C  
HETATM  310  C4  V00 B   3      61.712  39.594  68.965  1.00  0.00           C  
HETATM  311  H1  V00 B   3      65.189  35.245  67.776  1.00  0.00           H  
HETATM  312  H2  V00 B   3      65.576  36.773  68.596  1.00  0.00           H  
HETATM  313  H3  V00 B   3      65.027  36.790  66.913  1.00  0.00           H  
HETATM  314  H4  V00 B   3      63.343  35.907  69.322  1.00  0.00           H  
HETATM  315  H5  V00 B   3      62.789  35.929  67.625  1.00  0.00           H  
HETATM  316  H6  V00 B   3      61.667  37.634  69.891  1.00  0.00           H  
HETATM  317  H7  V00 B   3      61.113  37.658  68.193  1.00  0.00           H  
HETATM  318  H8  V00 B   3      61.890  40.026  67.981  1.00  0.00           H  
HETATM  319  H9  V00 B   3      62.442  40.002  69.662  1.00  0.00           H  
HETATM  320  H10 V00 B   3      60.710  39.862  69.297  1.00  0.00           H  
HETATM  321  C1  V00 B   4      42.425  64.865  64.291  1.00  0.00           C  
HETATM  322  C2  V00 B   4      42.311  64.104  62.978  1.00  0.00           C  
HETATM  323  O1  V00 B   4      42.987  62.870  63.139  1.00  0.00           O  
HETATM  324  C3  V00 B   4      42.979  62.030  61.998  1.00  0.00           C  
HETATM  325  C4  V00 B   4      43.747  60.765  62.355  1.00  0.00           C  
HETATM  326  H1  V00 B   4      41.918  65.827  64.212  1.00  0.00           H  
HETATM  327  H2  V00 B   4      43.475  65.032  64.533  1.00  0.00           H  
HETATM  328  H3  V00 B   4      41.971  64.286  65.095  1.00  0.00           H  
HETATM  329  H4  V00 B   4      42.765  64.686  62.157  1.00  0.00           H  
HETATM  330  H5  V00 B   4      41.251  63.930  62.727  1.00  0.00           H  
HETATM  331  H6  V00 B   4      43.456  62.539  61.144  1.00  0.00           H  
HETATM  332  H7  V00 B   4      41.942  61.781  61.713  1.00  0.00           H  
HETATM  333  H8  V00 B   4      43.269  60.266  63.197  1.00  0.00           H  
HETATM  334  H9  V00 B   4      44.768  61.019  62.636  1.00  0.00           H  
HETATM  335  H10 V00 B   4      43.767  60.088  61.502  1.00  0.00           H  
HETATM  336  C1  V00 B   5      72.976   0.898  29.319  1.00  0.00           C  
HETATM  337  C2  V00 B   5      74.055   1.852  28.825  1.00  0.00           C  
HETATM  338  O1  V00 B   5      73.754   2.177  27.480  1.00  0.00           O  
HETATM  339  C3  V00 B   5      74.668   3.064  26.860  1.00  0.00           C  
HETATM  340  C4  V00 B   5      74.189   3.293  25.433  1.00  0.00           C  
HETATM  341  H1  V00 B   5      73.170   0.618  30.354  1.00  0.00           H  
HETATM  342  H2  V00 B   5      72.964  -0.000  28.701  1.00  0.00           H  
HETATM  343  H3  V00 B   5      71.999   1.377  29.253  1.00  0.00           H  
HETATM  344  H4  V00 B   5      75.047   1.375  28.892  1.00  0.00           H  
HETATM  345  H5  V00 B   5      74.072   2.764  29.445  1.00  0.00           H  
HETATM  346  H6  V00 B   5      75.682   2.630  26.858  1.00  0.00           H  
HETATM  347  H7  V00 B   5      74.707   4.020  27.409  1.00  0.00           H  
HETATM  348  H8  V00 B   5      73.189   3.725  25.443  1.00  0.00           H  
HETATM  349  H9  V00 B   5      74.154   2.345  24.898  1.00  0.00           H  
HETATM  350  H10 V00 B   5      74.867   3.971  24.917  1.00  0.00           H  
HETATM  351  C1  V00 B   6      26.025  29.237  76.090  1.00  0.00           C  
HETATM  352  C2  V00 B   6      26.518  29.265  77.530  1.00  0.00           C  
HETATM  353  O1  V00 B   6      26.536  30.618  77.949  1.00  0.00           O  
HETATM  354  C3  V00 B   6      26.975  30.826  79.279  1.00  0.00           C  
HETATM  355  C4  V00 B   6      26.932  32.324  79.548  1.00  0.00           C  
HETATM  356  H1  V00 B   6      25.997  28.211  75.724  1.00  0.00           H  
HETATM  357  H2  V00 B   6      26.693  29.824  75.459  1.00  0.00           H  
HETATM  358  H3  V00 B   6      25.025  29.666  76.032  1.00  0.00           H  
HETATM  359  H4  V00 B   6      27.528  28.828  77.598  1.00  0.00           H  
HETATM  360  H5  V00 B   6      25.846  28.674  78.176  1.00  0.00           H  
HETATM  361  H6  V00 B   6      28.002  30.444  79.409  1.00  0.00           H  
HETATM  362  H7  V00 B   6      26.320  30.291  79.988  1.00  0.00           H  
HETATM  363  H8  V00 B   6      25.915  32.694  79.422  1.00  0.00           H  
HETATM  364  H9  V00 B   6      27.581  32.845  78.845  1.00  0.00           H  
HETATM  365  H10 V00 B   6      27.265  32.531  80.564  1.00  0.00           H  
HETATM  366  C1  V00 B   7      24.178  65.791  18.187  1.00  0.00           C  
HETATM  367  C2  V00 B   7      23.835  65.589  16.718  1.00  0.00           C  
HETATM  368  O1  V00 B   7      22.527  66.091  16.512  1.00  0.00           O  
HETATM  369  C3  V00 B   7      22.045  65.979  15.185  1.00  0.00           C  
HETATM  370  C4  V00 B   7      20.638  66.562  15.157  1.00  0.00           C  
HETATM  371  H1  V00 B   7      25.181  65.415  18.392  1.00  0.00           H  
HETATM  372  H2  V00 B   7      23.461  65.258  18.812  1.00  0.00           H  
HETATM  373  H3  V00 B   7      24.135  66.851  18.436  1.00  0.00           H  
HETATM  374  H4  V00 B   7      23.880  64.518  16.457  1.00  0.00           H  
HETATM  375  H5  V00 B   7      24.556  66.127  16.079  1.00  0.00           H  
HETATM  376  H6  V00 B   7      22.028  64.922  14.870  1.00  0.00           H  
HETATM  377  H7  V00 B   7      22.702  66.532  14.491  1.00  0.00           H  
HETATM  378  H8  V00 B   7      20.663  67.606  15.465  1.00  0.00           H  
HETATM  379  H9  V00 B   7      19.997  66.012  15.844  1.00  0.00           H  
HETATM  380  H10 V00 B   7      20.227  66.495  14.151  1.00  0.00           H  
HETATM  381  C1  V00 B   8      23.142  71.746  14.544  1.00  0.00           C  
HETATM  382  C2  V00 B   8      22.341  72.136  13.310  1.00  0.00           C  
HETATM  383  O1  V00 B   8      21.345  73.055  13.719  1.00  0.00           O  
HETATM  384  C3  V00 B   8      20.500  73.523  12.682  1.00  0.00           C  
HETATM  385  C4  V00 B   8      19.501  74.488  13.305  1.00  0.00           C  
HETATM  386  H1  V00 B   8      23.922  71.035  14.275  1.00  0.00           H  
HETATM  387  H2  V00 B   8      22.483  71.292  15.285  1.00  0.00           H  
HETATM  388  H3  V00 B   8      23.600  72.633  14.984  1.00  0.00           H  
HETATM  389  H4  V00 B   8      21.877  71.243  12.856  1.00  0.00           H  
HETATM  390  H5  V00 B   8      23.001  72.598  12.555  1.00  0.00           H  
HETATM  391  H6  V00 B   8      19.972  72.679  12.207  1.00  0.00           H  
HETATM  392  H7  V00 B   8      21.094  74.035  11.906  1.00  0.00           H  
HETATM  393  H8  V00 B   8      20.029  75.320  13.769  1.00  0.00           H  
HETATM  394  H9  V00 B   8      18.919  73.976  14.070  1.00  0.00           H  
HETATM  395  H10 V00 B   8      18.828  74.873  12.540  1.00  0.00           H  
HETATM  396  C1  V00 B   9      88.120  66.498  24.581  1.00  0.00           C  
HETATM  397  C2  V00 B   9      89.637  66.471  24.705  1.00  0.00           C  
HETATM  398  O1  V00 B   9      90.176  66.817  23.443  1.00  0.00           O  
HETATM  399  C3  V00 B   9      91.590  66.838  23.381  1.00  0.00           C  
HETATM  400  C4  V00 B   9      91.982  67.223  21.961  1.00  0.00           C  
HETATM  401  H1  V00 B   9      87.661  66.235  25.534  1.00  0.00           H  
HETATM  402  H2  V00 B   9      87.798  65.788  23.819  1.00  0.00           H  
HETATM  403  H3  V00 B   9      87.790  67.495  24.287  1.00  0.00           H  
HETATM  404  H4  V00 B   9      89.978  65.466  25.006  1.00  0.00           H  
HETATM  405  H5  V00 B   9      89.971  67.189  25.474  1.00  0.00           H  
HETATM  406  H6  V00 B   9      92.001  65.846  23.636  1.00  0.00           H  
HETATM  407  H7  V00 B   9      91.994  67.570  24.101  1.00  0.00           H  
HETATM  408  H8  V00 B   9      91.578  68.204  21.718  1.00  0.00           H  
HETATM  409  H9  V00 B   9      91.580  66.496  21.257  1.00  0.00           H  
HETATM  410  H10 V00 B   9      93.067  67.250  21.868  1.00  0.00           H  
HETATM  411  C1  V00 B  10      94.632   6.213  50.935  1.00  0.00           C  
HETATM  412  C2  V00 B  10      93.360   6.838  51.491  1.00  0.00           C  
HETATM  413  O1  V00 B  10      92.305   6.523  50.599  1.00  0.00           O  
HETATM  414  C3  V00 B  10      91.037   7.034  50.969  1.00  0.00           C  
HETATM  415  C4  V00 B  10      90.040   6.603  49.901  1.00  0.00           C  
HETATM  416  H1  V00 B  10      95.474   6.433  51.592  1.00  0.00           H  
HETATM  417  H2  V00 B  10      94.838   6.614  49.942  1.00  0.00           H  
HETATM  418  H3  V00 B  10      94.511   5.133  50.856  1.00  0.00           H  
HETATM  419  H4  V00 B  10      93.476   7.931  51.578  1.00  0.00           H  
HETATM  420  H5  V00 B  10      93.144   6.436  52.496  1.00  0.00           H  
HETATM  421  H6  V00 B  10      91.072   8.135  51.038  1.00  0.00           H  
HETATM  422  H7  V00 B  10      90.738   6.639  51.954  1.00  0.00           H  
HETATM  423  H8  V00 B  10      90.009   5.516  49.842  1.00  0.00           H  
HETATM  424  H9  V00 B  10      90.343   6.996  48.932  1.00  0.00           H  
HETATM  425  H10 V00 B  10      89.047   6.977  50.146  1.00  0.00           H  
HETATM  426  C1  V00 B  11      72.838  76.679  94.873  1.00  0.00           C  
HETATM  427  C2  V00 B  11      72.883  76.498  93.362  1.00  0.00           C  
HETATM  428  O1  V00 B  11      71.811  77.241  92.810  1.00  0.00           O  
HETATM  429  C3  V00 B  11      71.705  77.181  91.399  1.00  0.00           C  
HETATM  430  C4  V00 B  11      70.508  78.029  90.992  1.00  0.00           C  
HETATM  431  H1  V00 B  11      73.647  76.119  95.341  1.00  0.00           H  
HETATM  432  H2  V00 B  11      71.883  76.321  95.260  1.00  0.00           H  
HETATM  433  H3  V00 B  11      72.940  77.735  95.123  1.00  0.00           H  
HETATM  434  H4  V00 B  11      72.784  75.430  93.101  1.00  0.00           H  
HETATM  435  H5  V00 B  11      73.846  76.859  92.962  1.00  0.00           H  
HETATM  436  H6  V00 B  11      71.565  76.137  91.069  1.00  0.00           H  
HETATM  437  H7  V00 B  11      72.625  77.567  90.929  1.00  0.00           H  
HETATM  438  H8  V00 B  11      70.655  79.058  91.318  1.00  0.00           H  
HETATM  439  H9  V00 B  11      69.604  77.641  91.461  1.00  0.00           H  
HETATM  440  H10 V00 B  11      70.388  78.009  89.910  1.00  0.00           H  
HETATM  441  C1  V00 B  12      12.069  49.258   0.848  1.00  0.00           C  
HETATM  442  C2  V00 B  12      13.241  48.979   1.778  1.00  0.00           C  
HETATM  443  O1  V00 B  12      12.756  48.202   2.857  1.00  0.00           O  
HETATM  444  C3  V00 B  12      13.726  47.851   3.826  1.00  0.00           C  
HETATM  445  C4  V00 B  12      13.027  47.028   4.900  1.00  0.00           C  
HETATM  446  H1  V00 B  12      12.398  49.858  -0.000  1.00  0.00           H  
HETATM  447  H2  V00 B  12      11.289  49.796   1.387  1.00  0.00           H  
HETATM  448  H3  V00 B  12      11.654  48.318   0.483  1.00  0.00           H  
HETATM  449  H4  V00 B  12      13.670  49.925   2.148  1.00  0.00           H  
HETATM  450  H5  V00 B  12      14.035  48.432   1.239  1.00  0.00           H  
HETATM  451  H6  V00 B  12      14.172  48.758   4.269  1.00  0.00           H  
HETATM  452  H7  V00 B  12      14.537  47.263   3.362  1.00  0.00           H  
HETATM  453  H8  V00 B  12      12.592  46.134   4.457  1.00  0.00           H  
HETATM  454  H9  V00 B  12      12.229  47.615   5.353  1.00  0.00           H  
HETATM  455  H10 V00 B  12      13.740  46.737   5.670  1.00  0.00           H  
HETATM  456  C1  V00 B  13      42.257  91.067  82.354  1.00  0.00           C  
HETATM  457  C2  V00 B  13      41.267  91.943  81.599  1.00  0.00           C  
HETATM  458  O1  V00 B  13      41.142  93.159  82.313  1.00  0.00           O  
HETATM  459  C3  V00 B  13      40.249  94.099  81.743  1.00  0.00           C  
HETATM  460  C4  V00 B  13      40.243  95.329  82.640  1.00  0.00           C  
HETATM  461  H1  V00 B  13      42.383  90.114  81.838  1.00  0.00           H  
HETATM  462  H2  V00 B  13      41.892  90.882  83.364  1.00  0.00           H  
HETATM  463  H3  V00 B  13      43.222  91.569  82.420  1.00  0.00           H  
HETATM  464  H4  V00 B  13      40.288  91.439  81.524  1.00  0.00           H  
HETATM  465  H5  V00 B  13      41.630  92.136  80.575  1.00  0.00           H  
HETATM  466  H6  V00 B  13      39.234  93.671  81.673  1.00  0.00           H  
HETATM  467  H7  V00 B  13      40.576  94.370  80.725  1.00  0.00           H  
HETATM  468  H8  V00 B  13      41.246  95.748  82.701  1.00  0.00           H  
HETATM  469  H9  V00 B  13      39.919  95.054  83.643  1.00  0.00           H  
HETATM  470  H10 V00 B  13      39.564  96.081  82.238  1.00  0.00           H  
HETATM  471  C1  V00 B  14      49.452  82.588  64.732  1.00  0.00           C  
HETATM  472  C2  V00 B  14      49.916  81.534  65.727  1.00  0.00           C  
HETATM  473  O1  V00 B  14      48.812  81.211  66.554  1.00  0.00           O  
HETATM  474  C3  V00 B  14      49.073  80.236  67.546  1.00  0.00           C  
HETATM  475  C4  V00 B  14      47.785  80.024  68.331  1.00  0.00           C  
HETATM  476  H1  V00 B  14      50.274  82.869  64.073  1.00  0.00           H  
HETATM  477  H2  V00 B  14      49.102  83.472  65.265  1.00  0.00           H  
HETATM  478  H3  V00 B  14      48.630  82.196  64.132  1.00  0.00           H  
HETATM  479  H4  V00 B  14      50.750  81.921  66.335  1.00  0.00           H  
HETATM  480  H5  V00 B  14      50.270  80.634  65.194  1.00  0.00           H  
HETATM  481  H6  V00 B  14      49.878  80.578  68.218  1.00  0.00           H  
HETATM  482  H7  V00 B  14      49.396  79.290  67.079  1.00  0.00           H  
HETATM  483  H8  V00 B  14      46.996  79.683  67.662  1.00  0.00           H  
HETATM  484  H9  V00 B  14      47.472  80.961  68.789  1.00  0.00           H  
HETATM  485  H10 V00 B  14      47.941  79.279  69.110  1.00  0.00           H  
HETATM  486  C1  V00 B  15      12.578  77.321  25.946  1.00  0.00           C  
HETATM  487  C2  V00 B  15      13.031  78.636  26.565  1.00  0.00           C  
HETATM  488  O1  V00 B  15      13.772  79.338  25.583  1.00  0.00           O  
HETATM  489  C3  V00 B  15      14.274  80.595  25.997  1.00  0.00           C  
HETATM  490  C4  V00 B  15      15.037  81.195  24.823  1.00  0.00           C  
HETATM  491  H1  V00 B  15      12.004  76.745  26.671  1.00  0.00           H  
HETATM  492  H2  V00 B  15      13.446  76.741  25.633  1.00  0.00           H  
HETATM  493  H3  V00 B  15      11.958  77.517  25.071  1.00  0.00           H  
HETATM  494  H4  V00 B  15      13.656  78.446  27.454  1.00  0.00           H  
HETATM  495  H5  V00 B  15      12.157  79.231  26.883  1.00  0.00           H  
HETATM  496  H6  V00 B  15      14.942  80.474  26.866  1.00  0.00           H  
HETATM  497  H7  V00 B  15      13.445  81.260  26.294  1.00  0.00           H  
HETATM  498  H8  V00 B  15      14.370  81.315  23.971  1.00  0.00           H  
HETATM  499  H9  V00 B  15      15.853  80.533  24.537  1.00  0.00           H  
HETATM  500  H10 V00 B  15      15.444  82.167  25.100  1.00  0.00           H  
HETATM  501  C1  V00 B  16      81.413  33.135  26.102  1.00  0.00           C  
HETATM  502  C2  V00 B  16      82.101  34.470  26.351  1.00  0.00           C  
HETATM  503  O1  V00 B  16      81.798  34.866  27.676  1.00  0.00           O  
HETATM  504  C3  V00 B  16      82.364  36.101  28.075  1.00  0.00           C  
HETATM  505  C4  V00 B  16      81.931  36.361  29.512  1.00  0.00           C  
HETATM  506  H1  V00 B  16      81.618  32.792  25.088  1.00  0.00           H  
HETATM  507  H2  V00 B  16      80.336  33.243  26.232  1.00  0.00           H  
HETATM  508  H3  V00 B  16      81.776  32.393  26.812  1.00  0.00           H  
HETATM  509  H4  V00 B  16      81.741  35.226  25.632  1.00  0.00           H  
HETATM  510  H5  V00 B  16      83.192  34.368  26.222  1.00  0.00           H  
HETATM  511  H6  V00 B  16      82.014  36.915  27.417  1.00  0.00           H  
HETATM  512  H7  V00 B  16      83.464  36.058  28.009  1.00  0.00           H  
HETATM  513  H8  V00 B  16      82.283  35.557  30.156  1.00  0.00           H  
HETATM  514  H9  V00 B  16      80.844  36.403  29.569  1.00  0.00           H  
HETATM  515  H10 V00 B  16      82.345  37.306  29.861  1.00  0.00           H  
HETATM  516  C1  V00 B  17      84.593  29.832  11.029  1.00  0.00           C  
HETATM  517  C2  V00 B  17      85.028  30.345  12.394  1.00  0.00           C  
HETATM  518  O1  V00 B  17      86.084  31.266  12.187  1.00  0.00           O  
HETATM  519  C3  V00 B  17      86.614  31.843  13.367  1.00  0.00           C  
HETATM  520  C4  V00 B  17      87.729  32.794  12.952  1.00  0.00           C  
HETATM  521  H1  V00 B  17      83.779  29.115  11.140  1.00  0.00           H  
HETATM  522  H2  V00 B  17      85.432  29.346  10.530  1.00  0.00           H  
HETATM  523  H3  V00 B  17      84.255  30.664  10.410  1.00  0.00           H  
HETATM  524  H4  V00 B  17      85.367  29.508  13.028  1.00  0.00           H  
HETATM  525  H5  V00 B  17      84.184  30.839  12.904  1.00  0.00           H  
HETATM  526  H6  V00 B  17      87.008  31.059  14.035  1.00  0.00           H  
HETATM  527  H7  V00 B  17      85.826  32.392  13.912  1.00  0.00           H  
HETATM  528  H8  V00 B  17      87.332  33.567  12.296  1.00  0.00           H  
HETATM  529  H9  V00 B  17      88.501  32.245  12.415  1.00  0.00           H  
HETATM  530  H10 V00 B  17      88.167  33.261  13.832  1.00  0.00           H  
HETATM  531  C1  V00 B  18      81.547  38.715  79.231  1.00  0.00           C  
HETATM  532  C2  V00 B  18      82.493  39.441  80.177  1.00  0.00           C  
HETATM  533  O1  V00 B  18      81.802  40.563  80.696  1.00  0.00           O  
HETATM  534  C3  V00 B  18      82.546  41.357  81.602  1.00  0.00           C  
HETATM  535  C4  V00 B  18      81.650  42.506  82.047  1.00  0.00           C  
HETATM  536  H1  V00 B  18      82.040  37.842  78.805  1.00  0.00           H  
HETATM  537  H2  V00 B  18      81.244  39.384  78.426  1.00  0.00           H  
HETATM  538  H3  V00 B  18      80.655  38.396  79.771  1.00  0.00           H  
HETATM  539  H4  V00 B  18      83.400  39.764  79.639  1.00  0.00           H  
HETATM  540  H5  V00 B  18      82.803  38.770  80.997  1.00  0.00           H  
HETATM  541  H6  V00 B  18      83.455  41.747  81.114  1.00  0.00           H  
HETATM  542  H7  V00 B  18      82.857  40.756  82.473  1.00  0.00           H  
HETATM  543  H8  V00 B  18      80.757  42.114  82.531  1.00  0.00           H  
HETATM  544  H9  V00 B  18      81.347  43.095  81.182  1.00  0.00           H  
HETATM  545  H10 V00 B  18      82.185  43.146  82.747  1.00  0.00           H  
HETATM  546  C1  V00 B  19      48.866  47.417  19.756  1.00  0.00           C  
HETATM  547  C2  V00 B  19      49.219  46.045  19.198  1.00  0.00           C  
HETATM  548  O1  V00 B  19      49.771  45.282  20.255  1.00  0.00           O  
HETATM  549  C3  V00 B  19      50.159  43.966  19.904  1.00  0.00           C  
HETATM  550  C4  V00 B  19      50.726  43.306  21.154  1.00  0.00           C  
HETATM  551  H1  V00 B  19      48.438  48.042  18.973  1.00  0.00           H  
HETATM  552  H2  V00 B  19      49.762  47.898  20.149  1.00  0.00           H  
HETATM  553  H3  V00 B  19      48.144  47.313  20.566  1.00  0.00           H  
HETATM  554  H4  V00 B  19      49.947  46.143  18.375  1.00  0.00           H  
HETATM  555  H5  V00 B  19      48.317  45.551  18.799  1.00  0.00           H  
HETATM  556  H6  V00 B  19      50.919  43.990  19.106  1.00  0.00           H  
HETATM  557  H7  V00 B  19      49.290  43.397  19.532  1.00  0.00           H  
HETATM  558  H8  V00 B  19      49.969  43.283  21.937  1.00  0.00           H  
HETATM  559  H9  V00 B  19      51.582  43.874  21.516  1.00  0.00           H  
HETATM  560  H10 V00 B  19      51.040  42.288  20.928  1.00  0.00           H  
HETATM  561  C1  V00 B  20      18.669   6.257  77.734  1.00  0.00           C  
HETATM  562  C2  V00 B  20      17.156   6.402  77.828  1.00  0.00           C  
HETATM  563  O1  V00 B  20      16.740   5.768  79.024  1.00  0.00           O  
HETATM  564  C3  V00 B  20      15.346   5.808  79.268  1.00  0.00           C  
HETATM  565  C4  V00 B  20      15.089   5.082  80.582  1.00  0.00           C  
HETATM  566  H1  V00 B  20      19.034   6.731  76.823  1.00  0.00           H  
HETATM  567  H2  V00 B  20      18.940   5.201  77.722  1.00  0.00           H  
HETATM  568  H3  V00 B  20      19.141   6.726  78.597  1.00  0.00           H  
HETATM  569  H4  V00 B  20      16.671   5.932  76.955  1.00  0.00           H  
HETATM  570  H5  V00 B  20      16.874   7.469  77.842  1.00  0.00           H  
HETATM  571  H6  V00 B  20      14.797   5.318  78.446  1.00  0.00           H  
HETATM  572  H7  V00 B  20      14.999   6.854  79.335  1.00  0.00           H  
HETATM  573  H8  V00 B  20      15.630   5.573  81.389  1.00  0.00           H  
HETATM  574  H9  V00 B  20      15.434   4.051  80.508  1.00  0.00           H  
HETATM  575  H10 V00 B  20      14.024   5.088  80.809  1.00  0.00           H  
HETATM  576  C1  V00 B  21      93.083  56.018  33.101  1.00  0.00           C  
HETATM  577  C2  V00 B  21      91.710  56.664  32.985  1.00  0.00           C  
HETATM  578  O1  V00 B  21      90.985  55.953  31.998  1.00  0.00           O  
HETATM  579  C3  V00 B  21      89.672  56.429  31.761  1.00  0.00           C  
HETATM  580  C4  V00 B  21      89.056  55.553  30.679  1.00  0.00           C  
HETATM  581  H1  V00 B  21      93.679  56.537  33.852  1.00  0.00           H  
HETATM  582  H2  V00 B  21      93.597  56.066  32.140  1.00  0.00           H  
HETATM  583  H3  V00 B  21      92.978  54.972  33.387  1.00  0.00           H  
HETATM  584  H4  V00 B  21      91.808  57.725  32.700  1.00  0.00           H  
HETATM  585  H5  V00 B  21      91.183  56.619  33.954  1.00  0.00           H  
HETATM  586  H6  V00 B  21      89.699  57.481  31.433  1.00  0.00           H  
HETATM  587  H7  V00 B  21      89.072  56.374  32.686  1.00  0.00           H  
HETATM  588  H8  V00 B  21      89.029  54.517  31.011  1.00  0.00           H  
HETATM  589  H9  V00 B  21      89.653  55.612  29.770  1.00  0.00           H  
HETATM  590  H10 V00 B  21      88.041  55.886  30.463  1.00  0.00           H  
HETATM  591  C1  V00 B  22      43.486  85.114  59.664  1.00  0.00           C  
HETATM  592  C2  V00 B  22      43.529  86.117  58.520  1.00  0.00           C  
HETATM  593  O1  V00 B  22      42.953  85.496  57.385  1.00  0.00           O  
HETATM  594  C3  V00 B  22      42.914  86.299  56.219  1.00  0.00           C  
HETATM  595  C4  V00 B  22      42.271  85.471  55.114  1.00  0.00           C  
HETATM  596  H1  V00 B  22      43.923  85.551  60.562  1.00  0.00           H  
HETATM  597  H2  V00 B  22      44.045  84.219  59.393  1.00  0.00           H  
HETATM  598  H3  V00 B  22      42.454  84.830  59.870  1.00  0.00           H  
HETATM  599  H4  V00 B  22      44.571  86.413  58.309  1.00  0.00           H  
HETATM  600  H5  V00 B  22      42.964  87.027  58.787  1.00  0.00           H  
HETATM  601  H6  V00 B  22      43.934  86.601  55.927  1.00  0.00           H  
HETATM  602  H7  V00 B  22      42.326  87.214  56.403  1.00  0.00           H  
HETATM  603  H8  V00 B  22      41.264  85.180  55.408  1.00  0.00           H  
HETATM  604  H9  V00 B  22      42.857  84.570  54.938  1.00  0.00           H  
HETATM  605  H10 V00 B  22      42.222  86.052  54.194  1.00  0.00           H  
HETATM  606  C1  V00 B  23      38.235  34.378  23.519  1.00  0.00           C  
HETATM  607  C2  V00 B  23      39.701  34.725  23.296  1.00  0.00           C  
HETATM  608  O1  V00 B  23      39.901  36.050  23.756  1.00  0.00           O  
HETATM  609  C3  V00 B  23      41.224  36.536  23.619  1.00  0.00           C  
HETATM  610  C4  V00 B  23      41.247  37.961  24.157  1.00  0.00           C  
HETATM  611  H1  V00 B  23      38.034  33.364  23.176  1.00  0.00           H  
HETATM  612  H2  V00 B  23      37.602  35.075  22.970  1.00  0.00           H  
HETATM  613  H3  V00 B  23      37.995  34.453  24.580  1.00  0.00           H  
HETATM  614  H4  V00 B  23      39.953  34.649  22.225  1.00  0.00           H  
HETATM  615  H5  V00 B  23      40.349  34.025  23.850  1.00  0.00           H  
HETATM  616  H6  V00 B  23      41.530  36.523  22.559  1.00  0.00           H  
HETATM  617  H7  V00 B  23      41.927  35.902  24.186  1.00  0.00           H  
HETATM  618  H8  V00 B  23      40.947  37.966  25.204  1.00  0.00           H  
HETATM  619  H9  V00 B  23      40.551  38.580  23.593  1.00  0.00           H  
HETATM  620  H10 V00 B  23      42.250  38.376  24.070  1.00  0.00           H  
HETATM  621  C1  V00 B  24      20.859  21.066  43.404  1.00  0.00           C  
HETATM  622  C2  V00 B  24      21.434  22.267  42.667  1.00  0.00           C  
HETATM  623  O1  V00 B  24      21.275  23.399  43.504  1.00  0.00           O  
HETATM  624  C3  V00 B  24      21.761  24.615  42.965  1.00  0.00           C  
HETATM  625  C4  V00 B  24      21.502  25.708  43.994  1.00  0.00           C  
HETATM  626  H1  V00 B  24      20.959  20.169  42.793  1.00  0.00           H  
HETATM  627  H2  V00 B  24      19.804  21.236  43.621  1.00  0.00           H  
HETATM  628  H3  V00 B  24      21.388  20.920  44.345  1.00  0.00           H  
HETATM  629  H4  V00 B  24      20.906  22.420  41.711  1.00  0.00           H  
HETATM  630  H5  V00 B  24      22.503  22.104  42.445  1.00  0.00           H  
HETATM  631  H6  V00 B  24      21.244  24.849  42.019  1.00  0.00           H  
HETATM  632  H7  V00 B  24      22.841  24.536  42.755  1.00  0.00           H  
HETATM  633  H8  V00 B  24      22.018  25.472  44.923  1.00  0.00           H  
HETATM  634  H9  V00 B  24      20.435  25.780  44.197  1.00  0.00           H  
HETATM  635  H10 V00 B  24      21.861  26.665  43.618  1.00  0.00           H  
HETATM  636  C1  V00 B  25       7.608  38.475  63.079  1.00  0.00           C  
HETATM  637  C2  V00 B  25       7.115  37.448  64.089  1.00  0.00           C  
HETATM  638  O1  V00 B  25       6.126  36.661  63.450  1.00  0.00           O  
HETATM  639  C3  V00 B  25       5.555  35.647  64.258  1.00  0.00           C  
HETATM  640  C4  V00 B  25       4.522  34.915  63.412  1.00  0.00           C  
HETATM  641  H1  V00 B  25       8.373  39.106  63.530  1.00  0.00           H  
HETATM  642  H2  V00 B  25       6.777  39.098  62.749  1.00  0.00           H  
HETATM  643  H3  V00 B  25       8.029  37.968  62.210  1.00  0.00           H  
HETATM  644  H4  V00 B  25       6.692  37.953  64.973  1.00  0.00           H  
HETATM  645  H5  V00 B  25       7.951  36.812  64.427  1.00  0.00           H  
HETATM  646  H6  V00 B  25       5.077  36.089  65.148  1.00  0.00           H  
HETATM  647  H7  V00 B  25       6.335  34.946  64.601  1.00  0.00           H  
HETATM  648  H8  V00 B  25       5.001  34.478  62.537  1.00  0.00           H  
HETATM  649  H9  V00 B  25       3.756  35.613  63.077  1.00  0.00           H  
HETATM  650  H10 V00 B  25       4.054  34.124  63.997  1.00  0.00           H  
HETATM  651  C1  V00 B  26      51.991  29.337  59.089  1.00  0.00           C  
HETATM  652  C2  V00 B  26      52.923  29.982  60.106  1.00  0.00           C  
HETATM  653  O1  V00 B  26      54.199  29.388  59.953  1.00  0.00           O  
HETATM  654  C3  V00 B  26      55.196  29.876  60.832  1.00  0.00           C  
HETATM  655  C4  V00 B  26      56.485  29.127  60.526  1.00  0.00           C  
HETATM  656  H1  V00 B  26      50.992  29.765  59.173  1.00  0.00           H  
HETATM  657  H2  V00 B  26      51.937  28.263  59.265  1.00  0.00           H  
HETATM  658  H3  V00 B  26      52.370  29.505  58.081  1.00  0.00           H  
HETATM  659  H4  V00 B  26      52.544  29.820  61.129  1.00  0.00           H  
HETATM  660  H5  V00 B  26      52.984  31.070  59.933  1.00  0.00           H  
HETATM  661  H6  V00 B  26      54.897  29.711  61.881  1.00  0.00           H  
HETATM  662  H7  V00 B  26      55.339  30.960  60.685  1.00  0.00           H  
HETATM  663  H8  V00 B  26      56.776  29.297  59.491  1.00  0.00           H  
HETATM  664  H9  V00 B  26      56.336  28.058  60.674  1.00  0.00           H  
HETATM  665  H10 V00 B  26      57.282  29.471  61.184  1.00  0.00           H  
HETATM  666  C1  V00 B  27      34.070  97.016  69.238  1.00  0.00           C  
HETATM  667  C2  V00 B  27      34.540  95.806  70.034  1.00  0.00           C  
HETATM  668  O1  V00 B  27      33.401  95.019  70.328  1.00  0.00           O  
HETATM  669  C3  V00 B  27      33.662  93.843  71.073  1.00  0.00           C  
HETATM  670  C4  V00 B  27      32.332  93.135  71.294  1.00  0.00           C  
HETATM  671  H1  V00 B  27      34.918  97.654  68.990  1.00  0.00           H  
HETATM  672  H2  V00 B  27      33.351  97.588  69.825  1.00  0.00           H  
HETATM  673  H3  V00 B  27      33.586  96.689  68.318  1.00  0.00           H  
HETATM  674  H4  V00 B  27      35.035  96.129  70.965  1.00  0.00           H  
HETATM  675  H5  V00 B  27      35.268  95.221  69.446  1.00  0.00           H  
HETATM  676  H6  V00 B  27      34.127  94.097  72.041  1.00  0.00           H  
HETATM  677  H7  V00 B  27      34.358  93.187  70.522  1.00  0.00           H  
HETATM  678  H8  V00 B  27      31.882  92.885  70.335  1.00  0.00           H  
HETATM  679  H9  V00 B  27      31.652  93.789  71.838  1.00  0.00           H  
HETATM  680  H10 V00 B  27      32.487  92.222  71.867  1.00  0.00           H  
HETATM  681  C1  V00 B  28      46.644  33.806  48.211  1.00  0.00           C  
HETATM  682  C2  V00 B  28      45.610  32.717  47.963  1.00  0.00           C  
HETATM  683  O1  V00 B  28      45.454  32.587  46.561  1.00  0.00           O  
HETATM  684  C3  V00 B  28      44.517  31.607  46.152  1.00  0.00           C  
HETATM  685  C4  V00 B  28      44.481  31.614  44.630  1.00  0.00           C  
HETATM  686  H1  V00 B  28      46.796  33.941  49.282  1.00  0.00           H  
HETATM  687  H2  V00 B  28      46.304  34.746  47.775  1.00  0.00           H  
HETATM  688  H3  V00 B  28      47.591  33.531  47.746  1.00  0.00           H  
HETATM  689  H4  V00 B  28      44.650  32.986  48.433  1.00  0.00           H  
HETATM  690  H5  V00 B  28      45.949  31.761  48.400  1.00  0.00           H  
HETATM  691  H6  V00 B  28      43.518  31.837  46.559  1.00  0.00           H  
HETATM  692  H7  V00 B  28      44.816  30.612  46.523  1.00  0.00           H  
HETATM  693  H8  V00 B  28      45.469  31.383  44.235  1.00  0.00           H  
HETATM  694  H9  V00 B  28      44.185  32.599  44.271  1.00  0.00           H  
HETATM  695  H10 V00 B  28      43.769  30.873  44.270  1.00  0.00           H  
HETATM  696  C1  V00 B  29      56.015  54.684   5.532  1.00  0.00           C  
HETATM  697  C2  V00 B  29      56.092  53.365   6.287  1.00  0.00           C  
HETATM  698  O1  V00 B  29      56.336  52.343   5.338  1.00  0.00           O  
HETATM  699  C3  V00 B  29      56.436  51.037   5.877  1.00  0.00           C  
HETATM  700  C4  V00 B  29      56.694  50.081   4.719  1.00  0.00           C  
HETATM  701  H1  V00 B  29      55.825  55.502   6.226  1.00  0.00           H  
HETATM  702  H2  V00 B  29      55.211  54.644   4.797  1.00  0.00           H  
HETATM  703  H3  V00 B  29      56.954  54.868   5.010  1.00  0.00           H  
HETATM  704  H4  V00 B  29      55.146  53.174   6.821  1.00  0.00           H  
HETATM  705  H5  V00 B  29      56.905  53.397   7.032  1.00  0.00           H  
HETATM  706  H6  V00 B  29      55.502  50.764   6.397  1.00  0.00           H  
HETATM  707  H7  V00 B  29      57.262  50.986   6.607  1.00  0.00           H  
HETATM  708  H8  V00 B  29      57.619  50.354   4.213  1.00  0.00           H  
HETATM  709  H9  V00 B  29      55.876  50.138   4.004  1.00  0.00           H  
HETATM  710  H10 V00 B  29      56.777  49.060   5.090  1.00  0.00           H  
HETATM  711  C1  V00 B  30       9.329  87.437  54.328  1.00  0.00           C  
HETATM  712  C2  V00 B  30       8.145  88.213  53.768  1.00  0.00           C  
HETATM  713  O1  V00 B  30       7.567  88.941  54.836  1.00  0.00           O  
HETATM  714  C3  V00 B  30       6.441  89.724  54.486  1.00  0.00           C  
HETATM  715  C4  V00 B  30       5.958  90.425  55.749  1.00  0.00           C  
HETATM  716  H1  V00 B  30       9.805  86.858  53.537  1.00  0.00           H  
HETATM  717  H2  V00 B  30       8.991  86.761  55.113  1.00  0.00           H  
HETATM  718  H3  V00 B  30      10.057  88.128  54.754  1.00  0.00           H  
HETATM  719  H4  V00 B  30       7.406  87.520  53.331  1.00  0.00           H  
HETATM  720  H5  V00 B  30       8.480  88.901  52.973  1.00  0.00           H  
HETATM  721  H6  V00 B  30       5.642  89.085  54.073  1.00  0.00           H  
HETATM  722  H7  V00 B  30       6.715  90.467  53.717  1.00  0.00           H  
HETATM  723  H8  V00 B  30       6.750  91.056  56.148  1.00  0.00           H  
HETATM  724  H9  V00 B  30       5.690  89.686  56.502  1.00  0.00           H  
HETATM  725  H10 V00 B  30       5.088  91.040  55.524  1.00  0.00           H  
HETATM  726  C1  V00 B  31      91.319  59.871  47.114  1.00  0.00           C  
HETATM  727  C2  V00 B  31      92.031  58.885  46.198  1.00  0.00           C  
HETATM  728  O1  V00 B  31      93.253  58.531  46.819  1.00  0.00           O  
HETATM  729  C3  V00 B  31      94.049  57.612  46.093  1.00  0.00           C  
HETATM  730  C4  V00 B  31      95.311  57.355  46.906  1.00  0.00           C  
HETATM  731  H1  V00 B  31      90.370  60.174  46.672  1.00  0.00           H  
HETATM  732  H2  V00 B  31      91.942  60.753  47.264  1.00  0.00           H  
HETATM  733  H3  V00 B  31      91.133  59.409  48.083  1.00  0.00           H  
HETATM  734  H4  V00 B  31      92.220  59.345  45.213  1.00  0.00           H  
HETATM  735  H5  V00 B  31      91.407  57.988  46.042  1.00  0.00           H  
HETATM  736  H6  V00 B  31      94.309  58.026  45.104  1.00  0.00           H  
HETATM  737  H7  V00 B  31      93.498  56.669  45.934  1.00  0.00           H  
HETATM  738  H8  V00 B  31      95.047  56.942  47.879  1.00  0.00           H  
HETATM  739  H9  V00 B  31      95.849  58.289  47.058  1.00  0.00           H  
HETATM  740  H10 V00 B  31      95.956  56.651  46.381  1.00  0.00           H  
HETATM  741  C1  V00 B  32      66.303  78.368   4.981  1.00  0.00           C  
HETATM  742  C2  V00 B  32      65.640  78.785   6.287  1.00  0.00           C  
HETATM  743  O1  V00 B  32      64.735  77.758   6.653  1.00  0.00           O  
HETATM  744  C3  V00 B  32      64.025  77.988   7.856  1.00  0.00           C  
HETATM  745  C4  V00 B  32      63.109  76.793   8.084  1.00  0.00           C  
HETATM  746  H1  V00 B  32      67.009  79.134   4.660  1.00  0.00           H  
HETATM  747  H2  V00 B  32      65.546  78.231   4.209  1.00  0.00           H  
HETATM  748  H3  V00 B  32      66.833  77.426   5.119  1.00  0.00           H  
HETATM  749  H4  V00 B  32      65.104  79.740   6.157  1.00  0.00           H  
HETATM  750  H5  V00 B  32      66.400  78.924   7.075  1.00  0.00           H  
HETATM  751  H6  V00 B  32      63.433  78.915   7.782  1.00  0.00           H  
HETATM  752  H7  V00 B  32      64.727  78.098   8.701  1.00  0.00           H  
HETATM  753  H8  V00 B  32      63.701  75.882   8.160  1.00  0.00           H  
HETATM  754  H9  V00 B  32      62.420  76.691   7.247  1.00  0.00           H  
HETATM  755  H10 V00 B  32      62.540  76.928   9.003  1.00  0.00           H  
HETATM  756  C1  V00 B  33      61.000  76.085  78.739  1.00  0.00           C  
HETATM  757  C2  V00 B  33      61.832  77.328  78.460  1.00  0.00           C  
HETATM  758  O1  V00 B  33      60.936  78.386  78.170  1.00  0.00           O  
HETATM  759  C3  V00 B  33      61.550  79.629  77.882  1.00  0.00           C  
HETATM  760  C4  V00 B  33      60.442  80.633  77.596  1.00  0.00           C  
HETATM  761  H1  V00 B  33      61.652  75.241  78.966  1.00  0.00           H  
HETATM  762  H2  V00 B  33      60.391  75.843  77.868  1.00  0.00           H  
HETATM  763  H3  V00 B  33      60.338  76.264  79.586  1.00  0.00           H  
HETATM  764  H4  V00 B  33      62.508  77.153  77.606  1.00  0.00           H  
HETATM  765  H5  V00 B  33      62.450  77.581  79.339  1.00  0.00           H  
HETATM  766  H6  V00 B  33      62.216  79.535  77.008  1.00  0.00           H  
HETATM  767  H7  V00 B  33      62.157  79.964  78.741  1.00  0.00           H  
HETATM  768  H8  V00 B  33      59.790  80.724  78.464  1.00  0.00           H  
HETATM  769  H9  V00 B  33      59.847  80.296  76.748  1.00  0.00           H  
HETATM  770  H10 V00 B  33      60.871  81.608  77.367  1.00  0.00           H  
HETATM  771  C1  V00 B  34       5.840  42.848  43.599  1.00  0.00           C  
HETATM  772  C2  V00 B  34       6.396  43.749  44.692  1.00  0.00           C  
HETATM  773  O1  V00 B  34       7.405  43.024  45.372  1.00  0.00           O  
HETATM  774  C3  V00 B  34       8.032  43.723  46.432  1.00  0.00           C  
HETATM  775  C4  V00 B  34       9.075  42.794  47.040  1.00  0.00           C  
HETATM  776  H1  V00 B  34       5.055  43.367  43.048  1.00  0.00           H  
HETATM  777  H2  V00 B  34       5.427  41.941  44.041  1.00  0.00           H  
HETATM  778  H3  V00 B  34       6.636  42.567  42.909  1.00  0.00           H  
HETATM  779  H4  V00 B  34       5.595  44.041  45.392  1.00  0.00           H  
HETATM  780  H5  V00 B  34       6.817  44.670  44.252  1.00  0.00           H  
HETATM  781  H6  V00 B  34       7.289  44.014  47.193  1.00  0.00           H  
HETATM  782  H7  V00 B  34       8.513  44.641  46.054  1.00  0.00           H  
HETATM  783  H8  V00 B  34       9.807  42.514  46.284  1.00  0.00           H  
HETATM  784  H9  V00 B  34       8.593  41.890  47.410  1.00  0.00           H  
HETATM  785  H10 V00 B  34       9.583  43.292  47.864  1.00  0.00           H  
HETATM  786  C1  V00 B  35      73.560  46.432  63.737  1.00  0.00           C  
HETATM  787  C2  V00 B  35      74.434  45.506  62.904  1.00  0.00           C  
HETATM  788  O1  V00 B  35      74.362  45.944  61.560  1.00  0.00           O  
HETATM  789  C3  V00 B  35      75.124  45.183  60.640  1.00  0.00           C  
HETATM  790  C4  V00 B  35      74.922  45.794  59.260  1.00  0.00           C  
HETATM  791  H1  V00 B  35      73.585  46.129  64.784  1.00  0.00           H  
HETATM  792  H2  V00 B  35      72.532  46.395  63.377  1.00  0.00           H  
HETATM  793  H3  V00 B  35      73.921  47.458  63.652  1.00  0.00           H  
HETATM  794  H4  V00 B  35      74.079  44.465  62.989  1.00  0.00           H  
HETATM  795  H5  V00 B  35      75.478  45.540  63.262  1.00  0.00           H  
HETATM  796  H6  V00 B  35      74.793  44.131  60.645  1.00  0.00           H  
HETATM  797  H7  V00 B  35      76.192  45.206  60.916  1.00  0.00           H  
HETATM  798  H8  V00 B  35      75.255  46.831  59.262  1.00  0.00           H  
HETATM  799  H9  V00 B  35      73.867  45.768  58.995  1.00  0.00           H  
HETATM  800  H10 V00 B  35      75.493  45.236  58.518  1.00  0.00           H  
HETATM  801  C1  V00 B  36      37.688  80.561  59.061  1.00  0.00           C  
HETATM  802  C2  V00 B  36      36.481  80.515  58.134  1.00  0.00           C  
HETATM  803  O1  V00 B  36      35.626  81.586  58.493  1.00  0.00           O  
HETATM  804  C3  V00 B  36      34.442  81.690  57.723  1.00  0.00           C  
HETATM  805  C4  V00 B  36      33.656  82.884  58.249  1.00  0.00           C  
HETATM  806  H1  V00 B  36      38.374  79.749  58.821  1.00  0.00           H  
HETATM  807  H2  V00 B  36      37.363  80.461  60.097  1.00  0.00           H  
HETATM  808  H3  V00 B  36      38.205  81.513  58.949  1.00  0.00           H  
HETATM  809  H4  V00 B  36      35.954  79.552  58.238  1.00  0.00           H  
HETATM  810  H5  V00 B  36      36.801  80.617  57.083  1.00  0.00           H  
HETATM  811  H6  V00 B  36      33.843  80.768  57.812  1.00  0.00           H  
HETATM  812  H7  V00 B  36      34.690  81.835  56.657  1.00  0.00           H  
HETATM  813  H8  V00 B  36      34.252  83.790  58.154  1.00  0.00           H  
HETATM  814  H9  V00 B  36      33.416  82.733  59.300  1.00  0.00           H  
HETATM  815  H10 V00 B  36      32.733  83.001  57.683  1.00  0.00           H  
HETATM  816  C1  V00 B  37      78.339  46.727  38.456  1.00  0.00           C  
HETATM  817  C2  V00 B  37      77.631  45.391  38.278  1.00  0.00           C  
HETATM  818  O1  V00 B  37      76.238  45.643  38.269  1.00  0.00           O  
HETATM  819  C3  V00 B  37      75.424  44.495  38.112  1.00  0.00           C  
HETATM  820  C4  V00 B  37      73.972  44.956  38.129  1.00  0.00           C  
HETATM  821  H1  V00 B  37      79.419  46.580  38.471  1.00  0.00           H  
HETATM  822  H2  V00 B  37      78.027  47.189  39.393  1.00  0.00           H  
HETATM  823  H3  V00 B  37      78.079  47.396  37.636  1.00  0.00           H  
HETATM  824  H4  V00 B  37      77.893  44.706  39.103  1.00  0.00           H  
HETATM  825  H5  V00 B  37      77.941  44.917  37.330  1.00  0.00           H  
HETATM  826  H6  V00 B  37      75.607  43.779  38.930  1.00  0.00           H  
HETATM  827  H7  V00 B  37      75.653  43.990  37.158  1.00  0.00           H  
HETATM  828  H8  V00 B  37      73.798  45.659  37.316  1.00  0.00           H  
HETATM  829  H9  V00 B  37      73.754  45.453  39.073  1.00  0.00           H  
HETATM  830  H10 V00 B  37      73.308  44.101  38.011  1.00  0.00           H  
HETATM  831  C1  V00 B  38      68.472  73.806  79.070  1.00  0.00           C  
HETATM  832  C2  V00 B  38      69.222  74.300  80.298  1.00  0.00           C  
HETATM  833  O1  V00 B  38      70.537  73.778  80.235  1.00  0.00           O  
HETATM  834  C3  V00 B  38      71.378  74.143  81.314  1.00  0.00           C  
HETATM  835  C4  V00 B  38      72.735  73.494  81.078  1.00  0.00           C  
HETATM  836  H1  V00 B  38      67.449  74.184  79.078  1.00  0.00           H  
HETATM  837  H2  V00 B  38      68.451  72.716  79.062  1.00  0.00           H  
HETATM  838  H3  V00 B  38      68.974  74.150  78.165  1.00  0.00           H  
HETATM  839  H4  V00 B  38      68.717  73.960  81.218  1.00  0.00           H  
HETATM  840  H5  V00 B  38      69.249  75.403  80.312  1.00  0.00           H  
HETATM  841  H6  V00 B  38      70.949  73.797  82.270  1.00  0.00           H  
HETATM  842  H7  V00 B  38      71.483  75.241  81.364  1.00  0.00           H  
HETATM  843  H8  V00 B  38      73.154  73.842  80.136  1.00  0.00           H  
HETATM  844  H9  V00 B  38      72.623  72.411  81.030  1.00  0.00           H  
HETATM  845  H10 V00 B  38      73.416  73.748  81.889  1.00  0.00           H  
HETATM  846  C1  V00 B  39      73.978   8.609  13.730  1.00  0.00           C  
HETATM  847  C2  V00 B  39      72.856   8.547  14.757  1.00  0.00           C  
HETATM  848  O1  V00 B  39      71.632   8.476  14.048  1.00  0.00           O  
HETATM  849  C3  V00 B  39      70.473   8.413  14.860  1.00  0.00           C  
HETATM  850  C4  V00 B  39      69.267   8.347  13.933  1.00  0.00           C  
HETATM  851  H1  V00 B  39      74.943   8.666  14.234  1.00  0.00           H  
HETATM  852  H2  V00 B  39      73.852   9.486  13.096  1.00  0.00           H  
HETATM  853  H3  V00 B  39      73.955   7.719  13.101  1.00  0.00           H  
HETATM  854  H4  V00 B  39      72.876   9.442  15.401  1.00  0.00           H  
HETATM  855  H5  V00 B  39      72.976   7.660  15.402  1.00  0.00           H  
HETATM  856  H6  V00 B  39      70.410   9.304  15.507  1.00  0.00           H  
HETATM  857  H7  V00 B  39      70.508   7.521  15.508  1.00  0.00           H  
HETATM  858  H8  V00 B  39      69.335   7.463  13.300  1.00  0.00           H  
HETATM  859  H9  V00 B  39      69.240   9.230  13.297  1.00  0.00           H  
HETATM  860  H10 V00 B  39      68.349   8.298  14.518  1.00  0.00           H  
HETATM  861  C1  V00 B  40      89.612   8.605  54.220  1.00  0.00           C  
HETATM  862  C2  V00 B  40      89.017   9.037  55.552  1.00  0.00           C  
HETATM  863  O1  V00 B  40      90.089   9.224  56.459  1.00  0.00           O  
HETATM  864  C3  V00 B  40      89.708   9.630  57.761  1.00  0.00           C  
HETATM  865  C4  V00 B  40      90.980   9.775  58.586  1.00  0.00           C  
HETATM  866  H1  V00 B  40      88.818   8.447  53.489  1.00  0.00           H  
HETATM  867  H2  V00 B  40      90.171   7.678  54.347  1.00  0.00           H  
HETATM  868  H3  V00 B  40      90.291   9.373  53.850  1.00  0.00           H  
HETATM  869  H4  V00 B  40      88.324   8.266  55.931  1.00  0.00           H  
HETATM  870  H5  V00 B  40      88.450   9.976  55.432  1.00  0.00           H  
HETATM  871  H6  V00 B  40      89.040   8.880  58.217  1.00  0.00           H  
HETATM  872  H7  V00 B  40      89.167  10.590  57.719  1.00  0.00           H  
HETATM  873  H8  V00 B  40      91.633  10.519  58.132  1.00  0.00           H  
HETATM  874  H9  V00 B  40      91.508   8.823  58.622  1.00  0.00           H  
HETATM  875  H10 V00 B  40      90.732  10.086  59.600  1.00  0.00           H  
HETATM  876  C1  V00 B  41      98.126  82.752  10.206  1.00  0.00           C  
HETATM  877  C2  V00 B  41      97.100  82.090  11.114  1.00  0.00           C  
HETATM  878  O1  V00 B  41      95.817  82.368  10.583  1.00  0.00           O  
HETATM  879  C3  V00 B  41      94.735  81.822  11.315  1.00  0.00           C  
HETATM  880  C4  V00 B  41      93.450  82.224  10.603  1.00  0.00           C  
HETATM  881  H1  V00 B  41      99.133  82.565  10.580  1.00  0.00           H  
HETATM  882  H2  V00 B  41      97.951  83.828  10.171  1.00  0.00           H  
HETATM  883  H3  V00 B  41      98.039  82.353   9.195  1.00  0.00           H  
HETATM  884  H4  V00 B  41      97.184  82.486  12.140  1.00  0.00           H  
HETATM  885  H5  V00 B  41      97.269  81.001  11.153  1.00  0.00           H  
HETATM  886  H6  V00 B  41      94.736  82.208  12.348  1.00  0.00           H  
HETATM  887  H7  V00 B  41      94.819  80.723  11.361  1.00  0.00           H  
HETATM  888  H8  V00 B  41      93.453  81.836   9.585  1.00  0.00           H  
HETATM  889  H9  V00 B  41      93.374  83.309  10.562  1.00  0.00           H  
HETATM  890  H10 V00 B  41      92.588  81.824  11.135  1.00  0.00           H  
HETATM  891  C1  V00 B  42      43.882  62.597  32.770  1.00  0.00           C  
HETATM  892  C2  V00 B  42      43.574  61.315  33.531  1.00  0.00           C  
HETATM  893  O1  V00 B  42      44.807  60.678  33.811  1.00  0.00           O  
HETATM  894  C3  V00 B  42      44.702  59.457  34.521  1.00  0.00           C  
HETATM  895  C4  V00 B  42      46.113  58.922  34.725  1.00  0.00           C  
HETATM  896  H1  V00 B  42      42.957  63.122  32.531  1.00  0.00           H  
HETATM  897  H2  V00 B  42      44.410  62.361  31.845  1.00  0.00           H  
HETATM  898  H3  V00 B  42      44.516  63.245  33.376  1.00  0.00           H  
HETATM  899  H4  V00 B  42      42.930  60.656  32.926  1.00  0.00           H  
HETATM  900  H5  V00 B  42      43.041  61.546  34.469  1.00  0.00           H  
HETATM  901  H6  V00 B  42      44.097  58.732  33.951  1.00  0.00           H  
HETATM  902  H7  V00 B  42      44.210  59.621  35.495  1.00  0.00           H  
HETATM  903  H8  V00 B  42      46.703  59.641  35.292  1.00  0.00           H  
HETATM  904  H9  V00 B  42      46.591  58.763  33.760  1.00  0.00           H  
HETATM  905  H10 V00 B  42      46.079  57.978  35.269  1.00  0.00           H  
HETATM  906  C1  V00 B  43      26.066  14.932   1.063  1.00  0.00           C  
HETATM  907  C2  V00 B  43      25.240  13.886   1.798  1.00  0.00           C  
HETATM  908  O1  V00 B  43      23.874  14.201   1.597  1.00  0.00           O  
HETATM  909  C3  V00 B  43      22.959  13.319   2.221  1.00  0.00           C  
HETATM  910  C4  V00 B  43      21.554  13.813   1.900  1.00  0.00           C  
HETATM  911  H1  V00 B  43      27.129  14.729   1.193  1.00  0.00           H  
HETATM  912  H2  V00 B  43      25.840  15.924   1.454  1.00  0.00           H  
HETATM  913  H3  V00 B  43      25.825  14.915  -0.000  1.00  0.00           H  
HETATM  914  H4  V00 B  43      25.482  13.895   2.875  1.00  0.00           H  
HETATM  915  H5  V00 B  43      25.462  12.878   1.407  1.00  0.00           H  
HETATM  916  H6  V00 B  43      23.120  13.308   3.313  1.00  0.00           H  
HETATM  917  H7  V00 B  43      23.099  12.292   1.844  1.00  0.00           H  
HETATM  918  H8  V00 B  43      21.401  13.818   0.822  1.00  0.00           H  
HETATM  919  H9  V00 B  43      21.425  14.827   2.275  1.00  0.00           H  
HETATM  920  H10 V00 B  43      20.815  13.162   2.364  1.00  0.00           H  
HETATM  921  C1  V00 B  44      26.005   7.233  91.847  1.00  0.00           C  
HETATM  922  C2  V00 B  44      25.874   5.729  91.654  1.00  0.00           C  
HETATM  923  O1  V00 B  44      25.360   5.186  92.856  1.00  0.00           O  
HETATM  924  C3  V00 B  44      25.176   3.782  92.849  1.00  0.00           C  
HETATM  925  C4  V00 B  44      24.626   3.383  94.212  1.00  0.00           C  
HETATM  926  H1  V00 B  44      26.400   7.694  90.943  1.00  0.00           H  
HETATM  927  H2  V00 B  44      26.677   7.442  92.680  1.00  0.00           H  
HETATM  928  H3  V00 B  44      25.029   7.664  92.072  1.00  0.00           H  
HETATM  929  H4  V00 B  44      26.857   5.285  91.422  1.00  0.00           H  
HETATM  930  H5  V00 B  44      25.193   5.509  90.813  1.00  0.00           H  
HETATM  931  H6  V00 B  44      26.135   3.270  92.658  1.00  0.00           H  
HETATM  932  H7  V00 B  44      24.470   3.492  92.052  1.00  0.00           H  
HETATM  933  H8  V00 B  44      23.679   3.889  94.391  1.00  0.00           H  
HETATM  934  H9  V00 B  44      25.328   3.672  94.992  1.00  0.00           H  
HETATM  935  H10 V00 B  44      24.470   2.306  94.250  1.00  0.00           H  
HETATM  936  C1  V00 B  45      90.188  50.104  83.873  1.00  0.00           C  
HETATM  937  C2  V00 B  45      91.661  49.830  84.140  1.00  0.00           C  
HETATM  938  O1  V00 B  45      92.212  49.267  82.963  1.00  0.00           O  
HETATM  939  C3  V00 B  45      93.589  48.947  83.041  1.00  0.00           C  
HETATM  940  C4  V00 B  45      94.000  48.357  81.698  1.00  0.00           C  
HETATM  941  H1  V00 B  45      89.722  50.538  84.757  1.00  0.00           H  
HETATM  942  H2  V00 B  45      89.679  49.175  83.618  1.00  0.00           H  
HETATM  943  H3  V00 B  45      90.086  50.797  83.037  1.00  0.00           H  
HETATM  944  H4  V00 B  45      91.774  49.132  84.988  1.00  0.00           H  
HETATM  945  H5  V00 B  45      92.185  50.766  84.398  1.00  0.00           H  
HETATM  946  H6  V00 B  45      93.769  48.219  83.850  1.00  0.00           H  
HETATM  947  H7  V00 B  45      94.182  49.852  83.258  1.00  0.00           H  
HETATM  948  H8  V00 B  45      93.823  49.083  80.905  1.00  0.00           H  
HETATM  949  H9  V00 B  45      93.411  47.465  81.491  1.00  0.00           H  
HETATM  950  H10 V00 B  45      95.057  48.094  81.714  1.00  0.00           H  
HETATM  951  C1  V00 B  46      49.363  82.306  28.431  1.00  0.00           C  
HETATM  952  C2  V00 B  46      50.608  83.175  28.323  1.00  0.00           C  
HETATM  953  O1  V00 B  46      51.515  82.749  29.324  1.00  0.00           O  
HETATM  954  C3  V00 B  46      52.738  83.461  29.365  1.00  0.00           C  
HETATM  955  C4  V00 B  46      53.574  82.872  30.494  1.00  0.00           C  
HETATM  956  H1  V00 B  46      48.634  82.601  27.676  1.00  0.00           H  
HETATM  957  H2  V00 B  46      48.919  82.416  29.420  1.00  0.00           H  
HETATM  958  H3  V00 B  46      49.628  81.259  28.284  1.00  0.00           H  
HETATM  959  H4  V00 B  46      50.348  84.237  28.467  1.00  0.00           H  
HETATM  960  H5  V00 B  46      51.064  83.067  27.323  1.00  0.00           H  
HETATM  961  H6  V00 B  46      52.553  84.534  29.546  1.00  0.00           H  
HETATM  962  H7  V00 B  46      53.271  83.363  28.404  1.00  0.00           H  
HETATM  963  H8  V00 B  46      53.756  81.815  30.308  1.00  0.00           H  
HETATM  964  H9  V00 B  46      53.041  82.973  31.439  1.00  0.00           H  
HETATM  965  H10 V00 B  46      54.528  83.394  30.563  1.00  0.00           H  
HETATM  966  C1  V00 B  47       5.666  31.617  71.639  1.00  0.00           C  
HETATM  967  C2  V00 B  47       5.337  32.879  70.854  1.00  0.00           C  
HETATM  968  O1  V00 B  47       4.216  33.486  71.471  1.00  0.00           O  
HETATM  969  C3  V00 B  47       3.772  34.684  70.859  1.00  0.00           C  
HETATM  970  C4  V00 B  47       2.570  35.185  71.649  1.00  0.00           C  
HETATM  971  H1  V00 B  47       6.525  31.114  71.197  1.00  0.00           H  
HETATM  972  H2  V00 B  47       4.810  30.941  71.629  1.00  0.00           H  
HETATM  973  H3  V00 B  47       5.894  31.873  72.674  1.00  0.00           H  
HETATM  974  H4  V00 B  47       5.109  32.629  69.804  1.00  0.00           H  
HETATM  975  H5  V00 B  47       6.198  33.569  70.861  1.00  0.00           H  
HETATM  976  H6  V00 B  47       3.490  34.497  69.809  1.00  0.00           H  
HETATM  977  H7  V00 B  47       4.577  35.439  70.867  1.00  0.00           H  
HETATM  978  H8  V00 B  47       2.858  35.370  72.682  1.00  0.00           H  
HETATM  979  H9  V00 B  47       1.781  34.434  71.636  1.00  0.00           H  
HETATM  980  H10 V00 B  47       2.194  36.108  71.210  1.00  0.00           H  
HETATM  981  C1  V00 B  48       8.968  31.106  94.158  1.00  0.00           C  
HETATM  982  C2  V00 B  48       9.802  31.411  92.922  1.00  0.00           C  
HETATM  983  O1  V00 B  48       9.144  30.833  91.809  1.00  0.00           O  
HETATM  984  C3  V00 B  48       9.793  31.023  90.565  1.00  0.00           C  
HETATM  985  C4  V00 B  48       8.951  30.338  89.498  1.00  0.00           C  
HETATM  986  H1  V00 B  48       9.440  31.532  95.043  1.00  0.00           H  
HETATM  987  H2  V00 B  48       8.875  30.027  94.285  1.00  0.00           H  
HETATM  988  H3  V00 B  48       7.970  31.529  94.045  1.00  0.00           H  
HETATM  989  H4  V00 B  48      10.816  30.989  93.030  1.00  0.00           H  
HETATM  990  H5  V00 B  48       9.899  32.502  92.785  1.00  0.00           H  
HETATM  991  H6  V00 B  48      10.807  30.588  90.590  1.00  0.00           H  
HETATM  992  H7  V00 B  48       9.889  32.100  90.343  1.00  0.00           H  
HETATM  993  H8  V00 B  48       7.954  30.775  89.476  1.00  0.00           H  
HETATM  994  H9  V00 B  48       8.861  29.276  89.723  1.00  0.00           H  
HETATM  995  H10 V00 B  48       9.416  30.459  88.520  1.00  0.00           H  
HETATM  996  C1  V00 B  49      75.580  45.006  11.045  1.00  0.00           C  
HETATM  997  C2  V00 B  49      74.546  43.913  11.275  1.00  0.00           C  
HETATM  998  O1  V00 B  49      73.417  44.217  10.477  1.00  0.00           O  
HETATM  999  C3  V00 B  49      72.349  43.292  10.574  1.00  0.00           C  
HETATM 1000  C4  V00 B  49      71.234  43.780   9.659  1.00  0.00           C  
HETATM 1001  H1  V00 B  49      76.470  44.813  11.644  1.00  0.00           H  
HETATM 1002  H2  V00 B  49      75.163  45.974  11.324  1.00  0.00           H  
HETATM 1003  H3  V00 B  49      75.857  45.039   9.991  1.00  0.00           H  
HETATM 1004  H4  V00 B  49      74.264  43.871  12.341  1.00  0.00           H  
HETATM 1005  H5  V00 B  49      74.960  42.929  10.993  1.00  0.00           H  
HETATM 1006  H6  V00 B  49      71.989  43.228  11.615  1.00  0.00           H  
HETATM 1007  H7  V00 B  49      72.684  42.286  10.266  1.00  0.00           H  
HETATM 1008  H8  V00 B  49      71.595  43.837   8.633  1.00  0.00           H  
HETATM 1009  H9  V00 B  49      70.909  44.772   9.969  1.00  0.00           H  
HETATM 1010  H10 V00 B  49      70.388  43.095   9.704  1.00  0.00           H  
HETATM 1011  C1  V00 B  50      97.363  43.493  72.266  1.00  0.00           C  
HETATM 1012  C2  V00 B  50      95.857  43.651  72.112  1.00  0.00           C  
HETATM 1013  O1  V00 B  50      95.339  44.051  73.367  1.00  0.00           O  
HETATM 1014  C3  V00 B  50      93.936  44.244  73.401  1.00  0.00           C  
HETATM 1015  C4  V00 B  50      93.565  44.664  74.817  1.00  0.00           C  
HETATM 1016  H1  V00 B  50      97.806  43.182  71.320  1.00  0.00           H  
HETATM 1017  H2  V00 B  50      97.581  42.742  73.027  1.00  0.00           H  
HETATM 1018  H3  V00 B  50      97.806  44.439  72.576  1.00  0.00           H  
HETATM 1019  H4  V00 B  50      95.402  42.698  71.794  1.00  0.00           H  
HETATM 1020  H5  V00 B  50      95.629  44.411  71.344  1.00  0.00           H  
HETATM 1021  H6  V00 B  50      93.413  43.312  73.128  1.00  0.00           H  
HETATM 1022  H7  V00 B  50      93.640  45.026  72.681  1.00  0.00           H  
HETATM 1023  H8  V00 B  50      94.081  45.586  75.078  1.00  0.00           H  
HETATM 1024  H9  V00 B  50      93.861  43.888  75.522  1.00  0.00           H  
HETATM 1025  H10 V00 B  50      92.490  44.822  74.889  1.00  0.00           H  
HETATM 1026  C1  V00 B  51      15.505  23.654  16.718  1.00  0.00           C  
HETATM 1027  C2  V00 B  51      14.521  24.122  15.656  1.00  0.00           C  
HETATM 1028  O1  V00 B  51      13.478  23.167  15.587  1.00  0.00           O  
HETATM 1029  C3  V00 B  51      12.468  23.451  14.637  1.00  0.00           C  
HETATM 1030  C4  V00 B  51      11.445  22.324  14.704  1.00  0.00           C  
HETATM 1031  H1  V00 B  51      16.329  24.362  16.804  1.00  0.00           H  
HETATM 1032  H2  V00 B  51      15.901  22.674  16.450  1.00  0.00           H  
HETATM 1033  H3  V00 B  51      15.000  23.573  17.681  1.00  0.00           H  
HETATM 1034  H4  V00 B  51      15.026  24.211  14.679  1.00  0.00           H  
HETATM 1035  H5  V00 B  51      14.115  25.114  15.921  1.00  0.00           H  
HETATM 1036  H6  V00 B  51      12.900  23.516  13.624  1.00  0.00           H  
HETATM 1037  H7  V00 B  51      11.987  24.418  14.866  1.00  0.00           H  
HETATM 1038  H8  V00 B  51      11.020  22.269  15.705  1.00  0.00           H  
HETATM 1039  H9  V00 B  51      11.927  21.374  14.477  1.00  0.00           H  
HETATM 1040  H10 V00 B  51      10.647  22.502  13.985  1.00  0.00           H  
HETATM 1041  C1  V00 B  52      55.732  92.856  18.779  1.00  0.00           C  
HETATM 1042  C2  V00 B  52      55.949  94.337  18.503  1.00  0.00           C  
HETATM 1043  O1  V00 B  52      55.869  95.019  19.742  1.00  0.00           O  
HETATM 1044  C3  V00 B  52      56.048  96.421  19.666  1.00  0.00           C  
HETATM 1045  C4  V00 B  52      55.927  96.976  21.079  1.00  0.00           C  
HETATM 1046  H1  V00 B  52      55.783  92.291  17.848  1.00  0.00           H  
HETATM 1047  H2  V00 B  52      54.754  92.704  19.237  1.00  0.00           H  
HETATM 1048  H3  V00 B  52      56.497  92.490  19.463  1.00  0.00           H  
HETATM 1049  H4  V00 B  52      55.180  94.714  17.808  1.00  0.00           H  
HETATM 1050  H5  V00 B  52      56.937  94.500  18.040  1.00  0.00           H  
HETATM 1051  H6  V00 B  52      55.283  96.871  19.011  1.00  0.00           H  
HETATM 1052  H7  V00 B  52      57.041  96.658  19.246  1.00  0.00           H  
HETATM 1053  H8  V00 B  52      56.687  96.530  21.719  1.00  0.00           H  
HETATM 1054  H9  V00 B  52      54.946  96.738  21.487  1.00  0.00           H  
HETATM 1055  H10 V00 B  52      56.058  98.058  21.067  1.00  0.00           H  
HETATM 1056  C1  V00 B  53      70.009  55.964  59.126  1.00  0.00           C  
HETATM 1057  C2  V00 B  53      69.924  55.054  60.343  1.00  0.00           C  
HETATM 1058  O1  V00 B  53      69.284  55.781  61.377  1.00  0.00           O  
HETATM 1059  C3  V00 B  53      69.124  55.075  62.594  1.00  0.00           C  
HETATM 1060  C4  V00 B  53      68.428  56.007  63.577  1.00  0.00           C  
HETATM 1061  H1  V00 B  53      70.498  55.444  58.303  1.00  0.00           H  
HETATM 1062  H2  V00 B  53      70.578  56.861  59.373  1.00  0.00           H  
HETATM 1063  H3  V00 B  53      69.007  56.263  58.816  1.00  0.00           H  
HETATM 1064  H4  V00 B  53      70.934  54.744  60.660  1.00  0.00           H  
HETATM 1065  H5  V00 B  53      69.347  54.145  60.102  1.00  0.00           H  
HETATM 1066  H6  V00 B  53      70.106  54.765  62.990  1.00  0.00           H  
HETATM 1067  H7  V00 B  53      68.518  54.167  62.433  1.00  0.00           H  
HETATM 1068  H8  V00 B  53      67.459  56.306  63.181  1.00  0.00           H  
HETATM 1069  H9  V00 B  53      69.032  56.900  63.730  1.00  0.00           H  
HETATM 1070  H10 V00 B  53      68.285  55.503  64.531  1.00  0.00           H  
HETATM 1071  C1  V00 B  54      10.112   9.445  51.154  1.00  0.00           C  
HETATM 1072  C2  V00 B  54       8.862   9.906  50.417  1.00  0.00           C  
HETATM 1073  O1  V00 B  54       9.134   9.838  49.029  1.00  0.00           O  
HETATM 1074  C3  V00 B  54       8.067  10.238  48.190  1.00  0.00           C  
HETATM 1075  C4  V00 B  54       8.541  10.103  46.749  1.00  0.00           C  
HETATM 1076  H1  V00 B  54       9.947   9.483  52.231  1.00  0.00           H  
HETATM 1077  H2  V00 B  54      10.952  10.089  50.897  1.00  0.00           H  
HETATM 1078  H3  V00 B  54      10.356   8.423  50.865  1.00  0.00           H  
HETATM 1079  H4  V00 B  54       8.605  10.939  50.708  1.00  0.00           H  
HETATM 1080  H5  V00 B  54       8.006   9.257  50.671  1.00  0.00           H  
HETATM 1081  H6  V00 B  54       7.782  11.283  48.402  1.00  0.00           H  
HETATM 1082  H7  V00 B  54       7.183   9.601  48.363  1.00  0.00           H  
HETATM 1083  H8  V00 B  54       8.816   9.069  46.545  1.00  0.00           H  
HETATM 1084  H9  V00 B  54       9.412  10.735  46.585  1.00  0.00           H  
HETATM 1085  H10 V00 B  54       7.747  10.403  46.065  1.00  0.00           H  
HETATM 1086  C1  V00 B  55      20.835  98.500  61.266  1.00  0.00           C  
HETATM 1087  C2  V00 B  55      19.989  97.431  61.942  1.00  0.00           C  
HETATM 1088  O1  V00 B  55      20.135  96.235  61.197  1.00  0.00           O  
HETATM 1089  C3  V00 B  55      19.405  95.128  61.693  1.00  0.00           C  
HETATM 1090  C4  V00 B  55      19.680  93.947  60.772  1.00  0.00           C  
HETATM 1091  H1  V00 B  55      20.751  99.442  61.808  1.00  0.00           H  
HETATM 1092  H2  V00 B  55      20.497  98.646  60.240  1.00  0.00           H  
HETATM 1093  H3  V00 B  55      21.880  98.190  61.247  1.00  0.00           H  
HETATM 1094  H4  V00 B  55      18.931  97.740  61.970  1.00  0.00           H  
HETATM 1095  H5  V00 B  55      20.327  97.277  62.982  1.00  0.00           H  
HETATM 1096  H6  V00 B  55      18.326  95.356  61.712  1.00  0.00           H  
HETATM 1097  H7  V00 B  55      19.723  94.891  62.723  1.00  0.00           H  
HETATM 1098  H8  V00 B  55      20.746  93.726  60.761  1.00  0.00           H  
HETATM 1099  H9  V00 B  55      19.365  94.189  59.758  1.00  0.00           H  
HETATM 1100  H10 V00 B  55      19.135  93.070  61.117  1.00  0.00           H  
HETATM 1101  C1  V00 B  56      56.219  68.685   0.841  1.00  0.00           C  
HETATM 1102  C2  V00 B  56      57.735  68.564   0.916  1.00  0.00           C  
HETATM 1103  O1  V00 B  56      58.261  69.868   1.079  1.00  0.00           O  
HETATM 1104  C3  V00 B  56      59.672  69.938   1.166  1.00  0.00           C  
HETATM 1105  C4  V00 B  56      60.050  71.404   1.333  1.00  0.00           C  
HETATM 1106  H1  V00 B  56      55.771  67.700   0.713  1.00  0.00           H  
HETATM 1107  H2  V00 B  56      55.940  69.318  -0.001  1.00  0.00           H  
HETATM 1108  H3  V00 B  56      55.838  69.137   1.757  1.00  0.00           H  
HETATM 1109  H4  V00 B  56      58.128  68.103  -0.006  1.00  0.00           H  
HETATM 1110  H5  V00 B  56      58.026  67.925   1.768  1.00  0.00           H  
HETATM 1111  H6  V00 B  56      60.134  69.526   0.253  1.00  0.00           H  
HETATM 1112  H7  V00 B  56      60.033  69.349   2.027  1.00  0.00           H  
HETATM 1113  H8  V00 B  56      59.594  71.803   2.238  1.00  0.00           H  
HETATM 1114  H9  V00 B  56      59.691  71.978   0.481  1.00  0.00           H  
HETATM 1115  H10 V00 B  56      61.132  71.504   1.403  1.00  0.00           H  
HETATM 1116  C1  V00 B  57      23.899  85.985  81.052  1.00  0.00           C  
HETATM 1117  C2  V00 B  57      24.359  84.774  81.852  1.00  0.00           C  
HETATM 1118  O1  V00 B  57      25.484  84.226  81.189  1.00  0.00           O  
HETATM 1119  C3  V00 B  57      26.042  83.081  81.806  1.00  0.00           C  
HETATM 1120  C4  V00 B  57      27.227  82.635  80.960  1.00  0.00           C  
HETATM 1121  H1  V00 B  57      23.029  86.439  81.527  1.00  0.00           H  
HETATM 1122  H2  V00 B  57      23.635  85.681  80.039  1.00  0.00           H  
HETATM 1123  H3  V00 B  57      24.702  86.720  80.996  1.00  0.00           H  
HETATM 1124  H4  V00 B  57      23.550  84.027  81.917  1.00  0.00           H  
HETATM 1125  H5  V00 B  57      24.629  85.075  82.879  1.00  0.00           H  
HETATM 1126  H6  V00 B  57      25.292  82.274  81.869  1.00  0.00           H  
HETATM 1127  H7  V00 B  57      26.374  83.320  82.831  1.00  0.00           H  
HETATM 1128  H8  V00 B  57      27.965  83.434  80.905  1.00  0.00           H  
HETATM 1129  H9  V00 B  57      26.893  82.401  79.950  1.00  0.00           H  
HETATM 1130  H10 V00 B  57      27.688  81.752  81.399  1.00  0.00           H  
HETATM 1131  C1  V00 B  58      20.615  61.977  50.115  1.00  0.00           C  
HETATM 1132  C2  V00 B  58      20.552  60.868  49.074  1.00  0.00           C  
HETATM 1133  O1  V00 B  58      21.308  59.776  49.566  1.00  0.00           O  
HETATM 1134  C3  V00 B  58      21.356  58.648  48.712  1.00  0.00           C  
HETATM 1135  C4  V00 B  58      22.207  57.588  49.399  1.00  0.00           C  
HETATM 1136  H1  V00 B  58      20.045  62.842  49.775  1.00  0.00           H  
HETATM 1137  H2  V00 B  58      21.651  62.272  50.280  1.00  0.00           H  
HETATM 1138  H3  V00 B  58      20.200  61.623  51.059  1.00  0.00           H  
HETATM 1139  H4  V00 B  58      20.966  61.220  48.114  1.00  0.00           H  
HETATM 1140  H5  V00 B  58      19.506  60.562  48.903  1.00  0.00           H  
HETATM 1141  H6  V00 B  58      21.798  58.922  47.739  1.00  0.00           H  
HETATM 1142  H7  V00 B  58      20.339  58.262  48.528  1.00  0.00           H  
HETATM 1143  H8  V00 B  58      21.762  57.320  50.356  1.00  0.00           H  
HETATM 1144  H9  V00 B  58      23.209  57.976  49.577  1.00  0.00           H  
HETATM 1145  H10 V00 B  58      22.272  56.699  48.773  1.00  0.00           H  
HETATM 1146  C1  V00 B  59      48.882  33.964  12.431  1.00  0.00           C  
HETATM 1147  C2  V00 B  59      49.613  35.299  12.438  1.00  0.00           C  
HETATM 1148  O1  V00 B  59      49.052  36.101  11.415  1.00  0.00           O  
HETATM 1149  C3  V00 B  59      49.624  37.389  11.282  1.00  0.00           C  
HETATM 1150  C4  V00 B  59      48.902  38.096  10.143  1.00  0.00           C  
HETATM 1151  H1  V00 B  59      49.285  33.312  13.205  1.00  0.00           H  
HETATM 1152  H2  V00 B  59      48.999  33.483  11.460  1.00  0.00           H  
HETATM 1153  H3  V00 B  59      47.819  34.123  12.613  1.00  0.00           H  
HETATM 1154  H4  V00 B  59      50.691  35.146  12.258  1.00  0.00           H  
HETATM 1155  H5  V00 B  59      49.498  35.793  13.418  1.00  0.00           H  
HETATM 1156  H6  V00 B  59      50.702  37.310  11.062  1.00  0.00           H  
HETATM 1157  H7  V00 B  59      49.508  37.958  12.220  1.00  0.00           H  
HETATM 1158  H8  V00 B  59      47.840  38.174  10.369  1.00  0.00           H  
HETATM 1159  H9  V00 B  59      49.022  37.528   9.221  1.00  0.00           H  
HETATM 1160  H10 V00 B  59      49.314  39.095  10.004  1.00  0.00           H  
HETATM 1161  C1  V00 B  60      45.505  98.093  47.629  1.00  0.00           C  
HETATM 1162  C2  V00 B  60      44.504  97.001  47.983  1.00  0.00           C  
HETATM 1163  O1  V00 B  60      43.208  97.567  47.902  1.00  0.00           O  
HETATM 1164  C3  V00 B  60      42.148  96.678  48.206  1.00  0.00           C  
HETATM 1165  C4  V00 B  60      40.845  97.455  48.071  1.00  0.00           C  
HETATM 1166  H1  V00 B  60      46.520  97.701  47.681  1.00  0.00           H  
HETATM 1167  H2  V00 B  60      45.406  98.926  48.325  1.00  0.00           H  
HETATM 1168  H3  V00 B  60      45.312  98.459  46.620  1.00  0.00           H  
HETATM 1169  H4  V00 B  60      44.695  96.623  49.002  1.00  0.00           H  
HETATM 1170  H5  V00 B  60      44.597  96.155  47.281  1.00  0.00           H  
HETATM 1171  H6  V00 B  60      42.256  96.288  49.232  1.00  0.00           H  
HETATM 1172  H7  V00 B  60      42.156  95.821  47.512  1.00  0.00           H  
HETATM 1173  H8  V00 B  60      40.744  97.834  47.055  1.00  0.00           H  
HETATM 1174  H9  V00 B  60      40.846  98.300  48.759  1.00  0.00           H  
HETATM 1175  H10 V00 B  60      40.000  96.808  48.298  1.00  0.00           H  
HETATM 1176  C1  V00 B  61      36.468  12.033  15.093  1.00  0.00           C  
HETATM 1177  C2  V00 B  61      36.189  13.447  14.604  1.00  0.00           C  
HETATM 1178  O1  V00 B  61      35.569  14.152  15.664  1.00  0.00           O  
HETATM 1179  C3  V00 B  61      35.238  15.497  15.375  1.00  0.00           C  
HETATM 1180  C4  V00 B  61      34.584  16.086  16.619  1.00  0.00           C  
HETATM 1181  H1  V00 B  61      36.946  11.451  14.304  1.00  0.00           H  
HETATM 1182  H2  V00 B  61      35.534  11.549  15.379  1.00  0.00           H  
HETATM 1183  H3  V00 B  61      37.124  12.064  15.963  1.00  0.00           H  
HETATM 1184  H4  V00 B  61      35.529  13.424  13.720  1.00  0.00           H  
HETATM 1185  H5  V00 B  61      37.131  13.944  14.313  1.00  0.00           H  
HETATM 1186  H6  V00 B  61      34.544  15.547  14.519  1.00  0.00           H  
HETATM 1187  H7  V00 B  61      36.145  16.068  15.113  1.00  0.00           H  
HETATM 1188  H8  V00 B  61      35.276  16.038  17.458  1.00  0.00           H  
HETATM 1189  H9  V00 B  61      33.690  15.518  16.871  1.00  0.00           H  
HETATM 1190  H10 V00 B  61      34.310  17.125  16.440  1.00  0.00           H  
HETATM 1191  C1  V00 B  62      99.364  53.474  82.888  1.00  0.00           C  
HETATM 1192  C2  V00 B  62      98.763  53.607  81.496  1.00  0.00           C  
HETATM 1193  O1  V00 B  62      97.952  52.468  81.271  1.00  0.00           O  
HETATM 1194  C3  V00 B  62      97.311  52.430  80.009  1.00  0.00           C  
HETATM 1195  C4  V00 B  62      96.495  51.145  79.947  1.00  0.00           C  
HETATM 1196  H1  V00 B  62     100.000  54.333  83.104  1.00  0.00           H  
HETATM 1197  H2  V00 B  62      99.959  52.563  82.949  1.00  0.00           H  
HETATM 1198  H3  V00 B  62      98.570  53.421  83.632  1.00  0.00           H  
HETATM 1199  H4  V00 B  62      99.561  53.666  80.737  1.00  0.00           H  
HETATM 1200  H5  V00 B  62      98.157  54.527  81.427  1.00  0.00           H  
HETATM 1201  H6  V00 B  62      98.059  52.448  79.197  1.00  0.00           H  
HETATM 1202  H7  V00 B  62      96.653  53.307  79.886  1.00  0.00           H  
HETATM 1203  H8  V00 B  62      95.758  51.136  80.747  1.00  0.00           H  
HETATM 1204  H9  V00 B  62      97.151  50.285  80.068  1.00  0.00           H  
HETATM 1205  H10 V00 B  62      95.984  51.074  78.987  1.00  0.00           H  
HETATM 1206  C1  V00 B  63      36.303  32.732  74.242  1.00  0.00           C  
HETATM 1207  C2  V00 B  63      36.357  33.790  75.336  1.00  0.00           C  
HETATM 1208  O1  V00 B  63      36.070  33.149  76.565  1.00  0.00           O  
HETATM 1209  C3  V00 B  63      36.076  33.997  77.699  1.00  0.00           C  
HETATM 1210  C4  V00 B  63      35.747  33.142  78.915  1.00  0.00           C  
HETATM 1211  H1  V00 B  63      36.517  33.184  73.274  1.00  0.00           H  
HETATM 1212  H2  V00 B  63      35.313  32.277  74.215  1.00  0.00           H  
HETATM 1213  H3  V00 B  63      37.038  31.952  74.445  1.00  0.00           H  
HETATM 1214  H4  V00 B  63      35.619  34.585  75.136  1.00  0.00           H  
HETATM 1215  H5  V00 B  63      37.357  34.254  75.371  1.00  0.00           H  
HETATM 1216  H6  V00 B  63      35.329  34.800  77.582  1.00  0.00           H  
HETATM 1217  H7  V00 B  63      37.067  34.468  77.819  1.00  0.00           H  
HETATM 1218  H8  V00 B  63      36.491  32.354  79.026  1.00  0.00           H  
HETATM 1219  H9  V00 B  63      34.769  32.681  78.788  1.00  0.00           H  
HETATM 1220  H10 V00 B  63      35.740  33.758  79.813  1.00  0.00           H  
HETATM 1221  C1  V00 B  64      83.859  87.728  46.340  1.00  0.00           C  
HETATM 1222  C2  V00 B  64      84.268  87.511  47.790  1.00  0.00           C  
HETATM 1223  O1  V00 B  64      85.603  87.039  47.792  1.00  0.00           O  
HETATM 1224  C3  V00 B  64      86.145  86.781  49.074  1.00  0.00           C  
HETATM 1225  C4  V00 B  64      87.571  86.284  48.878  1.00  0.00           C  
HETATM 1226  H1  V00 B  64      82.832  88.091  46.291  1.00  0.00           H  
HETATM 1227  H2  V00 B  64      83.934  86.790  45.790  1.00  0.00           H  
HETATM 1228  H3  V00 B  64      84.520  88.458  45.874  1.00  0.00           H  
HETATM 1229  H4  V00 B  64      83.600  86.776  48.271  1.00  0.00           H  
HETATM 1230  H5  V00 B  64      84.196  88.457  48.354  1.00  0.00           H  
HETATM 1231  H6  V00 B  64      85.544  86.021  49.600  1.00  0.00           H  
HETATM 1232  H7  V00 B  64      86.142  87.701  49.684  1.00  0.00           H  
HETATM 1233  H8  V00 B  64      88.160  87.041  48.362  1.00  0.00           H  
HETATM 1234  H9  V00 B  64      87.567  85.376  48.276  1.00  0.00           H  
HETATM 1235  H10 V00 B  64      88.028  86.071  49.844  1.00  0.00           H  
HETATM 1236  C1  V00 B  65      71.663  25.945  16.348  1.00  0.00           C  
HETATM 1237  C2  V00 B  65      71.297  27.385  16.679  1.00  0.00           C  
HETATM 1238  O1  V00 B  65      72.022  28.224  15.797  1.00  0.00           O  
HETATM 1239  C3  V00 B  65      71.798  29.611  15.972  1.00  0.00           C  
HETATM 1240  C4  V00 B  65      72.655  30.346  14.950  1.00  0.00           C  
HETATM 1241  H1  V00 B  65      71.126  25.262  17.006  1.00  0.00           H  
HETATM 1242  H2  V00 B  65      72.735  25.797  16.474  1.00  0.00           H  
HETATM 1243  H3  V00 B  65      71.401  25.725  15.312  1.00  0.00           H  
HETATM 1244  H4  V00 B  65      71.555  27.615  17.726  1.00  0.00           H  
HETATM 1245  H5  V00 B  65      70.212  27.544  16.552  1.00  0.00           H  
HETATM 1246  H6  V00 B  65      72.074  29.919  16.995  1.00  0.00           H  
HETATM 1247  H7  V00 B  65      70.732  29.850  15.819  1.00  0.00           H  
HETATM 1248  H8  V00 B  65      72.375  30.041  13.943  1.00  0.00           H  
HETATM 1249  H9  V00 B  65      73.706  30.106  15.107  1.00  0.00           H  
HETATM 1250  H10 V00 B  65      72.515  31.422  15.050  1.00  0.00           H  
HETATM 1251  C1  V00 B  66      68.210  64.645  35.951  1.00  0.00           C  
HETATM 1252  C2  V00 B  66      69.161  65.615  35.263  1.00  0.00           C  
HETATM 1253  O1  V00 B  66      69.543  66.588  36.219  1.00  0.00           O  
HETATM 1254  C3  V00 B  66      70.435  67.578  35.740  1.00  0.00           C  
HETATM 1255  C4  V00 B  66      70.728  68.528  36.895  1.00  0.00           C  
HETATM 1256  H1  V00 B  66      67.887  63.876  35.248  1.00  0.00           H  
HETATM 1257  H2  V00 B  66      67.337  65.182  36.321  1.00  0.00           H  
HETATM 1258  H3  V00 B  66      68.711  64.171  36.795  1.00  0.00           H  
HETATM 1259  H4  V00 B  66      68.663  66.096  34.405  1.00  0.00           H  
HETATM 1260  H5  V00 B  66      70.049  65.079  34.886  1.00  0.00           H  
HETATM 1261  H6  V00 B  66      69.981  68.128  34.898  1.00  0.00           H  
HETATM 1262  H7  V00 B  66      71.369  67.113  35.382  1.00  0.00           H  
HETATM 1263  H8  V00 B  66      71.178  67.979  37.720  1.00  0.00           H  
HETATM 1264  H9  V00 B  66      69.802  68.983  37.243  1.00  0.00           H  
HETATM 1265  H10 V00 B  66      71.412  69.311  36.569  1.00  0.00           H  
HETATM 1266  C1  V00 B  67       3.442  50.805  71.863  1.00  0.00           C  
HETATM 1267  C2  V00 B  67       4.369  51.723  71.078  1.00  0.00           C  
HETATM 1268  O1  V00 B  67       3.885  51.783  69.748  1.00  0.00           O  
HETATM 1269  C3  V00 B  67       4.640  52.601  68.873  1.00  0.00           C  
HETATM 1270  C4  V00 B  67       3.978  52.541  67.503  1.00  0.00           C  
HETATM 1271  H1  V00 B  67       3.780  50.728  72.897  1.00  0.00           H  
HETATM 1272  H2  V00 B  67       3.436  49.813  71.413  1.00  0.00           H  
HETATM 1273  H3  V00 B  67       2.427  51.202  71.846  1.00  0.00           H  
HETATM 1274  H4  V00 B  67       5.400  51.331  71.094  1.00  0.00           H  
HETATM 1275  H5  V00 B  67       4.381  52.731  71.527  1.00  0.00           H  
HETATM 1276  H6  V00 B  67       5.680  52.241  68.812  1.00  0.00           H  
HETATM 1277  H7  V00 B  67       4.660  53.641  69.243  1.00  0.00           H  
HETATM 1278  H8  V00 B  67       2.953  52.902  67.571  1.00  0.00           H  
HETATM 1279  H9  V00 B  67       3.962  51.513  67.146  1.00  0.00           H  
HETATM 1280  H10 V00 B  67       4.529  53.158  66.795  1.00  0.00           H  
HETATM 1281  C1  V00 B  68      23.536  81.406  72.685  1.00  0.00           C  
HETATM 1282  C2  V00 B  68      22.197  82.129  72.751  1.00  0.00           C  
HETATM 1283  O1  V00 B  68      21.622  81.848  74.014  1.00  0.00           O  
HETATM 1284  C3  V00 B  68      20.360  82.447  74.243  1.00  0.00           C  
HETATM 1285  C4  V00 B  68      19.902  82.034  75.635  1.00  0.00           C  
HETATM 1286  H1  V00 B  68      24.015  81.594  71.724  1.00  0.00           H  
HETATM 1287  H2  V00 B  68      23.384  80.334  72.806  1.00  0.00           H  
HETATM 1288  H3  V00 B  68      24.187  81.758  73.485  1.00  0.00           H  
HETATM 1289  H4  V00 B  68      21.534  81.781  71.941  1.00  0.00           H  
HETATM 1290  H5  V00 B  68      22.343  83.216  72.630  1.00  0.00           H  
HETATM 1291  H6  V00 B  68      19.632  82.111  73.485  1.00  0.00           H  
HETATM 1292  H7  V00 B  68      20.440  83.546  74.177  1.00  0.00           H  
HETATM 1293  H8  V00 B  68      20.623  82.372  76.378  1.00  0.00           H  
HETATM 1294  H9  V00 B  68      19.825  80.950  75.693  1.00  0.00           H  
HETATM 1295  H10 V00 B  68      18.929  82.474  75.854  1.00  0.00           H  
HETATM 1296  C1  V00 B  69      27.010  92.883  52.744  1.00  0.00           C  
HETATM 1297  C2  V00 B  69      26.793  92.862  51.238  1.00  0.00           C  
HETATM 1298  O1  V00 B  69      26.848  91.512  50.816  1.00  0.00           O  
HETATM 1299  C3  V00 B  69      26.666  91.311  49.426  1.00  0.00           C  
HETATM 1300  C4  V00 B  69      26.760  89.814  49.163  1.00  0.00           C  
HETATM 1301  H1  V00 B  69      26.977  93.908  53.113  1.00  0.00           H  
HETATM 1302  H2  V00 B  69      27.979  92.447  52.984  1.00  0.00           H  
HETATM 1303  H3  V00 B  69      26.234  92.298  53.238  1.00  0.00           H  
HETATM 1304  H4  V00 B  69      27.572  93.456  50.730  1.00  0.00           H  
HETATM 1305  H5  V00 B  69      25.812  93.302  50.986  1.00  0.00           H  
HETATM 1306  H6  V00 B  69      27.440  91.850  48.855  1.00  0.00           H  
HETATM 1307  H7  V00 B  69      25.680  91.693  49.110  1.00  0.00           H  
HETATM 1308  H8  V00 B  69      25.990  89.289  49.726  1.00  0.00           H  
HETATM 1309  H9  V00 B  69      27.735  89.444  49.477  1.00  0.00           H  
HETATM 1310  H10 V00 B  69      26.626  89.613  48.100  1.00  0.00           H  
HETATM 1311  C1  V00 B  70      66.180  51.390  42.399  1.00  0.00           C  
HETATM 1312  C2  V00 B  70      64.982  52.321  42.527  1.00  0.00           C  
HETATM 1313  O1  V00 B  70      64.918  53.101  41.348  1.00  0.00           O  
HETATM 1314  C3  V00 B  70      63.851  54.031  41.302  1.00  0.00           C  
HETATM 1315  C4  V00 B  70      63.946  54.773  39.976  1.00  0.00           C  
HETATM 1316  H1  V00 B  70      66.268  50.769  43.290  1.00  0.00           H  
HETATM 1317  H2  V00 B  70      67.092  51.975  42.277  1.00  0.00           H  
HETATM 1318  H3  V00 B  70      66.059  50.749  41.525  1.00  0.00           H  
HETATM 1319  H4  V00 B  70      65.094  52.970  43.412  1.00  0.00           H  
HETATM 1320  H5  V00 B  70      64.054  51.736  42.649  1.00  0.00           H  
HETATM 1321  H6  V00 B  70      63.924  54.741  42.144  1.00  0.00           H  
HETATM 1322  H7  V00 B  70      62.883  53.507  41.379  1.00  0.00           H  
HETATM 1323  H8  V00 B  70      63.870  54.068  39.150  1.00  0.00           H  
HETATM 1324  H9  V00 B  70      64.903  55.287  39.907  1.00  0.00           H  
HETATM 1325  H10 V00 B  70      63.141  55.503  39.899  1.00  0.00           H  
HETATM 1326  C1  V00 B  71      47.742  26.306  75.326  1.00  0.00           C  
HETATM 1327  C2  V00 B  71      48.325  25.420  76.418  1.00  0.00           C  
HETATM 1328  O1  V00 B  71      47.870  24.100  76.185  1.00  0.00           O  
HETATM 1329  C3  V00 B  71      48.322  23.137  77.120  1.00  0.00           C  
HETATM 1330  C4  V00 B  71      47.735  21.792  76.714  1.00  0.00           C  
HETATM 1331  H1  V00 B  71      48.067  27.337  75.467  1.00  0.00           H  
HETATM 1332  H2  V00 B  71      46.653  26.266  75.358  1.00  0.00           H  
HETATM 1333  H3  V00 B  71      48.074  25.957  74.348  1.00  0.00           H  
HETATM 1334  H4  V00 B  71      47.997  25.770  77.411  1.00  0.00           H  
HETATM 1335  H5  V00 B  71      49.428  25.455  76.391  1.00  0.00           H  
HETATM 1336  H6  V00 B  71      47.994  23.407  78.138  1.00  0.00           H  
HETATM 1337  H7  V00 B  71      49.425  23.089  77.117  1.00  0.00           H  
HETATM 1338  H8  V00 B  71      48.066  21.531  75.710  1.00  0.00           H  
HETATM 1339  H9  V00 B  71      46.647  21.847  76.719  1.00  0.00           H  
HETATM 1340  H10 V00 B  71      48.058  21.019  77.410  1.00  0.00           H  
HETATM 1341  C1  V00 B  72      90.092  94.657  25.600  1.00  0.00           C  
HETATM 1342  C2  V00 B  72      88.834  94.453  24.769  1.00  0.00           C  
HETATM 1343  O1  V00 B  72      87.779  95.145  25.412  1.00  0.00           O  
HETATM 1344  C3  V00 B  72      86.523  95.057  24.764  1.00  0.00           C  
HETATM 1345  C4  V00 B  72      85.523  95.851  25.594  1.00  0.00           C  
HETATM 1346  H1  V00 B  72      90.933  94.137  25.141  1.00  0.00           H  
HETATM 1347  H2  V00 B  72      89.938  94.269  26.607  1.00  0.00           H  
HETATM 1348  H3  V00 B  72      90.322  95.720  25.670  1.00  0.00           H  
HETATM 1349  H4  V00 B  72      88.596  93.379  24.690  1.00  0.00           H  
HETATM 1350  H5  V00 B  72      88.982  94.845  23.748  1.00  0.00           H  
HETATM 1351  H6  V00 B  72      86.204  94.004  24.685  1.00  0.00           H  
HETATM 1352  H7  V00 B  72      86.588  95.472  23.744  1.00  0.00           H  
HETATM 1353  H8  V00 B  72      85.841  96.890  25.664  1.00  0.00           H  
HETATM 1354  H9  V00 B  72      85.464  95.436  26.599  1.00  0.00           H  
HETATM 1355  H10 V00 B  72      84.538  95.809  25.130  1.00  0.00           H  
HETATM 1356  C1  V00 B  73      68.518  58.243  84.827  1.00  0.00           C  
HETATM 1357  C2  V00 B  73      69.821  57.536  85.173  1.00  0.00           C  
HETATM 1358  O1  V00 B  73      69.825  56.292  84.497  1.00  0.00           O  
HETATM 1359  C3  V00 B  73      70.978  55.497  84.713  1.00  0.00           C  
HETATM 1360  C4  V00 B  73      70.804  54.211  83.916  1.00  0.00           C  
HETATM 1361  H1  V00 B  73      68.471  59.208  85.330  1.00  0.00           H  
HETATM 1362  H2  V00 B  73      67.671  57.633  85.141  1.00  0.00           H  
HETATM 1363  H3  V00 B  73      68.455  58.396  83.750  1.00  0.00           H  
HETATM 1364  H4  V00 B  73      69.894  57.380  86.263  1.00  0.00           H  
HETATM 1365  H5  V00 B  73      70.684  58.147  84.857  1.00  0.00           H  
HETATM 1366  H6  V00 B  73      71.092  55.270  85.786  1.00  0.00           H  
HETATM 1367  H7  V00 B  73      71.882  56.035  84.379  1.00  0.00           H  
HETATM 1368  H8  V00 B  73      70.695  54.442  82.858  1.00  0.00           H  
HETATM 1369  H9  V00 B  73      69.910  53.687  84.251  1.00  0.00           H  
HETATM 1370  H10 V00 B  73      71.671  53.566  84.055  1.00  0.00           H  
HETATM 1371  C1  V00 B  74      24.227  81.521  61.566  1.00  0.00           C  
HETATM 1372  C2  V00 B  74      22.943  80.903  61.031  1.00  0.00           C  
HETATM 1373  O1  V00 B  74      22.917  81.117  59.631  1.00  0.00           O  
HETATM 1374  C3  V00 B  74      21.777  80.601  58.968  1.00  0.00           C  
HETATM 1375  C4  V00 B  74      21.921  80.926  57.488  1.00  0.00           C  
HETATM 1376  H1  V00 B  74      24.289  81.381  62.646  1.00  0.00           H  
HETATM 1377  H2  V00 B  74      24.246  82.588  61.342  1.00  0.00           H  
HETATM 1378  H3  V00 B  74      25.090  81.052  61.094  1.00  0.00           H  
HETATM 1379  H4  V00 B  74      22.065  81.370  61.508  1.00  0.00           H  
HETATM 1380  H5  V00 B  74      22.918  79.822  61.253  1.00  0.00           H  
HETATM 1381  H6  V00 B  74      20.858  81.057  59.373  1.00  0.00           H  
HETATM 1382  H7  V00 B  74      21.710  79.509  59.115  1.00  0.00           H  
HETATM 1383  H8  V00 B  74      22.828  80.470  57.095  1.00  0.00           H  
HETATM 1384  H9  V00 B  74      21.987  82.004  57.351  1.00  0.00           H  
HETATM 1385  H10 V00 B  74      21.061  80.546  56.937  1.00  0.00           H  
HETATM 1386  C1  V00 B  75      29.402  41.180  16.207  1.00  0.00           C  
HETATM 1387  C2  V00 B  75      29.285  42.629  15.755  1.00  0.00           C  
HETATM 1388  O1  V00 B  75      27.933  43.019  15.918  1.00  0.00           O  
HETATM 1389  C3  V00 B  75      27.646  44.353  15.539  1.00  0.00           C  
HETATM 1390  C4  V00 B  75      26.161  44.588  15.779  1.00  0.00           C  
HETATM 1391  H1  V00 B  75      30.430  40.835  16.097  1.00  0.00           H  
HETATM 1392  H2  V00 B  75      28.747  40.550  15.605  1.00  0.00           H  
HETATM 1393  H3  V00 B  75      29.105  41.092  17.252  1.00  0.00           H  
HETATM 1394  H4  V00 B  75      29.588  42.726  14.699  1.00  0.00           H  
HETATM 1395  H5  V00 B  75      29.945  43.273  16.361  1.00  0.00           H  
HETATM 1396  H6  V00 B  75      27.892  44.512  14.476  1.00  0.00           H  
HETATM 1397  H7  V00 B  75      28.247  45.059  16.138  1.00  0.00           H  
HETATM 1398  H8  V00 B  75      25.926  44.434  16.831  1.00  0.00           H  
HETATM 1399  H9  V00 B  75      25.575  43.888  15.186  1.00  0.00           H  
HETATM 1400  H10 V00 B  75      25.895  45.607  15.499  1.00  0.00           H  
HETATM 1401  C1  V00 B  76      12.452  59.383  64.582  1.00  0.00           C  
HETATM 1402  C2  V00 B  76      11.755  59.602  65.918  1.00  0.00           C  
HETATM 1403  O1  V00 B  76      10.587  58.800  65.927  1.00  0.00           O  
HETATM 1404  C3  V00 B  76       9.812  58.886  67.108  1.00  0.00           C  
HETATM 1405  C4  V00 B  76       8.608  57.969  66.935  1.00  0.00           C  
HETATM 1406  H1  V00 B  76      13.359  59.985  64.531  1.00  0.00           H  
HETATM 1407  H2  V00 B  76      11.787  59.668  63.767  1.00  0.00           H  
HETATM 1408  H3  V00 B  76      12.712  58.331  64.467  1.00  0.00           H  
HETATM 1409  H4  V00 B  76      11.492  60.665  66.043  1.00  0.00           H  
HETATM 1410  H5  V00 B  76      12.422  59.315  66.749  1.00  0.00           H  
HETATM 1411  H6  V00 B  76       9.480  59.925  67.276  1.00  0.00           H  
HETATM 1412  H7  V00 B  76      10.409  58.573  67.982  1.00  0.00           H  
HETATM 1413  H8  V00 B  76       8.943  56.945  66.774  1.00  0.00           H  
HETATM 1414  H9  V00 B  76       8.025  58.284  66.071  1.00  0.00           H  
HETATM 1415  H10 V00 B  76       7.981  58.005  67.824  1.00  0.00           H  
HETATM 1416  C1  V00 B  77      78.439  51.218  41.602  1.00  0.00           C  
HETATM 1417  C2  V00 B  77      79.176  52.434  41.059  1.00  0.00           C  
HETATM 1418  O1  V00 B  77      78.201  53.364  40.621  1.00  0.00           O  
HETATM 1419  C3  V00 B  77      78.721  54.565  40.080  1.00  0.00           C  
HETATM 1420  C4  V00 B  77      77.539  55.431  39.665  1.00  0.00           C  
HETATM 1421  H1  V00 B  77      79.153  50.472  41.950  1.00  0.00           H  
HETATM 1422  H2  V00 B  77      77.817  50.782  40.820  1.00  0.00           H  
HETATM 1423  H3  V00 B  77      77.796  51.514  42.431  1.00  0.00           H  
HETATM 1424  H4  V00 B  77      79.832  52.142  40.222  1.00  0.00           H  
HETATM 1425  H5  V00 B  77      79.806  52.883  41.846  1.00  0.00           H  
HETATM 1426  H6  V00 B  77      79.361  54.348  39.208  1.00  0.00           H  
HETATM 1427  H7  V00 B  77      79.334  55.090  40.832  1.00  0.00           H  
HETATM 1428  H8  V00 B  77      76.914  55.644  40.530  1.00  0.00           H  
HETATM 1429  H9  V00 B  77      76.939  54.905  38.923  1.00  0.00           H  
HETATM 1430  H10 V00 B  77      77.894  56.368  39.240  1.00  0.00           H  
HETATM 1431  C1  V00 B  78      41.275   5.319  86.586  1.00  0.00           C  
HETATM 1432  C2  V00 B  78      41.399   4.908  85.125  1.00  0.00           C  
HETATM 1433  O1  V00 B  78      40.289   5.449  84.433  1.00  0.00           O  
HETATM 1434  C3  V00 B  78      40.247   5.157  83.048  1.00  0.00           C  
HETATM 1435  C4  V00 B  78      38.995   5.811  82.479  1.00  0.00           C  
HETATM 1436  H1  V00 B  78      42.113   4.921  87.159  1.00  0.00           H  
HETATM 1437  H2  V00 B  78      40.343   4.937  87.000  1.00  0.00           H  
HETATM 1438  H3  V00 B  78      41.271   6.407  86.665  1.00  0.00           H  
HETATM 1439  H4  V00 B  78      41.409   3.808  85.037  1.00  0.00           H  
HETATM 1440  H5  V00 B  78      42.341   5.293  84.698  1.00  0.00           H  
HETATM 1441  H6  V00 B  78      40.216   4.066  82.886  1.00  0.00           H  
HETATM 1442  H7  V00 B  78      41.147   5.551  82.546  1.00  0.00           H  
HETATM 1443  H8  V00 B  78      39.034   6.887  82.639  1.00  0.00           H  
HETATM 1444  H9  V00 B  78      38.112   5.416  82.979  1.00  0.00           H  
HETATM 1445  H10 V00 B  78      38.922   5.610  81.411  1.00  0.00           H  
HETATM 1446  C1  V00 B  79      43.744  84.896  47.409  1.00  0.00           C  
HETATM 1447  C2  V00 B  79      44.425  83.578  47.749  1.00  0.00           C  
HETATM 1448  O1  V00 B  79      45.782  83.684  47.356  1.00  0.00           O  
HETATM 1449  C3  V00 B  79      46.567  82.532  47.603  1.00  0.00           C  
HETATM 1450  C4  V00 B  79      47.980  82.828  47.118  1.00  0.00           C  
HETATM 1451  H1  V00 B  79      42.693  84.859  47.694  1.00  0.00           H  
HETATM 1452  H2  V00 B  79      43.819  85.086  46.338  1.00  0.00           H  
HETATM 1453  H3  V00 B  79      44.231  85.714  47.940  1.00  0.00           H  
HETATM 1454  H4  V00 B  79      43.935  82.745  47.218  1.00  0.00           H  
HETATM 1455  H5  V00 B  79      44.355  83.380  48.833  1.00  0.00           H  
HETATM 1456  H6  V00 B  79      46.152  81.662  47.067  1.00  0.00           H  
HETATM 1457  H7  V00 B  79      46.575  82.297  48.681  1.00  0.00           H  
HETATM 1458  H8  V00 B  79      48.384  83.685  47.654  1.00  0.00           H  
HETATM 1459  H9  V00 B  79      47.964  83.059  46.053  1.00  0.00           H  
HETATM 1460  H10 V00 B  79      48.621  81.964  47.288  1.00  0.00           H  
HETATM 1461  C1  V00 B  80      71.882  64.344  72.924  1.00  0.00           C  
HETATM 1462  C2  V00 B  80      71.243  65.253  73.965  1.00  0.00           C  
HETATM 1463  O1  V00 B  80      71.868  64.986  75.207  1.00  0.00           O  
HETATM 1464  C3  V00 B  80      71.387  65.752  76.296  1.00  0.00           C  
HETATM 1465  C4  V00 B  80      72.166  65.330  77.534  1.00  0.00           C  
HETATM 1466  H1  V00 B  80      71.428  64.515  71.948  1.00  0.00           H  
HETATM 1467  H2  V00 B  80      71.741  63.301  73.207  1.00  0.00           H  
HETATM 1468  H3  V00 B  80      72.952  64.546  72.862  1.00  0.00           H  
HETATM 1469  H4  V00 B  80      70.159  65.058  74.030  1.00  0.00           H  
HETATM 1470  H5  V00 B  80      71.383  66.312  73.686  1.00  0.00           H  
HETATM 1471  H6  V00 B  80      70.308  65.575  76.443  1.00  0.00           H  
HETATM 1472  H7  V00 B  80      71.532  66.829  76.101  1.00  0.00           H  
HETATM 1473  H8  V00 B  80      73.229  65.511  77.383  1.00  0.00           H  
HETATM 1474  H9  V00 B  80      72.017  64.267  77.720  1.00  0.00           H  
HETATM 1475  H10 V00 B  80      71.825  65.896  78.400  1.00  0.00           H  
HETATM 1476  C1  V00 B  81      65.758  14.722  43.914  1.00  0.00           C  
HETATM 1477  C2  V00 B  81      66.402  14.832  45.289  1.00  0.00           C  
HETATM 1478  O1  V00 B  81      67.714  15.333  45.107  1.00  0.00           O  
HETATM 1479  C3  V00 B  81      68.463  15.497  46.298  1.00  0.00           C  
HETATM 1480  C4  V00 B  81      69.833  16.036  45.908  1.00  0.00           C  
HETATM 1481  H1  V00 B  81      64.742  14.336  44.007  1.00  0.00           H  
HETATM 1482  H2  V00 B  81      66.341  14.049  43.285  1.00  0.00           H  
HETATM 1483  H3  V00 B  81      65.728  15.702  43.439  1.00  0.00           H  
HETATM 1484  H4  V00 B  81      66.433  13.844  45.778  1.00  0.00           H  
HETATM 1485  H5  V00 B  81      65.819  15.513  45.932  1.00  0.00           H  
HETATM 1486  H6  V00 B  81      68.566  14.533  46.823  1.00  0.00           H  
HETATM 1487  H7  V00 B  81      67.953  16.203  46.976  1.00  0.00           H  
HETATM 1488  H8  V00 B  81      69.724  16.989  45.394  1.00  0.00           H  
HETATM 1489  H9  V00 B  81      70.329  15.334  45.239  1.00  0.00           H  
HETATM 1490  H10 V00 B  81      70.445  16.176  46.798  1.00  0.00           H  
HETATM 1491  C1  V00 B  82      78.428  86.491  38.172  1.00  0.00           C  
HETATM 1492  C2  V00 B  82      78.262  85.365  39.183  1.00  0.00           C  
HETATM 1493  O1  V00 B  82      76.875  85.103  39.307  1.00  0.00           O  
HETATM 1494  C3  V00 B  82      76.541  84.073  40.219  1.00  0.00           C  
HETATM 1495  C4  V00 B  82      75.024  83.938  40.222  1.00  0.00           C  
HETATM 1496  H1  V00 B  82      79.484  86.728  38.046  1.00  0.00           H  
HETATM 1497  H2  V00 B  82      77.900  87.380  38.518  1.00  0.00           H  
HETATM 1498  H3  V00 B  82      78.010  86.191  37.211  1.00  0.00           H  
HETATM 1499  H4  V00 B  82      78.686  85.660  40.158  1.00  0.00           H  
HETATM 1500  H5  V00 B  82      78.792  84.461  38.839  1.00  0.00           H  
HETATM 1501  H6  V00 B  82      76.904  84.322  41.230  1.00  0.00           H  
HETATM 1502  H7  V00 B  82      77.009  83.122  39.912  1.00  0.00           H  
HETATM 1503  H8  V00 B  82      74.672  83.689  39.222  1.00  0.00           H  
HETATM 1504  H9  V00 B  82      74.569  84.880  40.526  1.00  0.00           H  
HETATM 1505  H10 V00 B  82      74.721  83.154  40.914  1.00  0.00           H  
HETATM 1506  C1  V00 B  83      67.691  39.489   7.907  1.00  0.00           C  
HETATM 1507  C2  V00 B  83      66.728  38.351   8.218  1.00  0.00           C  
HETATM 1508  O1  V00 B  83      67.458  37.349   8.903  1.00  0.00           O  
HETATM 1509  C3  V00 B  83      66.705  36.207   9.269  1.00  0.00           C  
HETATM 1510  C4  V00 B  83      67.647  35.247   9.985  1.00  0.00           C  
HETATM 1511  H1  V00 B  83      67.171  40.285   7.375  1.00  0.00           H  
HETATM 1512  H2  V00 B  83      68.511  39.121   7.288  1.00  0.00           H  
HETATM 1513  H3  V00 B  83      68.107  39.887   8.833  1.00  0.00           H  
HETATM 1514  H4  V00 B  83      66.301  37.946   7.286  1.00  0.00           H  
HETATM 1515  H5  V00 B  83      65.896  38.715   8.845  1.00  0.00           H  
HETATM 1516  H6  V00 B  83      66.276  35.726   8.374  1.00  0.00           H  
HETATM 1517  H7  V00 B  83      65.873  36.494   9.935  1.00  0.00           H  
HETATM 1518  H8  V00 B  83      68.063  35.727  10.869  1.00  0.00           H  
HETATM 1519  H9  V00 B  83      68.465  34.969   9.322  1.00  0.00           H  
HETATM 1520  H10 V00 B  83      67.107  34.350  10.285  1.00  0.00           H  
HETATM 1521  C1  V00 B  84       9.028   5.309  15.528  1.00  0.00           C  
HETATM 1522  C2  V00 B  84      10.369   5.972  15.245  1.00  0.00           C  
HETATM 1523  O1  V00 B  84      11.026   5.202  14.255  1.00  0.00           O  
HETATM 1524  C3  V00 B  84      12.302   5.683  13.872  1.00  0.00           C  
HETATM 1525  C4  V00 B  84      12.850   4.736  12.813  1.00  0.00           C  
HETATM 1526  H1  V00 B  84       8.487   5.870  16.289  1.00  0.00           H  
HETATM 1527  H2  V00 B  84       9.186   4.289  15.878  1.00  0.00           H  
HETATM 1528  H3  V00 B  84       8.432   5.275  14.616  1.00  0.00           H  
HETATM 1529  H4  V00 B  84      10.977   6.015  16.164  1.00  0.00           H  
HETATM 1530  H5  V00 B  84      10.217   7.006  14.888  1.00  0.00           H  
HETATM 1531  H6  V00 B  84      12.978   5.716  14.743  1.00  0.00           H  
HETATM 1532  H7  V00 B  84      12.219   6.706  13.464  1.00  0.00           H  
HETATM 1533  H8  V00 B  84      12.180   4.712  11.955  1.00  0.00           H  
HETATM 1534  H9  V00 B  84      12.929   3.730  13.222  1.00  0.00           H  
HETATM 1535  H10 V00 B  84      13.835   5.069  12.489  1.00  0.00           H  
HETATM 1536  C1  V00 B  85      20.601  90.380  14.807  1.00  0.00           C  
HETATM 1537  C2  V00 B  85      19.419  91.336  14.723  1.00  0.00           C  
HETATM 1538  O1  V00 B  85      18.657  91.177  15.907  1.00  0.00           O  
HETATM 1539  C3  V00 B  85      17.508  92.000  15.993  1.00  0.00           C  
HETATM 1540  C4  V00 B  85      16.821  91.692  17.317  1.00  0.00           C  
HETATM 1541  H1  V00 B  85      21.216  90.467  13.911  1.00  0.00           H  
HETATM 1542  H2  V00 B  85      20.242  89.354  14.897  1.00  0.00           H  
HETATM 1543  H3  V00 B  85      21.206  90.614  15.682  1.00  0.00           H  
HETATM 1544  H4  V00 B  85      18.803  91.107  13.837  1.00  0.00           H  
HETATM 1545  H5  V00 B  85      19.774  92.377  14.633  1.00  0.00           H  
HETATM 1546  H6  V00 B  85      16.825  91.795  15.151  1.00  0.00           H  
HETATM 1547  H7  V00 B  85      17.795  93.065  15.949  1.00  0.00           H  
HETATM 1548  H8  V00 B  85      17.499  91.900  18.143  1.00  0.00           H  
HETATM 1549  H9  V00 B  85      16.542  90.640  17.352  1.00  0.00           H  
HETATM 1550  H10 V00 B  85      15.927  92.305  17.424  1.00  0.00           H  
HETATM 1551  C1  V00 B  86      52.540  74.389  46.477  1.00  0.00           C  
HETATM 1552  C2  V00 B  86      52.493  75.742  47.173  1.00  0.00           C  
HETATM 1553  O1  V00 B  86      52.177  75.512  48.534  1.00  0.00           O  
HETATM 1554  C3  V00 B  86      52.092  76.677  49.334  1.00  0.00           C  
HETATM 1555  C4  V00 B  86      51.744  76.238  50.750  1.00  0.00           C  
HETATM 1556  H1  V00 B  86      52.779  74.519  45.421  1.00  0.00           H  
HETATM 1557  H2  V00 B  86      51.573  73.893  46.567  1.00  0.00           H  
HETATM 1558  H3  V00 B  86      53.298  73.758  46.942  1.00  0.00           H  
HETATM 1559  H4  V00 B  86      51.731  76.387  46.705  1.00  0.00           H  
HETATM 1560  H5  V00 B  86      53.470  76.250  47.087  1.00  0.00           H  
HETATM 1561  H6  V00 B  86      51.316  77.356  48.942  1.00  0.00           H  
HETATM 1562  H7  V00 B  86      53.054  77.218  49.326  1.00  0.00           H  
HETATM 1563  H8  V00 B  86      52.516  75.572  51.131  1.00  0.00           H  
HETATM 1564  H9  V00 B  86      50.794  75.705  50.748  1.00  0.00           H  
HETATM 1565  H10 V00 B  86      51.667  77.107  51.401  1.00  0.00           H  
HETATM 1566  C1  V00 B  87      95.466  42.336  68.175  1.00  0.00           C  
HETATM 1567  C2  V00 B  87      94.365  41.293  68.310  1.00  0.00           C  
HETATM 1568  O1  V00 B  87      94.042  40.841  67.008  1.00  0.00           O  
HETATM 1569  C3  V00 B  87      93.024  39.859  66.951  1.00  0.00           C  
HETATM 1570  C4  V00 B  87      92.813  39.502  65.485  1.00  0.00           C  
HETATM 1571  H1  V00 B  87      95.746  42.714  69.158  1.00  0.00           H  
HETATM 1572  H2  V00 B  87      95.117  43.164  67.558  1.00  0.00           H  
HETATM 1573  H3  V00 B  87      96.340  41.892  67.699  1.00  0.00           H  
HETATM 1574  H4  V00 B  87      93.478  41.733  68.795  1.00  0.00           H  
HETATM 1575  H5  V00 B  87      94.711  40.450  68.933  1.00  0.00           H  
HETATM 1576  H6  V00 B  87      92.089  40.249  67.388  1.00  0.00           H  
HETATM 1577  H7  V00 B  87      93.322  38.964  67.523  1.00  0.00           H  
HETATM 1578  H8  V00 B  87      93.738  39.114  65.061  1.00  0.00           H  
HETATM 1579  H9  V00 B  87      92.519  40.389  64.927  1.00  0.00           H  
HETATM 1580  H10 V00 B  87      92.033  38.746  65.394  1.00  0.00           H  
HETATM 1581  C1  V00 B  88      38.184  73.842  98.199  1.00  0.00           C  
HETATM 1582  C2  V00 B  88      36.864  74.222  98.854  1.00  0.00           C  
HETATM 1583  O1  V00 B  88      36.509  75.510  98.384  1.00  0.00           O  
HETATM 1584  C3  V00 B  88      35.294  76.022  98.901  1.00  0.00           C  
HETATM 1585  C4  V00 B  88      35.080  77.401  98.291  1.00  0.00           C  
HETATM 1586  H1  V00 B  88      38.498  72.854  98.536  1.00  0.00           H  
HETATM 1587  H2  V00 B  88      38.951  74.570  98.461  1.00  0.00           H  
HETATM 1588  H3  V00 B  88      38.070  73.832  97.115  1.00  0.00           H  
HETATM 1589  H4  V00 B  88      36.970  74.231  99.952  1.00  0.00           H  
HETATM 1590  H5  V00 B  88      36.081  73.490  98.593  1.00  0.00           H  
HETATM 1591  H6  V00 B  88      35.344  76.093 100.000  1.00  0.00           H  
HETATM 1592  H7  V00 B  88      34.455  75.354  98.640  1.00  0.00           H  
HETATM 1593  H8  V00 B  88      35.028  77.322  97.206  1.00  0.00           H  
HETATM 1594  H9  V00 B  88      35.912  78.053  98.552  1.00  0.00           H  
HETATM 1595  H10 V00 B  88      34.153  77.834  98.664  1.00  0.00           H  
HETATM 1596  C1  V00 B  89      43.311  98.741  16.425  1.00  0.00           C  
HETATM 1597  C2  V00 B  89      43.990  97.607  15.671  1.00  0.00           C  
HETATM 1598  O1  V00 B  89      43.196  96.446  15.837  1.00  0.00           O  
HETATM 1599  C3  V00 B  89      43.691  95.286  15.193  1.00  0.00           C  
HETATM 1600  C4  V00 B  89      42.718  94.151  15.483  1.00  0.00           C  
HETATM 1601  H1  V00 B  89      43.891  99.658  16.326  1.00  0.00           H  
HETATM 1602  H2  V00 B  89      43.225  98.484  17.481  1.00  0.00           H  
HETATM 1603  H3  V00 B  89      42.310  98.905  16.025  1.00  0.00           H  
HETATM 1604  H4  V00 B  89      45.006  97.438  16.067  1.00  0.00           H  
HETATM 1605  H5  V00 B  89      44.080  97.860  14.600  1.00  0.00           H  
HETATM 1606  H6  V00 B  89      44.696  95.035  15.573  1.00  0.00           H  
HETATM 1607  H7  V00 B  89      43.769  95.455  14.105  1.00  0.00           H  
HETATM 1608  H8  V00 B  89      41.730  94.404  15.103  1.00  0.00           H  
HETATM 1609  H9  V00 B  89      42.647  93.991  16.558  1.00  0.00           H  
HETATM 1610  H10 V00 B  89      43.062  93.234  15.006  1.00  0.00           H  
HETATM 1611  C1  V00 B  90      31.415  10.399  43.176  1.00  0.00           C  
HETATM 1612  C2  V00 B  90      31.862  10.776  44.581  1.00  0.00           C  
HETATM 1613  O1  V00 B  90      32.894  11.739  44.458  1.00  0.00           O  
HETATM 1614  C3  V00 B  90      33.430  12.202  45.684  1.00  0.00           C  
HETATM 1615  C4  V00 B  90      34.516  13.217  45.355  1.00  0.00           C  
HETATM 1616  H1  V00 B  90      30.619   9.655  43.223  1.00  0.00           H  
HETATM 1617  H2  V00 B  90      32.256   9.989  42.617  1.00  0.00           H  
HETATM 1618  H3  V00 B  90      31.049  11.283  42.654  1.00  0.00           H  
HETATM 1619  H4  V00 B  90      32.230   9.886  45.118  1.00  0.00           H  
HETATM 1620  H5  V00 B  90      31.016  11.194  45.153  1.00  0.00           H  
HETATM 1621  H6  V00 B  90      33.853  11.362  46.260  1.00  0.00           H  
HETATM 1622  H7  V00 B  90      32.640  12.672  46.295  1.00  0.00           H  
HETATM 1623  H8  V00 B  90      34.091  14.045  44.790  1.00  0.00           H  
HETATM 1624  H9  V00 B  90      35.292  12.746  44.752  1.00  0.00           H  
HETATM 1625  H10 V00 B  90      34.959  13.600  46.274  1.00  0.00           H  
HETATM 1626  C1  V00 B  91      87.926  72.227  39.144  1.00  0.00           C  
HETATM 1627  C2  V00 B  91      86.418  72.132  39.334  1.00  0.00           C  
HETATM 1628  O1  V00 B  91      85.819  72.217  38.054  1.00  0.00           O  
HETATM 1629  C3  V00 B  91      84.405  72.147  38.050  1.00  0.00           C  
HETATM 1630  C4  V00 B  91      83.945  72.257  36.602  1.00  0.00           C  
HETATM 1631  H1  V00 B  91      88.430  72.168  40.108  1.00  0.00           H  
HETATM 1632  H2  V00 B  91      88.179  73.173  38.664  1.00  0.00           H  
HETATM 1633  H3  V00 B  91      88.271  71.412  38.508  1.00  0.00           H  
HETATM 1634  H4  V00 B  91      86.062  72.952  39.980  1.00  0.00           H  
HETATM 1635  H5  V00 B  91      86.153  71.177  39.818  1.00  0.00           H  
HETATM 1636  H6  V00 B  91      83.977  72.967  38.651  1.00  0.00           H  
HETATM 1637  H7  V00 B  91      84.068  71.191  38.486  1.00  0.00           H  
HETATM 1638  H8  V00 B  91      84.367  71.442  36.016  1.00  0.00           H  
HETATM 1639  H9  V00 B  91      84.281  73.202  36.178  1.00  0.00           H  
HETATM 1640  H10 V00 B  91      82.858  72.208  36.552  1.00  0.00           H  
HETATM 1641  C1  V00 B  92      10.078  99.118  69.142  1.00  0.00           C  
HETATM 1642  C2  V00 B  92       8.928  99.106  70.140  1.00  0.00           C  
HETATM 1643  O1  V00 B  92       7.721  99.090  69.400  1.00  0.00           O  
HETATM 1644  C3  V00 B  92       6.540  99.079  70.183  1.00  0.00           C  
HETATM 1645  C4  V00 B  92       5.356  99.065  69.225  1.00  0.00           C  
HETATM 1646  H1  V00 B  92      11.032  99.133  69.670  1.00  0.00           H  
HETATM 1647  H2  V00 B  92      10.007 100.000  68.505  1.00  0.00           H  
HETATM 1648  H3  V00 B  92      10.031  98.230  68.512  1.00  0.00           H  
HETATM 1649  H4  V00 B  92       8.972 100.001  70.784  1.00  0.00           H  
HETATM 1650  H5  V00 B  92       8.993  98.215  70.788  1.00  0.00           H  
HETATM 1651  H6  V00 B  92       6.500  99.972  70.829  1.00  0.00           H  
HETATM 1652  H7  V00 B  92       6.519  98.186  70.831  1.00  0.00           H  
HETATM 1653  H8  V00 B  92       5.401  98.179  68.594  1.00  0.00           H  
HETATM 1654  H9  V00 B  92       5.385  99.948  68.589  1.00  0.00           H  
HETATM 1655  H10 V00 B  92       4.423  99.058  69.787  1.00  0.00           H  
HETATM 1656  C1  V00 B  93       5.232  38.074  90.705  1.00  0.00           C  
HETATM 1657  C2  V00 B  93       5.991  37.139  91.635  1.00  0.00           C  
HETATM 1658  O1  V00 B  93       6.918  37.921  92.365  1.00  0.00           O  
HETATM 1659  C3  V00 B  93       7.716  37.200  93.286  1.00  0.00           C  
HETATM 1660  C4  V00 B  93       8.645  38.196  93.967  1.00  0.00           C  
HETATM 1661  H1  V00 B  93       4.505  37.512  90.119  1.00  0.00           H  
HETATM 1662  H2  V00 B  93       5.929  38.571  90.029  1.00  0.00           H  
HETATM 1663  H3  V00 B  93       4.712  38.835  91.287  1.00  0.00           H  
HETATM 1664  H4  V00 B  93       6.517  36.363  91.053  1.00  0.00           H  
HETATM 1665  H5  V00 B  93       5.291  36.634  92.324  1.00  0.00           H  
HETATM 1666  H6  V00 B  93       8.302  36.426  92.762  1.00  0.00           H  
HETATM 1667  H7  V00 B  93       7.079  36.698  94.034  1.00  0.00           H  
HETATM 1668  H8  V00 B  93       8.059  38.954  94.485  1.00  0.00           H  
HETATM 1669  H9  V00 B  93       9.270  38.687  93.223  1.00  0.00           H  
HETATM 1670  H10 V00 B  93       9.281  37.681  94.687  1.00  0.00           H  
HETATM 1671  C1  V00 B  94       8.791  34.283  65.977  1.00  0.00           C  
HETATM 1672  C2  V00 B  94       9.786  34.546  64.856  1.00  0.00           C  
HETATM 1673  O1  V00 B  94      10.382  35.807  65.101  1.00  0.00           O  
HETATM 1674  C3  V00 B  94      11.342  36.212  64.142  1.00  0.00           C  
HETATM 1675  C4  V00 B  94      11.866  37.578  64.565  1.00  0.00           C  
HETATM 1676  H1  V00 B  94       8.304  33.319  65.828  1.00  0.00           H  
HETATM 1677  H2  V00 B  94       8.034  35.068  65.993  1.00  0.00           H  
HETATM 1678  H3  V00 B  94       9.307  34.279  66.938  1.00  0.00           H  
HETATM 1679  H4  V00 B  94       9.272  34.548  63.880  1.00  0.00           H  
HETATM 1680  H5  V00 B  94      10.556  33.757  64.835  1.00  0.00           H  
HETATM 1681  H6  V00 B  94      10.883  36.272  63.141  1.00  0.00           H  
HETATM 1682  H7  V00 B  94      12.169  35.482  64.096  1.00  0.00           H  
HETATM 1683  H8  V00 B  94      12.321  37.510  65.552  1.00  0.00           H  
HETATM 1684  H9  V00 B  94      11.045  38.291  64.608  1.00  0.00           H  
HETATM 1685  H10 V00 B  94      12.610  37.929  63.851  1.00  0.00           H  
HETATM 1686  C1  V00 B  95      61.451  73.190  96.032  1.00  0.00           C  
HETATM 1687  C2  V00 B  95      62.704  73.340  95.180  1.00  0.00           C  
HETATM 1688  O1  V00 B  95      63.478  74.386  95.740  1.00  0.00           O  
HETATM 1689  C3  V00 B  95      64.690  74.661  95.061  1.00  0.00           C  
HETATM 1690  C4  V00 B  95      65.379  75.803  95.797  1.00  0.00           C  
HETATM 1691  H1  V00 B  95      60.821  72.394  95.634  1.00  0.00           H  
HETATM 1692  H2  V00 B  95      60.889  74.125  96.032  1.00  0.00           H  
HETATM 1693  H3  V00 B  95      61.727  72.950  97.058  1.00  0.00           H  
HETATM 1694  H4  V00 B  95      62.432  73.579  94.138  1.00  0.00           H  
HETATM 1695  H5  V00 B  95      63.279  72.398  95.175  1.00  0.00           H  
HETATM 1696  H6  V00 B  95      64.489  74.946  94.015  1.00  0.00           H  
HETATM 1697  H7  V00 B  95      65.337  73.767  95.053  1.00  0.00           H  
HETATM 1698  H8  V00 B  95      65.578  75.513  96.827  1.00  0.00           H  
HETATM 1699  H9  V00 B  95      64.735  76.681  95.801  1.00  0.00           H  
HETATM 1700  H10 V00 B  95      66.319  76.050  95.306  1.00  0.00           H  
HETATM 1701  C1  V00 B  96      34.780   7.325  12.542  1.00  0.00           C  
HETATM 1702  C2  V00 B  96      35.760   6.392  13.239  1.00  0.00           C  
HETATM 1703  O1  V00 B  96      35.467   6.421  14.624  1.00  0.00           O  
HETATM 1704  C3  V00 B  96      36.295   5.601  15.428  1.00  0.00           C  
HETATM 1705  C4  V00 B  96      35.838   5.763  16.871  1.00  0.00           C  
HETATM 1706  H1  V00 B  96      34.971   7.335  11.469  1.00  0.00           H  
HETATM 1707  H2  V00 B  96      34.887   8.336  12.935  1.00  0.00           H  
HETATM 1708  H3  V00 B  96      33.758   6.990  12.721  1.00  0.00           H  
HETATM 1709  H4  V00 B  96      36.797   6.722  13.058  1.00  0.00           H  
HETATM 1710  H5  V00 B  96      35.656   5.365  12.847  1.00  0.00           H  
HETATM 1711  H6  V00 B  96      37.351   5.903  15.325  1.00  0.00           H  
HETATM 1712  H7  V00 B  96      36.210   4.546  15.115  1.00  0.00           H  
HETATM 1713  H8  V00 B  96      34.797   5.459  16.966  1.00  0.00           H  
HETATM 1714  H9  V00 B  96      35.926   6.806  17.172  1.00  0.00           H  
HETATM 1715  H10 V00 B  96      36.452   5.147  17.528  1.00  0.00           H  
HETATM 1716  C1  V00 B  97      40.927  70.756   2.802  1.00  0.00           C  
HETATM 1717  C2  V00 B  97      40.180  69.929   3.839  1.00  0.00           C  
HETATM 1718  O1  V00 B  97      38.968  69.496   3.248  1.00  0.00           O  
HETATM 1719  C3  V00 B  97      38.143  68.707   4.086  1.00  0.00           C  
HETATM 1720  C4  V00 B  97      36.897  68.341   3.290  1.00  0.00           C  
HETATM 1721  H1  V00 B  97      41.870  71.113   3.217  1.00  0.00           H  
HETATM 1722  H2  V00 B  97      40.320  71.611   2.503  1.00  0.00           H  
HETATM 1723  H3  V00 B  97      41.130  70.149   1.920  1.00  0.00           H  
HETATM 1724  H4  V00 B  97      39.974  70.535   4.737  1.00  0.00           H  
HETATM 1725  H5  V00 B  97      40.788  69.060   4.146  1.00  0.00           H  
HETATM 1726  H6  V00 B  97      37.865  69.270   4.993  1.00  0.00           H  
HETATM 1727  H7  V00 B  97      38.677  67.794   4.400  1.00  0.00           H  
HETATM 1728  H8  V00 B  97      37.178  67.783   2.398  1.00  0.00           H  
HETATM 1729  H9  V00 B  97      36.376  69.247   2.983  1.00  0.00           H  
HETATM 1730  H10 V00 B  97      36.230  67.733   3.899  1.00  0.00           H  
HETATM 1731  C1  V00 B  98      24.515  32.903  28.650  1.00  0.00           C  
HETATM 1732  C2  V00 B  98      25.281  31.687  28.148  1.00  0.00           C  
HETATM 1733  O1  V00 B  98      24.446  31.003  27.232  1.00  0.00           O  
HETATM 1734  C3  V00 B  98      25.010  29.834  26.666  1.00  0.00           C  
HETATM 1735  C4  V00 B  98      23.977  29.238  25.719  1.00  0.00           C  
HETATM 1736  H1  V00 B  98      25.122  33.461  29.362  1.00  0.00           H  
HETATM 1737  H2  V00 B  98      23.593  32.584  29.136  1.00  0.00           H  
HETATM 1738  H3  V00 B  98      24.259  33.551  27.811  1.00  0.00           H  
HETATM 1739  H4  V00 B  98      25.548  31.028  28.991  1.00  0.00           H  
HETATM 1740  H5  V00 B  98      26.216  32.002  27.653  1.00  0.00           H  
HETATM 1741  H6  V00 B  98      25.268  29.110  27.457  1.00  0.00           H  
HETATM 1742  H7  V00 B  98      25.935  30.082  26.116  1.00  0.00           H  
HETATM 1743  H8  V00 B  98      23.731  29.957  24.939  1.00  0.00           H  
HETATM 1744  H9  V00 B  98      23.069  28.996  26.268  1.00  0.00           H  
HETATM 1745  H10 V00 B  98      24.371  28.332  25.260  1.00  0.00           H  
HETATM 1746  C1  V00 B  99       5.944  35.745  68.082  1.00  0.00           C  
HETATM 1747  C2  V00 B  99       7.180  35.443  68.917  1.00  0.00           C  
HETATM 1748  O1  V00 B  99       7.528  34.089  68.692  1.00  0.00           O  
HETATM 1749  C3  V00 B  99       8.668  33.638  69.401  1.00  0.00           C  
HETATM 1750  C4  V00 B  99       8.884  32.175  69.040  1.00  0.00           C  
HETATM 1751  H1  V00 B  99       5.638  36.781  68.226  1.00  0.00           H  
HETATM 1752  H2  V00 B  99       5.128  35.086  68.377  1.00  0.00           H  
HETATM 1753  H3  V00 B  99       6.160  35.579  67.026  1.00  0.00           H  
HETATM 1754  H4  V00 B  99       6.971  35.613  69.986  1.00  0.00           H  
HETATM 1755  H5  V00 B  99       8.012  36.106  68.623  1.00  0.00           H  
HETATM 1756  H6  V00 B  99       8.511  33.745  70.488  1.00  0.00           H  
HETATM 1757  H7  V00 B  99       9.553  34.236  69.123  1.00  0.00           H  
HETATM 1758  H8  V00 B  99       9.042  32.078  67.967  1.00  0.00           H  
HETATM 1759  H9  V00 B  99       8.007  31.592  69.316  1.00  0.00           H  
HETATM 1760  H10 V00 B  99       9.754  31.785  69.566  1.00  0.00           H  
HETATM 1761  C1  V00 B 100      26.857  38.146  57.422  1.00  0.00           C  
HETATM 1762  C2  V00 B 100      27.726  38.375  58.651  1.00  0.00           C  
HETATM 1763  O1  V00 B 100      29.043  38.637  58.201  1.00  0.00           O  
HETATM 1764  C3  V00 B 100      29.990  38.873  59.226  1.00  0.00           C  
HETATM 1765  C4  V00 B 100      31.335  39.129  58.559  1.00  0.00           C  
HETATM 1766  H1  V00 B 100      25.830  37.939  57.723  1.00  0.00           H  
HETATM 1767  H2  V00 B 100      27.241  37.302  56.850  1.00  0.00           H  
HETATM 1768  H3  V00 B 100      26.873  39.032  56.787  1.00  0.00           H  
HETATM 1769  H4  V00 B 100      27.713  37.484  59.301  1.00  0.00           H  
HETATM 1770  H5  V00 B 100      27.345  39.230  59.235  1.00  0.00           H  
HETATM 1771  H6  V00 B 100      30.056  38.000  59.897  1.00  0.00           H  
HETATM 1772  H7  V00 B 100      29.691  39.746  59.831  1.00  0.00           H  
HETATM 1773  H8  V00 B 100      31.263  39.994  57.902  1.00  0.00           H  
HETATM 1774  H9  V00 B 100      31.623  38.264  57.965  1.00  0.00           H  
HETATM 1775  H10 V00 B 100      32.097  39.315  59.315  1.00  0.00           H  
HETATM 1776  C1  V00 B 101      76.333  25.605  72.839  1.00  0.00           C  
HETATM 1777  C2  V00 B 101      77.601  24.788  73.041  1.00  0.00           C  
HETATM 1778  O1  V00 B 101      77.908  24.162  71.808  1.00  0.00           O  
HETATM 1779  C3  V00 B 101      79.071  23.353  71.821  1.00  0.00           C  
HETATM 1780  C4  V00 B 101      79.237  22.768  70.425  1.00  0.00           C  
HETATM 1781  H1  V00 B 101      76.057  26.104  73.767  1.00  0.00           H  
HETATM 1782  H2  V00 B 101      75.517  24.951  72.527  1.00  0.00           H  
HETATM 1783  H3  V00 B 101      76.494  26.353  72.063  1.00  0.00           H  
HETATM 1784  H4  V00 B 101      77.447  24.030  73.828  1.00  0.00           H  
HETATM 1785  H5  V00 B 101      78.432  25.442  73.355  1.00  0.00           H  
HETATM 1786  H6  V00 B 101      78.969  22.546  72.565  1.00  0.00           H  
HETATM 1787  H7  V00 B 101      79.954  23.957  72.090  1.00  0.00           H  
HETATM 1788  H8  V00 B 101      79.341  23.570  69.697  1.00  0.00           H  
HETATM 1789  H9  V00 B 101      78.361  22.174  70.167  1.00  0.00           H  
HETATM 1790  H10 V00 B 101      80.123  22.135  70.390  1.00  0.00           H  
HETATM 1791  C1  V00 B 102       1.475  55.685  47.880  1.00  0.00           C  
HETATM 1792  C2  V00 B 102       2.293  55.011  46.788  1.00  0.00           C  
HETATM 1793  O1  V00 B 102       3.611  55.522  46.864  1.00  0.00           O  
HETATM 1794  C3  V00 B 102       4.513  54.996  45.907  1.00  0.00           C  
HETATM 1795  C4  V00 B 102       5.865  55.657  46.139  1.00  0.00           C  
HETATM 1796  H1  V00 B 102       0.447  55.322  47.857  1.00  0.00           H  
HETATM 1797  H2  V00 B 102       1.476  56.765  47.730  1.00  0.00           H  
HETATM 1798  H3  V00 B 102       1.910  55.469  48.856  1.00  0.00           H  
HETATM 1799  H4  V00 B 102       1.856  55.222  45.797  1.00  0.00           H  
HETATM 1800  H5  V00 B 102       2.297  53.917  46.933  1.00  0.00           H  
HETATM 1801  H6  V00 B 102       4.154  55.206  44.885  1.00  0.00           H  
HETATM 1802  H7  V00 B 102       4.598  53.902  46.021  1.00  0.00           H  
HETATM 1803  H8  V00 B 102       6.214  55.443  47.147  1.00  0.00           H  
HETATM 1804  H9  V00 B 102       5.773  56.736  46.024  1.00  0.00           H  
HETATM 1805  H10 V00 B 102       6.592  55.281  45.420  1.00  0.00           H  
HETATM 1806  C1  V00 B 103      46.450  49.789  21.631  1.00  0.00           C  
HETATM 1807  C2  V00 B 103      47.623  50.753  21.732  1.00  0.00           C  
HETATM 1808  O1  V00 B 103      48.514  50.456  20.672  1.00  0.00           O  
HETATM 1809  C3  V00 B 103      49.673  51.268  20.618  1.00  0.00           C  
HETATM 1810  C4  V00 B 103      50.503  50.805  19.429  1.00  0.00           C  
HETATM 1811  H1  V00 B 103      45.738  49.981  22.433  1.00  0.00           H  
HETATM 1812  H2  V00 B 103      46.808  48.762  21.708  1.00  0.00           H  
HETATM 1813  H3  V00 B 103      45.951  49.911  20.670  1.00  0.00           H  
HETATM 1814  H4  V00 B 103      48.132  50.638  22.704  1.00  0.00           H  
HETATM 1815  H5  V00 B 103      47.270  51.796  21.654  1.00  0.00           H  
HETATM 1816  H6  V00 B 103      50.253  51.171  21.551  1.00  0.00           H  
HETATM 1817  H7  V00 B 103      49.392  52.329  20.499  1.00  0.00           H  
HETATM 1818  H8  V00 B 103      49.925  50.907  18.511  1.00  0.00           H  
HETATM 1819  H9  V00 B 103      50.776  49.758  19.554  1.00  0.00           H  
HETATM 1820  H10 V00 B 103      51.409  51.404  19.350  1.00  0.00           H  
HETATM 1821  C1  V00 B 104      79.614  92.301  83.190  1.00  0.00           C  
HETATM 1822  C2  V00 B 104      80.299  91.073  83.775  1.00  0.00           C  
HETATM 1823  O1  V00 B 104      80.160  90.019  82.840  1.00  0.00           O  
HETATM 1824  C3  V00 B 104      80.745  88.791  83.231  1.00  0.00           C  
HETATM 1825  C4  V00 B 104      80.495  87.787  82.114  1.00  0.00           C  
HETATM 1826  H1  V00 B 104      79.695  93.140  83.881  1.00  0.00           H  
HETATM 1827  H2  V00 B 104      78.561  92.086  83.009  1.00  0.00           H  
HETATM 1828  H3  V00 B 104      80.082  92.569  82.243  1.00  0.00           H  
HETATM 1829  H4  V00 B 104      79.833  90.797  84.736  1.00  0.00           H  
HETATM 1830  H5  V00 B 104      81.366  91.282  83.960  1.00  0.00           H  
HETATM 1831  H6  V00 B 104      80.296  88.435  84.173  1.00  0.00           H  
HETATM 1832  H7  V00 B 104      81.829  88.918  83.395  1.00  0.00           H  
HETATM 1833  H8  V00 B 104      80.944  88.143  81.188  1.00  0.00           H  
HETATM 1834  H9  V00 B 104      79.424  87.667  81.957  1.00  0.00           H  
HETATM 1835  H10 V00 B 104      80.929  86.823  82.375  1.00  0.00           H  
HETATM 1836  C1  V00 B 105      23.114  20.483  34.855  1.00  0.00           C  
HETATM 1837  C2  V00 B 105      23.518  21.902  35.227  1.00  0.00           C  
HETATM 1838  O1  V00 B 105      24.033  22.520  34.061  1.00  0.00           O  
HETATM 1839  C3  V00 B 105      24.462  23.858  34.232  1.00  0.00           C  
HETATM 1840  C4  V00 B 105      24.981  24.349  32.887  1.00  0.00           C  
HETATM 1841  H1  V00 B 105      22.712  19.967  35.728  1.00  0.00           H  
HETATM 1842  H2  V00 B 105      23.981  19.936  34.484  1.00  0.00           H  
HETATM 1843  H3  V00 B 105      22.356  20.506  34.072  1.00  0.00           H  
HETATM 1844  H4  V00 B 105      24.282  21.887  36.022  1.00  0.00           H  
HETATM 1845  H5  V00 B 105      22.645  22.463  35.603  1.00  0.00           H  
HETATM 1846  H6  V00 B 105      25.259  23.912  34.992  1.00  0.00           H  
HETATM 1847  H7  V00 B 105      23.622  24.489  34.571  1.00  0.00           H  
HETATM 1848  H8  V00 B 105      24.188  24.297  32.143  1.00  0.00           H  
HETATM 1849  H9  V00 B 105      25.808  23.722  32.559  1.00  0.00           H  
HETATM 1850  H10 V00 B 105      25.324  25.379  32.973  1.00  0.00           H  
HETATM 1851  C1  V00 B 106      61.347  92.257  34.479  1.00  0.00           C  
HETATM 1852  C2  V00 B 106      62.622  92.991  34.868  1.00  0.00           C  
HETATM 1853  O1  V00 B 106      63.142  92.360  36.024  1.00  0.00           O  
HETATM 1854  C3  V00 B 106      64.340  92.924  36.526  1.00  0.00           C  
HETATM 1855  C4  V00 B 106      64.743  92.125  37.758  1.00  0.00           C  
HETATM 1856  H1  V00 B 106      60.909  92.713  33.590  1.00  0.00           H  
HETATM 1857  H2  V00 B 106      60.628  92.304  35.297  1.00  0.00           H  
HETATM 1858  H3  V00 B 106      61.569  91.210  34.272  1.00  0.00           H  
HETATM 1859  H4  V00 B 106      62.406  94.053  35.075  1.00  0.00           H  
HETATM 1860  H5  V00 B 106      63.356  92.946  34.045  1.00  0.00           H  
HETATM 1861  H6  V00 B 106      64.184  93.983  36.791  1.00  0.00           H  
HETATM 1862  H7  V00 B 106      65.136  92.876  35.763  1.00  0.00           H  
HETATM 1863  H8  V00 B 106      64.899  91.082  37.489  1.00  0.00           H  
HETATM 1864  H9  V00 B 106      63.953  92.177  38.507  1.00  0.00           H  
HETATM 1865  H10 V00 B 106      65.663  92.527  38.180  1.00  0.00           H  
HETATM 1866  C1  V00 B 107      57.488  15.154  71.741  1.00  0.00           C  
HETATM 1867  C2  V00 B 107      57.691  14.823  73.213  1.00  0.00           C  
HETATM 1868  O1  V00 B 107      58.061  13.458  73.297  1.00  0.00           O  
HETATM 1869  C3  V00 B 107      58.289  12.980  74.610  1.00  0.00           C  
HETATM 1870  C4  V00 B 107      58.668  11.509  74.503  1.00  0.00           C  
HETATM 1871  H1  V00 B 107      57.199  16.199  71.629  1.00  0.00           H  
HETATM 1872  H2  V00 B 107      56.706  14.519  71.323  1.00  0.00           H  
HETATM 1873  H3  V00 B 107      58.411  14.976  71.190  1.00  0.00           H  
HETATM 1874  H4  V00 B 107      56.762  15.005  73.778  1.00  0.00           H  
HETATM 1875  H5  V00 B 107      58.483  15.460  73.643  1.00  0.00           H  
HETATM 1876  H6  V00 B 107      57.381  13.097  75.225  1.00  0.00           H  
HETATM 1877  H7  V00 B 107      59.103  13.551  75.089  1.00  0.00           H  
HETATM 1878  H8  V00 B 107      59.567  11.401  73.898  1.00  0.00           H  
HETATM 1879  H9  V00 B 107      57.861  10.953  74.029  1.00  0.00           H  
HETATM 1880  H10 V00 B 107      58.853  11.098  75.495  1.00  0.00           H  
HETATM 1881  C1  V00 B 108      84.277  72.340   2.500  1.00  0.00           C  
HETATM 1882  C2  V00 B 108      85.609  72.298   1.764  1.00  0.00           C  
HETATM 1883  O1  V00 B 108      86.629  72.562   2.710  1.00  0.00           O  
HETATM 1884  C3  V00 B 108      87.945  72.562   2.186  1.00  0.00           C  
HETATM 1885  C4  V00 B 108      88.897  72.863   3.337  1.00  0.00           C  
HETATM 1886  H1  V00 B 108      83.460  72.144   1.807  1.00  0.00           H  
HETATM 1887  H2  V00 B 108      84.136  73.322   2.953  1.00  0.00           H  
HETATM 1888  H3  V00 B 108      84.267  71.589   3.290  1.00  0.00           H  
HETATM 1889  H4  V00 B 108      85.626  73.054   0.960  1.00  0.00           H  
HETATM 1890  H5  V00 B 108      85.761  71.307   1.303  1.00  0.00           H  
HETATM 1891  H6  V00 B 108      88.044  73.326   1.397  1.00  0.00           H  
HETATM 1892  H7  V00 B 108      88.181  71.580   1.742  1.00  0.00           H  
HETATM 1893  H8  V00 B 108      88.796  72.103   4.109  1.00  0.00           H  
HETATM 1894  H9  V00 B 108      88.658  73.833   3.769  1.00  0.00           H  
HETATM 1895  H10 V00 B 108      89.925  72.874   2.977  1.00  0.00           H  
HETATM 1896  C1  V00 B 109      54.537  60.875  74.088  1.00  0.00           C  
HETATM 1897  C2  V00 B 109      53.743  59.804  74.823  1.00  0.00           C  
HETATM 1898  O1  V00 B 109      52.669  60.446  75.484  1.00  0.00           O  
HETATM 1899  C3  V00 B 109      51.822  59.587  76.225  1.00  0.00           C  
HETATM 1900  C4  V00 B 109      50.738  60.447  76.861  1.00  0.00           C  
HETATM 1901  H1  V00 B 109      55.380  60.423  73.564  1.00  0.00           H  
HETATM 1902  H2  V00 B 109      54.911  61.611  74.799  1.00  0.00           H  
HETATM 1903  H3  V00 B 109      53.897  61.382  73.367  1.00  0.00           H  
HETATM 1904  H4  V00 B 109      54.386  59.282  75.552  1.00  0.00           H  
HETATM 1905  H5  V00 B 109      53.360  59.054  74.109  1.00  0.00           H  
HETATM 1906  H6  V00 B 109      52.397  59.058  77.003  1.00  0.00           H  
HETATM 1907  H7  V00 B 109      51.369  58.830  75.561  1.00  0.00           H  
HETATM 1908  H8  V00 B 109      50.172  60.963  76.088  1.00  0.00           H  
HETATM 1909  H9  V00 B 109      51.193  61.190  77.514  1.00  0.00           H  
HETATM 1910  H10 V00 B 109      50.062  59.823  77.445  1.00  0.00           H  
HETATM 1911  C1  V00 B 110      39.473   9.872  53.753  1.00  0.00           C  
HETATM 1912  C2  V00 B 110      40.016  10.981  54.644  1.00  0.00           C  
HETATM 1913  O1  V00 B 110      41.107  11.578  53.967  1.00  0.00           O  
HETATM 1914  C3  V00 B 110      41.735  12.638  54.664  1.00  0.00           C  
HETATM 1915  C4  V00 B 110      42.875  13.149  53.792  1.00  0.00           C  
HETATM 1916  H1  V00 B 110      38.629   9.381  54.238  1.00  0.00           H  
HETATM 1917  H2  V00 B 110      40.254   9.136  53.561  1.00  0.00           H  
HETATM 1918  H3  V00 B 110      39.147  10.289  52.800  1.00  0.00           H  
HETATM 1919  H4  V00 B 110      40.345  10.567  55.613  1.00  0.00           H  
HETATM 1920  H5  V00 B 110      39.231  11.731  54.842  1.00  0.00           H  
HETATM 1921  H6  V00 B 110      42.124  12.284  55.633  1.00  0.00           H  
HETATM 1922  H7  V00 B 110      41.013  13.449  54.862  1.00  0.00           H  
HETATM 1923  H8  V00 B 110      42.483  13.500  52.839  1.00  0.00           H  
HETATM 1924  H9  V00 B 110      43.583  12.344  53.601  1.00  0.00           H  
HETATM 1925  H10 V00 B 110      43.389  13.968  54.292  1.00  0.00           H  
HETATM 1926  C1  V00 B 111      70.537  18.132  10.487  1.00  0.00           C  
HETATM 1927  C2  V00 B 111      69.601  17.154   9.792  1.00  0.00           C  
HETATM 1928  O1  V00 B 111      69.451  16.029  10.639  1.00  0.00           O  
HETATM 1929  C3  V00 B 111      68.604  15.011  10.138  1.00  0.00           C  
HETATM 1930  C4  V00 B 111      68.567  13.894  11.173  1.00  0.00           C  
HETATM 1931  H1  V00 B 111      70.683  19.016   9.867  1.00  0.00           H  
HETATM 1932  H2  V00 B 111      71.502  17.657  10.668  1.00  0.00           H  
HETATM 1933  H3  V00 B 111      70.113  18.433  11.446  1.00  0.00           H  
HETATM 1934  H4  V00 B 111      70.021  16.848   8.819  1.00  0.00           H  
HETATM 1935  H5  V00 B 111      68.621  17.627   9.607  1.00  0.00           H  
HETATM 1936  H6  V00 B 111      68.989  14.630   9.177  1.00  0.00           H  
HETATM 1937  H7  V00 B 111      67.589  15.407   9.967  1.00  0.00           H  
HETATM 1938  H8  V00 B 111      68.183  14.277  12.117  1.00  0.00           H  
HETATM 1939  H9  V00 B 111      69.573  13.509  11.337  1.00  0.00           H  
HETATM 1940  H10 V00 B 111      67.925  13.086  10.826  1.00  0.00           H  
HETATM 1941  C1  V00 B 112      44.124  40.836  91.940  1.00  0.00           C  
HETATM 1942  C2  V00 B 112      45.123  41.922  91.569  1.00  0.00           C  
HETATM 1943  O1  V00 B 112      45.379  41.812  90.181  1.00  0.00           O  
HETATM 1944  C3  V00 B 112      46.299  42.757  89.665  1.00  0.00           C  
HETATM 1945  C4  V00 B 112      46.450  42.484  88.174  1.00  0.00           C  
HETATM 1946  H1  V00 B 112      43.898  40.883  93.005  1.00  0.00           H  
HETATM 1947  H2  V00 B 112      44.538  39.855  91.704  1.00  0.00           H  
HETATM 1948  H3  V00 B 112      43.203  40.969  91.372  1.00  0.00           H  
HETATM 1949  H4  V00 B 112      46.057  41.796  92.143  1.00  0.00           H  
HETATM 1950  H5  V00 B 112      44.710  42.919  91.804  1.00  0.00           H  
HETATM 1951  H6  V00 B 112      47.274  42.660  90.172  1.00  0.00           H  
HETATM 1952  H7  V00 B 112      45.928  43.783  89.831  1.00  0.00           H  
HETATM 1953  H8  V00 B 112      45.485  42.585  87.680  1.00  0.00           H  
HETATM 1954  H9  V00 B 112      46.816  41.471  88.019  1.00  0.00           H  
HETATM 1955  H10 V00 B 112      47.153  43.191  87.735  1.00  0.00           H  
HETATM 1956  C1  V00 B 113      32.284  54.687  19.551  1.00  0.00           C  
HETATM 1957  C2  V00 B 113      33.119  53.654  20.294  1.00  0.00           C  
HETATM 1958  O1  V00 B 113      32.227  52.805  20.994  1.00  0.00           O  
HETATM 1959  C3  V00 B 113      32.845  51.778  21.747  1.00  0.00           C  
HETATM 1960  C4  V00 B 113      31.741  50.978  22.425  1.00  0.00           C  
HETATM 1961  H1  V00 B 113      32.933  55.366  18.998  1.00  0.00           H  
HETATM 1962  H2  V00 B 113      31.687  55.260  20.261  1.00  0.00           H  
HETATM 1963  H3  V00 B 113      31.610  54.187  18.855  1.00  0.00           H  
HETATM 1964  H4  V00 B 113      33.807  54.152  20.999  1.00  0.00           H  
HETATM 1965  H5  V00 B 113      33.726  53.068  19.582  1.00  0.00           H  
HETATM 1966  H6  V00 B 113      33.523  52.210  22.502  1.00  0.00           H  
HETATM 1967  H7  V00 B 113      33.441  51.124  21.087  1.00  0.00           H  
HETATM 1968  H8  V00 B 113      31.078  50.552  21.674  1.00  0.00           H  
HETATM 1969  H9  V00 B 113      31.158  51.630  23.074  1.00  0.00           H  
HETATM 1970  H10 V00 B 113      32.174  50.174  23.019  1.00  0.00           H  
HETATM 1971  C1  V00 B 114      20.750  24.456  79.738  1.00  0.00           C  
HETATM 1972  C2  V00 B 114      20.651  25.486  78.622  1.00  0.00           C  
HETATM 1973  O1  V00 B 114      19.705  25.009  77.683  1.00  0.00           O  
HETATM 1974  C3  V00 B 114      19.490  25.855  76.568  1.00  0.00           C  
HETATM 1975  C4  V00 B 114      18.454  25.184  75.676  1.00  0.00           C  
HETATM 1976  H1  V00 B 114      21.473  24.782  80.486  1.00  0.00           H  
HETATM 1977  H2  V00 B 114      21.066  23.496  79.329  1.00  0.00           H  
HETATM 1978  H3  V00 B 114      19.777  24.328  80.212  1.00  0.00           H  
HETATM 1979  H4  V00 B 114      21.634  25.624  78.140  1.00  0.00           H  
HETATM 1980  H5  V00 B 114      20.330  26.460  79.028  1.00  0.00           H  
HETATM 1981  H6  V00 B 114      20.432  26.006  76.014  1.00  0.00           H  
HETATM 1982  H7  V00 B 114      19.126  26.842  76.900  1.00  0.00           H  
HETATM 1983  H8  V00 B 114      17.527  25.041  76.228  1.00  0.00           H  
HETATM 1984  H9  V00 B 114      18.820  24.210  75.352  1.00  0.00           H  
HETATM 1985  H10 V00 B 114      18.259  25.802  74.800  1.00  0.00           H  
HETATM 1986  C1  V00 B 115      64.224  19.739  17.183  1.00  0.00           C  
HETATM 1987  C2  V00 B 115      64.883  18.430  17.595  1.00  0.00           C  
HETATM 1988  O1  V00 B 115      66.276  18.566  17.377  1.00  0.00           O  
HETATM 1989  C3  V00 B 115      67.047  17.426  17.711  1.00  0.00           C  
HETATM 1990  C4  V00 B 115      68.504  17.753  17.409  1.00  0.00           C  
HETATM 1991  H1  V00 B 115      63.146  19.679  17.333  1.00  0.00           H  
HETATM 1992  H2  V00 B 115      64.429  19.942  16.132  1.00  0.00           H  
HETATM 1993  H3  V00 B 115      64.624  20.559  17.779  1.00  0.00           H  
HETATM 1994  H4  V00 B 115      64.481  17.594  16.999  1.00  0.00           H  
HETATM 1995  H5  V00 B 115      64.681  18.218  18.660  1.00  0.00           H  
HETATM 1996  H6  V00 B 115      66.721  16.554  17.118  1.00  0.00           H  
HETATM 1997  H7  V00 B 115      66.924  17.179  18.779  1.00  0.00           H  
HETATM 1998  H8  V00 B 115      68.820  18.612  18.000  1.00  0.00           H  
HETATM 1999  H9  V00 B 115      68.617  17.996  16.354  1.00  0.00           H  
HETATM 2000  H10 V00 B 115      69.136  16.900  17.651  1.00  0.00           H  
HETATM 2001  C1  V00 B 116      69.715  67.372  66.222  1.00  0.00           C  
HETATM 2002  C2  V00 B 116      68.785  66.184  66.021  1.00  0.00           C  
HETATM 2003  O1  V00 B 116      67.473  66.691  65.857  1.00  0.00           O  
HETATM 2004  C3  V00 B 116      66.472  65.710  65.659  1.00  0.00           C  
HETATM 2005  C4  V00 B 116      65.141  66.435  65.508  1.00  0.00           C  
HETATM 2006  H1  V00 B 116      70.740  67.026  66.354  1.00  0.00           H  
HETATM 2007  H2  V00 B 116      69.410  67.936  67.103  1.00  0.00           H  
HETATM 2008  H3  V00 B 116      69.668  68.031  65.354  1.00  0.00           H  
HETATM 2009  H4  V00 B 116      68.830  65.510  66.893  1.00  0.00           H  
HETATM 2010  H5  V00 B 116      69.086  65.608  65.129  1.00  0.00           H  
HETATM 2011  H6  V00 B 116      66.436  65.019  66.518  1.00  0.00           H  
HETATM 2012  H7  V00 B 116      66.690  65.118  64.753  1.00  0.00           H  
HETATM 2013  H8  V00 B 116      65.183  67.112  64.656  1.00  0.00           H  
HETATM 2014  H9  V00 B 116      64.933  67.017  66.404  1.00  0.00           H  
HETATM 2015  H10 V00 B 116      64.339  65.714  65.354  1.00  0.00           H  
HETATM 2016  C1  V00 B 117      36.342  49.242  77.339  1.00  0.00           C  
HETATM 2017  C2  V00 B 117      36.080  50.425  78.260  1.00  0.00           C  
HETATM 2018  O1  V00 B 117      36.227  49.970  79.593  1.00  0.00           O  
HETATM 2019  C3  V00 B 117      36.014  50.955  80.588  1.00  0.00           C  
HETATM 2020  C4  V00 B 117      36.210  50.288  81.943  1.00  0.00           C  
HETATM 2021  H1  V00 B 117      36.237  49.547  76.298  1.00  0.00           H  
HETATM 2022  H2  V00 B 117      35.632  48.443  77.552  1.00  0.00           H  
HETATM 2023  H3  V00 B 117      37.351  48.862  77.502  1.00  0.00           H  
HETATM 2024  H4  V00 B 117      35.062  50.818  78.099  1.00  0.00           H  
HETATM 2025  H5  V00 B 117      36.797  51.238  78.052  1.00  0.00           H  
HETATM 2026  H6  V00 B 117      34.994  51.367  80.509  1.00  0.00           H  
HETATM 2027  H7  V00 B 117      36.729  51.786  80.464  1.00  0.00           H  
HETATM 2028  H8  V00 B 117      37.220  49.887  82.016  1.00  0.00           H  
HETATM 2029  H9  V00 B 117      35.502  49.469  82.058  1.00  0.00           H  
HETATM 2030  H10 V00 B 117      36.054  51.012  82.742  1.00  0.00           H  
HETATM 2031  C1  V00 B 118      81.280  95.418  12.976  1.00  0.00           C  
HETATM 2032  C2  V00 B 118      79.842  95.854  12.734  1.00  0.00           C  
HETATM 2033  O1  V00 B 118      79.743  96.276  11.386  1.00  0.00           O  
HETATM 2034  C3  V00 B 118      78.458  96.720  10.990  1.00  0.00           C  
HETATM 2035  C4  V00 B 118      78.546  97.132   9.527  1.00  0.00           C  
HETATM 2036  H1  V00 B 118      81.402  95.086  14.007  1.00  0.00           H  
HETATM 2037  H2  V00 B 118      81.956  96.252  12.786  1.00  0.00           H  
HETATM 2038  H3  V00 B 118      81.538  94.601  12.303  1.00  0.00           H  
HETATM 2039  H4  V00 B 118      79.572  96.679  13.415  1.00  0.00           H  
HETATM 2040  H5  V00 B 118      79.150  95.015  12.924  1.00  0.00           H  
HETATM 2041  H6  V00 B 118      78.140  97.575  11.610  1.00  0.00           H  
HETATM 2042  H7  V00 B 118      77.718  95.912  11.116  1.00  0.00           H  
HETATM 2043  H8  V00 B 118      78.858  96.282   8.921  1.00  0.00           H  
HETATM 2044  H9  V00 B 118      79.279  97.929   9.410  1.00  0.00           H  
HETATM 2045  H10 V00 B 118      77.575  97.483   9.179  1.00  0.00           H  
HETATM 2046  C1  V00 B 119      14.215  91.587  83.863  1.00  0.00           C  
HETATM 2047  C2  V00 B 119      15.174  90.699  84.643  1.00  0.00           C  
HETATM 2048  O1  V00 B 119      15.164  89.420  84.035  1.00  0.00           O  
HETATM 2049  C3  V00 B 119      16.009  88.462  84.644  1.00  0.00           C  
HETATM 2050  C4  V00 B 119      15.865  87.161  83.864  1.00  0.00           C  
HETATM 2051  H1  V00 B 119      14.190  92.586  84.299  1.00  0.00           H  
HETATM 2052  H2  V00 B 119      13.212  91.160  83.887  1.00  0.00           H  
HETATM 2053  H3  V00 B 119      14.537  91.658  82.824  1.00  0.00           H  
HETATM 2054  H4  V00 B 119      14.857  90.626  85.697  1.00  0.00           H  
HETATM 2055  H5  V00 B 119      16.193  91.125  84.622  1.00  0.00           H  
HETATM 2056  H6  V00 B 119      15.722  88.310  85.698  1.00  0.00           H  
HETATM 2057  H7  V00 B 119      17.058  88.806  84.621  1.00  0.00           H  
HETATM 2058  H8  V00 B 119      16.153  87.318  82.826  1.00  0.00           H  
HETATM 2059  H9  V00 B 119      14.828  86.828  83.891  1.00  0.00           H  
HETATM 2060  H10 V00 B 119      16.500  86.392  84.301  1.00  0.00           H  
HETATM 2061  C1  V00 B 120      64.688  82.800  84.339  1.00  0.00           C  
HETATM 2062  C2  V00 B 120      63.257  83.097  83.915  1.00  0.00           C  
HETATM 2063  O1  V00 B 120      62.429  82.093  84.474  1.00  0.00           O  
HETATM 2064  C3  V00 B 120      61.051  82.219  84.174  1.00  0.00           C  
HETATM 2065  C4  V00 B 120      60.326  81.062  84.849  1.00  0.00           C  
HETATM 2066  H1  V00 B 120      65.364  83.551  83.928  1.00  0.00           H  
HETATM 2067  H2  V00 B 120      64.985  81.815  83.978  1.00  0.00           H  
HETATM 2068  H3  V00 B 120      64.762  82.809  85.427  1.00  0.00           H  
HETATM 2069  H4  V00 B 120      63.174  83.095  82.815  1.00  0.00           H  
HETATM 2070  H5  V00 B 120      62.949  84.093  84.278  1.00  0.00           H  
HETATM 2071  H6  V00 B 120      60.891  82.186  83.083  1.00  0.00           H  
HETATM 2072  H7  V00 B 120      60.663  83.183  84.547  1.00  0.00           H  
HETATM 2073  H8  V00 B 120      60.486  81.103  85.926  1.00  0.00           H  
HETATM 2074  H9  V00 B 120      60.714  80.115  84.476  1.00  0.00           H  
HETATM 2075  H10 V00 B 120      59.258  81.119  84.642  1.00  0.00           H  
HETATM 2076  C1  V00 B 121      69.328  15.491   1.528  1.00  0.00           C  
HETATM 2077  C2  V00 B 121      67.939  15.931   1.087  1.00  0.00           C  
HETATM 2078  O1  V00 B 121      67.254  16.397   2.236  1.00  0.00           O  
HETATM 2079  C3  V00 B 121      65.932  16.848   2.003  1.00  0.00           C  
HETATM 2080  C4  V00 B 121      65.360  17.303   3.338  1.00  0.00           C  
HETATM 2081  H1  V00 B 121      69.893  15.122   0.672  1.00  0.00           H  
HETATM 2082  H2  V00 B 121      69.248  14.700   2.273  1.00  0.00           H  
HETATM 2083  H3  V00 B 121      69.860  16.333   1.971  1.00  0.00           H  
HETATM 2084  H4  V00 B 121      67.395  15.085   0.633  1.00  0.00           H  
HETATM 2085  H5  V00 B 121      68.012  16.734   0.333  1.00  0.00           H  
HETATM 2086  H6  V00 B 121      65.318  16.034   1.581  1.00  0.00           H  
HETATM 2087  H7  V00 B 121      65.934  17.684   1.282  1.00  0.00           H  
HETATM 2088  H8  V00 B 121      65.969  18.108   3.747  1.00  0.00           H  
HETATM 2089  H9  V00 B 121      65.362  16.473   4.044  1.00  0.00           H  
HETATM 2090  H10 V00 B 121      64.339  17.658   3.205  1.00  0.00           H  
HETATM 2091  C1  V00 B 122      70.741  84.175  79.977  1.00  0.00           C  
HETATM 2092  C2  V00 B 122      70.665  83.075  81.026  1.00  0.00           C  
HETATM 2093  O1  V00 B 122      71.701  82.149  80.751  1.00  0.00           O  
HETATM 2094  C3  V00 B 122      71.774  81.050  81.640  1.00  0.00           C  
HETATM 2095  C4  V00 B 122      72.932  80.170  81.189  1.00  0.00           C  
HETATM 2096  H1  V00 B 122      69.957  84.912  80.151  1.00  0.00           H  
HETATM 2097  H2  V00 B 122      70.617  83.747  78.982  1.00  0.00           H  
HETATM 2098  H3  V00 B 122      71.713  84.666  80.025  1.00  0.00           H  
HETATM 2099  H4  V00 B 122      69.683  82.575  80.987  1.00  0.00           H  
HETATM 2100  H5  V00 B 122      70.792  83.500  82.037  1.00  0.00           H  
HETATM 2101  H6  V00 B 122      70.830  80.478  81.623  1.00  0.00           H  
HETATM 2102  H7  V00 B 122      71.941  81.402  82.672  1.00  0.00           H  
HETATM 2103  H8  V00 B 122      73.860  80.739  81.212  1.00  0.00           H  
HETATM 2104  H9  V00 B 122      72.760  79.826  80.170  1.00  0.00           H  
HETATM 2105  H10 V00 B 122      73.024  79.307  81.848  1.00  0.00           H  
HETATM 2106  C1  V00 B 123      68.977  98.915  75.722  1.00  0.00           C  
HETATM 2107  C2  V00 B 123      67.557  98.410  75.937  1.00  0.00           C  
HETATM 2108  O1  V00 B 123      66.790  98.802  74.813  1.00  0.00           O  
HETATM 2109  C3  V00 B 123      65.430  98.410  74.851  1.00  0.00           C  
HETATM 2110  C4  V00 B 123      64.770  98.916  73.575  1.00  0.00           C  
HETATM 2111  H1  V00 B 123      69.606  98.636  76.568  1.00  0.00           H  
HETATM 2112  H2  V00 B 123      68.973 100.000  75.620  1.00  0.00           H  
HETATM 2113  H3  V00 B 123      69.391  98.482  74.810  1.00  0.00           H  
HETATM 2114  H4  V00 B 123      67.134  98.841  76.860  1.00  0.00           H  
HETATM 2115  H5  V00 B 123      67.553  97.311  76.039  1.00  0.00           H  
HETATM 2116  H6  V00 B 123      64.931  98.840  75.736  1.00  0.00           H  
HETATM 2117  H7  V00 B 123      65.349  97.311  74.914  1.00  0.00           H  
HETATM 2118  H8  V00 B 123      65.265  98.484  72.707  1.00  0.00           H  
HETATM 2119  H9  V00 B 123      64.854 100.000  73.521  1.00  0.00           H  
HETATM 2120  H10 V00 B 123      63.717  98.636  73.564  1.00  0.00           H  
HETATM 2121  C1  V00 B 124      51.621  10.554  70.983  1.00  0.00           C  
HETATM 2122  C2  V00 B 124      52.211  11.651  70.108  1.00  0.00           C  
HETATM 2123  O1  V00 B 124      51.810  12.895  70.654  1.00  0.00           O  
HETATM 2124  C3  V00 B 124      52.276  14.034  69.953  1.00  0.00           C  
HETATM 2125  C4  V00 B 124      51.748  15.266  70.677  1.00  0.00           C  
HETATM 2126  H1  V00 B 124      51.904   9.575  70.597  1.00  0.00           H  
HETATM 2127  H2  V00 B 124      50.534  10.634  70.995  1.00  0.00           H  
HETATM 2128  H3  V00 B 124      51.988  10.657  72.004  1.00  0.00           H  
HETATM 2129  H4  V00 B 124      51.847  11.552  69.071  1.00  0.00           H  
HETATM 2130  H5  V00 B 124      53.312  11.578  70.092  1.00  0.00           H  
HETATM 2131  H6  V00 B 124      51.915  14.018  68.911  1.00  0.00           H  
HETATM 2132  H7  V00 B 124      53.379  14.046  69.932  1.00  0.00           H  
HETATM 2133  H8  V00 B 124      52.111  15.276  71.703  1.00  0.00           H  
HETATM 2134  H9  V00 B 124      50.659  15.246  70.693  1.00  0.00           H  
HETATM 2135  H10 V00 B 124      52.082  16.169  70.168  1.00  0.00           H  
HETATM 2136  C1  V00 B 125      40.351  30.526  66.187  1.00  0.00           C  
HETATM 2137  C2  V00 B 125      39.070  29.833  65.745  1.00  0.00           C  
HETATM 2138  O1  V00 B 125      39.397  28.492  65.428  1.00  0.00           O  
HETATM 2139  C3  V00 B 125      38.309  27.697  64.992  1.00  0.00           C  
HETATM 2140  C4  V00 B 125      38.848  26.303  64.699  1.00  0.00           C  
HETATM 2141  H1  V00 B 125      40.145  31.566  66.440  1.00  0.00           H  
HETATM 2142  H2  V00 B 125      41.087  30.491  65.384  1.00  0.00           H  
HETATM 2143  H3  V00 B 125      40.764  30.020  67.060  1.00  0.00           H  
HETATM 2144  H4  V00 B 125      38.643  30.342  64.864  1.00  0.00           H  
HETATM 2145  H5  V00 B 125      38.319  29.863  66.553  1.00  0.00           H  
HETATM 2146  H6  V00 B 125      37.856  28.131  64.085  1.00  0.00           H  
HETATM 2147  H7  V00 B 125      37.532  27.650  65.774  1.00  0.00           H  
HETATM 2148  H8  V00 B 125      39.290  25.880  65.599  1.00  0.00           H  
HETATM 2149  H9  V00 B 125      39.614  26.358  63.927  1.00  0.00           H  
HETATM 2150  H10 V00 B 125      38.040  25.656  64.358  1.00  0.00           H  
HETATM 2151  C1  V00 B 126      63.002  12.427  47.970  1.00  0.00           C  
HETATM 2152  C2  V00 B 126      64.254  12.553  47.113  1.00  0.00           C  
HETATM 2153  O1  V00 B 126      64.495  11.290  46.520  1.00  0.00           O  
HETATM 2154  C3  V00 B 126      65.635  11.229  45.683  1.00  0.00           C  
HETATM 2155  C4  V00 B 126      65.733   9.809  45.143  1.00  0.00           C  
HETATM 2156  H1  V00 B 126      62.780  13.380  48.450  1.00  0.00           H  
HETATM 2157  H2  V00 B 126      63.153  11.667  48.736  1.00  0.00           H  
HETATM 2158  H3  V00 B 126      62.156  12.132  47.349  1.00  0.00           H  
HETATM 2159  H4  V00 B 126      65.114  12.855  47.734  1.00  0.00           H  
HETATM 2160  H5  V00 B 126      64.109  13.321  46.334  1.00  0.00           H  
HETATM 2161  H6  V00 B 126      66.544  11.486  46.253  1.00  0.00           H  
HETATM 2162  H7  V00 B 126      65.539  11.949  44.852  1.00  0.00           H  
HETATM 2163  H8  V00 B 126      64.835   9.564  44.578  1.00  0.00           H  
HETATM 2164  H9  V00 B 126      65.827   9.105  45.969  1.00  0.00           H  
HETATM 2165  H10 V00 B 126      66.602   9.717  44.492  1.00  0.00           H  
HETATM 2166  C1  V00 B 127      52.033   6.872  41.987  1.00  0.00           C  
HETATM 2167  C2  V00 B 127      52.754   8.105  42.513  1.00  0.00           C  
HETATM 2168  O1  V00 B 127      54.080   8.069  42.018  1.00  0.00           O  
HETATM 2169  C3  V00 B 127      54.897   9.153  42.418  1.00  0.00           C  
HETATM 2170  C4  V00 B 127      56.273   8.944  41.799  1.00  0.00           C  
HETATM 2171  H1  V00 B 127      51.004   6.858  42.346  1.00  0.00           H  
HETATM 2172  H2  V00 B 127      52.544   5.971  42.326  1.00  0.00           H  
HETATM 2173  H3  V00 B 127      52.031   6.881  40.897  1.00  0.00           H  
HETATM 2174  H4  V00 B 127      52.756   8.105  43.617  1.00  0.00           H  
HETATM 2175  H5  V00 B 127      52.243   9.022  42.173  1.00  0.00           H  
HETATM 2176  H6  V00 B 127      54.975   9.191  43.518  1.00  0.00           H  
HETATM 2177  H7  V00 B 127      54.464  10.108  42.073  1.00  0.00           H  
HETATM 2178  H8  V00 B 127      56.189   8.912  40.714  1.00  0.00           H  
HETATM 2179  H9  V00 B 127      56.694   8.001  42.144  1.00  0.00           H  
HETATM 2180  H10 V00 B 127      56.938   9.759  42.083  1.00  0.00           H  
HETATM 2181  C1  V00 B 128      78.001  56.013  94.349  1.00  0.00           C  
HETATM 2182  C2  V00 B 128      79.085  56.657  95.202  1.00  0.00           C  
HETATM 2183  O1  V00 B 128      80.256  55.870  95.072  1.00  0.00           O  
HETATM 2184  C3  V00 B 128      81.372  56.333  95.810  1.00  0.00           C  
HETATM 2185  C4  V00 B 128      82.523  55.370  95.551  1.00  0.00           C  
HETATM 2186  H1  V00 B 128      77.077  56.587  94.422  1.00  0.00           H  
HETATM 2187  H2  V00 B 128      77.818  54.994  94.691  1.00  0.00           H  
HETATM 2188  H3  V00 B 128      78.321  55.978  93.308  1.00  0.00           H  
HETATM 2189  H4  V00 B 128      78.767  56.700  96.258  1.00  0.00           H  
HETATM 2190  H5  V00 B 128      79.278  57.689  94.861  1.00  0.00           H  
HETATM 2191  H6  V00 B 128      81.135  56.364  96.886  1.00  0.00           H  
HETATM 2192  H7  V00 B 128      81.647  57.352  95.490  1.00  0.00           H  
HETATM 2193  H8  V00 B 128      82.755  55.346  94.487  1.00  0.00           H  
HETATM 2194  H9  V00 B 128      82.244  54.366  95.869  1.00  0.00           H  
HETATM 2195  H10 V00 B 128      83.407  55.688  96.103  1.00  0.00           H  
HETATM 2196  C1  V00 B 129      75.298  20.698  49.269  1.00  0.00           C  
HETATM 2197  C2  V00 B 129      75.465  20.982  47.783  1.00  0.00           C  
HETATM 2198  O1  V00 B 129      75.796  22.352  47.644  1.00  0.00           O  
HETATM 2199  C3  V00 B 129      75.987  22.789  46.311  1.00  0.00           C  
HETATM 2200  C4  V00 B 129      76.329  24.272  46.359  1.00  0.00           C  
HETATM 2201  H1  V00 B 129      75.039  19.650  49.423  1.00  0.00           H  
HETATM 2202  H2  V00 B 129      74.507  21.326  49.680  1.00  0.00           H  
HETATM 2203  H3  V00 B 129      76.226  20.919  49.795  1.00  0.00           H  
HETATM 2204  H4  V00 B 129      74.530  20.756  47.242  1.00  0.00           H  
HETATM 2205  H5  V00 B 129      76.265  20.350  47.360  1.00  0.00           H  
HETATM 2206  H6  V00 B 129      75.071  22.627  45.718  1.00  0.00           H  
HETATM 2207  H7  V00 B 129      76.806  22.223  45.836  1.00  0.00           H  
HETATM 2208  H8  V00 B 129      77.236  24.425  46.942  1.00  0.00           H  
HETATM 2209  H9  V00 B 129      75.517  24.824  46.829  1.00  0.00           H  
HETATM 2210  H10 V00 B 129      76.484  24.652  45.350  1.00  0.00           H  
HETATM 2211  C1  V00 B 130      45.098  94.793  26.779  1.00  0.00           C  
HETATM 2212  C2  V00 B 130      44.192  95.996  26.556  1.00  0.00           C  
HETATM 2213  O1  V00 B 130      42.854  95.532  26.566  1.00  0.00           O  
HETATM 2214  C3  V00 B 130      41.872  96.533  26.369  1.00  0.00           C  
HETATM 2215  C4  V00 B 130      40.510  95.853  26.408  1.00  0.00           C  
HETATM 2216  H1  V00 B 130      46.142  95.104  26.776  1.00  0.00           H  
HETATM 2217  H2  V00 B 130      44.941  94.060  25.987  1.00  0.00           H  
HETATM 2218  H3  V00 B 130      44.865  94.326  27.736  1.00  0.00           H  
HETATM 2219  H4  V00 B 130      44.424  96.477  25.591  1.00  0.00           H  
HETATM 2220  H5  V00 B 130      44.344  96.742  27.354  1.00  0.00           H  
HETATM 2221  H6  V00 B 130      42.023  97.033  25.398  1.00  0.00           H  
HETATM 2222  H7  V00 B 130      41.941  97.298  27.162  1.00  0.00           H  
HETATM 2223  H8  V00 B 130      40.367  95.365  27.371  1.00  0.00           H  
HETATM 2224  H9  V00 B 130      40.451  95.100  25.624  1.00  0.00           H  
HETATM 2225  H10 V00 B 130      39.722  96.589  26.259  1.00  0.00           H  
HETATM 2226  C1  V00 B 131      57.395   4.490  52.576  1.00  0.00           C  
HETATM 2227  C2  V00 B 131      57.476   5.747  53.431  1.00  0.00           C  
HETATM 2228  O1  V00 B 131      57.294   6.860  52.574  1.00  0.00           O  
HETATM 2229  C3  V00 B 131      57.343   8.122  53.213  1.00  0.00           C  
HETATM 2230  C4  V00 B 131      57.133   9.186  52.145  1.00  0.00           C  
HETATM 2231  H1  V00 B 131      57.532   3.605  53.197  1.00  0.00           H  
HETATM 2232  H2  V00 B 131      58.170   4.514  51.809  1.00  0.00           H  
HETATM 2233  H3  V00 B 131      56.423   4.437  52.086  1.00  0.00           H  
HETATM 2234  H4  V00 B 131      58.456   5.806  53.933  1.00  0.00           H  
HETATM 2235  H5  V00 B 131      56.694   5.732  54.209  1.00  0.00           H  
HETATM 2236  H6  V00 B 131      58.318   8.264  53.709  1.00  0.00           H  
HETATM 2237  H7  V00 B 131      56.555   8.192  53.983  1.00  0.00           H  
HETATM 2238  H8  V00 B 131      56.167   9.042  51.663  1.00  0.00           H  
HETATM 2239  H9  V00 B 131      57.913   9.111  51.389  1.00  0.00           H  
HETATM 2240  H10 V00 B 131      57.164  10.178  52.595  1.00  0.00           H  
HETATM 2241  C1  V00 B 132      16.683  56.469  89.308  1.00  0.00           C  
HETATM 2242  C2  V00 B 132      15.906  55.741  90.395  1.00  0.00           C  
HETATM 2243  O1  V00 B 132      14.544  55.720  90.006  1.00  0.00           O  
HETATM 2244  C3  V00 B 132      13.672  55.075  90.916  1.00  0.00           C  
HETATM 2245  C4  V00 B 132      12.265  55.154  90.336  1.00  0.00           C  
HETATM 2246  H1  V00 B 132      17.741  56.511  89.568  1.00  0.00           H  
HETATM 2247  H2  V00 B 132      16.302  57.484  89.196  1.00  0.00           H  
HETATM 2248  H3  V00 B 132      16.568  55.948  88.358  1.00  0.00           H  
HETATM 2249  H4  V00 B 132      16.021  56.261  91.362  1.00  0.00           H  
HETATM 2250  H5  V00 B 132      16.286  54.712  90.514  1.00  0.00           H  
HETATM 2251  H6  V00 B 132      13.708  55.571  91.900  1.00  0.00           H  
HETATM 2252  H7  V00 B 132      13.971  54.022  91.052  1.00  0.00           H  
HETATM 2253  H8  V00 B 132      12.236  54.659  89.367  1.00  0.00           H  
HETATM 2254  H9  V00 B 132      11.978  56.195  90.205  1.00  0.00           H  
HETATM 2255  H10 V00 B 132      11.558  54.668  91.008  1.00  0.00           H  
HETATM 2256  C1  V00 B 133       3.127  50.417  18.308  1.00  0.00           C  
HETATM 2257  C2  V00 B 133       1.850  49.665  18.655  1.00  0.00           C  
HETATM 2258  O1  V00 B 133       2.081  48.291  18.405  1.00  0.00           O  
HETATM 2259  C3  V00 B 133       0.983  47.440  18.677  1.00  0.00           C  
HETATM 2260  C4  V00 B 133       1.413  46.016  18.349  1.00  0.00           C  
HETATM 2261  H1  V00 B 133       2.993  51.484  18.484  1.00  0.00           H  
HETATM 2262  H2  V00 B 133       3.379  50.256  17.260  1.00  0.00           H  
HETATM 2263  H3  V00 B 133       3.950  50.053  18.923  1.00  0.00           H  
HETATM 2264  H4  V00 B 133       1.011  50.032  18.040  1.00  0.00           H  
HETATM 2265  H5  V00 B 133       1.589  49.823  19.716  1.00  0.00           H  
HETATM 2266  H6  V00 B 133       0.113  47.728  18.063  1.00  0.00           H  
HETATM 2267  H7  V00 B 133       0.692  47.517  19.739  1.00  0.00           H  
HETATM 2268  H8  V00 B 133       2.269  45.738  18.962  1.00  0.00           H  
HETATM 2269  H9  V00 B 133       1.698  45.949  17.300  1.00  0.00           H  
HETATM 2270  H10 V00 B 133       0.593  45.325  18.543  1.00  0.00           H  
HETATM 2271  C1  V00 B 134       1.272  60.847  22.116  1.00  0.00           C  
HETATM 2272  C2  V00 B 134       2.435  60.434  21.225  1.00  0.00           C  
HETATM 2273  O1  V00 B 134       3.633  60.738  21.916  1.00  0.00           O  
HETATM 2274  C3  V00 B 134       4.823  60.415  21.221  1.00  0.00           C  
HETATM 2275  C4  V00 B 134       5.995  60.811  22.109  1.00  0.00           C  
HETATM 2276  H1  V00 B 134       0.325  60.633  21.621  1.00  0.00           H  
HETATM 2277  H2  V00 B 134       1.331  61.915  22.331  1.00  0.00           H  
HETATM 2278  H3  V00 B 134       1.315  60.301  23.059  1.00  0.00           H  
HETATM 2279  H4  V00 B 134       2.395  60.980  20.267  1.00  0.00           H  
HETATM 2280  H5  V00 B 134       2.383  59.354  21.005  1.00  0.00           H  
HETATM 2281  H6  V00 B 134       4.868  60.959  20.263  1.00  0.00           H  
HETATM 2282  H7  V00 B 134       4.857  59.334  21.001  1.00  0.00           H  
HETATM 2283  H8  V00 B 134       5.946  60.266  23.051  1.00  0.00           H  
HETATM 2284  H9  V00 B 134       5.954  61.878  22.321  1.00  0.00           H  
HETATM 2285  H10 V00 B 134       6.936  60.580  21.610  1.00  0.00           H  
HETATM 2286  C1  V00 B 135      80.120  15.526  85.449  1.00  0.00           C  
HETATM 2287  C2  V00 B 135      81.238  15.833  84.462  1.00  0.00           C  
HETATM 2288  O1  V00 B 135      81.935  16.968  84.944  1.00  0.00           O  
HETATM 2289  C3  V00 B 135      83.016  17.393  84.135  1.00  0.00           C  
HETATM 2290  C4  V00 B 135      83.636  18.614  84.803  1.00  0.00           C  
HETATM 2291  H1  V00 B 135      79.554  14.657  85.115  1.00  0.00           H  
HETATM 2292  H2  V00 B 135      79.450  16.382  85.527  1.00  0.00           H  
HETATM 2293  H3  V00 B 135      80.541  15.324  86.434  1.00  0.00           H  
HETATM 2294  H4  V00 B 135      80.820  16.035  83.461  1.00  0.00           H  
HETATM 2295  H5  V00 B 135      81.922  14.971  84.378  1.00  0.00           H  
HETATM 2296  H6  V00 B 135      82.661  17.650  83.123  1.00  0.00           H  
HETATM 2297  H7  V00 B 135      83.765  16.588  84.041  1.00  0.00           H  
HETATM 2298  H8  V00 B 135      83.987  18.352  85.800  1.00  0.00           H  
HETATM 2299  H9  V00 B 135      82.892  19.404  84.893  1.00  0.00           H  
HETATM 2300  H10 V00 B 135      84.475  18.977  84.211  1.00  0.00           H  
HETATM 2301  C1  V00 B 136      83.511   3.731  40.491  1.00  0.00           C  
HETATM 2302  C2  V00 B 136      83.927   3.704  39.027  1.00  0.00           C  
HETATM 2303  O1  V00 B 136      83.067   4.580  38.322  1.00  0.00           O  
HETATM 2304  C3  V00 B 136      83.318   4.674  36.931  1.00  0.00           C  
HETATM 2305  C4  V00 B 136      82.304   5.648  36.346  1.00  0.00           C  
HETATM 2306  H1  V00 B 136      84.148   3.066  41.074  1.00  0.00           H  
HETATM 2307  H2  V00 B 136      82.474   3.409  40.587  1.00  0.00           H  
HETATM 2308  H3  V00 B 136      83.596   4.745  40.882  1.00  0.00           H  
HETATM 2309  H4  V00 B 136      83.847   2.680  38.625  1.00  0.00           H  
HETATM 2310  H5  V00 B 136      84.976   4.031  38.922  1.00  0.00           H  
HETATM 2311  H6  V00 B 136      83.217   3.684  36.455  1.00  0.00           H  
HETATM 2312  H7  V00 B 136      84.344   5.036  36.751  1.00  0.00           H  
HETATM 2313  H8  V00 B 136      82.412   6.623  36.818  1.00  0.00           H  
HETATM 2314  H9  V00 B 136      81.294   5.283  36.529  1.00  0.00           H  
HETATM 2315  H10 V00 B 136      82.460   5.749  35.273  1.00  0.00           H  
HETATM 2316  C1  V00 B 137      40.228  60.486   4.638  1.00  0.00           C  
HETATM 2317  C2  V00 B 137      39.225  59.522   4.020  1.00  0.00           C  
HETATM 2318  O1  V00 B 137      39.657  59.241   2.701  1.00  0.00           O  
HETATM 2319  C3  V00 B 137      38.828  58.352   1.976  1.00  0.00           C  
HETATM 2320  C4  V00 B 137      39.443  58.174   0.595  1.00  0.00           C  
HETATM 2321  H1  V00 B 137      39.932  60.732   5.657  1.00  0.00           H  
HETATM 2322  H2  V00 B 137      40.274  61.401   4.047  1.00  0.00           H  
HETATM 2323  H3  V00 B 137      41.219  60.032   4.651  1.00  0.00           H  
HETATM 2324  H4  V00 B 137      38.218  59.973   4.007  1.00  0.00           H  
HETATM 2325  H5  V00 B 137      39.174  58.592   4.612  1.00  0.00           H  
HETATM 2326  H6  V00 B 137      37.807  58.762   1.891  1.00  0.00           H  
HETATM 2327  H7  V00 B 137      38.763  57.380   2.495  1.00  0.00           H  
HETATM 2328  H8  V00 B 137      40.448  57.765   0.687  1.00  0.00           H  
HETATM 2329  H9  V00 B 137      39.503  59.137   0.090  1.00  0.00           H  
HETATM 2330  H10 V00 B 137      38.833  57.495  -0.000  1.00  0.00           H  
HETATM 2331  C1  V00 B 138      35.295  84.208  28.961  1.00  0.00           C  
HETATM 2332  C2  V00 B 138      36.318  84.483  30.055  1.00  0.00           C  
HETATM 2333  O1  V00 B 138      36.832  83.234  30.483  1.00  0.00           O  
HETATM 2334  C3  V00 B 138      37.805  83.308  31.509  1.00  0.00           C  
HETATM 2335  C4  V00 B 138      38.234  81.884  31.836  1.00  0.00           C  
HETATM 2336  H1  V00 B 138      34.870  85.146  28.603  1.00  0.00           H  
HETATM 2337  H2  V00 B 138      34.495  83.579  29.352  1.00  0.00           H  
HETATM 2338  H3  V00 B 138      35.772  83.689  28.130  1.00  0.00           H  
HETATM 2339  H4  V00 B 138      35.844  85.012  30.899  1.00  0.00           H  
HETATM 2340  H5  V00 B 138      37.132  85.119  29.667  1.00  0.00           H  
HETATM 2341  H6  V00 B 138      37.383  83.796  32.404  1.00  0.00           H  
HETATM 2342  H7  V00 B 138      38.672  83.901  31.172  1.00  0.00           H  
HETATM 2343  H8  V00 B 138      38.652  81.410  30.950  1.00  0.00           H  
HETATM 2344  H9  V00 B 138      37.373  81.305  32.167  1.00  0.00           H  
HETATM 2345  H10 V00 B 138      38.985  81.893  32.626  1.00  0.00           H  
HETATM 2346  C1  V00 B 139      53.811   5.931  53.839  1.00  0.00           C  
HETATM 2347  C2  V00 B 139      53.954   4.439  53.574  1.00  0.00           C  
HETATM 2348  O1  V00 B 139      54.189   4.272  52.187  1.00  0.00           O  
HETATM 2349  C3  V00 B 139      54.345   2.930  51.764  1.00  0.00           C  
HETATM 2350  C4  V00 B 139      54.583   2.948  50.260  1.00  0.00           C  
HETATM 2351  H1  V00 B 139      53.627   6.106  54.899  1.00  0.00           H  
HETATM 2352  H2  V00 B 139      52.980   6.332  53.259  1.00  0.00           H  
HETATM 2353  H3  V00 B 139      54.723   6.449  53.543  1.00  0.00           H  
HETATM 2354  H4  V00 B 139      53.036   3.906  53.874  1.00  0.00           H  
HETATM 2355  H5  V00 B 139      54.795   4.025  54.156  1.00  0.00           H  
HETATM 2356  H6  V00 B 139      53.441   2.344  52.001  1.00  0.00           H  
HETATM 2357  H7  V00 B 139      55.201   2.462  52.281  1.00  0.00           H  
HETATM 2358  H8  V00 B 139      55.479   3.524  50.033  1.00  0.00           H  
HETATM 2359  H9  V00 B 139      53.735   3.410  49.757  1.00  0.00           H  
HETATM 2360  H10 V00 B 139      54.709   1.931  49.890  1.00  0.00           H  
HETATM 2361  C1  V00 B 140      86.276   1.821  16.708  1.00  0.00           C  
HETATM 2362  C2  V00 B 140      85.975   0.904  17.885  1.00  0.00           C  
HETATM 2363  O1  V00 B 140      86.242   1.630  19.071  1.00  0.00           O  
HETATM 2364  C3  V00 B 140      86.014   0.917  20.273  1.00  0.00           C  
HETATM 2365  C4  V00 B 140      86.354   1.847  21.430  1.00  0.00           C  
HETATM 2366  H1  V00 B 140      86.085   1.300  15.769  1.00  0.00           H  
HETATM 2367  H2  V00 B 140      87.320   2.132  16.739  1.00  0.00           H  
HETATM 2368  H3  V00 B 140      85.647   2.709  16.759  1.00  0.00           H  
HETATM 2369  H4  V00 B 140      86.605  -0.000  17.838  1.00  0.00           H  
HETATM 2370  H5  V00 B 140      84.918   0.585  17.862  1.00  0.00           H  
HETATM 2371  H6  V00 B 140      86.645   0.013  20.310  1.00  0.00           H  
HETATM 2372  H7  V00 B 140      84.958   0.600  20.336  1.00  0.00           H  
HETATM 2373  H8  V00 B 140      85.725   2.735  21.390  1.00  0.00           H  
HETATM 2374  H9  V00 B 140      87.396   2.156  21.361  1.00  0.00           H  
HETATM 2375  H10 V00 B 140      86.193   1.337  22.379  1.00  0.00           H  
HETATM 2376  C1  V00 B 141      36.873  18.131  73.742  1.00  0.00           C  
HETATM 2377  C2  V00 B 141      37.934  17.168  74.254  1.00  0.00           C  
HETATM 2378  O1  V00 B 141      37.772  17.058  75.656  1.00  0.00           O  
HETATM 2379  C3  V00 B 141      38.690  16.192  76.299  1.00  0.00           C  
HETATM 2380  C4  V00 B 141      38.367  16.204  77.787  1.00  0.00           C  
HETATM 2381  H1  V00 B 141      36.962  18.248  72.662  1.00  0.00           H  
HETATM 2382  H2  V00 B 141      36.995  19.104  74.219  1.00  0.00           H  
HETATM 2383  H3  V00 B 141      35.880  17.750  73.981  1.00  0.00           H  
HETATM 2384  H4  V00 B 141      38.943  17.545  74.012  1.00  0.00           H  
HETATM 2385  H5  V00 B 141      37.816  16.180  73.777  1.00  0.00           H  
HETATM 2386  H6  V00 B 141      39.725  16.535  76.129  1.00  0.00           H  
HETATM 2387  H7  V00 B 141      38.598  15.169  75.896  1.00  0.00           H  
HETATM 2388  H8  V00 B 141      37.346  15.861  77.947  1.00  0.00           H  
HETATM 2389  H9  V00 B 141      38.460  17.216  78.177  1.00  0.00           H  
HETATM 2390  H10 V00 B 141      39.054  15.549  78.323  1.00  0.00           H  
HETATM 2391  C1  V00 B 142      34.993   4.130  60.743  1.00  0.00           C  
HETATM 2392  C2  V00 B 142      34.816   5.577  61.180  1.00  0.00           C  
HETATM 2393  O1  V00 B 142      33.454   5.757  61.522  1.00  0.00           O  
HETATM 2394  C3  V00 B 142      33.113   7.061  61.954  1.00  0.00           C  
HETATM 2395  C4  V00 B 142      31.624   7.064  62.272  1.00  0.00           C  
HETATM 2396  H1  V00 B 142      36.032   3.946  60.467  1.00  0.00           H  
HETATM 2397  H2  V00 B 142      34.352   3.921  59.886  1.00  0.00           H  
HETATM 2398  H3  V00 B 142      34.715   3.460  61.556  1.00  0.00           H  
HETATM 2399  H4  V00 B 142      35.100   6.261  60.363  1.00  0.00           H  
HETATM 2400  H5  V00 B 142      35.461   5.796  62.048  1.00  0.00           H  
HETATM 2401  H6  V00 B 142      33.337   7.798  61.165  1.00  0.00           H  
HETATM 2402  H7  V00 B 142      33.696   7.333  62.851  1.00  0.00           H  
HETATM 2403  H8  V00 B 142      31.410   6.338  63.055  1.00  0.00           H  
HETATM 2404  H9  V00 B 142      31.055   6.795  61.383  1.00  0.00           H  
HETATM 2405  H10 V00 B 142      31.316   8.054  62.608  1.00  0.00           H  
HETATM 2406  C1  V00 B 143      60.060  90.272  18.005  1.00  0.00           C  
HETATM 2407  C2  V00 B 143      59.220  89.500  16.997  1.00  0.00           C  
HETATM 2408  O1  V00 B 143      57.942  90.108  16.952  1.00  0.00           O  
HETATM 2409  C3  V00 B 143      57.025  89.507  16.055  1.00  0.00           C  
HETATM 2410  C4  V00 B 143      55.719  90.285  16.145  1.00  0.00           C  
HETATM 2411  H1  V00 B 143      61.057  89.835  18.074  1.00  0.00           H  
HETATM 2412  H2  V00 B 143      59.585  90.237  18.986  1.00  0.00           H  
HETATM 2413  H3  V00 B 143      60.145  91.314  17.697  1.00  0.00           H  
HETATM 2414  H4  V00 B 143      59.133  88.443  17.300  1.00  0.00           H  
HETATM 2415  H5  V00 B 143      59.694  89.532  16.001  1.00  0.00           H  
HETATM 2416  H6  V00 B 143      56.860  88.450  16.325  1.00  0.00           H  
HETATM 2417  H7  V00 B 143      57.419  89.539  15.025  1.00  0.00           H  
HETATM 2418  H8  V00 B 143      55.888  91.326  15.874  1.00  0.00           H  
HETATM 2419  H9  V00 B 143      55.336  90.248  17.164  1.00  0.00           H  
HETATM 2420  H10 V00 B 143      54.981  89.854  15.469  1.00  0.00           H  
HETATM 2421  C1  V00 B 144      96.119  86.138  31.211  1.00  0.00           C  
HETATM 2422  C2  V00 B 144      95.179  85.244  32.009  1.00  0.00           C  
HETATM 2423  O1  V00 B 144      93.888  85.367  31.440  1.00  0.00           O  
HETATM 2424  C3  V00 B 144      92.881  84.594  32.069  1.00  0.00           C  
HETATM 2425  C4  V00 B 144      91.575  84.854  31.332  1.00  0.00           C  
HETATM 2426  H1  V00 B 144      97.128  86.076  31.617  1.00  0.00           H  
HETATM 2427  H2  V00 B 144      95.776  87.172  31.259  1.00  0.00           H  
HETATM 2428  H3  V00 B 144      96.132  85.824  30.167  1.00  0.00           H  
HETATM 2429  H4  V00 B 144      95.163  85.553  33.067  1.00  0.00           H  
HETATM 2430  H5  V00 B 144      95.519  84.195  31.964  1.00  0.00           H  
HETATM 2431  H6  V00 B 144      92.785  84.880  33.131  1.00  0.00           H  
HETATM 2432  H7  V00 B 144      93.138  83.522  32.026  1.00  0.00           H  
HETATM 2433  H8  V00 B 144      91.676  84.566  30.286  1.00  0.00           H  
HETATM 2434  H9  V00 B 144      91.328  85.914  31.379  1.00  0.00           H  
HETATM 2435  H10 V00 B 144      90.769  84.278  31.785  1.00  0.00           H  
HETATM 2436  C1  V00 B 145      95.012  29.635  84.472  1.00  0.00           C  
HETATM 2437  C2  V00 B 145      94.632  29.514  83.003  1.00  0.00           C  
HETATM 2438  O1  V00 B 145      95.784  29.818  82.237  1.00  0.00           O  
HETATM 2439  C3  V00 B 145      95.603  29.754  80.834  1.00  0.00           C  
HETATM 2440  C4  V00 B 145      96.933  30.111  80.183  1.00  0.00           C  
HETATM 2441  H1  V00 B 145      94.151  29.411  85.101  1.00  0.00           H  
HETATM 2442  H2  V00 B 145      95.357  30.648  84.683  1.00  0.00           H  
HETATM 2443  H3  V00 B 145      95.818  28.939  84.705  1.00  0.00           H  
HETATM 2444  H4  V00 B 145      93.814  30.213  82.760  1.00  0.00           H  
HETATM 2445  H5  V00 B 145      94.284  28.491  82.780  1.00  0.00           H  
HETATM 2446  H6  V00 B 145      94.819  30.461  80.514  1.00  0.00           H  
HETATM 2447  H7  V00 B 145      95.291  28.739  80.533  1.00  0.00           H  
HETATM 2448  H8  V00 B 145      97.701  29.407  80.499  1.00  0.00           H  
HETATM 2449  H9  V00 B 145      97.235  31.113  80.484  1.00  0.00           H  
HETATM 2450  H10 V00 B 145      96.839  30.075  79.098  1.00  0.00           H  
HETATM 2451  C1  V00 B 146      24.020   1.042  48.471  1.00  0.00           C  
HETATM 2452  C2  V00 B 146      24.121   2.102  47.384  1.00  0.00           C  
HETATM 2453  O1  V00 B 146      23.695   1.510  46.169  1.00  0.00           O  
HETATM 2454  C3  V00 B 146      23.728   2.367  45.043  1.00  0.00           C  
HETATM 2455  C4  V00 B 146      23.244   1.565  43.842  1.00  0.00           C  
HETATM 2456  H1  V00 B 146      24.341   1.454  49.427  1.00  0.00           H  
HETATM 2457  H2  V00 B 146      24.651   0.190  48.218  1.00  0.00           H  
HETATM 2458  H3  V00 B 146      22.989   0.696  48.558  1.00  0.00           H  
HETATM 2459  H4  V00 B 146      25.160   2.459  47.292  1.00  0.00           H  
HETATM 2460  H5  V00 B 146      23.483   2.967  47.632  1.00  0.00           H  
HETATM 2461  H6  V00 B 146      24.754   2.734  44.869  1.00  0.00           H  
HETATM 2462  H7  V00 B 146      23.075   3.241  45.207  1.00  0.00           H  
HETATM 2463  H8  V00 B 146      22.230   1.209  44.018  1.00  0.00           H  
HETATM 2464  H9  V00 B 146      23.893   0.704  43.686  1.00  0.00           H  
HETATM 2465  H10 V00 B 146      23.255   2.188  42.948  1.00  0.00           H  
HETATM 2466  C1  V00 B 147       3.208  82.437  20.323  1.00  0.00           C  
HETATM 2467  C2  V00 B 147       3.303  81.664  21.631  1.00  0.00           C  
HETATM 2468  O1  V00 B 147       4.564  81.020  21.656  1.00  0.00           O  
HETATM 2469  C3  V00 B 147       4.819  80.248  22.815  1.00  0.00           C  
HETATM 2470  C4  V00 B 147       6.205  79.636  22.663  1.00  0.00           C  
HETATM 2471  H1  V00 B 147       2.248  82.950  20.260  1.00  0.00           H  
HETATM 2472  H2  V00 B 147       3.305  81.753  19.480  1.00  0.00           H  
HETATM 2473  H3  V00 B 147       4.011  83.173  20.267  1.00  0.00           H  
HETATM 2474  H4  V00 B 147       2.491  80.921  21.696  1.00  0.00           H  
HETATM 2475  H5  V00 B 147       3.207  82.351  22.489  1.00  0.00           H  
HETATM 2476  H6  V00 B 147       4.060  79.455  22.922  1.00  0.00           H  
HETATM 2477  H7  V00 B 147       4.778  80.884  23.716  1.00  0.00           H  
HETATM 2478  H8  V00 B 147       6.949  80.425  22.562  1.00  0.00           H  
HETATM 2479  H9  V00 B 147       6.237  79.010  21.773  1.00  0.00           H  
HETATM 2480  H10 V00 B 147       6.442  79.030  23.536  1.00  0.00           H  
HETATM 2481  C1  V00 B 148      54.972  37.696  73.140  1.00  0.00           C  
HETATM 2482  C2  V00 B 148      53.451  37.722  73.066  1.00  0.00           C  
HETATM 2483  O1  V00 B 148      52.964  36.707  73.926  1.00  0.00           O  
HETATM 2484  C3  V00 B 148      51.554  36.592  73.977  1.00  0.00           C  
HETATM 2485  C4  V00 B 148      51.220  35.460  74.939  1.00  0.00           C  
HETATM 2486  H1  V00 B 148      55.391  38.463  72.489  1.00  0.00           H  
HETATM 2487  H2  V00 B 148      55.341  36.719  72.827  1.00  0.00           H  
HETATM 2488  H3  V00 B 148      55.296  37.878  74.164  1.00  0.00           H  
HETATM 2489  H4  V00 B 148      53.115  37.542  72.031  1.00  0.00           H  
HETATM 2490  H5  V00 B 148      53.070  38.708  73.383  1.00  0.00           H  
HETATM 2491  H6  V00 B 148      51.150  36.373  72.974  1.00  0.00           H  
HETATM 2492  H7  V00 B 148      51.104  37.537  74.327  1.00  0.00           H  
HETATM 2493  H8  V00 B 148      51.618  35.685  75.928  1.00  0.00           H  
HETATM 2494  H9  V00 B 148      51.667  34.532  74.587  1.00  0.00           H  
HETATM 2495  H10 V00 B 148      50.140  35.335  75.008  1.00  0.00           H  
HETATM 2496  C1  V00 B 149      83.569  86.247   9.074  1.00  0.00           C  
HETATM 2497  C2  V00 B 149      82.365  86.292   8.144  1.00  0.00           C  
HETATM 2498  O1  V00 B 149      81.381  85.424   8.677  1.00  0.00           O  
HETATM 2499  C3  V00 B 149      80.183  85.345   7.926  1.00  0.00           C  
HETATM 2500  C4  V00 B 149      79.255  84.373   8.644  1.00  0.00           C  
HETATM 2501  H1  V00 B 149      84.356  86.902   8.699  1.00  0.00           H  
HETATM 2502  H2  V00 B 149      83.951  85.228   9.137  1.00  0.00           H  
HETATM 2503  H3  V00 B 149      83.278  86.571  10.073  1.00  0.00           H  
HETATM 2504  H4  V00 B 149      82.652  85.968   7.129  1.00  0.00           H  
HETATM 2505  H5  V00 B 149      81.972  87.321   8.076  1.00  0.00           H  
HETATM 2506  H6  V00 B 149      80.394  84.989   6.904  1.00  0.00           H  
HETATM 2507  H7  V00 B 149      79.711  86.339   7.851  1.00  0.00           H  
HETATM 2508  H8  V00 B 149      79.049  84.733   9.650  1.00  0.00           H  
HETATM 2509  H9  V00 B 149      79.728  83.395   8.714  1.00  0.00           H  
HETATM 2510  H10 V00 B 149      78.318  84.280   8.097  1.00  0.00           H  
HETATM 2511  C1  V00 B 150      16.359   8.089  67.009  1.00  0.00           C  
HETATM 2512  C2  V00 B 150      17.494   9.043  66.661  1.00  0.00           C  
HETATM 2513  O1  V00 B 150      16.912  10.247  66.196  1.00  0.00           O  
HETATM 2514  C3  V00 B 150      17.837  11.253  65.823  1.00  0.00           C  
HETATM 2515  C4  V00 B 150      17.037  12.460  65.352  1.00  0.00           C  
HETATM 2516  H1  V00 B 150      16.762   7.144  67.371  1.00  0.00           H  
HETATM 2517  H2  V00 B 150      15.747   7.903  66.126  1.00  0.00           H  
HETATM 2518  H3  V00 B 150      15.729   8.530  67.782  1.00  0.00           H  
HETATM 2519  H4  V00 B 150      18.139   8.602  65.882  1.00  0.00           H  
HETATM 2520  H5  V00 B 150      18.117   9.237  67.551  1.00  0.00           H  
HETATM 2521  H6  V00 B 150      18.494  10.890  65.015  1.00  0.00           H  
HETATM 2522  H7  V00 B 150      18.472  11.527  66.683  1.00  0.00           H  
HETATM 2523  H8  V00 B 150      16.393  12.815  66.155  1.00  0.00           H  
HETATM 2524  H9  V00 B 150      16.413  12.181  64.504  1.00  0.00           H  
HETATM 2525  H10 V00 B 150      17.712  13.261  65.053  1.00  0.00           H  
HETATM 2526  C1  V00 B 151      63.162   1.587  58.182  1.00  0.00           C  
HETATM 2527  C2  V00 B 151      64.315   1.968  57.266  1.00  0.00           C  
HETATM 2528  O1  V00 B 151      63.861   3.006  56.416  1.00  0.00           O  
HETATM 2529  C3  V00 B 151      64.820   3.482  55.489  1.00  0.00           C  
HETATM 2530  C4  V00 B 151      64.158   4.581  54.668  1.00  0.00           C  
HETATM 2531  H1  V00 B 151      63.467   0.786  58.856  1.00  0.00           H  
HETATM 2532  H2  V00 B 151      62.312   1.251  57.588  1.00  0.00           H  
HETATM 2533  H3  V00 B 151      62.854   2.452  58.770  1.00  0.00           H  
HETATM 2534  H4  V00 B 151      64.635   1.096  56.670  1.00  0.00           H  
HETATM 2535  H5  V00 B 151      65.180   2.311  57.860  1.00  0.00           H  
HETATM 2536  H6  V00 B 151      65.158   2.664  54.831  1.00  0.00           H  
HETATM 2537  H7  V00 B 151      65.702   3.880  56.019  1.00  0.00           H  
HETATM 2538  H8  V00 B 151      63.830   5.386  55.323  1.00  0.00           H  
HETATM 2539  H9  V00 B 151      63.289   4.181  54.147  1.00  0.00           H  
HETATM 2540  H10 V00 B 151      64.862   4.977  53.938  1.00  0.00           H  
HETATM 2541  C1  V00 B 152      84.145  48.658  29.607  1.00  0.00           C  
HETATM 2542  C2  V00 B 152      85.375  48.793  28.720  1.00  0.00           C  
HETATM 2543  O1  V00 B 152      84.925  49.023  27.397  1.00  0.00           O  
HETATM 2544  C3  V00 B 152      85.952  49.172  26.434  1.00  0.00           C  
HETATM 2545  C4  V00 B 152      85.285  49.406  25.085  1.00  0.00           C  
HETATM 2546  H1  V00 B 152      84.446  48.477  30.639  1.00  0.00           H  
HETATM 2547  H2  V00 B 152      83.529  47.827  29.262  1.00  0.00           H  
HETATM 2548  H3  V00 B 152      83.553  49.572  29.561  1.00  0.00           H  
HETATM 2549  H4  V00 B 152      85.982  47.873  28.765  1.00  0.00           H  
HETATM 2550  H5  V00 B 152      86.003  49.633  29.062  1.00  0.00           H  
HETATM 2551  H6  V00 B 152      86.580  48.265  26.398  1.00  0.00           H  
HETATM 2552  H7  V00 B 152      86.600  50.026  26.693  1.00  0.00           H  
HETATM 2553  H8  V00 B 152      84.670  50.304  25.126  1.00  0.00           H  
HETATM 2554  H9  V00 B 152      84.647  48.559  24.836  1.00  0.00           H  
HETATM 2555  H10 V00 B 152      86.042  49.525  24.310  1.00  0.00           H  
HETATM 2556  C1  V00 B 153      58.568  96.648  92.608  1.00  0.00           C  
HETATM 2557  C2  V00 B 153      58.053  96.427  94.023  1.00  0.00           C  
HETATM 2558  O1  V00 B 153      59.131  96.661  94.911  1.00  0.00           O  
HETATM 2559  C3  V00 B 153      58.822  96.496  96.283  1.00  0.00           C  
HETATM 2560  C4  V00 B 153      60.090  96.783  97.077  1.00  0.00           C  
HETATM 2561  H1  V00 B 153      57.768  96.476  91.887  1.00  0.00           H  
HETATM 2562  H2  V00 B 153      59.390  95.962  92.401  1.00  0.00           H  
HETATM 2563  H3  V00 B 153      58.933  97.669  92.501  1.00  0.00           H  
HETATM 2564  H4  V00 B 153      57.678  95.396  94.138  1.00  0.00           H  
HETATM 2565  H5  V00 B 153      57.221  97.120  94.240  1.00  0.00           H  
HETATM 2566  H6  V00 B 153      58.473  95.468  96.478  1.00  0.00           H  
HETATM 2567  H7  V00 B 153      58.019  97.192  96.581  1.00  0.00           H  
HETATM 2568  H8  V00 B 153      60.426  97.801  96.883  1.00  0.00           H  
HETATM 2569  H9  V00 B 153      60.877  96.094  96.777  1.00  0.00           H  
HETATM 2570  H10 V00 B 153      59.897  96.667  98.142  1.00  0.00           H  
HETATM 2571  C1  V00 B 154      31.232  27.448  83.798  1.00  0.00           C  
HETATM 2572  C2  V00 B 154      32.091  28.455  84.550  1.00  0.00           C  
HETATM 2573  O1  V00 B 154      33.400  28.384  84.016  1.00  0.00           O  
HETATM 2574  C3  V00 B 154      34.337  29.264  84.609  1.00  0.00           C  
HETATM 2575  C4  V00 B 154      35.675  29.046  83.915  1.00  0.00           C  
HETATM 2576  H1  V00 B 154      30.212  27.467  84.180  1.00  0.00           H  
HETATM 2577  H2  V00 B 154      31.643  26.445  83.923  1.00  0.00           H  
HETATM 2578  H3  V00 B 154      31.223  27.689  82.735  1.00  0.00           H  
HETATM 2579  H4  V00 B 154      32.103  28.220  85.628  1.00  0.00           H  
HETATM 2580  H5  V00 B 154      31.682  29.473  84.427  1.00  0.00           H  
HETATM 2581  H6  V00 B 154      34.428  29.058  85.689  1.00  0.00           H  
HETATM 2582  H7  V00 B 154      34.010  30.311  84.487  1.00  0.00           H  
HETATM 2583  H8  V00 B 154      35.579  29.255  82.851  1.00  0.00           H  
HETATM 2584  H9  V00 B 154      35.992  28.011  84.040  1.00  0.00           H  
HETATM 2585  H10 V00 B 154      36.430  29.705  84.343  1.00  0.00           H  
HETATM 2586  C1  V00 B 155      40.446  18.377  68.683  1.00  0.00           C  
HETATM 2587  C2  V00 B 155      39.210  17.964  69.469  1.00  0.00           C  
HETATM 2588  O1  V00 B 155      38.075  18.380  68.730  1.00  0.00           O  
HETATM 2589  C3  V00 B 155      36.828  18.073  69.325  1.00  0.00           C  
HETATM 2590  C4  V00 B 155      35.737  18.594  68.399  1.00  0.00           C  
HETATM 2591  H1  V00 B 155      41.347  18.077  69.218  1.00  0.00           H  
HETATM 2592  H2  V00 B 155      40.454  19.459  68.547  1.00  0.00           H  
HETATM 2593  H3  V00 B 155      40.438  17.903  67.702  1.00  0.00           H  
HETATM 2594  H4  V00 B 155      39.213  18.437  70.465  1.00  0.00           H  
HETATM 2595  H5  V00 B 155      39.194  16.870  69.610  1.00  0.00           H  
HETATM 2596  H6  V00 B 155      36.748  18.549  70.317  1.00  0.00           H  
HETATM 2597  H7  V00 B 155      36.726  16.982  69.460  1.00  0.00           H  
HETATM 2598  H8  V00 B 155      35.820  18.117  67.424  1.00  0.00           H  
HETATM 2599  H9  V00 B 155      35.844  19.670  68.271  1.00  0.00           H  
HETATM 2600  H10 V00 B 155      34.756  18.379  68.821  1.00  0.00           H  
HETATM 2601  C1  V00 B 156      15.841  90.310  20.293  1.00  0.00           C  
HETATM 2602  C2  V00 B 156      14.916  89.512  21.200  1.00  0.00           C  
HETATM 2603  O1  V00 B 156      15.653  89.156  22.356  1.00  0.00           O  
HETATM 2604  C3  V00 B 156      14.934  88.400  23.314  1.00  0.00           C  
HETATM 2605  C4  V00 B 156      15.880  88.111  24.473  1.00  0.00           C  
HETATM 2606  H1  V00 B 156      15.314  90.604  19.386  1.00  0.00           H  
HETATM 2607  H2  V00 B 156      16.707  89.705  20.023  1.00  0.00           H  
HETATM 2608  H3  V00 B 156      16.190  91.203  20.811  1.00  0.00           H  
HETATM 2609  H4  V00 B 156      14.556  88.608  20.681  1.00  0.00           H  
HETATM 2610  H5  V00 B 156      14.037  90.118  21.479  1.00  0.00           H  
HETATM 2611  H6  V00 B 156      14.575  87.457  22.869  1.00  0.00           H  
HETATM 2612  H7  V00 B 156      14.057  88.967  23.670  1.00  0.00           H  
HETATM 2613  H8  V00 B 156      16.228  89.046  24.909  1.00  0.00           H  
HETATM 2614  H9  V00 B 156      16.743  87.552  24.114  1.00  0.00           H  
HETATM 2615  H10 V00 B 156      15.367  87.528  25.236  1.00  0.00           H  
HETATM 2616  C1  V00 B 157       1.814  90.996  37.801  1.00  0.00           C  
HETATM 2617  C2  V00 B 157       2.365  92.244  38.476  1.00  0.00           C  
HETATM 2618  O1  V00 B 157       3.445  92.714  37.690  1.00  0.00           O  
HETATM 2619  C3  V00 B 157       4.080  93.881  38.181  1.00  0.00           C  
HETATM 2620  C4  V00 B 157       5.206  94.231  37.218  1.00  0.00           C  
HETATM 2621  H1  V00 B 157       0.978  90.598  38.375  1.00  0.00           H  
HETATM 2622  H2  V00 B 157       2.595  90.238  37.730  1.00  0.00           H  
HETATM 2623  H3  V00 B 157       1.474  91.239  36.794  1.00  0.00           H  
HETATM 2624  H4  V00 B 157       2.708  92.008  39.497  1.00  0.00           H  
HETATM 2625  H5  V00 B 157       1.581  93.017  38.550  1.00  0.00           H  
HETATM 2626  H6  V00 B 157       4.483  93.702  39.192  1.00  0.00           H  
HETATM 2627  H7  V00 B 157       3.358  94.713  38.244  1.00  0.00           H  
HETATM 2628  H8  V00 B 157       4.801  94.410  36.223  1.00  0.00           H  
HETATM 2629  H9  V00 B 157       5.914  93.405  37.162  1.00  0.00           H  
HETATM 2630  H10 V00 B 157       5.725  95.126  37.560  1.00  0.00           H  
HETATM 2631  C1  V00 B 158      77.002  73.861  81.147  1.00  0.00           C  
HETATM 2632  C2  V00 B 158      77.491  74.041  79.717  1.00  0.00           C  
HETATM 2633  O1  V00 B 158      78.270  72.906  79.385  1.00  0.00           O  
HETATM 2634  C3  V00 B 158      78.809  72.913  78.076  1.00  0.00           C  
HETATM 2635  C4  V00 B 158      79.609  71.628  77.903  1.00  0.00           C  
HETATM 2636  H1  V00 B 158      76.397  74.717  81.447  1.00  0.00           H  
HETATM 2637  H2  V00 B 158      77.854  73.769  81.821  1.00  0.00           H  
HETATM 2638  H3  V00 B 158      76.401  72.954  81.221  1.00  0.00           H  
HETATM 2639  H4  V00 B 158      78.097  74.960  79.633  1.00  0.00           H  
HETATM 2640  H5  V00 B 158      76.635  74.133  79.028  1.00  0.00           H  
HETATM 2641  H6  V00 B 158      79.461  73.791  77.933  1.00  0.00           H  
HETATM 2642  H7  V00 B 158      78.000  72.963  77.328  1.00  0.00           H  
HETATM 2643  H8  V00 B 158      78.959  70.766  78.041  1.00  0.00           H  
HETATM 2644  H9  V00 B 158      80.406  71.586  78.644  1.00  0.00           H  
HETATM 2645  H10 V00 B 158      80.046  71.592  76.905  1.00  0.00           H  
HETATM 2646  C1  V00 B 159      38.449  12.485  91.156  1.00  0.00           C  
HETATM 2647  C2  V00 B 159      38.986  11.542  90.089  1.00  0.00           C  
HETATM 2648  O1  V00 B 159      38.873  12.201  88.840  1.00  0.00           O  
HETATM 2649  C3  V00 B 159      39.332  11.455  87.727  1.00  0.00           C  
HETATM 2650  C4  V00 B 159      39.130  12.314  86.485  1.00  0.00           C  
HETATM 2651  H1  V00 B 159      38.515  12.016  92.138  1.00  0.00           H  
HETATM 2652  H2  V00 B 159      37.407  12.729  90.944  1.00  0.00           H  
HETATM 2653  H3  V00 B 159      39.027  13.409  91.160  1.00  0.00           H  
HETATM 2654  H4  V00 B 159      38.408  10.603  90.081  1.00  0.00           H  
HETATM 2655  H5  V00 B 159      40.041  11.292  90.295  1.00  0.00           H  
HETATM 2656  H6  V00 B 159      38.766  10.513  87.636  1.00  0.00           H  
HETATM 2657  H7  V00 B 159      40.399  11.203  87.848  1.00  0.00           H  
HETATM 2658  H8  V00 B 159      39.694  13.240  86.580  1.00  0.00           H  
HETATM 2659  H9  V00 B 159      38.075  12.558  86.373  1.00  0.00           H  
HETATM 2660  H10 V00 B 159      39.470  11.776  85.601  1.00  0.00           H  
HETATM 2661  C1  V00 B 160      31.853  10.913  35.675  1.00  0.00           C  
HETATM 2662  C2  V00 B 160      31.802  12.346  35.164  1.00  0.00           C  
HETATM 2663  O1  V00 B 160      30.756  12.424  34.213  1.00  0.00           O  
HETATM 2664  C3  V00 B 160      30.570  13.701  33.631  1.00  0.00           C  
HETATM 2665  C4  V00 B 160      29.417  13.592  32.642  1.00  0.00           C  
HETATM 2666  H1  V00 B 160      32.649  10.806  36.412  1.00  0.00           H  
HETATM 2667  H2  V00 B 160      32.038  10.230  34.846  1.00  0.00           H  
HETATM 2668  H3  V00 B 160      30.900  10.650  36.136  1.00  0.00           H  
HETATM 2669  H4  V00 B 160      32.764  12.621  34.700  1.00  0.00           H  
HETATM 2670  H5  V00 B 160      31.614  13.043  35.998  1.00  0.00           H  
HETATM 2671  H6  V00 B 160      31.489  14.024  33.113  1.00  0.00           H  
HETATM 2672  H7  V00 B 160      30.337  14.447  34.410  1.00  0.00           H  
HETATM 2673  H8  V00 B 160      28.513  13.276  33.161  1.00  0.00           H  
HETATM 2674  H9  V00 B 160      29.655  12.854  31.877  1.00  0.00           H  
HETATM 2675  H10 V00 B 160      29.240  14.556  32.168  1.00  0.00           H  
HETATM 2676  C1  V00 B 161      10.463  48.493  13.074  1.00  0.00           C  
HETATM 2677  C2  V00 B 161      11.051  47.342  13.878  1.00  0.00           C  
HETATM 2678  O1  V00 B 161      10.586  46.136  13.301  1.00  0.00           O  
HETATM 2679  C3  V00 B 161      11.042  44.955  13.935  1.00  0.00           C  
HETATM 2680  C4  V00 B 161      10.442  43.771  13.187  1.00  0.00           C  
HETATM 2681  H1  V00 B 161      10.795  49.446  13.486  1.00  0.00           H  
HETATM 2682  H2  V00 B 161       9.374  48.449  13.106  1.00  0.00           H  
HETATM 2683  H3  V00 B 161      10.783  48.421  12.035  1.00  0.00           H  
HETATM 2684  H4  V00 B 161      10.735  47.411  14.933  1.00  0.00           H  
HETATM 2685  H5  V00 B 161      12.154  47.380  13.850  1.00  0.00           H  
HETATM 2686  H6  V00 B 161      10.726  44.939  14.992  1.00  0.00           H  
HETATM 2687  H7  V00 B 161      12.144  44.906  13.908  1.00  0.00           H  
HETATM 2688  H8  V00 B 161      10.762  43.791  12.146  1.00  0.00           H  
HETATM 2689  H9  V00 B 161       9.355  43.827  13.218  1.00  0.00           H  
HETATM 2690  H10 V00 B 161      10.768  42.838  13.644  1.00  0.00           H  
HETATM 2691  C1  V00 B 162      12.168  60.471  81.500  1.00  0.00           C  
HETATM 2692  C2  V00 B 162      10.843  61.210  81.625  1.00  0.00           C  
HETATM 2693  O1  V00 B 162      11.044  62.530  81.154  1.00  0.00           O  
HETATM 2694  C3  V00 B 162       9.900  63.363  81.202  1.00  0.00           C  
HETATM 2695  C4  V00 B 162      10.304  64.730  80.665  1.00  0.00           C  
HETATM 2696  H1  V00 B 162      12.060  59.446  81.855  1.00  0.00           H  
HETATM 2697  H2  V00 B 162      12.931  60.976  82.092  1.00  0.00           H  
HETATM 2698  H3  V00 B 162      12.488  60.458  80.458  1.00  0.00           H  
HETATM 2699  H4  V00 B 162      10.510  61.224  82.676  1.00  0.00           H  
HETATM 2700  H5  V00 B 162      10.065  60.705  81.027  1.00  0.00           H  
HETATM 2701  H6  V00 B 162       9.533  63.453  82.238  1.00  0.00           H  
HETATM 2702  H7  V00 B 162       9.089  62.936  80.588  1.00  0.00           H  
HETATM 2703  H8  V00 B 162      10.661  64.634  79.640  1.00  0.00           H  
HETATM 2704  H9  V00 B 162      11.105  65.145  81.275  1.00  0.00           H  
HETATM 2705  H10 V00 B 162       9.451  65.406  80.685  1.00  0.00           H  
HETATM 2706  C1  V00 B 163      46.604  91.169  37.231  1.00  0.00           C  
HETATM 2707  C2  V00 B 163      45.382  90.585  36.535  1.00  0.00           C  
HETATM 2708  O1  V00 B 163      44.904  89.518  37.335  1.00  0.00           O  
HETATM 2709  C3  V00 B 163      43.760  88.856  36.828  1.00  0.00           C  
HETATM 2710  C4  V00 B 163      43.398  87.749  37.809  1.00  0.00           C  
HETATM 2711  H1  V00 B 163      47.008  91.996  36.646  1.00  0.00           H  
HETATM 2712  H2  V00 B 163      47.370  90.401  37.342  1.00  0.00           H  
HETATM 2713  H3  V00 B 163      46.329  91.531  38.222  1.00  0.00           H  
HETATM 2714  H4  V00 B 163      45.652  90.220  35.530  1.00  0.00           H  
HETATM 2715  H5  V00 B 163      44.602  91.356  36.421  1.00  0.00           H  
HETATM 2716  H6  V00 B 163      43.973  88.430  35.833  1.00  0.00           H  
HETATM 2717  H7  V00 B 163      42.921  89.565  36.724  1.00  0.00           H  
HETATM 2718  H8  V00 B 163      43.186  88.177  38.788  1.00  0.00           H  
HETATM 2719  H9  V00 B 163      44.230  87.054  37.906  1.00  0.00           H  
HETATM 2720  H10 V00 B 163      42.520  87.210  37.456  1.00  0.00           H  
HETATM 2721  C1  V00 B 164      93.819  73.798  36.992  1.00  0.00           C  
HETATM 2722  C2  V00 B 164      92.463  73.697  36.306  1.00  0.00           C  
HETATM 2723  O1  V00 B 164      92.614  74.190  34.987  1.00  0.00           O  
HETATM 2724  C3  V00 B 164      91.436  74.170  34.202  1.00  0.00           C  
HETATM 2725  C4  V00 B 164      91.787  74.734  32.832  1.00  0.00           C  
HETATM 2726  H1  V00 B 164      93.749  73.428  38.015  1.00  0.00           H  
HETATM 2727  H2  V00 B 164      94.149  74.836  37.008  1.00  0.00           H  
HETATM 2728  H3  V00 B 164      94.555  73.207  36.447  1.00  0.00           H  
HETATM 2729  H4  V00 B 164      91.711  74.289  36.854  1.00  0.00           H  
HETATM 2730  H5  V00 B 164      92.122  72.647  36.285  1.00  0.00           H  
HETATM 2731  H6  V00 B 164      90.647  74.778  34.677  1.00  0.00           H  
HETATM 2732  H7  V00 B 164      91.058  73.137  34.105  1.00  0.00           H  
HETATM 2733  H8  V00 B 164      92.562  74.127  32.369  1.00  0.00           H  
HETATM 2734  H9  V00 B 164      92.158  75.753  32.937  1.00  0.00           H  
HETATM 2735  H10 V00 B 164      90.905  74.738  32.193  1.00  0.00           H  
HETATM 2736  C1  V00 B 165      51.360  75.517  97.344  1.00  0.00           C  
HETATM 2737  C2  V00 B 165      51.869  76.152  98.631  1.00  0.00           C  
HETATM 2738  O1  V00 B 165      52.696  77.244  98.270  1.00  0.00           O  
HETATM 2739  C3  V00 B 165      53.259  77.953  99.359  1.00  0.00           C  
HETATM 2740  C4  V00 B 165      54.110  79.077  98.783  1.00  0.00           C  
HETATM 2741  H1  V00 B 165      50.718  74.667  97.575  1.00  0.00           H  
HETATM 2742  H2  V00 B 165      52.202  75.177  96.741  1.00  0.00           H  
HETATM 2743  H3  V00 B 165      50.793  76.249  96.768  1.00  0.00           H  
HETATM 2744  H4  V00 B 165      52.440  75.417  99.221  1.00  0.00           H  
HETATM 2745  H5  V00 B 165      51.022  76.501  99.246  1.00  0.00           H  
HETATM 2746  H6  V00 B 165      53.879  77.280  99.976  1.00  0.00           H  
HETATM 2747  H7  V00 B 165      52.462  78.367 100.000  1.00  0.00           H  
HETATM 2748  H8  V00 B 165      53.491  79.738  98.179  1.00  0.00           H  
HETATM 2749  H9  V00 B 165      54.894  78.661  98.152  1.00  0.00           H  
HETATM 2750  H10 V00 B 165      54.566  79.650  99.590  1.00  0.00           H  
HETATM 2751  C1  V00 B 166      38.757  27.934   7.905  1.00  0.00           C  
HETATM 2752  C2  V00 B 166      37.434  27.361   8.394  1.00  0.00           C  
HETATM 2753  O1  V00 B 166      36.428  27.776   7.488  1.00  0.00           O  
HETATM 2754  C3  V00 B 166      35.121  27.326   7.798  1.00  0.00           C  
HETATM 2755  C4  V00 B 166      34.184  27.867   6.727  1.00  0.00           C  
HETATM 2756  H1  V00 B 166      39.563  27.640   8.577  1.00  0.00           H  
HETATM 2757  H2  V00 B 166      38.699  29.022   7.870  1.00  0.00           H  
HETATM 2758  H3  V00 B 166      38.973  27.565   6.903  1.00  0.00           H  
HETATM 2759  H4  V00 B 166      37.210  27.726   9.410  1.00  0.00           H  
HETATM 2760  H5  V00 B 166      37.485  26.259   8.431  1.00  0.00           H  
HETATM 2761  H6  V00 B 166      34.816  27.690   8.794  1.00  0.00           H  
HETATM 2762  H7  V00 B 166      35.089  26.223   7.813  1.00  0.00           H  
HETATM 2763  H8  V00 B 166      34.489  27.501   5.748  1.00  0.00           H  
HETATM 2764  H9  V00 B 166      34.221  28.956   6.719  1.00  0.00           H  
HETATM 2765  H10 V00 B 166      33.163  27.545   6.928  1.00  0.00           H  
HETATM 2766  C1  V00 B 167      26.312  94.508  82.677  1.00  0.00           C  
HETATM 2767  C2  V00 B 167      25.589  95.771  83.121  1.00  0.00           C  
HETATM 2768  O1  V00 B 167      26.557  96.796  83.249  1.00  0.00           O  
HETATM 2769  C3  V00 B 167      26.049  98.052  83.660  1.00  0.00           C  
HETATM 2770  C4  V00 B 167      27.224  99.017  83.744  1.00  0.00           C  
HETATM 2771  H1  V00 B 167      25.601  93.688  82.568  1.00  0.00           H  
HETATM 2772  H2  V00 B 167      27.065  94.233  83.416  1.00  0.00           H  
HETATM 2773  H3  V00 B 167      26.809  94.681  81.723  1.00  0.00           H  
HETATM 2774  H4  V00 B 167      25.079  95.602  84.085  1.00  0.00           H  
HETATM 2775  H5  V00 B 167      24.825  96.057  82.377  1.00  0.00           H  
HETATM 2776  H6  V00 B 167      25.556  97.963  84.643  1.00  0.00           H  
HETATM 2777  H7  V00 B 167      25.303  98.420  82.935  1.00  0.00           H  
HETATM 2778  H8  V00 B 167      27.704  99.103  82.770  1.00  0.00           H  
HETATM 2779  H9  V00 B 167      27.956  98.648  84.461  1.00  0.00           H  
HETATM 2780  H10 V00 B 167      26.877 100.000  84.060  1.00  0.00           H  
HETATM 2781  C1  V00 B 168      14.741  54.861  50.208  1.00  0.00           C  
HETATM 2782  C2  V00 B 168      14.989  54.412  51.641  1.00  0.00           C  
HETATM 2783  O1  V00 B 168      14.028  53.418  51.950  1.00  0.00           O  
HETATM 2784  C3  V00 B 168      14.116  52.888  53.260  1.00  0.00           C  
HETATM 2785  C4  V00 B 168      13.013  51.848  53.408  1.00  0.00           C  
HETATM 2786  H1  V00 B 168      15.461  55.630  49.927  1.00  0.00           H  
HETATM 2787  H2  V00 B 168      13.732  55.262  50.114  1.00  0.00           H  
HETATM 2788  H3  V00 B 168      14.841  54.012  49.531  1.00  0.00           H  
HETATM 2789  H4  V00 B 168      14.894  55.266  52.332  1.00  0.00           H  
HETATM 2790  H5  V00 B 168      16.009  54.002  51.743  1.00  0.00           H  
HETATM 2791  H6  V00 B 168      13.990  53.689  54.008  1.00  0.00           H  
HETATM 2792  H7  V00 B 168      15.104  52.423  53.419  1.00  0.00           H  
HETATM 2793  H8  V00 B 168      13.146  51.059  52.670  1.00  0.00           H  
HETATM 2794  H9  V00 B 168      12.042  52.314  53.249  1.00  0.00           H  
HETATM 2795  H10 V00 B 168      13.043  51.413  54.407  1.00  0.00           H  
HETATM 2796  C1  V00 B 169      51.163  44.129  12.158  1.00  0.00           C  
HETATM 2797  C2  V00 B 169      50.963  42.652  12.470  1.00  0.00           C  
HETATM 2798  O1  V00 B 169      49.655  42.300  12.056  1.00  0.00           O  
HETATM 2799  C3  V00 B 169      49.301  40.947  12.277  1.00  0.00           C  
HETATM 2800  C4  V00 B 169      47.875  40.759  11.779  1.00  0.00           C  
HETATM 2801  H1  V00 B 169      52.160  44.444  12.463  1.00  0.00           H  
HETATM 2802  H2  V00 B 169      50.420  44.723  12.691  1.00  0.00           H  
HETATM 2803  H3  V00 B 169      51.043  44.301  11.089  1.00  0.00           H  
HETATM 2804  H4  V00 B 169      51.087  42.468  13.550  1.00  0.00           H  
HETATM 2805  H5  V00 B 169      51.711  42.043  11.932  1.00  0.00           H  
HETATM 2806  H6  V00 B 169      49.367  40.703  13.351  1.00  0.00           H  
HETATM 2807  H7  V00 B 169      49.988  40.278  11.732  1.00  0.00           H  
HETATM 2808  H8  V00 B 169      47.819  40.998  10.718  1.00  0.00           H  
HETATM 2809  H9  V00 B 169      47.203  41.423  12.321  1.00  0.00           H  
HETATM 2810  H10 V00 B 169      47.560  39.727  11.931  1.00  0.00           H  
HETATM 2811  C1  V00 B 170      49.248  76.702  26.487  1.00  0.00           C  
HETATM 2812  C2  V00 B 170      50.704  76.386  26.175  1.00  0.00           C  
HETATM 2813  O1  V00 B 170      51.098  75.314  27.012  1.00  0.00           O  
HETATM 2814  C3  V00 B 170      52.439  74.890  26.851  1.00  0.00           C  
HETATM 2815  C4  V00 B 170      52.679  73.745  27.825  1.00  0.00           C  
HETATM 2816  H1  V00 B 170      48.902  77.526  25.864  1.00  0.00           H  
HETATM 2817  H2  V00 B 170      49.146  76.978  27.537  1.00  0.00           H  
HETATM 2818  H3  V00 B 170      48.629  75.824  26.298  1.00  0.00           H  
HETATM 2819  H4  V00 B 170      51.336  77.270  26.361  1.00  0.00           H  
HETATM 2820  H5  V00 B 170      50.815  76.103  25.114  1.00  0.00           H  
HETATM 2821  H6  V00 B 170      53.133  75.722  27.060  1.00  0.00           H  
HETATM 2822  H7  V00 B 170      52.613  74.553  25.814  1.00  0.00           H  
HETATM 2823  H8  V00 B 170      51.994  72.926  27.610  1.00  0.00           H  
HETATM 2824  H9  V00 B 170      52.506  74.085  28.845  1.00  0.00           H  
HETATM 2825  H10 V00 B 170      53.704  73.387  27.735  1.00  0.00           H  
HETATM 2826  C1  V00 B 171      11.737  93.168  59.543  1.00  0.00           C  
HETATM 2827  C2  V00 B 171      10.912  93.902  60.590  1.00  0.00           C  
HETATM 2828  O1  V00 B 171      11.239  93.353  61.854  1.00  0.00           O  
HETATM 2829  C3  V00 B 171      10.553  93.927  62.952  1.00  0.00           C  
HETATM 2830  C4  V00 B 171      11.027  93.216  64.212  1.00  0.00           C  
HETATM 2831  H1  V00 B 171      11.515  93.558  58.550  1.00  0.00           H  
HETATM 2832  H2  V00 B 171      11.506  92.103  59.569  1.00  0.00           H  
HETATM 2833  H3  V00 B 171      12.800  93.298  59.750  1.00  0.00           H  
HETATM 2834  H4  V00 B 171       9.835  93.778  60.386  1.00  0.00           H  
HETATM 2835  H5  V00 B 171      11.141  94.981  60.571  1.00  0.00           H  
HETATM 2836  H6  V00 B 171       9.463  93.805  62.830  1.00  0.00           H  
HETATM 2837  H7  V00 B 171      10.770  95.007  63.017  1.00  0.00           H  
HETATM 2838  H8  V00 B 171      12.102  93.344  64.328  1.00  0.00           H  
HETATM 2839  H9  V00 B 171      10.809  92.151  64.140  1.00  0.00           H  
HETATM 2840  H10 V00 B 171      10.521  93.627  65.085  1.00  0.00           H  
HETATM 2841  C1  V00 B 172      16.526  57.552  45.118  1.00  0.00           C  
HETATM 2842  C2  V00 B 172      15.184  57.033  44.620  1.00  0.00           C  
HETATM 2843  O1  V00 B 172      15.399  56.437  43.354  1.00  0.00           O  
HETATM 2844  C3  V00 B 172      14.241  55.898  42.741  1.00  0.00           C  
HETATM 2845  C4  V00 B 172      14.663  55.310  41.401  1.00  0.00           C  
HETATM 2846  H1  V00 B 172      16.406  58.022  46.094  1.00  0.00           H  
HETATM 2847  H2  V00 B 172      16.924  58.283  44.414  1.00  0.00           H  
HETATM 2848  H3  V00 B 172      17.234  56.728  45.201  1.00  0.00           H  
HETATM 2849  H4  V00 B 172      14.460  57.860  44.537  1.00  0.00           H  
HETATM 2850  H5  V00 B 172      14.775  56.291  45.327  1.00  0.00           H  
HETATM 2851  H6  V00 B 172      13.484  56.686  42.592  1.00  0.00           H  
HETATM 2852  H7  V00 B 172      13.799  55.115  43.380  1.00  0.00           H  
HETATM 2853  H8  V00 B 172      15.407  54.531  41.556  1.00  0.00           H  
HETATM 2854  H9  V00 B 172      15.098  56.089  40.776  1.00  0.00           H  
HETATM 2855  H10 V00 B 172      13.799  54.884  40.893  1.00  0.00           H  
HETATM 2856  C1  V00 B 173      91.335  65.954  29.753  1.00  0.00           C  
HETATM 2857  C2  V00 B 173      92.849  65.871  29.889  1.00  0.00           C  
HETATM 2858  O1  V00 B 173      93.243  66.816  30.868  1.00  0.00           O  
HETATM 2859  C3  V00 B 173      94.635  66.872  31.119  1.00  0.00           C  
HETATM 2860  C4  V00 B 173      94.866  67.934  32.186  1.00  0.00           C  
HETATM 2861  H1  V00 B 173      90.987  65.242  29.005  1.00  0.00           H  
HETATM 2862  H2  V00 B 173      91.045  66.961  29.452  1.00  0.00           H  
HETATM 2863  H3  V00 B 173      90.864  65.728  30.710  1.00  0.00           H  
HETATM 2864  H4  V00 B 173      93.333  66.095  28.923  1.00  0.00           H  
HETATM 2865  H5  V00 B 173      93.151  64.855  30.194  1.00  0.00           H  
HETATM 2866  H6  V00 B 173      95.182  67.130  30.196  1.00  0.00           H  
HETATM 2867  H7  V00 B 173      95.001  65.892  31.470  1.00  0.00           H  
HETATM 2868  H8  V00 B 173      94.327  67.670  33.094  1.00  0.00           H  
HETATM 2869  H9  V00 B 173      94.503  68.898  31.832  1.00  0.00           H  
HETATM 2870  H10 V00 B 173      95.929  68.012  32.410  1.00  0.00           H  
HETATM 2871  C1  V00 B 174      86.828  64.077   3.814  1.00  0.00           C  
HETATM 2872  C2  V00 B 174      88.167  64.694   3.436  1.00  0.00           C  
HETATM 2873  O1  V00 B 174      89.001  63.651   2.964  1.00  0.00           O  
HETATM 2874  C3  V00 B 174      90.298  64.055   2.567  1.00  0.00           C  
HETATM 2875  C4  V00 B 174      91.043  62.812   2.097  1.00  0.00           C  
HETATM 2876  H1  V00 B 174      86.153  64.847   4.186  1.00  0.00           H  
HETATM 2877  H2  V00 B 174      86.974  63.323   4.588  1.00  0.00           H  
HETATM 2878  H3  V00 B 174      86.381  63.598   2.943  1.00  0.00           H  
HETATM 2879  H4  V00 B 174      88.625  65.184   4.312  1.00  0.00           H  
HETATM 2880  H5  V00 B 174      88.029  65.458   2.651  1.00  0.00           H  
HETATM 2881  H6  V00 B 174      90.831  64.523   3.412  1.00  0.00           H  
HETATM 2882  H7  V00 B 174      90.236  64.795   1.750  1.00  0.00           H  
HETATM 2883  H8  V00 B 174      90.514  62.358   1.260  1.00  0.00           H  
HETATM 2884  H9  V00 B 174      91.100  62.088   2.908  1.00  0.00           H  
HETATM 2885  H10 V00 B 174      92.051  63.078   1.782  1.00  0.00           H  
HETATM 2886  C1  V00 B 175       8.617  56.656  37.722  1.00  0.00           C  
HETATM 2887  C2  V00 B 175       7.973  56.060  38.966  1.00  0.00           C  
HETATM 2888  O1  V00 B 175       7.278  54.892  38.570  1.00  0.00           O  
HETATM 2889  C3  V00 B 175       6.612  54.207  39.616  1.00  0.00           C  
HETATM 2890  C4  V00 B 175       5.926  52.993  39.006  1.00  0.00           C  
HETATM 2891  H1  V00 B 175       9.163  57.563  37.981  1.00  0.00           H  
HETATM 2892  H2  V00 B 175       7.849  56.898  36.987  1.00  0.00           H  
HETATM 2893  H3  V00 B 175       9.306  55.936  37.280  1.00  0.00           H  
HETATM 2894  H4  V00 B 175       7.277  56.785  39.421  1.00  0.00           H  
HETATM 2895  H5  V00 B 175       8.744  55.811  39.714  1.00  0.00           H  
HETATM 2896  H6  V00 B 175       5.869  54.867  40.094  1.00  0.00           H  
HETATM 2897  H7  V00 B 175       7.335  53.891  40.387  1.00  0.00           H  
HETATM 2898  H8  V00 B 175       6.666  52.345  38.539  1.00  0.00           H  
HETATM 2899  H9  V00 B 175       5.215  53.313  38.246  1.00  0.00           H  
HETATM 2900  H10 V00 B 175       5.398  52.435  39.779  1.00  0.00           H  
HETATM 2901  C1  V00 B 176      36.950  64.487  22.281  1.00  0.00           C  
HETATM 2902  C2  V00 B 176      37.630  63.548  23.268  1.00  0.00           C  
HETATM 2903  O1  V00 B 176      38.934  64.049  23.505  1.00  0.00           O  
HETATM 2904  C3  V00 B 176      39.713  63.286  24.408  1.00  0.00           C  
HETATM 2905  C4  V00 B 176      41.068  63.968  24.535  1.00  0.00           C  
HETATM 2906  H1  V00 B 176      35.940  64.137  22.067  1.00  0.00           H  
HETATM 2907  H2  V00 B 176      37.521  64.524  21.352  1.00  0.00           H  
HETATM 2908  H3  V00 B 176      36.901  65.492  22.699  1.00  0.00           H  
HETATM 2909  H4  V00 B 176      37.681  62.527  22.853  1.00  0.00           H  
HETATM 2910  H5  V00 B 176      37.059  63.506  24.211  1.00  0.00           H  
HETATM 2911  H6  V00 B 176      39.836  62.255  24.034  1.00  0.00           H  
HETATM 2912  H7  V00 B 176      39.217  63.235  25.393  1.00  0.00           H  
HETATM 2913  H8  V00 B 176      40.939  64.982  24.908  1.00  0.00           H  
HETATM 2914  H9  V00 B 176      41.551  64.014  23.560  1.00  0.00           H  
HETATM 2915  H10 V00 B 176      41.703  63.411  25.223  1.00  0.00           H  
HETATM 2916  C1  V00 B 177      65.812  43.431  62.469  1.00  0.00           C  
HETATM 2917  C2  V00 B 177      65.600  42.441  63.605  1.00  0.00           C  
HETATM 2918  O1  V00 B 177      64.953  41.303  63.065  1.00  0.00           O  
HETATM 2919  C3  V00 B 177      64.676  40.273  63.997  1.00  0.00           C  
HETATM 2920  C4  V00 B 177      63.984  39.146  63.243  1.00  0.00           C  
HETATM 2921  H1  V00 B 177      66.308  44.328  62.842  1.00  0.00           H  
HETATM 2922  H2  V00 B 177      64.851  43.708  62.035  1.00  0.00           H  
HETATM 2923  H3  V00 B 177      66.427  42.978  61.692  1.00  0.00           H  
HETATM 2924  H4  V00 B 177      64.981  42.894  64.398  1.00  0.00           H  
HETATM 2925  H5  V00 B 177      66.569  42.155  64.050  1.00  0.00           H  
HETATM 2926  H6  V00 B 177      64.025  40.650  64.804  1.00  0.00           H  
HETATM 2927  H7  V00 B 177      65.612  39.909  64.455  1.00  0.00           H  
HETATM 2928  H8  V00 B 177      64.633  38.776  62.451  1.00  0.00           H  
HETATM 2929  H9  V00 B 177      63.062  39.513  62.794  1.00  0.00           H  
HETATM 2930  H10 V00 B 177      63.750  38.329  63.925  1.00  0.00           H  
HETATM 2931  C1  V00 B 178      88.579  97.041  21.813  1.00  0.00           C  
HETATM 2932  C2  V00 B 178      90.061  96.964  22.151  1.00  0.00           C  
HETATM 2933  O1  V00 B 178      90.550  95.731  21.654  1.00  0.00           O  
HETATM 2934  C3  V00 B 178      91.927  95.496  21.887  1.00  0.00           C  
HETATM 2935  C4  V00 B 178      92.267  94.137  21.291  1.00  0.00           C  
HETATM 2936  H1  V00 B 178      88.159  97.977  22.181  1.00  0.00           H  
HETATM 2937  H2  V00 B 178      88.051  96.205  22.273  1.00  0.00           H  
HETATM 2938  H3  V00 B 178      88.442  96.986  20.733  1.00  0.00           H  
HETATM 2939  H4  V00 B 178      90.209  97.023  23.243  1.00  0.00           H  
HETATM 2940  H5  V00 B 178      90.604  97.806  21.688  1.00  0.00           H  
HETATM 2941  H6  V00 B 178      92.140  95.503  22.969  1.00  0.00           H  
HETATM 2942  H7  V00 B 178      92.536  96.285  21.413  1.00  0.00           H  
HETATM 2943  H8  V00 B 178      92.058  94.138  20.222  1.00  0.00           H  
HETATM 2944  H9  V00 B 178      91.662  93.364  21.763  1.00  0.00           H  
HETATM 2945  H10 V00 B 178      93.322  93.913  21.449  1.00  0.00           H  
HETATM 2946  C1  V00 B 179      72.830  82.725  13.138  1.00  0.00           C  
HETATM 2947  C2  V00 B 179      72.916  81.356  13.799  1.00  0.00           C  
HETATM 2948  O1  V00 B 179      72.241  80.434  12.963  1.00  0.00           O  
HETATM 2949  C3  V00 B 179      72.225  79.099  13.436  1.00  0.00           C  
HETATM 2950  C4  V00 B 179      71.461  78.262  12.418  1.00  0.00           C  
HETATM 2951  H1  V00 B 179      73.337  83.469  13.751  1.00  0.00           H  
HETATM 2952  H2  V00 B 179      71.785  83.012  13.016  1.00  0.00           H  
HETATM 2953  H3  V00 B 179      73.298  82.691  12.154  1.00  0.00           H  
HETATM 2954  H4  V00 B 179      72.448  81.383  14.798  1.00  0.00           H  
HETATM 2955  H5  V00 B 179      73.971  81.058  13.925  1.00  0.00           H  
HETATM 2956  H6  V00 B 179      71.733  79.047  14.421  1.00  0.00           H  
HETATM 2957  H7  V00 B 179      73.255  78.719  13.547  1.00  0.00           H  
HETATM 2958  H8  V00 B 179      71.955  78.315  11.449  1.00  0.00           H  
HETATM 2959  H9  V00 B 179      70.446  78.643  12.314  1.00  0.00           H  
HETATM 2960  H10 V00 B 179      71.423  77.223  12.744  1.00  0.00           H  
HETATM 2961  C1  V00 B 180      73.961   2.192  12.871  1.00  0.00           C  
HETATM 2962  C2  V00 B 180      73.556   3.608  12.487  1.00  0.00           C  
HETATM 2963  O1  V00 B 180      73.975   3.825  11.152  1.00  0.00           O  
HETATM 2964  C3  V00 B 180      73.675   5.108  10.632  1.00  0.00           C  
HETATM 2965  C4  V00 B 180      74.198   5.156   9.202  1.00  0.00           C  
HETATM 2966  H1  V00 B 180      73.658   1.982  13.897  1.00  0.00           H  
HETATM 2967  H2  V00 B 180      75.042   2.080  12.786  1.00  0.00           H  
HETATM 2968  H3  V00 B 180      73.483   1.476  12.203  1.00  0.00           H  
HETATM 2969  H4  V00 B 180      74.032   4.339  13.162  1.00  0.00           H  
HETATM 2970  H5  V00 B 180      72.462   3.730  12.570  1.00  0.00           H  
HETATM 2971  H6  V00 B 180      74.155   5.891  11.242  1.00  0.00           H  
HETATM 2972  H7  V00 B 180      72.585   5.282  10.646  1.00  0.00           H  
HETATM 2973  H8  V00 B 180      73.717   4.383   8.605  1.00  0.00           H  
HETATM 2974  H9  V00 B 180      75.273   4.983   9.196  1.00  0.00           H  
HETATM 2975  H10 V00 B 180      73.989   6.131   8.762  1.00  0.00           H  
HETATM 2976  C1  V00 B 181      93.192  13.843   4.384  1.00  0.00           C  
HETATM 2977  C2  V00 B 181      94.161  12.941   3.633  1.00  0.00           C  
HETATM 2978  O1  V00 B 181      95.430  13.069   4.248  1.00  0.00           O  
HETATM 2979  C3  V00 B 181      96.458  12.289   3.667  1.00  0.00           C  
HETATM 2980  C4  V00 B 181      97.736  12.557   4.451  1.00  0.00           C  
HETATM 2981  H1  V00 B 181      92.198  13.777   3.940  1.00  0.00           H  
HETATM 2982  H2  V00 B 181      93.537  14.877   4.338  1.00  0.00           H  
HETATM 2983  H3  V00 B 181      93.139  13.541   5.430  1.00  0.00           H  
HETATM 2984  H4  V00 B 181      94.217  13.238   2.572  1.00  0.00           H  
HETATM 2985  H5  V00 B 181      93.819  11.892   3.676  1.00  0.00           H  
HETATM 2986  H6  V00 B 181      96.595  12.563   2.607  1.00  0.00           H  
HETATM 2987  H7  V00 B 181      96.199  11.218   3.712  1.00  0.00           H  
HETATM 2988  H8  V00 B 181      97.595  12.281   5.494  1.00  0.00           H  
HETATM 2989  H9  V00 B 181      97.985  13.616   4.401  1.00  0.00           H  
HETATM 2990  H10 V00 B 181      98.558  11.976   4.034  1.00  0.00           H  
HETATM 2991  C1  V00 B 182      95.179  33.689  22.064  1.00  0.00           C  
HETATM 2992  C2  V00 B 182      94.973  34.250  23.464  1.00  0.00           C  
HETATM 2993  O1  V00 B 182      94.969  33.158  24.365  1.00  0.00           O  
HETATM 2994  C3  V00 B 182      94.784  33.506  25.725  1.00  0.00           C  
HETATM 2995  C4  V00 B 182      94.805  32.216  26.536  1.00  0.00           C  
HETATM 2996  H1  V00 B 182      95.187  34.498  21.334  1.00  0.00           H  
HETATM 2997  H2  V00 B 182      94.374  32.995  21.820  1.00  0.00           H  
HETATM 2998  H3  V00 B 182      96.127  33.153  22.015  1.00  0.00           H  
HETATM 2999  H4  V00 B 182      94.017  34.798  23.520  1.00  0.00           H  
HETATM 3000  H5  V00 B 182      95.785  34.953  23.718  1.00  0.00           H  
HETATM 3001  H6  V00 B 182      93.822  34.028  25.861  1.00  0.00           H  
HETATM 3002  H7  V00 B 182      95.590  34.181  26.061  1.00  0.00           H  
HETATM 3003  H8  V00 B 182      95.759  31.709  26.400  1.00  0.00           H  
HETATM 3004  H9  V00 B 182      94.008  31.556  26.199  1.00  0.00           H  
HETATM 3005  H10 V00 B 182      94.665  32.438  27.593  1.00  0.00           H  
HETATM 3006  C1  V00 B 183      30.226  76.609   8.864  1.00  0.00           C  
HETATM 3007  C2  V00 B 183      31.077  76.483   7.608  1.00  0.00           C  
HETATM 3008  O1  V00 B 183      32.416  76.774   7.968  1.00  0.00           O  
HETATM 3009  C3  V00 B 183      33.350  76.704   6.907  1.00  0.00           C  
HETATM 3010  C4  V00 B 183      34.720  77.046   7.477  1.00  0.00           C  
HETATM 3011  H1  V00 B 183      29.183  76.395   8.632  1.00  0.00           H  
HETATM 3012  H2  V00 B 183      30.304  77.620   9.265  1.00  0.00           H  
HETATM 3013  H3  V00 B 183      30.576  75.907   9.621  1.00  0.00           H  
HETATM 3014  H4  V00 B 183      30.726  77.188   6.835  1.00  0.00           H  
HETATM 3015  H5  V00 B 183      31.005  75.462   7.197  1.00  0.00           H  
HETATM 3016  H6  V00 B 183      33.079  77.416   6.109  1.00  0.00           H  
HETATM 3017  H7  V00 B 183      33.359  75.690   6.471  1.00  0.00           H  
HETATM 3018  H8  V00 B 183      34.982  76.337   8.261  1.00  0.00           H  
HETATM 3019  H9  V00 B 183      34.702  78.047   7.905  1.00  0.00           H  
HETATM 3020  H10 V00 B 183      35.472  77.005   6.690  1.00  0.00           H  
HETATM 3021  C1  V00 B 184      27.368  78.145  56.944  1.00  0.00           C  
HETATM 3022  C2  V00 B 184      27.565  77.783  55.478  1.00  0.00           C  
HETATM 3023  O1  V00 B 184      27.792  78.986  54.767  1.00  0.00           O  
HETATM 3024  C3  V00 B 184      27.995  78.829  53.375  1.00  0.00           C  
HETATM 3025  C4  V00 B 184      28.217  80.216  52.784  1.00  0.00           C  
HETATM 3026  H1  V00 B 184      27.187  77.245  57.531  1.00  0.00           H  
HETATM 3027  H2  V00 B 184      26.516  78.817  57.048  1.00  0.00           H  
HETATM 3028  H3  V00 B 184      28.257  78.649  57.324  1.00  0.00           H  
HETATM 3029  H4  V00 B 184      26.671  77.269  55.087  1.00  0.00           H  
HETATM 3030  H5  V00 B 184      28.427  77.103  55.365  1.00  0.00           H  
HETATM 3031  H6  V00 B 184      27.116  78.352  52.910  1.00  0.00           H  
HETATM 3032  H7  V00 B 184      28.873  78.188  53.186  1.00  0.00           H  
HETATM 3033  H8  V00 B 184      29.088  80.679  53.245  1.00  0.00           H  
HETATM 3034  H9  V00 B 184      27.347  80.842  52.975  1.00  0.00           H  
HETATM 3035  H10 V00 B 184      28.377  80.142  51.709  1.00  0.00           H  
HETATM 3036  C1  V00 B 185      42.662   8.477  84.027  1.00  0.00           C  
HETATM 3037  C2  V00 B 185      43.393   8.421  82.693  1.00  0.00           C  
HETATM 3038  O1  V00 B 185      43.386   7.073  82.258  1.00  0.00           O  
HETATM 3039  C3  V00 B 185      44.032   6.841  81.020  1.00  0.00           C  
HETATM 3040  C4  V00 B 185      43.928   5.351  80.720  1.00  0.00           C  
HETATM 3041  H1  V00 B 185      42.645   9.500  84.402  1.00  0.00           H  
HETATM 3042  H2  V00 B 185      43.166   7.838  84.753  1.00  0.00           H  
HETATM 3043  H3  V00 B 185      41.638   8.123  83.904  1.00  0.00           H  
HETATM 3044  H4  V00 B 185      44.429   8.782  82.808  1.00  0.00           H  
HETATM 3045  H5  V00 B 185      42.887   9.064  81.952  1.00  0.00           H  
HETATM 3046  H6  V00 B 185      45.091   7.146  81.076  1.00  0.00           H  
HETATM 3047  H7  V00 B 185      43.549   7.427  80.219  1.00  0.00           H  
HETATM 3048  H8  V00 B 185      42.881   5.058  80.662  1.00  0.00           H  
HETATM 3049  H9  V00 B 185      44.406   4.780  81.514  1.00  0.00           H  
HETATM 3050  H10 V00 B 185      44.416   5.127  79.773  1.00  0.00           H  
HETATM 3051  C1  V00 B 186      39.993   4.842  53.502  1.00  0.00           C  
HETATM 3052  C2  V00 B 186      41.175   4.308  54.299  1.00  0.00           C  
HETATM 3053  O1  V00 B 186      40.877   2.971  54.660  1.00  0.00           O  
HETATM 3054  C3  V00 B 186      41.881   2.318  55.415  1.00  0.00           C  
HETATM 3055  C4  V00 B 186      41.388   0.907  55.710  1.00  0.00           C  
HETATM 3056  H1  V00 B 186      40.179   5.874  53.204  1.00  0.00           H  
HETATM 3057  H2  V00 B 186      39.088   4.802  54.109  1.00  0.00           H  
HETATM 3058  H3  V00 B 186      39.841   4.233  52.611  1.00  0.00           H  
HETATM 3059  H4  V00 B 186      41.338   4.922  55.201  1.00  0.00           H  
HETATM 3060  H5  V00 B 186      42.095   4.344  53.690  1.00  0.00           H  
HETATM 3061  H6  V00 B 186      42.069   2.862  56.356  1.00  0.00           H  
HETATM 3062  H7  V00 B 186      42.826   2.281  54.846  1.00  0.00           H  
HETATM 3063  H8  V00 B 186      41.208   0.375  54.778  1.00  0.00           H  
HETATM 3064  H9  V00 B 186      40.456   0.951  56.271  1.00  0.00           H  
HETATM 3065  H10 V00 B 186      42.133   0.366  56.293  1.00  0.00           H  
HETATM 3066  C1  V00 B 187      57.288  56.280  56.162  1.00  0.00           C  
HETATM 3067  C2  V00 B 187      55.838  56.533  56.553  1.00  0.00           C  
HETATM 3068  O1  V00 B 187      55.834  57.533  57.555  1.00  0.00           O  
HETATM 3069  C3  V00 B 187      54.552  57.892  58.037  1.00  0.00           C  
HETATM 3070  C4  V00 B 187      54.745  58.966  59.100  1.00  0.00           C  
HETATM 3071  H1  V00 B 187      57.339  55.512  55.391  1.00  0.00           H  
HETATM 3072  H2  V00 B 187      57.854  55.950  57.034  1.00  0.00           H  
HETATM 3073  H3  V00 B 187      57.736  57.198  55.784  1.00  0.00           H  
HETATM 3074  H4  V00 B 187      55.376  55.606  56.933  1.00  0.00           H  
HETATM 3075  H5  V00 B 187      55.259  56.868  55.675  1.00  0.00           H  
HETATM 3076  H6  V00 B 187      54.044  57.013  58.470  1.00  0.00           H  
HETATM 3077  H7  V00 B 187      53.927  58.277  57.214  1.00  0.00           H  
HETATM 3078  H8  V00 B 187      55.243  59.831  58.665  1.00  0.00           H  
HETATM 3079  H9  V00 B 187      55.363  58.578  59.909  1.00  0.00           H  
HETATM 3080  H10 V00 B 187      53.780  59.271  59.501  1.00  0.00           H  
HETATM 3081  C1  V00 B 188      28.795  51.654  84.144  1.00  0.00           C  
HETATM 3082  C2  V00 B 188      29.585  51.492  85.435  1.00  0.00           C  
HETATM 3083  O1  V00 B 188      30.140  52.754  85.758  1.00  0.00           O  
HETATM 3084  C3  V00 B 188      30.915  52.781  86.943  1.00  0.00           C  
HETATM 3085  C4  V00 B 188      31.426  54.204  87.124  1.00  0.00           C  
HETATM 3086  H1  V00 B 188      28.350  50.702  83.855  1.00  0.00           H  
HETATM 3087  H2  V00 B 188      29.455  51.998  83.347  1.00  0.00           H  
HETATM 3088  H3  V00 B 188      28.005  52.392  84.283  1.00  0.00           H  
HETATM 3089  H4  V00 B 188      30.385  50.743  85.303  1.00  0.00           H  
HETATM 3090  H5  V00 B 188      28.924  51.145  86.247  1.00  0.00           H  
HETATM 3091  H6  V00 B 188      31.761  52.078  86.864  1.00  0.00           H  
HETATM 3092  H7  V00 B 188      30.301  52.482  87.809  1.00  0.00           H  
HETATM 3093  H8  V00 B 188      30.586  54.892  87.204  1.00  0.00           H  
HETATM 3094  H9  V00 B 188      32.031  54.492  86.265  1.00  0.00           H  
HETATM 3095  H10 V00 B 188      32.032  54.271  88.027  1.00  0.00           H  
HETATM 3096  C1  V00 B 189      62.358  77.451  57.820  1.00  0.00           C  
HETATM 3097  C2  V00 B 189      62.160  76.346  56.791  1.00  0.00           C  
HETATM 3098  O1  V00 B 189      63.215  75.415  56.954  1.00  0.00           O  
HETATM 3099  C3  V00 B 189      63.183  74.313  56.066  1.00  0.00           C  
HETATM 3100  C4  V00 B 189      64.383  73.432  56.385  1.00  0.00           C  
HETATM 3101  H1  V00 B 189      61.566  78.194  57.728  1.00  0.00           H  
HETATM 3102  H2  V00 B 189      63.323  77.934  57.663  1.00  0.00           H  
HETATM 3103  H3  V00 B 189      62.340  77.029  58.825  1.00  0.00           H  
HETATM 3104  H4  V00 B 189      62.173  76.766  55.771  1.00  0.00           H  
HETATM 3105  H5  V00 B 189      61.186  75.851  56.944  1.00  0.00           H  
HETATM 3106  H6  V00 B 189      63.232  74.661  55.020  1.00  0.00           H  
HETATM 3107  H7  V00 B 189      62.246  73.745  56.194  1.00  0.00           H  
HETATM 3108  H8  V00 B 189      64.327  73.089  57.417  1.00  0.00           H  
HETATM 3109  H9  V00 B 189      65.303  74.000  56.257  1.00  0.00           H  
HETATM 3110  H10 V00 B 189      64.399  72.568  55.721  1.00  0.00           H  
HETATM 3111  C1  V00 B 190      30.391  86.259  74.380  1.00  0.00           C  
HETATM 3112  C2  V00 B 190      29.236  85.653  73.594  1.00  0.00           C  
HETATM 3113  O1  V00 B 190      28.038  86.225  74.085  1.00  0.00           O  
HETATM 3114  C3  V00 B 190      26.854  85.765  73.457  1.00  0.00           C  
HETATM 3115  C4  V00 B 190      25.680  86.481  74.112  1.00  0.00           C  
HETATM 3116  H1  V00 B 190      31.337  85.843  74.035  1.00  0.00           H  
HETATM 3117  H2  V00 B 190      30.270  86.042  75.442  1.00  0.00           H  
HETATM 3118  H3  V00 B 190      30.403  87.340  74.246  1.00  0.00           H  
HETATM 3119  H4  V00 B 190      29.219  84.557  73.722  1.00  0.00           H  
HETATM 3120  H5  V00 B 190      29.351  85.869  72.518  1.00  0.00           H  
HETATM 3121  H6  V00 B 190      26.754  84.674  73.580  1.00  0.00           H  
HETATM 3122  H7  V00 B 190      26.883  85.987  72.377  1.00  0.00           H  
HETATM 3123  H8  V00 B 190      25.784  87.557  73.984  1.00  0.00           H  
HETATM 3124  H9  V00 B 190      25.659  86.258  75.178  1.00  0.00           H  
HETATM 3125  H10 V00 B 190      24.745  86.155  73.658  1.00  0.00           H  
HETATM 3126  C1  V00 B 191       9.962  68.408  60.138  1.00  0.00           C  
HETATM 3127  C2  V00 B 191       9.320  68.663  58.781  1.00  0.00           C  
HETATM 3128  O1  V00 B 191       7.955  68.297  58.879  1.00  0.00           O  
HETATM 3129  C3  V00 B 191       7.202  68.471  57.693  1.00  0.00           C  
HETATM 3130  C4  V00 B 191       5.775  68.027  57.986  1.00  0.00           C  
HETATM 3131  H1  V00 B 191      11.019  68.675  60.108  1.00  0.00           H  
HETATM 3132  H2  V00 B 191       9.866  67.355  60.401  1.00  0.00           H  
HETATM 3133  H3  V00 B 191       9.463  69.004  60.902  1.00  0.00           H  
HETATM 3134  H4  V00 B 191       9.822  68.067  58.001  1.00  0.00           H  
HETATM 3135  H5  V00 B 191       9.411  69.728  58.508  1.00  0.00           H  
HETATM 3136  H6  V00 B 191       7.630  67.868  56.874  1.00  0.00           H  
HETATM 3137  H7  V00 B 191       7.217  69.530  57.382  1.00  0.00           H  
HETATM 3138  H8  V00 B 191       5.358  68.629  58.792  1.00  0.00           H  
HETATM 3139  H9  V00 B 191       5.769  66.983  58.292  1.00  0.00           H  
HETATM 3140  H10 V00 B 191       5.158  68.144  57.095  1.00  0.00           H  
HETATM 3141  C1  V00 B 192      91.374   3.949  21.236  1.00  0.00           C  
HETATM 3142  C2  V00 B 192      90.659   5.249  21.573  1.00  0.00           C  
HETATM 3143  O1  V00 B 192      91.626   6.151  22.082  1.00  0.00           O  
HETATM 3144  C3  V00 B 192      91.123   7.422  22.450  1.00  0.00           C  
HETATM 3145  C4  V00 B 192      92.294   8.244  22.972  1.00  0.00           C  
HETATM 3146  H1  V00 B 192      90.664   3.222  20.841  1.00  0.00           H  
HETATM 3147  H2  V00 B 192      91.844   3.542  22.131  1.00  0.00           H  
HETATM 3148  H3  V00 B 192      92.149   4.135  20.491  1.00  0.00           H  
HETATM 3149  H4  V00 B 192      89.870   5.069  22.323  1.00  0.00           H  
HETATM 3150  H5  V00 B 192      90.181   5.669  20.671  1.00  0.00           H  
HETATM 3151  H6  V00 B 192      90.351   7.318  23.231  1.00  0.00           H  
HETATM 3152  H7  V00 B 192      90.664   7.920  21.579  1.00  0.00           H  
HETATM 3153  H8  V00 B 192      93.050   8.346  22.195  1.00  0.00           H  
HETATM 3154  H9  V00 B 192      92.742   7.747  23.830  1.00  0.00           H  
HETATM 3155  H10 V00 B 192      91.951   9.234  23.269  1.00  0.00           H  
HETATM 3156  C1  V00 B 193      28.107   7.088  59.784  1.00  0.00           C  
HETATM 3157  C2  V00 B 193      28.955   8.276  60.217  1.00  0.00           C  
HETATM 3158  O1  V00 B 193      30.140   8.261  59.441  1.00  0.00           O  
HETATM 3159  C3  V00 B 193      31.051   9.308  59.720  1.00  0.00           C  
HETATM 3160  C4  V00 B 193      32.252   9.129  58.802  1.00  0.00           C  
HETATM 3161  H1  V00 B 193      27.182   7.059  60.359  1.00  0.00           H  
HETATM 3162  H2  V00 B 193      28.658   6.161  59.944  1.00  0.00           H  
HETATM 3163  H3  V00 B 193      27.868   7.171  58.724  1.00  0.00           H  
HETATM 3164  H4  V00 B 193      29.198   8.201  61.290  1.00  0.00           H  
HETATM 3165  H5  V00 B 193      28.404   9.218  60.057  1.00  0.00           H  
HETATM 3166  H6  V00 B 193      31.368   9.271  60.776  1.00  0.00           H  
HETATM 3167  H7  V00 B 193      30.575  10.288  59.541  1.00  0.00           H  
HETATM 3168  H8  V00 B 193      31.932   9.171  57.762  1.00  0.00           H  
HETATM 3169  H9  V00 B 193      32.715   8.160  58.984  1.00  0.00           H  
HETATM 3170  H10 V00 B 193      32.982   9.916  58.984  1.00  0.00           H  
HETATM 3171  C1  V00 B 194      21.287  17.155   0.831  1.00  0.00           C  
HETATM 3172  C2  V00 B 194      22.119  17.989   1.795  1.00  0.00           C  
HETATM 3173  O1  V00 B 194      22.549  17.133   2.839  1.00  0.00           O  
HETATM 3174  C3  V00 B 194      23.342  17.755   3.833  1.00  0.00           C  
HETATM 3175  C4  V00 B 194      23.704  16.692   4.862  1.00  0.00           C  
HETATM 3176  H1  V00 B 194      20.931  17.776   0.009  1.00  0.00           H  
HETATM 3177  H2  V00 B 194      20.431  16.728   1.354  1.00  0.00           H  
HETATM 3178  H3  V00 B 194      21.890  16.340   0.430  1.00  0.00           H  
HETATM 3179  H4  V00 B 194      21.516  18.818   2.203  1.00  0.00           H  
HETATM 3180  H5  V00 B 194      22.988  18.423   1.273  1.00  0.00           H  
HETATM 3181  H6  V00 B 194      22.783  18.576   4.313  1.00  0.00           H  
HETATM 3182  H7  V00 B 194      24.256  18.180   3.385  1.00  0.00           H  
HETATM 3183  H8  V00 B 194      24.259  15.887   4.383  1.00  0.00           H  
HETATM 3184  H9  V00 B 194      22.798  16.277   5.300  1.00  0.00           H  
HETATM 3185  H10 V00 B 194      24.316  17.129   5.650  1.00  0.00           H  
HETATM 3186  C1  V00 B 195      21.836  22.036  85.933  1.00  0.00           C  
HETATM 3187  C2  V00 B 195      20.564  21.250  85.650  1.00  0.00           C  
HETATM 3188  O1  V00 B 195      20.919  20.135  84.852  1.00  0.00           O  
HETATM 3189  C3  V00 B 195      19.841  19.290  84.492  1.00  0.00           C  
HETATM 3190  C4  V00 B 195      20.409  18.161  83.641  1.00  0.00           C  
HETATM 3191  H1  V00 B 195      21.608  22.908  86.546  1.00  0.00           H  
HETATM 3192  H2  V00 B 195      22.284  22.365  84.996  1.00  0.00           H  
HETATM 3193  H3  V00 B 195      22.552  21.405  86.459  1.00  0.00           H  
HETATM 3194  H4  V00 B 195      19.831  21.883  85.122  1.00  0.00           H  
HETATM 3195  H5  V00 B 195      20.104  20.912  86.595  1.00  0.00           H  
HETATM 3196  H6  V00 B 195      19.083  19.854  83.923  1.00  0.00           H  
HETATM 3197  H7  V00 B 195      19.357  18.881  85.395  1.00  0.00           H  
HETATM 3198  H8  V00 B 195      21.153  17.606  84.210  1.00  0.00           H  
HETATM 3199  H9  V00 B 195      20.885  18.572  82.752  1.00  0.00           H  
HETATM 3200  H10 V00 B 195      19.610  17.484  83.340  1.00  0.00           H  
HETATM 3201  C1  V00 B 196      36.480  68.255  27.070  1.00  0.00           C  
HETATM 3202  C2  V00 B 196      36.903  66.933  26.446  1.00  0.00           C  
HETATM 3203  O1  V00 B 196      38.149  66.572  27.014  1.00  0.00           O  
HETATM 3204  C3  V00 B 196      38.693  65.354  26.538  1.00  0.00           C  
HETATM 3205  C4  V00 B 196      40.020  65.134  27.252  1.00  0.00           C  
HETATM 3206  H1  V00 B 196      35.522  68.574  26.659  1.00  0.00           H  
HETATM 3207  H2  V00 B 196      37.231  69.019  26.864  1.00  0.00           H  
HETATM 3208  H3  V00 B 196      36.387  68.143  28.150  1.00  0.00           H  
HETATM 3209  H4  V00 B 196      36.996  67.038  25.352  1.00  0.00           H  
HETATM 3210  H5  V00 B 196      36.149  66.154  26.652  1.00  0.00           H  
HETATM 3211  H6  V00 B 196      38.848  65.403  25.447  1.00  0.00           H  
HETATM 3212  H7  V00 B 196      38.003  64.518  26.748  1.00  0.00           H  
HETATM 3213  H8  V00 B 196      39.859  65.083  28.327  1.00  0.00           H  
HETATM 3214  H9  V00 B 196      40.695  65.962  27.040  1.00  0.00           H  
HETATM 3215  H10 V00 B 196      40.476  64.205  26.913  1.00  0.00           H  
HETATM 3216  C1  V00 B 197       0.932  27.380  26.141  1.00  0.00           C  
HETATM 3217  C2  V00 B 197       1.084  26.204  27.095  1.00  0.00           C  
HETATM 3218  O1  V00 B 197       1.015  26.713  28.415  1.00  0.00           O  
HETATM 3219  C3  V00 B 197       1.142  25.742  29.438  1.00  0.00           C  
HETATM 3220  C4  V00 B 197       1.048  26.467  30.773  1.00  0.00           C  
HETATM 3221  H1  V00 B 197       0.981  27.034  25.108  1.00  0.00           H  
HETATM 3222  H2  V00 B 197       1.729  28.104  26.314  1.00  0.00           H  
HETATM 3223  H3  V00 B 197      -0.026  27.873  26.308  1.00  0.00           H  
HETATM 3224  H4  V00 B 197       2.050  25.698  26.928  1.00  0.00           H  
HETATM 3225  H5  V00 B 197       0.280  25.468  26.926  1.00  0.00           H  
HETATM 3226  H6  V00 B 197       2.110  25.219  29.353  1.00  0.00           H  
HETATM 3227  H7  V00 B 197       0.339  24.990  29.353  1.00  0.00           H  
HETATM 3228  H8  V00 B 197       0.089  26.977  30.851  1.00  0.00           H  
HETATM 3229  H9  V00 B 197       1.843  27.207  30.849  1.00  0.00           H  
HETATM 3230  H10 V00 B 197       1.142  25.755  31.592  1.00  0.00           H  
HETATM 3231  C1  V00 B 198      69.312  56.909  13.968  1.00  0.00           C  
HETATM 3232  C2  V00 B 198      70.424  57.806  14.493  1.00  0.00           C  
HETATM 3233  O1  V00 B 198      71.601  57.497  13.768  1.00  0.00           O  
HETATM 3234  C3  V00 B 198      72.744  58.247  14.135  1.00  0.00           C  
HETATM 3235  C4  V00 B 198      73.900  57.780  13.259  1.00  0.00           C  
HETATM 3236  H1  V00 B 198      68.384  57.113  14.503  1.00  0.00           H  
HETATM 3237  H2  V00 B 198      69.583  55.863  14.107  1.00  0.00           H  
HETATM 3238  H3  V00 B 198      69.160  57.091  12.904  1.00  0.00           H  
HETATM 3239  H4  V00 B 198      70.581  57.631  15.571  1.00  0.00           H  
HETATM 3240  H5  V00 B 198      70.157  58.868  14.355  1.00  0.00           H  
HETATM 3241  H6  V00 B 198      72.982  58.088  15.200  1.00  0.00           H  
HETATM 3242  H7  V00 B 198      72.561  59.325  13.983  1.00  0.00           H  
HETATM 3243  H8  V00 B 198      73.659  57.944  12.210  1.00  0.00           H  
HETATM 3244  H9  V00 B 198      74.074  56.716  13.415  1.00  0.00           H  
HETATM 3245  H10 V00 B 198      74.804  58.332  13.510  1.00  0.00           H  
HETATM 3246  C1  V00 B 199       8.989  19.023  85.256  1.00  0.00           C  
HETATM 3247  C2  V00 B 199       9.647  17.886  84.486  1.00  0.00           C  
HETATM 3248  O1  V00 B 199       8.897  17.682  83.302  1.00  0.00           O  
HETATM 3249  C3  V00 B 199       9.376  16.648  82.461  1.00  0.00           C  
HETATM 3250  C4  V00 B 199       8.452  16.574  81.252  1.00  0.00           C  
HETATM 3251  H1  V00 B 199       9.535  19.214  86.180  1.00  0.00           H  
HETATM 3252  H2  V00 B 199       7.959  18.760  85.495  1.00  0.00           H  
HETATM 3253  H3  V00 B 199       8.984  19.928  84.648  1.00  0.00           H  
HETATM 3254  H4  V00 B 199       9.659  16.967  85.095  1.00  0.00           H  
HETATM 3255  H5  V00 B 199      10.690  18.146  84.238  1.00  0.00           H  
HETATM 3256  H6  V00 B 199       9.379  15.686  83.000  1.00  0.00           H  
HETATM 3257  H7  V00 B 199      10.410  16.864  82.140  1.00  0.00           H  
HETATM 3258  H8  V00 B 199       8.457  17.526  80.724  1.00  0.00           H  
HETATM 3259  H9  V00 B 199       7.435  16.362  81.577  1.00  0.00           H  
HETATM 3260  H10 V00 B 199       8.785  15.788  80.577  1.00  0.00           H  
HETATM 3261  C1  V00 B 200      55.512  87.309  25.594  1.00  0.00           C  
HETATM 3262  C2  V00 B 200      56.911  87.176  25.007  1.00  0.00           C  
HETATM 3263  O1  V00 B 200      57.734  88.137  25.644  1.00  0.00           O  
HETATM 3264  C3  V00 B 200      59.082  88.150  25.210  1.00  0.00           C  
HETATM 3265  C4  V00 B 200      59.805  89.237  25.995  1.00  0.00           C  
HETATM 3266  H1  V00 B 200      54.841  86.586  25.129  1.00  0.00           H  
HETATM 3267  H2  V00 B 200      55.131  88.315  25.420  1.00  0.00           H  
HETATM 3268  H3  V00 B 200      55.542  87.130  26.669  1.00  0.00           H  
HETATM 3269  H4  V00 B 200      56.888  87.352  23.919  1.00  0.00           H  
HETATM 3270  H5  V00 B 200      57.304  86.160  25.181  1.00  0.00           H  
HETATM 3271  H6  V00 B 200      59.135  88.360  24.129  1.00  0.00           H  
HETATM 3272  H7  V00 B 200      59.553  87.169  25.392  1.00  0.00           H  
HETATM 3273  H8  V00 B 200      59.751  89.022  27.061  1.00  0.00           H  
HETATM 3274  H9  V00 B 200      59.334  90.201  25.811  1.00  0.00           H  
HETATM 3275  H10 V00 B 200      60.850  89.284  25.691  1.00  0.00           H  
HETATM 3276  C1  V00 B 201      84.746  56.619  46.043  1.00  0.00           C  
HETATM 3277  C2  V00 B 201      84.264  55.851  44.820  1.00  0.00           C  
HETATM 3278  O1  V00 B 201      84.174  54.485  45.181  1.00  0.00           O  
HETATM 3279  C3  V00 B 201      83.738  53.620  44.148  1.00  0.00           C  
HETATM 3280  C4  V00 B 201      83.706  52.207  44.715  1.00  0.00           C  
HETATM 3281  H1  V00 B 201      84.832  57.680  45.809  1.00  0.00           H  
HETATM 3282  H2  V00 B 201      85.719  56.241  46.358  1.00  0.00           H  
HETATM 3283  H3  V00 B 201      84.041  56.489  46.864  1.00  0.00           H  
HETATM 3284  H4  V00 B 201      84.971  55.981  43.983  1.00  0.00           H  
HETATM 3285  H5  V00 B 201      83.279  56.227  44.496  1.00  0.00           H  
HETATM 3286  H6  V00 B 201      84.426  53.672  43.288  1.00  0.00           H  
HETATM 3287  H7  V00 B 201      82.733  53.915  43.801  1.00  0.00           H  
HETATM 3288  H8  V00 B 201      83.023  52.163  45.561  1.00  0.00           H  
HETATM 3289  H9  V00 B 201      84.701  51.923  45.056  1.00  0.00           H  
HETATM 3290  H10 V00 B 201      83.376  51.506  43.950  1.00  0.00           H  
HETATM 3291  C1  V00 B 202      36.831  45.504  77.258  1.00  0.00           C  
HETATM 3292  C2  V00 B 202      38.254  44.987  77.101  1.00  0.00           C  
HETATM 3293  O1  V00 B 202      38.562  44.995  75.719  1.00  0.00           O  
HETATM 3294  C3  V00 B 202      39.862  44.538  75.392  1.00  0.00           C  
HETATM 3295  C4  V00 B 202      40.008  44.615  73.878  1.00  0.00           C  
HETATM 3296  H1  V00 B 202      36.550  45.512  78.311  1.00  0.00           H  
HETATM 3297  H2  V00 B 202      36.142  44.862  76.709  1.00  0.00           H  
HETATM 3298  H3  V00 B 202      36.758  46.515  76.859  1.00  0.00           H  
HETATM 3299  H4  V00 B 202      38.338  43.965  77.507  1.00  0.00           H  
HETATM 3300  H5  V00 B 202      38.959  45.632  77.654  1.00  0.00           H  
HETATM 3301  H6  V00 B 202      40.002  43.500  75.738  1.00  0.00           H  
HETATM 3302  H7  V00 B 202      40.624  45.168  75.883  1.00  0.00           H  
HETATM 3303  H8  V00 B 202      39.873  45.643  73.545  1.00  0.00           H  
HETATM 3304  H9  V00 B 202      39.253  43.992  73.402  1.00  0.00           H  
HETATM 3305  H10 V00 B 202      40.998  44.270  73.582  1.00  0.00           H  
HETATM 3306  C1  V00 B 203      98.671  90.969  15.910  1.00  0.00           C  
HETATM 3307  C2  V00 B 203      97.746  89.964  15.237  1.00  0.00           C  
HETATM 3308  O1  V00 B 203      97.720  88.801  16.044  1.00  0.00           O  
HETATM 3309  C3  V00 B 203      96.900  87.754  15.558  1.00  0.00           C  
HETATM 3310  C4  V00 B 203      96.999  86.598  16.544  1.00  0.00           C  
HETATM 3311  H1  V00 B 203      98.723  91.884  15.319  1.00  0.00           H  
HETATM 3312  H2  V00 B 203      99.671  90.546  16.004  1.00  0.00           H  
HETATM 3313  H3  V00 B 203      98.299  91.206  16.906  1.00  0.00           H  
HETATM 3314  H4  V00 B 203      98.114  89.722  14.226  1.00  0.00           H  
HETATM 3315  H5  V00 B 203      96.731  90.385  15.139  1.00  0.00           H  
HETATM 3316  H6  V00 B 203      97.238  87.434  14.558  1.00  0.00           H  
HETATM 3317  H7  V00 B 203      95.854  88.095  15.472  1.00  0.00           H  
HETATM 3318  H8  V00 B 203      96.660  86.920  17.527  1.00  0.00           H  
HETATM 3319  H9  V00 B 203      98.033  86.267  16.623  1.00  0.00           H  
HETATM 3320  H10 V00 B 203      96.381  85.766  16.207  1.00  0.00           H  
HETATM 3321  C1  V00 B 204      23.606  81.990  40.243  1.00  0.00           C  
HETATM 3322  C2  V00 B 204      22.644  80.907  40.710  1.00  0.00           C  
HETATM 3323  O1  V00 B 204      22.491  79.984  39.646  1.00  0.00           O  
HETATM 3324  C3  V00 B 204      21.618  78.902  39.914  1.00  0.00           C  
HETATM 3325  C4  V00 B 204      21.577  78.026  38.669  1.00  0.00           C  
HETATM 3326  H1  V00 B 204      23.752  82.726  41.033  1.00  0.00           H  
HETATM 3327  H2  V00 B 204      23.204  82.487  39.360  1.00  0.00           H  
HETATM 3328  H3  V00 B 204      24.567  81.546  39.984  1.00  0.00           H  
HETATM 3329  H4  V00 B 204      21.670  81.349  40.977  1.00  0.00           H  
HETATM 3330  H5  V00 B 204      23.045  80.398  41.603  1.00  0.00           H  
HETATM 3331  H6  V00 B 204      20.608  79.273  40.154  1.00  0.00           H  
HETATM 3332  H7  V00 B 204      21.983  78.320  40.779  1.00  0.00           H  
HETATM 3333  H8  V00 B 204      22.576  77.660  38.440  1.00  0.00           H  
HETATM 3334  H9  V00 B 204      21.216  78.606  37.821  1.00  0.00           H  
HETATM 3335  H10 V00 B 204      20.913  77.178  38.831  1.00  0.00           H  
HETATM 3336  C1  V00 B 205      45.625  73.673  13.358  1.00  0.00           C  
HETATM 3337  C2  V00 B 205      46.996  73.104  13.022  1.00  0.00           C  
HETATM 3338  O1  V00 B 205      47.511  73.846  11.931  1.00  0.00           O  
HETATM 3339  C3  V00 B 205      48.792  73.442  11.485  1.00  0.00           C  
HETATM 3340  C4  V00 B 205      49.176  74.341  10.317  1.00  0.00           C  
HETATM 3341  H1  V00 B 205      45.188  73.129  14.195  1.00  0.00           H  
HETATM 3342  H2  V00 B 205      44.966  73.589  12.493  1.00  0.00           H  
HETATM 3343  H3  V00 B 205      45.715  74.727  13.624  1.00  0.00           H  
HETATM 3344  H4  V00 B 205      46.913  72.037  12.756  1.00  0.00           H  
HETATM 3345  H5  V00 B 205      47.669  73.188  13.893  1.00  0.00           H  
HETATM 3346  H6  V00 B 205      48.773  72.386  11.165  1.00  0.00           H  
HETATM 3347  H7  V00 B 205      49.530  73.538  12.300  1.00  0.00           H  
HETATM 3348  H8  V00 B 205      49.197  75.380  10.641  1.00  0.00           H  
HETATM 3349  H9  V00 B 205      48.444  74.240   9.517  1.00  0.00           H  
HETATM 3350  H10 V00 B 205      50.159  74.063   9.940  1.00  0.00           H  
HETATM 3351  C1  V00 B 206      82.437  73.584  46.216  1.00  0.00           C  
HETATM 3352  C2  V00 B 206      83.549  73.220  47.190  1.00  0.00           C  
HETATM 3353  O1  V00 B 206      83.262  73.855  48.423  1.00  0.00           O  
HETATM 3354  C3  V00 B 206      84.207  73.620  49.451  1.00  0.00           C  
HETATM 3355  C4  V00 B 206      83.739  74.377  50.687  1.00  0.00           C  
HETATM 3356  H1  V00 B 206      82.619  73.117  45.248  1.00  0.00           H  
HETATM 3357  H2  V00 B 206      82.396  74.666  46.089  1.00  0.00           H  
HETATM 3358  H3  V00 B 206      81.478  73.243  46.604  1.00  0.00           H  
HETATM 3359  H4  V00 B 206      84.525  73.559  46.802  1.00  0.00           H  
HETATM 3360  H5  V00 B 206      83.597  72.126  47.324  1.00  0.00           H  
HETATM 3361  H6  V00 B 206      85.206  73.972  49.142  1.00  0.00           H  
HETATM 3362  H7  V00 B 206      84.278  72.540  49.667  1.00  0.00           H  
HETATM 3363  H8  V00 B 206      82.755  74.021  50.987  1.00  0.00           H  
HETATM 3364  H9  V00 B 206      83.672  75.441  50.465  1.00  0.00           H  
HETATM 3365  H10 V00 B 206      84.441  74.224  51.506  1.00  0.00           H  
HETATM 3366  C1  V00 B 207      85.174  80.908  88.948  1.00  0.00           C  
HETATM 3367  C2  V00 B 207      86.345  80.186  89.599  1.00  0.00           C  
HETATM 3368  O1  V00 B 207      86.095  78.795  89.505  1.00  0.00           O  
HETATM 3369  C3  V00 B 207      87.096  77.968  90.070  1.00  0.00           C  
HETATM 3370  C4  V00 B 207      86.658  76.522  89.880  1.00  0.00           C  
HETATM 3371  H1  V00 B 207      85.324  81.987  88.999  1.00  0.00           H  
HETATM 3372  H2  V00 B 207      84.247  80.650  89.461  1.00  0.00           H  
HETATM 3373  H3  V00 B 207      85.087  80.608  87.904  1.00  0.00           H  
HETATM 3374  H4  V00 B 207      86.441  80.489  90.656  1.00  0.00           H  
HETATM 3375  H5  V00 B 207      87.287  80.441  89.084  1.00  0.00           H  
HETATM 3376  H6  V00 B 207      87.219  78.193  91.143  1.00  0.00           H  
HETATM 3377  H7  V00 B 207      88.064  78.143  89.571  1.00  0.00           H  
HETATM 3378  H8  V00 B 207      86.542  76.307  88.819  1.00  0.00           H  
HETATM 3379  H9  V00 B 207      85.702  76.358  90.375  1.00  0.00           H  
HETATM 3380  H10 V00 B 207      87.402  75.849  90.303  1.00  0.00           H  
HETATM 3381  C1  V00 B 208      51.389  82.222  91.013  1.00  0.00           C  
HETATM 3382  C2  V00 B 208      51.714  81.641  89.644  1.00  0.00           C  
HETATM 3383  O1  V00 B 208      53.045  82.008  89.329  1.00  0.00           O  
HETATM 3384  C3  V00 B 208      53.512  81.545  88.075  1.00  0.00           C  
HETATM 3385  C4  V00 B 208      54.945  82.034  87.910  1.00  0.00           C  
HETATM 3386  H1  V00 B 208      50.368  81.964  91.296  1.00  0.00           H  
HETATM 3387  H2  V00 B 208      51.491  83.307  90.988  1.00  0.00           H  
HETATM 3388  H3  V00 B 208      52.078  81.825  91.757  1.00  0.00           H  
HETATM 3389  H4  V00 B 208      51.017  82.035  88.885  1.00  0.00           H  
HETATM 3390  H5  V00 B 208      51.614  80.542  89.661  1.00  0.00           H  
HETATM 3391  H6  V00 B 208      52.878  81.935  87.261  1.00  0.00           H  
HETATM 3392  H7  V00 B 208      53.477  80.442  88.036  1.00  0.00           H  
HETATM 3393  H8  V00 B 208      55.565  81.642  88.714  1.00  0.00           H  
HETATM 3394  H9  V00 B 208      54.970  83.122  87.949  1.00  0.00           H  
HETATM 3395  H10 V00 B 208      55.345  81.700  86.954  1.00  0.00           H  
HETATM 3396  C1  V00 B 209      10.710  19.793  39.533  1.00  0.00           C  
HETATM 3397  C2  V00 B 209      11.320  20.895  40.388  1.00  0.00           C  
HETATM 3398  O1  V00 B 209      11.194  20.503  41.744  1.00  0.00           O  
HETATM 3399  C3  V00 B 209      11.715  21.426  42.683  1.00  0.00           C  
HETATM 3400  C4  V00 B 209      11.490  20.842  44.072  1.00  0.00           C  
HETATM 3401  H1  V00 B 209      10.784  20.054  38.478  1.00  0.00           H  
HETATM 3402  H2  V00 B 209       9.661  19.657  39.797  1.00  0.00           H  
HETATM 3403  H3  V00 B 209      11.236  18.854  39.708  1.00  0.00           H  
HETATM 3404  H4  V00 B 209      10.796  21.849  40.214  1.00  0.00           H  
HETATM 3405  H5  V00 B 209      12.384  21.037  40.128  1.00  0.00           H  
HETATM 3406  H6  V00 B 209      11.205  22.399  42.590  1.00  0.00           H  
HETATM 3407  H7  V00 B 209      12.793  21.586  42.506  1.00  0.00           H  
HETATM 3408  H8  V00 B 209      11.999  19.884  44.158  1.00  0.00           H  
HETATM 3409  H9  V00 B 209      10.425  20.687  44.239  1.00  0.00           H  
HETATM 3410  H10 V00 B 209      11.876  21.523  44.830  1.00  0.00           H  
HETATM 3411  C1  V00 B 210      83.107  86.925  19.094  1.00  0.00           C  
HETATM 3412  C2  V00 B 210      84.429  86.495  18.474  1.00  0.00           C  
HETATM 3413  O1  V00 B 210      84.857  87.536  17.615  1.00  0.00           O  
HETATM 3414  C3  V00 B 210      86.084  87.295  16.949  1.00  0.00           C  
HETATM 3415  C4  V00 B 210      86.378  88.509  16.077  1.00  0.00           C  
HETATM 3416  H1  V00 B 210      82.737  86.150  19.764  1.00  0.00           H  
HETATM 3417  H2  V00 B 210      82.370  87.102  18.310  1.00  0.00           H  
HETATM 3418  H3  V00 B 210      83.244  87.849  19.656  1.00  0.00           H  
HETATM 3419  H4  V00 B 210      84.299  85.558  17.907  1.00  0.00           H  
HETATM 3420  H5  V00 B 210      85.180  86.315  19.262  1.00  0.00           H  
HETATM 3421  H6  V00 B 210      86.012  86.386  16.329  1.00  0.00           H  
HETATM 3422  H7  V00 B 210      86.895  87.146  17.683  1.00  0.00           H  
HETATM 3423  H8  V00 B 210      86.451  89.401  16.697  1.00  0.00           H  
HETATM 3424  H9  V00 B 210      85.574  88.650  15.357  1.00  0.00           H  
HETATM 3425  H10 V00 B 210      87.317  88.365  15.544  1.00  0.00           H  
HETATM 3426  C1  V00 B 211      81.253  67.333  99.145  1.00  0.00           C  
HETATM 3427  C2  V00 B 211      81.274  66.729  97.747  1.00  0.00           C  
HETATM 3428  O1  V00 B 211      79.931  66.548  97.339  1.00  0.00           O  
HETATM 3429  C3  V00 B 211      79.768  65.988  96.049  1.00  0.00           C  
HETATM 3430  C4  V00 B 211      78.272  65.866  95.787  1.00  0.00           C  
HETATM 3431  H1  V00 B 211      82.271  67.488  99.501  1.00  0.00           H  
HETATM 3432  H2  V00 B 211      80.732  66.663  99.829  1.00  0.00           H  
HETATM 3433  H3  V00 B 211      80.729  68.289  99.127  1.00  0.00           H  
HETATM 3434  H4  V00 B 211      81.807  65.763  97.756  1.00  0.00           H  
HETATM 3435  H5  V00 B 211      81.800  67.402  97.048  1.00  0.00           H  
HETATM 3436  H6  V00 B 211      80.247  64.996  95.997  1.00  0.00           H  
HETATM 3437  H7  V00 B 211      80.238  66.635  95.288  1.00  0.00           H  
HETATM 3438  H8  V00 B 211      77.807  66.849  95.836  1.00  0.00           H  
HETATM 3439  H9  V00 B 211      77.816  65.227  96.541  1.00  0.00           H  
HETATM 3440  H10 V00 B 211      78.100  65.437  94.801  1.00  0.00           H  
HETATM 3441  C1  V00 B 212      38.019  92.179  34.967  1.00  0.00           C  
HETATM 3442  C2  V00 B 212      37.500  90.788  34.631  1.00  0.00           C  
HETATM 3443  O1  V00 B 212      36.086  90.829  34.706  1.00  0.00           O  
HETATM 3444  C3  V00 B 212      35.436  89.604  34.420  1.00  0.00           C  
HETATM 3445  C4  V00 B 212      33.937  89.838  34.551  1.00  0.00           C  
HETATM 3446  H1  V00 B 212      39.108  92.193  34.924  1.00  0.00           H  
HETATM 3447  H2  V00 B 212      37.696  92.463  35.969  1.00  0.00           H  
HETATM 3448  H3  V00 B 212      37.622  92.904  34.256  1.00  0.00           H  
HETATM 3449  H4  V00 B 212      37.900  90.047  35.344  1.00  0.00           H  
HETATM 3450  H5  V00 B 212      37.821  90.494  33.617  1.00  0.00           H  
HETATM 3451  H6  V00 B 212      35.764  88.822  35.126  1.00  0.00           H  
HETATM 3452  H7  V00 B 212      35.683  89.268  33.399  1.00  0.00           H  
HETATM 3453  H8  V00 B 212      33.620  90.608  33.850  1.00  0.00           H  
HETATM 3454  H9  V00 B 212      33.702  90.170  35.562  1.00  0.00           H  
HETATM 3455  H10 V00 B 212      33.396  88.917  34.341  1.00  0.00           H  
HETATM 3456  C1  V00 B 213      20.228  26.360  22.065  1.00  0.00           C  
HETATM 3457  C2  V00 B 213      19.417  27.634  21.876  1.00  0.00           C  
HETATM 3458  O1  V00 B 213      18.519  27.735  22.967  1.00  0.00           O  
HETATM 3459  C3  V00 B 213      17.679  28.874  22.947  1.00  0.00           C  
HETATM 3460  C4  V00 B 213      16.791  28.811  24.182  1.00  0.00           C  
HETATM 3461  H1  V00 B 213      20.934  26.240  21.243  1.00  0.00           H  
HETATM 3462  H2  V00 B 213      19.562  25.497  22.094  1.00  0.00           H  
HETATM 3463  H3  V00 B 213      20.777  26.406  23.005  1.00  0.00           H  
HETATM 3464  H4  V00 B 213      18.861  27.596  20.924  1.00  0.00           H  
HETATM 3465  H5  V00 B 213      20.084  28.512  21.847  1.00  0.00           H  
HETATM 3466  H6  V00 B 213      17.062  28.881  22.032  1.00  0.00           H  
HETATM 3467  H7  V00 B 213      18.284  29.797  22.957  1.00  0.00           H  
HETATM 3468  H8  V00 B 213      17.406  28.809  25.081  1.00  0.00           H  
HETATM 3469  H9  V00 B 213      16.197  27.898  24.165  1.00  0.00           H  
HETATM 3470  H10 V00 B 213      16.124  29.672  24.206  1.00  0.00           H  
HETATM 3471  C1  V00 B 214       0.961  42.814  24.862  1.00  0.00           C  
HETATM 3472  C2  V00 B 214       1.220  42.061  26.159  1.00  0.00           C  
HETATM 3473  O1  V00 B 214       1.532  40.722  25.821  1.00  0.00           O  
HETATM 3474  C3  V00 B 214       1.802  39.874  26.923  1.00  0.00           C  
HETATM 3475  C4  V00 B 214       2.111  38.489  26.371  1.00  0.00           C  
HETATM 3476  H1  V00 B 214       0.713  43.854  25.076  1.00  0.00           H  
HETATM 3477  H2  V00 B 214       0.133  42.352  24.325  1.00  0.00           H  
HETATM 3478  H3  V00 B 214       1.848  42.779  24.230  1.00  0.00           H  
HETATM 3479  H4  V00 B 214       0.328  42.095  26.807  1.00  0.00           H  
HETATM 3480  H5  V00 B 214       2.058  42.522  26.709  1.00  0.00           H  
HETATM 3481  H6  V00 B 214       0.931  39.831  27.597  1.00  0.00           H  
HETATM 3482  H7  V00 B 214       2.662  40.256  27.499  1.00  0.00           H  
HETATM 3483  H8  V00 B 214       2.974  38.538  25.709  1.00  0.00           H  
HETATM 3484  H9  V00 B 214       1.258  38.118  25.803  1.00  0.00           H  
HETATM 3485  H10 V00 B 214       2.324  37.801  27.188  1.00  0.00           H  
HETATM 3486  C1  V00 B 215       9.361  52.334  39.140  1.00  0.00           C  
HETATM 3487  C2  V00 B 215      10.867  52.120  39.181  1.00  0.00           C  
HETATM 3488  O1  V00 B 215      11.324  52.039  37.843  1.00  0.00           O  
HETATM 3489  C3  V00 B 215      12.718  51.837  37.697  1.00  0.00           C  
HETATM 3490  C4  V00 B 215      13.020  51.774  36.206  1.00  0.00           C  
HETATM 3491  H1  V00 B 215       8.965  52.400  40.153  1.00  0.00           H  
HETATM 3492  H2  V00 B 215       8.882  51.503  38.622  1.00  0.00           H  
HETATM 3493  H3  V00 B 215       9.132  53.256  38.605  1.00  0.00           H  
HETATM 3494  H4  V00 B 215      11.107  51.190  39.725  1.00  0.00           H  
HETATM 3495  H5  V00 B 215      11.360  52.958  39.703  1.00  0.00           H  
HETATM 3496  H6  V00 B 215      13.023  50.898  38.190  1.00  0.00           H  
HETATM 3497  H7  V00 B 215      13.276  52.665  38.166  1.00  0.00           H  
HETATM 3498  H8  V00 B 215      12.719  52.705  35.728  1.00  0.00           H  
HETATM 3499  H9  V00 B 215      12.465  50.954  35.751  1.00  0.00           H  
HETATM 3500  H10 V00 B 215      14.086  51.617  36.047  1.00  0.00           H  
HETATM 3501  C1  V00 B 216      70.981  23.370  76.655  1.00  0.00           C  
HETATM 3502  C2  V00 B 216      70.263  22.130  76.140  1.00  0.00           C  
HETATM 3503  O1  V00 B 216      70.601  21.054  76.997  1.00  0.00           O  
HETATM 3504  C3  V00 B 216      70.014  19.812  76.656  1.00  0.00           C  
HETATM 3505  C4  V00 B 216      70.489  18.785  77.676  1.00  0.00           C  
HETATM 3506  H1  V00 B 216      70.750  24.227  76.022  1.00  0.00           H  
HETATM 3507  H2  V00 B 216      72.058  23.203  76.653  1.00  0.00           H  
HETATM 3508  H3  V00 B 216      70.665  23.584  77.676  1.00  0.00           H  
HETATM 3509  H4  V00 B 216      70.575  21.910  75.105  1.00  0.00           H  
HETATM 3510  H5  V00 B 216      69.172  22.292  76.141  1.00  0.00           H  
HETATM 3511  H6  V00 B 216      70.316  19.510  75.640  1.00  0.00           H  
HETATM 3512  H7  V00 B 216      68.914  19.890  76.677  1.00  0.00           H  
HETATM 3513  H8  V00 B 216      70.184  19.088  78.676  1.00  0.00           H  
HETATM 3514  H9  V00 B 216      71.576  18.714  77.650  1.00  0.00           H  
HETATM 3515  H10 V00 B 216      70.061  17.809  77.450  1.00  0.00           H  
HETATM 3516  C1  V00 B 217      15.561  36.697  12.679  1.00  0.00           C  
HETATM 3517  C2  V00 B 217      14.933  36.639  11.294  1.00  0.00           C  
HETATM 3518  O1  V00 B 217      15.902  36.111  10.407  1.00  0.00           O  
HETATM 3519  C3  V00 B 217      15.479  35.989   9.061  1.00  0.00           C  
HETATM 3520  C4  V00 B 217      16.642  35.413   8.265  1.00  0.00           C  
HETATM 3521  H1  V00 B 217      14.848  37.102  13.397  1.00  0.00           H  
HETATM 3522  H2  V00 B 217      16.447  37.333  12.658  1.00  0.00           H  
HETATM 3523  H3  V00 B 217      15.859  35.697  12.994  1.00  0.00           H  
HETATM 3524  H4  V00 B 217      14.626  37.648  10.970  1.00  0.00           H  
HETATM 3525  H5  V00 B 217      14.036  35.997  11.307  1.00  0.00           H  
HETATM 3526  H6  V00 B 217      15.190  36.975   8.659  1.00  0.00           H  
HETATM 3527  H7  V00 B 217      14.602  35.322   8.994  1.00  0.00           H  
HETATM 3528  H8  V00 B 217      16.919  34.439   8.665  1.00  0.00           H  
HETATM 3529  H9  V00 B 217      17.503  36.076   8.336  1.00  0.00           H  
HETATM 3530  H10 V00 B 217      16.359  35.303   7.218  1.00  0.00           H  
HETATM 3531  C1  V00 B 218      40.967  55.248   3.776  1.00  0.00           C  
HETATM 3532  C2  V00 B 218      39.619  54.542   3.758  1.00  0.00           C  
HETATM 3533  O1  V00 B 218      38.804  55.202   2.806  1.00  0.00           O  
HETATM 3534  C3  V00 B 218      37.500  54.668   2.662  1.00  0.00           C  
HETATM 3535  C4  V00 B 218      36.778  55.500   1.610  1.00  0.00           C  
HETATM 3536  H1  V00 B 218      41.629  54.772   4.500  1.00  0.00           H  
HETATM 3537  H2  V00 B 218      40.833  56.295   4.048  1.00  0.00           H  
HETATM 3538  H3  V00 B 218      41.424  55.201   2.788  1.00  0.00           H  
HETATM 3539  H4  V00 B 218      39.152  54.582   4.756  1.00  0.00           H  
HETATM 3540  H5  V00 B 218      39.746  53.481   3.482  1.00  0.00           H  
HETATM 3541  H6  V00 B 218      36.959  54.712   3.622  1.00  0.00           H  
HETATM 3542  H7  V00 B 218      37.551  53.612   2.346  1.00  0.00           H  
HETATM 3543  H8  V00 B 218      37.315  55.449   0.664  1.00  0.00           H  
HETATM 3544  H9  V00 B 218      36.731  56.540   1.929  1.00  0.00           H  
HETATM 3545  H10 V00 B 218      35.766  55.123   1.467  1.00  0.00           H  
HETATM 3546  C1  V00 B 219      79.242  14.233  37.057  1.00  0.00           C  
HETATM 3547  C2  V00 B 219      80.543  13.836  37.740  1.00  0.00           C  
HETATM 3548  O1  V00 B 219      81.064  12.715  37.048  1.00  0.00           O  
HETATM 3549  C3  V00 B 219      82.285  12.211  37.559  1.00  0.00           C  
HETATM 3550  C4  V00 B 219      82.685  11.019  36.699  1.00  0.00           C  
HETATM 3551  H1  V00 B 219      78.803  15.095  37.561  1.00  0.00           H  
HETATM 3552  H2  V00 B 219      78.538  13.402  37.089  1.00  0.00           H  
HETATM 3553  H3  V00 B 219      79.433  14.487  36.014  1.00  0.00           H  
HETATM 3554  H4  V00 B 219      80.359  13.582  38.798  1.00  0.00           H  
HETATM 3555  H5  V00 B 219      81.262  14.672  37.711  1.00  0.00           H  
HETATM 3556  H6  V00 B 219      82.161  11.900  38.611  1.00  0.00           H  
HETATM 3557  H7  V00 B 219      83.066  12.989  37.522  1.00  0.00           H  
HETATM 3558  H8  V00 B 219      82.808  11.334  35.665  1.00  0.00           H  
HETATM 3559  H9  V00 B 219      81.908  10.256  36.741  1.00  0.00           H  
HETATM 3560  H10 V00 B 219      83.622  10.597  37.060  1.00  0.00           H  
HETATM 3561  C1  V00 B 220       0.409  41.439  86.605  1.00  0.00           C  
HETATM 3562  C2  V00 B 220       1.930  41.468  86.540  1.00  0.00           C  
HETATM 3563  O1  V00 B 220       2.412  41.596  87.865  1.00  0.00           O  
HETATM 3564  C3  V00 B 220       3.822  41.640  87.987  1.00  0.00           C  
HETATM 3565  C4  V00 B 220       4.151  41.781  89.467  1.00  0.00           C  
HETATM 3566  H1  V00 B 220      -0.007  41.344  85.603  1.00  0.00           H  
HETATM 3567  H2  V00 B 220       0.040  42.359  87.060  1.00  0.00           H  
HETATM 3568  H3  V00 B 220       0.080  40.596  87.212  1.00  0.00           H  
HETATM 3569  H4  V00 B 220       2.271  42.317  85.924  1.00  0.00           H  
HETATM 3570  H5  V00 B 220       2.311  40.539  86.082  1.00  0.00           H  
HETATM 3571  H6  V00 B 220       4.230  42.495  87.421  1.00  0.00           H  
HETATM 3572  H7  V00 B 220       4.271  40.717  87.581  1.00  0.00           H  
HETATM 3573  H8  V00 B 220       3.749  40.932  90.018  1.00  0.00           H  
HETATM 3574  H9  V00 B 220       3.705  42.694  89.859  1.00  0.00           H  
HETATM 3575  H10 V00 B 220       5.231  41.820  89.607  1.00  0.00           H  
HETATM 3576  C1  V00 B 221      56.199  16.657  55.199  1.00  0.00           C  
HETATM 3577  C2  V00 B 221      56.503  15.624  54.124  1.00  0.00           C  
HETATM 3578  O1  V00 B 221      57.184  16.286  53.074  1.00  0.00           O  
HETATM 3579  C3  V00 B 221      57.544  15.462  51.980  1.00  0.00           C  
HETATM 3580  C4  V00 B 221      58.257  16.340  50.960  1.00  0.00           C  
HETATM 3581  H1  V00 B 221      55.670  16.189  56.030  1.00  0.00           H  
HETATM 3582  H2  V00 B 221      55.581  17.453  54.784  1.00  0.00           H  
HETATM 3583  H3  V00 B 221      57.128  17.094  55.566  1.00  0.00           H  
HETATM 3584  H4  V00 B 221      55.567  15.173  53.750  1.00  0.00           H  
HETATM 3585  H5  V00 B 221      57.130  14.814  54.536  1.00  0.00           H  
HETATM 3586  H6  V00 B 221      56.645  15.006  51.531  1.00  0.00           H  
HETATM 3587  H7  V00 B 221      58.209  14.648  52.316  1.00  0.00           H  
HETATM 3588  H8  V00 B 221      59.144  16.783  51.409  1.00  0.00           H  
HETATM 3589  H9  V00 B 221      57.595  17.140  50.634  1.00  0.00           H  
HETATM 3590  H10 V00 B 221      58.552  15.744  50.097  1.00  0.00           H  
HETATM 3591  C1  V00 B 222      73.754  45.697   7.467  1.00  0.00           C  
HETATM 3592  C2  V00 B 222      74.642  46.756   8.106  1.00  0.00           C  
HETATM 3593  O1  V00 B 222      75.962  46.245   8.137  1.00  0.00           O  
HETATM 3594  C3  V00 B 222      76.926  47.112   8.708  1.00  0.00           C  
HETATM 3595  C4  V00 B 222      78.270  46.398   8.658  1.00  0.00           C  
HETATM 3596  H1  V00 B 222      72.723  46.049   7.424  1.00  0.00           H  
HETATM 3597  H2  V00 B 222      73.795  44.778   8.052  1.00  0.00           H  
HETATM 3598  H3  V00 B 222      74.102  45.482   6.457  1.00  0.00           H  
HETATM 3599  H4  V00 B 222      74.293  46.983   9.128  1.00  0.00           H  
HETATM 3600  H5  V00 B 222      74.607  47.690   7.518  1.00  0.00           H  
HETATM 3601  H6  V00 B 222      76.657  47.351   9.751  1.00  0.00           H  
HETATM 3602  H7  V00 B 222      76.973  48.057   8.142  1.00  0.00           H  
HETATM 3603  H8  V00 B 222      78.530  46.169   7.626  1.00  0.00           H  
HETATM 3604  H9  V00 B 222      78.215  45.466   9.219  1.00  0.00           H  
HETATM 3605  H10 V00 B 222      79.044  47.031   9.091  1.00  0.00           H  
HETATM 3606  C1  V00 B 223      32.227  88.476  50.374  1.00  0.00           C  
HETATM 3607  C2  V00 B 223      33.456  88.782  51.218  1.00  0.00           C  
HETATM 3608  O1  V00 B 223      34.467  87.860  50.852  1.00  0.00           O  
HETATM 3609  C3  V00 B 223      35.690  88.005  51.551  1.00  0.00           C  
HETATM 3610  C4  V00 B 223      36.644  86.937  51.031  1.00  0.00           C  
HETATM 3611  H1  V00 B 223      31.420  89.163  50.625  1.00  0.00           H  
HETATM 3612  H2  V00 B 223      31.897  87.453  50.558  1.00  0.00           H  
HETATM 3613  H3  V00 B 223      32.469  88.578  49.316  1.00  0.00           H  
HETATM 3614  H4  V00 B 223      33.218  88.685  52.291  1.00  0.00           H  
HETATM 3615  H5  V00 B 223      33.797  89.816  51.037  1.00  0.00           H  
HETATM 3616  H6  V00 B 223      35.531  87.881  52.635  1.00  0.00           H  
HETATM 3617  H7  V00 B 223      36.112  89.010  51.380  1.00  0.00           H  
HETATM 3618  H8  V00 B 223      36.800  87.068  49.961  1.00  0.00           H  
HETATM 3619  H9  V00 B 223      36.221  85.949  51.203  1.00  0.00           H  
HETATM 3620  H10 V00 B 223      37.602  87.012  51.544  1.00  0.00           H  
HETATM 3621  C1  V00 B 224      51.913  59.064  67.602  1.00  0.00           C  
HETATM 3622  C2  V00 B 224      51.432  58.041  66.582  1.00  0.00           C  
HETATM 3623  O1  V00 B 224      52.154  56.844  66.803  1.00  0.00           O  
HETATM 3624  C3  V00 B 224      51.827  55.778  65.930  1.00  0.00           C  
HETATM 3625  C4  V00 B 224      52.697  54.588  66.312  1.00  0.00           C  
HETATM 3626  H1  V00 B 224      51.383  60.006  67.467  1.00  0.00           H  
HETATM 3627  H2  V00 B 224      52.983  59.234  67.479  1.00  0.00           H  
HETATM 3628  H3  V00 B 224      51.735  58.693  68.612  1.00  0.00           H  
HETATM 3629  H4  V00 B 224      51.605  58.411  65.558  1.00  0.00           H  
HETATM 3630  H5  V00 B 224      50.349  57.863  66.702  1.00  0.00           H  
HETATM 3631  H6  V00 B 224      52.015  56.068  64.883  1.00  0.00           H  
HETATM 3632  H7  V00 B 224      50.759  55.517  66.027  1.00  0.00           H  
HETATM 3633  H8  V00 B 224      52.504  54.305  67.346  1.00  0.00           H  
HETATM 3634  H9  V00 B 224      53.749  54.853  66.215  1.00  0.00           H  
HETATM 3635  H10 V00 B 224      52.479  53.742  65.662  1.00  0.00           H  
HETATM 3636  C1  V00 B 225      84.678  73.392  77.323  1.00  0.00           C  
HETATM 3637  C2  V00 B 225      85.856  73.736  78.223  1.00  0.00           C  
HETATM 3638  O1  V00 B 225      85.641  75.041  78.729  1.00  0.00           O  
HETATM 3639  C3  V00 B 225      86.655  75.523  79.593  1.00  0.00           C  
HETATM 3640  C4  V00 B 225      86.256  76.926  80.030  1.00  0.00           C  
HETATM 3641  H1  V00 B 225      84.804  72.392  76.908  1.00  0.00           H  
HETATM 3642  H2  V00 B 225      84.612  74.113  76.508  1.00  0.00           H  
HETATM 3643  H3  V00 B 225      83.751  73.429  77.895  1.00  0.00           H  
HETATM 3644  H4  V00 B 225      86.799  73.697  77.652  1.00  0.00           H  
HETATM 3645  H5  V00 B 225      85.929  73.011  79.052  1.00  0.00           H  
HETATM 3646  H6  V00 B 225      87.625  75.546  79.070  1.00  0.00           H  
HETATM 3647  H7  V00 B 225      86.756  74.862  80.471  1.00  0.00           H  
HETATM 3648  H8  V00 B 225      85.299  76.894  80.549  1.00  0.00           H  
HETATM 3649  H9  V00 B 225      86.158  77.571  79.158  1.00  0.00           H  
HETATM 3650  H10 V00 B 225      87.012  77.337  80.698  1.00  0.00           H  
HETATM 3651  C1  V00 B 226      67.872  86.570  44.712  1.00  0.00           C  
HETATM 3652  C2  V00 B 226      68.377  85.620  43.636  1.00  0.00           C  
HETATM 3653  O1  V00 B 226      69.786  85.546  43.757  1.00  0.00           O  
HETATM 3654  C3  V00 B 226      70.424  84.697  42.821  1.00  0.00           C  
HETATM 3655  C4  V00 B 226      71.920  84.747  43.101  1.00  0.00           C  
HETATM 3656  H1  V00 B 226      66.787  86.659  44.654  1.00  0.00           H  
HETATM 3657  H2  V00 B 226      68.320  87.554  44.577  1.00  0.00           H  
HETATM 3658  H3  V00 B 226      68.149  86.195  45.698  1.00  0.00           H  
HETATM 3659  H4  V00 B 226      68.097  85.990  42.635  1.00  0.00           H  
HETATM 3660  H5  V00 B 226      67.929  84.620  43.767  1.00  0.00           H  
HETATM 3661  H6  V00 B 226      70.216  85.035  41.792  1.00  0.00           H  
HETATM 3662  H7  V00 B 226      70.050  83.664  42.923  1.00  0.00           H  
HETATM 3663  H8  V00 B 226      72.118  84.408  44.117  1.00  0.00           H  
HETATM 3664  H9  V00 B 226      72.281  85.769  42.998  1.00  0.00           H  
HETATM 3665  H10 V00 B 226      72.452  84.106  42.399  1.00  0.00           H  
HETATM 3666  C1  V00 B 227      54.048  38.263  29.671  1.00  0.00           C  
HETATM 3667  C2  V00 B 227      53.963  38.144  31.186  1.00  0.00           C  
HETATM 3668  O1  V00 B 227      54.388  36.840  31.537  1.00  0.00           O  
HETATM 3669  C3  V00 B 227      54.369  36.558  32.925  1.00  0.00           C  
HETATM 3670  C4  V00 B 227      54.851  35.125  33.109  1.00  0.00           C  
HETATM 3671  H1  V00 B 227      53.726  39.255  29.354  1.00  0.00           H  
HETATM 3672  H2  V00 B 227      53.410  37.513  29.204  1.00  0.00           H  
HETATM 3673  H3  V00 B 227      55.075  38.097  29.343  1.00  0.00           H  
HETATM 3674  H4  V00 B 227      52.927  38.314  31.525  1.00  0.00           H  
HETATM 3675  H5  V00 B 227      54.608  38.900  31.666  1.00  0.00           H  
HETATM 3676  H6  V00 B 227      53.348  36.673  33.326  1.00  0.00           H  
HETATM 3677  H7  V00 B 227      55.029  37.256  33.467  1.00  0.00           H  
HETATM 3678  H8  V00 B 227      55.860  35.020  32.714  1.00  0.00           H  
HETATM 3679  H9  V00 B 227      54.194  34.443  32.571  1.00  0.00           H  
HETATM 3680  H10 V00 B 227      54.850  34.864  34.166  1.00  0.00           H  
HETATM 3681  C1  V00 B 228      30.028  68.786  20.456  1.00  0.00           C  
HETATM 3682  C2  V00 B 228      30.803  68.109  19.334  1.00  0.00           C  
HETATM 3683  O1  V00 B 228      30.837  69.003  18.237  1.00  0.00           O  
HETATM 3684  C3  V00 B 228      31.526  68.525  17.096  1.00  0.00           C  
HETATM 3685  C4  V00 B 228      31.454  69.610  16.029  1.00  0.00           C  
HETATM 3686  H1  V00 B 228      29.976  68.129  21.324  1.00  0.00           H  
HETATM 3687  H2  V00 B 228      29.017  69.017  20.120  1.00  0.00           H  
HETATM 3688  H3  V00 B 228      30.522  69.716  20.738  1.00  0.00           H  
HETATM 3689  H4  V00 B 228      30.312  67.164  19.045  1.00  0.00           H  
HETATM 3690  H5  V00 B 228      31.829  67.872  19.666  1.00  0.00           H  
HETATM 3691  H6  V00 B 228      31.060  67.595  16.728  1.00  0.00           H  
HETATM 3692  H7  V00 B 228      32.577  68.305  17.347  1.00  0.00           H  
HETATM 3693  H8  V00 B 228      31.919  70.523  16.398  1.00  0.00           H  
HETATM 3694  H9  V00 B 228      30.414  69.822  15.786  1.00  0.00           H  
HETATM 3695  H10 V00 B 228      31.973  69.282  15.129  1.00  0.00           H  
HETATM 3696  C1  V00 B 229       4.622  65.224  84.427  1.00  0.00           C  
HETATM 3697  C2  V00 B 229       4.744  64.075  83.436  1.00  0.00           C  
HETATM 3698  O1  V00 B 229       3.483  63.913  82.812  1.00  0.00           O  
HETATM 3699  C3  V00 B 229       3.420  62.874  81.852  1.00  0.00           C  
HETATM 3700  C4  V00 B 229       2.002  62.849  81.296  1.00  0.00           C  
HETATM 3701  H1  V00 B 229       5.573  65.383  84.934  1.00  0.00           H  
HETATM 3702  H2  V00 B 229       3.855  64.995  85.167  1.00  0.00           H  
HETATM 3703  H3  V00 B 229       4.337  66.137  83.903  1.00  0.00           H  
HETATM 3704  H4  V00 B 229       5.035  63.148  83.958  1.00  0.00           H  
HETATM 3705  H5  V00 B 229       5.518  64.300  82.682  1.00  0.00           H  
HETATM 3706  H6  V00 B 229       3.665  61.905  82.318  1.00  0.00           H  
HETATM 3707  H7  V00 B 229       4.145  63.056  81.041  1.00  0.00           H  
HETATM 3708  H8  V00 B 229       1.768  63.807  80.834  1.00  0.00           H  
HETATM 3709  H9  V00 B 229       1.292  62.668  82.101  1.00  0.00           H  
HETATM 3710  H10 V00 B 229       1.908  62.059  80.551  1.00  0.00           H  
HETATM 3711  C1  V00 B 230      51.506  44.805  66.194  1.00  0.00           C  
HETATM 3712  C2  V00 B 230      50.161  45.208  65.605  1.00  0.00           C  
HETATM 3713  O1  V00 B 230      49.432  44.021  65.351  1.00  0.00           O  
HETATM 3714  C3  V00 B 230      48.145  44.216  64.795  1.00  0.00           C  
HETATM 3715  C4  V00 B 230      47.520  42.842  64.590  1.00  0.00           C  
HETATM 3716  H1  V00 B 230      52.103  45.692  66.404  1.00  0.00           H  
HETATM 3717  H2  V00 B 230      52.043  44.170  65.490  1.00  0.00           H  
HETATM 3718  H3  V00 B 230      51.354  44.247  67.118  1.00  0.00           H  
HETATM 3719  H4  V00 B 230      50.307  45.776  64.671  1.00  0.00           H  
HETATM 3720  H5  V00 B 230      49.610  45.851  66.314  1.00  0.00           H  
HETATM 3721  H6  V00 B 230      48.220  44.750  63.832  1.00  0.00           H  
HETATM 3722  H7  V00 B 230      47.522  44.822  65.474  1.00  0.00           H  
HETATM 3723  H8  V00 B 230      47.446  42.323  65.544  1.00  0.00           H  
HETATM 3724  H9  V00 B 230      48.141  42.251  63.919  1.00  0.00           H  
HETATM 3725  H10 V00 B 230      46.525  42.946  64.160  1.00  0.00           H  
HETATM 3726  C1  V00 B 231      68.453  13.684   6.700  1.00  0.00           C  
HETATM 3727  C2  V00 B 231      68.018  14.884   5.870  1.00  0.00           C  
HETATM 3728  O1  V00 B 231      68.110  16.031   6.695  1.00  0.00           O  
HETATM 3729  C3  V00 B 231      67.736  17.247   6.073  1.00  0.00           C  
HETATM 3730  C4  V00 B 231      67.895  18.357   7.103  1.00  0.00           C  
HETATM 3731  H1  V00 B 231      68.395  12.775   6.103  1.00  0.00           H  
HETATM 3732  H2  V00 B 231      67.805  13.583   7.571  1.00  0.00           H  
HETATM 3733  H3  V00 B 231      69.478  13.824   7.044  1.00  0.00           H  
HETATM 3734  H4  V00 B 231      66.982  14.748   5.515  1.00  0.00           H  
HETATM 3735  H5  V00 B 231      68.670  14.994   4.987  1.00  0.00           H  
HETATM 3736  H6  V00 B 231      66.691  17.195   5.725  1.00  0.00           H  
HETATM 3737  H7  V00 B 231      68.379  17.443   5.198  1.00  0.00           H  
HETATM 3738  H8  V00 B 231      68.929  18.405   7.439  1.00  0.00           H  
HETATM 3739  H9  V00 B 231      67.258  18.157   7.964  1.00  0.00           H  
HETATM 3740  H10 V00 B 231      67.615  19.315   6.666  1.00  0.00           H  
HETATM 3741  C1  V00 B 232      18.980  69.320  83.564  1.00  0.00           C  
HETATM 3742  C2  V00 B 232      19.712  70.388  84.364  1.00  0.00           C  
HETATM 3743  O1  V00 B 232      21.005  70.530  83.805  1.00  0.00           O  
HETATM 3744  C3  V00 B 232      21.828  71.493  84.438  1.00  0.00           C  
HETATM 3745  C4  V00 B 232      23.166  71.503  83.710  1.00  0.00           C  
HETATM 3746  H1  V00 B 232      17.976  69.175  83.962  1.00  0.00           H  
HETATM 3747  H2  V00 B 232      19.526  68.377  83.619  1.00  0.00           H  
HETATM 3748  H3  V00 B 232      18.911  69.621  82.519  1.00  0.00           H  
HETATM 3749  H4  V00 B 232      19.782  70.092  85.424  1.00  0.00           H  
HETATM 3750  H5  V00 B 232      19.165  71.346  84.312  1.00  0.00           H  
HETATM 3751  H6  V00 B 232      21.972  71.236  85.501  1.00  0.00           H  
HETATM 3752  H7  V00 B 232      21.358  72.490  84.388  1.00  0.00           H  
HETATM 3753  H8  V00 B 232      23.016  71.761  82.663  1.00  0.00           H  
HETATM 3754  H9  V00 B 232      23.623  70.516  83.764  1.00  0.00           H  
HETATM 3755  H10 V00 B 232      23.833  72.232  84.167  1.00  0.00           H  
HETATM 3756  C1  V00 B 233      20.554  37.318  94.720  1.00  0.00           C  
HETATM 3757  C2  V00 B 233      20.082  38.085  93.492  1.00  0.00           C  
HETATM 3758  O1  V00 B 233      20.389  39.452  93.698  1.00  0.00           O  
HETATM 3759  C3  V00 B 233      20.012  40.316  92.641  1.00  0.00           C  
HETATM 3760  C4  V00 B 233      20.415  41.730  93.038  1.00  0.00           C  
HETATM 3761  H1  V00 B 233      20.334  36.257  94.605  1.00  0.00           H  
HETATM 3762  H2  V00 B 233      20.048  37.695  95.609  1.00  0.00           H  
HETATM 3763  H3  V00 B 233      21.628  37.451  94.849  1.00  0.00           H  
HETATM 3764  H4  V00 B 233      18.995  37.953  93.353  1.00  0.00           H  
HETATM 3765  H5  V00 B 233      20.590  37.710  92.588  1.00  0.00           H  
HETATM 3766  H6  V00 B 233      18.923  40.262  92.471  1.00  0.00           H  
HETATM 3767  H7  V00 B 233      20.519  40.022  91.706  1.00  0.00           H  
HETATM 3768  H8  V00 B 233      21.491  41.776  93.200  1.00  0.00           H  
HETATM 3769  H9  V00 B 233      19.912  42.013  93.961  1.00  0.00           H  
HETATM 3770  H10 V00 B 233      20.141  42.431  92.250  1.00  0.00           H  
HETATM 3771  C1  V00 B 234      24.499  35.878  30.799  1.00  0.00           C  
HETATM 3772  C2  V00 B 234      25.157  34.841  31.699  1.00  0.00           C  
HETATM 3773  O1  V00 B 234      26.495  34.685  31.264  1.00  0.00           O  
HETATM 3774  C3  V00 B 234      27.258  33.746  32.000  1.00  0.00           C  
HETATM 3775  C4  V00 B 234      28.654  33.712  31.393  1.00  0.00           C  
HETATM 3776  H1  V00 B 234      23.461  36.029  31.098  1.00  0.00           H  
HETATM 3777  H2  V00 B 234      24.528  35.541  29.763  1.00  0.00           H  
HETATM 3778  H3  V00 B 234      25.034  36.825  30.871  1.00  0.00           H  
HETATM 3779  H4  V00 B 234      24.618  33.881  31.634  1.00  0.00           H  
HETATM 3780  H5  V00 B 234      25.132  35.176  32.750  1.00  0.00           H  
HETATM 3781  H6  V00 B 234      26.793  32.747  31.946  1.00  0.00           H  
HETATM 3782  H7  V00 B 234      27.310  34.042  33.062  1.00  0.00           H  
HETATM 3783  H8  V00 B 234      29.108  34.700  31.453  1.00  0.00           H  
HETATM 3784  H9  V00 B 234      28.595  33.420  30.345  1.00  0.00           H  
HETATM 3785  H10 V00 B 234      29.277  32.998  31.930  1.00  0.00           H  
HETATM 3786  C1  V00 B 235      70.484  44.890  75.566  1.00  0.00           C  
HETATM 3787  C2  V00 B 235      69.752  44.455  76.828  1.00  0.00           C  
HETATM 3788  O1  V00 B 235      68.458  45.029  76.790  1.00  0.00           O  
HETATM 3789  C3  V00 B 235      67.635  44.724  77.901  1.00  0.00           C  
HETATM 3790  C4  V00 B 235      66.299  45.424  77.689  1.00  0.00           C  
HETATM 3791  H1  V00 B 235      71.490  44.470  75.554  1.00  0.00           H  
HETATM 3792  H2  V00 B 235      70.549  45.977  75.532  1.00  0.00           H  
HETATM 3793  H3  V00 B 235      69.942  44.546  74.686  1.00  0.00           H  
HETATM 3794  H4  V00 B 235      70.297  44.795  77.724  1.00  0.00           H  
HETATM 3795  H5  V00 B 235      69.680  43.354  76.869  1.00  0.00           H  
HETATM 3796  H6  V00 B 235      68.106  45.074  78.836  1.00  0.00           H  
HETATM 3797  H7  V00 B 235      67.487  43.633  77.981  1.00  0.00           H  
HETATM 3798  H8  V00 B 235      65.839  45.071  76.768  1.00  0.00           H  
HETATM 3799  H9  V00 B 235      66.453  46.499  77.612  1.00  0.00           H  
HETATM 3800  H10 V00 B 235      65.632  45.216  78.525  1.00  0.00           H  
HETATM 3801  C1  V00 B 236      89.680  34.173  77.452  1.00  0.00           C  
HETATM 3802  C2  V00 B 236      90.105  35.608  77.172  1.00  0.00           C  
HETATM 3803  O1  V00 B 236      88.979  36.295  76.658  1.00  0.00           O  
HETATM 3804  C3  V00 B 236      89.203  37.657  76.340  1.00  0.00           C  
HETATM 3805  C4  V00 B 236      87.894  38.224  75.805  1.00  0.00           C  
HETATM 3806  H1  V00 B 236      90.521  33.604  77.848  1.00  0.00           H  
HETATM 3807  H2  V00 B 236      89.332  33.704  76.531  1.00  0.00           H  
HETATM 3808  H3  V00 B 236      88.866  34.163  78.177  1.00  0.00           H  
HETATM 3809  H4  V00 B 236      90.932  35.627  76.442  1.00  0.00           H  
HETATM 3810  H5  V00 B 236      90.458  36.091  78.099  1.00  0.00           H  
HETATM 3811  H6  V00 B 236      89.998  37.748  75.581  1.00  0.00           H  
HETATM 3812  H7  V00 B 236      89.522  38.213  77.237  1.00  0.00           H  
HETATM 3813  H8  V00 B 236      87.115  38.134  76.560  1.00  0.00           H  
HETATM 3814  H9  V00 B 236      87.586  37.670  74.919  1.00  0.00           H  
HETATM 3815  H10 V00 B 236      88.022  39.274  75.545  1.00  0.00           H  
HETATM 3816  C1  V00 B 237      95.860  10.296  61.417  1.00  0.00           C  
HETATM 3817  C2  V00 B 237      96.013   9.096  60.493  1.00  0.00           C  
HETATM 3818  O1  V00 B 237      95.807   7.930  61.270  1.00  0.00           O  
HETATM 3819  C3  V00 B 237      95.916   6.710  60.558  1.00  0.00           C  
HETATM 3820  C4  V00 B 237      95.670   5.578  61.547  1.00  0.00           C  
HETATM 3821  H1  V00 B 237      96.013  11.220  60.859  1.00  0.00           H  
HETATM 3822  H2  V00 B 237      96.592  10.239  62.223  1.00  0.00           H  
HETATM 3823  H3  V00 B 237      94.862  10.302  61.854  1.00  0.00           H  
HETATM 3824  H4  V00 B 237      97.020   9.084  60.043  1.00  0.00           H  
HETATM 3825  H5  V00 B 237      95.274   9.146  59.675  1.00  0.00           H  
HETATM 3826  H6  V00 B 237      96.919   6.615  60.110  1.00  0.00           H  
HETATM 3827  H7  V00 B 237      95.173   6.674  59.743  1.00  0.00           H  
HETATM 3828  H8  V00 B 237      94.676   5.677  61.983  1.00  0.00           H  
HETATM 3829  H9  V00 B 237      96.406   5.621  62.348  1.00  0.00           H  
HETATM 3830  H10 V00 B 237      95.745   4.617  61.041  1.00  0.00           H  
HETATM 3831  C1  V00 B 238      60.254   7.470  39.758  1.00  0.00           C  
HETATM 3832  C2  V00 B 238      59.347   8.151  38.742  1.00  0.00           C  
HETATM 3833  O1  V00 B 238      59.847   7.848  37.452  1.00  0.00           O  
HETATM 3834  C3  V00 B 238      59.113   8.410  36.379  1.00  0.00           C  
HETATM 3835  C4  V00 B 238      59.793   7.984  35.085  1.00  0.00           C  
HETATM 3836  H1  V00 B 238      59.906   7.679  40.769  1.00  0.00           H  
HETATM 3837  H2  V00 B 238      61.274   7.837  39.647  1.00  0.00           H  
HETATM 3838  H3  V00 B 238      60.252   6.393  39.593  1.00  0.00           H  
HETATM 3839  H4  V00 B 238      59.340   9.242  38.905  1.00  0.00           H  
HETATM 3840  H5  V00 B 238      58.311   7.783  38.847  1.00  0.00           H  
HETATM 3841  H6  V00 B 238      59.098   9.510  36.459  1.00  0.00           H  
HETATM 3842  H7  V00 B 238      58.070   8.052  36.399  1.00  0.00           H  
HETATM 3843  H8  V00 B 238      59.801   6.898  35.011  1.00  0.00           H  
HETATM 3844  H9  V00 B 238      60.822   8.341  35.073  1.00  0.00           H  
HETATM 3845  H10 V00 B 238      59.260   8.397  34.230  1.00  0.00           H  
HETATM 3846  C1  V00 B 239      96.077  15.661   3.394  1.00  0.00           C  
HETATM 3847  C2  V00 B 239      97.191  16.694   3.482  1.00  0.00           C  
HETATM 3848  O1  V00 B 239      97.706  16.880   2.176  1.00  0.00           O  
HETATM 3849  C3  V00 B 239      98.763  17.818   2.077  1.00  0.00           C  
HETATM 3850  C4  V00 B 239      99.185  17.881   0.616  1.00  0.00           C  
HETATM 3851  H1  V00 B 239      95.651  15.485   4.382  1.00  0.00           H  
HETATM 3852  H2  V00 B 239      96.471  14.724   3.001  1.00  0.00           H  
HETATM 3853  H3  V00 B 239      95.294  16.017   2.724  1.00  0.00           H  
HETATM 3854  H4  V00 B 239      97.986  16.344   4.162  1.00  0.00           H  
HETATM 3855  H5  V00 B 239      96.800  17.647   3.878  1.00  0.00           H  
HETATM 3856  H6  V00 B 239      99.613  17.507   2.708  1.00  0.00           H  
HETATM 3857  H7  V00 B 239      98.427  18.811   2.422  1.00  0.00           H  
HETATM 3858  H8  V00 B 239      98.342  18.192  -0.000  1.00  0.00           H  
HETATM 3859  H9  V00 B 239      99.514  16.898   0.283  1.00  0.00           H  
HETATM 3860  H10 V00 B 239     100.000  18.593   0.493  1.00  0.00           H  
HETATM 3861  C1  V00 B 240      47.593  82.802  71.972  1.00  0.00           C  
HETATM 3862  C2  V00 B 240      48.474  82.416  73.152  1.00  0.00           C  
HETATM 3863  O1  V00 B 240      47.899  82.980  74.317  1.00  0.00           O  
HETATM 3864  C3  V00 B 240      48.601  82.716  75.518  1.00  0.00           C  
HETATM 3865  C4  V00 B 240      47.845  83.397  76.651  1.00  0.00           C  
HETATM 3866  H1  V00 B 240      48.000  82.389  71.050  1.00  0.00           H  
HETATM 3867  H2  V00 B 240      47.542  83.888  71.888  1.00  0.00           H  
HETATM 3868  H3  V00 B 240      46.583  82.418  72.122  1.00  0.00           H  
HETATM 3869  H4  V00 B 240      49.498  82.798  73.006  1.00  0.00           H  
HETATM 3870  H5  V00 B 240      48.529  81.318  73.246  1.00  0.00           H  
HETATM 3871  H6  V00 B 240      49.630  83.108  75.456  1.00  0.00           H  
HETATM 3872  H7  V00 B 240      48.660  81.629  75.697  1.00  0.00           H  
HETATM 3873  H8  V00 B 240      46.832  83.003  76.710  1.00  0.00           H  
HETATM 3874  H9  V00 B 240      47.791  84.469  76.468  1.00  0.00           H  
HETATM 3875  H10 V00 B 240      48.353  83.221  77.598  1.00  0.00           H  
HETATM 3876  C1  V00 B 241      28.143  73.398  58.509  1.00  0.00           C  
HETATM 3877  C2  V00 B 241      26.937  73.014  59.356  1.00  0.00           C  
HETATM 3878  O1  V00 B 241      26.687  74.082  60.252  1.00  0.00           O  
HETATM 3879  C3  V00 B 241      25.588  73.887  61.123  1.00  0.00           C  
HETATM 3880  C4  V00 B 241      25.476  75.124  62.004  1.00  0.00           C  
HETATM 3881  H1  V00 B 241      28.374  72.600  57.803  1.00  0.00           H  
HETATM 3882  H2  V00 B 241      29.007  73.570  59.151  1.00  0.00           H  
HETATM 3883  H3  V00 B 241      27.932  74.314  57.958  1.00  0.00           H  
HETATM 3884  H4  V00 B 241      27.142  72.085  59.914  1.00  0.00           H  
HETATM 3885  H5  V00 B 241      26.058  72.840  58.713  1.00  0.00           H  
HETATM 3886  H6  V00 B 241      25.745  72.988  61.743  1.00  0.00           H  
HETATM 3887  H7  V00 B 241      24.660  73.745  60.543  1.00  0.00           H  
HETATM 3888  H8  V00 B 241      25.318  76.006  61.386  1.00  0.00           H  
HETATM 3889  H9  V00 B 241      26.395  75.257  62.572  1.00  0.00           H  
HETATM 3890  H10 V00 B 241      24.640  75.015  62.694  1.00  0.00           H  
HETATM 3891  C1  V00 B 242      48.835   7.363  97.623  1.00  0.00           C  
HETATM 3892  C2  V00 B 242      50.203   6.815  97.244  1.00  0.00           C  
HETATM 3893  O1  V00 B 242      51.145   7.348  98.157  1.00  0.00           O  
HETATM 3894  C3  V00 B 242      52.483   6.937  97.945  1.00  0.00           C  
HETATM 3895  C4  V00 B 242      53.344   7.606  99.008  1.00  0.00           C  
HETATM 3896  H1  V00 B 242      48.076   6.979  96.942  1.00  0.00           H  
HETATM 3897  H2  V00 B 242      48.845   8.452  97.571  1.00  0.00           H  
HETATM 3898  H3  V00 B 242      48.586   7.067  98.642  1.00  0.00           H  
HETATM 3899  H4  V00 B 242      50.461   7.107  96.212  1.00  0.00           H  
HETATM 3900  H5  V00 B 242      50.202   5.712  97.297  1.00  0.00           H  
HETATM 3901  H6  V00 B 242      52.821   7.233  96.937  1.00  0.00           H  
HETATM 3902  H7  V00 B 242      52.564   5.839  98.023  1.00  0.00           H  
HETATM 3903  H8  V00 B 242      53.007   7.306 100.000  1.00  0.00           H  
HETATM 3904  H9  V00 B 242      53.259   8.689  98.925  1.00  0.00           H  
HETATM 3905  H10 V00 B 242      54.386   7.317  98.881  1.00  0.00           H  
HETATM 3906  C1  V00 B 243      42.377  80.634  38.396  1.00  0.00           C  
HETATM 3907  C2  V00 B 243      42.504  79.996  39.772  1.00  0.00           C  
HETATM 3908  O1  V00 B 243      43.770  79.365  39.835  1.00  0.00           O  
HETATM 3909  C3  V00 B 243      44.054  78.713  41.060  1.00  0.00           C  
HETATM 3910  C4  V00 B 243      45.441  78.096  40.941  1.00  0.00           C  
HETATM 3911  H1  V00 B 243      41.412  81.133  38.302  1.00  0.00           H  
HETATM 3912  H2  V00 B 243      42.462  79.870  37.623  1.00  0.00           H  
HETATM 3913  H3  V00 B 243      43.173  81.364  38.250  1.00  0.00           H  
HETATM 3914  H4  V00 B 243      41.699  79.259  39.928  1.00  0.00           H  
HETATM 3915  H5  V00 B 243      42.421  80.765  40.559  1.00  0.00           H  
HETATM 3916  H6  V00 B 243      43.303  77.931  41.261  1.00  0.00           H  
HETATM 3917  H7  V00 B 243      44.026  79.436  41.893  1.00  0.00           H  
HETATM 3918  H8  V00 B 243      46.177  78.874  40.746  1.00  0.00           H  
HETATM 3919  H9  V00 B 243      45.460  77.385  40.117  1.00  0.00           H  
HETATM 3920  H10 V00 B 243      45.700  77.581  41.865  1.00  0.00           H  
HETATM 3921  C1  V00 B 244      54.687  62.076  64.517  1.00  0.00           C  
HETATM 3922  C2  V00 B 244      55.502  62.925  65.482  1.00  0.00           C  
HETATM 3923  O1  V00 B 244      54.720  63.117  66.647  1.00  0.00           O  
HETATM 3924  C3  V00 B 244      55.334  63.896  67.658  1.00  0.00           C  
HETATM 3925  C4  V00 B 244      54.354  63.996  68.819  1.00  0.00           C  
HETATM 3926  H1  V00 B 244      55.253  61.904  63.601  1.00  0.00           H  
HETATM 3927  H2  V00 B 244      53.755  62.585  64.273  1.00  0.00           H  
HETATM 3928  H3  V00 B 244      54.449  61.117  64.977  1.00  0.00           H  
HETATM 3929  H4  V00 B 244      55.751  63.896  65.022  1.00  0.00           H  
HETATM 3930  H5  V00 B 244      56.448  62.416  65.736  1.00  0.00           H  
HETATM 3931  H6  V00 B 244      55.577  64.901  67.275  1.00  0.00           H  
HETATM 3932  H7  V00 B 244      56.273  63.421  67.991  1.00  0.00           H  
HETATM 3933  H8  V00 B 244      54.122  63.001  69.195  1.00  0.00           H  
HETATM 3934  H9  V00 B 244      53.430  64.465  68.484  1.00  0.00           H  
HETATM 3935  H10 V00 B 244      54.787  64.590  69.623  1.00  0.00           H  
HETATM 3936  C1  V00 B 245       7.591  36.374  85.085  1.00  0.00           C  
HETATM 3937  C2  V00 B 245       7.892  36.714  83.632  1.00  0.00           C  
HETATM 3938  O1  V00 B 245       7.229  37.929  83.331  1.00  0.00           O  
HETATM 3939  C3  V00 B 245       7.404  38.393  82.004  1.00  0.00           C  
HETATM 3940  C4  V00 B 245       6.625  39.694  81.867  1.00  0.00           C  
HETATM 3941  H1  V00 B 245       8.082  35.441  85.361  1.00  0.00           H  
HETATM 3942  H2  V00 B 245       6.515  36.269  85.226  1.00  0.00           H  
HETATM 3943  H3  V00 B 245       7.950  37.173  85.734  1.00  0.00           H  
HETATM 3944  H4  V00 B 245       7.535  35.908  82.969  1.00  0.00           H  
HETATM 3945  H5  V00 B 245       8.979  36.823  83.481  1.00  0.00           H  
HETATM 3946  H6  V00 B 245       7.031  37.646  81.284  1.00  0.00           H  
HETATM 3947  H7  V00 B 245       8.474  38.563  81.796  1.00  0.00           H  
HETATM 3948  H8  V00 B 245       7.002  40.428  82.579  1.00  0.00           H  
HETATM 3949  H9  V00 B 245       5.571  39.518  82.075  1.00  0.00           H  
HETATM 3950  H10 V00 B 245       6.732  40.088  80.857  1.00  0.00           H  
HETATM 3951  C1  V00 B 246       9.085  81.257  64.923  1.00  0.00           C  
HETATM 3952  C2  V00 B 246       8.988  79.794  64.515  1.00  0.00           C  
HETATM 3953  O1  V00 B 246       9.443  79.014  65.606  1.00  0.00           O  
HETATM 3954  C3  V00 B 246       9.420  77.615  65.392  1.00  0.00           C  
HETATM 3955  C4  V00 B 246       9.942  76.948  66.658  1.00  0.00           C  
HETATM 3956  H1  V00 B 246       8.745  81.896  64.109  1.00  0.00           H  
HETATM 3957  H2  V00 B 246      10.119  81.505  65.166  1.00  0.00           H  
HETATM 3958  H3  V00 B 246       8.468  81.438  65.803  1.00  0.00           H  
HETATM 3959  H4  V00 B 246       9.607  79.603  63.622  1.00  0.00           H  
HETATM 3960  H5  V00 B 246       7.944  79.534  64.269  1.00  0.00           H  
HETATM 3961  H6  V00 B 246      10.054  77.347  64.530  1.00  0.00           H  
HETATM 3962  H7  V00 B 246       8.392  77.277  65.178  1.00  0.00           H  
HETATM 3963  H8  V00 B 246       9.310  77.214  67.504  1.00  0.00           H  
HETATM 3964  H9  V00 B 246      10.957  77.287  66.863  1.00  0.00           H  
HETATM 3965  H10 V00 B 246       9.943  75.866  66.537  1.00  0.00           H  
HETATM 3966  C1  V00 B 247      60.503  27.187  76.845  1.00  0.00           C  
HETATM 3967  C2  V00 B 247      61.972  27.196  77.244  1.00  0.00           C  
HETATM 3968  O1  V00 B 247      62.574  28.325  76.636  1.00  0.00           O  
HETATM 3969  C3  V00 B 247      63.955  28.484  76.906  1.00  0.00           C  
HETATM 3970  C4  V00 B 247      64.423  29.735  76.174  1.00  0.00           C  
HETATM 3971  H1  V00 B 247      59.999  26.330  77.291  1.00  0.00           H  
HETATM 3972  H2  V00 B 247      60.415  27.130  75.759  1.00  0.00           H  
HETATM 3973  H3  V00 B 247      60.021  28.104  77.184  1.00  0.00           H  
HETATM 3974  H4  V00 B 247      62.466  26.269  76.907  1.00  0.00           H  
HETATM 3975  H5  V00 B 247      62.070  27.255  78.342  1.00  0.00           H  
HETATM 3976  H6  V00 B 247      64.519  27.603  76.557  1.00  0.00           H  
HETATM 3977  H7  V00 B 247      64.123  28.591  77.991  1.00  0.00           H  
HETATM 3978  H8  V00 B 247      63.865  30.601  76.525  1.00  0.00           H  
HETATM 3979  H9  V00 B 247      64.254  29.622  75.104  1.00  0.00           H  
HETATM 3980  H10 V00 B 247      65.486  29.896  76.353  1.00  0.00           H  
HETATM 3981  C1  V00 B 248       9.840  34.726  94.503  1.00  0.00           C  
HETATM 3982  C2  V00 B 248      10.595  34.913  93.195  1.00  0.00           C  
HETATM 3983  O1  V00 B 248       9.657  34.808  92.140  1.00  0.00           O  
HETATM 3984  C3  V00 B 248      10.198  34.958  90.840  1.00  0.00           C  
HETATM 3985  C4  V00 B 248       9.053  34.813  89.846  1.00  0.00           C  
HETATM 3986  H1  V00 B 248      10.527  34.798  95.346  1.00  0.00           H  
HETATM 3987  H2  V00 B 248       9.358  33.748  94.515  1.00  0.00           H  
HETATM 3988  H3  V00 B 248       9.071  35.493  94.600  1.00  0.00           H  
HETATM 3989  H4  V00 B 248      11.378  34.143  93.091  1.00  0.00           H  
HETATM 3990  H5  V00 B 248      11.085  35.902  93.174  1.00  0.00           H  
HETATM 3991  H6  V00 B 248      10.967  34.190  90.653  1.00  0.00           H  
HETATM 3992  H7  V00 B 248      10.673  35.949  90.734  1.00  0.00           H  
HETATM 3993  H8  V00 B 248       8.300  35.577  90.034  1.00  0.00           H  
HETATM 3994  H9  V00 B 248       8.590  33.833  89.957  1.00  0.00           H  
HETATM 3995  H10 V00 B 248       9.427  34.920  88.829  1.00  0.00           H  
HETATM 3996  C1  V00 B 249      72.161  32.232  94.391  1.00  0.00           C  
HETATM 3997  C2  V00 B 249      70.817  32.944  94.331  1.00  0.00           C  
HETATM 3998  O1  V00 B 249      70.716  33.561  93.060  1.00  0.00           O  
HETATM 3999  C3  V00 B 249      69.515  34.276  92.836  1.00  0.00           C  
HETATM 4000  C4  V00 B 249      69.587  34.866  91.433  1.00  0.00           C  
HETATM 4001  H1  V00 B 249      72.283  31.743  95.357  1.00  0.00           H  
HETATM 4002  H2  V00 B 249      72.968  32.951  94.249  1.00  0.00           H  
HETATM 4003  H3  V00 B 249      72.219  31.484  93.600  1.00  0.00           H  
HETATM 4004  H4  V00 B 249      70.749  33.701  95.131  1.00  0.00           H  
HETATM 4005  H5  V00 B 249      69.994  32.223  94.473  1.00  0.00           H  
HETATM 4006  H6  V00 B 249      69.400  35.079  93.583  1.00  0.00           H  
HETATM 4007  H7  V00 B 249      68.646  33.602  92.923  1.00  0.00           H  
HETATM 4008  H8  V00 B 249      69.696  34.067  90.701  1.00  0.00           H  
HETATM 4009  H9  V00 B 249      70.447  35.529  91.356  1.00  0.00           H  
HETATM 4010  H10 V00 B 249      68.679  35.428  91.218  1.00  0.00           H  
HETATM 4011  C1  V00 B 250      40.800  19.300  75.239  1.00  0.00           C  
HETATM 4012  C2  V00 B 250      40.913  20.636  75.959  1.00  0.00           C  
HETATM 4013  O1  V00 B 250      41.965  21.362  75.350  1.00  0.00           O  
HETATM 4014  C3  V00 B 250      42.208  22.642  75.905  1.00  0.00           C  
HETATM 4015  C4  V00 B 250      43.363  23.265  75.132  1.00  0.00           C  
HETATM 4016  H1  V00 B 250      39.999  18.704  75.679  1.00  0.00           H  
HETATM 4017  H2  V00 B 250      41.740  18.754  75.322  1.00  0.00           H  
HETATM 4018  H3  V00 B 250      40.586  19.464  74.183  1.00  0.00           H  
HETATM 4019  H4  V00 B 250      41.125  20.478  77.030  1.00  0.00           H  
HETATM 4020  H5  V00 B 250      39.965  21.196  75.878  1.00  0.00           H  
HETATM 4021  H6  V00 B 250      42.466  22.554  76.974  1.00  0.00           H  
HETATM 4022  H7  V00 B 250      41.307  23.274  75.821  1.00  0.00           H  
HETATM 4023  H8  V00 B 250      43.100  23.352  74.079  1.00  0.00           H  
HETATM 4024  H9  V00 B 250      44.248  22.636  75.219  1.00  0.00           H  
HETATM 4025  H10 V00 B 250      43.586  24.255  75.529  1.00  0.00           H  
HETATM 4026  C1  V00 B 251      43.396  43.483  74.978  1.00  0.00           C  
HETATM 4027  C2  V00 B 251      43.852  42.915  73.641  1.00  0.00           C  
HETATM 4028  O1  V00 B 251      45.252  43.110  73.549  1.00  0.00           O  
HETATM 4029  C3  V00 B 251      45.845  42.636  72.354  1.00  0.00           C  
HETATM 4030  C4  V00 B 251      47.336  42.933  72.432  1.00  0.00           C  
HETATM 4031  H1  V00 B 251      42.320  43.355  75.091  1.00  0.00           H  
HETATM 4032  H2  V00 B 251      43.639  44.544  75.031  1.00  0.00           H  
HETATM 4033  H3  V00 B 251      43.906  42.969  75.793  1.00  0.00           H  
HETATM 4034  H4  V00 B 251      43.338  43.428  72.811  1.00  0.00           H  
HETATM 4035  H5  V00 B 251      43.611  41.840  73.580  1.00  0.00           H  
HETATM 4036  H6  V00 B 251      45.400  43.139  71.479  1.00  0.00           H  
HETATM 4037  H7  V00 B 251      45.676  41.551  72.247  1.00  0.00           H  
HETATM 4038  H8  V00 B 251      47.769  42.431  73.296  1.00  0.00           H  
HETATM 4039  H9  V00 B 251      47.495  44.006  72.538  1.00  0.00           H  
HETATM 4040  H10 V00 B 251      47.834  42.585  71.528  1.00  0.00           H  
HETATM 4041  C1  V00 B 252      31.404  25.622  76.887  1.00  0.00           C  
HETATM 4042  C2  V00 B 252      30.012  26.233  76.818  1.00  0.00           C  
HETATM 4043  O1  V00 B 252      29.465  25.911  75.551  1.00  0.00           O  
HETATM 4044  C3  V00 B 252      28.161  26.409  75.318  1.00  0.00           C  
HETATM 4045  C4  V00 B 252      27.745  25.971  73.920  1.00  0.00           C  
HETATM 4046  H1  V00 B 252      31.865  25.848  77.848  1.00  0.00           H  
HETATM 4047  H2  V00 B 252      32.026  26.025  76.087  1.00  0.00           H  
HETATM 4048  H3  V00 B 252      31.340  24.540  76.765  1.00  0.00           H  
HETATM 4049  H4  V00 B 252      30.067  27.328  76.944  1.00  0.00           H  
HETATM 4050  H5  V00 B 252      29.375  25.828  77.623  1.00  0.00           H  
HETATM 4051  H6  V00 B 252      28.151  27.510  75.393  1.00  0.00           H  
HETATM 4052  H7  V00 B 252      27.458  26.010  76.069  1.00  0.00           H  
HETATM 4053  H8  V00 B 252      27.753  24.884  73.856  1.00  0.00           H  
HETATM 4054  H9  V00 B 252      28.443  26.368  73.185  1.00  0.00           H  
HETATM 4055  H10 V00 B 252      26.743  26.335  73.698  1.00  0.00           H  
HETATM 4056  C1  V00 B 253      31.285  37.909  69.394  1.00  0.00           C  
HETATM 4057  C2  V00 B 253      30.646  38.453  70.664  1.00  0.00           C  
HETATM 4058  O1  V00 B 253      29.288  38.730  70.374  1.00  0.00           O  
HETATM 4059  C3  V00 B 253      28.539  39.250  71.458  1.00  0.00           C  
HETATM 4060  C4  V00 B 253      27.118  39.486  70.962  1.00  0.00           C  
HETATM 4061  H1  V00 B 253      32.337  37.683  69.572  1.00  0.00           H  
HETATM 4062  H2  V00 B 253      31.207  38.646  68.595  1.00  0.00           H  
HETATM 4063  H3  V00 B 253      30.771  37.001  69.080  1.00  0.00           H  
HETATM 4064  H4  V00 B 253      31.164  39.371  70.991  1.00  0.00           H  
HETATM 4065  H5  V00 B 253      30.720  37.712  71.478  1.00  0.00           H  
HETATM 4066  H6  V00 B 253      28.982  40.196  71.812  1.00  0.00           H  
HETATM 4067  H7  V00 B 253      28.536  38.537  72.299  1.00  0.00           H  
HETATM 4068  H8  V00 B 253      26.686  38.548  70.617  1.00  0.00           H  
HETATM 4069  H9  V00 B 253      27.129  40.191  70.132  1.00  0.00           H  
HETATM 4070  H10 V00 B 253      26.505  39.889  71.767  1.00  0.00           H  
HETATM 4071  C1  V00 B 254      11.564  54.776   9.796  1.00  0.00           C  
HETATM 4072  C2  V00 B 254      10.453  55.731   9.382  1.00  0.00           C  
HETATM 4073  O1  V00 B 254       9.576  55.870  10.485  1.00  0.00           O  
HETATM 4074  C3  V00 B 254       8.474  56.732  10.268  1.00  0.00           C  
HETATM 4075  C4  V00 B 254       7.650  56.754  11.549  1.00  0.00           C  
HETATM 4076  H1  V00 B 254      12.265  54.638   8.972  1.00  0.00           H  
HETATM 4077  H2  V00 B 254      11.139  53.811  10.070  1.00  0.00           H  
HETATM 4078  H3  V00 B 254      12.098  55.179  10.657  1.00  0.00           H  
HETATM 4079  H4  V00 B 254       9.911  55.333   8.508  1.00  0.00           H  
HETATM 4080  H5  V00 B 254      10.876  56.712   9.104  1.00  0.00           H  
HETATM 4081  H6  V00 B 254       7.862  56.369   9.425  1.00  0.00           H  
HETATM 4082  H7  V00 B 254       8.826  57.749  10.023  1.00  0.00           H  
HETATM 4083  H8  V00 B 254       8.259  57.116  12.375  1.00  0.00           H  
HETATM 4084  H9  V00 B 254       7.307  55.747  11.784  1.00  0.00           H  
HETATM 4085  H10 V00 B 254       6.787  57.407  11.426  1.00  0.00           H  
HETATM 4086  C1  V00 B 255      73.124  22.966  62.897  1.00  0.00           C  
HETATM 4087  C2  V00 B 255      74.364  22.617  62.085  1.00  0.00           C  
HETATM 4088  O1  V00 B 255      75.489  23.109  62.791  1.00  0.00           O  
HETATM 4089  C3  V00 B 255      76.738  22.869  62.169  1.00  0.00           C  
HETATM 4090  C4  V00 B 255      77.818  23.465  63.061  1.00  0.00           C  
HETATM 4091  H1  V00 B 255      72.230  22.606  62.387  1.00  0.00           H  
HETATM 4092  H2  V00 B 255      73.055  24.047  63.021  1.00  0.00           H  
HETATM 4093  H3  V00 B 255      73.185  22.506  63.883  1.00  0.00           H  
HETATM 4094  H4  V00 B 255      74.308  23.076  61.084  1.00  0.00           H  
HETATM 4095  H5  V00 B 255      74.442  21.524  61.956  1.00  0.00           H  
HETATM 4096  H6  V00 B 255      76.765  23.336  61.170  1.00  0.00           H  
HETATM 4097  H7  V00 B 255      76.901  21.784  62.043  1.00  0.00           H  
HETATM 4098  H8  V00 B 255      77.787  22.996  64.044  1.00  0.00           H  
HETATM 4099  H9  V00 B 255      77.650  24.534  63.180  1.00  0.00           H  
HETATM 4100  H10 V00 B 255      78.799  23.303  62.618  1.00  0.00           H  
HETATM 4101  C1  V00 B 256      92.511  34.394  10.547  1.00  0.00           C  
HETATM 4102  C2  V00 B 256      92.575  33.768   9.161  1.00  0.00           C  
HETATM 4103  O1  V00 B 256      91.849  32.553   9.207  1.00  0.00           O  
HETATM 4104  C3  V00 B 256      91.809  31.834   7.988  1.00  0.00           C  
HETATM 4105  C4  V00 B 256      90.996  30.569   8.228  1.00  0.00           C  
HETATM 4106  H1  V00 B 256      93.062  35.335  10.559  1.00  0.00           H  
HETATM 4107  H2  V00 B 256      92.947  33.715  11.281  1.00  0.00           H  
HETATM 4108  H3  V00 B 256      91.473  34.582  10.821  1.00  0.00           H  
HETATM 4109  H4  V00 B 256      93.624  33.578   8.874  1.00  0.00           H  
HETATM 4110  H5  V00 B 256      92.135  34.449   8.413  1.00  0.00           H  
HETATM 4111  H6  V00 B 256      92.830  31.576   7.660  1.00  0.00           H  
HETATM 4112  H7  V00 B 256      91.340  32.445   7.198  1.00  0.00           H  
HETATM 4113  H8  V00 B 256      89.989  30.831   8.548  1.00  0.00           H  
HETATM 4114  H9  V00 B 256      91.465  29.971   9.009  1.00  0.00           H  
HETATM 4115  H10 V00 B 256      90.940  29.982   7.312  1.00  0.00           H  
HETATM 4116  C1  V00 B 257      81.359  35.104  73.442  1.00  0.00           C  
HETATM 4117  C2  V00 B 257      81.260  35.929  74.717  1.00  0.00           C  
HETATM 4118  O1  V00 B 257      81.165  35.026  75.804  1.00  0.00           O  
HETATM 4119  C3  V00 B 257      81.064  35.634  77.079  1.00  0.00           C  
HETATM 4120  C4  V00 B 257      80.969  34.519  78.113  1.00  0.00           C  
HETATM 4121  H1  V00 B 257      81.432  35.761  72.575  1.00  0.00           H  
HETATM 4122  H2  V00 B 257      80.475  34.473  73.340  1.00  0.00           H  
HETATM 4123  H3  V00 B 257      82.240  34.463  73.482  1.00  0.00           H  
HETATM 4124  H4  V00 B 257      80.373  36.583  74.683  1.00  0.00           H  
HETATM 4125  H5  V00 B 257      82.152  36.569  74.828  1.00  0.00           H  
HETATM 4126  H6  V00 B 257      80.170  36.278  77.128  1.00  0.00           H  
HETATM 4127  H7  V00 B 257      81.949  36.263  77.276  1.00  0.00           H  
HETATM 4128  H8  V00 B 257      81.856  33.891  78.062  1.00  0.00           H  
HETATM 4129  H9  V00 B 257      80.094  33.903  77.912  1.00  0.00           H  
HETATM 4130  H10 V00 B 257      80.888  34.944  79.113  1.00  0.00           H  
HETATM 4131  C1  V00 B 258      94.154  69.799  74.782  1.00  0.00           C  
HETATM 4132  C2  V00 B 258      93.352  70.205  73.553  1.00  0.00           C  
HETATM 4133  O1  V00 B 258      91.983  69.991  73.845  1.00  0.00           O  
HETATM 4134  C3  V00 B 258      91.089  70.320  72.797  1.00  0.00           C  
HETATM 4135  C4  V00 B 258      89.678  70.025  73.289  1.00  0.00           C  
HETATM 4136  H1  V00 B 258      95.218  69.946  74.600  1.00  0.00           H  
HETATM 4137  H2  V00 B 258      93.971  68.750  75.013  1.00  0.00           H  
HETATM 4138  H3  V00 B 258      93.850  70.402  75.638  1.00  0.00           H  
HETATM 4139  H4  V00 B 258      93.657  69.602  72.680  1.00  0.00           H  
HETATM 4140  H5  V00 B 258      93.531  71.267  73.313  1.00  0.00           H  
HETATM 4141  H6  V00 B 258      91.315  69.721  71.899  1.00  0.00           H  
HETATM 4142  H7  V00 B 258      91.186  71.386  72.531  1.00  0.00           H  
HETATM 4143  H8  V00 B 258      89.462  70.621  74.173  1.00  0.00           H  
HETATM 4144  H9  V00 B 258      89.591  68.971  73.550  1.00  0.00           H  
HETATM 4145  H10 V00 B 258      88.955  70.263  72.510  1.00  0.00           H  
HETATM 4146  C1  V00 B 259      50.052  30.270   3.765  1.00  0.00           C  
HETATM 4147  C2  V00 B 259      50.444  29.130   2.835  1.00  0.00           C  
HETATM 4148  O1  V00 B 259      49.584  28.039   3.111  1.00  0.00           O  
HETATM 4149  C3  V00 B 259      49.815  26.883   2.327  1.00  0.00           C  
HETATM 4150  C4  V00 B 259      48.808  25.826   2.761  1.00  0.00           C  
HETATM 4151  H1  V00 B 259      50.693  31.134   3.588  1.00  0.00           H  
HETATM 4152  H2  V00 B 259      50.156  29.954   4.803  1.00  0.00           H  
HETATM 4153  H3  V00 B 259      49.014  30.551   3.589  1.00  0.00           H  
HETATM 4154  H4  V00 B 259      51.495  28.842   3.004  1.00  0.00           H  
HETATM 4155  H5  V00 B 259      50.341  29.443   1.782  1.00  0.00           H  
HETATM 4156  H6  V00 B 259      50.844  26.516   2.477  1.00  0.00           H  
HETATM 4157  H7  V00 B 259      49.688  27.114   1.255  1.00  0.00           H  
HETATM 4158  H8  V00 B 259      47.795  26.193   2.606  1.00  0.00           H  
HETATM 4159  H9  V00 B 259      48.940  25.603   3.819  1.00  0.00           H  
HETATM 4160  H10 V00 B 259      48.951  24.914   2.182  1.00  0.00           H  
HETATM 4161  C1  V00 B 260      91.249  31.152  77.471  1.00  0.00           C  
HETATM 4162  C2  V00 B 260      91.896  31.048  78.845  1.00  0.00           C  
HETATM 4163  O1  V00 B 260      91.244  30.005  79.547  1.00  0.00           O  
HETATM 4164  C3  V00 B 260      91.727  29.774  80.858  1.00  0.00           C  
HETATM 4165  C4  V00 B 260      90.913  28.632  81.452  1.00  0.00           C  
HETATM 4166  H1  V00 B 260      91.721  31.947  76.894  1.00  0.00           H  
HETATM 4167  H2  V00 B 260      90.186  31.368  77.577  1.00  0.00           H  
HETATM 4168  H3  V00 B 260      91.360  30.207  76.937  1.00  0.00           H  
HETATM 4169  H4  V00 B 260      91.792  32.002  79.390  1.00  0.00           H  
HETATM 4170  H5  V00 B 260      92.973  30.828  78.746  1.00  0.00           H  
HETATM 4171  H6  V00 B 260      91.617  30.682  81.474  1.00  0.00           H  
HETATM 4172  H7  V00 B 260      92.797  29.506  80.831  1.00  0.00           H  
HETATM 4173  H8  V00 B 260      91.029  27.738  80.841  1.00  0.00           H  
HETATM 4174  H9  V00 B 260      89.858  28.903  81.475  1.00  0.00           H  
HETATM 4175  H10 V00 B 260      91.251  28.420  82.465  1.00  0.00           H  
HETATM 4176  C1  V00 B 261       9.459  28.265  74.127  1.00  0.00           C  
HETATM 4177  C2  V00 B 261      10.619  28.603  75.053  1.00  0.00           C  
HETATM 4178  O1  V00 B 261      11.819  28.377  74.336  1.00  0.00           O  
HETATM 4179  C3  V00 B 261      13.007  28.644  75.058  1.00  0.00           C  
HETATM 4180  C4  V00 B 261      14.181  28.344  74.136  1.00  0.00           C  
HETATM 4181  H1  V00 B 261       8.511  28.423  74.641  1.00  0.00           H  
HETATM 4182  H2  V00 B 261       9.527  27.223  73.814  1.00  0.00           H  
HETATM 4183  H3  V00 B 261       9.496  28.897  73.240  1.00  0.00           H  
HETATM 4184  H4  V00 B 261      10.586  27.970  75.956  1.00  0.00           H  
HETATM 4185  H5  V00 B 261      10.558  29.658  75.374  1.00  0.00           H  
HETATM 4186  H6  V00 B 261      13.058  28.013  75.961  1.00  0.00           H  
HETATM 4187  H7  V00 B 261      13.032  29.700  75.378  1.00  0.00           H  
HETATM 4188  H8  V00 B 261      14.127  28.974  73.249  1.00  0.00           H  
HETATM 4189  H9  V00 B 261      14.150  27.301  73.825  1.00  0.00           H  
HETATM 4190  H10 V00 B 261      15.120  28.536  74.654  1.00  0.00           H  
HETATM 4191  C1  V00 B 262      84.799  67.557  67.136  1.00  0.00           C  
HETATM 4192  C2  V00 B 262      83.988  68.379  66.144  1.00  0.00           C  
HETATM 4193  O1  V00 B 262      82.618  68.186  66.448  1.00  0.00           O  
HETATM 4194  C3  V00 B 262      81.715  68.885  65.611  1.00  0.00           C  
HETATM 4195  C4  V00 B 262      80.305  68.556  66.082  1.00  0.00           C  
HETATM 4196  H1  V00 B 262      85.864  67.675  66.937  1.00  0.00           H  
HETATM 4197  H2  V00 B 262      84.532  66.504  67.049  1.00  0.00           H  
HETATM 4198  H3  V00 B 262      84.585  67.887  68.152  1.00  0.00           H  
HETATM 4199  H4  V00 B 262      84.201  68.054  65.111  1.00  0.00           H  
HETATM 4200  H5  V00 B 262      84.251  69.447  66.226  1.00  0.00           H  
HETATM 4201  H6  V00 B 262      81.849  68.578  64.560  1.00  0.00           H  
HETATM 4202  H7  V00 B 262      81.896  69.972  65.675  1.00  0.00           H  
HETATM 4203  H8  V00 B 262      80.179  68.865  67.118  1.00  0.00           H  
HETATM 4204  H9  V00 B 262      80.134  67.483  66.016  1.00  0.00           H  
HETATM 4205  H10 V00 B 262      79.574  69.074  65.462  1.00  0.00           H  
HETATM 4206  C1  V00 B 263       9.116  71.213  73.707  1.00  0.00           C  
HETATM 4207  C2  V00 B 263      10.269  70.228  73.577  1.00  0.00           C  
HETATM 4208  O1  V00 B 263      11.367  70.759  74.296  1.00  0.00           O  
HETATM 4209  C3  V00 B 263      12.537  69.960  74.277  1.00  0.00           C  
HETATM 4210  C4  V00 B 263      13.600  70.685  75.091  1.00  0.00           C  
HETATM 4211  H1  V00 B 263       8.245  70.844  73.165  1.00  0.00           H  
HETATM 4212  H2  V00 B 263       9.408  72.181  73.301  1.00  0.00           H  
HETATM 4213  H3  V00 B 263       8.855  71.342  74.758  1.00  0.00           H  
HETATM 4214  H4  V00 B 263      10.536  70.089  72.516  1.00  0.00           H  
HETATM 4215  H5  V00 B 263       9.981  69.245  73.988  1.00  0.00           H  
HETATM 4216  H6  V00 B 263      12.883  69.812  73.240  1.00  0.00           H  
HETATM 4217  H7  V00 B 263      12.331  68.968  74.714  1.00  0.00           H  
HETATM 4218  H8  V00 B 263      13.253  70.825  76.113  1.00  0.00           H  
HETATM 4219  H9  V00 B 263      13.798  71.663  74.654  1.00  0.00           H  
HETATM 4220  H10 V00 B 263      14.522  70.104  75.102  1.00  0.00           H  
HETATM 4221  C1  V00 B 264      72.596  41.533  68.253  1.00  0.00           C  
HETATM 4222  C2  V00 B 264      73.356  40.437  67.519  1.00  0.00           C  
HETATM 4223  O1  V00 B 264      74.312  41.066  66.684  1.00  0.00           O  
HETATM 4224  C3  V00 B 264      75.113  40.183  65.920  1.00  0.00           C  
HETATM 4225  C4  V00 B 264      76.068  41.030  65.090  1.00  0.00           C  
HETATM 4226  H1  V00 B 264      71.845  41.092  68.909  1.00  0.00           H  
HETATM 4227  H2  V00 B 264      72.104  42.188  67.534  1.00  0.00           H  
HETATM 4228  H3  V00 B 264      73.287  42.129  68.848  1.00  0.00           H  
HETATM 4229  H4  V00 B 264      72.663  39.827  66.917  1.00  0.00           H  
HETATM 4230  H5  V00 B 264      73.859  39.771  68.241  1.00  0.00           H  
HETATM 4231  H6  V00 B 264      74.480  39.563  65.262  1.00  0.00           H  
HETATM 4232  H7  V00 B 264      75.679  39.508  66.585  1.00  0.00           H  
HETATM 4233  H8  V00 B 264      76.691  41.636  65.746  1.00  0.00           H  
HETATM 4234  H9  V00 B 264      75.502  41.693  64.438  1.00  0.00           H  
HETATM 4235  H10 V00 B 264      76.705  40.388  64.484  1.00  0.00           H  
HETATM 4236  C1  V00 B 265      26.458  81.194  91.396  1.00  0.00           C  
HETATM 4237  C2  V00 B 265      25.607  81.773  92.518  1.00  0.00           C  
HETATM 4238  O1  V00 B 265      25.672  83.184  92.419  1.00  0.00           O  
HETATM 4239  C3  V00 B 265      24.929  83.887  93.399  1.00  0.00           C  
HETATM 4240  C4  V00 B 265      25.119  85.375  93.138  1.00  0.00           C  
HETATM 4241  H1  V00 B 265      26.438  80.105  91.435  1.00  0.00           H  
HETATM 4242  H2  V00 B 265      27.487  81.538  91.497  1.00  0.00           H  
HETATM 4243  H3  V00 B 265      26.074  81.525  90.431  1.00  0.00           H  
HETATM 4244  H4  V00 B 265      25.987  81.439  93.498  1.00  0.00           H  
HETATM 4245  H5  V00 B 265      24.562  81.430  92.422  1.00  0.00           H  
HETATM 4246  H6  V00 B 265      25.285  83.627  94.410  1.00  0.00           H  
HETATM 4247  H7  V00 B 265      23.860  83.621  93.334  1.00  0.00           H  
HETATM 4248  H8  V00 B 265      24.762  85.625  92.140  1.00  0.00           H  
HETATM 4249  H9  V00 B 265      26.176  85.630  93.204  1.00  0.00           H  
HETATM 4250  H10 V00 B 265      24.564  85.956  93.873  1.00  0.00           H  
HETATM 4251  C1  V00 B 266      63.345  38.665  12.106  1.00  0.00           C  
HETATM 4252  C2  V00 B 266      64.849  38.517  11.919  1.00  0.00           C  
HETATM 4253  O1  V00 B 266      65.479  39.096  13.048  1.00  0.00           O  
HETATM 4254  C3  V00 B 266      66.894  39.046  13.034  1.00  0.00           C  
HETATM 4255  C4  V00 B 266      67.389  39.711  14.312  1.00  0.00           C  
HETATM 4256  H1  V00 B 266      62.818  38.232  11.256  1.00  0.00           H  
HETATM 4257  H2  V00 B 266      63.085  39.720  12.191  1.00  0.00           H  
HETATM 4258  H3  V00 B 266      63.034  38.156  13.018  1.00  0.00           H  
HETATM 4259  H4  V00 B 266      65.172  39.026  10.996  1.00  0.00           H  
HETATM 4260  H5  V00 B 266      65.121  37.451  11.834  1.00  0.00           H  
HETATM 4261  H6  V00 B 266      67.289  39.573  12.150  1.00  0.00           H  
HETATM 4262  H7  V00 B 266      67.239  37.998  12.991  1.00  0.00           H  
HETATM 4263  H8  V00 B 266      66.998  39.183  15.180  1.00  0.00           H  
HETATM 4264  H9  V00 B 266      67.044  40.744  14.348  1.00  0.00           H  
HETATM 4265  H10 V00 B 266      68.478  39.696  14.342  1.00  0.00           H  
HETATM 4266  C1  V00 B 267      17.720  47.967  43.708  1.00  0.00           C  
HETATM 4267  C2  V00 B 267      16.225  47.698  43.802  1.00  0.00           C  
HETATM 4268  O1  V00 B 267      15.995  46.975  44.997  1.00  0.00           O  
HETATM 4269  C3  V00 B 267      14.641  46.637  45.242  1.00  0.00           C  
HETATM 4270  C4  V00 B 267      14.590  45.868  46.555  1.00  0.00           C  
HETATM 4271  H1  V00 B 267      17.944  48.523  42.797  1.00  0.00           H  
HETATM 4272  H2  V00 B 267      18.266  47.024  43.695  1.00  0.00           H  
HETATM 4273  H3  V00 B 267      18.048  48.546  44.571  1.00  0.00           H  
HETATM 4274  H4  V00 B 267      15.884  47.116  42.929  1.00  0.00           H  
HETATM 4275  H5  V00 B 267      15.665  48.649  43.816  1.00  0.00           H  
HETATM 4276  H6  V00 B 267      14.245  46.018  44.419  1.00  0.00           H  
HETATM 4277  H7  V00 B 267      14.025  47.550  45.309  1.00  0.00           H  
HETATM 4278  H8  V00 B 267      14.979  46.487  47.362  1.00  0.00           H  
HETATM 4279  H9  V00 B 267      15.201  44.969  46.481  1.00  0.00           H  
HETATM 4280  H10 V00 B 267      13.563  45.586  46.782  1.00  0.00           H  
HETATM 4281  C1  V00 B 268      42.106  89.847  91.195  1.00  0.00           C  
HETATM 4282  C2  V00 B 268      43.509  89.260  91.150  1.00  0.00           C  
HETATM 4283  O1  V00 B 268      44.304  89.982  92.074  1.00  0.00           O  
HETATM 4284  C3  V00 B 268      45.653  89.562  92.159  1.00  0.00           C  
HETATM 4285  C4  V00 B 268      46.345  90.445  93.188  1.00  0.00           C  
HETATM 4286  H1  V00 B 268      41.457  89.321  90.494  1.00  0.00           H  
HETATM 4287  H2  V00 B 268      42.138  90.904  90.928  1.00  0.00           H  
HETATM 4288  H3  V00 B 268      41.697  89.755  92.201  1.00  0.00           H  
HETATM 4289  H4  V00 B 268      43.929  89.346  90.134  1.00  0.00           H  
HETATM 4290  H5  V00 B 268      43.485  88.191  91.420  1.00  0.00           H  
HETATM 4291  H6  V00 B 268      46.148  89.658  91.177  1.00  0.00           H  
HETATM 4292  H7  V00 B 268      45.706  88.503  92.466  1.00  0.00           H  
HETATM 4293  H8  V00 B 268      45.855  90.342  94.154  1.00  0.00           H  
HETATM 4294  H9  V00 B 268      46.289  91.488  92.878  1.00  0.00           H  
HETATM 4295  H10 V00 B 268      47.391  90.156  93.285  1.00  0.00           H  
HETATM 4296  C1  V00 B 269      23.013  41.001  51.186  1.00  0.00           C  
HETATM 4297  C2  V00 B 269      21.770  41.726  50.690  1.00  0.00           C  
HETATM 4298  O1  V00 B 269      22.089  43.102  50.591  1.00  0.00           O  
HETATM 4299  C3  V00 B 269      21.032  43.931  50.141  1.00  0.00           C  
HETATM 4300  C4  V00 B 269      21.555  45.360  50.102  1.00  0.00           C  
HETATM 4301  H1  V00 B 269      22.812  39.934  51.279  1.00  0.00           H  
HETATM 4302  H2  V00 B 269      23.309  41.396  52.158  1.00  0.00           H  
HETATM 4303  H3  V00 B 269      23.834  41.151  50.485  1.00  0.00           H  
HETATM 4304  H4  V00 B 269      20.932  41.575  51.392  1.00  0.00           H  
HETATM 4305  H5  V00 B 269      21.465  41.333  49.705  1.00  0.00           H  
HETATM 4306  H6  V00 B 269      20.169  43.857  50.823  1.00  0.00           H  
HETATM 4307  H7  V00 B 269      20.701  43.617  49.136  1.00  0.00           H  
HETATM 4308  H8  V00 B 269      22.404  45.426  49.424  1.00  0.00           H  
HETATM 4309  H9  V00 B 269      21.879  45.663  51.096  1.00  0.00           H  
HETATM 4310  H10 V00 B 269      20.771  46.035  49.760  1.00  0.00           H  
HETATM 4311  C1  V00 B 270      57.394  85.703  28.893  1.00  0.00           C  
HETATM 4312  C2  V00 B 270      58.465  85.485  27.833  1.00  0.00           C  
HETATM 4313  O1  V00 B 270      59.722  85.497  28.486  1.00  0.00           O  
HETATM 4314  C3  V00 B 270      60.839  85.308  27.636  1.00  0.00           C  
HETATM 4315  C4  V00 B 270      62.089  85.354  28.505  1.00  0.00           C  
HETATM 4316  H1  V00 B 270      56.406  85.703  28.433  1.00  0.00           H  
HETATM 4317  H2  V00 B 270      57.557  86.657  29.393  1.00  0.00           H  
HETATM 4318  H3  V00 B 270      57.443  84.908  29.638  1.00  0.00           H  
HETATM 4319  H4  V00 B 270      58.419  86.284  27.073  1.00  0.00           H  
HETATM 4320  H5  V00 B 270      58.308  84.520  27.323  1.00  0.00           H  
HETATM 4321  H6  V00 B 270      60.876  86.101  26.869  1.00  0.00           H  
HETATM 4322  H7  V00 B 270      60.767  84.336  27.120  1.00  0.00           H  
HETATM 4323  H8  V00 B 270      62.046  84.568  29.257  1.00  0.00           H  
HETATM 4324  H9  V00 B 270      62.152  86.316  29.011  1.00  0.00           H  
HETATM 4325  H10 V00 B 270      62.976  85.214  27.889  1.00  0.00           H  
HETATM 4326  C1  V00 B 271      75.000  10.724  93.791  1.00  0.00           C  
HETATM 4327  C2  V00 B 271      75.308  10.299  92.362  1.00  0.00           C  
HETATM 4328  O1  V00 B 271      75.759  11.444  91.663  1.00  0.00           O  
HETATM 4329  C3  V00 B 271      76.091  11.224  90.304  1.00  0.00           C  
HETATM 4330  C4  V00 B 271      76.547  12.555  89.721  1.00  0.00           C  
HETATM 4331  H1  V00 B 271      74.646   9.869  94.368  1.00  0.00           H  
HETATM 4332  H2  V00 B 271      74.233  11.498  93.790  1.00  0.00           H  
HETATM 4333  H3  V00 B 271      75.899  11.125  94.260  1.00  0.00           H  
HETATM 4334  H4  V00 B 271      74.404   9.887  91.882  1.00  0.00           H  
HETATM 4335  H5  V00 B 271      76.085   9.515  92.355  1.00  0.00           H  
HETATM 4336  H6  V00 B 271      75.214  10.845  89.751  1.00  0.00           H  
HETATM 4337  H7  V00 B 271      76.896  10.475  90.223  1.00  0.00           H  
HETATM 4338  H8  V00 B 271      77.414  12.921  90.269  1.00  0.00           H  
HETATM 4339  H9  V00 B 271      75.747  13.289  89.805  1.00  0.00           H  
HETATM 4340  H10 V00 B 271      76.812  12.432  88.672  1.00  0.00           H  
HETATM 4341  C1  V00 B 272      84.187  51.139  60.668  1.00  0.00           C  
HETATM 4342  C2  V00 B 272      84.090  50.397  61.993  1.00  0.00           C  
HETATM 4343  O1  V00 B 272      84.531  51.278  63.010  1.00  0.00           O  
HETATM 4344  C3  V00 B 272      84.506  50.741  64.320  1.00  0.00           C  
HETATM 4345  C4  V00 B 272      85.013  51.820  65.268  1.00  0.00           C  
HETATM 4346  H1  V00 B 272      83.857  50.495  59.853  1.00  0.00           H  
HETATM 4347  H2  V00 B 272      85.218  51.444  60.489  1.00  0.00           H  
HETATM 4348  H3  V00 B 272      83.561  52.031  60.696  1.00  0.00           H  
HETATM 4349  H4  V00 B 272      84.718  49.490  61.972  1.00  0.00           H  
HETATM 4350  H5  V00 B 272      83.048  50.086  62.182  1.00  0.00           H  
HETATM 4351  H6  V00 B 272      85.149  49.846  64.380  1.00  0.00           H  
HETATM 4352  H7  V00 B 272      83.479  50.443  64.593  1.00  0.00           H  
HETATM 4353  H8  V00 B 272      84.372  52.698  65.206  1.00  0.00           H  
HETATM 4354  H9  V00 B 272      86.026  52.108  64.993  1.00  0.00           H  
HETATM 4355  H10 V00 B 272      85.012  51.447  66.292  1.00  0.00           H  
HETATM 4356  C1  V00 B 273      29.723  73.538  51.245  1.00  0.00           C  
HETATM 4357  C2  V00 B 273      29.290  72.930  49.919  1.00  0.00           C  
HETATM 4358  O1  V00 B 273      27.874  72.913  49.898  1.00  0.00           O  
HETATM 4359  C3  V00 B 273      27.299  72.371  48.723  1.00  0.00           C  
HETATM 4360  C4  V00 B 273      25.786  72.432  48.882  1.00  0.00           C  
HETATM 4361  H1  V00 B 273      30.811  73.570  51.305  1.00  0.00           H  
HETATM 4362  H2  V00 B 273      29.336  72.940  52.070  1.00  0.00           H  
HETATM 4363  H3  V00 B 273      29.329  74.550  51.336  1.00  0.00           H  
HETATM 4364  H4  V00 B 273      29.688  71.907  49.818  1.00  0.00           H  
HETATM 4365  H5  V00 B 273      29.677  73.532  49.078  1.00  0.00           H  
HETATM 4366  H6  V00 B 273      27.628  71.328  48.580  1.00  0.00           H  
HETATM 4367  H7  V00 B 273      27.614  72.953  47.840  1.00  0.00           H  
HETATM 4368  H8  V00 B 273      25.469  73.464  49.019  1.00  0.00           H  
HETATM 4369  H9  V00 B 273      25.483  71.856  49.756  1.00  0.00           H  
HETATM 4370  H10 V00 B 273      25.301  72.022  47.997  1.00  0.00           H  
HETATM 4371  C1  V00 B 274      53.465  98.817  18.018  1.00  0.00           C  
HETATM 4372  C2  V00 B 274      52.791  97.473  18.256  1.00  0.00           C  
HETATM 4373  O1  V00 B 274      52.608  97.328  19.652  1.00  0.00           O  
HETATM 4374  C3  V00 B 274      51.989  96.119  20.052  1.00  0.00           C  
HETATM 4375  C4  V00 B 274      51.880  96.140  21.571  1.00  0.00           C  
HETATM 4376  H1  V00 B 274      53.628  98.970  16.951  1.00  0.00           H  
HETATM 4377  H2  V00 B 274      54.425  98.847  18.535  1.00  0.00           H  
HETATM 4378  H3  V00 B 274      52.837  99.620  18.404  1.00  0.00           H  
HETATM 4379  H4  V00 B 274      53.419  96.655  17.864  1.00  0.00           H  
HETATM 4380  H5  V00 B 274      51.818  97.435  17.736  1.00  0.00           H  
HETATM 4381  H6  V00 B 274      52.588  95.253  19.724  1.00  0.00           H  
HETATM 4382  H7  V00 B 274      50.987  96.034  19.598  1.00  0.00           H  
HETATM 4383  H8  V00 B 274      51.284  96.995  21.888  1.00  0.00           H  
HETATM 4384  H9  V00 B 274      52.872  96.225  22.012  1.00  0.00           H  
HETATM 4385  H10 V00 B 274      51.408  95.224  21.924  1.00  0.00           H  
HETATM 4386  C1  V00 B 275      62.882  27.714  25.551  1.00  0.00           C  
HETATM 4387  C2  V00 B 275      62.243  28.187  24.253  1.00  0.00           C  
HETATM 4388  O1  V00 B 275      62.287  27.109  23.336  1.00  0.00           O  
HETATM 4389  C3  V00 B 275      61.729  27.382  22.064  1.00  0.00           C  
HETATM 4390  C4  V00 B 275      61.868  26.121  21.221  1.00  0.00           C  
HETATM 4391  H1  V00 B 275      62.871  28.516  26.288  1.00  0.00           H  
HETATM 4392  H2  V00 B 275      63.913  27.410  25.367  1.00  0.00           H  
HETATM 4393  H3  V00 B 275      62.333  26.858  25.944  1.00  0.00           H  
HETATM 4394  H4  V00 B 275      62.791  29.056  23.851  1.00  0.00           H  
HETATM 4395  H5  V00 B 275      61.198  28.496  24.431  1.00  0.00           H  
HETATM 4396  H6  V00 B 275      62.259  28.223  21.584  1.00  0.00           H  
HETATM 4397  H7  V00 B 275      60.666  27.660  22.163  1.00  0.00           H  
HETATM 4398  H8  V00 B 275      61.340  25.297  21.698  1.00  0.00           H  
HETATM 4399  H9  V00 B 275      62.920  25.853  21.128  1.00  0.00           H  
HETATM 4400  H10 V00 B 275      61.451  26.288  20.229  1.00  0.00           H  
HETATM 4401  C1  V00 B 276      88.575  80.562  39.946  1.00  0.00           C  
HETATM 4402  C2  V00 B 276      87.217  80.987  40.487  1.00  0.00           C  
HETATM 4403  O1  V00 B 276      86.815  82.142  39.775  1.00  0.00           O  
HETATM 4404  C3  V00 B 276      85.560  82.675  40.158  1.00  0.00           C  
HETATM 4405  C4  V00 B 276      85.300  83.903  39.295  1.00  0.00           C  
HETATM 4406  H1  V00 B 276      88.926  79.673  40.470  1.00  0.00           H  
HETATM 4407  H2  V00 B 276      89.297  81.367  40.083  1.00  0.00           H  
HETATM 4408  H3  V00 B 276      88.497  80.344  38.881  1.00  0.00           H  
HETATM 4409  H4  V00 B 276      87.287  81.206  41.566  1.00  0.00           H  
HETATM 4410  H5  V00 B 276      86.480  80.177  40.351  1.00  0.00           H  
HETATM 4411  H6  V00 B 276      85.571  82.954  41.226  1.00  0.00           H  
HETATM 4412  H7  V00 B 276      84.764  81.926  40.009  1.00  0.00           H  
HETATM 4413  H8  V00 B 276      85.286  83.620  38.244  1.00  0.00           H  
HETATM 4414  H9  V00 B 276      86.090  84.636  39.448  1.00  0.00           H  
HETATM 4415  H10 V00 B 276      84.341  84.347  39.559  1.00  0.00           H  
HETATM 4416  C1  V00 B 277       7.112  75.931  50.032  1.00  0.00           C  
HETATM 4417  C2  V00 B 277       5.708  76.429  49.723  1.00  0.00           C  
HETATM 4418  O1  V00 B 277       4.882  76.089  50.822  1.00  0.00           O  
HETATM 4419  C3  V00 B 277       3.528  76.482  50.697  1.00  0.00           C  
HETATM 4420  C4  V00 B 277       2.802  76.034  51.959  1.00  0.00           C  
HETATM 4421  H1  V00 B 277       7.784  76.171  49.207  1.00  0.00           H  
HETATM 4422  H2  V00 B 277       7.098  74.851  50.180  1.00  0.00           H  
HETATM 4423  H3  V00 B 277       7.481  76.402  50.943  1.00  0.00           H  
HETATM 4424  H4  V00 B 277       5.329  75.960  48.799  1.00  0.00           H  
HETATM 4425  H5  V00 B 277       5.713  77.523  49.573  1.00  0.00           H  
HETATM 4426  H6  V00 B 277       3.072  76.015  49.808  1.00  0.00           H  
HETATM 4427  H7  V00 B 277       3.455  77.577  50.583  1.00  0.00           H  
HETATM 4428  H8  V00 B 277       3.254  76.501  52.832  1.00  0.00           H  
HETATM 4429  H9  V00 B 277       2.878  74.953  52.065  1.00  0.00           H  
HETATM 4430  H10 V00 B 277       1.751  76.316  51.905  1.00  0.00           H  
HETATM 4431  C1  V00 B 278      78.785  29.400  73.615  1.00  0.00           C  
HETATM 4432  C2  V00 B 278      77.838  28.353  74.184  1.00  0.00           C  
HETATM 4433  O1  V00 B 278      78.397  27.886  75.399  1.00  0.00           O  
HETATM 4434  C3  V00 B 278      77.636  26.896  76.066  1.00  0.00           C  
HETATM 4435  C4  V00 B 278      78.387  26.518  77.336  1.00  0.00           C  
HETATM 4436  H1  V00 B 278      78.394  29.787  72.674  1.00  0.00           H  
HETATM 4437  H2  V00 B 278      79.765  28.956  73.440  1.00  0.00           H  
HETATM 4438  H3  V00 B 278      78.897  30.222  74.322  1.00  0.00           H  
HETATM 4439  H4  V00 B 278      77.716  27.519  73.472  1.00  0.00           H  
HETATM 4440  H5  V00 B 278      76.843  28.795  74.366  1.00  0.00           H  
HETATM 4441  H6  V00 B 278      77.506  26.011  75.420  1.00  0.00           H  
HETATM 4442  H7  V00 B 278      76.634  27.286  76.316  1.00  0.00           H  
HETATM 4443  H8  V00 B 278      78.508  27.395  77.969  1.00  0.00           H  
HETATM 4444  H9  V00 B 278      79.374  26.134  77.081  1.00  0.00           H  
HETATM 4445  H10 V00 B 278      77.835  25.754  77.882  1.00  0.00           H  
HETATM 4446  C1  V00 B 279       8.551  86.338   7.822  1.00  0.00           C  
HETATM 4447  C2  V00 B 279       9.432  85.327   7.101  1.00  0.00           C  
HETATM 4448  O1  V00 B 279       8.626  84.664   6.144  1.00  0.00           O  
HETATM 4449  C3  V00 B 279       9.295  83.680   5.377  1.00  0.00           C  
HETATM 4450  C4  V00 B 279       8.280  83.079   4.414  1.00  0.00           C  
HETATM 4451  H1  V00 B 279       9.132  86.872   8.574  1.00  0.00           H  
HETATM 4452  H2  V00 B 279       7.721  85.825   8.309  1.00  0.00           H  
HETATM 4453  H3  V00 B 279       8.145  87.053   7.107  1.00  0.00           H  
HETATM 4454  H4  V00 B 279       9.849  84.602   7.819  1.00  0.00           H  
HETATM 4455  H5  V00 B 279      10.274  85.839   6.604  1.00  0.00           H  
HETATM 4456  H6  V00 B 279       9.709  82.896   6.035  1.00  0.00           H  
HETATM 4457  H7  V00 B 279      10.132  84.133   4.818  1.00  0.00           H  
HETATM 4458  H8  V00 B 279       7.879  83.857   3.766  1.00  0.00           H  
HETATM 4459  H9  V00 B 279       7.458  82.635   4.973  1.00  0.00           H  
HETATM 4460  H10 V00 B 279       8.754  82.312   3.803  1.00  0.00           H  
HETATM 4461  C1  V00 B 280      17.296   7.415  86.811  1.00  0.00           C  
HETATM 4462  C2  V00 B 280      16.758   6.085  86.302  1.00  0.00           C  
HETATM 4463  O1  V00 B 280      17.865   5.223  86.104  1.00  0.00           O  
HETATM 4464  C3  V00 B 280      17.539   3.931  85.627  1.00  0.00           C  
HETATM 4465  C4  V00 B 280      18.842   3.157  85.473  1.00  0.00           C  
HETATM 4466  H1  V00 B 280      16.475   8.112  86.976  1.00  0.00           H  
HETATM 4467  H2  V00 B 280      17.985   7.839  86.080  1.00  0.00           H  
HETATM 4468  H3  V00 B 280      17.832   7.264  87.748  1.00  0.00           H  
HETATM 4469  H4  V00 B 280      16.210   6.229  85.356  1.00  0.00           H  
HETATM 4470  H5  V00 B 280      16.060   5.648  87.037  1.00  0.00           H  
HETATM 4471  H6  V00 B 280      17.018   4.000  84.657  1.00  0.00           H  
HETATM 4472  H7  V00 B 280      16.870   3.417  86.338  1.00  0.00           H  
HETATM 4473  H8  V00 B 280      19.348   3.090  86.435  1.00  0.00           H  
HETATM 4474  H9  V00 B 280      19.496   3.670  84.770  1.00  0.00           H  
HETATM 4475  H10 V00 B 280      18.637   2.152  85.105  1.00  0.00           H  
HETATM 4476  C1  V00 B 281      63.666  29.847  19.771  1.00  0.00           C  
HETATM 4477  C2  V00 B 281      64.720  29.429  20.786  1.00  0.00           C  
HETATM 4478  O1  V00 B 281      65.366  28.274  20.281  1.00  0.00           O  
HETATM 4479  C3  V00 B 281      66.385  27.747  21.110  1.00  0.00           C  
HETATM 4480  C4  V00 B 281      66.956  26.520  20.412  1.00  0.00           C  
HETATM 4481  H1  V00 B 281      63.140  30.735  20.122  1.00  0.00           H  
HETATM 4482  H2  V00 B 281      62.948  29.039  19.628  1.00  0.00           H  
HETATM 4483  H3  V00 B 281      64.139  30.065  18.814  1.00  0.00           H  
HETATM 4484  H4  V00 B 281      64.250  29.210  21.760  1.00  0.00           H  
HETATM 4485  H5  V00 B 281      65.452  30.242  20.936  1.00  0.00           H  
HETATM 4486  H6  V00 B 281      65.973  27.469  22.095  1.00  0.00           H  
HETATM 4487  H7  V00 B 281      67.176  28.499  21.271  1.00  0.00           H  
HETATM 4488  H8  V00 B 281      67.364  26.802  19.443  1.00  0.00           H  
HETATM 4489  H9  V00 B 281      66.170  25.783  20.257  1.00  0.00           H  
HETATM 4490  H10 V00 B 281      67.746  26.079  21.019  1.00  0.00           H  
HETATM 4491  C1  V00 B 282      27.101  71.968  55.475  1.00  0.00           C  
HETATM 4492  C2  V00 B 282      26.953  71.731  53.979  1.00  0.00           C  
HETATM 4493  O1  V00 B 282      25.831  72.474  53.537  1.00  0.00           O  
HETATM 4494  C3  V00 B 282      25.547  72.365  52.155  1.00  0.00           C  
HETATM 4495  C4  V00 B 282      24.319  73.220  51.869  1.00  0.00           C  
HETATM 4496  H1  V00 B 282      27.955  71.411  55.859  1.00  0.00           H  
HETATM 4497  H2  V00 B 282      26.198  71.642  55.993  1.00  0.00           H  
HETATM 4498  H3  V00 B 282      27.248  73.030  55.670  1.00  0.00           H  
HETATM 4499  H4  V00 B 282      26.807  70.657  53.773  1.00  0.00           H  
HETATM 4500  H5  V00 B 282      27.862  72.060  53.447  1.00  0.00           H  
HETATM 4501  H6  V00 B 282      25.352  71.313  51.885  1.00  0.00           H  
HETATM 4502  H7  V00 B 282      26.405  72.717  51.558  1.00  0.00           H  
HETATM 4503  H8  V00 B 282      24.520  74.256  52.134  1.00  0.00           H  
HETATM 4504  H9  V00 B 282      23.477  72.866  52.461  1.00  0.00           H  
HETATM 4505  H10 V00 B 282      24.063  73.163  50.812  1.00  0.00           H  
HETATM 4506  C1  V00 B 283      62.157  40.923  30.960  1.00  0.00           C  
HETATM 4507  C2  V00 B 283      62.668  39.703  31.713  1.00  0.00           C  
HETATM 4508  O1  V00 B 283      64.058  39.878  31.919  1.00  0.00           O  
HETATM 4509  C3  V00 B 283      64.698  38.822  32.612  1.00  0.00           C  
HETATM 4510  C4  V00 B 283      66.172  39.182  32.736  1.00  0.00           C  
HETATM 4511  H1  V00 B 283      61.087  40.829  30.777  1.00  0.00           H  
HETATM 4512  H2  V00 B 283      62.677  41.013  30.006  1.00  0.00           H  
HETATM 4513  H3  V00 B 283      62.344  41.824  31.544  1.00  0.00           H  
HETATM 4514  H4  V00 B 283      62.479  38.785  31.130  1.00  0.00           H  
HETATM 4515  H5  V00 B 283      62.147  39.605  32.681  1.00  0.00           H  
HETATM 4516  H6  V00 B 283      64.580  37.874  32.061  1.00  0.00           H  
HETATM 4517  H7  V00 B 283      64.250  38.694  33.613  1.00  0.00           H  
HETATM 4518  H8  V00 B 283      66.281  40.117  33.284  1.00  0.00           H  
HETATM 4519  H9  V00 B 283      66.607  39.308  31.745  1.00  0.00           H  
HETATM 4520  H10 V00 B 283      66.706  38.393  33.264  1.00  0.00           H  
HETATM 4521  C1  V00 B 284      55.557  37.735  98.422  1.00  0.00           C  
HETATM 4522  C2  V00 B 284      57.010  37.458  98.064  1.00  0.00           C  
HETATM 4523  O1  V00 B 284      57.702  38.692  98.099  1.00  0.00           O  
HETATM 4524  C3  V00 B 284      59.081  38.615  97.786  1.00  0.00           C  
HETATM 4525  C4  V00 B 284      59.651  40.024  97.871  1.00  0.00           C  
HETATM 4526  H1  V00 B 284      54.984  36.808  98.405  1.00  0.00           H  
HETATM 4527  H2  V00 B 284      55.126  38.435  97.706  1.00  0.00           H  
HETATM 4528  H3  V00 B 284      55.498  38.175  99.417  1.00  0.00           H  
HETATM 4529  H4  V00 B 284      57.078  37.008  97.058  1.00  0.00           H  
HETATM 4530  H5  V00 B 284      57.454  36.749  98.785  1.00  0.00           H  
HETATM 4531  H6  V00 B 284      59.222  38.206  96.771  1.00  0.00           H  
HETATM 4532  H7  V00 B 284      59.599  37.949  98.497  1.00  0.00           H  
HETATM 4533  H8  V00 B 284      59.512  40.420  98.876  1.00  0.00           H  
HETATM 4534  H9  V00 B 284      59.135  40.675  97.166  1.00  0.00           H  
HETATM 4535  H10 V00 B 284      60.714  40.012  97.635  1.00  0.00           H  
HETATM 4536  C1  V00 B 285      64.714  65.269  42.881  1.00  0.00           C  
HETATM 4537  C2  V00 B 285      64.224  66.204  41.785  1.00  0.00           C  
HETATM 4538  O1  V00 B 285      63.859  67.427  42.398  1.00  0.00           O  
HETATM 4539  C3  V00 B 285      63.375  68.420  41.512  1.00  0.00           C  
HETATM 4540  C4  V00 B 285      63.034  69.650  42.343  1.00  0.00           C  
HETATM 4541  H1  V00 B 285      65.005  64.310  42.453  1.00  0.00           H  
HETATM 4542  H2  V00 B 285      63.922  65.109  43.613  1.00  0.00           H  
HETATM 4543  H3  V00 B 285      65.572  65.710  43.389  1.00  0.00           H  
HETATM 4544  H4  V00 B 285      63.358  65.763  41.264  1.00  0.00           H  
HETATM 4545  H5  V00 B 285      65.021  66.372  41.040  1.00  0.00           H  
HETATM 4546  H6  V00 B 285      62.479  68.056  40.981  1.00  0.00           H  
HETATM 4547  H7  V00 B 285      64.142  68.668  40.759  1.00  0.00           H  
HETATM 4548  H8  V00 B 285      63.923  70.005  42.861  1.00  0.00           H  
HETATM 4549  H9  V00 B 285      62.277  69.397  43.084  1.00  0.00           H  
HETATM 4550  H10 V00 B 285      62.654  70.442  41.698  1.00  0.00           H  
HETATM 4551  C1  V00 B 286      78.514  80.005  61.684  1.00  0.00           C  
HETATM 4552  C2  V00 B 286      79.740  79.729  60.825  1.00  0.00           C  
HETATM 4553  O1  V00 B 286      79.426  78.649  59.965  1.00  0.00           O  
HETATM 4554  C3  V00 B 286      80.468  78.258  59.090  1.00  0.00           C  
HETATM 4555  C4  V00 B 286      79.953  77.095  58.253  1.00  0.00           C  
HETATM 4556  H1  V00 B 286      78.713  80.831  62.366  1.00  0.00           H  
HETATM 4557  H2  V00 B 286      78.259  79.116  62.262  1.00  0.00           H  
HETATM 4558  H3  V00 B 286      77.666  80.260  61.048  1.00  0.00           H  
HETATM 4559  H4  V00 B 286      80.604  79.473  61.462  1.00  0.00           H  
HETATM 4560  H5  V00 B 286      80.004  80.624  60.236  1.00  0.00           H  
HETATM 4561  H6  V00 B 286      81.358  77.951  59.666  1.00  0.00           H  
HETATM 4562  H7  V00 B 286      80.758  79.100  58.438  1.00  0.00           H  
HETATM 4563  H8  V00 B 286      79.078  77.406  57.685  1.00  0.00           H  
HETATM 4564  H9  V00 B 286      79.670  76.268  58.904  1.00  0.00           H  
HETATM 4565  H10 V00 B 286      80.727  76.759  57.564  1.00  0.00           H  
HETATM 4566  C1  V00 B 287      68.705  79.365  32.162  1.00  0.00           C  
HETATM 4567  C2  V00 B 287      69.957  79.565  33.005  1.00  0.00           C  
HETATM 4568  O1  V00 B 287      69.816  78.779  34.174  1.00  0.00           O  
HETATM 4569  C3  V00 B 287      70.903  78.851  35.079  1.00  0.00           C  
HETATM 4570  C4  V00 B 287      70.574  77.952  36.264  1.00  0.00           C  
HETATM 4571  H1  V00 B 287      68.770  79.956  31.249  1.00  0.00           H  
HETATM 4572  H2  V00 B 287      67.825  79.673  32.727  1.00  0.00           H  
HETATM 4573  H3  V00 B 287      68.599  78.312  31.901  1.00  0.00           H  
HETATM 4574  H4  V00 B 287      70.074  80.630  33.270  1.00  0.00           H  
HETATM 4575  H5  V00 B 287      70.852  79.254  32.440  1.00  0.00           H  
HETATM 4576  H6  V00 B 287      71.054  79.890  35.416  1.00  0.00           H  
HETATM 4577  H7  V00 B 287      71.832  78.513  34.588  1.00  0.00           H  
HETATM 4578  H8  V00 B 287      70.431  76.928  35.923  1.00  0.00           H  
HETATM 4579  H9  V00 B 287      69.657  78.292  36.742  1.00  0.00           H  
HETATM 4580  H10 V00 B 287      71.387  77.979  36.988  1.00  0.00           H  
HETATM 4581  C1  V00 B 288      81.054  86.358  78.239  1.00  0.00           C  
HETATM 4582  C2  V00 B 288      80.663  86.021  79.671  1.00  0.00           C  
HETATM 4583  O1  V00 B 288      80.277  84.659  79.699  1.00  0.00           O  
HETATM 4584  C3  V00 B 288      79.877  84.176  80.969  1.00  0.00           C  
HETATM 4585  C4  V00 B 288      79.499  82.710  80.804  1.00  0.00           C  
HETATM 4586  H1  V00 B 288      81.358  87.403  78.170  1.00  0.00           H  
HETATM 4587  H2  V00 B 288      80.208  86.186  77.574  1.00  0.00           H  
HETATM 4588  H3  V00 B 288      81.881  85.723  77.921  1.00  0.00           H  
HETATM 4589  H4  V00 B 288      79.830  86.663  80.002  1.00  0.00           H  
HETATM 4590  H5  V00 B 288      81.516  86.191  80.351  1.00  0.00           H  
HETATM 4591  H6  V00 B 288      79.016  84.754  81.346  1.00  0.00           H  
HETATM 4592  H7  V00 B 288      80.702  84.279  81.695  1.00  0.00           H  
HETATM 4593  H8  V00 B 288      80.354  82.146  80.436  1.00  0.00           H  
HETATM 4594  H9  V00 B 288      78.685  82.617  80.087  1.00  0.00           H  
HETATM 4595  H10 V00 B 288      79.183  82.297  81.761  1.00  0.00           H  
HETATM 4596  C1  V00 B 289      99.153  81.988  56.655  1.00  0.00           C  
HETATM 4597  C2  V00 B 289      98.443  80.716  57.098  1.00  0.00           C  
HETATM 4598  O1  V00 B 289      98.016  80.036  55.931  1.00  0.00           O  
HETATM 4599  C3  V00 B 289      97.329  78.820  56.165  1.00  0.00           C  
HETATM 4600  C4  V00 B 289      96.949  78.240  54.809  1.00  0.00           C  
HETATM 4601  H1  V00 B 289      99.499  82.546  57.525  1.00  0.00           H  
HETATM 4602  H2  V00 B 289      98.470  82.611  56.078  1.00  0.00           H  
HETATM 4603  H3  V00 B 289     100.008  81.736  56.028  1.00  0.00           H  
HETATM 4604  H4  V00 B 289      97.579  80.962  57.737  1.00  0.00           H  
HETATM 4605  H5  V00 B 289      99.129  80.079  57.683  1.00  0.00           H  
HETATM 4606  H6  V00 B 289      96.426  79.000  56.771  1.00  0.00           H  
HETATM 4607  H7  V00 B 289      97.975  78.115  56.715  1.00  0.00           H  
HETATM 4608  H8  V00 B 289      97.846  78.062  54.218  1.00  0.00           H  
HETATM 4609  H9  V00 B 289      96.313  78.942  54.272  1.00  0.00           H  
HETATM 4610  H10 V00 B 289      96.415  77.300  54.942  1.00  0.00           H  
HETATM 4611  C1  V00 B 290      66.276  87.926  49.418  1.00  0.00           C  
HETATM 4612  C2  V00 B 290      66.598  89.378  49.739  1.00  0.00           C  
HETATM 4613  O1  V00 B 290      65.525  89.895  50.504  1.00  0.00           O  
HETATM 4614  C3  V00 B 290      65.663  91.250  50.890  1.00  0.00           C  
HETATM 4615  C4  V00 B 290      64.426  91.627  51.694  1.00  0.00           C  
HETATM 4616  H1  V00 B 290      67.079  87.487  48.825  1.00  0.00           H  
HETATM 4617  H2  V00 B 290      65.344  87.869  48.856  1.00  0.00           H  
HETATM 4618  H3  V00 B 290      66.161  87.359  50.341  1.00  0.00           H  
HETATM 4619  H4  V00 B 290      66.721  89.958  48.808  1.00  0.00           H  
HETATM 4620  H5  V00 B 290      67.541  89.445  50.309  1.00  0.00           H  
HETATM 4621  H6  V00 B 290      65.753  91.896  50.001  1.00  0.00           H  
HETATM 4622  H7  V00 B 290      66.572  91.383  51.502  1.00  0.00           H  
HETATM 4623  H8  V00 B 290      64.346  90.988  52.572  1.00  0.00           H  
HETATM 4624  H9  V00 B 290      63.534  91.493  51.084  1.00  0.00           H  
HETATM 4625  H10 V00 B 290      64.490  92.667  52.012  1.00  0.00           H  
HETATM 4626  C1  V00 B 291      18.815  45.258  32.908  1.00  0.00           C  
HETATM 4627  C2  V00 B 291      19.312  44.592  34.184  1.00  0.00           C  
HETATM 4628  O1  V00 B 291      19.591  45.616  35.120  1.00  0.00           O  
HETATM 4629  C3  V00 B 291      20.070  45.166  36.375  1.00  0.00           C  
HETATM 4630  C4  V00 B 291      20.315  46.395  37.240  1.00  0.00           C  
HETATM 4631  H1  V00 B 291      18.589  44.503  32.155  1.00  0.00           H  
HETATM 4632  H2  V00 B 291      19.580  45.932  32.521  1.00  0.00           H  
HETATM 4633  H3  V00 B 291      17.916  45.836  33.118  1.00  0.00           H  
HETATM 4634  H4  V00 B 291      20.220  44.000  33.979  1.00  0.00           H  
HETATM 4635  H5  V00 B 291      18.543  43.908  34.583  1.00  0.00           H  
HETATM 4636  H6  V00 B 291      21.005  44.595  36.247  1.00  0.00           H  
HETATM 4637  H7  V00 B 291      19.327  44.504  36.853  1.00  0.00           H  
HETATM 4638  H8  V00 B 291      19.388  46.952  37.365  1.00  0.00           H  
HETATM 4639  H9  V00 B 291      21.049  47.043  36.762  1.00  0.00           H  
HETATM 4640  H10 V00 B 291      20.687  46.094  38.219  1.00  0.00           H  
HETATM 4641  C1  V00 B 292      81.672  78.187  15.144  1.00  0.00           C  
HETATM 4642  C2  V00 B 292      81.098  77.046  15.972  1.00  0.00           C  
HETATM 4643  O1  V00 B 292      79.688  77.104  15.861  1.00  0.00           O  
HETATM 4644  C3  V00 B 292      78.990  76.103  16.580  1.00  0.00           C  
HETATM 4645  C4  V00 B 292      77.501  76.325  16.347  1.00  0.00           C  
HETATM 4646  H1  V00 B 292      82.760  78.182  15.202  1.00  0.00           H  
HETATM 4647  H2  V00 B 292      81.297  79.140  15.517  1.00  0.00           H  
HETATM 4648  H3  V00 B 292      81.367  78.078  14.102  1.00  0.00           H  
HETATM 4649  H4  V00 B 292      81.405  77.146  17.027  1.00  0.00           H  
HETATM 4650  H5  V00 B 292      81.472  76.077  15.599  1.00  0.00           H  
HETATM 4651  H6  V00 B 292      79.223  76.170  17.656  1.00  0.00           H  
HETATM 4652  H7  V00 B 292      79.287  75.100  16.228  1.00  0.00           H  
HETATM 4653  H8  V00 B 292      77.278  76.253  15.284  1.00  0.00           H  
HETATM 4654  H9  V00 B 292      77.216  77.316  16.697  1.00  0.00           H  
HETATM 4655  H10 V00 B 292      76.924  75.574  16.885  1.00  0.00           H  
HETATM 4656  C1  V00 B 293      82.184  54.479  52.535  1.00  0.00           C  
HETATM 4657  C2  V00 B 293      82.505  55.788  51.826  1.00  0.00           C  
HETATM 4658  O1  V00 B 293      83.678  56.318  52.416  1.00  0.00           O  
HETATM 4659  C3  V00 B 293      84.119  57.548  51.870  1.00  0.00           C  
HETATM 4660  C4  V00 B 293      85.376  57.960  52.625  1.00  0.00           C  
HETATM 4661  H1  V00 B 293      81.284  54.035  52.112  1.00  0.00           H  
HETATM 4662  H2  V00 B 293      82.028  54.663  53.598  1.00  0.00           H  
HETATM 4663  H3  V00 B 293      83.015  53.783  52.421  1.00  0.00           H  
HETATM 4664  H4  V00 B 293      81.667  56.497  51.933  1.00  0.00           H  
HETATM 4665  H5  V00 B 293      82.666  55.610  50.748  1.00  0.00           H  
HETATM 4666  H6  V00 B 293      83.337  58.319  51.979  1.00  0.00           H  
HETATM 4667  H7  V00 B 293      84.339  57.433  50.795  1.00  0.00           H  
HETATM 4668  H8  V00 B 293      86.144  57.197  52.510  1.00  0.00           H  
HETATM 4669  H9  V00 B 293      85.151  58.071  53.684  1.00  0.00           H  
HETATM 4670  H10 V00 B 293      85.750  58.906  52.236  1.00  0.00           H  
HETATM 4671  C1  V00 B 294      62.261  12.016  44.063  1.00  0.00           C  
HETATM 4672  C2  V00 B 294      61.940  10.686  44.730  1.00  0.00           C  
HETATM 4673  O1  V00 B 294      62.481   9.659  43.919  1.00  0.00           O  
HETATM 4674  C3  V00 B 294      62.269   8.343  44.398  1.00  0.00           C  
HETATM 4675  C4  V00 B 294      62.912   7.384  43.405  1.00  0.00           C  
HETATM 4676  H1  V00 B 294      61.859  12.838  44.655  1.00  0.00           H  
HETATM 4677  H2  V00 B 294      61.823  12.045  43.066  1.00  0.00           H  
HETATM 4678  H3  V00 B 294      63.340  12.134  43.972  1.00  0.00           H  
HETATM 4679  H4  V00 B 294      60.848  10.561  44.830  1.00  0.00           H  
HETATM 4680  H5  V00 B 294      62.381  10.648  45.741  1.00  0.00           H  
HETATM 4681  H6  V00 B 294      61.190   8.136  44.487  1.00  0.00           H  
HETATM 4682  H7  V00 B 294      62.724   8.221  45.397  1.00  0.00           H  
HETATM 4683  H8  V00 B 294      63.978   7.592  43.326  1.00  0.00           H  
HETATM 4684  H9  V00 B 294      62.459   7.511  42.423  1.00  0.00           H  
HETATM 4685  H10 V00 B 294      62.771   6.356  43.736  1.00  0.00           H  
HETATM 4686  C1  V00 B 295      80.023  46.793  48.900  1.00  0.00           C  
HETATM 4687  C2  V00 B 295      78.664  46.430  49.482  1.00  0.00           C  
HETATM 4688  O1  V00 B 295      77.676  46.862  48.564  1.00  0.00           O  
HETATM 4689  C3  V00 B 295      76.341  46.601  48.956  1.00  0.00           C  
HETATM 4690  C4  V00 B 295      75.429  47.133  47.859  1.00  0.00           C  
HETATM 4691  H1  V00 B 295      80.817  46.479  49.578  1.00  0.00           H  
HETATM 4692  H2  V00 B 295      80.085  47.871  48.750  1.00  0.00           H  
HETATM 4693  H3  V00 B 295      80.157  46.300  47.937  1.00  0.00           H  
HETATM 4694  H4  V00 B 295      78.522  46.922  50.459  1.00  0.00           H  
HETATM 4695  H5  V00 B 295      78.593  45.339  49.636  1.00  0.00           H  
HETATM 4696  H6  V00 B 295      76.117  47.098  49.915  1.00  0.00           H  
HETATM 4697  H7  V00 B 295      76.186  45.516  49.089  1.00  0.00           H  
HETATM 4698  H8  V00 B 295      75.652  46.635  46.917  1.00  0.00           H  
HETATM 4699  H9  V00 B 295      75.587  48.203  47.733  1.00  0.00           H  
HETATM 4700  H10 V00 B 295      74.387  46.953  48.120  1.00  0.00           H  
HETATM 4701  C1  V00 B 296      55.470  76.313  57.098  1.00  0.00           C  
HETATM 4702  C2  V00 B 296      55.568  74.909  56.516  1.00  0.00           C  
HETATM 4703  O1  V00 B 296      54.278  74.545  56.059  1.00  0.00           O  
HETATM 4704  C3  V00 B 296      54.189  73.254  55.484  1.00  0.00           C  
HETATM 4705  C4  V00 B 296      52.743  73.040  55.058  1.00  0.00           C  
HETATM 4706  H1  V00 B 296      56.445  76.634  57.466  1.00  0.00           H  
HETATM 4707  H2  V00 B 296      54.755  76.324  57.921  1.00  0.00           H  
HETATM 4708  H3  V00 B 296      55.129  77.009  56.332  1.00  0.00           H  
HETATM 4709  H4  V00 B 296      55.917  74.199  57.285  1.00  0.00           H  
HETATM 4710  H5  V00 B 296      56.289  74.890  55.681  1.00  0.00           H  
HETATM 4711  H6  V00 B 296      54.490  72.486  56.216  1.00  0.00           H  
HETATM 4712  H7  V00 B 296      54.860  73.177  54.611  1.00  0.00           H  
HETATM 4713  H8  V00 B 296      52.454  73.800  54.333  1.00  0.00           H  
HETATM 4714  H9  V00 B 296      52.087  73.119  55.924  1.00  0.00           H  
HETATM 4715  H10 V00 B 296      52.628  72.054  54.610  1.00  0.00           H  
HETATM 4716  C1  V00 B 297      18.283  81.563  10.260  1.00  0.00           C  
HETATM 4717  C2  V00 B 297      19.507  81.864   9.406  1.00  0.00           C  
HETATM 4718  O1  V00 B 297      19.313  81.243   8.148  1.00  0.00           O  
HETATM 4719  C3  V00 B 297      20.370  81.424   7.223  1.00  0.00           C  
HETATM 4720  C4  V00 B 297      19.990  80.691   5.943  1.00  0.00           C  
HETATM 4721  H1  V00 B 297      18.390  82.022  11.243  1.00  0.00           H  
HETATM 4722  H2  V00 B 297      18.170  80.485  10.378  1.00  0.00           H  
HETATM 4723  H3  V00 B 297      17.388  81.955   9.777  1.00  0.00           H  
HETATM 4724  H4  V00 B 297      20.418  81.473   9.891  1.00  0.00           H  
HETATM 4725  H5  V00 B 297      19.627  82.954   9.280  1.00  0.00           H  
HETATM 4726  H6  V00 B 297      21.311  81.018   7.630  1.00  0.00           H  
HETATM 4727  H7  V00 B 297      20.521  82.498   7.018  1.00  0.00           H  
HETATM 4728  H8  V00 B 297      19.062  81.099   5.544  1.00  0.00           H  
HETATM 4729  H9  V00 B 297      19.843  79.633   6.153  1.00  0.00           H  
HETATM 4730  H10 V00 B 297      20.779  80.803   5.200  1.00  0.00           H  
HETATM 4731  C1  V00 B 298      92.501  97.459  65.358  1.00  0.00           C  
HETATM 4732  C2  V00 B 298      93.465  98.084  64.360  1.00  0.00           C  
HETATM 4733  O1  V00 B 298      92.818  98.111  63.100  1.00  0.00           O  
HETATM 4734  C3  V00 B 298      93.584  98.665  62.046  1.00  0.00           C  
HETATM 4735  C4  V00 B 298      92.735  98.607  60.783  1.00  0.00           C  
HETATM 4736  H1  V00 B 298      92.961  97.417  66.346  1.00  0.00           H  
HETATM 4737  H2  V00 B 298      92.241  96.450  65.040  1.00  0.00           H  
HETATM 4738  H3  V00 B 298      91.588  98.052  65.413  1.00  0.00           H  
HETATM 4739  H4  V00 B 298      94.394  97.491  64.302  1.00  0.00           H  
HETATM 4740  H5  V00 B 298      93.733  99.107  64.674  1.00  0.00           H  
HETATM 4741  H6  V00 B 298      94.517  98.093  61.907  1.00  0.00           H  
HETATM 4742  H7  V00 B 298      93.855  99.710  62.277  1.00  0.00           H  
HETATM 4743  H8  V00 B 298      91.818  99.177  60.926  1.00  0.00           H  
HETATM 4744  H9  V00 B 298      92.472  97.574  60.562  1.00  0.00           H  
HETATM 4745  H10 V00 B 298      93.288  99.025  59.942  1.00  0.00           H  
HETATM 4746  C1  V00 B 299      14.782  18.632  43.398  1.00  0.00           C  
HETATM 4747  C2  V00 B 299      15.593  17.396  43.036  1.00  0.00           C  
HETATM 4748  O1  V00 B 299      16.312  17.688  41.851  1.00  0.00           O  
HETATM 4749  C3  V00 B 299      17.125  16.633  41.370  1.00  0.00           C  
HETATM 4750  C4  V00 B 299      17.812  17.125  40.102  1.00  0.00           C  
HETATM 4751  H1  V00 B 299      14.208  18.451  44.306  1.00  0.00           H  
HETATM 4752  H2  V00 B 299      14.098  18.878  42.585  1.00  0.00           H  
HETATM 4753  H3  V00 B 299      15.450  19.479  43.558  1.00  0.00           H  
HETATM 4754  H4  V00 B 299      14.924  16.533  42.876  1.00  0.00           H  
HETATM 4755  H5  V00 B 299      16.289  17.141  43.853  1.00  0.00           H  
HETATM 4756  H6  V00 B 299      16.511  15.743  41.152  1.00  0.00           H  
HETATM 4757  H7  V00 B 299      17.877  16.352  42.127  1.00  0.00           H  
HETATM 4758  H8  V00 B 299      18.419  18.000  40.326  1.00  0.00           H  
HETATM 4759  H9  V00 B 299      17.064  17.400  39.360  1.00  0.00           H  
HETATM 4760  H10 V00 B 299      18.449  16.341  39.696  1.00  0.00           H  
HETATM 4761  C1  V00 B 300      57.538  30.760  56.425  1.00  0.00           C  
HETATM 4762  C2  V00 B 300      58.776  30.925  55.554  1.00  0.00           C  
HETATM 4763  O1  V00 B 300      59.583  31.928  56.144  1.00  0.00           O  
HETATM 4764  C3  V00 B 300      60.786  32.211  55.453  1.00  0.00           C  
HETATM 4765  C4  V00 B 300      61.512  33.305  56.225  1.00  0.00           C  
HETATM 4766  H1  V00 B 300      56.885  29.995  56.005  1.00  0.00           H  
HETATM 4767  H2  V00 B 300      56.996  31.704  56.479  1.00  0.00           H  
HETATM 4768  H3  V00 B 300      57.830  30.468  57.433  1.00  0.00           H  
HETATM 4769  H4  V00 B 300      58.488  31.216  54.530  1.00  0.00           H  
HETATM 4770  H5  V00 B 300      59.332  29.973  55.495  1.00  0.00           H  
HETATM 4771  H6  V00 B 300      60.569  32.547  54.425  1.00  0.00           H  
HETATM 4772  H7  V00 B 300      61.414  31.306  55.391  1.00  0.00           H  
HETATM 4773  H8  V00 B 300      61.726  32.965  57.237  1.00  0.00           H  
HETATM 4774  H9  V00 B 300      60.886  34.194  56.282  1.00  0.00           H  
HETATM 4775  H10 V00 B 300      62.447  33.556  55.726  1.00  0.00           H  
HETATM 4776  C1  V00 B 301      35.375  54.035  92.777  1.00  0.00           C  
HETATM 4777  C2  V00 B 301      36.609  53.329  93.321  1.00  0.00           C  
HETATM 4778  O1  V00 B 301      36.760  52.118  92.602  1.00  0.00           O  
HETATM 4779  C3  V00 B 301      37.871  51.329  92.987  1.00  0.00           C  
HETATM 4780  C4  V00 B 301      37.870  50.080  92.117  1.00  0.00           C  
HETATM 4781  H1  V00 B 301      35.218  54.975  93.305  1.00  0.00           H  
HETATM 4782  H2  V00 B 301      34.498  53.400  92.906  1.00  0.00           H  
HETATM 4783  H3  V00 B 301      35.502  54.238  91.714  1.00  0.00           H  
HETATM 4784  H4  V00 B 301      36.489  53.124  94.398  1.00  0.00           H  
HETATM 4785  H5  V00 B 301      37.501  53.965  93.192  1.00  0.00           H  
HETATM 4786  H6  V00 B 301      37.796  51.054  94.053  1.00  0.00           H  
HETATM 4787  H7  V00 B 301      38.809  51.893  92.846  1.00  0.00           H  
HETATM 4788  H8  V00 B 301      37.949  50.359  91.068  1.00  0.00           H  
HETATM 4789  H9  V00 B 301      36.942  49.529  92.262  1.00  0.00           H  
HETATM 4790  H10 V00 B 301      38.712  49.440  92.381  1.00  0.00           H  
HETATM 4791  C1  V00 B 302      59.043  59.017  92.536  1.00  0.00           C  
HETATM 4792  C2  V00 B 302      57.904  60.004  92.751  1.00  0.00           C  
HETATM 4793  O1  V00 B 302      57.279  59.675  93.979  1.00  0.00           O  
HETATM 4794  C3  V00 B 302      56.186  60.502  94.334  1.00  0.00           C  
HETATM 4795  C4  V00 B 302      55.646  60.000  95.667  1.00  0.00           C  
HETATM 4796  H1  V00 B 302      59.553  59.233  91.597  1.00  0.00           H  
HETATM 4797  H2  V00 B 302      58.651  58.000  92.505  1.00  0.00           H  
HETATM 4798  H3  V00 B 302      59.756  59.090  93.357  1.00  0.00           H  
HETATM 4799  H4  V00 B 302      57.179  59.940  91.922  1.00  0.00           H  
HETATM 4800  H5  V00 B 302      58.293  61.036  92.785  1.00  0.00           H  
HETATM 4801  H6  V00 B 302      55.401  60.455  93.561  1.00  0.00           H  
HETATM 4802  H7  V00 B 302      56.514  61.552  94.426  1.00  0.00           H  
HETATM 4803  H8  V00 B 302      56.424  60.052  96.426  1.00  0.00           H  
HETATM 4804  H9  V00 B 302      55.324  58.964  95.568  1.00  0.00           H  
HETATM 4805  H10 V00 B 302      54.799  60.610  95.979  1.00  0.00           H  
HETATM 4806  C1  V00 B 303      53.317  76.018  81.289  1.00  0.00           C  
HETATM 4807  C2  V00 B 303      52.166  75.780  82.255  1.00  0.00           C  
HETATM 4808  O1  V00 B 303      51.788  77.037  82.787  1.00  0.00           O  
HETATM 4809  C3  V00 B 303      50.719  76.997  83.716  1.00  0.00           C  
HETATM 4810  C4  V00 B 303      50.458  78.425  84.177  1.00  0.00           C  
HETATM 4811  H1  V00 B 303      53.643  75.073  80.855  1.00  0.00           H  
HETATM 4812  H2  V00 B 303      54.154  76.478  81.815  1.00  0.00           H  
HETATM 4813  H3  V00 B 303      52.998  76.688  80.490  1.00  0.00           H  
HETATM 4814  H4  V00 B 303      52.479  75.100  83.065  1.00  0.00           H  
HETATM 4815  H5  V00 B 303      51.314  75.316  81.730  1.00  0.00           H  
HETATM 4816  H6  V00 B 303      50.982  76.359  84.576  1.00  0.00           H  
HETATM 4817  H7  V00 B 303      49.815  76.577  83.242  1.00  0.00           H  
HETATM 4818  H8  V00 B 303      50.196  79.048  83.323  1.00  0.00           H  
HETATM 4819  H9  V00 B 303      51.354  78.832  84.643  1.00  0.00           H  
HETATM 4820  H10 V00 B 303      49.640  78.441  84.897  1.00  0.00           H  
HETATM 4821  C1  V00 B 304      18.516  29.269  92.866  1.00  0.00           C  
HETATM 4822  C2  V00 B 304      18.207  28.767  94.269  1.00  0.00           C  
HETATM 4823  O1  V00 B 304      17.447  29.767  94.923  1.00  0.00           O  
HETATM 4824  C3  V00 B 304      17.071  29.459  96.253  1.00  0.00           C  
HETATM 4825  C4  V00 B 304      16.271  30.639  96.789  1.00  0.00           C  
HETATM 4826  H1  V00 B 304      19.105  28.528  92.325  1.00  0.00           H  
HETATM 4827  H2  V00 B 304      19.078  30.202  92.922  1.00  0.00           H  
HETATM 4828  H3  V00 B 304      17.588  29.454  92.325  1.00  0.00           H  
HETATM 4829  H4  V00 B 304      19.142  28.573  94.822  1.00  0.00           H  
HETATM 4830  H5  V00 B 304      17.637  27.823  94.221  1.00  0.00           H  
HETATM 4831  H6  V00 B 304      17.966  29.289  96.875  1.00  0.00           H  
HETATM 4832  H7  V00 B 304      16.460  28.541  96.276  1.00  0.00           H  
HETATM 4833  H8  V00 B 304      15.388  30.798  96.172  1.00  0.00           H  
HETATM 4834  H9  V00 B 304      16.881  31.541  96.763  1.00  0.00           H  
HETATM 4835  H10 V00 B 304      15.962  30.445  97.815  1.00  0.00           H  
HETATM 4836  C1  V00 B 305      83.009  91.554  48.567  1.00  0.00           C  
HETATM 4837  C2  V00 B 305      82.276  92.563  49.439  1.00  0.00           C  
HETATM 4838  O1  V00 B 305      83.111  93.699  49.574  1.00  0.00           O  
HETATM 4839  C3  V00 B 305      82.576  94.744  50.365  1.00  0.00           C  
HETATM 4840  C4  V00 B 305      83.604  95.867  50.399  1.00  0.00           C  
HETATM 4841  H1  V00 B 305      82.401  90.659  48.437  1.00  0.00           H  
HETATM 4842  H2  V00 B 305      83.956  91.280  49.034  1.00  0.00           H  
HETATM 4843  H3  V00 B 305      83.218  91.991  47.590  1.00  0.00           H  
HETATM 4844  H4  V00 B 305      82.057  92.127  50.428  1.00  0.00           H  
HETATM 4845  H5  V00 B 305      81.317  92.847  48.971  1.00  0.00           H  
HETATM 4846  H6  V00 B 305      82.367  94.385  51.387  1.00  0.00           H  
HETATM 4847  H7  V00 B 305      81.628  95.107  49.930  1.00  0.00           H  
HETATM 4848  H8  V00 B 305      83.802  96.219  49.388  1.00  0.00           H  
HETATM 4849  H9  V00 B 305      84.536  95.501  50.829  1.00  0.00           H  
HETATM 4850  H10 V00 B 305      83.233  96.695  51.000  1.00  0.00           H  
HETATM 4851  C1  V00 B 306      42.438  82.365  82.183  1.00  0.00           C  
HETATM 4852  C2  V00 B 306      43.679  82.255  81.308  1.00  0.00           C  
HETATM 4853  O1  V00 B 306      43.685  80.960  80.735  1.00  0.00           O  
HETATM 4854  C3  V00 B 306      44.784  80.687  79.885  1.00  0.00           C  
HETATM 4855  C4  V00 B 306      44.623  79.263  79.370  1.00  0.00           C  
HETATM 4856  H1  V00 B 306      42.394  83.350  82.648  1.00  0.00           H  
HETATM 4857  H2  V00 B 306      42.465  81.602  82.961  1.00  0.00           H  
HETATM 4858  H3  V00 B 306      41.544  82.214  81.578  1.00  0.00           H  
HETATM 4859  H4  V00 B 306      44.589  82.412  81.912  1.00  0.00           H  
HETATM 4860  H5  V00 B 306      43.659  83.024  80.517  1.00  0.00           H  
HETATM 4861  H6  V00 B 306      45.732  80.788  80.439  1.00  0.00           H  
HETATM 4862  H7  V00 B 306      44.803  81.398  79.042  1.00  0.00           H  
HETATM 4863  H8  V00 B 306      43.687  79.171  78.822  1.00  0.00           H  
HETATM 4864  H9  V00 B 306      44.605  78.567  80.208  1.00  0.00           H  
HETATM 4865  H10 V00 B 306      45.451  79.009  78.710  1.00  0.00           H  
HETATM 4866  C1  V00 B 307      47.123  62.545  26.900  1.00  0.00           C  
HETATM 4867  C2  V00 B 307      46.336  61.408  26.262  1.00  0.00           C  
HETATM 4868  O1  V00 B 307      45.616  60.756  27.292  1.00  0.00           O  
HETATM 4869  C3  V00 B 307      44.824  59.661  26.867  1.00  0.00           C  
HETATM 4870  C4  V00 B 307      44.134  59.089  28.098  1.00  0.00           C  
HETATM 4871  H1  V00 B 307      47.696  63.076  26.141  1.00  0.00           H  
HETATM 4872  H2  V00 B 307      47.805  62.147  27.652  1.00  0.00           H  
HETATM 4873  H3  V00 B 307      46.439  63.241  27.386  1.00  0.00           H  
HETATM 4874  H4  V00 B 307      47.021  60.701  25.765  1.00  0.00           H  
HETATM 4875  H5  V00 B 307      45.642  61.804  25.501  1.00  0.00           H  
HETATM 4876  H6  V00 B 307      45.456  58.892  26.391  1.00  0.00           H  
HETATM 4877  H7  V00 B 307      44.075  59.994  26.129  1.00  0.00           H  
HETATM 4878  H8  V00 B 307      43.510  59.852  28.561  1.00  0.00           H  
HETATM 4879  H9  V00 B 307      44.879  58.764  28.822  1.00  0.00           H  
HETATM 4880  H10 V00 B 307      43.512  58.240  27.817  1.00  0.00           H  
HETATM 4881  C1  V00 B 308      33.859  49.843  34.359  1.00  0.00           C  
HETATM 4882  C2  V00 B 308      34.524  49.989  35.721  1.00  0.00           C  
HETATM 4883  O1  V00 B 308      33.656  49.421  36.684  1.00  0.00           O  
HETATM 4884  C3  V00 B 308      34.125  49.475  38.019  1.00  0.00           C  
HETATM 4885  C4  V00 B 308      33.069  48.827  38.904  1.00  0.00           C  
HETATM 4886  H1  V00 B 308      34.495  50.270  33.584  1.00  0.00           H  
HETATM 4887  H2  V00 B 308      32.899  50.357  34.359  1.00  0.00           H  
HETATM 4888  H3  V00 B 308      33.688  48.788  34.142  1.00  0.00           H  
HETATM 4889  H4  V00 B 308      34.705  51.053  35.947  1.00  0.00           H  
HETATM 4890  H5  V00 B 308      35.498  49.469  35.729  1.00  0.00           H  
HETATM 4891  H6  V00 B 308      34.292  50.521  38.326  1.00  0.00           H  
HETATM 4892  H7  V00 B 308      35.084  48.935  38.110  1.00  0.00           H  
HETATM 4893  H8  V00 B 308      32.913  47.793  38.598  1.00  0.00           H  
HETATM 4894  H9  V00 B 308      32.126  49.364  38.808  1.00  0.00           H  
HETATM 4895  H10 V00 B 308      33.390  48.847  39.944  1.00  0.00           H  
HETATM 4896  C1  V00 B 309      56.935  86.969  93.102  1.00  0.00           C  
HETATM 4897  C2  V00 B 309      56.582  88.088  92.132  1.00  0.00           C  
HETATM 4898  O1  V00 B 309      55.180  88.281  92.194  1.00  0.00           O  
HETATM 4899  C3  V00 B 309      54.678  89.295  91.344  1.00  0.00           C  
HETATM 4900  C4  V00 B 309      53.169  89.355  91.543  1.00  0.00           C  
HETATM 4901  H1  V00 B 309      58.009  86.784  93.085  1.00  0.00           H  
HETATM 4902  H2  V00 B 309      56.410  86.056  92.820  1.00  0.00           H  
HETATM 4903  H3  V00 B 309      56.634  87.245  94.112  1.00  0.00           H  
HETATM 4904  H4  V00 B 309      56.887  87.817  91.107  1.00  0.00           H  
HETATM 4905  H5  V00 B 309      57.108  89.017  92.411  1.00  0.00           H  
HETATM 4906  H6  V00 B 309      54.916  89.068  90.291  1.00  0.00           H  
HETATM 4907  H7  V00 B 309      55.135  90.268  91.595  1.00  0.00           H  
HETATM 4908  H8  V00 B 309      52.941  89.584  92.582  1.00  0.00           H  
HETATM 4909  H9  V00 B 309      52.725  88.393  91.293  1.00  0.00           H  
HETATM 4910  H10 V00 B 309      52.739  90.125  90.904  1.00  0.00           H  
HETATM 4911  C1  V00 B 310      29.250  84.518  58.890  1.00  0.00           C  
HETATM 4912  C2  V00 B 310      28.783  83.069  58.890  1.00  0.00           C  
HETATM 4913  O1  V00 B 310      27.716  82.964  57.965  1.00  0.00           O  
HETATM 4914  C3  V00 B 310      27.157  81.669  57.840  1.00  0.00           C  
HETATM 4915  C4  V00 B 310      26.034  81.751  56.815  1.00  0.00           C  
HETATM 4916  H1  V00 B 310      30.073  84.645  59.593  1.00  0.00           H  
HETATM 4917  H2  V00 B 310      28.428  85.172  59.179  1.00  0.00           H  
HETATM 4918  H3  V00 B 310      29.585  84.799  57.892  1.00  0.00           H  
HETATM 4919  H4  V00 B 310      28.446  82.775  59.899  1.00  0.00           H  
HETATM 4920  H5  V00 B 310      29.610  82.400  58.598  1.00  0.00           H  
HETATM 4921  H6  V00 B 310      26.764  81.326  58.812  1.00  0.00           H  
HETATM 4922  H7  V00 B 310      27.926  80.950  57.509  1.00  0.00           H  
HETATM 4923  H8  V00 B 310      26.430  82.087  55.858  1.00  0.00           H  
HETATM 4924  H9  V00 B 310      25.280  82.462  57.148  1.00  0.00           H  
HETATM 4925  H10 V00 B 310      25.573  80.772  56.688  1.00  0.00           H  
HETATM 4926  C1  V00 B 311      75.224  18.481  38.527  1.00  0.00           C  
HETATM 4927  C2  V00 B 311      75.397  17.379  39.563  1.00  0.00           C  
HETATM 4928  O1  V00 B 311      75.507  17.997  40.832  1.00  0.00           O  
HETATM 4929  C3  V00 B 311      75.676  17.106  41.919  1.00  0.00           C  
HETATM 4930  C4  V00 B 311      75.777  17.944  43.187  1.00  0.00           C  
HETATM 4931  H1  V00 B 311      75.137  18.048  37.531  1.00  0.00           H  
HETATM 4932  H2  V00 B 311      76.083  19.151  38.553  1.00  0.00           H  
HETATM 4933  H3  V00 B 311      74.326  19.058  38.747  1.00  0.00           H  
HETATM 4934  H4  V00 B 311      76.302  16.787  39.345  1.00  0.00           H  
HETATM 4935  H5  V00 B 311      74.530  16.696  39.544  1.00  0.00           H  
HETATM 4936  H6  V00 B 311      76.590  16.505  41.784  1.00  0.00           H  
HETATM 4937  H7  V00 B 311      74.818  16.415  41.985  1.00  0.00           H  
HETATM 4938  H8  V00 B 311      74.870  18.532  43.316  1.00  0.00           H
[truncated: 8,483,932 more chars]
