# Supplementary material for: Charge transfer as a mechanism for chlorophyll fluorescence concentration quenching
Source: Proc Natl Acad Sci U S A. 2023 Jan 23;120(5):e2210811120. doi: 10.1073/pnas.2210811120 (PMC9945999; doi:10.1073/pnas.2210811120)
Supplement: Supplementary file 18 — Dataset S17 (TXT) [file pnas.2210811120.sd17.txt]

REMARK   1 CREATED WITH MDTraj 1.9.7, 2022-02-10
CRYST1  167.358  161.095  105.224  90.00  90.00  90.00 P 1           1 
MODEL        0
ATOM      1  N   CXM A   0      63.929  53.822  37.282  1.00  0.00           N  
ATOM      2  CA  CXM A   0      63.315  52.563  36.725  1.00  0.00           C  
ATOM      3  CB  CXM A   0      62.517  51.749  37.734  1.00  0.00           C  
ATOM      4  CG  CXM A   0      61.943  50.440  37.158  1.00  0.00           C  
ATOM      5  SD  CXM A   0      61.203  49.338  38.412  1.00  0.00           S  
ATOM      6  CE  CXM A   0      61.111  47.780  37.440  1.00  0.00           C  
ATOM      7  C   CXM A   0      62.455  52.815  35.465  1.00  0.00           C  
ATOM      8  O   CXM A   0      62.486  52.062  34.522  1.00  0.00           O  
ATOM      9  CN  CXM A   0      64.435  54.815  36.538  1.00  0.00           C  
ATOM     10  ON1 CXM A   0      64.523  54.779  35.305  1.00  0.00           O  
ATOM     11  ON2 CXM A   0      64.823  55.852  37.138  1.00  0.00           O  
ATOM     12  HN  CXM A   0      63.862  53.968  38.279  1.00  0.00           H  
ATOM     13  HCA CXM A   0      64.143  51.912  36.444  1.00  0.00           H  
ATOM     14 HCB1 CXM A   0      63.126  51.396  38.567  1.00  0.00           H  
ATOM     15 HCB2 CXM A   0      61.754  52.346  38.233  1.00  0.00           H  
ATOM     16 HCG1 CXM A   0      61.112  50.701  36.501  1.00  0.00           H  
ATOM     17 HCG2 CXM A   0      62.652  49.835  36.593  1.00  0.00           H  
ATOM     18 HCE1 CXM A   0      60.272  47.241  37.878  1.00  0.00           H  
ATOM     19 HCE2 CXM A   0      60.895  48.048  36.405  1.00  0.00           H  
ATOM     20 HCE3 CXM A   0      62.025  47.208  37.606  1.00  0.00           H  
ATOM     21  N   ASN A   1      61.607  53.904  35.478  1.00  0.00           N  
ATOM     22  H   ASN A   1      61.596  54.445  36.330  1.00  0.00           H  
ATOM     23  CA  ASN A   1      60.803  54.320  34.372  1.00  0.00           C  
ATOM     24  HA  ASN A   1      61.041  53.685  33.518  1.00  0.00           H  
ATOM     25  CB  ASN A   1      59.304  54.074  34.713  1.00  0.00           C  
ATOM     26  HB2 ASN A   1      58.696  54.052  33.808  1.00  0.00           H  
ATOM     27  HB3 ASN A   1      59.133  53.077  35.119  1.00  0.00           H  
ATOM     28  CG  ASN A   1      58.702  54.979  35.797  1.00  0.00           C  
ATOM     29  OD1 ASN A   1      59.455  55.391  36.652  1.00  0.00           O  
ATOM     30  ND2 ASN A   1      57.401  55.167  35.837  1.00  0.00           N  
ATOM     31 HD21 ASN A   1      57.112  55.705  36.642  1.00  0.00           H  
ATOM     32 HD22 ASN A   1      56.741  55.089  35.077  1.00  0.00           H  
ATOM     33  C   ASN A   1      61.157  55.734  33.901  1.00  0.00           C  
ATOM     34  O   ASN A   1      60.331  56.318  33.200  1.00  0.00           O  
ATOM     35  N   GLN A   2      62.221  56.358  34.412  1.00  0.00           N  
ATOM     36  H   GLN A   2      62.934  55.837  34.902  1.00  0.00           H  
ATOM     37  CA  GLN A   2      62.548  57.784  34.140  1.00  0.00           C  
ATOM     38  HA  GLN A   2      61.690  58.261  33.666  1.00  0.00           H  
ATOM     39  CB  GLN A   2      62.872  58.613  35.447  1.00  0.00           C  
ATOM     40  HB2 GLN A   2      63.857  58.327  35.816  1.00  0.00           H  
ATOM     41  HB3 GLN A   2      62.774  59.659  35.155  1.00  0.00           H  
ATOM     42  CG  GLN A   2      61.931  58.444  36.595  1.00  0.00           C  
ATOM     43  HG2 GLN A   2      61.870  57.392  36.878  1.00  0.00           H  
ATOM     44  HG3 GLN A   2      62.251  58.997  37.478  1.00  0.00           H  
ATOM     45  CD  GLN A   2      60.475  58.726  36.219  1.00  0.00           C  
ATOM     46  OE1 GLN A   2      60.193  59.454  35.263  1.00  0.00           O  
ATOM     47  NE2 GLN A   2      59.549  58.232  37.020  1.00  0.00           N  
ATOM     48 HE21 GLN A   2      58.613  58.612  37.032  1.00  0.00           H  
ATOM     49 HE22 GLN A   2      59.826  57.601  37.758  1.00  0.00           H  
ATOM     50  C   GLN A   2      63.745  57.973  33.128  1.00  0.00           C  
ATOM     51  O   GLN A   2      64.115  59.036  32.828  1.00  0.00           O  
ATOM     52  N   GLY A   3      64.274  56.909  32.473  1.00  0.00           N  
ATOM     53  H   GLY A   3      64.009  55.958  32.682  1.00  0.00           H  
ATOM     54  CA  GLY A   3      65.406  56.946  31.545  1.00  0.00           C  
ATOM     55  HA2 GLY A   3      66.284  57.284  32.096  1.00  0.00           H  
ATOM     56  HA3 GLY A   3      65.644  55.979  31.101  1.00  0.00           H  
ATOM     57  C   GLY A   3      65.250  57.915  30.351  1.00  0.00           C  
ATOM     58  O   GLY A   3      66.179  58.433  29.788  1.00  0.00           O  
ATOM     59  N   LYS A   4      64.025  58.269  29.969  1.00  0.00           N  
ATOM     60  H   LYS A   4      63.305  57.649  30.311  1.00  0.00           H  
ATOM     61  CA  LYS A   4      63.746  59.423  29.049  1.00  0.00           C  
ATOM     62  HA  LYS A   4      64.281  59.157  28.137  1.00  0.00           H  
ATOM     63  CB  LYS A   4      62.190  59.481  28.655  1.00  0.00           C  
ATOM     64  HB2 LYS A   4      61.573  59.506  29.554  1.00  0.00           H  
ATOM     65  HB3 LYS A   4      62.061  60.391  28.069  1.00  0.00           H  
ATOM     66  CG  LYS A   4      61.749  58.314  27.759  1.00  0.00           C  
ATOM     67  HG2 LYS A   4      62.214  58.474  26.786  1.00  0.00           H  
ATOM     68  HG3 LYS A   4      62.103  57.397  28.231  1.00  0.00           H  
ATOM     69  CD  LYS A   4      60.215  58.190  27.635  1.00  0.00           C  
ATOM     70  HD2 LYS A   4      59.707  58.034  28.586  1.00  0.00           H  
ATOM     71  HD3 LYS A   4      59.804  59.142  27.301  1.00  0.00           H  
ATOM     72  CE  LYS A   4      59.728  57.069  26.728  1.00  0.00           C  
ATOM     73  HE2 LYS A   4      58.686  57.182  26.430  1.00  0.00           H  
ATOM     74  HE3 LYS A   4      60.367  57.106  25.846  1.00  0.00           H  
ATOM     75  NZ  LYS A   4      59.829  55.701  27.307  1.00  0.00           N  
ATOM     76  HZ1 LYS A   4      59.307  55.712  28.172  1.00  0.00           H  
ATOM     77  HZ2 LYS A   4      59.434  54.961  26.745  1.00  0.00           H  
ATOM     78  HZ3 LYS A   4      60.786  55.421  27.467  1.00  0.00           H  
ATOM     79  C   LYS A   4      64.337  60.813  29.449  1.00  0.00           C  
ATOM     80  O   LYS A   4      64.475  61.697  28.603  1.00  0.00           O  
ATOM     81  N   ILE A   5      64.873  60.954  30.659  1.00  0.00           N  
ATOM     82  H   ILE A   5      64.721  60.212  31.327  1.00  0.00           H  
ATOM     83  CA  ILE A   5      65.656  62.129  31.068  1.00  0.00           C  
ATOM     84  HA  ILE A   5      64.999  62.995  30.994  1.00  0.00           H  
ATOM     85  CB  ILE A   5      66.083  61.865  32.565  1.00  0.00           C  
ATOM     86  HB  ILE A   5      65.206  61.601  33.157  1.00  0.00           H  
ATOM     87  CG2 ILE A   5      67.086  60.700  32.915  1.00  0.00           C  
ATOM     88 HG21 ILE A   5      66.703  59.770  32.496  1.00  0.00           H  
ATOM     89 HG22 ILE A   5      68.022  60.882  32.388  1.00  0.00           H  
ATOM     90 HG23 ILE A   5      67.244  60.502  33.975  1.00  0.00           H  
ATOM     91  CG1 ILE A   5      66.701  63.064  33.328  1.00  0.00           C  
ATOM     92 HG12 ILE A   5      66.905  62.760  34.354  1.00  0.00           H  
ATOM     93 HG13 ILE A   5      67.526  63.406  32.702  1.00  0.00           H  
ATOM     94  CD1 ILE A   5      65.794  64.262  33.295  1.00  0.00           C  
ATOM     95 HD11 ILE A   5      64.869  64.034  33.826  1.00  0.00           H  
ATOM     96 HD12 ILE A   5      66.336  64.941  33.954  1.00  0.00           H  
ATOM     97 HD13 ILE A   5      65.689  64.603  32.265  1.00  0.00           H  
ATOM     98  C   ILE A   5      66.845  62.460  30.099  1.00  0.00           C  
ATOM     99  O   ILE A   5      67.279  63.564  29.796  1.00  0.00           O  
ATOM    100  N   TRP A   6      67.444  61.320  29.625  1.00  0.00           N  
ATOM    101  H   TRP A   6      67.062  60.424  29.893  1.00  0.00           H  
ATOM    102  CA  TRP A   6      68.524  61.349  28.682  1.00  0.00           C  
ATOM    103  HA  TRP A   6      69.219  62.134  28.979  1.00  0.00           H  
ATOM    104  CB  TRP A   6      69.279  60.067  28.764  1.00  0.00           C  
ATOM    105  HB2 TRP A   6      68.577  59.303  28.431  1.00  0.00           H  
ATOM    106  HB3 TRP A   6      70.114  60.129  28.066  1.00  0.00           H  
ATOM    107  CG  TRP A   6      69.767  59.642  30.103  1.00  0.00           C  
ATOM    108  CD1 TRP A   6      69.384  58.495  30.715  1.00  0.00           C  
ATOM    109  HD1 TRP A   6      68.709  57.736  30.350  1.00  0.00           H  
ATOM    110  NE1 TRP A   6      69.924  58.424  31.980  1.00  0.00           N  
ATOM    111  HE1 TRP A   6      69.694  57.693  32.638  1.00  0.00           H  
ATOM    112  CE2 TRP A   6      70.775  59.474  32.139  1.00  0.00           C  
ATOM    113  CZ2 TRP A   6      71.582  59.786  33.210  1.00  0.00           C  
ATOM    114  HZ2 TRP A   6      71.586  59.207  34.122  1.00  0.00           H  
ATOM    115  CH2 TRP A   6      72.320  60.935  33.135  1.00  0.00           C  
ATOM    116  HH2 TRP A   6      72.932  61.222  33.978  1.00  0.00           H  
ATOM    117  CZ3 TRP A   6      72.322  61.770  31.978  1.00  0.00           C  
ATOM    118  HZ3 TRP A   6      72.968  62.622  31.824  1.00  0.00           H  
ATOM    119  CE3 TRP A   6      71.578  61.322  30.882  1.00  0.00           C  
ATOM    120  HE3 TRP A   6      71.482  61.964  30.019  1.00  0.00           H  
ATOM    121  CD2 TRP A   6      70.772  60.228  30.955  1.00  0.00           C  
ATOM    122  C   TRP A   6      68.077  61.771  27.212  1.00  0.00           C  
ATOM    123  O   TRP A   6      68.959  61.940  26.361  1.00  0.00           O  
ATOM    124  N   THR A   7      66.762  61.999  26.884  1.00  0.00           N  
ATOM    125  H   THR A   7      66.077  61.829  27.606  1.00  0.00           H  
ATOM    126  CA  THR A   7      66.406  62.791  25.678  1.00  0.00           C  
ATOM    127  HA  THR A   7      66.861  62.332  24.801  1.00  0.00           H  
ATOM    128  CB  THR A   7      64.865  62.971  25.466  1.00  0.00           C  
ATOM    129  HB  THR A   7      64.807  63.617  24.591  1.00  0.00           H  
ATOM    130  CG2 THR A   7      64.199  61.596  25.174  1.00  0.00           C  
ATOM    131 HG21 THR A   7      63.374  61.740  24.475  1.00  0.00           H  
ATOM    132 HG22 THR A   7      65.027  61.019  24.764  1.00  0.00           H  
ATOM    133 HG23 THR A   7      63.878  61.012  26.037  1.00  0.00           H  
ATOM    134  OG1 THR A   7      64.243  63.553  26.640  1.00  0.00           O  
ATOM    135  HG1 THR A   7      64.119  62.897  27.330  1.00  0.00           H  
ATOM    136  C   THR A   7      66.991  64.189  25.519  1.00  0.00           C  
ATOM    137  O   THR A   7      67.305  64.663  24.423  1.00  0.00           O  
ATOM    138  N   VAL A   8      67.116  64.921  26.645  1.00  0.00           N  
ATOM    139  H   VAL A   8      66.819  64.458  27.492  1.00  0.00           H  
ATOM    140  CA  VAL A   8      67.599  66.290  26.681  1.00  0.00           C  
ATOM    141  HA  VAL A   8      67.975  66.450  25.671  1.00  0.00           H  
ATOM    142  CB  VAL A   8      66.443  67.236  26.842  1.00  0.00           C  
ATOM    143  HB  VAL A   8      66.816  68.260  26.841  1.00  0.00           H  
ATOM    144  CG1 VAL A   8      65.394  67.147  25.751  1.00  0.00           C  
ATOM    145 HG11 VAL A   8      64.692  67.975  25.655  1.00  0.00           H  
ATOM    146 HG12 VAL A   8      65.918  67.184  24.796  1.00  0.00           H  
ATOM    147 HG13 VAL A   8      64.809  66.230  25.814  1.00  0.00           H  
ATOM    148  CG2 VAL A   8      65.645  67.188  28.166  1.00  0.00           C  
ATOM    149 HG21 VAL A   8      64.782  67.832  27.998  1.00  0.00           H  
ATOM    150 HG22 VAL A   8      65.398  66.160  28.428  1.00  0.00           H  
ATOM    151 HG23 VAL A   8      66.093  67.511  29.105  1.00  0.00           H  
ATOM    152  C   VAL A   8      68.814  66.601  27.617  1.00  0.00           C  
ATOM    153  O   VAL A   8      69.662  67.339  27.178  1.00  0.00           O  
ATOM    154  N   VAL A   9      68.872  66.032  28.830  1.00  0.00           N  
ATOM    155  H   VAL A   9      68.047  65.515  29.098  1.00  0.00           H  
ATOM    156  CA  VAL A   9      70.018  66.010  29.727  1.00  0.00           C  
ATOM    157  HA  VAL A   9      70.322  67.024  29.987  1.00  0.00           H  
ATOM    158  CB  VAL A   9      69.775  65.183  31.034  1.00  0.00           C  
ATOM    159  HB  VAL A   9      69.649  64.117  30.844  1.00  0.00           H  
ATOM    160  CG1 VAL A   9      70.938  65.304  32.035  1.00  0.00           C  
ATOM    161 HG11 VAL A   9      71.071  66.354  32.297  1.00  0.00           H  
ATOM    162 HG12 VAL A   9      70.768  64.708  32.932  1.00  0.00           H  
ATOM    163 HG13 VAL A   9      71.830  64.834  31.620  1.00  0.00           H  
ATOM    164  CG2 VAL A   9      68.711  65.789  31.835  1.00  0.00           C  
ATOM    165 HG21 VAL A   9      68.685  65.341  32.828  1.00  0.00           H  
ATOM    166 HG22 VAL A   9      68.922  66.847  31.994  1.00  0.00           H  
ATOM    167 HG23 VAL A   9      67.764  65.701  31.303  1.00  0.00           H  
ATOM    168  C   VAL A   9      71.157  65.324  28.966  1.00  0.00           C  
ATOM    169  O   VAL A   9      70.920  64.218  28.365  1.00  0.00           O  
ATOM    170  N   ASN A  10      72.368  65.874  28.965  1.00  0.00           N  
ATOM    171  H   ASN A  10      72.487  66.813  29.318  1.00  0.00           H  
ATOM    172  CA  ASN A  10      73.525  65.219  28.253  1.00  0.00           C  
ATOM    173  HA  ASN A  10      73.087  64.778  27.357  1.00  0.00           H  
ATOM    174  CB  ASN A  10      74.497  66.337  27.772  1.00  0.00           C  
ATOM    175  HB2 ASN A  10      73.953  67.117  27.240  1.00  0.00           H  
ATOM    176  HB3 ASN A  10      74.913  66.920  28.593  1.00  0.00           H  
ATOM    177  CG  ASN A  10      75.674  65.737  26.924  1.00  0.00           C  
ATOM    178  OD1 ASN A  10      75.816  64.577  26.611  1.00  0.00           O  
ATOM    179  ND2 ASN A  10      76.553  66.540  26.372  1.00  0.00           N  
ATOM    180 HD21 ASN A  10      77.291  66.137  25.813  1.00  0.00           H  
ATOM    181 HD22 ASN A  10      76.530  67.519  26.619  1.00  0.00           H  
ATOM    182  C   ASN A  10      74.177  64.185  29.194  1.00  0.00           C  
ATOM    183  O   ASN A  10      74.628  64.554  30.280  1.00  0.00           O  
ATOM    184  N   PRO A  11      74.386  62.903  28.784  1.00  0.00           N  
ATOM    185  CD  PRO A  11      73.954  62.275  27.565  1.00  0.00           C  
ATOM    186  HD2 PRO A  11      74.231  62.832  26.670  1.00  0.00           H  
ATOM    187  HD3 PRO A  11      72.874  62.131  27.563  1.00  0.00           H  
ATOM    188  CG  PRO A  11      74.620  60.896  27.555  1.00  0.00           C  
ATOM    189  HG2 PRO A  11      75.658  60.908  27.224  1.00  0.00           H  
ATOM    190  HG3 PRO A  11      73.995  60.172  27.033  1.00  0.00           H  
ATOM    191  CB  PRO A  11      74.691  60.652  28.973  1.00  0.00           C  
ATOM    192  HB2 PRO A  11      75.428  59.851  29.027  1.00  0.00           H  
ATOM    193  HB3 PRO A  11      73.761  60.264  29.390  1.00  0.00           H  
ATOM    194  CA  PRO A  11      75.113  61.976  29.650  1.00  0.00           C  
ATOM    195  HA  PRO A  11      74.687  62.013  30.652  1.00  0.00           H  
ATOM    196  C   PRO A  11      76.582  62.267  29.782  1.00  0.00           C  
ATOM    197  O   PRO A  11      77.129  61.912  30.772  1.00  0.00           O  
ATOM    198  N   ALA A  12      77.209  63.020  28.857  1.00  0.00           N  
ATOM    199  H   ALA A  12      76.714  63.327  28.032  1.00  0.00           H  
ATOM    200  CA  ALA A  12      78.607  63.477  28.855  1.00  0.00           C  
ATOM    201  HA  ALA A  12      79.287  62.627  28.913  1.00  0.00           H  
ATOM    202  CB  ALA A  12      78.820  64.278  27.604  1.00  0.00           C  
ATOM    203  HB1 ALA A  12      79.883  64.373  27.380  1.00  0.00           H  
ATOM    204  HB2 ALA A  12      78.405  63.829  26.701  1.00  0.00           H  
ATOM    205  HB3 ALA A  12      78.457  65.291  27.776  1.00  0.00           H  
ATOM    206  C   ALA A  12      79.004  64.254  30.188  1.00  0.00           C  
ATOM    207  O   ALA A  12      80.063  64.076  30.776  1.00  0.00           O  
ATOM    208  N   ILE A  13      78.122  65.143  30.586  1.00  0.00           N  
ATOM    209  H   ILE A  13      77.252  65.159  30.073  1.00  0.00           H  
ATOM    210  CA  ILE A  13      78.137  65.880  31.879  1.00  0.00           C  
ATOM    211  HA  ILE A  13      79.137  65.817  32.309  1.00  0.00           H  
ATOM    212  CB  ILE A  13      77.950  67.464  31.707  1.00  0.00           C  
ATOM    213  HB  ILE A  13      77.037  67.529  31.115  1.00  0.00           H  
ATOM    214  CG2 ILE A  13      77.750  68.140  33.061  1.00  0.00           C  
ATOM    215 HG21 ILE A  13      76.972  67.703  33.687  1.00  0.00           H  
ATOM    216 HG22 ILE A  13      78.585  68.068  33.758  1.00  0.00           H  
ATOM    217 HG23 ILE A  13      77.431  69.170  32.898  1.00  0.00           H  
ATOM    218  CG1 ILE A  13      79.116  68.067  30.853  1.00  0.00           C  
ATOM    219 HG12 ILE A  13      79.113  67.571  29.883  1.00  0.00           H  
ATOM    220 HG13 ILE A  13      78.864  69.123  30.747  1.00  0.00           H  
ATOM    221  CD1 ILE A  13      80.485  67.950  31.495  1.00  0.00           C  
ATOM    222 HD11 ILE A  13      81.323  68.281  30.882  1.00  0.00           H  
ATOM    223 HD12 ILE A  13      80.563  68.371  32.498  1.00  0.00           H  
ATOM    224 HD13 ILE A  13      80.771  66.907  31.625  1.00  0.00           H  
ATOM    225  C   ILE A  13      77.238  65.278  33.010  1.00  0.00           C  
ATOM    226  O   ILE A  13      77.713  65.200  34.128  1.00  0.00           O  
ATOM    227  N   GLY A  14      76.159  64.725  32.703  1.00  0.00           N  
ATOM    228  H   GLY A  14      75.708  64.745  31.799  1.00  0.00           H  
ATOM    229  CA  GLY A  14      75.291  64.173  33.738  1.00  0.00           C  
ATOM    230  HA2 GLY A  14      75.090  65.031  34.379  1.00  0.00           H  
ATOM    231  HA3 GLY A  14      74.309  63.844  33.399  1.00  0.00           H  
ATOM    232  C   GLY A  14      75.867  63.080  34.555  1.00  0.00           C  
ATOM    233  O   GLY A  14      75.652  63.185  35.779  1.00  0.00           O  
ATOM    234  N   ILE A  15      76.648  62.173  33.911  1.00  0.00           N  
ATOM    235  H   ILE A  15      76.841  62.307  32.928  1.00  0.00           H  
ATOM    236  CA  ILE A  15      77.190  61.043  34.662  1.00  0.00           C  
ATOM    237  HA  ILE A  15      76.390  60.536  35.203  1.00  0.00           H  
ATOM    238  CB  ILE A  15      77.758  59.941  33.734  1.00  0.00           C  
ATOM    239  HB  ILE A  15      78.293  60.310  32.859  1.00  0.00           H  
ATOM    240  CG2 ILE A  15      78.731  58.981  34.518  1.00  0.00           C  
ATOM    241 HG21 ILE A  15      78.201  58.739  35.440  1.00  0.00           H  
ATOM    242 HG22 ILE A  15      78.830  58.051  33.960  1.00  0.00           H  
ATOM    243 HG23 ILE A  15      79.755  59.330  34.654  1.00  0.00           H  
ATOM    244  CG1 ILE A  15      76.617  59.244  33.066  1.00  0.00           C  
ATOM    245 HG12 ILE A  15      76.090  58.577  33.749  1.00  0.00           H  
ATOM    246 HG13 ILE A  15      75.957  60.062  32.777  1.00  0.00           H  
ATOM    247  CD1 ILE A  15      77.128  58.496  31.755  1.00  0.00           C  
ATOM    248 HD11 ILE A  15      76.248  58.055  31.286  1.00  0.00           H  
ATOM    249 HD12 ILE A  15      77.696  59.208  31.157  1.00  0.00           H  
ATOM    250 HD13 ILE A  15      77.730  57.620  31.995  1.00  0.00           H  
ATOM    251  C   ILE A  15      78.182  61.587  35.705  1.00  0.00           C  
ATOM    252  O   ILE A  15      78.011  61.220  36.867  1.00  0.00           O  
ATOM    253  N   PRO A  16      79.129  62.480  35.311  1.00  0.00           N  
ATOM    254  CD  PRO A  16      79.706  62.618  33.982  1.00  0.00           C  
ATOM    255  HD2 PRO A  16      78.963  63.130  33.371  1.00  0.00           H  
ATOM    256  HD3 PRO A  16      80.127  61.642  33.740  1.00  0.00           H  
ATOM    257  CG  PRO A  16      80.978  63.507  34.103  1.00  0.00           C  
ATOM    258  HG2 PRO A  16      80.950  64.266  33.321  1.00  0.00           H  
ATOM    259  HG3 PRO A  16      81.923  63.019  33.865  1.00  0.00           H  
ATOM    260  CB  PRO A  16      80.862  64.179  35.481  1.00  0.00           C  
ATOM    261  HB2 PRO A  16      80.365  65.137  35.325  1.00  0.00           H  
ATOM    262  HB3 PRO A  16      81.852  64.293  35.923  1.00  0.00           H  
ATOM    263  CA  PRO A  16      80.001  63.210  36.291  1.00  0.00           C  
ATOM    264  HA  PRO A  16      80.629  62.479  36.800  1.00  0.00           H  
ATOM    265  C   PRO A  16      79.186  63.863  37.448  1.00  0.00           C  
ATOM    266  O   PRO A  16      79.432  63.642  38.638  1.00  0.00           O  
ATOM    267  N   ALA A  17      78.127  64.680  37.101  1.00  0.00           N  
ATOM    268  H   ALA A  17      77.760  64.840  36.174  1.00  0.00           H  
ATOM    269  CA  ALA A  17      77.360  65.408  38.144  1.00  0.00           C  
ATOM    270  HA  ALA A  17      78.044  66.108  38.624  1.00  0.00           H  
ATOM    271  CB  ALA A  17      76.255  66.348  37.477  1.00  0.00           C  
ATOM    272  HB1 ALA A  17      75.559  65.759  36.880  1.00  0.00           H  
ATOM    273  HB2 ALA A  17      75.795  67.006  38.214  1.00  0.00           H  
ATOM    274  HB3 ALA A  17      76.732  66.937  36.694  1.00  0.00           H  
ATOM    275  C   ALA A  17      76.484  64.552  39.086  1.00  0.00           C  
ATOM    276  O   ALA A  17      76.208  65.020  40.184  1.00  0.00           O  
ATOM    277  N   LEU A  18      76.029  63.374  38.639  1.00  0.00           N  
ATOM    278  H   LEU A  18      76.095  63.230  37.641  1.00  0.00           H  
ATOM    279  CA  LEU A  18      75.354  62.399  39.516  1.00  0.00           C  
ATOM    280  HA  LEU A  18      74.617  62.908  40.137  1.00  0.00           H  
ATOM    281  CB  LEU A  18      74.707  61.433  38.558  1.00  0.00           C  
ATOM    282  HB2 LEU A  18      73.975  62.035  38.020  1.00  0.00           H  
ATOM    283  HB3 LEU A  18      75.464  61.007  37.899  1.00  0.00           H  
ATOM    284  CG  LEU A  18      74.026  60.257  39.243  1.00  0.00           C  
ATOM    285  HG  LEU A  18      74.821  59.790  39.825  1.00  0.00           H  
ATOM    286  CD1 LEU A  18      72.882  60.719  40.172  1.00  0.00           C  
ATOM    287 HD11 LEU A  18      72.290  59.849  40.459  1.00  0.00           H  
ATOM    288 HD12 LEU A  18      73.193  61.190  41.105  1.00  0.00           H  
ATOM    289 HD13 LEU A  18      72.157  61.355  39.664  1.00  0.00           H  
ATOM    290  CD2 LEU A  18      73.464  59.209  38.375  1.00  0.00           C  
ATOM    291 HD21 LEU A  18      74.210  59.002  37.608  1.00  0.00           H  
ATOM    292 HD22 LEU A  18      73.165  58.304  38.904  1.00  0.00           H  
ATOM    293 HD23 LEU A  18      72.653  59.571  37.742  1.00  0.00           H  
ATOM    294  C   LEU A  18      76.295  61.718  40.526  1.00  0.00           C  
ATOM    295  O   LEU A  18      76.017  61.680  41.717  1.00  0.00           O  
ATOM    296  N   LEU A  19      77.418  61.266  40.004  1.00  0.00           N  
ATOM    297  H   LEU A  19      77.499  61.206  38.999  1.00  0.00           H  
ATOM    298  CA  LEU A  19      78.486  60.626  40.819  1.00  0.00           C  
ATOM    299  HA  LEU A  19      78.087  59.883  41.509  1.00  0.00           H  
ATOM    300  CB  LEU A  19      79.599  59.997  39.960  1.00  0.00           C  
ATOM    301  HB2 LEU A  19      79.968  60.852  39.394  1.00  0.00           H  
ATOM    302  HB3 LEU A  19      80.352  59.555  40.613  1.00  0.00           H  
ATOM    303  CG  LEU A  19      79.014  58.881  39.096  1.00  0.00           C  
ATOM    304  HG  LEU A  19      78.149  59.337  38.615  1.00  0.00           H  
ATOM    305  CD1 LEU A  19      80.045  58.522  38.010  1.00  0.00           C  
ATOM    306 HD11 LEU A  19      80.903  58.000  38.433  1.00  0.00           H  
ATOM    307 HD12 LEU A  19      79.555  57.945  37.226  1.00  0.00           H  
ATOM    308 HD13 LEU A  19      80.342  59.410  37.452  1.00  0.00           H  
ATOM    309  CD2 LEU A  19      78.474  57.643  39.865  1.00  0.00           C  
ATOM    310 HD21 LEU A  19      77.680  57.877  40.574  1.00  0.00           H  
ATOM    311 HD22 LEU A  19      78.019  56.949  39.158  1.00  0.00           H  
ATOM    312 HD23 LEU A  19      79.346  57.114  40.249  1.00  0.00           H  
ATOM    313  C   LEU A  19      79.111  61.704  41.725  1.00  0.00           C  
ATOM    314  O   LEU A  19      79.543  61.327  42.839  1.00  0.00           O  
ATOM    315  N   GLY A  20      79.273  62.942  41.307  1.00  0.00           N  
ATOM    316  H   GLY A  20      78.937  63.225  40.398  1.00  0.00           H  
ATOM    317  CA  GLY A  20      79.650  64.007  42.221  1.00  0.00           C  
ATOM    318  HA2 GLY A  20      80.653  63.966  42.646  1.00  0.00           H  
ATOM    319  HA3 GLY A  20      79.631  64.906  41.605  1.00  0.00           H  
ATOM    320  C   GLY A  20      78.572  64.195  43.261  1.00  0.00           C  
ATOM    321  O   GLY A  20      78.800  63.807  44.430  1.00  0.00           O  
ATOM    322  N   SER A  21      77.343  64.463  42.863  1.00  0.00           N  
ATOM    323  H   SER A  21      77.197  64.646  41.881  1.00  0.00           H  
ATOM    324  CA  SER A  21      76.209  64.539  43.847  1.00  0.00           C  
ATOM    325  HA  SER A  21      76.349  65.497  44.348  1.00  0.00           H  
ATOM    326  CB  SER A  21      74.870  64.649  43.153  1.00  0.00           C  
ATOM    327  HB2 SER A  21      74.759  63.842  42.430  1.00  0.00           H  
ATOM    328  HB3 SER A  21      74.066  64.696  43.888  1.00  0.00           H  
ATOM    329  OG  SER A  21      74.813  65.833  42.384  1.00  0.00           O  
ATOM    330  HG  SER A  21      75.138  65.559  41.523  1.00  0.00           H  
ATOM    331  C   SER A  21      76.064  63.465  44.882  1.00  0.00           C  
ATOM    332  O   SER A  21      75.842  63.680  46.056  1.00  0.00           O  
ATOM    333  N   VAL A  22      76.035  62.180  44.526  1.00  0.00           N  
ATOM    334  H   VAL A  22      76.160  61.980  43.544  1.00  0.00           H  
ATOM    335  CA  VAL A  22      75.942  61.052  45.448  1.00  0.00           C  
ATOM    336  HA  VAL A  22      75.001  61.138  45.991  1.00  0.00           H  
ATOM    337  CB  VAL A  22      75.941  59.771  44.669  1.00  0.00           C  
ATOM    338  HB  VAL A  22      76.856  59.721  44.079  1.00  0.00           H  
ATOM    339  CG1 VAL A  22      76.094  58.587  45.610  1.00  0.00           C  
ATOM    340 HG11 VAL A  22      76.092  57.632  45.085  1.00  0.00           H  
ATOM    341 HG12 VAL A  22      76.974  58.586  46.253  1.00  0.00           H  
ATOM    342 HG13 VAL A  22      75.226  58.583  46.269  1.00  0.00           H  
ATOM    343  CG2 VAL A  22      74.708  59.652  43.710  1.00  0.00           C  
ATOM    344 HG21 VAL A  22      74.460  60.566  43.171  1.00  0.00           H  
ATOM    345 HG22 VAL A  22      74.805  58.829  43.002  1.00  0.00           H  
ATOM    346 HG23 VAL A  22      73.914  59.408  44.417  1.00  0.00           H  
ATOM    347  C   VAL A  22      77.101  61.021  46.472  1.00  0.00           C  
ATOM    348  O   VAL A  22      76.906  60.818  47.671  1.00  0.00           O  
ATOM    349  N   THR A  23      78.383  61.356  46.070  1.00  0.00           N  
ATOM    350  H   THR A  23      78.580  61.413  45.081  1.00  0.00           H  
ATOM    351  CA  THR A  23      79.536  61.438  46.932  1.00  0.00           C  
ATOM    352  HA  THR A  23      79.586  60.632  47.664  1.00  0.00           H  
ATOM    353  CB  THR A  23      80.840  61.376  46.112  1.00  0.00           C  
ATOM    354  HB  THR A  23      81.061  62.370  45.723  1.00  0.00           H  
ATOM    355  CG2 THR A  23      82.000  61.009  47.031  1.00  0.00           C  
ATOM    356 HG21 THR A  23      81.937  60.088  47.609  1.00  0.00           H  
ATOM    357 HG22 THR A  23      82.845  60.880  46.355  1.00  0.00           H  
ATOM    358 HG23 THR A  23      82.125  61.833  47.734  1.00  0.00           H  
ATOM    359  OG1 THR A  23      80.723  60.381  45.133  1.00  0.00           O  
ATOM    360  HG1 THR A  23      80.385  60.797  44.336  1.00  0.00           H  
ATOM    361  C   THR A  23      79.581  62.682  47.873  1.00  0.00           C  
ATOM    362  O   THR A  23      79.780  62.618  49.048  1.00  0.00           O  
ATOM    363  N   VAL A  24      79.226  63.881  47.312  1.00  0.00           N  
ATOM    364  H   VAL A  24      78.914  63.736  46.362  1.00  0.00           H  
ATOM    365  CA  VAL A  24      78.902  65.124  48.009  1.00  0.00           C  
ATOM    366  HA  VAL A  24      79.839  65.458  48.454  1.00  0.00           H  
ATOM    367  CB  VAL A  24      78.382  66.143  47.009  1.00  0.00           C  
ATOM    368  HB  VAL A  24      77.497  65.840  46.450  1.00  0.00           H  
ATOM    369  CG1 VAL A  24      77.980  67.468  47.612  1.00  0.00           C  
ATOM    370 HG11 VAL A  24      77.813  68.200  46.822  1.00  0.00           H  
ATOM    371 HG12 VAL A  24      77.032  67.228  48.095  1.00  0.00           H  
ATOM    372 HG13 VAL A  24      78.732  67.808  48.325  1.00  0.00           H  
ATOM    373  CG2 VAL A  24      79.422  66.490  45.891  1.00  0.00           C  
ATOM    374 HG21 VAL A  24      79.982  65.601  45.604  1.00  0.00           H  
ATOM    375 HG22 VAL A  24      78.797  66.667  45.016  1.00  0.00           H  
ATOM    376 HG23 VAL A  24      80.140  67.268  46.152  1.00  0.00           H  
ATOM    377  C   VAL A  24      77.887  64.977  49.167  1.00  0.00           C  
ATOM    378  O   VAL A  24      78.166  65.519  50.267  1.00  0.00           O  
ATOM    379  N   ILE A  25      76.748  64.358  48.843  1.00  0.00           N  
ATOM    380  H   ILE A  25      76.611  63.965  47.923  1.00  0.00           H  
ATOM    381  CA  ILE A  25      75.799  63.932  49.890  1.00  0.00           C  
ATOM    382  HA  ILE A  25      75.495  64.830  50.428  1.00  0.00           H  
ATOM    383  CB  ILE A  25      74.495  63.339  49.286  1.00  0.00           C  
ATOM    384  HB  ILE A  25      74.776  62.453  48.717  1.00  0.00           H  
ATOM    385  CG2 ILE A  25      73.376  62.805  50.247  1.00  0.00           C  
ATOM    386 HG21 ILE A  25      73.840  62.141  50.975  1.00  0.00           H  
ATOM    387 HG22 ILE A  25      72.791  63.543  50.797  1.00  0.00           H  
ATOM    388 HG23 ILE A  25      72.670  62.179  49.700  1.00  0.00           H  
ATOM    389  CG1 ILE A  25      73.816  64.335  48.330  1.00  0.00           C  
ATOM    390 HG12 ILE A  25      73.351  65.139  48.901  1.00  0.00           H  
ATOM    391 HG13 ILE A  25      74.544  64.794  47.661  1.00  0.00           H  
ATOM    392  CD1 ILE A  25      72.717  63.732  47.408  1.00  0.00           C  
ATOM    393 HD11 ILE A  25      71.810  63.561  47.987  1.00  0.00           H  
ATOM    394 HD12 ILE A  25      72.527  64.416  46.581  1.00  0.00           H  
ATOM    395 HD13 ILE A  25      73.140  62.860  46.908  1.00  0.00           H  
ATOM    396  C   ILE A  25      76.469  62.971  50.955  1.00  0.00           C  
ATOM    397  O   ILE A  25      76.547  63.385  52.100  1.00  0.00           O  
ATOM    398  N   ALA A  26      77.048  61.860  50.528  1.00  0.00           N  
ATOM    399  H   ALA A  26      76.998  61.640  49.543  1.00  0.00           H  
ATOM    400  CA  ALA A  26      77.693  60.853  51.428  1.00  0.00           C  
ATOM    401  HA  ALA A  26      76.924  60.311  51.978  1.00  0.00           H  
ATOM    402  CB  ALA A  26      78.451  59.761  50.559  1.00  0.00           C  
ATOM    403  HB1 ALA A  26      79.416  60.126  50.206  1.00  0.00           H  
ATOM    404  HB2 ALA A  26      78.643  58.875  51.165  1.00  0.00           H  
ATOM    405  HB3 ALA A  26      77.932  59.448  49.653  1.00  0.00           H  
ATOM    406  C   ALA A  26      78.678  61.413  52.443  1.00  0.00           C  
ATOM    407  O   ALA A  26      78.434  61.274  53.640  1.00  0.00           O  
ATOM    408  N   ILE A  27      79.640  62.190  51.971  1.00  0.00           N  
ATOM    409  H   ILE A  27      79.677  62.400  50.984  1.00  0.00           H  
ATOM    410  CA  ILE A  27      80.603  62.859  52.878  1.00  0.00           C  
ATOM    411  HA  ILE A  27      81.234  62.145  53.407  1.00  0.00           H  
ATOM    412  CB  ILE A  27      81.698  63.764  52.187  1.00  0.00           C  
ATOM    413  HB  ILE A  27      81.108  64.612  51.840  1.00  0.00           H  
ATOM    414  CG2 ILE A  27      82.763  64.275  53.096  1.00  0.00           C  
ATOM    415 HG21 ILE A  27      83.428  64.999  52.625  1.00  0.00           H  
ATOM    416 HG22 ILE A  27      82.308  64.781  53.948  1.00  0.00           H  
ATOM    417 HG23 ILE A  27      83.403  63.495  53.507  1.00  0.00           H  
ATOM    418  CG1 ILE A  27      82.422  63.117  50.949  1.00  0.00           C  
ATOM    419 HG12 ILE A  27      83.247  62.483  51.274  1.00  0.00           H  
ATOM    420 HG13 ILE A  27      81.763  62.362  50.519  1.00  0.00           H  
ATOM    421  CD1 ILE A  27      82.768  64.043  49.768  1.00  0.00           C  
ATOM    422 HD11 ILE A  27      83.072  63.394  48.947  1.00  0.00           H  
ATOM    423 HD12 ILE A  27      81.982  64.756  49.521  1.00  0.00           H  
ATOM    424 HD13 ILE A  27      83.645  64.673  49.915  1.00  0.00           H  
ATOM    425  C   ILE A  27      79.947  63.731  53.978  1.00  0.00           C  
ATOM    426  O   ILE A  27      80.322  63.572  55.148  1.00  0.00           O  
ATOM    427  N   LEU A  28      78.984  64.530  53.574  1.00  0.00           N  
ATOM    428  H   LEU A  28      78.646  64.444  52.627  1.00  0.00           H  
ATOM    429  CA  LEU A  28      78.314  65.547  54.482  1.00  0.00           C  
ATOM    430  HA  LEU A  28      79.103  65.996  55.086  1.00  0.00           H  
ATOM    431  CB  LEU A  28      77.599  66.668  53.667  1.00  0.00           C  
ATOM    432  HB2 LEU A  28      76.848  66.195  53.034  1.00  0.00           H  
ATOM    433  HB3 LEU A  28      77.017  67.336  54.302  1.00  0.00           H  
ATOM    434  CG  LEU A  28      78.543  67.628  52.900  1.00  0.00           C  
ATOM    435  HG  LEU A  28      79.114  67.090  52.143  1.00  0.00           H  
ATOM    436  CD1 LEU A  28      77.776  68.657  52.142  1.00  0.00           C  
ATOM    437 HD11 LEU A  28      78.447  69.276  51.547  1.00  0.00           H  
ATOM    438 HD12 LEU A  28      77.085  68.198  51.435  1.00  0.00           H  
ATOM    439 HD13 LEU A  28      77.297  69.294  52.885  1.00  0.00           H  
ATOM    440  CD2 LEU A  28      79.579  68.408  53.770  1.00  0.00           C  
ATOM    441 HD21 LEU A  28      80.206  69.026  53.128  1.00  0.00           H  
ATOM    442 HD22 LEU A  28      79.172  68.943  54.628  1.00  0.00           H  
ATOM    443 HD23 LEU A  28      80.304  67.676  54.127  1.00  0.00           H  
ATOM    444  C   LEU A  28      77.365  64.827  55.467  1.00  0.00           C  
ATOM    445  O   LEU A  28      77.215  65.330  56.602  1.00  0.00           O  
ATOM    446  N   VAL A  29      76.867  63.645  55.197  1.00  0.00           N  
ATOM    447  H   VAL A  29      77.067  63.214  54.305  1.00  0.00           H  
ATOM    448  CA  VAL A  29      76.301  62.776  56.225  1.00  0.00           C  
ATOM    449  HA  VAL A  29      75.551  63.339  56.781  1.00  0.00           H  
ATOM    450  CB  VAL A  29      75.468  61.597  55.687  1.00  0.00           C  
ATOM    451  HB  VAL A  29      76.118  60.872  55.198  1.00  0.00           H  
ATOM    452  CG1 VAL A  29      74.703  60.886  56.771  1.00  0.00           C  
ATOM    453 HG11 VAL A  29      75.292  60.390  57.543  1.00  0.00           H  
ATOM    454 HG12 VAL A  29      74.025  61.604  57.235  1.00  0.00           H  
ATOM    455 HG13 VAL A  29      74.018  60.164  56.326  1.00  0.00           H  
ATOM    456  CG2 VAL A  29      74.474  62.061  54.655  1.00  0.00           C  
ATOM    457 HG21 VAL A  29      73.653  61.354  54.535  1.00  0.00           H  
ATOM    458 HG22 VAL A  29      74.065  63.038  54.911  1.00  0.00           H  
ATOM    459 HG23 VAL A  29      75.037  62.196  53.732  1.00  0.00           H  
ATOM    460  C   VAL A  29      77.382  62.155  57.176  1.00  0.00           C  
ATOM    461  O   VAL A  29      77.185  62.008  58.401  1.00  0.00           O  
ATOM    462  N   HIS A  30      78.631  61.873  56.741  1.00  0.00           N  
ATOM    463  H   HIS A  30      78.892  62.074  55.786  1.00  0.00           H  
ATOM    464  CA  HIS A  30      79.695  61.314  57.579  1.00  0.00           C  
ATOM    465  HA  HIS A  30      79.360  60.541  58.271  1.00  0.00           H  
ATOM    466  CB  HIS A  30      80.787  60.700  56.717  1.00  0.00           C  
ATOM    467  HB2 HIS A  30      80.934  61.263  55.795  1.00  0.00           H  
ATOM    468  HB3 HIS A  30      81.654  60.783  57.373  1.00  0.00           H  
ATOM    469  CG  HIS A  30      80.552  59.213  56.367  1.00  0.00           C  
ATOM    470  ND1 HIS A  30      79.897  58.845  55.217  1.00  0.00           N  
ATOM    471  HD1 HIS A  30      79.379  59.496  54.644  1.00  0.00           H  
ATOM    472  CE1 HIS A  30      79.859  57.525  55.124  1.00  0.00           C  
ATOM    473  HE1 HIS A  30      79.269  56.956  54.421  1.00  0.00           H  
ATOM    474  NE2 HIS A  30      80.370  57.007  56.229  1.00  0.00           N  
ATOM    475  CD2 HIS A  30      80.828  58.043  57.053  1.00  0.00           C  
ATOM    476  HD2 HIS A  30      81.471  57.991  57.919  1.00  0.00           H  
ATOM    477  C   HIS A  30      80.263  62.342  58.564  1.00  0.00           C  
ATOM    478  O   HIS A  30      80.694  62.076  59.672  1.00  0.00           O  
ATOM    479  N   LEU A  31      80.338  63.596  58.067  1.00  0.00           N  
ATOM    480  H   LEU A  31      80.207  63.787  57.084  1.00  0.00           H  
ATOM    481  CA  LEU A  31      80.682  64.779  58.854  1.00  0.00           C  
ATOM    482  HA  LEU A  31      81.493  64.567  59.551  1.00  0.00           H  
ATOM    483  CB  LEU A  31      81.129  65.987  58.036  1.00  0.00           C  
ATOM    484  HB2 LEU A  31      80.379  66.136  57.258  1.00  0.00           H  
ATOM    485  HB3 LEU A  31      81.174  66.913  58.608  1.00  0.00           H  
ATOM    486  CG  LEU A  31      82.419  65.759  57.231  1.00  0.00           C  
ATOM    487  HG  LEU A  31      82.340  64.769  56.782  1.00  0.00           H  
ATOM    488  CD1 LEU A  31      82.567  66.839  56.116  1.00  0.00           C  
ATOM    489 HD11 LEU A  31      83.455  66.498  55.584  1.00  0.00           H  
ATOM    490 HD12 LEU A  31      81.699  66.776  55.461  1.00  0.00           H  
ATOM    491 HD13 LEU A  31      82.704  67.832  56.545  1.00  0.00           H  
ATOM    492  CD2 LEU A  31      83.652  65.850  58.149  1.00  0.00           C  
ATOM    493 HD21 LEU A  31      84.605  65.613  57.678  1.00  0.00           H  
ATOM    494 HD22 LEU A  31      83.917  66.833  58.535  1.00  0.00           H  
ATOM    495 HD23 LEU A  31      83.473  65.240  59.035  1.00  0.00           H  
ATOM    496  C   LEU A  31      79.517  65.201  59.778  1.00  0.00           C  
ATOM    497  O   LEU A  31      79.766  65.656  60.865  1.00  0.00           O  
ATOM    498  N   ALA A  32      78.215  64.992  59.437  1.00  0.00           N  
ATOM    499  H   ALA A  32      78.022  64.409  58.635  1.00  0.00           H  
ATOM    500  CA  ALA A  32      77.071  65.178  60.350  1.00  0.00           C  
ATOM    501  HA  ALA A  32      77.071  66.201  60.727  1.00  0.00           H  
ATOM    502  CB  ALA A  32      75.697  65.064  59.607  1.00  0.00           C  
ATOM    503  HB1 ALA A  32      74.897  65.147  60.343  1.00  0.00           H  
ATOM    504  HB2 ALA A  32      75.608  65.903  58.916  1.00  0.00           H  
ATOM    505  HB3 ALA A  32      75.608  64.100  59.106  1.00  0.00           H  
ATOM    506  C   ALA A  32      77.290  64.252  61.616  1.00  0.00           C  
ATOM    507  O   ALA A  32      77.365  64.753  62.760  1.00  0.00           O  
ATOM    508  N   ILE A  33      77.416  62.910  61.397  1.00  0.00           N  
ATOM    509  H   ILE A  33      77.185  62.472  60.517  1.00  0.00           H  
ATOM    510  CA  ILE A  33      77.742  62.049  62.518  1.00  0.00           C  
ATOM    511  HA  ILE A  33      76.844  62.087  63.133  1.00  0.00           H  
ATOM    512  CB  ILE A  33      77.826  60.567  61.995  1.00  0.00           C  
ATOM    513  HB  ILE A  33      78.540  60.381  61.193  1.00  0.00           H  
ATOM    514  CG2 ILE A  33      78.415  59.673  63.071  1.00  0.00           C  
ATOM    515 HG21 ILE A  33      77.737  59.463  63.898  1.00  0.00           H  
ATOM    516 HG22 ILE A  33      78.572  58.622  62.829  1.00  0.00           H  
ATOM    517 HG23 ILE A  33      79.375  59.978  63.486  1.00  0.00           H  
ATOM    518  CG1 ILE A  33      76.404  60.075  61.579  1.00  0.00           C  
ATOM    519 HG12 ILE A  33      75.716  60.183  62.418  1.00  0.00           H  
ATOM    520 HG13 ILE A  33      76.044  60.742  60.797  1.00  0.00           H  
ATOM    521  CD1 ILE A  33      76.331  58.665  60.995  1.00  0.00           C  
ATOM    522 HD11 ILE A  33      76.786  57.969  61.700  1.00  0.00           H  
ATOM    523 HD12 ILE A  33      75.319  58.358  60.729  1.00  0.00           H  
ATOM    524 HD13 ILE A  33      76.944  58.617  60.095  1.00  0.00           H  
ATOM    525  C   ILE A  33      78.925  62.441  63.345  1.00  0.00           C  
ATOM    526  O   ILE A  33      78.922  62.299  64.546  1.00  0.00           O  
ATOM    527  N   LEU A  34      80.002  62.932  62.706  1.00  0.00           N  
ATOM    528  H   LEU A  34      80.013  62.776  61.708  1.00  0.00           H  
ATOM    529  CA  LEU A  34      81.232  63.243  63.437  1.00  0.00           C  
ATOM    530  HA  LEU A  34      81.432  62.449  64.157  1.00  0.00           H  
ATOM    531  CB  LEU A  34      82.367  63.389  62.424  1.00  0.00           C  
ATOM    532  HB2 LEU A  34      82.381  62.567  61.708  1.00  0.00           H  
ATOM    533  HB3 LEU A  34      82.239  64.317  61.867  1.00  0.00           H  
ATOM    534  CG  LEU A  34      83.830  63.437  62.920  1.00  0.00           C  
ATOM    535  HG  LEU A  34      83.845  64.026  63.837  1.00  0.00           H  
ATOM    536  CD1 LEU A  34      84.370  62.037  63.298  1.00  0.00           C  
ATOM    537 HD11 LEU A  34      85.262  62.224  63.895  1.00  0.00           H  
ATOM    538 HD12 LEU A  34      83.541  61.533  63.794  1.00  0.00           H  
ATOM    539 HD13 LEU A  34      84.661  61.427  62.442  1.00  0.00           H  
ATOM    540  CD2 LEU A  34      84.767  63.976  61.863  1.00  0.00           C  
ATOM    541 HD21 LEU A  34      84.591  65.052  61.865  1.00  0.00           H  
ATOM    542 HD22 LEU A  34      85.801  63.842  62.181  1.00  0.00           H  
ATOM    543 HD23 LEU A  34      84.657  63.356  60.974  1.00  0.00           H  
ATOM    544  C   LEU A  34      81.139  64.501  64.400  1.00  0.00           C  
ATOM    545  O   LEU A  34      81.925  64.660  65.318  1.00  0.00           O  
ATOM    546  N   SER A  35      80.257  65.404  64.023  1.00  0.00           N  
ATOM    547  H   SER A  35      79.638  65.137  63.271  1.00  0.00           H  
ATOM    548  CA  SER A  35      80.062  66.733  64.596  1.00  0.00           C  
ATOM    549  HA  SER A  35      81.026  67.039  65.003  1.00  0.00           H  
ATOM    550  CB  SER A  35      79.606  67.716  63.510  1.00  0.00           C  
ATOM    551  HB2 SER A  35      78.631  67.405  63.134  1.00  0.00           H  
ATOM    552  HB3 SER A  35      79.471  68.683  63.993  1.00  0.00           H  
ATOM    553  OG  SER A  35      80.566  67.750  62.475  1.00  0.00           O  
ATOM    554  HG  SER A  35      80.368  67.011  61.895  1.00  0.00           H  
ATOM    555  C   SER A  35      78.998  66.699  65.681  1.00  0.00           C  
ATOM    556  O   SER A  35      78.984  67.530  66.577  1.00  0.00           O  
ATOM    557  N   HIS A  36      78.198  65.612  65.680  1.00  0.00           N  
ATOM    558  H   HIS A  36      78.293  65.131  64.797  1.00  0.00           H  
ATOM    559  CA  HIS A  36      77.016  65.502  66.508  1.00  0.00           C  
ATOM    560  HA  HIS A  36      77.004  66.271  67.281  1.00  0.00           H  
ATOM    561  CB  HIS A  36      75.743  65.606  65.699  1.00  0.00           C  
ATOM    562  HB2 HIS A  36      75.831  64.999  64.798  1.00  0.00           H  
ATOM    563  HB3 HIS A  36      74.956  65.260  66.369  1.00  0.00           H  
ATOM    564  CG  HIS A  36      75.439  67.056  65.371  1.00  0.00           C  
ATOM    565  ND1 HIS A  36      74.772  67.862  66.313  1.00  0.00           N  
ATOM    566  CE1 HIS A  36      74.794  69.080  65.792  1.00  0.00           C  
ATOM    567  HE1 HIS A  36      74.522  69.952  66.368  1.00  0.00           H  
ATOM    568  NE2 HIS A  36      75.407  69.097  64.583  1.00  0.00           N  
ATOM    569  HE2 HIS A  36      75.673  69.906  64.040  1.00  0.00           H  
ATOM    570  CD2 HIS A  36      75.955  67.830  64.388  1.00  0.00           C  
ATOM    571  HD2 HIS A  36      76.540  67.464  63.556  1.00  0.00           H  
ATOM    572  C   HIS A  36      76.965  64.238  67.414  1.00  0.00           C  
ATOM    573  O   HIS A  36      76.111  64.108  68.283  1.00  0.00           O  
ATOM    574  N   THR A  37      77.800  63.219  67.179  1.00  0.00           N  
ATOM    575  H   THR A  37      78.555  63.335  66.520  1.00  0.00           H  
ATOM    576  CA  THR A  37      77.959  62.067  68.120  1.00  0.00           C  
ATOM    577  HA  THR A  37      77.201  62.195  68.893  1.00  0.00           H  
ATOM    578  CB  THR A  37      77.810  60.761  67.369  1.00  0.00           C  
ATOM    579  HB  THR A  37      77.641  60.021  68.152  1.00  0.00           H  
ATOM    580  CG2 THR A  37      76.707  60.722  66.345  1.00  0.00           C  
ATOM    581 HG21 THR A  37      76.504  59.750  65.896  1.00  0.00           H  
ATOM    582 HG22 THR A  37      75.811  61.095  66.842  1.00  0.00           H  
ATOM    583 HG23 THR A  37      76.863  61.422  65.524  1.00  0.00           H  
ATOM    584  OG1 THR A  37      79.022  60.466  66.642  1.00  0.00           O  
ATOM    585  HG1 THR A  37      78.909  60.987  65.844  1.00  0.00           H  
ATOM    586  C   THR A  37      79.369  62.156  68.631  1.00  0.00           C  
ATOM    587  O   THR A  37      80.236  62.767  68.024  1.00  0.00           O  
ATOM    588  N   THR A  38      79.601  61.510  69.758  1.00  0.00           N  
ATOM    589  H   THR A  38      78.812  61.045  70.182  1.00  0.00           H  
ATOM    590  CA  THR A  38      80.913  61.377  70.441  1.00  0.00           C  
ATOM    591  HA  THR A  38      81.531  62.150  69.984  1.00  0.00           H  
ATOM    592  CB  THR A  38      80.812  61.415  71.980  1.00  0.00           C  
ATOM    593  HB  THR A  38      81.828  61.365  72.372  1.00  0.00           H  
ATOM    594  CG2 THR A  38      80.282  62.784  72.454  1.00  0.00           C  
ATOM    595 HG21 THR A  38      80.085  62.854  73.523  1.00  0.00           H  
ATOM    596 HG22 THR A  38      80.998  63.572  72.221  1.00  0.00           H  
ATOM    597 HG23 THR A  38      79.355  63.088  71.967  1.00  0.00           H  
ATOM    598  OG1 THR A  38      80.051  60.421  72.511  1.00  0.00           O  
ATOM    599  HG1 THR A  38      80.669  59.783  72.875  1.00  0.00           H  
ATOM    600  C   THR A  38      81.493  59.979  70.066  1.00  0.00           C  
ATOM    601  O   THR A  38      82.698  59.900  69.894  1.00  0.00           O  
ATOM    602  N   TRP A  39      80.586  59.002  69.939  1.00  0.00           N  
ATOM    603  H   TRP A  39      79.613  59.194  70.127  1.00  0.00           H  
ATOM    604  CA  TRP A  39      80.892  57.571  69.595  1.00  0.00           C  
ATOM    605  HA  TRP A  39      81.452  57.203  70.455  1.00  0.00           H  
ATOM    606  CB  TRP A  39      79.634  56.710  69.603  1.00  0.00           C  
ATOM    607  HB2 TRP A  39      80.023  55.697  69.494  1.00  0.00           H  
ATOM    608  HB3 TRP A  39      79.256  56.803  70.621  1.00  0.00           H  
ATOM    609  CG  TRP A  39      78.536  56.953  68.681  1.00  0.00           C  
ATOM    610  CD1 TRP A  39      77.234  57.362  68.957  1.00  0.00           C  
ATOM    611  HD1 TRP A  39      76.842  57.577  69.940  1.00  0.00           H  
ATOM    612  NE1 TRP A  39      76.493  57.521  67.761  1.00  0.00           N  
ATOM    613  HE1 TRP A  39      75.491  57.614  67.838  1.00  0.00           H  
ATOM    614  CE2 TRP A  39      77.240  57.067  66.681  1.00  0.00           C  
ATOM    615  CZ2 TRP A  39      76.835  56.808  65.337  1.00  0.00           C  
ATOM    616  HZ2 TRP A  39      75.800  56.841  65.031  1.00  0.00           H  
ATOM    617  CH2 TRP A  39      77.809  56.325  64.424  1.00  0.00           C  
ATOM    618  HH2 TRP A  39      77.560  56.300  63.373  1.00  0.00           H  
ATOM    619  CZ3 TRP A  39      79.043  55.845  65.019  1.00  0.00           C  
ATOM    620  HZ3 TRP A  39      79.821  55.460  64.377  1.00  0.00           H  
ATOM    621  CE3 TRP A  39      79.367  56.038  66.368  1.00  0.00           C  
ATOM    622  HE3 TRP A  39      80.391  55.828  66.643  1.00  0.00           H  
ATOM    623  CD2 TRP A  39      78.493  56.627  67.228  1.00  0.00           C  
ATOM    624  C   TRP A  39      81.719  57.332  68.304  1.00  0.00           C  
ATOM    625  O   TRP A  39      82.410  56.335  68.221  1.00  0.00           O  
ATOM    626  N   PHE A  40      81.560  58.171  67.265  1.00  0.00           N  
ATOM    627  H   PHE A  40      80.905  58.931  67.378  1.00  0.00           H  
ATOM    628  CA  PHE A  40      82.298  58.018  65.993  1.00  0.00           C  
ATOM    629  HA  PHE A  40      82.508  56.959  65.845  1.00  0.00           H  
ATOM    630  CB  PHE A  40      81.544  58.648  64.804  1.00  0.00           C  
ATOM    631  HB2 PHE A  40      80.537  58.255  64.662  1.00  0.00           H  
ATOM    632  HB3 PHE A  40      81.212  59.656  65.053  1.00  0.00           H  
ATOM    633  CG  PHE A  40      82.198  58.559  63.471  1.00  0.00           C  
ATOM    634  CD1 PHE A  40      82.894  57.425  63.100  1.00  0.00           C  
ATOM    635  HD1 PHE A  40      82.894  56.575  63.766  1.00  0.00           H  
ATOM    636  CE1 PHE A  40      83.533  57.309  61.884  1.00  0.00           C  
ATOM    637  HE1 PHE A  40      84.022  56.387  61.606  1.00  0.00           H  
ATOM    638  CZ  PHE A  40      83.431  58.335  60.875  1.00  0.00           C  
ATOM    639  HZ  PHE A  40      83.879  58.248  59.896  1.00  0.00           H  
ATOM    640  CE2 PHE A  40      82.664  59.467  61.211  1.00  0.00           C  
ATOM    641  HE2 PHE A  40      82.384  60.152  60.424  1.00  0.00           H  
ATOM    642  CD2 PHE A  40      82.032  59.592  62.500  1.00  0.00           C  
ATOM    643  HD2 PHE A  40      81.444  60.483  62.659  1.00  0.00           H  
ATOM    644  C   PHE A  40      83.760  58.568  66.219  1.00  0.00           C  
ATOM    645  O   PHE A  40      84.756  57.883  65.972  1.00  0.00           O  
ATOM    646  N   PRO A  41      83.949  59.818  66.694  1.00  0.00           N  
ATOM    647  CD  PRO A  41      83.055  60.981  66.795  1.00  0.00           C  
ATOM    648  HD2 PRO A  41      82.288  60.693  67.514  1.00  0.00           H  
ATOM    649  HD3 PRO A  41      82.530  61.156  65.855  1.00  0.00           H  
ATOM    650  CG  PRO A  41      83.976  62.192  67.198  1.00  0.00           C  
ATOM    651  HG2 PRO A  41      83.495  62.904  67.869  1.00  0.00           H  
ATOM    652  HG3 PRO A  41      84.464  62.751  66.400  1.00  0.00           H  
ATOM    653  CB  PRO A  41      85.103  61.517  67.994  1.00  0.00           C  
ATOM    654  HB2 PRO A  41      84.816  61.439  69.043  1.00  0.00           H  
ATOM    655  HB3 PRO A  41      85.991  62.142  67.906  1.00  0.00           H  
ATOM    656  CA  PRO A  41      85.236  60.183  67.264  1.00  0.00           C  
ATOM    657  HA  PRO A  41      85.957  60.229  66.447  1.00  0.00           H  
ATOM    658  C   PRO A  41      85.890  59.121  68.223  1.00  0.00           C  
ATOM    659  O   PRO A  41      87.048  58.751  68.096  1.00  0.00           O  
ATOM    660  N   ALA A  42      85.112  58.609  69.228  1.00  0.00           N  
ATOM    661  H   ALA A  42      84.143  58.892  69.194  1.00  0.00           H  
ATOM    662  CA  ALA A  42      85.590  57.582  70.207  1.00  0.00           C  
ATOM    663  HA  ALA A  42      86.450  58.038  70.698  1.00  0.00           H  
ATOM    664  CB  ALA A  42      84.458  57.202  71.275  1.00  0.00           C  
ATOM    665  HB1 ALA A  42      84.862  56.533  72.035  1.00  0.00           H  
ATOM    666  HB2 ALA A  42      84.065  58.012  71.890  1.00  0.00           H  
ATOM    667  HB3 ALA A  42      83.679  56.643  70.756  1.00  0.00           H  
ATOM    668  C   ALA A  42      85.912  56.243  69.512  1.00  0.00           C  
ATOM    669  O   ALA A  42      86.821  55.575  69.914  1.00  0.00           O  
ATOM    670  N   TYR A  43      85.272  55.883  68.379  1.00  0.00           N  
ATOM    671  H   TYR A  43      84.435  56.333  68.037  1.00  0.00           H  
ATOM    672  CA  TYR A  43      85.654  54.839  67.472  1.00  0.00           C  
ATOM    673  HA  TYR A  43      85.743  53.953  68.101  1.00  0.00           H  
ATOM    674  CB  TYR A  43      84.569  54.620  66.376  1.00  0.00           C  
ATOM    675  HB2 TYR A  43      83.681  54.316  66.930  1.00  0.00           H  
ATOM    676  HB3 TYR A  43      84.226  55.555  65.935  1.00  0.00           H  
ATOM    677  CG  TYR A  43      85.022  53.617  65.316  1.00  0.00           C  
ATOM    678  CD1 TYR A  43      85.347  52.296  65.683  1.00  0.00           C  
ATOM    679  HD1 TYR A  43      85.191  51.913  66.680  1.00  0.00           H  
ATOM    680  CE1 TYR A  43      85.679  51.368  64.710  1.00  0.00           C  
ATOM    681  HE1 TYR A  43      85.859  50.342  64.993  1.00  0.00           H  
ATOM    682  CZ  TYR A  43      86.038  51.825  63.411  1.00  0.00           C  
ATOM    683  OH  TYR A  43      86.647  51.051  62.476  1.00  0.00           O  
ATOM    684  HH  TYR A  43      86.726  51.584  61.681  1.00  0.00           H  
ATOM    685  CE2 TYR A  43      85.751  53.185  63.042  1.00  0.00           C  
ATOM    686  HE2 TYR A  43      86.034  53.454  62.034  1.00  0.00           H  
ATOM    687  CD2 TYR A  43      85.219  54.104  63.948  1.00  0.00           C  
ATOM    688  HD2 TYR A  43      85.004  55.135  63.710  1.00  0.00           H  
ATOM    689  C   TYR A  43      87.065  55.014  66.895  1.00  0.00           C  
ATOM    690  O   TYR A  43      87.962  54.237  67.183  1.00  0.00           O  
ATOM    691  N   TRP A  44      87.303  56.152  66.167  1.00  0.00           N  
ATOM    692  H   TRP A  44      86.597  56.873  66.124  1.00  0.00           H  
ATOM    693  CA  TRP A  44      88.619  56.584  65.768  1.00  0.00           C  
ATOM    694  HA  TRP A  44      89.054  55.856  65.083  1.00  0.00           H  
ATOM    695  CB  TRP A  44      88.546  57.945  65.027  1.00  0.00           C  
ATOM    696  HB2 TRP A  44      88.154  58.619  65.788  1.00  0.00           H  
ATOM    697  HB3 TRP A  44      89.557  58.294  64.821  1.00  0.00           H  
ATOM    698  CG  TRP A  44      87.795  58.081  63.737  1.00  0.00           C  
ATOM    699  CD1 TRP A  44      87.184  57.074  63.037  1.00  0.00           C  
ATOM    700  HD1 TRP A  44      87.099  56.014  63.228  1.00  0.00           H  
ATOM    701  NE1 TRP A  44      86.685  57.640  61.918  1.00  0.00           N  
ATOM    702  HE1 TRP A  44      86.132  57.188  61.204  1.00  0.00           H  
ATOM    703  CE2 TRP A  44      86.873  58.989  61.775  1.00  0.00           C  
ATOM    704  CZ2 TRP A  44      86.532  59.932  60.765  1.00  0.00           C  
ATOM    705  HZ2 TRP A  44      85.919  59.553  59.960  1.00  0.00           H  
ATOM    706  CH2 TRP A  44      87.000  61.230  60.882  1.00  0.00           C  
ATOM    707  HH2 TRP A  44      86.890  61.859  60.011  1.00  0.00           H  
ATOM    708  CZ3 TRP A  44      87.527  61.597  62.137  1.00  0.00           C  
ATOM    709  HZ3 TRP A  44      87.879  62.611  62.257  1.00  0.00           H  
ATOM    710  CE3 TRP A  44      87.800  60.672  63.175  1.00  0.00           C  
ATOM    711  HE3 TRP A  44      88.234  60.985  64.113  1.00  0.00           H  
ATOM    712  CD2 TRP A  44      87.609  59.313  62.976  1.00  0.00           C  
ATOM    713  C   TRP A  44      89.663  56.669  66.906  1.00  0.00           C  
ATOM    714  O   TRP A  44      90.791  56.278  66.685  1.00  0.00           O  
ATOM    715  N   GLN A  45      89.245  57.127  68.091  1.00  0.00           N  
ATOM    716  H   GLN A  45      88.302  57.481  68.171  1.00  0.00           H  
ATOM    717  CA  GLN A  45      90.113  57.275  69.289  1.00  0.00           C  
ATOM    718  HA  GLN A  45      91.046  57.690  68.907  1.00  0.00           H  
ATOM    719  CB  GLN A  45      89.370  58.255  70.269  1.00  0.00           C  
ATOM    720  HB2 GLN A  45      89.034  59.096  69.663  1.00  0.00           H  
ATOM    721  HB3 GLN A  45      88.504  57.694  70.620  1.00  0.00           H  
ATOM    722  CG  GLN A  45      90.124  58.706  71.478  1.00  0.00           C  
ATOM    723  HG2 GLN A  45      89.523  59.131  72.281  1.00  0.00           H  
ATOM    724  HG3 GLN A  45      90.558  57.812  71.924  1.00  0.00           H  
ATOM    725  CD  GLN A  45      91.271  59.599  71.327  1.00  0.00           C  
ATOM    726  OE1 GLN A  45      91.669  59.968  70.228  1.00  0.00           O  
ATOM    727  NE2 GLN A  45      91.943  59.958  72.400  1.00  0.00           N  
ATOM    728 HE21 GLN A  45      92.671  60.651  72.298  1.00  0.00           H  
ATOM    729 HE22 GLN A  45      91.591  59.744  73.322  1.00  0.00           H  
ATOM    730  C   GLN A  45      90.603  56.001  69.941  1.00  0.00           C  
ATOM    731  O   GLN A  45      91.690  55.976  70.526  1.00  0.00           O  
ATOM    732  N   GLY A  46      89.780  54.957  69.850  1.00  0.00           N  
ATOM    733  H   GLY A  46      88.895  55.143  69.401  1.00  0.00           H  
ATOM    734  CA  GLY A  46      90.087  53.642  70.398  1.00  0.00           C  
ATOM    735  HA2 GLY A  46      89.192  53.023  70.334  1.00  0.00           H  
ATOM    736  HA3 GLY A  46      90.784  53.209  69.681  1.00  0.00           H  
ATOM    737  C   GLY A  46      90.700  53.594  71.822  1.00  0.00           C  
ATOM    738  O   GLY A  46      90.205  54.302  72.717  1.00  0.00           O  
ATOM    739  N   GLY A  47      91.686  52.685  72.053  1.00  0.00           N  
ATOM    740  H   GLY A  47      92.072  52.140  71.296  1.00  0.00           H  
ATOM    741  CA  GLY A  47      92.555  52.663  73.223  1.00  0.00           C  
ATOM    742  HA2 GLY A  47      93.450  52.097  72.963  1.00  0.00           H  
ATOM    743  HA3 GLY A  47      92.828  53.700  73.415  1.00  0.00           H  
ATOM    744  C   GLY A  47      91.982  52.089  74.649  1.00  0.00           C  
ATOM    745  O   GLY A  47      92.708  52.081  75.641  1.00  0.00           O  
ATOM    746  N   VAL A  48      90.727  51.595  74.718  1.00  0.00           N  
ATOM    747  H   VAL A  48      90.208  51.429  73.867  1.00  0.00           H  
ATOM    748  CA  VAL A  48      90.144  51.002  75.886  1.00  0.00           C  
ATOM    749  HA  VAL A  48      90.559  51.559  76.726  1.00  0.00           H  
ATOM    750  CB  VAL A  48      88.628  51.224  75.960  1.00  0.00           C  
ATOM    751  HB  VAL A  48      88.095  50.641  75.210  1.00  0.00           H  
ATOM    752  CG1 VAL A  48      88.017  50.886  77.365  1.00  0.00           C  
ATOM    753 HG11 VAL A  48      88.088  49.809  77.517  1.00  0.00           H  
ATOM    754 HG12 VAL A  48      88.601  51.414  78.119  1.00  0.00           H  
ATOM    755 HG13 VAL A  48      87.002  51.244  77.541  1.00  0.00           H  
ATOM    756  CG2 VAL A  48      88.223  52.662  75.680  1.00  0.00           C  
ATOM    757 HG21 VAL A  48      87.135  52.614  75.633  1.00  0.00           H  
ATOM    758 HG22 VAL A  48      88.595  53.337  76.450  1.00  0.00           H  
ATOM    759 HG23 VAL A  48      88.656  52.984  74.733  1.00  0.00           H  
ATOM    760  C   VAL A  48      90.486  49.559  76.015  1.00  0.00           C  
ATOM    761  O   VAL A  48      90.527  48.791  75.014  1.00  0.00           O  
ATOM    762  N   LYS A  49      90.778  49.107  77.224  1.00  0.00           N  
ATOM    763  H   LYS A  49      90.789  49.723  78.024  1.00  0.00           H  
ATOM    764  CA  LYS A  49      91.132  47.714  77.509  1.00  0.00           C  
ATOM    765  HA  LYS A  49      91.749  47.450  76.650  1.00  0.00           H  
ATOM    766  CB  LYS A  49      92.003  47.618  78.809  1.00  0.00           C  
ATOM    767  HB2 LYS A  49      91.499  48.211  79.572  1.00  0.00           H  
ATOM    768  HB3 LYS A  49      92.185  46.552  78.948  1.00  0.00           H  
ATOM    769  CG  LYS A  49      93.363  48.285  78.432  1.00  0.00           C  
ATOM    770  HG2 LYS A  49      93.656  47.958  77.434  1.00  0.00           H  
ATOM    771  HG3 LYS A  49      93.208  49.364  78.460  1.00  0.00           H  
ATOM    772  CD  LYS A  49      94.498  48.146  79.441  1.00  0.00           C  
ATOM    773  HD2 LYS A  49      94.209  48.648  80.364  1.00  0.00           H  
ATOM    774  HD3 LYS A  49      94.682  47.128  79.785  1.00  0.00           H  
ATOM    775  CE  LYS A  49      95.796  48.869  78.940  1.00  0.00           C  
ATOM    776  HE2 LYS A  49      95.579  49.923  78.762  1.00  0.00           H  
ATOM    777  HE3 LYS A  49      96.469  48.812  79.796  1.00  0.00           H  
ATOM    778  NZ  LYS A  49      96.322  48.200  77.719  1.00  0.00           N  
ATOM    779  HZ1 LYS A  49      97.279  48.456  77.523  1.00  0.00           H  
ATOM    780  HZ2 LYS A  49      96.329  47.225  77.982  1.00  0.00           H  
ATOM    781  HZ3 LYS A  49      95.723  48.177  76.905  1.00  0.00           H  
ATOM    782  C   LYS A  49      89.919  46.748  77.637  1.00  0.00           C  
ATOM    783  O   LYS A  49      88.821  47.150  77.895  1.00  0.00           O  
ATOM    784  N   LYS A  50      90.008  45.464  77.396  1.00  0.00           N  
ATOM    785  H   LYS A  50      90.845  45.059  77.002  1.00  0.00           H  
ATOM    786  CA  LYS A  50      88.978  44.447  77.659  1.00  0.00           C  
ATOM    787  HA  LYS A  50      88.057  44.795  77.191  1.00  0.00           H  
ATOM    788  CB  LYS A  50      89.327  43.079  76.964  1.00  0.00           C  
ATOM    789  HB2 LYS A  50      89.794  43.329  76.011  1.00  0.00           H  
ATOM    790  HB3 LYS A  50      90.039  42.517  77.569  1.00  0.00           H  
ATOM    791  CG  LYS A  50      88.070  42.171  76.830  1.00  0.00           C  
ATOM    792  HG2 LYS A  50      87.840  41.799  77.828  1.00  0.00           H  
ATOM    793  HG3 LYS A  50      87.222  42.710  76.408  1.00  0.00           H  
ATOM    794  CD  LYS A  50      88.407  40.982  75.897  1.00  0.00           C  
ATOM    795  HD2 LYS A  50      88.482  41.368  74.880  1.00  0.00           H  
ATOM    796  HD3 LYS A  50      89.409  40.647  76.167  1.00  0.00           H  
ATOM    797  CE  LYS A  50      87.368  39.863  76.221  1.00  0.00           C  
ATOM    798  HE2 LYS A  50      87.679  38.897  75.824  1.00  0.00           H  
ATOM    799  HE3 LYS A  50      87.255  39.763  77.301  1.00  0.00           H  
ATOM    800  NZ  LYS A  50      86.047  40.097  75.589  1.00  0.00           N  
ATOM    801  HZ1 LYS A  50      85.532  39.272  75.862  1.00  0.00           H  
ATOM    802  HZ2 LYS A  50      85.600  40.857  76.081  1.00  0.00           H  
ATOM    803  HZ3 LYS A  50      86.053  40.206  74.585  1.00  0.00           H  
ATOM    804  C   LYS A  50      88.678  44.324  79.177  1.00  0.00           C  
ATOM    805  O   LYS A  50      87.521  44.055  79.564  1.00  0.00           O  
ATOM    806  N   ALA A  51      89.745  44.509  80.007  1.00  0.00           N  
ATOM    807  H   ALA A  51      90.651  44.555  79.562  1.00  0.00           H  
ATOM    808  CA  ALA A  51      89.601  44.686  81.434  1.00  0.00           C  
ATOM    809  HA  ALA A  51      90.614  44.696  81.836  1.00  0.00           H  
ATOM    810  CB  ALA A  51      89.019  46.078  81.766  1.00  0.00           C  
ATOM    811  HB1 ALA A  51      87.936  46.143  81.862  1.00  0.00           H  
ATOM    812  HB2 ALA A  51      89.370  46.293  82.775  1.00  0.00           H  
ATOM    813  HB3 ALA A  51      89.496  46.757  81.059  1.00  0.00           H  
ATOM    814  C   ALA A  51      88.930  43.585  82.352  1.00  0.00           C  
ATOM    815  O   ALA A  51      88.373  43.856  83.417  1.00  0.00           O  
ATOM    816  N   ALA A  52      88.850  42.412  81.796  1.00  0.00           N  
ATOM    817  H   ALA A  52      89.569  42.169  81.130  1.00  0.00           H  
ATOM    818  CA  ALA A  52      87.997  41.309  82.306  1.00  0.00           C  
ATOM    819  HA  ALA A  52      87.035  41.757  82.556  1.00  0.00           H  
ATOM    820  CB  ALA A  52      87.816  40.280  81.148  1.00  0.00           C  
ATOM    821  HB1 ALA A  52      87.618  40.867  80.252  1.00  0.00           H  
ATOM    822  HB2 ALA A  52      88.788  39.826  80.955  1.00  0.00           H  
ATOM    823  HB3 ALA A  52      87.008  39.573  81.337  1.00  0.00           H  
ATOM    824  C   ALA A  52      88.535  40.650  83.587  1.00  0.00           C  
ATOM    825  O   ALA A  52      89.747  40.342  83.612  1.00  0.00           O  
ATOM    826  OXT ALA A  52      87.901  40.577  84.618  1.00  0.00           O  
ATOM    827  N   ALA A  53      77.410  58.143  16.069  1.00  0.00           N  
ATOM    828  H   ALA A  53      77.291  57.743  16.989  1.00  0.00           H  
ATOM    829  H2  ALA A  53      77.998  58.964  16.057  1.00  0.00           H  
ATOM    830  H3  ALA A  53      77.835  57.396  15.539  1.00  0.00           H  
ATOM    831  CA  ALA A  53      76.114  58.610  15.630  1.00  0.00           C  
ATOM    832  HA  ALA A  53      76.287  59.243  14.760  1.00  0.00           H  
ATOM    833  CB  ALA A  53      75.240  57.409  15.359  1.00  0.00           C  
ATOM    834  HB1 ALA A  53      74.259  57.862  15.213  1.00  0.00           H  
ATOM    835  HB2 ALA A  53      75.599  56.987  14.420  1.00  0.00           H  
ATOM    836  HB3 ALA A  53      75.229  56.743  16.222  1.00  0.00           H  
ATOM    837  C   ALA A  53      75.515  59.441  16.774  1.00  0.00           C  
ATOM    838  O   ALA A  53      76.005  59.474  17.879  1.00  0.00           O  
ATOM    839  N   THR A  54      74.664  60.394  16.520  1.00  0.00           N  
ATOM    840  H   THR A  54      74.452  60.566  15.548  1.00  0.00           H  
ATOM    841  CA  THR A  54      73.815  61.029  17.513  1.00  0.00           C  
ATOM    842  HA  THR A  54      74.417  61.357  18.361  1.00  0.00           H  
ATOM    843  CB  THR A  54      73.141  62.332  16.943  1.00  0.00           C  
ATOM    844  HB  THR A  54      72.589  62.628  17.835  1.00  0.00           H  
ATOM    845  CG2 THR A  54      74.098  63.374  16.491  1.00  0.00           C  
ATOM    846 HG21 THR A  54      73.517  64.292  16.410  1.00  0.00           H  
ATOM    847 HG22 THR A  54      74.860  63.607  17.235  1.00  0.00           H  
ATOM    848 HG23 THR A  54      74.618  63.135  15.564  1.00  0.00           H  
ATOM    849  OG1 THR A  54      72.264  61.975  15.967  1.00  0.00           O  
ATOM    850  HG1 THR A  54      71.418  62.283  16.300  1.00  0.00           H  
ATOM    851  C   THR A  54      72.770  60.020  18.104  1.00  0.00           C  
ATOM    852  O   THR A  54      72.232  59.124  17.422  1.00  0.00           O  
ATOM    853  N   LEU A  55      72.360  60.220  19.397  1.00  0.00           N  
ATOM    854  H   LEU A  55      72.920  60.883  19.914  1.00  0.00           H  
ATOM    855  CA  LEU A  55      71.480  59.299  20.129  1.00  0.00           C  
ATOM    856  HA  LEU A  55      71.806  58.304  19.827  1.00  0.00           H  
ATOM    857  CB  LEU A  55      71.688  59.609  21.604  1.00  0.00           C  
ATOM    858  HB2 LEU A  55      71.607  60.690  21.725  1.00  0.00           H  
ATOM    859  HB3 LEU A  55      70.968  59.232  22.331  1.00  0.00           H  
ATOM    860  CG  LEU A  55      73.072  59.178  22.192  1.00  0.00           C  
ATOM    861  HG  LEU A  55      73.901  59.638  21.654  1.00  0.00           H  
ATOM    862  CD1 LEU A  55      73.366  59.687  23.605  1.00  0.00           C  
ATOM    863 HD11 LEU A  55      74.380  59.382  23.863  1.00  0.00           H  
ATOM    864 HD12 LEU A  55      73.317  60.775  23.654  1.00  0.00           H  
ATOM    865 HD13 LEU A  55      72.550  59.355  24.247  1.00  0.00           H  
ATOM    866  CD2 LEU A  55      73.257  57.697  22.191  1.00  0.00           C  
ATOM    867 HD21 LEU A  55      72.538  57.224  22.859  1.00  0.00           H  
ATOM    868 HD22 LEU A  55      72.971  57.287  21.223  1.00  0.00           H  
ATOM    869 HD23 LEU A  55      74.241  57.283  22.415  1.00  0.00           H  
ATOM    870  C   LEU A  55      69.994  59.427  19.783  1.00  0.00           C  
ATOM    871  O   LEU A  55      69.489  60.542  19.913  1.00  0.00           O  
ATOM    872  N   THR A  56      69.332  58.341  19.336  1.00  0.00           N  
ATOM    873  H   THR A  56      69.875  57.497  19.221  1.00  0.00           H  
ATOM    874  CA  THR A  56      67.860  58.217  19.471  1.00  0.00           C  
ATOM    875  HA  THR A  56      67.359  59.088  19.048  1.00  0.00           H  
ATOM    876  CB  THR A  56      67.248  57.015  18.715  1.00  0.00           C  
ATOM    877  HB  THR A  56      66.209  57.282  18.522  1.00  0.00           H  
ATOM    878  CG2 THR A  56      67.843  56.678  17.386  1.00  0.00           C  
ATOM    879 HG21 THR A  56      67.974  57.587  16.799  1.00  0.00           H  
ATOM    880 HG22 THR A  56      68.800  56.192  17.577  1.00  0.00           H  
ATOM    881 HG23 THR A  56      67.160  56.061  16.802  1.00  0.00           H  
ATOM    882  OG1 THR A  56      67.290  55.937  19.601  1.00  0.00           O  
ATOM    883  HG1 THR A  56      67.010  55.192  19.064  1.00  0.00           H  
ATOM    884  C   THR A  56      67.362  58.336  20.931  1.00  0.00           C  
ATOM    885  O   THR A  56      68.121  57.986  21.838  1.00  0.00           O  
ATOM    886  N   ALA A  57      66.088  58.648  21.164  1.00  0.00           N  
ATOM    887  H   ALA A  57      65.490  59.045  20.453  1.00  0.00           H  
ATOM    888  CA  ALA A  57      65.695  58.586  22.568  1.00  0.00           C  
ATOM    889  HA  ALA A  57      66.289  59.314  23.121  1.00  0.00           H  
ATOM    890  CB  ALA A  57      64.191  58.944  22.605  1.00  0.00           C  
ATOM    891  HB1 ALA A  57      63.909  58.896  23.657  1.00  0.00           H  
ATOM    892  HB2 ALA A  57      64.008  59.976  22.306  1.00  0.00           H  
ATOM    893  HB3 ALA A  57      63.535  58.217  22.125  1.00  0.00           H  
ATOM    894  C   ALA A  57      65.746  57.197  23.287  1.00  0.00           C  
ATOM    895  O   ALA A  57      65.962  57.024  24.480  1.00  0.00           O  
ATOM    896  N   GLU A  58      65.330  56.186  22.474  1.00  0.00           N  
ATOM    897  H   GLU A  58      65.115  56.371  21.505  1.00  0.00           H  
ATOM    898  CA  GLU A  58      65.447  54.744  22.901  1.00  0.00           C  
ATOM    899  HA  GLU A  58      64.850  54.517  23.785  1.00  0.00           H  
ATOM    900  CB  GLU A  58      64.973  53.924  21.715  1.00  0.00           C  
ATOM    901  HB2 GLU A  58      65.479  54.280  20.817  1.00  0.00           H  
ATOM    902  HB3 GLU A  58      65.303  52.901  21.899  1.00  0.00           H  
ATOM    903  CG  GLU A  58      63.426  53.962  21.448  1.00  0.00           C  
ATOM    904  HG2 GLU A  58      62.950  53.342  22.207  1.00  0.00           H  
ATOM    905  HG3 GLU A  58      63.124  54.984  21.678  1.00  0.00           H  
ATOM    906  CD  GLU A  58      62.947  53.510  20.106  1.00  0.00           C  
ATOM    907  OE1 GLU A  58      63.639  53.427  19.124  1.00  0.00           O  
ATOM    908  OE2 GLU A  58      61.701  53.369  20.017  1.00  0.00           O  
ATOM    909  C   GLU A  58      66.890  54.305  23.148  1.00  0.00           C  
ATOM    910  O   GLU A  58      67.149  53.532  24.053  1.00  0.00           O  
ATOM    911  N   GLN A  59      67.891  54.800  22.387  1.00  0.00           N  
ATOM    912  H   GLN A  59      67.615  55.537  21.753  1.00  0.00           H  
ATOM    913  CA  GLN A  59      69.327  54.618  22.620  1.00  0.00           C  
ATOM    914  HA  GLN A  59      69.555  53.564  22.774  1.00  0.00           H  
ATOM    915  CB  GLN A  59      70.091  55.117  21.377  1.00  0.00           C  
ATOM    916  HB2 GLN A  59      69.635  56.067  21.098  1.00  0.00           H  
ATOM    917  HB3 GLN A  59      71.085  55.359  21.753  1.00  0.00           H  
ATOM    918  CG  GLN A  59      70.016  54.177  20.167  1.00  0.00           C  
ATOM    919  HG2 GLN A  59      70.317  53.162  20.426  1.00  0.00           H  
ATOM    920  HG3 GLN A  59      68.975  54.037  19.876  1.00  0.00           H  
ATOM    921  CD  GLN A  59      70.802  54.742  19.035  1.00  0.00           C  
ATOM    922  OE1 GLN A  59      71.313  55.861  19.061  1.00  0.00           O  
ATOM    923  NE2 GLN A  59      70.913  54.013  17.958  1.00  0.00           N  
ATOM    924 HE21 GLN A  59      71.619  54.281  17.287  1.00  0.00           H  
ATOM    925 HE22 GLN A  59      70.783  53.012  17.992  1.00  0.00           H  
ATOM    926  C   GLN A  59      69.837  55.347  23.905  1.00  0.00           C  
ATOM    927  O   GLN A  59      70.780  54.832  24.548  1.00  0.00           O  
ATOM    928  N   SER A  60      69.384  56.552  24.180  1.00  0.00           N  
ATOM    929  H   SER A  60      68.883  57.080  23.479  1.00  0.00           H  
ATOM    930  CA  SER A  60      69.614  57.181  25.374  1.00  0.00           C  
ATOM    931  HA  SER A  60      70.660  57.096  25.666  1.00  0.00           H  
ATOM    932  CB  SER A  60      69.436  58.727  25.220  1.00  0.00           C  
ATOM    933  HB2 SER A  60      69.612  59.226  26.173  1.00  0.00           H  
ATOM    934  HB3 SER A  60      70.212  59.205  24.622  1.00  0.00           H  
ATOM    935  OG  SER A  60      68.246  59.226  24.615  1.00  0.00           O  
ATOM    936  HG  SER A  60      67.536  59.201  25.260  1.00  0.00           H  
ATOM    937  C   SER A  60      68.928  56.601  26.579  1.00  0.00           C  
ATOM    938  O   SER A  60      69.285  56.848  27.718  1.00  0.00           O  
ATOM    939  N   GLU A  61      67.896  55.754  26.349  1.00  0.00           N  
ATOM    940  H   GLU A  61      67.666  55.556  25.386  1.00  0.00           H  
ATOM    941  CA  GLU A  61      67.199  55.089  27.416  1.00  0.00           C  
ATOM    942  HA  GLU A  61      67.373  55.648  28.335  1.00  0.00           H  
ATOM    943  CB  GLU A  61      65.693  55.035  27.150  1.00  0.00           C  
ATOM    944  HB2 GLU A  61      65.315  56.053  27.047  1.00  0.00           H  
ATOM    945  HB3 GLU A  61      65.500  54.485  26.229  1.00  0.00           H  
ATOM    946  CG  GLU A  61      64.888  54.293  28.294  1.00  0.00           C  
ATOM    947  HG2 GLU A  61      65.044  53.217  28.217  1.00  0.00           H  
ATOM    948  HG3 GLU A  61      65.228  54.549  29.297  1.00  0.00           H  
ATOM    949  CD  GLU A  61      63.328  54.554  28.118  1.00  0.00           C  
ATOM    950  OE1 GLU A  61      62.531  54.512  29.118  1.00  0.00           O  
ATOM    951  OE2 GLU A  61      62.840  54.801  27.012  1.00  0.00           O  
ATOM    952  C   GLU A  61      67.876  53.660  27.598  1.00  0.00           C  
ATOM    953  O   GLU A  61      67.867  53.139  28.719  1.00  0.00           O  
ATOM    954  N   GLU A  62      68.652  53.243  26.620  1.00  0.00           N  
ATOM    955  H   GLU A  62      68.571  53.702  25.725  1.00  0.00           H  
ATOM    956  CA  GLU A  62      69.533  52.063  26.754  1.00  0.00           C  
ATOM    957  HA  GLU A  62      69.097  51.274  27.366  1.00  0.00           H  
ATOM    958  CB  GLU A  62      69.787  51.550  25.304  1.00  0.00           C  
ATOM    959  HB2 GLU A  62      68.889  51.313  24.733  1.00  0.00           H  
ATOM    960  HB3 GLU A  62      70.476  52.275  24.871  1.00  0.00           H  
ATOM    961  CG  GLU A  62      70.645  50.238  25.222  1.00  0.00           C  
ATOM    962  HG2 GLU A  62      70.732  49.920  24.183  1.00  0.00           H  
ATOM    963  HG3 GLU A  62      71.633  50.378  25.661  1.00  0.00           H  
ATOM    964  CD  GLU A  62      69.947  49.047  25.913  1.00  0.00           C  
ATOM    965  OE1 GLU A  62      70.609  48.059  26.305  1.00  0.00           O  
ATOM    966  OE2 GLU A  62      68.774  49.102  26.285  1.00  0.00           O  
ATOM    967  C   GLU A  62      70.863  52.333  27.532  1.00  0.00           C  
ATOM    968  O   GLU A  62      71.392  51.407  28.136  1.00  0.00           O  
ATOM    969  N   LEU A  63      71.229  53.651  27.605  1.00  0.00           N  
ATOM    970  H   LEU A  63      70.772  54.377  27.071  1.00  0.00           H  
ATOM    971  CA  LEU A  63      72.226  54.023  28.565  1.00  0.00           C  
ATOM    972  HA  LEU A  63      73.118  53.473  28.261  1.00  0.00           H  
ATOM    973  CB  LEU A  63      72.659  55.549  28.240  1.00  0.00           C  
ATOM    974  HB2 LEU A  63      73.059  55.533  27.226  1.00  0.00           H  
ATOM    975  HB3 LEU A  63      71.754  56.155  28.204  1.00  0.00           H  
ATOM    976  CG  LEU A  63      73.703  56.122  29.248  1.00  0.00           C  
ATOM    977  HG  LEU A  63      74.354  55.322  29.601  1.00  0.00           H  
ATOM    978  CD1 LEU A  63      74.559  57.137  28.543  1.00  0.00           C  
ATOM    979 HD11 LEU A  63      73.969  58.043  28.410  1.00  0.00           H  
ATOM    980 HD12 LEU A  63      75.357  57.306  29.266  1.00  0.00           H  
ATOM    981 HD13 LEU A  63      74.923  56.881  27.547  1.00  0.00           H  
ATOM    982  CD2 LEU A  63      72.979  56.765  30.502  1.00  0.00           C  
ATOM    983 HD21 LEU A  63      73.696  57.124  31.240  1.00  0.00           H  
ATOM    984 HD22 LEU A  63      72.378  57.600  30.141  1.00  0.00           H  
ATOM    985 HD23 LEU A  63      72.318  56.114  31.075  1.00  0.00           H  
ATOM    986  C   LEU A  63      71.836  53.697  29.998  1.00  0.00           C  
ATOM    987  O   LEU A  63      72.712  53.245  30.786  1.00  0.00           O  
ATOM    988  N   HIS A  64      70.555  53.973  30.343  1.00  0.00           N  
ATOM    989  H   HIS A  64      69.956  54.198  29.560  1.00  0.00           H  
ATOM    990  CA  HIS A  64      70.115  54.101  31.713  1.00  0.00           C  
ATOM    991  HA  HIS A  64      70.767  54.785  32.255  1.00  0.00           H  
ATOM    992  CB  HIS A  64      68.622  54.566  31.661  1.00  0.00           C  
ATOM    993  HB2 HIS A  64      68.467  55.324  30.893  1.00  0.00           H  
ATOM    994  HB3 HIS A  64      68.016  53.728  31.315  1.00  0.00           H  
ATOM    995  CG  HIS A  64      68.137  55.188  32.947  1.00  0.00           C  
ATOM    996  ND1 HIS A  64      68.745  56.319  33.496  1.00  0.00           N  
ATOM    997  CE1 HIS A  64      67.964  56.621  34.569  1.00  0.00           C  
ATOM    998  HE1 HIS A  64      68.298  57.350  35.292  1.00  0.00           H  
ATOM    999  NE2 HIS A  64      66.940  55.695  34.736  1.00  0.00           N  
ATOM   1000  HE2 HIS A  64      66.191  55.613  35.407  1.00  0.00           H  
ATOM   1001  CD2 HIS A  64      66.986  54.896  33.632  1.00  0.00           C  
ATOM   1002  HD2 HIS A  64      66.273  54.107  33.444  1.00  0.00           H  
ATOM   1003  C   HIS A  64      70.178  52.783  32.497  1.00  0.00           C  
ATOM   1004  O   HIS A  64      70.444  52.832  33.691  1.00  0.00           O  
ATOM   1005  N   LYS A  65      70.048  51.578  31.848  1.00  0.00           N  
ATOM   1006  H   LYS A  65      69.841  51.513  30.862  1.00  0.00           H  
ATOM   1007  CA  LYS A  65      70.232  50.320  32.627  1.00  0.00           C  
ATOM   1008  HA  LYS A  65      69.372  50.094  33.257  1.00  0.00           H  
ATOM   1009  CB  LYS A  65      70.405  49.114  31.675  1.00  0.00           C  
ATOM   1010  HB2 LYS A  65      71.348  49.295  31.159  1.00  0.00           H  
ATOM   1011  HB3 LYS A  65      70.655  48.205  32.222  1.00  0.00           H  
ATOM   1012  CG  LYS A  65      69.207  48.807  30.761  1.00  0.00           C  
ATOM   1013  HG2 LYS A  65      68.315  48.462  31.284  1.00  0.00           H  
ATOM   1014  HG3 LYS A  65      68.950  49.705  30.199  1.00  0.00           H  
ATOM   1015  CD  LYS A  65      69.609  47.769  29.639  1.00  0.00           C  
ATOM   1016  HD2 LYS A  65      70.345  48.240  28.987  1.00  0.00           H  
ATOM   1017  HD3 LYS A  65      70.072  46.891  30.089  1.00  0.00           H  
ATOM   1018  CE  LYS A  65      68.369  47.505  28.843  1.00  0.00           C  
ATOM   1019  HE2 LYS A  65      67.618  47.114  29.529  1.00  0.00           H  
ATOM   1020  HE3 LYS A  65      67.964  48.427  28.424  1.00  0.00           H  
ATOM   1021  NZ  LYS A  65      68.733  46.617  27.660  1.00  0.00           N  
ATOM   1022  HZ1 LYS A  65      69.083  45.719  27.964  1.00  0.00           H  
ATOM   1023  HZ2 LYS A  65      67.924  46.398  27.097  1.00  0.00           H  
ATOM   1024  HZ3 LYS A  65      69.383  47.126  27.077  1.00  0.00           H  
ATOM   1025  C   LYS A  65      71.504  50.240  33.503  1.00  0.00           C  
ATOM   1026  O   LYS A  65      71.365  49.767  34.635  1.00  0.00           O  
ATOM   1027  N   TYR A  66      72.629  50.902  33.171  1.00  0.00           N  
ATOM   1028  H   TYR A  66      72.618  51.415  32.301  1.00  0.00           H  
ATOM   1029  CA  TYR A  66      73.768  51.091  34.071  1.00  0.00           C  
ATOM   1030  HA  TYR A  66      73.990  50.103  34.475  1.00  0.00           H  
ATOM   1031  CB  TYR A  66      75.024  51.461  33.236  1.00  0.00           C  
ATOM   1032  HB2 TYR A  66      74.793  52.363  32.669  1.00  0.00           H  
ATOM   1033  HB3 TYR A  66      75.850  51.698  33.906  1.00  0.00           H  
ATOM   1034  CG  TYR A  66      75.518  50.350  32.308  1.00  0.00           C  
ATOM   1035  CD1 TYR A  66      75.216  50.362  30.897  1.00  0.00           C  
ATOM   1036  HD1 TYR A  66      74.464  51.053  30.545  1.00  0.00           H  
ATOM   1037  CE1 TYR A  66      75.756  49.345  30.081  1.00  0.00           C  
ATOM   1038  HE1 TYR A  66      75.624  49.293  29.010  1.00  0.00           H  
ATOM   1039  CZ  TYR A  66      76.576  48.352  30.656  1.00  0.00           C  
ATOM   1040  OH  TYR A  66      77.174  47.383  29.828  1.00  0.00           O  
ATOM   1041  HH  TYR A  66      77.320  46.589  30.347  1.00  0.00           H  
ATOM   1042  CE2 TYR A  66      76.874  48.329  32.027  1.00  0.00           C  
ATOM   1043  HE2 TYR A  66      77.519  47.538  32.382  1.00  0.00           H  
ATOM   1044  CD2 TYR A  66      76.324  49.312  32.864  1.00  0.00           C  
ATOM   1045  HD2 TYR A  66      76.392  49.174  33.933  1.00  0.00           H  
ATOM   1046  C   TYR A  66      73.603  51.997  35.300  1.00  0.00           C  
ATOM   1047  O   TYR A  66      74.186  51.874  36.318  1.00  0.00           O  
ATOM   1048  N   VAL A  67      72.753  53.006  35.124  1.00  0.00           N  
ATOM   1049  H   VAL A  67      72.097  52.936  34.359  1.00  0.00           H  
ATOM   1050  CA  VAL A  67      72.302  53.991  36.234  1.00  0.00           C  
ATOM   1051  HA  VAL A  67      73.122  54.496  36.746  1.00  0.00           H  
ATOM   1052  CB  VAL A  67      71.463  55.227  35.708  1.00  0.00           C  
ATOM   1053  HB  VAL A  67      70.607  54.915  35.109  1.00  0.00           H  
ATOM   1054  CG1 VAL A  67      71.027  56.178  36.825  1.00  0.00           C  
ATOM   1055 HG11 VAL A  67      70.224  55.746  37.423  1.00  0.00           H  
ATOM   1056 HG12 VAL A  67      71.890  56.484  37.418  1.00  0.00           H  
ATOM   1057 HG13 VAL A  67      70.578  57.058  36.366  1.00  0.00           H  
ATOM   1058  CG2 VAL A  67      72.347  56.110  34.721  1.00  0.00           C  
ATOM   1059 HG21 VAL A  67      71.707  56.808  34.182  1.00  0.00           H  
ATOM   1060 HG22 VAL A  67      73.052  56.696  35.311  1.00  0.00           H  
ATOM   1061 HG23 VAL A  67      72.910  55.475  34.038  1.00  0.00           H  
ATOM   1062  C   VAL A  67      71.589  53.174  37.260  1.00  0.00           C  
ATOM   1063  O   VAL A  67      71.829  53.222  38.480  1.00  0.00           O  
ATOM   1064  N   ILE A  68      70.695  52.286  36.809  1.00  0.00           N  
ATOM   1065  H   ILE A  68      70.614  52.327  35.803  1.00  0.00           H  
ATOM   1066  CA  ILE A  68      69.890  51.350  37.652  1.00  0.00           C  
ATOM   1067  HA  ILE A  68      69.500  51.809  38.560  1.00  0.00           H  
ATOM   1068  CB  ILE A  68      68.702  50.803  36.883  1.00  0.00           C  
ATOM   1069  HB  ILE A  68      69.093  50.179  36.078  1.00  0.00           H  
ATOM   1070  CG2 ILE A  68      67.851  49.835  37.754  1.00  0.00           C  
ATOM   1071 HG21 ILE A  68      68.364  48.873  37.725  1.00  0.00           H  
ATOM   1072 HG22 ILE A  68      67.660  50.202  38.762  1.00  0.00           H  
ATOM   1073 HG23 ILE A  68      66.909  49.696  37.223  1.00  0.00           H  
ATOM   1074  CG1 ILE A  68      67.670  51.768  36.307  1.00  0.00           C  
ATOM   1075 HG12 ILE A  68      68.107  52.354  35.498  1.00  0.00           H  
ATOM   1076 HG13 ILE A  68      66.845  51.210  35.863  1.00  0.00           H  
ATOM   1077  CD1 ILE A  68      67.179  52.698  37.371  1.00  0.00           C  
ATOM   1078 HD11 ILE A  68      66.272  53.144  36.965  1.00  0.00           H  
ATOM   1079 HD12 ILE A  68      66.863  52.204  38.290  1.00  0.00           H  
ATOM   1080 HD13 ILE A  68      67.930  53.438  37.647  1.00  0.00           H  
ATOM   1081  C   ILE A  68      70.550  50.152  38.241  1.00  0.00           C  
ATOM   1082  O   ILE A  68      70.336  49.865  39.463  1.00  0.00           O  
ATOM   1083  N   ASP A  69      71.560  49.539  37.611  1.00  0.00           N  
ATOM   1084  H   ASP A  69      71.935  49.931  36.759  1.00  0.00           H  
ATOM   1085  CA  ASP A  69      72.434  48.561  38.326  1.00  0.00           C  
ATOM   1086  HA  ASP A  69      71.852  47.756  38.776  1.00  0.00           H  
ATOM   1087  CB  ASP A  69      73.310  47.834  37.290  1.00  0.00           C  
ATOM   1088  HB2 ASP A  69      73.902  48.598  36.787  1.00  0.00           H  
ATOM   1089  HB3 ASP A  69      74.014  47.154  37.771  1.00  0.00           H  
ATOM   1090  CG  ASP A  69      72.634  47.056  36.204  1.00  0.00           C  
ATOM   1091  OD1 ASP A  69      71.582  46.493  36.526  1.00  0.00           O  
ATOM   1092  OD2 ASP A  69      73.091  46.967  35.042  1.00  0.00           O  
ATOM   1093  C   ASP A  69      73.281  49.298  39.326  1.00  0.00           C  
ATOM   1094  O   ASP A  69      73.417  48.831  40.477  1.00  0.00           O  
ATOM   1095  N   GLY A  70      73.674  50.524  39.021  1.00  0.00           N  
ATOM   1096  H   GLY A  70      73.368  50.893  38.132  1.00  0.00           H  
ATOM   1097  CA  GLY A  70      74.566  51.380  39.862  1.00  0.00           C  
ATOM   1098  HA2 GLY A  70      75.483  50.830  40.072  1.00  0.00           H  
ATOM   1099  HA3 GLY A  70      74.798  52.334  39.388  1.00  0.00           H  
ATOM   1100  C   GLY A  70      73.940  51.784  41.198  1.00  0.00           C  
ATOM   1101  O   GLY A  70      74.590  51.666  42.307  1.00  0.00           O  
ATOM   1102  N   THR A  71      72.659  52.191  41.072  1.00  0.00           N  
ATOM   1103  H   THR A  71      72.316  52.466  40.163  1.00  0.00           H  
ATOM   1104  CA  THR A  71      71.802  52.590  42.209  1.00  0.00           C  
ATOM   1105  HA  THR A  71      72.282  53.425  42.719  1.00  0.00           H  
ATOM   1106  CB  THR A  71      70.474  53.170  41.711  1.00  0.00           C  
ATOM   1107  HB  THR A  71      69.917  52.402  41.174  1.00  0.00           H  
ATOM   1108  CG2 THR A  71      69.670  53.793  42.875  1.00  0.00           C  
ATOM   1109 HG21 THR A  71      69.407  53.174  43.732  1.00  0.00           H  
ATOM   1110 HG22 THR A  71      70.190  54.617  43.364  1.00  0.00           H  
ATOM   1111 HG23 THR A  71      68.718  54.167  42.498  1.00  0.00           H  
ATOM   1112  OG1 THR A  71      70.602  54.276  40.862  1.00  0.00           O  
ATOM   1113  HG1 THR A  71      70.956  53.832  40.088  1.00  0.00           H  
ATOM   1114  C   THR A  71      71.521  51.350  43.079  1.00  0.00           C  
ATOM   1115  O   THR A  71      71.642  51.494  44.272  1.00  0.00           O  
ATOM   1116  N   ARG A  72      71.246  50.174  42.492  1.00  0.00           N  
ATOM   1117  H   ARG A  72      71.254  50.146  41.483  1.00  0.00           H  
ATOM   1118  CA  ARG A  72      71.038  48.944  43.276  1.00  0.00           C  
ATOM   1119  HA  ARG A  72      70.398  49.027  44.154  1.00  0.00           H  
ATOM   1120  CB  ARG A  72      70.385  47.966  42.260  1.00  0.00           C  
ATOM   1121  HB2 ARG A  72      70.915  48.062  41.312  1.00  0.00           H  
ATOM   1122  HB3 ARG A  72      70.671  46.957  42.558  1.00  0.00           H  
ATOM   1123  CG  ARG A  72      68.875  48.098  42.085  1.00  0.00           C  
ATOM   1124  HG2 ARG A  72      68.344  48.056  43.037  1.00  0.00           H  
ATOM   1125  HG3 ARG A  72      68.800  49.041  41.543  1.00  0.00           H  
ATOM   1126  CD  ARG A  72      68.342  47.005  41.147  1.00  0.00           C  
ATOM   1127  HD2 ARG A  72      69.024  46.982  40.297  1.00  0.00           H  
ATOM   1128  HD3 ARG A  72      68.248  46.018  41.599  1.00  0.00           H  
ATOM   1129  NE  ARG A  72      67.004  47.367  40.713  1.00  0.00           N  
ATOM   1130  HE  ARG A  72      66.297  47.511  41.419  1.00  0.00           H  
ATOM   1131  CZ  ARG A  72      66.403  47.210  39.553  1.00  0.00           C  
ATOM   1132  NH1 ARG A  72      66.961  46.579  38.609  1.00  0.00           N  
ATOM   1133 HH11 ARG A  72      67.942  46.341  38.628  1.00  0.00           H  
ATOM   1134 HH12 ARG A  72      66.469  46.724  37.738  1.00  0.00           H  
ATOM   1135  NH2 ARG A  72      65.222  47.734  39.271  1.00  0.00           N  
ATOM   1136 HH21 ARG A  72      64.797  48.308  39.986  1.00  0.00           H  
ATOM   1137 HH22 ARG A  72      64.887  47.729  38.318  1.00  0.00           H  
ATOM   1138  C   ARG A  72      72.329  48.248  43.866  1.00  0.00           C  
ATOM   1139  O   ARG A  72      72.275  47.389  44.779  1.00  0.00           O  
ATOM   1140  N   VAL A  73      73.496  48.606  43.308  1.00  0.00           N  
ATOM   1141  H   VAL A  73      73.483  49.009  42.382  1.00  0.00           H  
ATOM   1142  CA  VAL A  73      74.804  48.103  43.830  1.00  0.00           C  
ATOM   1143  HA  VAL A  73      74.772  47.063  44.155  1.00  0.00           H  
ATOM   1144  CB  VAL A  73      75.915  48.206  42.683  1.00  0.00           C  
ATOM   1145  HB  VAL A  73      75.764  49.136  42.136  1.00  0.00           H  
ATOM   1146  CG1 VAL A  73      77.367  48.231  43.363  1.00  0.00           C  
ATOM   1147 HG11 VAL A  73      77.482  47.388  44.044  1.00  0.00           H  
ATOM   1148 HG12 VAL A  73      78.141  48.220  42.595  1.00  0.00           H  
ATOM   1149 HG13 VAL A  73      77.454  49.145  43.950  1.00  0.00           H  
ATOM   1150  CG2 VAL A  73      75.814  46.992  41.767  1.00  0.00           C  
ATOM   1151 HG21 VAL A  73      75.724  46.067  42.338  1.00  0.00           H  
ATOM   1152 HG22 VAL A  73      74.958  46.966  41.093  1.00  0.00           H  
ATOM   1153 HG23 VAL A  73      76.706  47.058  41.145  1.00  0.00           H  
ATOM   1154  C   VAL A  73      75.213  48.976  44.967  1.00  0.00           C  
ATOM   1155  O   VAL A  73      75.599  48.456  45.998  1.00  0.00           O  
ATOM   1156  N   PHE A  74      75.101  50.293  44.840  1.00  0.00           N  
ATOM   1157  H   PHE A  74      74.645  50.673  44.023  1.00  0.00           H  
ATOM   1158  CA  PHE A  74      75.150  51.193  46.004  1.00  0.00           C  
ATOM   1159  HA  PHE A  74      76.206  51.281  46.262  1.00  0.00           H  
ATOM   1160  CB  PHE A  74      74.747  52.654  45.514  1.00  0.00           C  
ATOM   1161  HB2 PHE A  74      75.330  52.795  44.603  1.00  0.00           H  
ATOM   1162  HB3 PHE A  74      73.682  52.618  45.283  1.00  0.00           H  
ATOM   1163  CG  PHE A  74      75.061  53.705  46.530  1.00  0.00           C  
ATOM   1164  CD1 PHE A  74      75.995  54.728  46.263  1.00  0.00           C  
ATOM   1165  HD1 PHE A  74      76.473  54.669  45.296  1.00  0.00           H  
ATOM   1166  CE1 PHE A  74      76.266  55.724  47.216  1.00  0.00           C  
ATOM   1167  HE1 PHE A  74      77.037  56.457  47.031  1.00  0.00           H  
ATOM   1168  CZ  PHE A  74      75.719  55.699  48.472  1.00  0.00           C  
ATOM   1169  HZ  PHE A  74      76.109  56.319  49.266  1.00  0.00           H  
ATOM   1170  CE2 PHE A  74      74.758  54.724  48.751  1.00  0.00           C  
ATOM   1171  HE2 PHE A  74      74.290  54.821  49.719  1.00  0.00           H  
ATOM   1172  CD2 PHE A  74      74.448  53.737  47.812  1.00  0.00           C  
ATOM   1173  HD2 PHE A  74      73.645  53.049  48.035  1.00  0.00           H  
ATOM   1174  C   PHE A  74      74.300  50.708  47.192  1.00  0.00           C  
ATOM   1175  O   PHE A  74      74.855  50.491  48.221  1.00  0.00           O  
ATOM   1176  N   LEU A  75      72.995  50.464  46.942  1.00  0.00           N  
ATOM   1177  H   LEU A  75      72.660  50.805  46.053  1.00  0.00           H  
ATOM   1178  CA  LEU A  75      72.047  49.749  47.877  1.00  0.00           C  
ATOM   1179  HA  LEU A  75      71.894  50.438  48.708  1.00  0.00           H  
ATOM   1180  CB  LEU A  75      70.690  49.533  47.156  1.00  0.00           C  
ATOM   1181  HB2 LEU A  75      70.432  50.471  46.664  1.00  0.00           H  
ATOM   1182  HB3 LEU A  75      70.745  48.769  46.380  1.00  0.00           H  
ATOM   1183  CG  LEU A  75      69.582  49.153  48.158  1.00  0.00           C  
ATOM   1184  HG  LEU A  75      69.765  48.102  48.383  1.00  0.00           H  
ATOM   1185  CD1 LEU A  75      69.498  49.979  49.393  1.00  0.00           C  
ATOM   1186 HD11 LEU A  75      68.559  49.712  49.877  1.00  0.00           H  
ATOM   1187 HD12 LEU A  75      70.252  49.699  50.129  1.00  0.00           H  
ATOM   1188 HD13 LEU A  75      69.518  51.046  49.172  1.00  0.00           H  
ATOM   1189  CD2 LEU A  75      68.257  49.418  47.442  1.00  0.00           C  
ATOM   1190 HD21 LEU A  75      68.325  49.321  46.358  1.00  0.00           H  
ATOM   1191 HD22 LEU A  75      67.553  48.646  47.751  1.00  0.00           H  
ATOM   1192 HD23 LEU A  75      67.945  50.440  47.658  1.00  0.00           H  
ATOM   1193  C   LEU A  75      72.701  48.451  48.505  1.00  0.00           C  
ATOM   1194  O   LEU A  75      72.555  48.208  49.683  1.00  0.00           O  
ATOM   1195  N   GLY A  76      73.370  47.673  47.617  1.00  0.00           N  
ATOM   1196  H   GLY A  76      73.497  47.996  46.668  1.00  0.00           H  
ATOM   1197  CA  GLY A  76      73.986  46.336  47.990  1.00  0.00           C  
ATOM   1198  HA2 GLY A  76      73.207  45.826  48.558  1.00  0.00           H  
ATOM   1199  HA3 GLY A  76      74.290  45.759  47.117  1.00  0.00           H  
ATOM   1200  C   GLY A  76      75.141  46.439  48.995  1.00  0.00           C  
ATOM   1201  O   GLY A  76      75.168  45.758  50.031  1.00  0.00           O  
ATOM   1202  N   LEU A  77      75.924  47.553  48.861  1.00  0.00           N  
ATOM   1203  H   LEU A  77      75.807  48.100  48.020  1.00  0.00           H  
ATOM   1204  CA  LEU A  77      76.973  48.027  49.797  1.00  0.00           C  
ATOM   1205  HA  LEU A  77      77.456  47.122  50.165  1.00  0.00           H  
ATOM   1206  CB  LEU A  77      77.956  48.843  48.999  1.00  0.00           C  
ATOM   1207  HB2 LEU A  77      77.361  49.574  48.452  1.00  0.00           H  
ATOM   1208  HB3 LEU A  77      78.683  49.346  49.637  1.00  0.00           H  
ATOM   1209  CG  LEU A  77      78.689  47.949  47.956  1.00  0.00           C  
ATOM   1210  HG  LEU A  77      77.997  47.189  47.594  1.00  0.00           H  
ATOM   1211  CD1 LEU A  77      79.010  48.603  46.725  1.00  0.00           C  
ATOM   1212 HD11 LEU A  77      79.747  49.392  46.869  1.00  0.00           H  
ATOM   1213 HD12 LEU A  77      79.481  47.992  45.955  1.00  0.00           H  
ATOM   1214 HD13 LEU A  77      78.135  49.064  46.268  1.00  0.00           H  
ATOM   1215  CD2 LEU A  77      79.860  47.249  48.506  1.00  0.00           C  
ATOM   1216 HD21 LEU A  77      79.530  46.785  49.435  1.00  0.00           H  
ATOM   1217 HD22 LEU A  77      80.089  46.434  47.819  1.00  0.00           H  
ATOM   1218 HD23 LEU A  77      80.683  47.961  48.573  1.00  0.00           H  
ATOM   1219  C   LEU A  77      76.457  48.784  50.973  1.00  0.00           C  
ATOM   1220  O   LEU A  77      76.991  48.622  52.116  1.00  0.00           O  
ATOM   1221  N   ALA A  78      75.477  49.658  50.836  1.00  0.00           N  
ATOM   1222  H   ALA A  78      75.006  49.804  49.955  1.00  0.00           H  
ATOM   1223  CA  ALA A  78      74.944  50.420  51.987  1.00  0.00           C  
ATOM   1224  HA  ALA A  78      75.696  50.981  52.542  1.00  0.00           H  
ATOM   1225  CB  ALA A  78      73.860  51.396  51.429  1.00  0.00           C  
ATOM   1226  HB1 ALA A  78      73.473  52.096  52.169  1.00  0.00           H  
ATOM   1227  HB2 ALA A  78      74.424  52.029  50.744  1.00  0.00           H  
ATOM   1228  HB3 ALA A  78      73.033  50.887  50.935  1.00  0.00           H  
ATOM   1229  C   ALA A  78      74.201  49.435  52.979  1.00  0.00           C  
ATOM   1230  O   ALA A  78      74.306  49.673  54.163  1.00  0.00           O  
ATOM   1231  N   LEU A  79      73.613  48.342  52.498  1.00  0.00           N  
ATOM   1232  H   LEU A  79      73.514  48.186  51.505  1.00  0.00           H  
ATOM   1233  CA  LEU A  79      72.862  47.466  53.409  1.00  0.00           C  
ATOM   1234  HA  LEU A  79      72.207  47.986  54.108  1.00  0.00           H  
ATOM   1235  CB  LEU A  79      71.915  46.599  52.537  1.00  0.00           C  
ATOM   1236  HB2 LEU A  79      72.372  46.161  51.649  1.00  0.00           H  
ATOM   1237  HB3 LEU A  79      71.604  45.635  52.938  1.00  0.00           H  
ATOM   1238  CG  LEU A  79      70.580  47.300  52.147  1.00  0.00           C  
ATOM   1239  HG  LEU A  79      70.920  48.294  51.858  1.00  0.00           H  
ATOM   1240  CD1 LEU A  79      69.817  46.704  50.982  1.00  0.00           C  
ATOM   1241 HD11 LEU A  79      70.343  46.990  50.071  1.00  0.00           H  
ATOM   1242 HD12 LEU A  79      69.791  45.615  50.942  1.00  0.00           H  
ATOM   1243 HD13 LEU A  79      68.931  47.329  50.866  1.00  0.00           H  
ATOM   1244  CD2 LEU A  79      69.604  47.470  53.261  1.00  0.00           C  
ATOM   1245 HD21 LEU A  79      70.125  47.876  54.129  1.00  0.00           H  
ATOM   1246 HD22 LEU A  79      68.693  48.021  53.028  1.00  0.00           H  
ATOM   1247 HD23 LEU A  79      69.294  46.487  53.614  1.00  0.00           H  
ATOM   1248  C   LEU A  79      73.900  46.655  54.309  1.00  0.00           C  
ATOM   1249  O   LEU A  79      73.672  46.290  55.484  1.00  0.00           O  
ATOM   1250  N   VAL A  80      75.081  46.406  53.769  1.00  0.00           N  
ATOM   1251  H   VAL A  80      75.202  46.669  52.801  1.00  0.00           H  
ATOM   1252  CA  VAL A  80      76.189  45.824  54.585  1.00  0.00           C  
ATOM   1253  HA  VAL A  80      75.736  45.063  55.221  1.00  0.00           H  
ATOM   1254  CB  VAL A  80      77.232  45.256  53.665  1.00  0.00           C  
ATOM   1255  HB  VAL A  80      77.841  45.941  53.075  1.00  0.00           H  
ATOM   1256  CG1 VAL A  80      78.240  44.465  54.534  1.00  0.00           C  
ATOM   1257 HG11 VAL A  80      78.725  43.728  53.894  1.00  0.00           H  
ATOM   1258 HG12 VAL A  80      78.925  45.094  55.102  1.00  0.00           H  
ATOM   1259 HG13 VAL A  80      77.680  43.959  55.321  1.00  0.00           H  
ATOM   1260  CG2 VAL A  80      76.810  44.186  52.538  1.00  0.00           C  
ATOM   1261 HG21 VAL A  80      77.657  43.892  51.919  1.00  0.00           H  
ATOM   1262 HG22 VAL A  80      76.344  43.344  53.050  1.00  0.00           H  
ATOM   1263 HG23 VAL A  80      76.072  44.690  51.915  1.00  0.00           H  
ATOM   1264  C   VAL A  80      76.801  46.934  55.411  1.00  0.00           C  
ATOM   1265  O   VAL A  80      77.043  46.660  56.608  1.00  0.00           O  
ATOM   1266  N   ALA A  81      76.997  48.190  54.958  1.00  0.00           N  
ATOM   1267  H   ALA A  81      76.730  48.450  54.019  1.00  0.00           H  
ATOM   1268  CA  ALA A  81      77.562  49.282  55.784  1.00  0.00           C  
ATOM   1269  HA  ALA A  81      78.466  48.867  56.228  1.00  0.00           H  
ATOM   1270  CB  ALA A  81      77.796  50.533  54.970  1.00  0.00           C  
ATOM   1271  HB1 ALA A  81      76.920  51.091  54.639  1.00  0.00           H  
ATOM   1272  HB2 ALA A  81      78.381  51.300  55.477  1.00  0.00           H  
ATOM   1273  HB3 ALA A  81      78.404  50.371  54.080  1.00  0.00           H  
ATOM   1274  C   ALA A  81      76.638  49.584  56.978  1.00  0.00           C  
ATOM   1275  O   ALA A  81      77.077  49.569  58.148  1.00  0.00           O  
ATOM   1276  N   HIS A  82      75.378  49.825  56.755  1.00  0.00           N  
ATOM   1277  H   HIS A  82      75.013  49.720  55.819  1.00  0.00           H  
ATOM   1278  CA  HIS A  82      74.387  50.029  57.831  1.00  0.00           C  
ATOM   1279  HA  HIS A  82      74.608  50.933  58.399  1.00  0.00           H  
ATOM   1280  CB  HIS A  82      73.016  50.143  57.229  1.00  0.00           C  
ATOM   1281  HB2 HIS A  82      72.893  49.271  56.586  1.00  0.00           H  
ATOM   1282  HB3 HIS A  82      72.248  50.120  58.002  1.00  0.00           H  
ATOM   1283  CG  HIS A  82      72.670  51.423  56.556  1.00  0.00           C  
ATOM   1284  ND1 HIS A  82      73.053  51.907  55.342  1.00  0.00           N  
ATOM   1285  HD1 HIS A  82      73.791  51.449  54.826  1.00  0.00           H  
ATOM   1286  CE1 HIS A  82      72.720  53.198  55.147  1.00  0.00           C  
ATOM   1287  HE1 HIS A  82      72.800  53.866  54.302  1.00  0.00           H  
ATOM   1288  NE2 HIS A  82      72.094  53.581  56.282  1.00  0.00           N  
ATOM   1289  CD2 HIS A  82      72.106  52.507  57.162  1.00  0.00           C  
ATOM   1290  HD2 HIS A  82      71.897  52.566  58.220  1.00  0.00           H  
ATOM   1291  C   HIS A  82      74.472  48.861  58.868  1.00  0.00           C  
ATOM   1292  O   HIS A  82      74.422  49.126  60.078  1.00  0.00           O  
ATOM   1293  N   PHE A  83      74.678  47.622  58.466  1.00  0.00           N  
ATOM   1294  H   PHE A  83      74.778  47.449  57.476  1.00  0.00           H  
ATOM   1295  CA  PHE A  83      74.886  46.453  59.385  1.00  0.00           C  
ATOM   1296  HA  PHE A  83      74.095  46.490  60.134  1.00  0.00           H  
ATOM   1297  CB  PHE A  83      74.712  45.168  58.583  1.00  0.00           C  
ATOM   1298  HB2 PHE A  83      73.700  45.234  58.183  1.00  0.00           H  
ATOM   1299  HB3 PHE A  83      75.431  45.183  57.764  1.00  0.00           H  
ATOM   1300  CG  PHE A  83      74.787  43.868  59.389  1.00  0.00           C  
ATOM   1301  CD1 PHE A  83      73.873  43.622  60.410  1.00  0.00           C  
ATOM   1302  HD1 PHE A  83      73.085  44.328  60.629  1.00  0.00           H  
ATOM   1303  CE1 PHE A  83      73.931  42.399  61.172  1.00  0.00           C  
ATOM   1304  HE1 PHE A  83      73.114  42.121  61.821  1.00  0.00           H  
ATOM   1305  CZ  PHE A  83      74.994  41.477  60.895  1.00  0.00           C  
ATOM   1306  HZ  PHE A  83      75.084  40.518  61.384  1.00  0.00           H  
ATOM   1307  CE2 PHE A  83      75.948  41.830  59.957  1.00  0.00           C  
ATOM   1308  HE2 PHE A  83      76.703  41.083  59.763  1.00  0.00           H  
ATOM   1309  CD2 PHE A  83      75.912  42.978  59.220  1.00  0.00           C  
ATOM   1310  HD2 PHE A  83      76.706  43.186  58.518  1.00  0.00           H  
ATOM   1311  C   PHE A  83      76.208  46.421  60.153  1.00  0.00           C  
ATOM   1312  O   PHE A  83      76.302  45.985  61.301  1.00  0.00           O  
ATOM   1313  N   LEU A  84      77.277  46.725  59.377  1.00  0.00           N  
ATOM   1314  H   LEU A  84      77.154  47.053  58.430  1.00  0.00           H  
ATOM   1315  CA  LEU A  84      78.536  46.974  60.061  1.00  0.00           C  
ATOM   1316  HA  LEU A  84      78.781  46.142  60.721  1.00  0.00           H  
ATOM   1317  CB  LEU A  84      79.669  47.238  59.004  1.00  0.00           C  
ATOM   1318  HB2 LEU A  84      79.330  47.936  58.238  1.00  0.00           H  
ATOM   1319  HB3 LEU A  84      80.538  47.633  59.530  1.00  0.00           H  
ATOM   1320  CG  LEU A  84      80.166  46.091  58.174  1.00  0.00           C  
ATOM   1321  HG  LEU A  84      79.320  45.673  57.628  1.00  0.00           H  
ATOM   1322  CD1 LEU A  84      81.250  46.556  57.264  1.00  0.00           C  
ATOM   1323 HD11 LEU A  84      80.823  47.406  56.733  1.00  0.00           H  
ATOM   1324 HD12 LEU A  84      82.028  47.036  57.858  1.00  0.00           H  
ATOM   1325 HD13 LEU A  84      81.569  45.823  56.523  1.00  0.00           H  
ATOM   1326  CD2 LEU A  84      80.848  45.006  59.037  1.00  0.00           C  
ATOM   1327 HD21 LEU A  84      80.001  44.641  59.618  1.00  0.00           H  
ATOM   1328 HD22 LEU A  84      81.400  44.248  58.481  1.00  0.00           H  
ATOM   1329 HD23 LEU A  84      81.567  45.380  59.766  1.00  0.00           H  
ATOM   1330  C   LEU A  84      78.441  48.147  61.080  1.00  0.00           C  
ATOM   1331  O   LEU A  84      79.059  47.983  62.140  1.00  0.00           O  
ATOM   1332  N   ALA A  85      77.658  49.199  60.874  1.00  0.00           N  
ATOM   1333  H   ALA A  85      77.166  49.380  60.011  1.00  0.00           H  
ATOM   1334  CA  ALA A  85      77.579  50.346  61.786  1.00  0.00           C  
ATOM   1335  HA  ALA A  85      78.598  50.553  62.113  1.00  0.00           H  
ATOM   1336  CB  ALA A  85      76.975  51.518  61.004  1.00  0.00           C  
ATOM   1337  HB1 ALA A  85      77.108  52.415  61.609  1.00  0.00           H  
ATOM   1338  HB2 ALA A  85      77.570  51.581  60.092  1.00  0.00           H  
ATOM   1339  HB3 ALA A  85      75.922  51.314  60.810  1.00  0.00           H  
ATOM   1340  C   ALA A  85      76.791  49.900  63.029  1.00  0.00           C  
ATOM   1341  O   ALA A  85      77.245  50.175  64.132  1.00  0.00           O  
ATOM   1342  N   PHE A  86      75.690  49.207  62.820  1.00  0.00           N  
ATOM   1343  H   PHE A  86      75.400  49.125  61.856  1.00  0.00           H  
ATOM   1344  CA  PHE A  86      74.995  48.466  63.882  1.00  0.00           C  
ATOM   1345  HA  PHE A  86      74.604  49.185  64.602  1.00  0.00           H  
ATOM   1346  CB  PHE A  86      73.791  47.765  63.274  1.00  0.00           C  
ATOM   1347  HB2 PHE A  86      73.147  48.416  62.683  1.00  0.00           H  
ATOM   1348  HB3 PHE A  86      74.193  47.077  62.530  1.00  0.00           H  
ATOM   1349  CG  PHE A  86      72.893  47.006  64.195  1.00  0.00           C  
ATOM   1350  CD1 PHE A  86      71.906  47.652  64.924  1.00  0.00           C  
ATOM   1351  HD1 PHE A  86      71.718  48.701  64.750  1.00  0.00           H  
ATOM   1352  CE1 PHE A  86      71.155  46.940  65.856  1.00  0.00           C  
ATOM   1353  HE1 PHE A  86      70.283  47.362  66.333  1.00  0.00           H  
ATOM   1354  CZ  PHE A  86      71.445  45.521  66.050  1.00  0.00           C  
ATOM   1355  HZ  PHE A  86      70.894  44.914  66.753  1.00  0.00           H  
ATOM   1356  CE2 PHE A  86      72.428  44.852  65.307  1.00  0.00           C  
ATOM   1357  HE2 PHE A  86      72.646  43.815  65.516  1.00  0.00           H  
ATOM   1358  CD2 PHE A  86      73.076  45.577  64.328  1.00  0.00           C  
ATOM   1359  HD2 PHE A  86      73.806  45.007  63.774  1.00  0.00           H  
ATOM   1360  C   PHE A  86      75.857  47.473  64.694  1.00  0.00           C  
ATOM   1361  O   PHE A  86      75.769  47.343  65.923  1.00  0.00           O  
ATOM   1362  N   SER A  87      76.716  46.746  63.976  1.00  0.00           N  
ATOM   1363  H   SER A  87      76.584  46.716  62.975  1.00  0.00           H  
ATOM   1364  CA  SER A  87      77.679  45.774  64.627  1.00  0.00           C  
ATOM   1365  HA  SER A  87      77.152  45.285  65.447  1.00  0.00           H  
ATOM   1366  CB  SER A  87      78.220  44.747  63.649  1.00  0.00           C  
ATOM   1367  HB2 SER A  87      78.761  45.287  62.871  1.00  0.00           H  
ATOM   1368  HB3 SER A  87      78.923  44.105  64.180  1.00  0.00           H  
ATOM   1369  OG  SER A  87      77.259  43.894  63.089  1.00  0.00           O  
ATOM   1370  HG  SER A  87      76.748  44.320  62.396  1.00  0.00           H  
ATOM   1371  C   SER A  87      78.940  46.537  65.242  1.00  0.00           C  
ATOM   1372  O   SER A  87      79.863  45.859  65.766  1.00  0.00           O  
ATOM   1373  N   ALA A  88      78.893  47.895  65.274  1.00  0.00           N  
ATOM   1374  H   ALA A  88      78.108  48.362  64.845  1.00  0.00           H  
ATOM   1375  CA  ALA A  88      79.766  48.699  66.107  1.00  0.00           C  
ATOM   1376  HA  ALA A  88      80.359  48.107  66.804  1.00  0.00           H  
ATOM   1377  CB  ALA A  88      80.740  49.417  65.173  1.00  0.00           C  
ATOM   1378  HB1 ALA A  88      81.586  49.889  65.673  1.00  0.00           H  
ATOM   1379  HB2 ALA A  88      81.180  48.541  64.696  1.00  0.00           H  
ATOM   1380  HB3 ALA A  88      80.227  50.095  64.491  1.00  0.00           H  
ATOM   1381  C   ALA A  88      79.013  49.697  66.908  1.00  0.00           C  
ATOM   1382  O   ALA A  88      79.683  50.547  67.503  1.00  0.00           O  
ATOM   1383  N   THR A  89      77.650  49.706  66.872  1.00  0.00           N  
ATOM   1384  H   THR A  89      77.156  49.127  66.208  1.00  0.00           H  
ATOM   1385  CA  THR A  89      76.878  50.775  67.540  1.00  0.00           C  
ATOM   1386  HA  THR A  89      77.545  51.266  68.249  1.00  0.00           H  
ATOM   1387  CB  THR A  89      76.442  51.853  66.483  1.00  0.00           C  
ATOM   1388  HB  THR A  89      75.819  51.412  65.705  1.00  0.00           H  
ATOM   1389  CG2 THR A  89      75.667  53.038  67.106  1.00  0.00           C  
ATOM   1390 HG21 THR A  89      74.654  52.695  67.315  1.00  0.00           H  
ATOM   1391 HG22 THR A  89      76.164  53.356  68.023  1.00  0.00           H  
ATOM   1392 HG23 THR A  89      75.611  53.840  66.370  1.00  0.00           H  
ATOM   1393  OG1 THR A  89      77.633  52.388  65.830  1.00  0.00           O  
ATOM   1394  HG1 THR A  89      78.026  51.626  65.397  1.00  0.00           H  
ATOM   1395  C   THR A  89      75.688  50.271  68.426  1.00  0.00           C  
ATOM   1396  O   THR A  89      75.062  49.329  67.971  1.00  0.00           O  
ATOM   1397  N   PRO A  90      75.201  50.997  69.492  1.00  0.00           N  
ATOM   1398  CD  PRO A  90      76.038  51.874  70.340  1.00  0.00           C  
ATOM   1399  HD2 PRO A  90      75.922  52.934  70.114  1.00  0.00           H  
ATOM   1400  HD3 PRO A  90      77.109  51.673  70.374  1.00  0.00           H  
ATOM   1401  CG  PRO A  90      75.617  51.642  71.734  1.00  0.00           C  
ATOM   1402  HG2 PRO A  90      75.841  52.466  72.411  1.00  0.00           H  
ATOM   1403  HG3 PRO A  90      76.059  50.709  72.082  1.00  0.00           H  
ATOM   1404  CB  PRO A  90      74.127  51.431  71.518  1.00  0.00           C  
ATOM   1405  HB2 PRO A  90      73.684  52.415  71.364  1.00  0.00           H  
ATOM   1406  HB3 PRO A  90      73.742  50.984  72.435  1.00  0.00           H  
ATOM   1407  CA  PRO A  90      73.996  50.645  70.219  1.00  0.00           C  
ATOM   1408  HA  PRO A  90      73.981  49.584  70.467  1.00  0.00           H  
ATOM   1409  C   PRO A  90      72.649  50.920  69.530  1.00  0.00           C  
ATOM   1410  O   PRO A  90      71.623  51.048  70.237  1.00  0.00           O  
ATOM   1411  N   TRP A  91      72.637  51.103  68.259  1.00  0.00           N  
ATOM   1412  H   TRP A  91      73.490  50.820  67.799  1.00  0.00           H  
ATOM   1413  CA  TRP A  91      71.563  51.774  67.393  1.00  0.00           C  
ATOM   1414  HA  TRP A  91      71.354  52.772  67.779  1.00  0.00           H  
ATOM   1415  CB  TRP A  91      72.116  51.999  66.027  1.00  0.00           C  
ATOM   1416  HB2 TRP A  91      73.047  52.563  66.086  1.00  0.00           H  
ATOM   1417  HB3 TRP A  91      72.354  50.995  65.676  1.00  0.00           H  
ATOM   1418  CG  TRP A  91      71.229  52.536  64.909  1.00  0.00           C  
ATOM   1419  CD1 TRP A  91      70.401  53.623  65.021  1.00  0.00           C  
ATOM   1420  HD1 TRP A  91      70.318  54.314  65.847  1.00  0.00           H  
ATOM   1421  NE1 TRP A  91      69.847  53.852  63.768  1.00  0.00           N  
ATOM   1422  HE1 TRP A  91      69.100  54.524  63.667  1.00  0.00           H  
ATOM   1423  CE2 TRP A  91      70.034  52.790  62.952  1.00  0.00           C  
ATOM   1424  CZ2 TRP A  91      69.673  52.596  61.587  1.00  0.00           C  
ATOM   1425  HZ2 TRP A  91      68.820  53.125  61.189  1.00  0.00           H  
ATOM   1426  CH2 TRP A  91      70.395  51.612  60.821  1.00  0.00           C  
ATOM   1427  HH2 TRP A  91      70.220  51.480  59.763  1.00  0.00           H  
ATOM   1428  CZ3 TRP A  91      71.380  50.883  61.404  1.00  0.00           C  
ATOM   1429  HZ3 TRP A  91      71.918  50.230  60.733  1.00  0.00           H  
ATOM   1430  CE3 TRP A  91      71.797  51.151  62.757  1.00  0.00           C  
ATOM   1431  HE3 TRP A  91      72.622  50.587  63.167  1.00  0.00           H  
ATOM   1432  CD2 TRP A  91      71.091  52.070  63.537  1.00  0.00           C  
ATOM   1433  C   TRP A  91      70.323  50.862  67.419  1.00  0.00           C  
ATOM   1434  O   TRP A  91      70.372  49.630  67.621  1.00  0.00           O  
ATOM   1435  N   LEU A  92      69.131  51.458  67.285  1.00  0.00           N  
ATOM   1436  H   LEU A  92      69.073  52.452  67.119  1.00  0.00           H  
ATOM   1437  CA  LEU A  92      67.788  50.797  67.476  1.00  0.00           C  
ATOM   1438  HA  LEU A  92      67.061  51.590  67.305  1.00  0.00           H  
ATOM   1439  CB  LEU A  92      67.547  49.765  66.421  1.00  0.00           C  
ATOM   1440  HB2 LEU A  92      68.233  48.921  66.500  1.00  0.00           H  
ATOM   1441  HB3 LEU A  92      66.487  49.516  66.468  1.00  0.00           H  
ATOM   1442  CG  LEU A  92      67.756  50.214  64.935  1.00  0.00           C  
ATOM   1443  HG  LEU A  92      68.795  50.502  64.778  1.00  0.00           H  
ATOM   1444  CD1 LEU A  92      67.540  48.930  64.090  1.00  0.00           C  
ATOM   1445 HD11 LEU A  92      68.353  48.219  64.237  1.00  0.00           H  
ATOM   1446 HD12 LEU A  92      66.576  48.428  64.172  1.00  0.00           H  
ATOM   1447 HD13 LEU A  92      67.723  49.254  63.065  1.00  0.00           H  
ATOM   1448  CD2 LEU A  92      66.755  51.334  64.383  1.00  0.00           C  
ATOM   1449 HD21 LEU A  92      66.200  51.713  65.241  1.00  0.00           H  
ATOM   1450 HD22 LEU A  92      67.295  52.093  63.818  1.00  0.00           H  
ATOM   1451 HD23 LEU A  92      66.077  50.827  63.696  1.00  0.00           H  
ATOM   1452  C   LEU A  92      67.376  50.330  68.911  1.00  0.00           C  
ATOM   1453  O   LEU A  92      66.568  49.415  69.138  1.00  0.00           O  
ATOM   1454  N   HIS A  93      67.950  51.117  69.774  1.00  0.00           N  
ATOM   1455  H   HIS A  93      68.572  51.825  69.411  1.00  0.00           H  
ATOM   1456  CA  HIS A  93      67.657  51.190  71.218  1.00  0.00           C  
ATOM   1457  HA  HIS A  93      67.926  50.220  71.636  1.00  0.00           H  
ATOM   1458  CB  HIS A  93      68.520  52.282  71.800  1.00  0.00           C  
ATOM   1459  HB2 HIS A  93      68.298  52.406  72.860  1.00  0.00           H  
ATOM   1460  HB3 HIS A  93      69.537  51.975  71.558  1.00  0.00           H  
ATOM   1461  CG  HIS A  93      68.450  53.634  71.223  1.00  0.00           C  
ATOM   1462  ND1 HIS A  93      67.366  54.534  71.338  1.00  0.00           N  
ATOM   1463  CE1 HIS A  93      67.895  55.681  70.952  1.00  0.00           C  
ATOM   1464  HE1 HIS A  93      67.294  56.572  70.854  1.00  0.00           H  
ATOM   1465  NE2 HIS A  93      69.118  55.592  70.462  1.00  0.00           N  
ATOM   1466  HE2 HIS A  93      69.663  56.331  70.043  1.00  0.00           H  
ATOM   1467  CD2 HIS A  93      69.543  54.274  70.696  1.00  0.00           C  
ATOM   1468  HD2 HIS A  93      70.579  53.970  70.665  1.00  0.00           H  
ATOM   1469  C   HIS A  93      66.189  51.261  71.668  1.00  0.00           C  
ATOM   1470  O   HIS A  93      65.828  50.499  72.604  1.00  0.00           O  
ATOM   1471  OXT HIS A  93      65.405  51.995  71.004  1.00  0.00           O  
ATOM   1472  N   CXM A  94      49.034  74.539  35.152  1.00  0.00           N  
ATOM   1473  CA  CXM A  94      48.488  73.948  33.941  1.00  0.00           C  
ATOM   1474  CB  CXM A  94      47.007  73.685  34.314  1.00  0.00           C  
ATOM   1475  CG  CXM A  94      46.936  72.346  34.993  1.00  0.00           C  
ATOM   1476  SD  CXM A  94      45.183  71.796  35.168  1.00  0.00           S  
ATOM   1477  CE  CXM A  94      45.259  70.605  36.583  1.00  0.00           C  
ATOM   1478  C   CXM A  94      48.598  74.998  32.773  1.00  0.00           C  
ATOM   1479  O   CXM A  94      48.676  74.534  31.610  1.00  0.00           O  
ATOM   1480  CN  CXM A  94      50.320  74.670  35.422  1.00  0.00           C  
ATOM   1481  ON1 CXM A  94      51.225  74.337  34.627  1.00  0.00           O  
ATOM   1482  ON2 CXM A  94      50.659  75.159  36.511  1.00  0.00           O  
ATOM   1483  HN  CXM A  94      48.334  74.841  35.815  1.00  0.00           H  
ATOM   1484  HCA CXM A  94      49.073  73.067  33.675  1.00  0.00           H  
ATOM   1485 HCB1 CXM A  94      46.600  74.454  34.971  1.00  0.00           H  
ATOM   1486 HCB2 CXM A  94      46.373  73.683  33.428  1.00  0.00           H  
ATOM   1487 HCG1 CXM A  94      47.438  71.635  34.337  1.00  0.00           H  
ATOM   1488 HCG2 CXM A  94      47.515  72.288  35.915  1.00  0.00           H  
ATOM   1489 HCE1 CXM A  94      45.013  69.592  36.264  1.00  0.00           H  
ATOM   1490 HCE2 CXM A  94      46.261  70.598  37.012  1.00  0.00           H  
ATOM   1491 HCE3 CXM A  94      44.516  70.806  37.354  1.00  0.00           H  
ATOM   1492  N   ASN A  95      48.471  76.279  33.030  1.00  0.00           N  
ATOM   1493  H   ASN A  95      48.126  76.556  33.938  1.00  0.00           H  
ATOM   1494  CA  ASN A  95      48.883  77.302  32.041  1.00  0.00           C  
ATOM   1495  HA  ASN A  95      48.636  76.784  31.114  1.00  0.00           H  
ATOM   1496  CB  ASN A  95      48.086  78.560  32.333  1.00  0.00           C  
ATOM   1497  HB2 ASN A  95      48.280  78.873  33.359  1.00  0.00           H  
ATOM   1498  HB3 ASN A  95      48.503  79.340  31.695  1.00  0.00           H  
ATOM   1499  CG  ASN A  95      46.625  78.456  32.006  1.00  0.00           C  
ATOM   1500  OD1 ASN A  95      46.131  77.771  31.142  1.00  0.00           O  
ATOM   1501  ND2 ASN A  95      45.848  79.263  32.754  1.00  0.00           N  
ATOM   1502 HD21 ASN A  95      44.853  79.324  32.593  1.00  0.00           H  
ATOM   1503 HD22 ASN A  95      46.192  79.837  33.510  1.00  0.00           H  
ATOM   1504  C   ASN A  95      50.408  77.607  32.090  1.00  0.00           C  
ATOM   1505  O   ASN A  95      50.928  78.241  31.175  1.00  0.00           O  
ATOM   1506  N   GLN A  96      51.110  77.127  33.110  1.00  0.00           N  
ATOM   1507  H   GLN A  96      50.661  76.626  33.864  1.00  0.00           H  
ATOM   1508  CA  GLN A  96      52.481  77.501  33.447  1.00  0.00           C  
ATOM   1509  HA  GLN A  96      52.832  78.360  32.876  1.00  0.00           H  
ATOM   1510  CB  GLN A  96      52.793  77.692  34.947  1.00  0.00           C  
ATOM   1511  HB2 GLN A  96      52.585  76.817  35.564  1.00  0.00           H  
ATOM   1512  HB3 GLN A  96      53.838  77.974  35.074  1.00  0.00           H  
ATOM   1513  CG  GLN A  96      52.037  78.940  35.489  1.00  0.00           C  
ATOM   1514  HG2 GLN A  96      52.336  79.059  36.530  1.00  0.00           H  
ATOM   1515  HG3 GLN A  96      52.271  79.871  34.973  1.00  0.00           H  
ATOM   1516  CD  GLN A  96      50.517  78.841  35.627  1.00  0.00           C  
ATOM   1517  OE1 GLN A  96      49.836  79.788  35.317  1.00  0.00           O  
ATOM   1518  NE2 GLN A  96      49.870  77.751  35.845  1.00  0.00           N  
ATOM   1519 HE21 GLN A  96      48.863  77.818  35.840  1.00  0.00           H  
ATOM   1520 HE22 GLN A  96      50.335  76.921  36.183  1.00  0.00           H  
ATOM   1521  C   GLN A  96      53.416  76.367  32.995  1.00  0.00           C  
ATOM   1522  O   GLN A  96      54.603  76.624  33.003  1.00  0.00           O  
ATOM   1523  N   GLY A  97      52.941  75.200  32.518  1.00  0.00           N  
ATOM   1524  H   GLY A  97      51.953  75.045  32.658  1.00  0.00           H  
ATOM   1525  CA  GLY A  97      53.636  74.054  31.852  1.00  0.00           C  
ATOM   1526  HA2 GLY A  97      54.253  73.657  32.658  1.00  0.00           H  
ATOM   1527  HA3 GLY A  97      52.808  73.412  31.553  1.00  0.00           H  
ATOM   1528  C   GLY A  97      54.452  74.464  30.557  1.00  0.00           C  
ATOM   1529  O   GLY A  97      55.150  73.668  29.884  1.00  0.00           O  
ATOM   1530  N   LYS A  98      54.418  75.753  30.258  1.00  0.00           N  
ATOM   1531  H   LYS A  98      53.715  76.306  30.727  1.00  0.00           H  
ATOM   1532  CA  LYS A  98      55.122  76.443  29.119  1.00  0.00           C  
ATOM   1533  HA  LYS A  98      55.401  75.756  28.320  1.00  0.00           H  
ATOM   1534  CB  LYS A  98      54.117  77.368  28.367  1.00  0.00           C  
ATOM   1535  HB2 LYS A  98      53.661  78.041  29.093  1.00  0.00           H  
ATOM   1536  HB3 LYS A  98      54.681  78.073  27.757  1.00  0.00           H  
ATOM   1537  CG  LYS A  98      52.976  76.627  27.583  1.00  0.00           C  
ATOM   1538  HG2 LYS A  98      53.454  75.879  26.951  1.00  0.00           H  
ATOM   1539  HG3 LYS A  98      52.315  76.061  28.239  1.00  0.00           H  
ATOM   1540  CD  LYS A  98      52.129  77.515  26.736  1.00  0.00           C  
ATOM   1541  HD2 LYS A  98      52.709  78.038  25.976  1.00  0.00           H  
ATOM   1542  HD3 LYS A  98      51.568  76.962  25.983  1.00  0.00           H  
ATOM   1543  CE  LYS A  98      51.375  78.632  27.629  1.00  0.00           C  
ATOM   1544  HE2 LYS A  98      51.995  79.143  28.366  1.00  0.00           H  
ATOM   1545  HE3 LYS A  98      50.951  79.336  26.913  1.00  0.00           H  
ATOM   1546  NZ  LYS A  98      50.339  78.056  28.381  1.00  0.00           N  
ATOM   1547  HZ1 LYS A  98      49.769  77.401  27.864  1.00  0.00           H  
ATOM   1548  HZ2 LYS A  98      50.740  77.521  29.138  1.00  0.00           H  
ATOM   1549  HZ3 LYS A  98      49.734  78.733  28.822  1.00  0.00           H  
ATOM   1550  C   LYS A  98      56.521  76.966  29.510  1.00  0.00           C  
ATOM   1551  O   LYS A  98      57.218  77.478  28.630  1.00  0.00           O  
ATOM   1552  N   ILE A  99      56.962  76.795  30.736  1.00  0.00           N  
ATOM   1553  H   ILE A  99      56.364  76.389  31.442  1.00  0.00           H  
ATOM   1554  CA  ILE A  99      58.215  77.302  31.222  1.00  0.00           C  
ATOM   1555  HA  ILE A  99      58.305  78.341  30.902  1.00  0.00           H  
ATOM   1556  CB  ILE A  99      58.165  77.239  32.786  1.00  0.00           C  
ATOM   1557  HB  ILE A  99      57.230  77.736  33.045  1.00  0.00           H  
ATOM   1558  CG2 ILE A  99      58.120  75.755  33.264  1.00  0.00           C  
ATOM   1559 HG21 ILE A  99      58.972  75.176  32.907  1.00  0.00           H  
ATOM   1560 HG22 ILE A  99      58.041  75.710  34.350  1.00  0.00           H  
ATOM   1561 HG23 ILE A  99      57.204  75.224  33.004  1.00  0.00           H  
ATOM   1562  CG1 ILE A  99      59.265  78.047  33.468  1.00  0.00           C  
ATOM   1563 HG12 ILE A  99      60.177  77.483  33.274  1.00  0.00           H  
ATOM   1564 HG13 ILE A  99      59.378  79.019  32.988  1.00  0.00           H  
ATOM   1565  CD1 ILE A  99      58.955  78.158  34.984  1.00  0.00           C  
ATOM   1566 HD11 ILE A  99      58.043  77.645  35.287  1.00  0.00           H  
ATOM   1567 HD12 ILE A  99      59.713  77.592  35.526  1.00  0.00           H  
ATOM   1568 HD13 ILE A  99      58.875  79.188  35.331  1.00  0.00           H  
ATOM   1569  C   ILE A  99      59.405  76.581  30.607  1.00  0.00           C  
ATOM   1570  O   ILE A  99      60.397  77.282  30.362  1.00  0.00           O  
ATOM   1571  N   TRP A 100      59.341  75.251  30.321  1.00  0.00           N  
ATOM   1572  H   TRP A 100      58.470  74.751  30.425  1.00  0.00           H  
ATOM   1573  CA  TRP A 100      60.470  74.527  29.830  1.00  0.00           C  
ATOM   1574  HA  TRP A 100      61.306  74.794  30.477  1.00  0.00           H  
ATOM   1575  CB  TRP A 100      60.266  73.049  29.929  1.00  0.00           C  
ATOM   1576  HB2 TRP A 100      59.463  72.738  29.261  1.00  0.00           H  
ATOM   1577  HB3 TRP A 100      61.200  72.537  29.700  1.00  0.00           H  
ATOM   1578  CG  TRP A 100      59.713  72.598  31.258  1.00  0.00           C  
ATOM   1579  CD1 TRP A 100      58.416  72.396  31.578  1.00  0.00           C  
ATOM   1580  HD1 TRP A 100      57.584  72.607  30.921  1.00  0.00           H  
ATOM   1581  NE1 TRP A 100      58.303  72.066  32.903  1.00  0.00           N  
ATOM   1582  HE1 TRP A 100      57.437  71.942  33.408  1.00  0.00           H  
ATOM   1583  CE2 TRP A 100      59.542  72.002  33.506  1.00  0.00           C  
ATOM   1584  CZ2 TRP A 100      59.983  71.757  34.811  1.00  0.00           C  
ATOM   1585  HZ2 TRP A 100      59.341  71.493  35.639  1.00  0.00           H  
ATOM   1586  CH2 TRP A 100      61.380  71.846  35.072  1.00  0.00           C  
ATOM   1587  HH2 TRP A 100      61.760  71.555  36.040  1.00  0.00           H  
ATOM   1588  CZ3 TRP A 100      62.284  72.229  34.100  1.00  0.00           C  
ATOM   1589  HZ3 TRP A 100      63.341  72.349  34.285  1.00  0.00           H  
ATOM   1590  CE3 TRP A 100      61.853  72.361  32.769  1.00  0.00           C  
ATOM   1591  HE3 TRP A 100      62.587  72.610  32.017  1.00  0.00           H  
ATOM   1592  CD2 TRP A 100      60.472  72.313  32.452  1.00  0.00           C  
ATOM   1593  C   TRP A 100      60.970  74.935  28.398  1.00  0.00           C  
ATOM   1594  O   TRP A 100      62.023  74.459  27.907  1.00  0.00           O  
ATOM   1595  N   THR A 101      60.282  75.844  27.734  1.00  0.00           N  
ATOM   1596  H   THR A 101      59.403  76.123  28.147  1.00  0.00           H  
ATOM   1597  CA  THR A 101      60.821  76.558  26.584  1.00  0.00           C  
ATOM   1598  HA  THR A 101      61.294  75.889  25.866  1.00  0.00           H  
ATOM   1599  CB  THR A 101      59.698  77.300  25.814  1.00  0.00           C  
ATOM   1600  HB  THR A 101      60.166  77.831  24.985  1.00  0.00           H  
ATOM   1601  CG2 THR A 101      58.662  76.384  25.337  1.00  0.00           C  
ATOM   1602 HG21 THR A 101      58.204  76.846  24.463  1.00  0.00           H  
ATOM   1603 HG22 THR A 101      59.259  75.554  24.958  1.00  0.00           H  
ATOM   1604 HG23 THR A 101      58.019  76.188  26.195  1.00  0.00           H  
ATOM   1605  OG1 THR A 101      59.139  78.213  26.684  1.00  0.00           O  
ATOM   1606  HG1 THR A 101      58.664  77.740  27.371  1.00  0.00           H  
ATOM   1607  C   THR A 101      61.853  77.601  26.974  1.00  0.00           C  
ATOM   1608  O   THR A 101      62.918  77.764  26.332  1.00  0.00           O  
ATOM   1609  N   VAL A 102      61.701  78.305  28.110  1.00  0.00           N  
ATOM   1610  H   VAL A 102      61.075  77.880  28.779  1.00  0.00           H  
ATOM   1611  CA  VAL A 102      62.474  79.583  28.441  1.00  0.00           C  
ATOM   1612  HA  VAL A 102      62.531  80.269  27.596  1.00  0.00           H  
ATOM   1613  CB  VAL A 102      61.866  80.346  29.611  1.00  0.00           C  
ATOM   1614  HB  VAL A 102      61.783  79.676  30.466  1.00  0.00           H  
ATOM   1615  CG1 VAL A 102      62.702  81.575  30.023  1.00  0.00           C  
ATOM   1616 HG11 VAL A 102      62.918  82.283  29.224  1.00  0.00           H  
ATOM   1617 HG12 VAL A 102      62.143  82.168  30.748  1.00  0.00           H  
ATOM   1618 HG13 VAL A 102      63.567  81.233  30.592  1.00  0.00           H  
ATOM   1619  CG2 VAL A 102      60.373  80.749  29.440  1.00  0.00           C  
ATOM   1620 HG21 VAL A 102      60.286  81.513  28.668  1.00  0.00           H  
ATOM   1621 HG22 VAL A 102      59.728  79.900  29.210  1.00  0.00           H  
ATOM   1622 HG23 VAL A 102      60.088  81.050  30.448  1.00  0.00           H  
ATOM   1623  C   VAL A 102      63.866  79.148  28.788  1.00  0.00           C  
ATOM   1624  O   VAL A 102      64.806  79.764  28.316  1.00  0.00           O  
ATOM   1625  N   VAL A 103      64.141  78.159  29.657  1.00  0.00           N  
ATOM   1626  H   VAL A 103      63.353  77.692  30.083  1.00  0.00           H  
ATOM   1627  CA  VAL A 103      65.487  77.636  30.056  1.00  0.00           C  
ATOM   1628  HA  VAL A 103      66.163  78.484  29.953  1.00  0.00           H  
ATOM   1629  CB  VAL A 103      65.428  77.347  31.621  1.00  0.00           C  
ATOM   1630  HB  VAL A 103      64.442  76.899  31.744  1.00  0.00           H  
ATOM   1631  CG1 VAL A 103      66.483  76.389  32.199  1.00  0.00           C  
ATOM   1632 HG11 VAL A 103      66.481  76.395  33.289  1.00  0.00           H  
ATOM   1633 HG12 VAL A 103      66.286  75.402  31.782  1.00  0.00           H  
ATOM   1634 HG13 VAL A 103      67.461  76.748  31.876  1.00  0.00           H  
ATOM   1635  CG2 VAL A 103      65.566  78.754  32.256  1.00  0.00           C  
ATOM   1636 HG21 VAL A 103      65.160  78.695  33.267  1.00  0.00           H  
ATOM   1637 HG22 VAL A 103      66.597  79.092  32.355  1.00  0.00           H  
ATOM   1638 HG23 VAL A 103      65.028  79.493  31.662  1.00  0.00           H  
ATOM   1639  C   VAL A 103      65.991  76.568  29.169  1.00  0.00           C  
ATOM   1640  O   VAL A 103      65.142  75.786  28.703  1.00  0.00           O  
ATOM   1641  N   ASN A 104      67.327  76.361  29.042  1.00  0.00           N  
ATOM   1642  H   ASN A 104      67.994  76.948  29.522  1.00  0.00           H  
ATOM   1643  CA  ASN A 104      67.860  75.447  28.107  1.00  0.00           C  
ATOM   1644  HA  ASN A 104      67.477  75.600  27.098  1.00  0.00           H  
ATOM   1645  CB  ASN A 104      69.359  75.700  27.950  1.00  0.00           C  
ATOM   1646  HB2 ASN A 104      69.580  76.737  27.697  1.00  0.00           H  
ATOM   1647  HB3 ASN A 104      69.866  75.608  28.911  1.00  0.00           H  
ATOM   1648  CG  ASN A 104      70.143  74.775  27.084  1.00  0.00           C  
ATOM   1649  OD1 ASN A 104      70.232  73.605  27.340  1.00  0.00           O  
ATOM   1650  ND2 ASN A 104      70.791  75.204  25.968  1.00  0.00           N  
ATOM   1651 HD21 ASN A 104      71.154  74.475  25.370  1.00  0.00           H  
ATOM   1652 HD22 ASN A 104      70.581  76.124  25.609  1.00  0.00           H  
ATOM   1653  C   ASN A 104      67.760  73.935  28.574  1.00  0.00           C  
ATOM   1654  O   ASN A 104      68.101  73.631  29.713  1.00  0.00           O  
ATOM   1655  N   PRO A 105      67.304  73.021  27.712  1.00  0.00           N  
ATOM   1656  CD  PRO A 105      66.865  73.245  26.404  1.00  0.00           C  
ATOM   1657  HD2 PRO A 105      67.707  72.917  25.794  1.00  0.00           H  
ATOM   1658  HD3 PRO A 105      66.608  74.248  26.064  1.00  0.00           H  
ATOM   1659  CG  PRO A 105      65.742  72.342  26.156  1.00  0.00           C  
ATOM   1660  HG2 PRO A 105      65.532  72.163  25.101  1.00  0.00           H  
ATOM   1661  HG3 PRO A 105      64.858  72.846  26.548  1.00  0.00           H  
ATOM   1662  CB  PRO A 105      66.246  71.095  26.884  1.00  0.00           C  
ATOM   1663  HB2 PRO A 105      66.955  70.529  26.280  1.00  0.00           H  
ATOM   1664  HB3 PRO A 105      65.389  70.533  27.258  1.00  0.00           H  
ATOM   1665  CA  PRO A 105      66.873  71.714  28.159  1.00  0.00           C  
ATOM   1666  HA  PRO A 105      66.171  71.776  28.990  1.00  0.00           H  
ATOM   1667  C   PRO A 105      67.961  70.706  28.567  1.00  0.00           C  
ATOM   1668  O   PRO A 105      67.765  69.633  29.135  1.00  0.00           O  
ATOM   1669  N   ALA A 106      69.229  70.945  28.228  1.00  0.00           N  
ATOM   1670  H   ALA A 106      69.460  71.800  27.742  1.00  0.00           H  
ATOM   1671  CA  ALA A 106      70.359  70.296  28.949  1.00  0.00           C  
ATOM   1672  HA  ALA A 106      70.152  69.230  29.032  1.00  0.00           H  
ATOM   1673  CB  ALA A 106      71.692  70.627  28.174  1.00  0.00           C  
ATOM   1674  HB1 ALA A 106      72.594  70.194  28.606  1.00  0.00           H  
ATOM   1675  HB2 ALA A 106      71.559  70.260  27.156  1.00  0.00           H  
ATOM   1676  HB3 ALA A 106      71.849  71.705  28.138  1.00  0.00           H  
ATOM   1677  C   ALA A 106      70.524  70.722  30.443  1.00  0.00           C  
ATOM   1678  O   ALA A 106      71.102  69.944  31.220  1.00  0.00           O  
ATOM   1679  N   ILE A 107      69.996  71.922  30.847  1.00  0.00           N  
ATOM   1680  H   ILE A 107      69.497  72.457  30.150  1.00  0.00           H  
ATOM   1681  CA  ILE A 107      70.307  72.594  32.147  1.00  0.00           C  
ATOM   1682  HA  ILE A 107      71.037  71.965  32.658  1.00  0.00           H  
ATOM   1683  CB  ILE A 107      70.835  73.986  31.915  1.00  0.00           C  
ATOM   1684  HB  ILE A 107      70.010  74.599  31.551  1.00  0.00           H  
ATOM   1685  CG2 ILE A 107      71.377  74.571  33.181  1.00  0.00           C  
ATOM   1686 HG21 ILE A 107      71.720  75.582  32.960  1.00  0.00           H  
ATOM   1687 HG22 ILE A 107      70.638  74.566  33.982  1.00  0.00           H  
ATOM   1688 HG23 ILE A 107      72.180  73.956  33.587  1.00  0.00           H  
ATOM   1689  CG1 ILE A 107      71.839  74.084  30.698  1.00  0.00           C  
ATOM   1690 HG12 ILE A 107      71.446  73.538  29.840  1.00  0.00           H  
ATOM   1691 HG13 ILE A 107      71.873  75.099  30.301  1.00  0.00           H  
ATOM   1692  CD1 ILE A 107      73.187  73.448  30.973  1.00  0.00           C  
ATOM   1693 HD11 ILE A 107      73.051  72.442  31.368  1.00  0.00           H  
ATOM   1694 HD12 ILE A 107      73.791  73.411  30.067  1.00  0.00           H  
ATOM   1695 HD13 ILE A 107      73.793  73.981  31.707  1.00  0.00           H  
ATOM   1696  C   ILE A 107      69.069  72.528  33.079  1.00  0.00           C  
ATOM   1697  O   ILE A 107      69.195  72.354  34.268  1.00  0.00           O  
ATOM   1698  N   GLY A 108      67.810  72.507  32.594  1.00  0.00           N  
ATOM   1699  H   GLY A 108      67.756  72.673  31.599  1.00  0.00           H  
ATOM   1700  CA  GLY A 108      66.610  72.846  33.444  1.00  0.00           C  
ATOM   1701  HA2 GLY A 108      66.705  73.830  33.903  1.00  0.00           H  
ATOM   1702  HA3 GLY A 108      65.727  72.897  32.807  1.00  0.00           H  
ATOM   1703  C   GLY A 108      66.286  71.794  34.611  1.00  0.00           C  
ATOM   1704  O   GLY A 108      66.024  72.232  35.744  1.00  0.00           O  
ATOM   1705  N   ILE A 109      66.140  70.539  34.257  1.00  0.00           N  
ATOM   1706  H   ILE A 109      66.281  70.280  33.291  1.00  0.00           H  
ATOM   1707  CA  ILE A 109      65.744  69.491  35.197  1.00  0.00           C  
ATOM   1708  HA  ILE A 109      64.940  69.925  35.791  1.00  0.00           H  
ATOM   1709  CB  ILE A 109      65.126  68.228  34.510  1.00  0.00           C  
ATOM   1710  HB  ILE A 109      65.776  67.956  33.678  1.00  0.00           H  
ATOM   1711  CG2 ILE A 109      64.970  67.071  35.595  1.00  0.00           C  
ATOM   1712 HG21 ILE A 109      64.360  66.290  35.141  1.00  0.00           H  
ATOM   1713 HG22 ILE A 109      65.997  66.730  35.730  1.00  0.00           H  
ATOM   1714 HG23 ILE A 109      64.515  67.508  36.485  1.00  0.00           H  
ATOM   1715  CG1 ILE A 109      63.721  68.638  34.043  1.00  0.00           C  
ATOM   1716 HG12 ILE A 109      63.181  68.958  34.934  1.00  0.00           H  
ATOM   1717 HG13 ILE A 109      63.804  69.551  33.453  1.00  0.00           H  
ATOM   1718  CD1 ILE A 109      62.988  67.616  33.161  1.00  0.00           C  
ATOM   1719 HD11 ILE A 109      63.421  67.564  32.162  1.00  0.00           H  
ATOM   1720 HD12 ILE A 109      62.967  66.608  33.577  1.00  0.00           H  
ATOM   1721 HD13 ILE A 109      62.015  68.104  33.097  1.00  0.00           H  
ATOM   1722  C   ILE A 109      66.928  69.063  36.172  1.00  0.00           C  
ATOM   1723  O   ILE A 109      66.675  68.804  37.352  1.00  0.00           O  
ATOM   1724  N   PRO A 110      68.177  68.915  35.688  1.00  0.00           N  
ATOM   1725  CD  PRO A 110      68.537  68.710  34.283  1.00  0.00           C  
ATOM   1726  HD2 PRO A 110      68.632  69.672  33.780  1.00  0.00           H  
ATOM   1727  HD3 PRO A 110      67.894  68.041  33.710  1.00  0.00           H  
ATOM   1728  CG  PRO A 110      69.919  68.104  34.410  1.00  0.00           C  
ATOM   1729  HG2 PRO A 110      70.540  68.213  33.520  1.00  0.00           H  
ATOM   1730  HG3 PRO A 110      69.876  67.077  34.773  1.00  0.00           H  
ATOM   1731  CB  PRO A 110      70.517  68.863  35.527  1.00  0.00           C  
ATOM   1732  HB2 PRO A 110      70.790  69.862  35.186  1.00  0.00           H  
ATOM   1733  HB3 PRO A 110      71.418  68.446  35.979  1.00  0.00           H  
ATOM   1734  CA  PRO A 110      69.341  68.789  36.512  1.00  0.00           C  
ATOM   1735  HA  PRO A 110      69.275  67.857  37.073  1.00  0.00           H  
ATOM   1736  C   PRO A 110      69.459  70.002  37.508  1.00  0.00           C  
ATOM   1737  O   PRO A 110      69.691  69.798  38.695  1.00  0.00           O  
ATOM   1738  N   ALA A 111      69.157  71.220  37.106  1.00  0.00           N  
ATOM   1739  H   ALA A 111      68.979  71.386  36.126  1.00  0.00           H  
ATOM   1740  CA  ALA A 111      69.244  72.340  38.013  1.00  0.00           C  
ATOM   1741  HA  ALA A 111      70.209  72.241  38.509  1.00  0.00           H  
ATOM   1742  CB  ALA A 111      69.040  73.647  37.267  1.00  0.00           C  
ATOM   1743  HB1 ALA A 111      68.968  74.461  37.988  1.00  0.00           H  
ATOM   1744  HB2 ALA A 111      69.902  73.854  36.633  1.00  0.00           H  
ATOM   1745  HB3 ALA A 111      68.169  73.449  36.641  1.00  0.00           H  
ATOM   1746  C   ALA A 111      68.183  72.319  39.134  1.00  0.00           C  
ATOM   1747  O   ALA A 111      68.395  72.761  40.260  1.00  0.00           O  
ATOM   1748  N   LEU A 112      66.988  71.915  38.741  1.00  0.00           N  
ATOM   1749  H   LEU A 112      66.805  71.745  37.762  1.00  0.00           H  
ATOM   1750  CA  LEU A 112      65.877  71.626  39.725  1.00  0.00           C  
ATOM   1751  HA  LEU A 112      65.661  72.485  40.361  1.00  0.00           H  
ATOM   1752  CB  LEU A 112      64.565  71.365  38.969  1.00  0.00           C  
ATOM   1753  HB2 LEU A 112      64.415  72.042  38.128  1.00  0.00           H  
ATOM   1754  HB3 LEU A 112      64.697  70.389  38.502  1.00  0.00           H  
ATOM   1755  CG  LEU A 112      63.317  71.401  39.873  1.00  0.00           C  
ATOM   1756  HG  LEU A 112      63.324  70.615  40.628  1.00  0.00           H  
ATOM   1757  CD1 LEU A 112      63.109  72.730  40.586  1.00  0.00           C  
ATOM   1758 HD11 LEU A 112      62.101  72.836  40.985  1.00  0.00           H  
ATOM   1759 HD12 LEU A 112      63.766  72.809  41.452  1.00  0.00           H  
ATOM   1760 HD13 LEU A 112      63.294  73.577  39.924  1.00  0.00           H  
ATOM   1761  CD2 LEU A 112      62.206  71.154  38.887  1.00  0.00           C  
ATOM   1762 HD21 LEU A 112      61.954  72.072  38.355  1.00  0.00           H  
ATOM   1763 HD22 LEU A 112      62.415  70.370  38.159  1.00  0.00           H  
ATOM   1764 HD23 LEU A 112      61.309  70.836  39.418  1.00  0.00           H  
ATOM   1765  C   LEU A 112      66.114  70.441  40.743  1.00  0.00           C  
ATOM   1766  O   LEU A 112      66.174  70.704  41.937  1.00  0.00           O  
ATOM   1767  N   LEU A 113      66.424  69.217  40.318  1.00  0.00           N  
ATOM   1768  H   LEU A 113      66.512  68.964  39.345  1.00  0.00           H  
ATOM   1769  CA  LEU A 113      66.719  68.176  41.251  1.00  0.00           C  
ATOM   1770  HA  LEU A 113      65.906  68.122  41.976  1.00  0.00           H  
ATOM   1771  CB  LEU A 113      66.859  66.823  40.607  1.00  0.00           C  
ATOM   1772  HB2 LEU A 113      67.712  66.781  39.930  1.00  0.00           H  
ATOM   1773  HB3 LEU A 113      66.982  66.042  41.356  1.00  0.00           H  
ATOM   1774  CG  LEU A 113      65.624  66.410  39.773  1.00  0.00           C  
ATOM   1775  HG  LEU A 113      65.681  66.931  38.817  1.00  0.00           H  
ATOM   1776  CD1 LEU A 113      65.709  64.944  39.436  1.00  0.00           C  
ATOM   1777 HD11 LEU A 113      66.391  64.696  38.623  1.00  0.00           H  
ATOM   1778 HD12 LEU A 113      65.913  64.345  40.324  1.00  0.00           H  
ATOM   1779 HD13 LEU A 113      64.741  64.559  39.116  1.00  0.00           H  
ATOM   1780  CD2 LEU A 113      64.276  66.679  40.375  1.00  0.00           C  
ATOM   1781 HD21 LEU A 113      63.991  67.678  40.704  1.00  0.00           H  
ATOM   1782 HD22 LEU A 113      63.562  66.420  39.593  1.00  0.00           H  
ATOM   1783 HD23 LEU A 113      64.116  65.970  41.188  1.00  0.00           H  
ATOM   1784  C   LEU A 113      67.949  68.455  42.199  1.00  0.00           C  
ATOM   1785  O   LEU A 113      67.998  67.974  43.331  1.00  0.00           O  
ATOM   1786  N   GLY A 114      68.832  69.222  41.757  1.00  0.00           N  
ATOM   1787  H   GLY A 114      68.666  69.635  40.850  1.00  0.00           H  
ATOM   1788  CA  GLY A 114      69.892  69.898  42.544  1.00  0.00           C  
ATOM   1789  HA2 GLY A 114      70.487  69.173  43.100  1.00  0.00           H  
ATOM   1790  HA3 GLY A 114      70.487  70.573  41.929  1.00  0.00           H  
ATOM   1791  C   GLY A 114      69.381  70.848  43.565  1.00  0.00           C  
ATOM   1792  O   GLY A 114      69.461  70.563  44.779  1.00  0.00           O  
ATOM   1793  N   SER A 115      68.741  71.936  43.175  1.00  0.00           N  
ATOM   1794  H   SER A 115      68.708  72.231  42.209  1.00  0.00           H  
ATOM   1795  CA  SER A 115      68.046  72.810  44.156  1.00  0.00           C  
ATOM   1796  HA  SER A 115      68.749  73.324  44.811  1.00  0.00           H  
ATOM   1797  CB  SER A 115      67.183  73.824  43.387  1.00  0.00           C  
ATOM   1798  HB2 SER A 115      66.399  73.245  42.899  1.00  0.00           H  
ATOM   1799  HB3 SER A 115      66.840  74.626  44.040  1.00  0.00           H  
ATOM   1800  OG  SER A 115      67.954  74.446  42.394  1.00  0.00           O  
ATOM   1801  HG  SER A 115      67.809  74.035  41.538  1.00  0.00           H  
ATOM   1802  C   SER A 115      67.016  72.066  45.124  1.00  0.00           C  
ATOM   1803  O   SER A 115      66.918  72.484  46.224  1.00  0.00           O  
ATOM   1804  N   VAL A 116      66.362  71.023  44.674  1.00  0.00           N  
ATOM   1805  H   VAL A 116      66.516  70.746  43.715  1.00  0.00           H  
ATOM   1806  CA  VAL A 116      65.509  70.174  45.593  1.00  0.00           C  
ATOM   1807  HA  VAL A 116      64.835  70.746  46.230  1.00  0.00           H  
ATOM   1808  CB  VAL A 116      64.554  69.237  44.811  1.00  0.00           C  
ATOM   1809  HB  VAL A 116      65.125  68.696  44.057  1.00  0.00           H  
ATOM   1810  CG1 VAL A 116      63.768  68.248  45.730  1.00  0.00           C  
ATOM   1811 HG11 VAL A 116      62.983  67.854  45.084  1.00  0.00           H  
ATOM   1812 HG12 VAL A 116      64.440  67.443  46.027  1.00  0.00           H  
ATOM   1813 HG13 VAL A 116      63.334  68.744  46.598  1.00  0.00           H  
ATOM   1814  CG2 VAL A 116      63.422  70.058  44.191  1.00  0.00           C  
ATOM   1815 HG21 VAL A 116      62.980  69.412  43.433  1.00  0.00           H  
ATOM   1816 HG22 VAL A 116      62.636  70.293  44.908  1.00  0.00           H  
ATOM   1817 HG23 VAL A 116      63.806  71.002  43.802  1.00  0.00           H  
ATOM   1818  C   VAL A 116      66.354  69.456  46.650  1.00  0.00           C  
ATOM   1819  O   VAL A 116      65.952  69.351  47.825  1.00  0.00           O  
ATOM   1820  N   THR A 117      67.548  68.998  46.316  1.00  0.00           N  
ATOM   1821  H   THR A 117      67.964  69.167  45.412  1.00  0.00           H  
ATOM   1822  CA  THR A 117      68.432  68.230  47.250  1.00  0.00           C  
ATOM   1823  HA  THR A 117      67.756  67.595  47.824  1.00  0.00           H  
ATOM   1824  CB  THR A 117      69.361  67.268  46.387  1.00  0.00           C  
ATOM   1825  HB  THR A 117      69.926  67.916  45.717  1.00  0.00           H  
ATOM   1826  CG2 THR A 117      70.311  66.485  47.231  1.00  0.00           C  
ATOM   1827 HG21 THR A 117      69.804  65.727  47.828  1.00  0.00           H  
ATOM   1828 HG22 THR A 117      71.029  65.982  46.583  1.00  0.00           H  
ATOM   1829 HG23 THR A 117      70.759  67.180  47.941  1.00  0.00           H  
ATOM   1830  OG1 THR A 117      68.525  66.382  45.632  1.00  0.00           O  
ATOM   1831  HG1 THR A 117      68.296  66.756  44.779  1.00  0.00           H  
ATOM   1832  C   THR A 117      69.181  69.134  48.252  1.00  0.00           C  
ATOM   1833  O   THR A 117      69.156  68.799  49.401  1.00  0.00           O  
ATOM   1834  N   VAL A 118      69.589  70.303  47.750  1.00  0.00           N  
ATOM   1835  H   VAL A 118      69.560  70.397  46.744  1.00  0.00           H  
ATOM   1836  CA  VAL A 118      70.169  71.396  48.598  1.00  0.00           C  
ATOM   1837  HA  VAL A 118      71.057  71.022  49.109  1.00  0.00           H  
ATOM   1838  CB  VAL A 118      70.544  72.652  47.735  1.00  0.00           C  
ATOM   1839  HB  VAL A 118      69.637  72.902  47.184  1.00  0.00           H  
ATOM   1840  CG1 VAL A 118      70.842  73.839  48.623  1.00  0.00           C  
ATOM   1841 HG11 VAL A 118      71.585  73.626  49.392  1.00  0.00           H  
ATOM   1842 HG12 VAL A 118      71.227  74.700  48.077  1.00  0.00           H  
ATOM   1843 HG13 VAL A 118      69.947  74.159  49.157  1.00  0.00           H  
ATOM   1844  CG2 VAL A 118      71.703  72.392  46.766  1.00  0.00           C  
ATOM   1845 HG21 VAL A 118      72.697  72.371  47.212  1.00  0.00           H  
ATOM   1846 HG22 VAL A 118      71.378  71.545  46.162  1.00  0.00           H  
ATOM   1847 HG23 VAL A 118      71.782  73.166  46.003  1.00  0.00           H  
ATOM   1848  C   VAL A 118      69.244  71.747  49.734  1.00  0.00           C  
ATOM   1849  O   VAL A 118      69.564  71.671  50.901  1.00  0.00           O  
ATOM   1850  N   ILE A 119      67.970  71.981  49.356  1.00  0.00           N  
ATOM   1851  H   ILE A 119      67.743  71.944  48.372  1.00  0.00           H  
ATOM   1852  CA  ILE A 119      67.020  72.338  50.452  1.00  0.00           C  
ATOM   1853  HA  ILE A 119      67.481  73.105  51.074  1.00  0.00           H  
ATOM   1854  CB  ILE A 119      65.705  72.881  49.890  1.00  0.00           C  
ATOM   1855  HB  ILE A 119      65.177  72.111  49.327  1.00  0.00           H  
ATOM   1856  CG2 ILE A 119      64.832  73.261  51.080  1.00  0.00           C  
ATOM   1857 HG21 ILE A 119      64.571  72.301  51.526  1.00  0.00           H  
ATOM   1858 HG22 ILE A 119      65.266  73.899  51.849  1.00  0.00           H  
ATOM   1859 HG23 ILE A 119      63.897  73.769  50.846  1.00  0.00           H  
ATOM   1860  CG1 ILE A 119      65.957  74.097  48.923  1.00  0.00           C  
ATOM   1861 HG12 ILE A 119      66.111  75.043  49.441  1.00  0.00           H  
ATOM   1862 HG13 ILE A 119      66.844  73.920  48.315  1.00  0.00           H  
ATOM   1863  CD1 ILE A 119      64.745  74.218  47.977  1.00  0.00           C  
ATOM   1864 HD11 ILE A 119      64.511  73.301  47.436  1.00  0.00           H  
ATOM   1865 HD12 ILE A 119      63.831  74.428  48.533  1.00  0.00           H  
ATOM   1866 HD13 ILE A 119      65.038  75.049  47.335  1.00  0.00           H  
ATOM   1867  C   ILE A 119      66.740  71.236  51.578  1.00  0.00           C  
ATOM   1868  O   ILE A 119      66.803  71.463  52.779  1.00  0.00           O  
ATOM   1869  N   ALA A 120      66.674  69.963  51.149  1.00  0.00           N  
ATOM   1870  H   ALA A 120      66.652  69.904  50.141  1.00  0.00           H  
ATOM   1871  CA  ALA A 120      66.459  68.760  52.044  1.00  0.00           C  
ATOM   1872  HA  ALA A 120      65.578  68.863  52.677  1.00  0.00           H  
ATOM   1873  CB  ALA A 120      66.307  67.447  51.234  1.00  0.00           C  
ATOM   1874  HB1 ALA A 120      65.467  67.516  50.543  1.00  0.00           H  
ATOM   1875  HB2 ALA A 120      67.098  67.336  50.491  1.00  0.00           H  
ATOM   1876  HB3 ALA A 120      66.187  66.577  51.879  1.00  0.00           H  
ATOM   1877  C   ALA A 120      67.698  68.566  52.926  1.00  0.00           C  
ATOM   1878  O   ALA A 120      67.508  68.423  54.115  1.00  0.00           O  
ATOM   1879  N   ILE A 121      68.874  68.664  52.402  1.00  0.00           N  
ATOM   1880  H   ILE A 121      68.861  68.769  51.398  1.00  0.00           H  
ATOM   1881  CA  ILE A 121      70.157  68.592  53.147  1.00  0.00           C  
ATOM   1882  HA  ILE A 121      70.225  67.618  53.634  1.00  0.00           H  
ATOM   1883  CB  ILE A 121      71.392  68.869  52.226  1.00  0.00           C  
ATOM   1884  HB  ILE A 121      71.067  69.700  51.600  1.00  0.00           H  
ATOM   1885  CG2 ILE A 121      72.711  69.345  52.910  1.00  0.00           C  
ATOM   1886 HG21 ILE A 121      73.389  69.545  52.080  1.00  0.00           H  
ATOM   1887 HG22 ILE A 121      72.593  70.199  53.577  1.00  0.00           H  
ATOM   1888 HG23 ILE A 121      73.009  68.492  53.520  1.00  0.00           H  
ATOM   1889  CG1 ILE A 121      71.589  67.556  51.405  1.00  0.00           C  
ATOM   1890 HG12 ILE A 121      72.160  66.825  51.977  1.00  0.00           H  
ATOM   1891 HG13 ILE A 121      70.651  67.038  51.203  1.00  0.00           H  
ATOM   1892  CD1 ILE A 121      72.399  67.792  50.087  1.00  0.00           C  
ATOM   1893 HD11 ILE A 121      72.359  66.920  49.434  1.00  0.00           H  
ATOM   1894 HD12 ILE A 121      72.009  68.723  49.676  1.00  0.00           H  
ATOM   1895 HD13 ILE A 121      73.409  67.967  50.456  1.00  0.00           H  
ATOM   1896  C   ILE A 121      70.112  69.719  54.213  1.00  0.00           C  
ATOM   1897  O   ILE A 121      70.213  69.401  55.419  1.00  0.00           O  
ATOM   1898  N   LEU A 122      69.876  70.973  53.790  1.00  0.00           N  
ATOM   1899  H   LEU A 122      69.770  71.125  52.797  1.00  0.00           H  
ATOM   1900  CA  LEU A 122      69.853  72.155  54.668  1.00  0.00           C  
ATOM   1901  HA  LEU A 122      70.839  72.179  55.130  1.00  0.00           H  
ATOM   1902  CB  LEU A 122      69.611  73.440  53.812  1.00  0.00           C  
ATOM   1903  HB2 LEU A 122      68.780  73.200  53.149  1.00  0.00           H  
ATOM   1904  HB3 LEU A 122      69.286  74.237  54.480  1.00  0.00           H  
ATOM   1905  CG  LEU A 122      70.739  73.883  52.867  1.00  0.00           C  
ATOM   1906  HG  LEU A 122      70.975  73.093  52.155  1.00  0.00           H  
ATOM   1907  CD1 LEU A 122      70.301  75.069  52.066  1.00  0.00           C  
ATOM   1908 HD11 LEU A 122      71.135  75.404  51.450  1.00  0.00           H  
ATOM   1909 HD12 LEU A 122      69.460  74.831  51.415  1.00  0.00           H  
ATOM   1910 HD13 LEU A 122      70.050  75.837  52.797  1.00  0.00           H  
ATOM   1911  CD2 LEU A 122      72.103  74.198  53.596  1.00  0.00           C  
ATOM   1912 HD21 LEU A 122      71.876  74.904  54.395  1.00  0.00           H  
ATOM   1913 HD22 LEU A 122      72.556  73.341  54.093  1.00  0.00           H  
ATOM   1914 HD23 LEU A 122      72.848  74.601  52.910  1.00  0.00           H  
ATOM   1915  C   LEU A 122      68.853  72.162  55.833  1.00  0.00           C  
ATOM   1916  O   LEU A 122      69.172  72.463  56.992  1.00  0.00           O  
ATOM   1917  N   VAL A 123      67.660  71.590  55.585  1.00  0.00           N  
ATOM   1918  H   VAL A 123      67.488  71.207  54.666  1.00  0.00           H  
ATOM   1919  CA  VAL A 123      66.640  71.385  56.655  1.00  0.00           C  
ATOM   1920  HA  VAL A 123      66.441  72.296  57.218  1.00  0.00           H  
ATOM   1921  CB  VAL A 123      65.255  71.129  56.045  1.00  0.00           C  
ATOM   1922  HB  VAL A 123      65.222  70.287  55.353  1.00  0.00           H  
ATOM   1923  CG1 VAL A 123      64.190  70.889  57.144  1.00  0.00           C  
ATOM   1924 HG11 VAL A 123      64.122  71.722  57.845  1.00  0.00           H  
ATOM   1925 HG12 VAL A 123      63.240  70.659  56.662  1.00  0.00           H  
ATOM   1926 HG13 VAL A 123      64.340  69.951  57.679  1.00  0.00           H  
ATOM   1927  CG2 VAL A 123      64.631  72.256  55.238  1.00  0.00           C  
ATOM   1928 HG21 VAL A 123      64.612  73.113  55.911  1.00  0.00           H  
ATOM   1929 HG22 VAL A 123      65.289  72.562  54.425  1.00  0.00           H  
ATOM   1930 HG23 VAL A 123      63.608  72.050  54.925  1.00  0.00           H  
ATOM   1931  C   VAL A 123      66.936  70.277  57.713  1.00  0.00           C  
ATOM   1932  O   VAL A 123      66.779  70.522  58.898  1.00  0.00           O  
ATOM   1933  N   HIS A 124      67.445  69.150  57.282  1.00  0.00           N  
ATOM   1934  H   HIS A 124      67.506  69.024  56.282  1.00  0.00           H  
ATOM   1935  CA  HIS A 124      67.999  68.142  58.150  1.00  0.00           C  
ATOM   1936  HA  HIS A 124      67.201  67.796  58.808  1.00  0.00           H  
ATOM   1937  CB  HIS A 124      68.557  66.919  57.432  1.00  0.00           C  
ATOM   1938  HB2 HIS A 124      69.140  67.228  56.564  1.00  0.00           H  
ATOM   1939  HB3 HIS A 124      69.157  66.327  58.123  1.00  0.00           H  
ATOM   1940  CG  HIS A 124      67.544  65.964  56.794  1.00  0.00           C  
ATOM   1941  ND1 HIS A 124      66.726  66.304  55.704  1.00  0.00           N  
ATOM   1942  HD1 HIS A 124      66.869  67.078  55.072  1.00  0.00           H  
ATOM   1943  CE1 HIS A 124      65.854  65.291  55.460  1.00  0.00           C  
ATOM   1944  HE1 HIS A 124      65.032  65.332  54.760  1.00  0.00           H  
ATOM   1945  NE2 HIS A 124      66.098  64.351  56.455  1.00  0.00           N  
ATOM   1946  CD2 HIS A 124      67.138  64.764  57.315  1.00  0.00           C  
ATOM   1947  HD2 HIS A 124      67.453  64.298  58.237  1.00  0.00           H  
ATOM   1948  C   HIS A 124      69.127  68.743  58.993  1.00  0.00           C  
ATOM   1949  O   HIS A 124      68.939  68.698  60.236  1.00  0.00           O  
ATOM   1950  N   LEU A 125      70.203  69.253  58.376  1.00  0.00           N  
ATOM   1951  H   LEU A 125      70.166  69.179  57.370  1.00  0.00           H  
ATOM   1952  CA  LEU A 125      71.236  69.957  59.079  1.00  0.00           C  
ATOM   1953  HA  LEU A 125      71.663  69.269  59.809  1.00  0.00           H  
ATOM   1954  CB  LEU A 125      72.312  70.528  58.146  1.00  0.00           C  
ATOM   1955  HB2 LEU A 125      71.887  71.241  57.440  1.00  0.00           H  
ATOM   1956  HB3 LEU A 125      72.976  71.061  58.827  1.00  0.00           H  
ATOM   1957  CG  LEU A 125      73.172  69.411  57.505  1.00  0.00           C  
ATOM   1958  HG  LEU A 125      72.453  68.630  57.257  1.00  0.00           H  
ATOM   1959  CD1 LEU A 125      73.829  69.821  56.247  1.00  0.00           C  
ATOM   1960 HD11 LEU A 125      73.056  70.328  55.671  1.00  0.00           H  
ATOM   1961 HD12 LEU A 125      74.625  70.549  56.405  1.00  0.00           H  
ATOM   1962 HD13 LEU A 125      74.168  68.968  55.660  1.00  0.00           H  
ATOM   1963  CD2 LEU A 125      74.308  68.795  58.416  1.00  0.00           C  
ATOM   1964 HD21 LEU A 125      75.007  69.593  58.668  1.00  0.00           H  
ATOM   1965 HD22 LEU A 125      73.922  68.428  59.366  1.00  0.00           H  
ATOM   1966 HD23 LEU A 125      74.810  68.047  57.803  1.00  0.00           H  
ATOM   1967  C   LEU A 125      70.718  71.137  59.923  1.00  0.00           C  
ATOM   1968  O   LEU A 125      71.269  71.268  61.013  1.00  0.00           O  
ATOM   1969  N   ALA A 126      69.615  71.811  59.643  1.00  0.00           N  
ATOM   1970  H   ALA A 126      69.069  71.586  58.823  1.00  0.00           H  
ATOM   1971  CA  ALA A 126      69.106  72.887  60.482  1.00  0.00           C  
ATOM   1972  HA  ALA A 126      69.969  73.523  60.680  1.00  0.00           H  
ATOM   1973  CB  ALA A 126      68.033  73.760  59.665  1.00  0.00           C  
ATOM   1974  HB1 ALA A 126      67.604  74.552  60.280  1.00  0.00           H  
ATOM   1975  HB2 ALA A 126      68.488  74.118  58.742  1.00  0.00           H  
ATOM   1976  HB3 ALA A 126      67.187  73.130  59.390  1.00  0.00           H  
ATOM   1977  C   ALA A 126      68.602  72.328  61.817  1.00  0.00           C  
ATOM   1978  O   ALA A 126      68.972  72.810  62.876  1.00  0.00           O  
ATOM   1979  N   ILE A 127      67.846  71.270  61.793  1.00  0.00           N  
ATOM   1980  H   ILE A 127      67.598  70.967  60.862  1.00  0.00           H  
ATOM   1981  CA  ILE A 127      67.206  70.639  62.984  1.00  0.00           C  
ATOM   1982  HA  ILE A 127      66.637  71.349  63.585  1.00  0.00           H  
ATOM   1983  CB  ILE A 127      66.247  69.488  62.518  1.00  0.00           C  
ATOM   1984  HB  ILE A 127      66.842  68.871  61.844  1.00  0.00           H  
ATOM   1985  CG2 ILE A 127      65.826  68.537  63.626  1.00  0.00           C  
ATOM   1986 HG21 ILE A 127      65.216  69.004  64.399  1.00  0.00           H  
ATOM   1987 HG22 ILE A 127      65.160  67.815  63.153  1.00  0.00           H  
ATOM   1988 HG23 ILE A 127      66.734  68.026  63.945  1.00  0.00           H  
ATOM   1989  CG1 ILE A 127      65.093  70.121  61.723  1.00  0.00           C  
ATOM   1990 HG12 ILE A 127      64.470  70.698  62.407  1.00  0.00           H  
ATOM   1991 HG13 ILE A 127      65.550  70.765  60.972  1.00  0.00           H  
ATOM   1992  CD1 ILE A 127      64.150  69.195  60.898  1.00  0.00           C  
ATOM   1993 HD11 ILE A 127      63.421  69.711  60.273  1.00  0.00           H  
ATOM   1994 HD12 ILE A 127      64.807  68.473  60.414  1.00  0.00           H  
ATOM   1995 HD13 ILE A 127      63.529  68.598  61.566  1.00  0.00           H  
ATOM   1996  C   ILE A 127      68.213  70.007  63.930  1.00  0.00           C  
ATOM   1997  O   ILE A 127      68.176  70.213  65.127  1.00  0.00           O  
ATOM   1998  N   LEU A 128      69.177  69.227  63.337  1.00  0.00           N  
ATOM   1999  H   LEU A 128      69.197  69.121  62.332  1.00  0.00           H  
ATOM   2000  CA  LEU A 128      70.355  68.682  63.993  1.00  0.00           C  
ATOM   2001  HA  LEU A 128      70.071  67.892  64.689  1.00  0.00           H  
ATOM   2002  CB  LEU A 128      71.166  68.063  62.858  1.00  0.00           C  
ATOM   2003  HB2 LEU A 128      70.585  67.637  62.039  1.00  0.00           H  
ATOM   2004  HB3 LEU A 128      71.553  68.942  62.342  1.00  0.00           H  
ATOM   2005  CG  LEU A 128      72.262  67.141  63.246  1.00  0.00           C  
ATOM   2006  HG  LEU A 128      72.751  67.466  64.165  1.00  0.00           H  
ATOM   2007  CD1 LEU A 128      71.622  65.820  63.518  1.00  0.00           C  
ATOM   2008 HD11 LEU A 128      71.673  65.107  62.695  1.00  0.00           H  
ATOM   2009 HD12 LEU A 128      72.179  65.213  64.231  1.00  0.00           H  
ATOM   2010 HD13 LEU A 128      70.617  65.955  63.918  1.00  0.00           H  
ATOM   2011  CD2 LEU A 128      73.238  67.080  62.114  1.00  0.00           C  
ATOM   2012 HD21 LEU A 128      74.083  67.760  62.230  1.00  0.00           H  
ATOM   2013 HD22 LEU A 128      73.647  66.071  62.059  1.00  0.00           H  
ATOM   2014 HD23 LEU A 128      72.735  67.252  61.162  1.00  0.00           H  
ATOM   2015  C   LEU A 128      71.216  69.732  64.689  1.00  0.00           C  
ATOM   2016  O   LEU A 128      71.773  69.483  65.749  1.00  0.00           O  
ATOM   2017  N   SER A 129      71.256  70.959  64.187  1.00  0.00           N  
ATOM   2018  H   SER A 129      70.892  71.024  63.247  1.00  0.00           H  
ATOM   2019  CA  SER A 129      72.105  72.042  64.776  1.00  0.00           C  
ATOM   2020  HA  SER A 129      73.051  71.563  65.028  1.00  0.00           H  
ATOM   2021  CB  SER A 129      72.258  73.255  63.849  1.00  0.00           C  
ATOM   2022  HB2 SER A 129      71.313  73.605  63.432  1.00  0.00           H  
ATOM   2023  HB3 SER A 129      72.723  74.148  64.264  1.00  0.00           H  
ATOM   2024  OG  SER A 129      72.934  72.877  62.650  1.00  0.00           O  
ATOM   2025  HG  SER A 129      72.253  72.393  62.177  1.00  0.00           H  
ATOM   2026  C   SER A 129      71.567  72.631  66.037  1.00  0.00           C  
ATOM   2027  O   SER A 129      72.334  73.110  66.853  1.00  0.00           O  
ATOM   2028  N   HIS A 130      70.239  72.705  66.113  1.00  0.00           N  
ATOM   2029  H   HIS A 130      69.736  72.431  65.281  1.00  0.00           H  
ATOM   2030  CA  HIS A 130      69.500  73.499  67.122  1.00  0.00           C  
ATOM   2031  HA  HIS A 130      70.221  74.091  67.685  1.00  0.00           H  
ATOM   2032  CB  HIS A 130      68.589  74.524  66.506  1.00  0.00           C  
ATOM   2033  HB2 HIS A 130      67.929  74.080  65.760  1.00  0.00           H  
ATOM   2034  HB3 HIS A 130      67.897  74.912  67.253  1.00  0.00           H  
ATOM   2035  CG  HIS A 130      69.371  75.643  65.845  1.00  0.00           C  
ATOM   2036  ND1 HIS A 130      69.851  76.876  66.399  1.00  0.00           N  
ATOM   2037  CE1 HIS A 130      70.404  77.464  65.375  1.00  0.00           C  
ATOM   2038  HE1 HIS A 130      70.945  78.396  65.433  1.00  0.00           H  
ATOM   2039  NE2 HIS A 130      70.340  76.737  64.232  1.00  0.00           N  
ATOM   2040  HE2 HIS A 130      70.737  77.102  63.379  1.00  0.00           H  
ATOM   2041  CD2 HIS A 130      69.649  75.605  64.539  1.00  0.00           C  
ATOM   2042  HD2 HIS A 130      69.378  74.828  63.838  1.00  0.00           H  
ATOM   2043  C   HIS A 130      68.827  72.578  68.141  1.00  0.00           C  
ATOM   2044  O   HIS A 130      68.499  73.031  69.232  1.00  0.00           O  
ATOM   2045  N   THR A 131      68.517  71.285  67.858  1.00  0.00           N  
ATOM   2046  H   THR A 131      68.713  71.083  66.888  1.00  0.00           H  
ATOM   2047  CA  THR A 131      67.703  70.398  68.717  1.00  0.00           C  
ATOM   2048  HA  THR A 131      67.197  71.001  69.470  1.00  0.00           H  
ATOM   2049  CB  THR A 131      66.571  69.685  67.954  1.00  0.00           C  
ATOM   2050  HB  THR A 131      66.045  69.090  68.701  1.00  0.00           H  
ATOM   2051  CG2 THR A 131      65.597  70.666  67.287  1.00  0.00           C  
ATOM   2052 HG21 THR A 131      64.610  70.206  67.232  1.00  0.00           H  
ATOM   2053 HG22 THR A 131      65.532  71.487  68.001  1.00  0.00           H  
ATOM   2054 HG23 THR A 131      65.919  71.045  66.317  1.00  0.00           H  
ATOM   2055  OG1 THR A 131      67.038  68.707  67.012  1.00  0.00           O  
ATOM   2056  HG1 THR A 131      67.343  69.169  66.228  1.00  0.00           H  
ATOM   2057  C   THR A 131      68.604  69.352  69.416  1.00  0.00           C  
ATOM   2058  O   THR A 131      69.602  68.995  68.751  1.00  0.00           O  
ATOM   2059  N   THR A 132      68.295  68.800  70.637  1.00  0.00           N  
ATOM   2060  H   THR A 132      67.548  69.087  71.254  1.00  0.00           H  
ATOM   2061  CA  THR A 132      68.936  67.551  71.181  1.00  0.00           C  
ATOM   2062  HA  THR A 132      70.003  67.651  70.985  1.00  0.00           H  
ATOM   2063  CB  THR A 132      68.729  67.412  72.705  1.00  0.00           C  
ATOM   2064  HB  THR A 132      69.114  66.440  73.014  1.00  0.00           H  
ATOM   2065  CG2 THR A 132      69.613  68.375  73.402  1.00  0.00           C  
ATOM   2066 HG21 THR A 132      69.213  69.381  73.280  1.00  0.00           H  
ATOM   2067 HG22 THR A 132      69.613  68.066  74.447  1.00  0.00           H  
ATOM   2068 HG23 THR A 132      70.653  68.381  73.074  1.00  0.00           H  
ATOM   2069  OG1 THR A 132      67.391  67.511  72.939  1.00  0.00           O  
ATOM   2070  HG1 THR A 132      67.354  67.034  73.772  1.00  0.00           H  
ATOM   2071  C   THR A 132      68.486  66.298  70.508  1.00  0.00           C  
ATOM   2072  O   THR A 132      69.350  65.437  70.281  1.00  0.00           O  
ATOM   2073  N   TRP A 133      67.173  66.108  70.171  1.00  0.00           N  
ATOM   2074  H   TRP A 133      66.565  66.898  70.333  1.00  0.00           H  
ATOM   2075  CA  TRP A 133      66.580  64.785  70.045  1.00  0.00           C  
ATOM   2076  HA  TRP A 133      66.930  64.179  70.880  1.00  0.00           H  
ATOM   2077  CB  TRP A 133      65.069  64.992  70.341  1.00  0.00           C  
ATOM   2078  HB2 TRP A 133      64.599  64.038  70.580  1.00  0.00           H  
ATOM   2079  HB3 TRP A 133      64.952  65.623  71.223  1.00  0.00           H  
ATOM   2080  CG  TRP A 133      64.315  65.532  69.103  1.00  0.00           C  
ATOM   2081  CD1 TRP A 133      64.104  66.835  68.814  1.00  0.00           C  
ATOM   2082  HD1 TRP A 133      64.462  67.638  69.441  1.00  0.00           H  
ATOM   2083  NE1 TRP A 133      63.547  66.934  67.574  1.00  0.00           N  
ATOM   2084  HE1 TRP A 133      63.270  67.818  67.170  1.00  0.00           H  
ATOM   2085  CE2 TRP A 133      63.461  65.729  66.946  1.00  0.00           C  
ATOM   2086  CZ2 TRP A 133      62.922  65.333  65.703  1.00  0.00           C  
ATOM   2087  HZ2 TRP A 133      62.531  65.976  64.928  1.00  0.00           H  
ATOM   2088  CH2 TRP A 133      63.144  63.978  65.337  1.00  0.00           C  
ATOM   2089  HH2 TRP A 133      62.730  63.675  64.387  1.00  0.00           H  
ATOM   2090  CZ3 TRP A 133      63.631  63.006  66.236  1.00  0.00           C  
ATOM   2091  HZ3 TRP A 133      63.529  61.964  65.975  1.00  0.00           H  
ATOM   2092  CE3 TRP A 133      64.046  63.443  67.479  1.00  0.00           C  
ATOM   2093  HE3 TRP A 133      64.381  62.618  68.090  1.00  0.00           H  
ATOM   2094  CD2 TRP A 133      63.992  64.801  67.869  1.00  0.00           C  
ATOM   2095  C   TRP A 133      66.961  63.960  68.851  1.00  0.00           C  
ATOM   2096  O   TRP A 133      67.232  62.752  68.986  1.00  0.00           O  
ATOM   2097  N   PHE A 134      67.173  64.614  67.693  1.00  0.00           N  
ATOM   2098  H   PHE A 134      67.025  65.612  67.654  1.00  0.00           H  
ATOM   2099  CA  PHE A 134      67.710  64.002  66.442  1.00  0.00           C  
ATOM   2100  HA  PHE A 134      67.071  63.152  66.204  1.00  0.00           H  
ATOM   2101  CB  PHE A 134      67.480  64.926  65.258  1.00  0.00           C  
ATOM   2102  HB2 PHE A 134      66.404  64.851  65.101  1.00  0.00           H  
ATOM   2103  HB3 PHE A 134      67.590  65.994  65.445  1.00  0.00           H  
ATOM   2104  CG  PHE A 134      68.042  64.564  63.862  1.00  0.00           C  
ATOM   2105  CD1 PHE A 134      68.249  63.231  63.492  1.00  0.00           C  
ATOM   2106  HD1 PHE A 134      68.130  62.397  64.167  1.00  0.00           H  
ATOM   2107  CE1 PHE A 134      68.871  62.942  62.291  1.00  0.00           C  
ATOM   2108  HE1 PHE A 134      69.270  61.955  62.114  1.00  0.00           H  
ATOM   2109  CZ  PHE A 134      69.186  63.952  61.351  1.00  0.00           C  
ATOM   2110  HZ  PHE A 134      69.576  63.684  60.380  1.00  0.00           H  
ATOM   2111  CE2 PHE A 134      68.862  65.301  61.617  1.00  0.00           C  
ATOM   2112  HE2 PHE A 134      69.061  66.068  60.883  1.00  0.00           H  
ATOM   2113  CD2 PHE A 134      68.279  65.592  62.867  1.00  0.00           C  
ATOM   2114  HD2 PHE A 134      67.909  66.587  63.068  1.00  0.00           H  
ATOM   2115  C   PHE A 134      69.164  63.501  66.665  1.00  0.00           C  
ATOM   2116  O   PHE A 134      69.403  62.352  66.541  1.00  0.00           O  
ATOM   2117  N   PRO A 135      70.090  64.335  67.154  1.00  0.00           N  
ATOM   2118  CD  PRO A 135      69.890  65.759  67.087  1.00  0.00           C  
ATOM   2119  HD2 PRO A 135      69.236  66.187  67.846  1.00  0.00           H  
ATOM   2120  HD3 PRO A 135      69.476  66.071  66.128  1.00  0.00           H  
ATOM   2121  CG  PRO A 135      71.281  66.334  67.183  1.00  0.00           C  
ATOM   2122  HG2 PRO A 135      71.281  67.236  67.795  1.00  0.00           H  
ATOM   2123  HG3 PRO A 135      71.671  66.534  66.185  1.00  0.00           H  
ATOM   2124  CB  PRO A 135      72.075  65.302  67.942  1.00  0.00           C  
ATOM   2125  HB2 PRO A 135      71.873  65.531  68.988  1.00  0.00           H  
ATOM   2126  HB3 PRO A 135      73.091  65.429  67.570  1.00  0.00           H  
ATOM   2127  CA  PRO A 135      71.428  63.969  67.615  1.00  0.00           C  
ATOM   2128  HA  PRO A 135      72.044  63.549  66.820  1.00  0.00           H  
ATOM   2129  C   PRO A 135      71.478  62.975  68.801  1.00  0.00           C  
ATOM   2130  O   PRO A 135      72.394  62.148  68.732  1.00  0.00           O  
ATOM   2131  N   ALA A 136      70.537  62.945  69.719  1.00  0.00           N  
ATOM   2132  H   ALA A 136      69.998  63.798  69.727  1.00  0.00           H  
ATOM   2133  CA  ALA A 136      70.370  62.017  70.764  1.00  0.00           C  
ATOM   2134  HA  ALA A 136      71.315  61.846  71.280  1.00  0.00           H  
ATOM   2135  CB  ALA A 136      69.347  62.557  71.840  1.00  0.00           C  
ATOM   2136  HB1 ALA A 136      69.515  62.130  72.828  1.00  0.00           H  
ATOM   2137  HB2 ALA A 136      69.462  63.640  71.889  1.00  0.00           H  
ATOM   2138  HB3 ALA A 136      68.336  62.449  71.447  1.00  0.00           H  
ATOM   2139  C   ALA A 136      70.004  60.614  70.339  1.00  0.00           C  
ATOM   2140  O   ALA A 136      70.648  59.650  70.817  1.00  0.00           O  
ATOM   2141  N   TYR A 137      69.058  60.500  69.401  1.00  0.00           N  
ATOM   2142  H   TYR A 137      68.753  61.353  68.956  1.00  0.00           H  
ATOM   2143  CA  TYR A 137      68.742  59.228  68.786  1.00  0.00           C  
ATOM   2144  HA  TYR A 137      68.364  58.561  69.561  1.00  0.00           H  
ATOM   2145  CB  TYR A 137      67.660  59.502  67.801  1.00  0.00           C  
ATOM   2146  HB2 TYR A 137      66.744  59.399  68.384  1.00  0.00           H  
ATOM   2147  HB3 TYR A 137      67.646  60.532  67.445  1.00  0.00           H  
ATOM   2148  CG  TYR A 137      67.601  58.681  66.509  1.00  0.00           C  
ATOM   2149  CD1 TYR A 137      67.383  57.338  66.674  1.00  0.00           C  
ATOM   2150  HD1 TYR A 137      67.189  56.953  67.664  1.00  0.00           H  
ATOM   2151  CE1 TYR A 137      67.556  56.464  65.598  1.00  0.00           C  
ATOM   2152  HE1 TYR A 137      67.565  55.394  65.744  1.00  0.00           H  
ATOM   2153  CZ  TYR A 137      67.754  56.932  64.298  1.00  0.00           C  
ATOM   2154  OH  TYR A 137      67.994  56.093  63.191  1.00  0.00           O  
ATOM   2155  HH  TYR A 137      67.824  56.589  62.387  1.00  0.00           H  
ATOM   2156  CE2 TYR A 137      67.791  58.303  64.064  1.00  0.00           C  
ATOM   2157  HE2 TYR A 137      68.000  58.696  63.081  1.00  0.00           H  
ATOM   2158  CD2 TYR A 137      67.793  59.153  65.227  1.00  0.00           C  
ATOM   2159  HD2 TYR A 137      67.772  60.225  65.095  1.00  0.00           H  
ATOM   2160  C   TYR A 137      70.015  58.612  68.212  1.00  0.00           C  
ATOM   2161  O   TYR A 137      70.375  57.468  68.595  1.00  0.00           O  
ATOM   2162  N   TRP A 138      70.680  59.386  67.352  1.00  0.00           N  
ATOM   2163  H   TRP A 138      70.222  60.191  66.950  1.00  0.00           H  
ATOM   2164  CA  TRP A 138      71.972  58.869  66.872  1.00  0.00           C  
ATOM   2165  HA  TRP A 138      71.704  57.987  66.291  1.00  0.00           H  
ATOM   2166  CB  TRP A 138      72.715  59.775  65.965  1.00  0.00           C  
ATOM   2167  HB2 TRP A 138      73.017  60.723  66.411  1.00  0.00           H  
ATOM   2168  HB3 TRP A 138      73.638  59.263  65.697  1.00  0.00           H  
ATOM   2169  CG  TRP A 138      72.148  60.195  64.654  1.00  0.00           C  
ATOM   2170  CD1 TRP A 138      71.084  59.668  64.018  1.00  0.00           C  
ATOM   2171  HD1 TRP A 138      70.411  58.976  64.502  1.00  0.00           H  
ATOM   2172  NE1 TRP A 138      70.959  60.226  62.768  1.00  0.00           N  
ATOM   2173  HE1 TRP A 138      70.198  59.970  62.156  1.00  0.00           H  
ATOM   2174  CE2 TRP A 138      71.922  61.158  62.561  1.00  0.00           C  
ATOM   2175  CZ2 TRP A 138      72.187  62.015  61.508  1.00  0.00           C  
ATOM   2176  HZ2 TRP A 138      71.559  62.012  60.630  1.00  0.00           H  
ATOM   2177  CH2 TRP A 138      73.201  62.993  61.692  1.00  0.00           C  
ATOM   2178  HH2 TRP A 138      73.438  63.676  60.890  1.00  0.00           H  
ATOM   2179  CZ3 TRP A 138      74.022  63.021  62.861  1.00  0.00           C  
ATOM   2180  HZ3 TRP A 138      74.770  63.799  62.918  1.00  0.00           H  
ATOM   2181  CE3 TRP A 138      73.816  62.042  63.877  1.00  0.00           C  
ATOM   2182  HE3 TRP A 138      74.364  62.111  64.805  1.00  0.00           H  
ATOM   2183  CD2 TRP A 138      72.690  61.171  63.754  1.00  0.00           C  
ATOM   2184  C   TRP A 138      73.037  58.475  67.999  1.00  0.00           C  
ATOM   2185  O   TRP A 138      73.672  57.440  67.850  1.00  0.00           O  
ATOM   2186  N   GLN A 139      73.174  59.343  69.027  1.00  0.00           N  
ATOM   2187  H   GLN A 139      72.693  60.231  69.049  1.00  0.00           H  
ATOM   2188  CA  GLN A 139      74.256  59.187  70.032  1.00  0.00           C  
ATOM   2189  HA  GLN A 139      75.244  59.194  69.572  1.00  0.00           H  
ATOM   2190  CB  GLN A 139      74.169  60.514  70.849  1.00  0.00           C  
ATOM   2191  HB2 GLN A 139      74.420  61.309  70.146  1.00  0.00           H  
ATOM   2192  HB3 GLN A 139      73.143  60.742  71.138  1.00  0.00           H  
ATOM   2193  CG  GLN A 139      75.025  60.453  72.091  1.00  0.00           C  
ATOM   2194  HG2 GLN A 139      74.988  61.354  72.702  1.00  0.00           H  
ATOM   2195  HG3 GLN A 139      74.618  59.692  72.757  1.00  0.00           H  
ATOM   2196  CD  GLN A 139      76.520  60.183  71.772  1.00  0.00           C  
ATOM   2197  OE1 GLN A 139      77.056  60.327  70.707  1.00  0.00           O  
ATOM   2198  NE2 GLN A 139      77.304  59.803  72.786  1.00  0.00           N  
ATOM   2199 HE21 GLN A 139      78.292  59.856  72.582  1.00  0.00           H  
ATOM   2200 HE22 GLN A 139      76.944  59.733  73.727  1.00  0.00           H  
ATOM   2201  C   GLN A 139      73.919  57.951  70.890  1.00  0.00           C  
ATOM   2202  O   GLN A 139      74.773  57.107  71.236  1.00  0.00           O  
ATOM   2203  N   GLY A 140      72.691  57.845  71.258  1.00  0.00           N  
ATOM   2204  H   GLY A 140      72.101  58.650  71.102  1.00  0.00           H  
ATOM   2205  CA  GLY A 140      72.242  56.637  72.061  1.00  0.00           C  
ATOM   2206  HA2 GLY A 140      71.186  56.432  71.888  1.00  0.00           H  
ATOM   2207  HA3 GLY A 140      72.875  55.789  71.799  1.00  0.00           H  
ATOM   2208  C   GLY A 140      72.504  56.860  73.547  1.00  0.00           C  
ATOM   2209  O   GLY A 140      72.625  57.924  74.126  1.00  0.00           O  
ATOM   2210  N   GLY A 141      72.673  55.788  74.290  1.00  0.00           N  
ATOM   2211  H   GLY A 141      72.626  54.875  73.861  1.00  0.00           H  
ATOM   2212  CA  GLY A 141      73.134  55.741  75.658  1.00  0.00           C  
ATOM   2213  HA2 GLY A 141      73.276  54.673  75.818  1.00  0.00           H  
ATOM   2214  HA3 GLY A 141      74.127  56.188  75.706  1.00  0.00           H  
ATOM   2215  C   GLY A 141      72.236  56.373  76.801  1.00  0.00           C  
ATOM   2216  O   GLY A 141      72.511  56.172  77.959  1.00  0.00           O  
ATOM   2217  N   VAL A 142      71.228  57.193  76.451  1.00  0.00           N  
ATOM   2218  H   VAL A 142      71.081  57.238  75.453  1.00  0.00           H  
ATOM   2219  CA  VAL A 142      70.308  57.816  77.448  1.00  0.00           C  
ATOM   2220  HA  VAL A 142      70.856  58.378  78.204  1.00  0.00           H  
ATOM   2221  CB  VAL A 142      69.347  58.833  76.827  1.00  0.00           C  
ATOM   2222  HB  VAL A 142      68.867  58.314  75.998  1.00  0.00           H  
ATOM   2223  CG1 VAL A 142      68.275  59.421  77.744  1.00  0.00           C  
ATOM   2224 HG11 VAL A 142      67.578  58.659  78.093  1.00  0.00           H  
ATOM   2225 HG12 VAL A 142      68.752  60.070  78.478  1.00  0.00           H  
ATOM   2226 HG13 VAL A 142      67.578  60.003  77.142  1.00  0.00           H  
ATOM   2227  CG2 VAL A 142      70.146  60.051  76.287  1.00  0.00           C  
ATOM   2228 HG21 VAL A 142      69.514  60.611  75.598  1.00  0.00           H  
ATOM   2229 HG22 VAL A 142      70.618  60.612  77.094  1.00  0.00           H  
ATOM   2230 HG23 VAL A 142      70.886  59.628  75.608  1.00  0.00           H  
ATOM   2231  C   VAL A 142      69.508  56.741  78.182  1.00  0.00           C  
ATOM   2232  O   VAL A 142      68.688  56.072  77.547  1.00  0.00           O  
ATOM   2233  N   LYS A 143      69.733  56.670  79.517  1.00  0.00           N  
ATOM   2234  H   LYS A 143      70.449  57.253  79.926  1.00  0.00           H  
ATOM   2235  CA  LYS A 143      68.920  55.694  80.345  1.00  0.00           C  
ATOM   2236  HA  LYS A 143      68.508  54.979  79.633  1.00  0.00           H  
ATOM   2237  CB  LYS A 143      69.787  55.054  81.459  1.00  0.00           C  
ATOM   2238  HB2 LYS A 143      70.070  55.754  82.245  1.00  0.00           H  
ATOM   2239  HB3 LYS A 143      69.154  54.312  81.947  1.00  0.00           H  
ATOM   2240  CG  LYS A 143      71.081  54.388  80.925  1.00  0.00           C  
ATOM   2241  HG2 LYS A 143      71.675  55.215  80.534  1.00  0.00           H  
ATOM   2242  HG3 LYS A 143      71.577  53.853  81.735  1.00  0.00           H  
ATOM   2243  CD  LYS A 143      70.818  53.508  79.741  1.00  0.00           C  
ATOM   2244  HD2 LYS A 143      70.147  52.778  80.192  1.00  0.00           H  
ATOM   2245  HD3 LYS A 143      70.348  53.991  78.884  1.00  0.00           H  
ATOM   2246  CE  LYS A 143      72.109  52.767  79.343  1.00  0.00           C  
ATOM   2247  HE2 LYS A 143      72.890  53.501  79.149  1.00  0.00           H  
ATOM   2248  HE3 LYS A 143      72.349  52.192  80.237  1.00  0.00           H  
ATOM   2249  NZ  LYS A 143      71.894  51.887  78.132  1.00  0.00           N  
ATOM   2250  HZ1 LYS A 143      71.982  52.248  77.193  1.00  0.00           H  
ATOM   2251  HZ2 LYS A 143      72.465  51.055  78.159  1.00  0.00           H  
ATOM   2252  HZ3 LYS A 143      70.975  51.471  78.178  1.00  0.00           H  
ATOM   2253  C   LYS A 143      67.620  56.277  80.872  1.00  0.00           C  
ATOM   2254  O   LYS A 143      67.535  57.488  81.017  1.00  0.00           O  
ATOM   2255  N   LYS A 144      66.537  55.483  81.061  1.00  0.00           N  
ATOM   2256  H   LYS A 144      66.738  54.495  80.999  1.00  0.00           H  
ATOM   2257  CA  LYS A 144      65.113  55.825  81.016  1.00  0.00           C  
ATOM   2258  HA  LYS A 144      64.845  56.853  81.264  1.00  0.00           H  
ATOM   2259  CB  LYS A 144      64.589  55.589  79.567  1.00  0.00           C  
ATOM   2260  HB2 LYS A 144      64.643  54.546  79.257  1.00  0.00           H  
ATOM   2261  HB3 LYS A 144      63.516  55.776  79.568  1.00  0.00           H  
ATOM   2262  CG  LYS A 144      65.317  56.606  78.617  1.00  0.00           C  
ATOM   2263  HG2 LYS A 144      64.854  57.571  78.823  1.00  0.00           H  
ATOM   2264  HG3 LYS A 144      66.395  56.735  78.721  1.00  0.00           H  
ATOM   2265  CD  LYS A 144      65.007  56.224  77.188  1.00  0.00           C  
ATOM   2266  HD2 LYS A 144      65.513  55.287  76.955  1.00  0.00           H  
ATOM   2267  HD3 LYS A 144      63.946  55.978  77.138  1.00  0.00           H  
ATOM   2268  CE  LYS A 144      65.448  57.338  76.269  1.00  0.00           C  
ATOM   2269  HE2 LYS A 144      64.935  58.234  76.619  1.00  0.00           H  
ATOM   2270  HE3 LYS A 144      66.497  57.608  76.395  1.00  0.00           H  
ATOM   2271  NZ  LYS A 144      64.990  57.124  74.882  1.00  0.00           N  
ATOM   2272  HZ1 LYS A 144      65.473  56.331  74.482  1.00  0.00           H  
ATOM   2273  HZ2 LYS A 144      64.001  56.924  74.930  1.00  0.00           H  
ATOM   2274  HZ3 LYS A 144      65.229  57.929  74.321  1.00  0.00           H  
ATOM   2275  C   LYS A 144      64.584  54.882  82.102  1.00  0.00           C  
ATOM   2276  O   LYS A 144      63.934  53.856  81.842  1.00  0.00           O  
ATOM   2277  N   ALA A 145      64.792  55.289  83.356  1.00  0.00           N  
ATOM   2278  H   ALA A 145      65.339  56.130  83.472  1.00  0.00           H  
ATOM   2279  CA  ALA A 145      64.137  54.658  84.522  1.00  0.00           C  
ATOM   2280  HA  ALA A 145      64.573  55.177  85.375  1.00  0.00           H  
ATOM   2281  CB  ALA A 145      62.667  55.015  84.498  1.00  0.00           C  
ATOM   2282  HB1 ALA A 145      62.586  56.100  84.432  1.00  0.00           H  
ATOM   2283  HB2 ALA A 145      62.146  54.411  83.755  1.00  0.00           H  
ATOM   2284  HB3 ALA A 145      62.275  54.839  85.500  1.00  0.00           H  
ATOM   2285  C   ALA A 145      64.317  53.127  84.671  1.00  0.00           C  
ATOM   2286  O   ALA A 145      65.318  52.550  84.205  1.00  0.00           O  
ATOM   2287  N   ALA A 146      63.328  52.436  85.226  1.00  0.00           N  
ATOM   2288  H   ALA A 146      62.543  53.012  85.494  1.00  0.00           H  
ATOM   2289  CA  ALA A 146      63.312  51.017  85.267  1.00  0.00           C  
ATOM   2290  HA  ALA A 146      63.928  50.592  84.474  1.00  0.00           H  
ATOM   2291  CB  ALA A 146      63.760  50.633  86.677  1.00  0.00           C  
ATOM   2292  HB1 ALA A 146      63.831  49.550  86.773  1.00  0.00           H  
ATOM   2293  HB2 ALA A 146      64.713  51.148  86.800  1.00  0.00           H  
ATOM   2294  HB3 ALA A 146      63.076  51.036  87.423  1.00  0.00           H  
ATOM   2295  C   ALA A 146      61.915  50.441  84.977  1.00  0.00           C  
ATOM   2296  O   ALA A 146      61.688  50.193  83.786  1.00  0.00           O  
ATOM   2297  OXT ALA A 146      61.047  50.435  85.894  1.00  0.00           O  
ATOM   2298  N   ALA A 147      69.403  75.285  20.860  1.00  0.00           N  
ATOM   2299  H   ALA A 147      68.610  75.181  20.243  1.00  0.00           H  
ATOM   2300  H2  ALA A 147      70.309  75.280  20.414  1.00  0.00           H  
ATOM   2301  H3  ALA A 147      69.338  76.196  21.290  1.00  0.00           H  
ATOM   2302  CA  ALA A 147      69.192  74.215  21.929  1.00  0.00           C  
ATOM   2303  HA  ALA A 147      69.050  73.218  21.512  1.00  0.00           H  
ATOM   2304  CB  ALA A 147      70.443  74.095  22.827  1.00  0.00           C  
ATOM   2305  HB1 ALA A 147      70.284  73.387  23.640  1.00  0.00           H  
ATOM   2306  HB2 ALA A 147      71.338  73.802  22.278  1.00  0.00           H  
ATOM   2307  HB3 ALA A 147      70.655  75.099  23.196  1.00  0.00           H  
ATOM   2308  C   ALA A 147      67.910  74.472  22.772  1.00  0.00           C  
ATOM   2309  O   ALA A 147      67.994  75.026  23.846  1.00  0.00           O  
ATOM   2310  N   THR A 148      66.747  74.143  22.248  1.00  0.00           N  
ATOM   2311  H   THR A 148      66.825  73.824  21.293  1.00  0.00           H  
ATOM   2312  CA  THR A 148      65.428  74.429  22.849  1.00  0.00           C  
ATOM   2313  HA  THR A 148      65.435  74.111  23.892  1.00  0.00           H  
ATOM   2314  CB  THR A 148      65.176  75.974  22.862  1.00  0.00           C  
ATOM   2315  HB  THR A 148      66.056  76.523  23.199  1.00  0.00           H  
ATOM   2316  CG2 THR A 148      64.766  76.547  21.414  1.00  0.00           C  
ATOM   2317 HG21 THR A 148      65.446  76.137  20.668  1.00  0.00           H  
ATOM   2318 HG22 THR A 148      63.737  76.308  21.145  1.00  0.00           H  
ATOM   2319 HG23 THR A 148      64.896  77.628  21.356  1.00  0.00           H  
ATOM   2320  OG1 THR A 148      64.050  76.335  23.632  1.00  0.00           O  
ATOM   2321  HG1 THR A 148      64.134  76.020  24.535  1.00  0.00           H  
ATOM   2322  C   THR A 148      64.265  73.597  22.238  1.00  0.00           C  
ATOM   2323  O   THR A 148      64.417  72.993  21.196  1.00  0.00           O  
ATOM   2324  N   LEU A 149      63.165  73.486  22.983  1.00  0.00           N  
ATOM   2325  H   LEU A 149      63.099  74.011  23.843  1.00  0.00           H  
ATOM   2326  CA  LEU A 149      61.881  72.875  22.661  1.00  0.00           C  
ATOM   2327  HA  LEU A 149      62.070  71.988  22.056  1.00  0.00           H  
ATOM   2328  CB  LEU A 149      61.268  72.372  23.965  1.00  0.00           C  
ATOM   2329  HB2 LEU A 149      60.898  73.237  24.516  1.00  0.00           H  
ATOM   2330  HB3 LEU A 149      60.429  71.744  23.665  1.00  0.00           H  
ATOM   2331  CG  LEU A 149      62.083  71.573  24.908  1.00  0.00           C  
ATOM   2332  HG  LEU A 149      62.947  72.144  25.250  1.00  0.00           H  
ATOM   2333  CD1 LEU A 149      61.257  71.158  26.142  1.00  0.00           C  
ATOM   2334 HD11 LEU A 149      61.865  70.553  26.816  1.00  0.00           H  
ATOM   2335 HD12 LEU A 149      60.961  72.064  26.670  1.00  0.00           H  
ATOM   2336 HD13 LEU A 149      60.388  70.514  26.011  1.00  0.00           H  
ATOM   2337  CD2 LEU A 149      62.727  70.264  24.412  1.00  0.00           C  
ATOM   2338 HD21 LEU A 149      63.366  69.915  25.224  1.00  0.00           H  
ATOM   2339 HD22 LEU A 149      61.914  69.596  24.128  1.00  0.00           H  
ATOM   2340 HD23 LEU A 149      63.423  70.488  23.604  1.00  0.00           H  
ATOM   2341  C   LEU A 149      60.867  73.789  21.998  1.00  0.00           C  
ATOM   2342  O   LEU A 149      60.963  75.011  21.836  1.00  0.00           O  
ATOM   2343  N   THR A 150      59.785  73.122  21.551  1.00  0.00           N  
ATOM   2344  H   THR A 150      59.746  72.113  21.582  1.00  0.00           H  
ATOM   2345  CA  THR A 150      58.513  73.811  21.263  1.00  0.00           C  
ATOM   2346  HA  THR A 150      58.698  74.773  20.787  1.00  0.00           H  
ATOM   2347  CB  THR A 150      57.691  73.025  20.223  1.00  0.00           C  
ATOM   2348  HB  THR A 150      56.814  73.601  19.928  1.00  0.00           H  
ATOM   2349  CG2 THR A 150      58.432  72.534  18.956  1.00  0.00           C  
ATOM   2350 HG21 THR A 150      58.622  73.412  18.338  1.00  0.00           H  
ATOM   2351 HG22 THR A 150      59.460  72.201  19.099  1.00  0.00           H  
ATOM   2352 HG23 THR A 150      57.981  71.765  18.329  1.00  0.00           H  
ATOM   2353  OG1 THR A 150      57.186  71.877  20.890  1.00  0.00           O  
ATOM   2354  HG1 THR A 150      57.146  71.252  20.162  1.00  0.00           H  
ATOM   2355  C   THR A 150      57.740  73.959  22.541  1.00  0.00           C  
ATOM   2356  O   THR A 150      58.064  73.319  23.544  1.00  0.00           O  
ATOM   2357  N   ALA A 151      56.785  74.902  22.640  1.00  0.00           N  
ATOM   2358  H   ALA A 151      56.551  75.400  21.792  1.00  0.00           H  
ATOM   2359  CA  ALA A 151      55.882  75.103  23.795  1.00  0.00           C  
ATOM   2360  HA  ALA A 151      56.454  75.291  24.703  1.00  0.00           H  
ATOM   2361  CB  ALA A 151      55.033  76.376  23.569  1.00  0.00           C  
ATOM   2362  HB1 ALA A 151      55.644  77.265  23.726  1.00  0.00           H  
ATOM   2363  HB2 ALA A 151      54.630  76.397  22.556  1.00  0.00           H  
ATOM   2364  HB3 ALA A 151      54.196  76.467  24.261  1.00  0.00           H  
ATOM   2365  C   ALA A 151      54.953  73.913  24.165  1.00  0.00           C  
ATOM   2366  O   ALA A 151      54.467  73.782  25.284  1.00  0.00           O  
ATOM   2367  N   GLU A 152      54.699  72.999  23.220  1.00  0.00           N  
ATOM   2368  H   GLU A 152      55.235  73.023  22.365  1.00  0.00           H  
ATOM   2369  CA  GLU A 152      53.958  71.777  23.384  1.00  0.00           C  
ATOM   2370  HA  GLU A 152      53.155  71.901  24.110  1.00  0.00           H  
ATOM   2371  CB  GLU A 152      53.442  71.518  21.980  1.00  0.00           C  
ATOM   2372  HB2 GLU A 152      52.664  72.269  21.840  1.00  0.00           H  
ATOM   2373  HB3 GLU A 152      54.142  71.656  21.156  1.00  0.00           H  
ATOM   2374  CG  GLU A 152      52.753  70.131  21.971  1.00  0.00           C  
ATOM   2375  HG2 GLU A 152      53.538  69.387  21.841  1.00  0.00           H  
ATOM   2376  HG3 GLU A 152      52.205  69.950  22.896  1.00  0.00           H  
ATOM   2377  CD  GLU A 152      51.834  69.923  20.716  1.00  0.00           C  
ATOM   2378  OE1 GLU A 152      51.490  70.951  20.030  1.00  0.00           O  
ATOM   2379  OE2 GLU A 152      51.446  68.768  20.450  1.00  0.00           O  
ATOM   2380  C   GLU A 152      54.842  70.659  23.913  1.00  0.00           C  
ATOM   2381  O   GLU A 152      54.379  69.869  24.697  1.00  0.00           O  
ATOM   2382  N   GLN A 153      56.116  70.618  23.484  1.00  0.00           N  
ATOM   2383  H   GLN A 153      56.407  71.205  22.715  1.00  0.00           H  
ATOM   2384  CA  GLN A 153      57.116  69.656  24.004  1.00  0.00           C  
ATOM   2385  HA  GLN A 153      56.706  68.647  24.035  1.00  0.00           H  
ATOM   2386  CB  GLN A 153      58.296  69.738  23.086  1.00  0.00           C  
ATOM   2387  HB2 GLN A 153      58.524  70.777  22.845  1.00  0.00           H  
ATOM   2388  HB3 GLN A 153      59.137  69.266  23.593  1.00  0.00           H  
ATOM   2389  CG  GLN A 153      58.134  69.047  21.718  1.00  0.00           C  
ATOM   2390  HG2 GLN A 153      57.850  68.055  22.068  1.00  0.00           H  
ATOM   2391  HG3 GLN A 153      57.364  69.412  21.037  1.00  0.00           H  
ATOM   2392  CD  GLN A 153      59.377  68.885  20.898  1.00  0.00           C  
ATOM   2393  OE1 GLN A 153      60.313  69.702  20.982  1.00  0.00           O  
ATOM   2394  NE2 GLN A 153      59.331  67.957  20.011  1.00  0.00           N  
ATOM   2395 HE21 GLN A 153      60.127  67.869  19.396  1.00  0.00           H  
ATOM   2396 HE22 GLN A 153      58.467  67.527  19.713  1.00  0.00           H  
ATOM   2397  C   GLN A 153      57.467  69.982  25.470  1.00  0.00           C  
ATOM   2398  O   GLN A 153      57.776  69.117  26.275  1.00  0.00           O  
ATOM   2399  N   SER A 154      57.331  71.297  25.889  1.00  0.00           N  
ATOM   2400  H   SER A 154      57.135  71.966  25.159  1.00  0.00           H  
ATOM   2401  CA  SER A 154      57.439  71.780  27.254  1.00  0.00           C  
ATOM   2402  HA  SER A 154      58.415  71.502  27.651  1.00  0.00           H  
ATOM   2403  CB  SER A 154      57.480  73.299  27.213  1.00  0.00           C  
ATOM   2404  HB2 SER A 154      58.469  73.633  26.898  1.00  0.00           H  
ATOM   2405  HB3 SER A 154      56.783  73.704  26.480  1.00  0.00           H  
ATOM   2406  OG  SER A 154      57.232  73.845  28.497  1.00  0.00           O  
ATOM   2407  HG  SER A 154      56.374  73.579  28.836  1.00  0.00           H  
ATOM   2408  C   SER A 154      56.331  71.326  28.180  1.00  0.00           C  
ATOM   2409  O   SER A 154      56.570  70.928  29.327  1.00  0.00           O  
ATOM   2410  N   GLU A 155      55.068  71.360  27.670  1.00  0.00           N  
ATOM   2411  H   GLU A 155      55.000  71.585  26.688  1.00  0.00           H  
ATOM   2412  CA  GLU A 155      53.894  70.813  28.359  1.00  0.00           C  
ATOM   2413  HA  GLU A 155      54.014  71.098  29.404  1.00  0.00           H  
ATOM   2414  CB  GLU A 155      52.682  71.495  27.747  1.00  0.00           C  
ATOM   2415  HB2 GLU A 155      52.763  71.616  26.667  1.00  0.00           H  
ATOM   2416  HB3 GLU A 155      51.764  70.935  27.927  1.00  0.00           H  
ATOM   2417  CG  GLU A 155      52.474  72.848  28.347  1.00  0.00           C  
ATOM   2418  HG2 GLU A 155      52.329  72.845  29.428  1.00  0.00           H  
ATOM   2419  HG3 GLU A 155      53.270  73.564  28.147  1.00  0.00           H  
ATOM   2420  CD  GLU A 155      51.145  73.370  27.843  1.00  0.00           C  
ATOM   2421  OE1 GLU A 155      50.193  73.209  28.592  1.00  0.00           O  
ATOM   2422  OE2 GLU A 155      51.097  73.971  26.791  1.00  0.00           O  
ATOM   2423  C   GLU A 155      53.882  69.271  28.458  1.00  0.00           C  
ATOM   2424  O   GLU A 155      53.435  68.856  29.560  1.00  0.00           O  
ATOM   2425  N   GLU A 156      54.337  68.529  27.449  1.00  0.00           N  
ATOM   2426  H   GLU A 156      54.783  69.005  26.678  1.00  0.00           H  
ATOM   2427  CA  GLU A 156      54.521  67.112  27.775  1.00  0.00           C  
ATOM   2428  HA  GLU A 156      53.524  66.757  28.034  1.00  0.00           H  
ATOM   2429  CB  GLU A 156      54.917  66.281  26.538  1.00  0.00           C  
ATOM   2430  HB2 GLU A 156      55.788  66.753  26.083  1.00  0.00           H  
ATOM   2431  HB3 GLU A 156      55.223  65.274  26.823  1.00  0.00           H  
ATOM   2432  CG  GLU A 156      53.738  66.157  25.468  1.00  0.00           C  
ATOM   2433  HG2 GLU A 156      53.458  67.120  25.042  1.00  0.00           H  
ATOM   2434  HG3 GLU A 156      54.073  65.489  24.674  1.00  0.00           H  
ATOM   2435  CD  GLU A 156      52.489  65.509  26.095  1.00  0.00           C  
ATOM   2436  OE1 GLU A 156      51.618  66.292  26.513  1.00  0.00           O  
ATOM   2437  OE2 GLU A 156      52.302  64.301  26.162  1.00  0.00           O  
ATOM   2438  C   GLU A 156      55.543  66.791  28.863  1.00  0.00           C  
ATOM   2439  O   GLU A 156      55.368  65.931  29.725  1.00  0.00           O  
ATOM   2440  N   LEU A 157      56.638  67.537  28.850  1.00  0.00           N  
ATOM   2441  H   LEU A 157      56.652  68.279  28.164  1.00  0.00           H  
ATOM   2442  CA  LEU A 157      57.744  67.336  29.810  1.00  0.00           C  
ATOM   2443  HA  LEU A 157      57.958  66.269  29.752  1.00  0.00           H  
ATOM   2444  CB  LEU A 157      58.984  68.191  29.489  1.00  0.00           C  
ATOM   2445  HB2 LEU A 157      59.405  67.914  28.523  1.00  0.00           H  
ATOM   2446  HB3 LEU A 157      58.658  69.212  29.292  1.00  0.00           H  
ATOM   2447  CG  LEU A 157      60.094  68.136  30.528  1.00  0.00           C  
ATOM   2448  HG  LEU A 157      59.731  68.597  31.447  1.00  0.00           H  
ATOM   2449  CD1 LEU A 157      60.570  66.734  30.856  1.00  0.00           C  
ATOM   2450 HD11 LEU A 157      61.598  66.859  31.196  1.00  0.00           H  
ATOM   2451 HD12 LEU A 157      59.857  66.279  31.544  1.00  0.00           H  
ATOM   2452 HD13 LEU A 157      60.586  66.213  29.898  1.00  0.00           H  
ATOM   2453  CD2 LEU A 157      61.232  69.086  30.061  1.00  0.00           C  
ATOM   2454 HD21 LEU A 157      60.828  70.097  30.084  1.00  0.00           H  
ATOM   2455 HD22 LEU A 157      62.041  69.147  30.789  1.00  0.00           H  
ATOM   2456 HD23 LEU A 157      61.707  68.968  29.087  1.00  0.00           H  
ATOM   2457  C   LEU A 157      57.246  67.643  31.228  1.00  0.00           C  
ATOM   2458  O   LEU A 157      57.394  66.846  32.169  1.00  0.00           O  
ATOM   2459  N   HIS A 158      56.568  68.731  31.410  1.00  0.00           N  
ATOM   2460  H   HIS A 158      56.411  69.429  30.697  1.00  0.00           H  
ATOM   2461  CA  HIS A 158      56.004  69.227  32.707  1.00  0.00           C  
ATOM   2462  HA  HIS A 158      56.724  69.563  33.454  1.00  0.00           H  
ATOM   2463  CB  HIS A 158      55.117  70.396  32.318  1.00  0.00           C  
ATOM   2464  HB2 HIS A 158      55.735  71.013  31.665  1.00  0.00           H  
ATOM   2465  HB3 HIS A 158      54.211  70.063  31.812  1.00  0.00           H  
ATOM   2466  CG  HIS A 158      54.672  71.234  33.429  1.00  0.00           C  
ATOM   2467  ND1 HIS A 158      55.491  71.994  34.290  1.00  0.00           N  
ATOM   2468  CE1 HIS A 158      54.587  72.676  35.053  1.00  0.00           C  
ATOM   2469  HE1 HIS A 158      54.831  73.334  35.874  1.00  0.00           H  
ATOM   2470  NE2 HIS A 158      53.321  72.405  34.743  1.00  0.00           N  
ATOM   2471  HE2 HIS A 158      52.527  72.983  34.981  1.00  0.00           H  
ATOM   2472  CD2 HIS A 158      53.354  71.504  33.672  1.00  0.00           C  
ATOM   2473  HD2 HIS A 158      52.476  71.096  33.194  1.00  0.00           H  
ATOM   2474  C   HIS A 158      55.146  68.161  33.373  1.00  0.00           C  
ATOM   2475  O   HIS A 158      55.104  68.200  34.627  1.00  0.00           O  
ATOM   2476  N   LYS A 159      54.388  67.308  32.637  1.00  0.00           N  
ATOM   2477  H   LYS A 159      54.224  67.403  31.645  1.00  0.00           H  
ATOM   2478  CA  LYS A 159      53.651  66.080  33.071  1.00  0.00           C  
ATOM   2479  HA  LYS A 159      52.940  66.476  33.796  1.00  0.00           H  
ATOM   2480  CB  LYS A 159      52.827  65.402  31.973  1.00  0.00           C  
ATOM   2481  HB2 LYS A 159      53.402  65.156  31.081  1.00  0.00           H  
ATOM   2482  HB3 LYS A 159      52.536  64.417  32.339  1.00  0.00           H  
ATOM   2483  CG  LYS A 159      51.556  66.188  31.602  1.00  0.00           C  
ATOM   2484  HG2 LYS A 159      50.863  66.316  32.434  1.00  0.00           H  
ATOM   2485  HG3 LYS A 159      51.888  67.206  31.398  1.00  0.00           H  
ATOM   2486  CD  LYS A 159      50.956  65.663  30.318  1.00  0.00           C  
ATOM   2487  HD2 LYS A 159      51.760  65.382  29.637  1.00  0.00           H  
ATOM   2488  HD3 LYS A 159      50.364  64.772  30.531  1.00  0.00           H  
ATOM   2489  CE  LYS A 159      50.128  66.784  29.672  1.00  0.00           C  
ATOM   2490  HE2 LYS A 159      49.290  66.978  30.342  1.00  0.00           H  
ATOM   2491  HE3 LYS A 159      50.683  67.722  29.646  1.00  0.00           H  
ATOM   2492  NZ  LYS A 159      49.658  66.463  28.348  1.00  0.00           N  
ATOM   2493  HZ1 LYS A 159      48.868  67.051  28.122  1.00  0.00           H  
ATOM   2494  HZ2 LYS A 159      50.405  66.625  27.687  1.00  0.00           H  
ATOM   2495  HZ3 LYS A 159      49.315  65.520  28.236  1.00  0.00           H  
ATOM   2496  C   LYS A 159      54.539  65.156  33.877  1.00  0.00           C  
ATOM   2497  O   LYS A 159      54.207  64.826  35.034  1.00  0.00           O  
ATOM   2498  N   TYR A 160      55.690  64.844  33.311  1.00  0.00           N  
ATOM   2499  H   TYR A 160      55.879  65.073  32.345  1.00  0.00           H  
ATOM   2500  CA  TYR A 160      56.778  64.039  33.973  1.00  0.00           C  
ATOM   2501  HA  TYR A 160      56.411  63.120  34.430  1.00  0.00           H  
ATOM   2502  CB  TYR A 160      57.808  63.538  32.979  1.00  0.00           C  
ATOM   2503  HB2 TYR A 160      58.224  64.387  32.435  1.00  0.00           H  
ATOM   2504  HB3 TYR A 160      58.622  63.092  33.550  1.00  0.00           H  
ATOM   2505  CG  TYR A 160      57.451  62.499  31.851  1.00  0.00           C  
ATOM   2506  CD1 TYR A 160      56.449  62.882  30.949  1.00  0.00           C  
ATOM   2507  HD1 TYR A 160      56.003  63.865  30.999  1.00  0.00           H  
ATOM   2508  CE1 TYR A 160      56.047  61.927  29.982  1.00  0.00           C  
ATOM   2509  HE1 TYR A 160      55.140  62.085  29.417  1.00  0.00           H  
ATOM   2510  CZ  TYR A 160      56.695  60.624  29.894  1.00  0.00           C  
ATOM   2511  OH  TYR A 160      56.224  59.689  28.948  1.00  0.00           O  
ATOM   2512  HH  TYR A 160      55.371  59.973  28.612  1.00  0.00           H  
ATOM   2513  CE2 TYR A 160      57.665  60.263  30.884  1.00  0.00           C  
ATOM   2514  HE2 TYR A 160      58.002  59.237  30.911  1.00  0.00           H  
ATOM   2515  CD2 TYR A 160      58.018  61.235  31.853  1.00  0.00           C  
ATOM   2516  HD2 TYR A 160      58.789  61.084  32.594  1.00  0.00           H  
ATOM   2517  C   TYR A 160      57.419  64.804  35.149  1.00  0.00           C  
ATOM   2518  O   TYR A 160      57.896  64.052  35.999  1.00  0.00           O  
ATOM   2519  N   VAL A 161      57.507  66.127  35.186  1.00  0.00           N  
ATOM   2520  H   VAL A 161      57.055  66.617  34.427  1.00  0.00           H  
ATOM   2521  CA  VAL A 161      58.072  66.815  36.320  1.00  0.00           C  
ATOM   2522  HA  VAL A 161      58.797  66.092  36.693  1.00  0.00           H  
ATOM   2523  CB  VAL A 161      58.631  68.204  35.976  1.00  0.00           C  
ATOM   2524  HB  VAL A 161      57.762  68.861  36.010  1.00  0.00           H  
ATOM   2525  CG1 VAL A 161      59.801  68.684  36.908  1.00  0.00           C  
ATOM   2526 HG11 VAL A 161      60.681  68.274  36.411  1.00  0.00           H  
ATOM   2527 HG12 VAL A 161      59.811  69.770  36.813  1.00  0.00           H  
ATOM   2528 HG13 VAL A 161      59.538  68.402  37.928  1.00  0.00           H  
ATOM   2529  CG2 VAL A 161      59.167  68.267  34.545  1.00  0.00           C  
ATOM   2530 HG21 VAL A 161      59.704  69.214  34.483  1.00  0.00           H  
ATOM   2531 HG22 VAL A 161      59.633  67.288  34.439  1.00  0.00           H  
ATOM   2532 HG23 VAL A 161      58.367  68.325  33.807  1.00  0.00           H  
ATOM   2533  C   VAL A 161      57.019  66.979  37.431  1.00  0.00           C  
ATOM   2534  O   VAL A 161      57.382  66.949  38.614  1.00  0.00           O  
ATOM   2535  N   ILE A 162      55.775  67.124  37.081  1.00  0.00           N  
ATOM   2536  H   ILE A 162      55.580  67.066  36.092  1.00  0.00           H  
ATOM   2537  CA  ILE A 162      54.620  67.242  38.024  1.00  0.00           C  
ATOM   2538  HA  ILE A 162      54.931  67.838  38.882  1.00  0.00           H  
ATOM   2539  CB  ILE A 162      53.417  67.870  37.349  1.00  0.00           C  
ATOM   2540  HB  ILE A 162      53.347  67.350  36.394  1.00  0.00           H  
ATOM   2541  CG2 ILE A 162      52.130  67.864  38.230  1.00  0.00           C  
ATOM   2542 HG21 ILE A 162      52.371  67.806  39.291  1.00  0.00           H  
ATOM   2543 HG22 ILE A 162      51.444  68.703  38.113  1.00  0.00           H  
ATOM   2544 HG23 ILE A 162      51.578  66.989  37.888  1.00  0.00           H  
ATOM   2545  CG1 ILE A 162      53.700  69.383  37.165  1.00  0.00           C  
ATOM   2546 HG12 ILE A 162      54.638  69.498  36.621  1.00  0.00           H  
ATOM   2547 HG13 ILE A 162      52.970  69.810  36.478  1.00  0.00           H  
ATOM   2548  CD1 ILE A 162      53.833  70.375  38.397  1.00  0.00           C  
ATOM   2549 HD11 ILE A 162      52.813  70.621  38.693  1.00  0.00           H  
ATOM   2550 HD12 ILE A 162      54.360  69.884  39.215  1.00  0.00           H  
ATOM   2551 HD13 ILE A 162      54.237  71.332  38.065  1.00  0.00           H  
ATOM   2552  C   ILE A 162      54.319  65.914  38.713  1.00  0.00           C  
ATOM   2553  O   ILE A 162      54.170  65.865  39.940  1.00  0.00           O  
ATOM   2554  N   ASP A 163      54.401  64.805  37.911  1.00  0.00           N  
ATOM   2555  H   ASP A 163      54.341  64.894  36.907  1.00  0.00           H  
ATOM   2556  CA  ASP A 163      54.194  63.457  38.462  1.00  0.00           C  
ATOM   2557  HA  ASP A 163      53.196  63.349  38.888  1.00  0.00           H  
ATOM   2558  CB  ASP A 163      54.184  62.460  37.319  1.00  0.00           C  
ATOM   2559  HB2 ASP A 163      54.895  62.671  36.520  1.00  0.00           H  
ATOM   2560  HB3 ASP A 163      54.474  61.486  37.713  1.00  0.00           H  
ATOM   2561  CG  ASP A 163      52.842  62.224  36.767  1.00  0.00           C  
ATOM   2562  OD1 ASP A 163      51.867  62.908  37.120  1.00  0.00           O  
ATOM   2563  OD2 ASP A 163      52.676  61.515  35.741  1.00  0.00           O  
ATOM   2564  C   ASP A 163      55.324  63.111  39.463  1.00  0.00           C  
ATOM   2565  O   ASP A 163      55.069  62.620  40.559  1.00  0.00           O  
ATOM   2566  N   GLY A 164      56.581  63.496  39.164  1.00  0.00           N  
ATOM   2567  H   GLY A 164      56.849  63.769  38.229  1.00  0.00           H  
ATOM   2568  CA  GLY A 164      57.680  63.450  40.156  1.00  0.00           C  
ATOM   2569  HA2 GLY A 164      57.734  62.419  40.505  1.00  0.00           H  
ATOM   2570  HA3 GLY A 164      58.676  63.654  39.764  1.00  0.00           H  
ATOM   2571  C   GLY A 164      57.404  64.284  41.434  1.00  0.00           C  
ATOM   2572  O   GLY A 164      57.682  63.815  42.518  1.00  0.00           O  
ATOM   2573  N   THR A 165      56.835  65.474  41.268  1.00  0.00           N  
ATOM   2574  H   THR A 165      56.572  65.727  40.326  1.00  0.00           H  
ATOM   2575  CA  THR A 165      56.571  66.412  42.389  1.00  0.00           C  
ATOM   2576  HA  THR A 165      57.480  66.681  42.926  1.00  0.00           H  
ATOM   2577  CB  THR A 165      56.100  67.755  41.791  1.00  0.00           C  
ATOM   2578  HB  THR A 165      55.242  67.617  41.134  1.00  0.00           H  
ATOM   2579  CG2 THR A 165      55.879  68.896  42.824  1.00  0.00           C  
ATOM   2580 HG21 THR A 165      55.637  69.826  42.308  1.00  0.00           H  
ATOM   2581 HG22 THR A 165      55.037  68.657  43.473  1.00  0.00           H  
ATOM   2582 HG23 THR A 165      56.786  68.954  43.426  1.00  0.00           H  
ATOM   2583  OG1 THR A 165      57.194  68.208  41.003  1.00  0.00           O  
ATOM   2584  HG1 THR A 165      57.311  67.613  40.259  1.00  0.00           H  
ATOM   2585  C   THR A 165      55.442  65.842  43.385  1.00  0.00           C  
ATOM   2586  O   THR A 165      55.556  65.833  44.595  1.00  0.00           O  
ATOM   2587  N   ARG A 166      54.455  65.214  42.755  1.00  0.00           N  
ATOM   2588  H   ARG A 166      54.470  65.347  41.754  1.00  0.00           H  
ATOM   2589  CA  ARG A 166      53.350  64.444  43.315  1.00  0.00           C  
ATOM   2590  HA  ARG A 166      52.847  64.974  44.123  1.00  0.00           H  
ATOM   2591  CB  ARG A 166      52.311  63.966  42.298  1.00  0.00           C  
ATOM   2592  HB2 ARG A 166      52.811  63.448  41.480  1.00  0.00           H  
ATOM   2593  HB3 ARG A 166      51.764  63.192  42.837  1.00  0.00           H  
ATOM   2594  CG  ARG A 166      51.412  65.119  41.781  1.00  0.00           C  
ATOM   2595  HG2 ARG A 166      50.668  65.284  42.560  1.00  0.00           H  
ATOM   2596  HG3 ARG A 166      51.985  66.032  41.618  1.00  0.00           H  
ATOM   2597  CD  ARG A 166      50.664  64.708  40.530  1.00  0.00           C  
ATOM   2598  HD2 ARG A 166      51.330  64.552  39.681  1.00  0.00           H  
ATOM   2599  HD3 ARG A 166      50.175  63.752  40.718  1.00  0.00           H  
ATOM   2600  NE  ARG A 166      49.578  65.636  40.192  1.00  0.00           N  
ATOM   2601  HE  ARG A 166      49.663  66.553  40.607  1.00  0.00           H  
ATOM   2602  CZ  ARG A 166      48.396  65.307  39.588  1.00  0.00           C  
ATOM   2603  NH1 ARG A 166      48.343  64.171  38.923  1.00  0.00           N  
ATOM   2604 HH11 ARG A 166      49.177  63.604  38.868  1.00  0.00           H  
ATOM   2605 HH12 ARG A 166      47.485  63.919  38.453  1.00  0.00           H  
ATOM   2606  NH2 ARG A 166      47.448  66.063  39.567  1.00  0.00           N  
ATOM   2607 HH21 ARG A 166      47.733  67.010  39.772  1.00  0.00           H  
ATOM   2608 HH22 ARG A 166      46.689  65.877  38.927  1.00  0.00           H  
ATOM   2609  C   ARG A 166      53.928  63.283  44.137  1.00  0.00           C  
ATOM   2610  O   ARG A 166      53.529  63.055  45.290  1.00  0.00           O  
ATOM   2611  N   VAL A 167      54.884  62.542  43.568  1.00  0.00           N  
ATOM   2612  H   VAL A 167      55.032  62.640  42.574  1.00  0.00           H  
ATOM   2613  CA  VAL A 167      55.515  61.360  44.227  1.00  0.00           C  
ATOM   2614  HA  VAL A 167      54.707  60.730  44.600  1.00  0.00           H  
ATOM   2615  CB  VAL A 167      56.471  60.596  43.247  1.00  0.00           C  
ATOM   2616  HB  VAL A 167      57.116  61.401  42.896  1.00  0.00           H  
ATOM   2617  CG1 VAL A 167      57.356  59.468  43.840  1.00  0.00           C  
ATOM   2618 HG11 VAL A 167      56.660  58.746  44.267  1.00  0.00           H  
ATOM   2619 HG12 VAL A 167      57.895  59.045  42.992  1.00  0.00           H  
ATOM   2620 HG13 VAL A 167      58.078  59.883  44.543  1.00  0.00           H  
ATOM   2621  CG2 VAL A 167      55.684  59.935  42.023  1.00  0.00           C  
ATOM   2622 HG21 VAL A 167      55.540  58.861  42.145  1.00  0.00           H  
ATOM   2623 HG22 VAL A 167      54.715  60.434  42.021  1.00  0.00           H  
ATOM   2624 HG23 VAL A 167      56.203  60.121  41.082  1.00  0.00           H  
ATOM   2625  C   VAL A 167      56.339  61.739  45.513  1.00  0.00           C  
ATOM   2626  O   VAL A 167      56.250  61.059  46.568  1.00  0.00           O  
ATOM   2627  N   PHE A 168      57.076  62.858  45.363  1.00  0.00           N  
ATOM   2628  H   PHE A 168      56.926  63.368  44.504  1.00  0.00           H  
ATOM   2629  CA  PHE A 168      57.779  63.574  46.409  1.00  0.00           C  
ATOM   2630  HA  PHE A 168      58.438  62.874  46.925  1.00  0.00           H  
ATOM   2631  CB  PHE A 168      58.645  64.747  45.880  1.00  0.00           C  
ATOM   2632  HB2 PHE A 168      59.211  64.445  44.999  1.00  0.00           H  
ATOM   2633  HB3 PHE A 168      57.895  65.499  45.632  1.00  0.00           H  
ATOM   2634  CG  PHE A 168      59.647  65.318  46.807  1.00  0.00           C  
ATOM   2635  CD1 PHE A 168      60.983  65.313  46.395  1.00  0.00           C  
ATOM   2636  HD1 PHE A 168      61.299  64.842  45.475  1.00  0.00           H  
ATOM   2637  CE1 PHE A 168      61.970  65.973  47.172  1.00  0.00           C  
ATOM   2638  HE1 PHE A 168      63.005  65.833  46.901  1.00  0.00           H  
ATOM   2639  CZ  PHE A 168      61.691  66.574  48.400  1.00  0.00           C  
ATOM   2640  HZ  PHE A 168      62.425  67.014  49.059  1.00  0.00           H  
ATOM   2641  CE2 PHE A 168      60.343  66.558  48.818  1.00  0.00           C  
ATOM   2642  HE2 PHE A 168      60.037  67.025  49.742  1.00  0.00           H  
ATOM   2643  CD2 PHE A 168      59.349  65.912  48.026  1.00  0.00           C  
ATOM   2644  HD2 PHE A 168      58.299  65.919  48.276  1.00  0.00           H  
ATOM   2645  C   PHE A 168      56.849  64.045  47.572  1.00  0.00           C  
ATOM   2646  O   PHE A 168      57.092  63.630  48.742  1.00  0.00           O  
ATOM   2647  N   LEU A 169      55.725  64.725  47.303  1.00  0.00           N  
ATOM   2648  H   LEU A 169      55.622  65.072  46.361  1.00  0.00           H  
ATOM   2649  CA  LEU A 169      54.613  65.015  48.264  1.00  0.00           C  
ATOM   2650  HA  LEU A 169      55.039  65.656  49.036  1.00  0.00           H  
ATOM   2651  CB  LEU A 169      53.466  65.673  47.495  1.00  0.00           C  
ATOM   2652  HB2 LEU A 169      53.931  66.438  46.873  1.00  0.00           H  
ATOM   2653  HB3 LEU A 169      53.068  64.912  46.824  1.00  0.00           H  
ATOM   2654  CG  LEU A 169      52.334  66.242  48.461  1.00  0.00           C  
ATOM   2655  HG  LEU A 169      52.074  65.391  49.091  1.00  0.00           H  
ATOM   2656  CD1 LEU A 169      52.655  67.379  49.386  1.00  0.00           C  
ATOM   2657 HD11 LEU A 169      52.636  68.324  48.843  1.00  0.00           H  
ATOM   2658 HD12 LEU A 169      51.802  67.489  50.055  1.00  0.00           H  
ATOM   2659 HD13 LEU A 169      53.572  67.153  49.931  1.00  0.00           H  
ATOM   2660  CD2 LEU A 169      51.042  66.700  47.676  1.00  0.00           C  
ATOM   2661 HD21 LEU A 169      50.329  67.059  48.419  1.00  0.00           H  
ATOM   2662 HD22 LEU A 169      51.334  67.497  46.993  1.00  0.00           H  
ATOM   2663 HD23 LEU A 169      50.615  65.871  47.112  1.00  0.00           H  
ATOM   2664  C   LEU A 169      54.148  63.709  48.931  1.00  0.00           C  
ATOM   2665  O   LEU A 169      54.162  63.685  50.161  1.00  0.00           O  
ATOM   2666  N   GLY A 170      53.737  62.633  48.227  1.00  0.00           N  
ATOM   2667  H   GLY A 170      53.843  62.650  47.223  1.00  0.00           H  
ATOM   2668  CA  GLY A 170      53.239  61.437  48.977  1.00  0.00           C  
ATOM   2669  HA2 GLY A 170      52.322  61.719  49.496  1.00  0.00           H  
ATOM   2670  HA3 GLY A 170      52.907  60.738  48.209  1.00  0.00           H  
ATOM   2671  C   GLY A 170      54.237  60.944  50.001  1.00  0.00           C  
ATOM   2672  O   GLY A 170      53.828  60.738  51.090  1.00  0.00           O  
ATOM   2673  N   LEU A 171      55.526  60.730  49.570  1.00  0.00           N  
ATOM   2674  H   LEU A 171      55.794  60.798  48.599  1.00  0.00           H  
ATOM   2675  CA  LEU A 171      56.534  60.293  50.582  1.00  0.00           C  
ATOM   2676  HA  LEU A 171      56.092  59.418  51.058  1.00  0.00           H  
ATOM   2677  CB  LEU A 171      57.813  59.863  49.766  1.00  0.00           C  
ATOM   2678  HB2 LEU A 171      58.134  60.674  49.112  1.00  0.00           H  
ATOM   2679  HB3 LEU A 171      58.599  59.700  50.503  1.00  0.00           H  
ATOM   2680  CG  LEU A 171      57.631  58.669  48.915  1.00  0.00           C  
ATOM   2681  HG  LEU A 171      56.877  58.821  48.143  1.00  0.00           H  
ATOM   2682  CD1 LEU A 171      58.932  58.302  48.084  1.00  0.00           C  
ATOM   2683 HD11 LEU A 171      59.330  59.207  47.625  1.00  0.00           H  
ATOM   2684 HD12 LEU A 171      59.683  57.866  48.743  1.00  0.00           H  
ATOM   2685 HD13 LEU A 171      58.657  57.658  47.248  1.00  0.00           H  
ATOM   2686  CD2 LEU A 171      57.364  57.344  49.663  1.00  0.00           C  
ATOM   2687 HD21 LEU A 171      58.148  57.189  50.405  1.00  0.00           H  
ATOM   2688 HD22 LEU A 171      56.443  57.347  50.246  1.00  0.00           H  
ATOM   2689 HD23 LEU A 171      57.212  56.446  49.064  1.00  0.00           H  
ATOM   2690  C   LEU A 171      56.789  61.329  51.696  1.00  0.00           C  
ATOM   2691  O   LEU A 171      56.999  60.970  52.829  1.00  0.00           O  
ATOM   2692  N   ALA A 172      56.886  62.546  51.331  1.00  0.00           N  
ATOM   2693  H   ALA A 172      56.708  62.663  50.344  1.00  0.00           H  
ATOM   2694  CA  ALA A 172      57.187  63.669  52.227  1.00  0.00           C  
ATOM   2695  HA  ALA A 172      58.083  63.488  52.820  1.00  0.00           H  
ATOM   2696  CB  ALA A 172      57.657  64.913  51.459  1.00  0.00           C  
ATOM   2697  HB1 ALA A 172      58.568  64.743  50.886  1.00  0.00           H  
ATOM   2698  HB2 ALA A 172      56.876  65.282  50.794  1.00  0.00           H  
ATOM   2699  HB3 ALA A 172      57.865  65.783  52.082  1.00  0.00           H  
ATOM   2700  C   ALA A 172      56.051  63.944  53.202  1.00  0.00           C  
ATOM   2701  O   ALA A 172      56.343  64.139  54.365  1.00  0.00           O  
ATOM   2702  N   LEU A 173      54.782  63.788  52.781  1.00  0.00           N  
ATOM   2703  H   LEU A 173      54.628  63.509  51.823  1.00  0.00           H  
ATOM   2704  CA  LEU A 173      53.657  63.848  53.582  1.00  0.00           C  
ATOM   2705  HA  LEU A 173      53.661  64.823  54.070  1.00  0.00           H  
ATOM   2706  CB  LEU A 173      52.398  63.679  52.715  1.00  0.00           C  
ATOM   2707  HB2 LEU A 173      52.176  64.605  52.184  1.00  0.00           H  
ATOM   2708  HB3 LEU A 173      52.531  62.903  51.961  1.00  0.00           H  
ATOM   2709  CG  LEU A 173      51.064  63.406  53.500  1.00  0.00           C  
ATOM   2710  HG  LEU A 173      51.181  62.556  54.172  1.00  0.00           H  
ATOM   2711  CD1 LEU A 173      50.564  64.614  54.304  1.00  0.00           C  
ATOM   2712 HD11 LEU A 173      50.329  65.470  53.671  1.00  0.00           H  
ATOM   2713 HD12 LEU A 173      49.584  64.442  54.749  1.00  0.00           H  
ATOM   2714 HD13 LEU A 173      51.284  64.842  55.090  1.00  0.00           H  
ATOM   2715  CD2 LEU A 173      49.995  63.041  52.457  1.00  0.00           C  
ATOM   2716 HD21 LEU A 173      50.304  62.148  51.914  1.00  0.00           H  
ATOM   2717 HD22 LEU A 173      49.074  62.733  52.952  1.00  0.00           H  
ATOM   2718 HD23 LEU A 173      49.825  63.824  51.718  1.00  0.00           H  
ATOM   2719  C   LEU A 173      53.617  62.765  54.723  1.00  0.00           C  
ATOM   2720  O   LEU A 173      53.426  63.050  55.901  1.00  0.00           O  
ATOM   2721  N   VAL A 174      53.794  61.524  54.345  1.00  0.00           N  
ATOM   2722  H   VAL A 174      53.962  61.381  53.360  1.00  0.00           H  
ATOM   2723  CA  VAL A 174      54.047  60.386  55.191  1.00  0.00           C  
ATOM   2724  HA  VAL A 174      53.215  60.382  55.895  1.00  0.00           H  
ATOM   2725  CB  VAL A 174      54.028  58.994  54.467  1.00  0.00           C  
ATOM   2726  HB  VAL A 174      54.767  59.107  53.673  1.00  0.00           H  
ATOM   2727  CG1 VAL A 174      54.347  57.797  55.338  1.00  0.00           C  
ATOM   2728 HG11 VAL A 174      53.504  57.724  56.025  1.00  0.00           H  
ATOM   2729 HG12 VAL A 174      54.377  56.934  54.673  1.00  0.00           H  
ATOM   2730 HG13 VAL A 174      55.325  57.804  55.818  1.00  0.00           H  
ATOM   2731  CG2 VAL A 174      52.614  58.818  53.894  1.00  0.00           C  
ATOM   2732 HG21 VAL A 174      52.390  59.640  53.214  1.00  0.00           H  
ATOM   2733 HG22 VAL A 174      52.586  57.977  53.201  1.00  0.00           H  
ATOM   2734 HG23 VAL A 174      51.879  58.788  54.698  1.00  0.00           H  
ATOM   2735  C   VAL A 174      55.329  60.551  56.114  1.00  0.00           C  
ATOM   2736  O   VAL A 174      55.273  60.318  57.323  1.00  0.00           O  
ATOM   2737  N   ALA A 175      56.430  61.143  55.570  1.00  0.00           N  
ATOM   2738  H   ALA A 175      56.402  61.276  54.569  1.00  0.00           H  
ATOM   2739  CA  ALA A 175      57.645  61.484  56.335  1.00  0.00           C  
ATOM   2740  HA  ALA A 175      57.973  60.551  56.794  1.00  0.00           H  
ATOM   2741  CB  ALA A 175      58.725  62.028  55.440  1.00  0.00           C  
ATOM   2742  HB1 ALA A 175      58.362  62.805  54.768  1.00  0.00           H  
ATOM   2743  HB2 ALA A 175      59.587  62.355  56.022  1.00  0.00           H  
ATOM   2744  HB3 ALA A 175      59.101  61.308  54.712  1.00  0.00           H  
ATOM   2745  C   ALA A 175      57.359  62.503  57.422  1.00  0.00           C  
ATOM   2746  O   ALA A 175      57.995  62.388  58.448  1.00  0.00           O  
ATOM   2747  N   HIS A 176      56.400  63.474  57.306  1.00  0.00           N  
ATOM   2748  H   HIS A 176      55.928  63.544  56.416  1.00  0.00           H  
ATOM   2749  CA  HIS A 176      55.983  64.317  58.437  1.00  0.00           C  
ATOM   2750  HA  HIS A 176      56.913  64.733  58.826  1.00  0.00           H  
ATOM   2751  CB  HIS A 176      55.210  65.569  58.032  1.00  0.00           C  
ATOM   2752  HB2 HIS A 176      54.389  65.246  57.390  1.00  0.00           H  
ATOM   2753  HB3 HIS A 176      54.813  66.037  58.933  1.00  0.00           H  
ATOM   2754  CG  HIS A 176      56.120  66.541  57.277  1.00  0.00           C  
ATOM   2755  ND1 HIS A 176      56.792  66.196  56.104  1.00  0.00           N  
ATOM   2756  HD1 HIS A 176      56.812  65.305  55.628  1.00  0.00           H  
ATOM   2757  CE1 HIS A 176      57.376  67.270  55.637  1.00  0.00           C  
ATOM   2758  HE1 HIS A 176      57.982  67.246  54.743  1.00  0.00           H  
ATOM   2759  NE2 HIS A 176      57.238  68.274  56.483  1.00  0.00           N  
ATOM   2760  CD2 HIS A 176      56.454  67.806  57.567  1.00  0.00           C  
ATOM   2761  HD2 HIS A 176      56.054  68.423  58.358  1.00  0.00           H  
ATOM   2762  C   HIS A 176      55.287  63.535  59.576  1.00  0.00           C  
ATOM   2763  O   HIS A 176      55.360  64.038  60.689  1.00  0.00           O  
ATOM   2764  N   PHE A 177      54.488  62.503  59.206  1.00  0.00           N  
ATOM   2765  H   PHE A 177      54.251  62.338  58.238  1.00  0.00           H  
ATOM   2766  CA  PHE A 177      53.740  61.684  60.185  1.00  0.00           C  
ATOM   2767  HA  PHE A 177      53.300  62.424  60.853  1.00  0.00           H  
ATOM   2768  CB  PHE A 177      52.656  60.948  59.520  1.00  0.00           C  
ATOM   2769  HB2 PHE A 177      52.205  61.505  58.699  1.00  0.00           H  
ATOM   2770  HB3 PHE A 177      53.109  60.025  59.158  1.00  0.00           H  
ATOM   2771  CG  PHE A 177      51.622  60.637  60.600  1.00  0.00           C  
ATOM   2772  CD1 PHE A 177      50.488  61.415  60.841  1.00  0.00           C  
ATOM   2773  HD1 PHE A 177      50.321  62.277  60.212  1.00  0.00           H  
ATOM   2774  CE1 PHE A 177      49.651  61.164  61.923  1.00  0.00           C  
ATOM   2775  HE1 PHE A 177      48.845  61.840  62.168  1.00  0.00           H  
ATOM   2776  CZ  PHE A 177      49.847  59.973  62.752  1.00  0.00           C  
ATOM   2777  HZ  PHE A 177      49.231  59.672  63.587  1.00  0.00           H  
ATOM   2778  CE2 PHE A 177      50.886  59.064  62.308  1.00  0.00           C  
ATOM   2779  HE2 PHE A 177      50.988  58.126  62.834  1.00  0.00           H  
ATOM   2780  CD2 PHE A 177      51.732  59.397  61.201  1.00  0.00           C  
ATOM   2781  HD2 PHE A 177      52.583  58.739  61.117  1.00  0.00           H  
ATOM   2782  C   PHE A 177      54.737  60.764  60.985  1.00  0.00           C  
ATOM   2783  O   PHE A 177      54.548  60.558  62.175  1.00  0.00           O  
ATOM   2784  N   LEU A 178      55.879  60.454  60.351  1.00  0.00           N  
ATOM   2785  H   LEU A 178      55.957  60.749  59.388  1.00  0.00           H  
ATOM   2786  CA  LEU A 178      56.901  59.662  61.013  1.00  0.00           C  
ATOM   2787  HA  LEU A 178      56.404  58.887  61.596  1.00  0.00           H  
ATOM   2788  CB  LEU A 178      57.713  58.897  59.985  1.00  0.00           C  
ATOM   2789  HB2 LEU A 178      58.047  59.552  59.180  1.00  0.00           H  
ATOM   2790  HB3 LEU A 178      58.530  58.383  60.491  1.00  0.00           H  
ATOM   2791  CG  LEU A 178      56.865  57.725  59.367  1.00  0.00           C  
ATOM   2792  HG  LEU A 178      55.871  58.085  59.101  1.00  0.00           H  
ATOM   2793  CD1 LEU A 178      57.611  57.071  58.178  1.00  0.00           C  
ATOM   2794 HD11 LEU A 178      58.516  56.583  58.541  1.00  0.00           H  
ATOM   2795 HD12 LEU A 178      57.095  56.204  57.766  1.00  0.00           H  
ATOM   2796 HD13 LEU A 178      57.830  57.865  57.464  1.00  0.00           H  
ATOM   2797  CD2 LEU A 178      56.655  56.500  60.282  1.00  0.00           C  
ATOM   2798 HD21 LEU A 178      57.644  56.055  60.389  1.00  0.00           H  
ATOM   2799 HD22 LEU A 178      56.241  56.836  61.233  1.00  0.00           H  
ATOM   2800 HD23 LEU A 178      55.878  55.819  59.935  1.00  0.00           H  
ATOM   2801  C   LEU A 178      57.776  60.550  61.905  1.00  0.00           C  
ATOM   2802  O   LEU A 178      58.023  60.207  63.034  1.00  0.00           O  
ATOM   2803  N   ALA A 179      58.310  61.655  61.363  1.00  0.00           N  
ATOM   2804  H   ALA A 179      58.038  61.965  60.441  1.00  0.00           H  
ATOM   2805  CA  ALA A 179      58.947  62.704  62.267  1.00  0.00           C  
ATOM   2806  HA  ALA A 179      59.796  62.205  62.734  1.00  0.00           H  
ATOM   2807  CB  ALA A 179      59.321  63.964  61.450  1.00  0.00           C  
ATOM   2808  HB1 ALA A 179      58.472  64.563  61.121  1.00  0.00           H  
ATOM   2809  HB2 ALA A 179      60.028  64.625  61.950  1.00  0.00           H  
ATOM   2810  HB3 ALA A 179      59.772  63.584  60.533  1.00  0.00           H  
ATOM   2811  C   ALA A 179      58.014  63.098  63.413  1.00  0.00           C  
ATOM   2812  O   ALA A 179      58.435  63.141  64.555  1.00  0.00           O  
ATOM   2813  N   PHE A 180      56.725  63.416  63.186  1.00  0.00           N  
ATOM   2814  H   PHE A 180      56.428  63.675  62.256  1.00  0.00           H  
ATOM   2815  CA  PHE A 180      55.736  63.620  64.282  1.00  0.00           C  
ATOM   2816  HA  PHE A 180      56.039  64.571  64.719  1.00  0.00           H  
ATOM   2817  CB  PHE A 180      54.380  63.888  63.573  1.00  0.00           C  
ATOM   2818  HB2 PHE A 180      54.386  64.813  62.997  1.00  0.00           H  
ATOM   2819  HB3 PHE A 180      54.172  63.165  62.784  1.00  0.00           H  
ATOM   2820  CG  PHE A 180      53.116  64.091  64.408  1.00  0.00           C  
ATOM   2821  CD1 PHE A 180      52.963  65.090  65.344  1.00  0.00           C  
ATOM   2822  HD1 PHE A 180      53.714  65.824  65.596  1.00  0.00           H  
ATOM   2823  CE1 PHE A 180      51.782  65.193  66.100  1.00  0.00           C  
ATOM   2824  HE1 PHE A 180      51.673  65.982  66.829  1.00  0.00           H  
ATOM   2825  CZ  PHE A 180      50.732  64.269  65.870  1.00  0.00           C  
ATOM   2826  HZ  PHE A 180      49.923  64.290  66.584  1.00  0.00           H  
ATOM   2827  CE2 PHE A 180      50.904  63.279  64.899  1.00  0.00           C  
ATOM   2828  HE2 PHE A 180      50.235  62.434  64.832  1.00  0.00           H  
ATOM   2829  CD2 PHE A 180      52.111  63.103  64.267  1.00  0.00           C  
ATOM   2830  HD2 PHE A 180      52.177  62.337  63.508  1.00  0.00           H  
ATOM   2831  C   PHE A 180      55.486  62.472  65.231  1.00  0.00           C  
ATOM   2832  O   PHE A 180      55.281  62.688  66.398  1.00  0.00           O  
ATOM   2833  N   SER A 181      55.711  61.258  64.756  1.00  0.00           N  
ATOM   2834  H   SER A 181      55.927  61.130  63.778  1.00  0.00           H  
ATOM   2835  CA  SER A 181      55.714  60.070  65.660  1.00  0.00           C  
ATOM   2836  HA  SER A 181      54.971  60.197  66.448  1.00  0.00           H  
ATOM   2837  CB  SER A 181      55.415  58.821  64.881  1.00  0.00           C  
ATOM   2838  HB2 SER A 181      56.225  58.666  64.168  1.00  0.00           H  
ATOM   2839  HB3 SER A 181      55.388  57.926  65.502  1.00  0.00           H  
ATOM   2840  OG  SER A 181      54.177  58.940  64.293  1.00  0.00           O  
ATOM   2841  HG  SER A 181      54.284  59.553  63.562  1.00  0.00           H  
ATOM   2842  C   SER A 181      57.019  59.964  66.411  1.00  0.00           C  
ATOM   2843  O   SER A 181      56.956  59.399  67.518  1.00  0.00           O  
ATOM   2844  N   ALA A 182      58.095  60.539  65.919  1.00  0.00           N  
ATOM   2845  H   ALA A 182      58.088  60.947  64.995  1.00  0.00           H  
ATOM   2846  CA  ALA A 182      59.332  60.403  66.554  1.00  0.00           C  
ATOM   2847  HA  ALA A 182      59.408  59.344  66.803  1.00  0.00           H  
ATOM   2848  CB  ALA A 182      60.505  60.621  65.606  1.00  0.00           C  
ATOM   2849  HB1 ALA A 182      60.458  61.540  65.023  1.00  0.00           H  
ATOM   2850  HB2 ALA A 182      61.451  60.593  66.148  1.00  0.00           H  
ATOM   2851  HB3 ALA A 182      60.477  59.791  64.899  1.00  0.00           H  
ATOM   2852  C   ALA A 182      59.612  61.183  67.814  1.00  0.00           C  
ATOM   2853  O   ALA A 182      60.433  60.871  68.663  1.00  0.00           O  
ATOM   2854  N   THR A 183      58.861  62.290  67.917  1.00  0.00           N  
ATOM   2855  H   THR A 183      58.154  62.478  67.221  1.00  0.00           H  
ATOM   2856  CA  THR A 183      59.099  63.278  69.041  1.00  0.00           C  
ATOM   2857  HA  THR A 183      59.385  62.702  69.921  1.00  0.00           H  
ATOM   2858  CB  THR A 183      60.246  64.205  68.690  1.00  0.00           C  
ATOM   2859  HB  THR A 183      60.777  63.762  67.847  1.00  0.00           H  
ATOM   2860  CG2 THR A 183      59.966  65.729  68.423  1.00  0.00           C  
ATOM   2861 HG21 THR A 183      59.088  65.834  67.785  1.00  0.00           H  
ATOM   2862 HG22 THR A 183      59.603  66.236  69.317  1.00  0.00           H  
ATOM   2863 HG23 THR A 183      60.813  66.196  67.920  1.00  0.00           H  
ATOM   2864  OG1 THR A 183      61.136  64.166  69.707  1.00  0.00           O  
ATOM   2865  HG1 THR A 183      61.676  63.379  69.602  1.00  0.00           H  
ATOM   2866  C   THR A 183      57.762  64.041  69.393  1.00  0.00           C  
ATOM   2867  O   THR A 183      56.866  64.066  68.517  1.00  0.00           O  
ATOM   2868  N   PRO A 184      57.518  64.677  70.594  1.00  0.00           N  
ATOM   2869  CD  PRO A 184      58.319  64.534  71.798  1.00  0.00           C  
ATOM   2870  HD2 PRO A 184      59.058  65.331  71.885  1.00  0.00           H  
ATOM   2871  HD3 PRO A 184      58.705  63.516  71.851  1.00  0.00           H  
ATOM   2872  CG  PRO A 184      57.302  64.786  72.921  1.00  0.00           C  
ATOM   2873  HG2 PRO A 184      57.776  65.117  73.845  1.00  0.00           H  
ATOM   2874  HG3 PRO A 184      56.760  63.884  73.206  1.00  0.00           H  
ATOM   2875  CB  PRO A 184      56.366  65.769  72.347  1.00  0.00           C  
ATOM   2876  HB2 PRO A 184      56.757  66.759  72.586  1.00  0.00           H  
ATOM   2877  HB3 PRO A 184      55.370  65.653  72.775  1.00  0.00           H  
ATOM   2878  CA  PRO A 184      56.412  65.603  70.890  1.00  0.00           C  
ATOM   2879  HA  PRO A 184      55.509  65.109  70.532  1.00  0.00           H  
ATOM   2880  C   PRO A 184      56.452  66.860  70.036  1.00  0.00           C  
ATOM   2881  O   PRO A 184      56.397  67.981  70.531  1.00  0.00           O  
ATOM   2882  N   TRP A 185      56.495  66.797  68.679  1.00  0.00           N  
ATOM   2883  H   TRP A 185      56.679  65.866  68.334  1.00  0.00           H  
ATOM   2884  CA  TRP A 185      56.265  67.857  67.730  1.00  0.00           C  
ATOM   2885  HA  TRP A 185      56.738  68.692  68.246  1.00  0.00           H  
ATOM   2886  CB  TRP A 185      56.774  67.504  66.335  1.00  0.00           C  
ATOM   2887  HB2 TRP A 185      57.848  67.326  66.393  1.00  0.00           H  
ATOM   2888  HB3 TRP A 185      56.296  66.565  66.056  1.00  0.00           H  
ATOM   2889  CG  TRP A 185      56.460  68.595  65.257  1.00  0.00           C  
ATOM   2890  CD1 TRP A 185      56.564  69.927  65.479  1.00  0.00           C  
ATOM   2891  HD1 TRP A 185      56.841  70.334  66.440  1.00  0.00           H  
ATOM   2892  NE1 TRP A 185      55.961  70.572  64.428  1.00  0.00           N  
ATOM   2893  HE1 TRP A 185      56.030  71.578  64.369  1.00  0.00           H  
ATOM   2894  CE2 TRP A 185      55.584  69.673  63.400  1.00  0.00           C  
ATOM   2895  CZ2 TRP A 185      55.177  69.836  62.024  1.00  0.00           C  
ATOM   2896  HZ2 TRP A 185      54.856  70.789  61.630  1.00  0.00           H  
ATOM   2897  CH2 TRP A 185      55.084  68.745  61.154  1.00  0.00           C  
ATOM   2898  HH2 TRP A 185      54.845  68.710  60.101  1.00  0.00           H  
ATOM   2899  CZ3 TRP A 185      55.303  67.468  61.751  1.00  0.00           C  
ATOM   2900  HZ3 TRP A 185      54.966  66.612  61.185  1.00  0.00           H  
ATOM   2901  CE3 TRP A 185      55.772  67.343  63.045  1.00  0.00           C  
ATOM   2902  HE3 TRP A 185      56.075  66.385  63.442  1.00  0.00           H  
ATOM   2903  CD2 TRP A 185      55.934  68.432  63.918  1.00  0.00           C  
ATOM   2904  C   TRP A 185      54.742  68.139  67.772  1.00  0.00           C  
ATOM   2905  O   TRP A 185      53.923  67.217  68.022  1.00  0.00           O  
ATOM   2906  N   LEU A 186      54.349  69.379  67.490  1.00  0.00           N  
ATOM   2907  H   LEU A 186      55.064  70.040  67.222  1.00  0.00           H  
ATOM   2908  CA  LEU A 186      52.974  69.854  67.616  1.00  0.00           C  
ATOM   2909  HA  LEU A 186      53.002  70.928  67.436  1.00  0.00           H  
ATOM   2910  CB  LEU A 186      52.100  69.302  66.496  1.00  0.00           C  
ATOM   2911  HB2 LEU A 186      52.020  68.220  66.593  1.00  0.00           H  
ATOM   2912  HB3 LEU A 186      51.073  69.605  66.698  1.00  0.00           H  
ATOM   2913  CG  LEU A 186      52.509  69.461  65.026  1.00  0.00           C  
ATOM   2914  HG  LEU A 186      53.412  68.896  64.795  1.00  0.00           H  
ATOM   2915  CD1 LEU A 186      51.452  68.980  64.059  1.00  0.00           C  
ATOM   2916 HD11 LEU A 186      51.802  68.919  63.029  1.00  0.00           H  
ATOM   2917 HD12 LEU A 186      51.151  67.959  64.296  1.00  0.00           H  
ATOM   2918 HD13 LEU A 186      50.542  69.579  64.115  1.00  0.00           H  
ATOM   2919  CD2 LEU A 186      52.656  70.969  64.644  1.00  0.00           C  
ATOM   2920 HD21 LEU A 186      52.793  70.958  63.563  1.00  0.00           H  
ATOM   2921 HD22 LEU A 186      51.737  71.492  64.909  1.00  0.00           H  
ATOM   2922 HD23 LEU A 186      53.473  71.394  65.227  1.00  0.00           H  
ATOM   2923  C   LEU A 186      52.355  69.798  69.060  1.00  0.00           C  
ATOM   2924  O   LEU A 186      51.143  69.671  69.290  1.00  0.00           O  
ATOM   2925  N   HIS A 187      53.210  69.846  70.100  1.00  0.00           N  
ATOM   2926  H   HIS A 187      54.206  69.869  69.933  1.00  0.00           H  
ATOM   2927  CA  HIS A 187      52.743  69.936  71.513  1.00  0.00           C  
ATOM   2928  HA  HIS A 187      52.073  69.098  71.705  1.00  0.00           H  
ATOM   2929  CB  HIS A 187      53.933  69.807  72.408  1.00  0.00           C  
ATOM   2930  HB2 HIS A 187      53.616  69.647  73.439  1.00  0.00           H  
ATOM   2931  HB3 HIS A 187      54.515  68.952  72.063  1.00  0.00           H  
ATOM   2932  CG  HIS A 187      54.795  71.040  72.407  1.00  0.00           C  
ATOM   2933  ND1 HIS A 187      55.909  71.150  71.627  1.00  0.00           N  
ATOM   2934  CE1 HIS A 187      56.462  72.311  72.058  1.00  0.00           C  
ATOM   2935  HE1 HIS A 187      57.311  72.757  71.561  1.00  0.00           H  
ATOM   2936  NE2 HIS A 187      55.724  72.917  72.964  1.00  0.00           N  
ATOM   2937  HE2 HIS A 187      55.822  73.860  73.311  1.00  0.00           H  
ATOM   2938  CD2 HIS A 187      54.652  72.105  73.186  1.00  0.00           C  
ATOM   2939  HD2 HIS A 187      53.823  72.309  73.849  1.00  0.00           H  
ATOM   2940  C   HIS A 187      51.886  71.128  71.819  1.00  0.00           C  
ATOM   2941  O   HIS A 187      51.225  71.233  72.868  1.00  0.00           O  
ATOM   2942  OXT HIS A 187      51.931  72.102  71.024  1.00  0.00           O  
ATOM   2943  N   CXM A 188      54.041  96.050  37.091  1.00  0.00           N  
ATOM   2944  CA  CXM A 188      52.951  96.327  36.045  1.00  0.00           C  
ATOM   2945  CB  CXM A 188      51.526  96.351  36.731  1.00  0.00           C  
ATOM   2946  CG  CXM A 188      50.993  94.890  37.051  1.00  0.00           C  
ATOM   2947  SD  CXM A 188      49.301  94.785  37.678  1.00  0.00           S  
ATOM   2948  CE  CXM A 188      48.341  94.951  36.118  1.00  0.00           C  
ATOM   2949  C   CXM A 188      53.210  97.486  35.029  1.00  0.00           C  
ATOM   2950  O   CXM A 188      52.335  97.832  34.229  1.00  0.00           O  
ATOM   2951  CN  CXM A 188      55.232  95.591  36.754  1.00  0.00           C  
ATOM   2952  ON1 CXM A 188      55.473  95.338  35.587  1.00  0.00           O  
ATOM   2953  ON2 CXM A 188      56.111  95.591  37.605  1.00  0.00           O  
ATOM   2954  HN  CXM A 188      53.833  96.506  37.968  1.00  0.00           H  
ATOM   2955  HCA CXM A 188      52.898  95.475  35.367  1.00  0.00           H  
ATOM   2956 HCB1 CXM A 188      51.489  97.034  37.580  1.00  0.00           H  
ATOM   2957 HCB2 CXM A 188      50.794  96.698  36.002  1.00  0.00           H  
ATOM   2958 HCG1 CXM A 188      51.100  94.225  36.194  1.00  0.00           H  
ATOM   2959 HCG2 CXM A 188      51.648  94.510  37.835  1.00  0.00           H  
ATOM   2960 HCE1 CXM A 188      48.721  95.833  35.603  1.00  0.00           H  
ATOM   2961 HCE2 CXM A 188      48.433  94.078  35.472  1.00  0.00           H  
ATOM   2962 HCE3 CXM A 188      47.296  95.160  36.350  1.00  0.00           H  
ATOM   2963  N   ASN A 189      54.520  97.850  34.865  1.00  0.00           N  
ATOM   2964  H   ASN A 189      55.197  97.530  35.543  1.00  0.00           H  
ATOM   2965  CA  ASN A 189      55.053  98.713  33.878  1.00  0.00           C  
ATOM   2966  HA  ASN A 189      54.429  98.496  33.011  1.00  0.00           H  
ATOM   2967  CB  ASN A 189      54.867 100.200  34.326  1.00  0.00           C  
ATOM   2968  HB2 ASN A 189      55.139 100.908  33.543  1.00  0.00           H  
ATOM   2969  HB3 ASN A 189      53.827 100.431  34.558  1.00  0.00           H  
ATOM   2970  CG  ASN A 189      55.641 100.444  35.601  1.00  0.00           C  
ATOM   2971  OD1 ASN A 189      55.557  99.803  36.597  1.00  0.00           O  
ATOM   2972  ND2 ASN A 189      56.650 101.304  35.569  1.00  0.00           N  
ATOM   2973 HD21 ASN A 189      57.484 101.141  36.116  1.00  0.00           H  
ATOM   2974 HD22 ASN A 189      56.716 101.875  34.738  1.00  0.00           H  
ATOM   2975  C   ASN A 189      56.474  98.341  33.286  1.00  0.00           C  
ATOM   2976  O   ASN A 189      56.980  99.084  32.490  1.00  0.00           O  
ATOM   2977  N   GLN A 190      57.062  97.262  33.835  1.00  0.00           N  
ATOM   2978  H   GLN A 190      56.465  96.604  34.315  1.00  0.00           H  
ATOM   2979  CA  GLN A 190      58.483  96.815  33.617  1.00  0.00           C  
ATOM   2980  HA  GLN A 190      59.108  97.669  33.354  1.00  0.00           H  
ATOM   2981  CB  GLN A 190      59.045  96.169  34.918  1.00  0.00           C  
ATOM   2982  HB2 GLN A 190      58.322  95.436  35.275  1.00  0.00           H  
ATOM   2983  HB3 GLN A 190      59.918  95.596  34.605  1.00  0.00           H  
ATOM   2984  CG  GLN A 190      59.578  97.189  35.934  1.00  0.00           C  
ATOM   2985  HG2 GLN A 190      59.909  96.519  36.728  1.00  0.00           H  
ATOM   2986  HG3 GLN A 190      60.484  97.652  35.544  1.00  0.00           H  
ATOM   2987  CD  GLN A 190      58.530  98.203  36.417  1.00  0.00           C  
ATOM   2988  OE1 GLN A 190      58.803  99.439  36.531  1.00  0.00           O  
ATOM   2989  NE2 GLN A 190      57.302  97.804  36.776  1.00  0.00           N  
ATOM   2990 HE21 GLN A 190      56.695  98.556  37.071  1.00  0.00           H  
ATOM   2991 HE22 GLN A 190      57.093  96.838  36.982  1.00  0.00           H  
ATOM   2992  C   GLN A 190      58.615  95.840  32.440  1.00  0.00           C  
ATOM   2993  O   GLN A 190      59.759  95.301  32.177  1.00  0.00           O  
ATOM   2994  N   GLY A 191      57.533  95.599  31.683  1.00  0.00           N  
ATOM   2995  H   GLY A 191      56.693  96.141  31.827  1.00  0.00           H  
ATOM   2996  CA  GLY A 191      57.402  94.353  30.936  1.00  0.00           C  
ATOM   2997  HA2 GLY A 191      57.737  93.498  31.523  1.00  0.00           H  
ATOM   2998  HA3 GLY A 191      56.377  94.294  30.570  1.00  0.00           H  
ATOM   2999  C   GLY A 191      58.365  94.312  29.681  1.00  0.00           C  
ATOM   3000  O   GLY A 191      58.381  93.268  29.069  1.00  0.00           O  
ATOM   3001  N   LYS A 192      59.126  95.295  29.324  1.00  0.00           N  
ATOM   3002  H   LYS A 192      59.040  96.194  29.774  1.00  0.00           H  
ATOM   3003  CA  LYS A 192      60.255  95.208  28.365  1.00  0.00           C  
ATOM   3004  HA  LYS A 192      59.988  94.464  27.614  1.00  0.00           H  
ATOM   3005  CB  LYS A 192      60.453  96.479  27.619  1.00  0.00           C  
ATOM   3006  HB2 LYS A 192      60.416  97.311  28.322  1.00  0.00           H  
ATOM   3007  HB3 LYS A 192      61.458  96.445  27.199  1.00  0.00           H  
ATOM   3008  CG  LYS A 192      59.365  96.584  26.548  1.00  0.00           C  
ATOM   3009  HG2 LYS A 192      59.496  95.783  25.821  1.00  0.00           H  
ATOM   3010  HG3 LYS A 192      58.360  96.396  26.925  1.00  0.00           H  
ATOM   3011  CD  LYS A 192      59.446  97.972  25.868  1.00  0.00           C  
ATOM   3012  HD2 LYS A 192      59.393  98.815  26.558  1.00  0.00           H  
ATOM   3013  HD3 LYS A 192      60.434  97.988  25.408  1.00  0.00           H  
ATOM   3014  CE  LYS A 192      58.537  98.185  24.708  1.00  0.00           C  
ATOM   3015  HE2 LYS A 192      58.889  99.055  24.153  1.00  0.00           H  
ATOM   3016  HE3 LYS A 192      58.662  97.318  24.059  1.00  0.00           H  
ATOM   3017  NZ  LYS A 192      57.157  98.378  25.140  1.00  0.00           N  
ATOM   3018  HZ1 LYS A 192      57.141  98.976  25.954  1.00  0.00           H  
ATOM   3019  HZ2 LYS A 192      56.726  98.969  24.443  1.00  0.00           H  
ATOM   3020  HZ3 LYS A 192      56.667  97.513  25.318  1.00  0.00           H  
ATOM   3021  C   LYS A 192      61.573  94.699  28.983  1.00  0.00           C  
ATOM   3022  O   LYS A 192      62.585  94.639  28.340  1.00  0.00           O  
ATOM   3023  N   ILE A 193      61.613  94.386  30.274  1.00  0.00           N  
ATOM   3024  H   ILE A 193      60.727  94.405  30.758  1.00  0.00           H  
ATOM   3025  CA  ILE A 193      62.840  93.935  31.107  1.00  0.00           C  
ATOM   3026  HA  ILE A 193      63.532  94.777  31.112  1.00  0.00           H  
ATOM   3027  CB  ILE A 193      62.444  93.614  32.529  1.00  0.00           C  
ATOM   3028  HB  ILE A 193      61.918  94.499  32.889  1.00  0.00           H  
ATOM   3029  CG2 ILE A 193      61.502  92.450  32.624  1.00  0.00           C  
ATOM   3030 HG21 ILE A 193      60.560  92.748  32.163  1.00  0.00           H  
ATOM   3031 HG22 ILE A 193      62.064  91.581  32.283  1.00  0.00           H  
ATOM   3032 HG23 ILE A 193      61.282  92.282  33.678  1.00  0.00           H  
ATOM   3033  CG1 ILE A 193      63.671  93.529  33.431  1.00  0.00           C  
ATOM   3034 HG12 ILE A 193      63.205  93.202  34.360  1.00  0.00           H  
ATOM   3035 HG13 ILE A 193      64.386  92.765  33.125  1.00  0.00           H  
ATOM   3036  CD1 ILE A 193      64.555  94.745  33.720  1.00  0.00           C  
ATOM   3037 HD11 ILE A 193      65.376  94.789  33.005  1.00  0.00           H  
ATOM   3038 HD12 ILE A 193      63.933  95.607  33.478  1.00  0.00           H  
ATOM   3039 HD13 ILE A 193      65.049  94.704  34.691  1.00  0.00           H  
ATOM   3040  C   ILE A 193      63.627  92.809  30.326  1.00  0.00           C  
ATOM   3041  O   ILE A 193      64.842  92.774  30.430  1.00  0.00           O  
ATOM   3042  N   TRP A 194      63.037  91.932  29.487  1.00  0.00           N  
ATOM   3043  H   TRP A 194      62.072  92.002  29.196  1.00  0.00           H  
ATOM   3044  CA  TRP A 194      63.770  90.923  28.829  1.00  0.00           C  
ATOM   3045  HA  TRP A 194      64.582  90.611  29.486  1.00  0.00           H  
ATOM   3046  CB  TRP A 194      62.875  89.656  28.691  1.00  0.00           C  
ATOM   3047  HB2 TRP A 194      62.131  89.882  27.927  1.00  0.00           H  
ATOM   3048  HB3 TRP A 194      63.558  88.921  28.264  1.00  0.00           H  
ATOM   3049  CG  TRP A 194      62.230  89.145  29.946  1.00  0.00           C  
ATOM   3050  CD1 TRP A 194      60.906  89.157  30.175  1.00  0.00           C  
ATOM   3051  HD1 TRP A 194      60.184  89.323  29.389  1.00  0.00           H  
ATOM   3052  NE1 TRP A 194      60.693  88.821  31.505  1.00  0.00           N  
ATOM   3053  HE1 TRP A 194      59.784  88.760  31.941  1.00  0.00           H  
ATOM   3054  CE2 TRP A 194      61.904  88.611  32.185  1.00  0.00           C  
ATOM   3055  CZ2 TRP A 194      62.164  88.474  33.551  1.00  0.00           C  
ATOM   3056  HZ2 TRP A 194      61.426  88.341  34.328  1.00  0.00           H  
ATOM   3057  CH2 TRP A 194      63.519  88.356  33.912  1.00  0.00           C  
ATOM   3058  HH2 TRP A 194      63.665  87.973  34.911  1.00  0.00           H  
ATOM   3059  CZ3 TRP A 194      64.548  88.482  33.027  1.00  0.00           C  
ATOM   3060  HZ3 TRP A 194      65.588  88.356  33.289  1.00  0.00           H  
ATOM   3061  CE3 TRP A 194      64.243  88.654  31.647  1.00  0.00           C  
ATOM   3062  HE3 TRP A 194      65.095  88.770  30.993  1.00  0.00           H  
ATOM   3063  CD2 TRP A 194      62.897  88.847  31.215  1.00  0.00           C  
ATOM   3064  C   TRP A 194      64.483  91.321  27.547  1.00  0.00           C  
ATOM   3065  O   TRP A 194      65.083  90.480  26.878  1.00  0.00           O  
ATOM   3066  N   THR A 195      64.330  92.565  27.178  1.00  0.00           N  
ATOM   3067  H   THR A 195      63.678  93.133  27.701  1.00  0.00           H  
ATOM   3068  CA  THR A 195      65.042  93.215  25.993  1.00  0.00           C  
ATOM   3069  HA  THR A 195      65.071  92.472  25.196  1.00  0.00           H  
ATOM   3070  CB  THR A 195      64.373  94.394  25.318  1.00  0.00           C  
ATOM   3071  HB  THR A 195      64.979  94.863  24.543  1.00  0.00           H  
ATOM   3072  CG2 THR A 195      62.923  94.040  24.806  1.00  0.00           C  
ATOM   3073 HG21 THR A 195      63.043  93.617  23.809  1.00  0.00           H  
ATOM   3074 HG22 THR A 195      62.464  93.282  25.441  1.00  0.00           H  
ATOM   3075 HG23 THR A 195      62.253  94.883  24.634  1.00  0.00           H  
ATOM   3076  OG1 THR A 195      64.161  95.436  26.192  1.00  0.00           O  
ATOM   3077  HG1 THR A 195      63.637  95.148  26.944  1.00  0.00           H  
ATOM   3078  C   THR A 195      66.492  93.604  26.385  1.00  0.00           C  
ATOM   3079  O   THR A 195      67.311  93.813  25.463  1.00  0.00           O  
ATOM   3080  N   VAL A 196      66.730  93.736  27.698  1.00  0.00           N  
ATOM   3081  H   VAL A 196      65.953  93.723  28.342  1.00  0.00           H  
ATOM   3082  CA  VAL A 196      68.057  93.976  28.266  1.00  0.00           C  
ATOM   3083  HA  VAL A 196      68.804  94.000  27.473  1.00  0.00           H  
ATOM   3084  CB  VAL A 196      68.082  95.388  28.865  1.00  0.00           C  
ATOM   3085  HB  VAL A 196      69.023  95.442  29.412  1.00  0.00           H  
ATOM   3086  CG1 VAL A 196      68.114  96.486  27.737  1.00  0.00           C  
ATOM   3087 HG11 VAL A 196      68.302  97.440  28.230  1.00  0.00           H  
ATOM   3088 HG12 VAL A 196      68.913  96.248  27.035  1.00  0.00           H  
ATOM   3089 HG13 VAL A 196      67.150  96.539  27.233  1.00  0.00           H  
ATOM   3090  CG2 VAL A 196      66.907  95.667  29.811  1.00  0.00           C  
ATOM   3091 HG21 VAL A 196      65.982  95.526  29.253  1.00  0.00           H  
ATOM   3092 HG22 VAL A 196      66.939  95.083  30.731  1.00  0.00           H  
ATOM   3093 HG23 VAL A 196      67.005  96.729  30.038  1.00  0.00           H  
ATOM   3094  C   VAL A 196      68.693  92.936  29.170  1.00  0.00           C  
ATOM   3095  O   VAL A 196      69.901  92.937  29.310  1.00  0.00           O  
ATOM   3096  N   VAL A 197      67.941  92.028  29.788  1.00  0.00           N  
ATOM   3097  H   VAL A 197      67.001  92.046  29.417  1.00  0.00           H  
ATOM   3098  CA  VAL A 197      68.427  90.837  30.562  1.00  0.00           C  
ATOM   3099  HA  VAL A 197      69.516  90.864  30.591  1.00  0.00           H  
ATOM   3100  CB  VAL A 197      68.079  90.981  32.086  1.00  0.00           C  
ATOM   3101  HB  VAL A 197      66.996  91.100  32.111  1.00  0.00           H  
ATOM   3102  CG1 VAL A 197      68.399  89.825  33.013  1.00  0.00           C  
ATOM   3103 HG11 VAL A 197      69.482  89.715  32.949  1.00  0.00           H  
ATOM   3104 HG12 VAL A 197      68.165  90.130  34.033  1.00  0.00           H  
ATOM   3105 HG13 VAL A 197      67.908  88.893  32.733  1.00  0.00           H  
ATOM   3106  CG2 VAL A 197      68.704  92.185  32.721  1.00  0.00           C  
ATOM   3107 HG21 VAL A 197      68.297  93.095  32.281  1.00  0.00           H  
ATOM   3108 HG22 VAL A 197      68.411  92.159  33.771  1.00  0.00           H  
ATOM   3109 HG23 VAL A 197      69.792  92.169  32.663  1.00  0.00           H  
ATOM   3110  C   VAL A 197      67.957  89.553  29.818  1.00  0.00           C  
ATOM   3111  O   VAL A 197      66.892  89.518  29.244  1.00  0.00           O  
ATOM   3112  N   ASN A 198      68.687  88.465  29.989  1.00  0.00           N  
ATOM   3113  H   ASN A 198      69.521  88.575  30.548  1.00  0.00           H  
ATOM   3114  CA  ASN A 198      68.498  87.222  29.301  1.00  0.00           C  
ATOM   3115  HA  ASN A 198      67.962  87.565  28.416  1.00  0.00           H  
ATOM   3116  CB  ASN A 198      69.813  86.526  28.874  1.00  0.00           C  
ATOM   3117  HB2 ASN A 198      70.323  87.234  28.220  1.00  0.00           H  
ATOM   3118  HB3 ASN A 198      70.257  86.195  29.813  1.00  0.00           H  
ATOM   3119  CG  ASN A 198      69.643  85.259  28.070  1.00  0.00           C  
ATOM   3120  OD1 ASN A 198      68.604  84.661  28.106  1.00  0.00           O  
ATOM   3121  ND2 ASN A 198      70.681  84.851  27.446  1.00  0.00           N  
ATOM   3122 HD21 ASN A 198      70.535  83.971  26.971  1.00  0.00           H  
ATOM   3123 HD22 ASN A 198      71.498  85.397  27.216  1.00  0.00           H  
ATOM   3124  C   ASN A 198      67.535  86.356  30.190  1.00  0.00           C  
ATOM   3125  O   ASN A 198      67.893  85.891  31.275  1.00  0.00           O  
ATOM   3126  N   PRO A 199      66.242  86.151  29.794  1.00  0.00           N  
ATOM   3127  CD  PRO A 199      65.608  86.465  28.553  1.00  0.00           C  
ATOM   3128  HD2 PRO A 199      66.325  86.412  27.734  1.00  0.00           H  
ATOM   3129  HD3 PRO A 199      65.275  87.503  28.572  1.00  0.00           H  
ATOM   3130  CG  PRO A 199      64.450  85.551  28.373  1.00  0.00           C  
ATOM   3131  HG2 PRO A 199      64.810  84.607  27.965  1.00  0.00           H  
ATOM   3132  HG3 PRO A 199      63.676  85.935  27.708  1.00  0.00           H  
ATOM   3133  CB  PRO A 199      64.056  85.314  29.803  1.00  0.00           C  
ATOM   3134  HB2 PRO A 199      63.588  84.347  29.987  1.00  0.00           H  
ATOM   3135  HB3 PRO A 199      63.394  86.123  30.109  1.00  0.00           H  
ATOM   3136  CA  PRO A 199      65.366  85.348  30.622  1.00  0.00           C  
ATOM   3137  HA  PRO A 199      65.258  85.763  31.624  1.00  0.00           H  
ATOM   3138  C   PRO A 199      65.797  83.913  30.943  1.00  0.00           C  
ATOM   3139  O   PRO A 199      65.580  83.405  32.043  1.00  0.00           O  
ATOM   3140  N   ALA A 200      66.548  83.309  29.971  1.00  0.00           N  
ATOM   3141  H   ALA A 200      66.800  83.851  29.156  1.00  0.00           H  
ATOM   3142  CA  ALA A 200      66.886  81.920  30.013  1.00  0.00           C  
ATOM   3143  HA  ALA A 200      66.030  81.256  30.139  1.00  0.00           H  
ATOM   3144  CB  ALA A 200      67.655  81.586  28.702  1.00  0.00           C  
ATOM   3145  HB1 ALA A 200      67.634  80.496  28.695  1.00  0.00           H  
ATOM   3146  HB2 ALA A 200      66.923  81.842  27.936  1.00  0.00           H  
ATOM   3147  HB3 ALA A 200      68.670  81.979  28.645  1.00  0.00           H  
ATOM   3148  C   ALA A 200      67.946  81.617  31.171  1.00  0.00           C  
ATOM   3149  O   ALA A 200      68.199  80.419  31.416  1.00  0.00           O  
ATOM   3150  N   ILE A 201      68.468  82.686  31.864  1.00  0.00           N  
ATOM   3151  H   ILE A 201      68.122  83.582  31.550  1.00  0.00           H  
ATOM   3152  CA  ILE A 201      69.523  82.693  32.874  1.00  0.00           C  
ATOM   3153  HA  ILE A 201      69.880  81.738  33.259  1.00  0.00           H  
ATOM   3154  CB  ILE A 201      70.766  83.302  32.141  1.00  0.00           C  
ATOM   3155  HB  ILE A 201      70.589  84.341  31.862  1.00  0.00           H  
ATOM   3156  CG2 ILE A 201      71.983  83.312  33.095  1.00  0.00           C  
ATOM   3157 HG21 ILE A 201      72.765  83.915  32.635  1.00  0.00           H  
ATOM   3158 HG22 ILE A 201      71.615  83.897  33.938  1.00  0.00           H  
ATOM   3159 HG23 ILE A 201      72.349  82.376  33.516  1.00  0.00           H  
ATOM   3160  CG1 ILE A 201      71.133  82.590  30.804  1.00  0.00           C  
ATOM   3161 HG12 ILE A 201      70.314  82.646  30.087  1.00  0.00           H  
ATOM   3162 HG13 ILE A 201      71.988  83.157  30.436  1.00  0.00           H  
ATOM   3163  CD1 ILE A 201      71.599  81.142  30.976  1.00  0.00           C  
ATOM   3164 HD11 ILE A 201      72.048  80.770  30.054  1.00  0.00           H  
ATOM   3165 HD12 ILE A 201      72.299  81.051  31.806  1.00  0.00           H  
ATOM   3166 HD13 ILE A 201      70.723  80.540  31.216  1.00  0.00           H  
ATOM   3167  C   ILE A 201      69.144  83.654  34.039  1.00  0.00           C  
ATOM   3168  O   ILE A 201      69.442  83.343  35.183  1.00  0.00           O  
ATOM   3169  N   GLY A 202      68.558  84.819  33.654  1.00  0.00           N  
ATOM   3170  H   GLY A 202      68.407  84.838  32.656  1.00  0.00           H  
ATOM   3171  CA  GLY A 202      67.986  85.862  34.522  1.00  0.00           C  
ATOM   3172  HA2 GLY A 202      68.826  86.223  35.116  1.00  0.00           H  
ATOM   3173  HA3 GLY A 202      67.602  86.703  33.945  1.00  0.00           H  
ATOM   3174  C   GLY A 202      66.893  85.328  35.507  1.00  0.00           C  
ATOM   3175  O   GLY A 202      66.879  85.623  36.709  1.00  0.00           O  
ATOM   3176  N   ILE A 203      66.072  84.354  35.001  1.00  0.00           N  
ATOM   3177  H   ILE A 203      66.203  84.104  34.032  1.00  0.00           H  
ATOM   3178  CA  ILE A 203      65.054  83.640  35.793  1.00  0.00           C  
ATOM   3179  HA  ILE A 203      64.653  84.411  36.450  1.00  0.00           H  
ATOM   3180  CB  ILE A 203      63.856  83.093  34.946  1.00  0.00           C  
ATOM   3181  HB  ILE A 203      64.281  82.499  34.137  1.00  0.00           H  
ATOM   3182  CG2 ILE A 203      62.996  82.055  35.752  1.00  0.00           C  
ATOM   3183 HG21 ILE A 203      62.648  82.562  36.652  1.00  0.00           H  
ATOM   3184 HG22 ILE A 203      62.175  81.720  35.119  1.00  0.00           H  
ATOM   3185 HG23 ILE A 203      63.657  81.251  36.078  1.00  0.00           H  
ATOM   3186  CG1 ILE A 203      62.930  84.275  34.540  1.00  0.00           C  
ATOM   3187 HG12 ILE A 203      62.315  84.612  35.375  1.00  0.00           H  
ATOM   3188 HG13 ILE A 203      63.546  85.124  34.245  1.00  0.00           H  
ATOM   3189  CD1 ILE A 203      62.106  83.909  33.304  1.00  0.00           C  
ATOM   3190 HD11 ILE A 203      61.654  84.827  32.928  1.00  0.00           H  
ATOM   3191 HD12 ILE A 203      62.781  83.443  32.586  1.00  0.00           H  
ATOM   3192 HD13 ILE A 203      61.416  83.164  33.701  1.00  0.00           H  
ATOM   3193  C   ILE A 203      65.661  82.634  36.805  1.00  0.00           C  
ATOM   3194  O   ILE A 203      65.319  82.723  37.979  1.00  0.00           O  
ATOM   3195  N   PRO A 204      66.546  81.747  36.430  1.00  0.00           N  
ATOM   3196  CD  PRO A 204      66.723  81.202  35.085  1.00  0.00           C  
ATOM   3197  HD2 PRO A 204      67.400  81.801  34.476  1.00  0.00           H  
ATOM   3198  HD3 PRO A 204      65.805  81.046  34.519  1.00  0.00           H  
ATOM   3199  CG  PRO A 204      67.446  79.869  35.209  1.00  0.00           C  
ATOM   3200  HG2 PRO A 204      68.160  79.754  34.393  1.00  0.00           H  
ATOM   3201  HG3 PRO A 204      66.730  79.049  35.165  1.00  0.00           H  
ATOM   3202  CB  PRO A 204      68.244  80.099  36.592  1.00  0.00           C  
ATOM   3203  HB2 PRO A 204      69.175  80.620  36.368  1.00  0.00           H  
ATOM   3204  HB3 PRO A 204      68.399  79.147  37.100  1.00  0.00           H  
ATOM   3205  CA  PRO A 204      67.286  81.001  37.395  1.00  0.00           C  
ATOM   3206  HA  PRO A 204      66.560  80.405  37.947  1.00  0.00           H  
ATOM   3207  C   PRO A 204      67.997  81.883  38.443  1.00  0.00           C  
ATOM   3208  O   PRO A 204      67.854  81.597  39.612  1.00  0.00           O  
ATOM   3209  N   ALA A 205      68.638  83.002  38.072  1.00  0.00           N  
ATOM   3210  H   ALA A 205      68.820  83.160  37.091  1.00  0.00           H  
ATOM   3211  CA  ALA A 205      69.277  83.984  38.995  1.00  0.00           C  
ATOM   3212  HA  ALA A 205      70.044  83.521  39.616  1.00  0.00           H  
ATOM   3213  CB  ALA A 205      69.999  85.128  38.200  1.00  0.00           C  
ATOM   3214  HB1 ALA A 205      70.860  84.614  37.772  1.00  0.00           H  
ATOM   3215  HB2 ALA A 205      69.490  85.507  37.314  1.00  0.00           H  
ATOM   3216  HB3 ALA A 205      70.488  85.873  38.828  1.00  0.00           H  
ATOM   3217  C   ALA A 205      68.175  84.563  39.998  1.00  0.00           C  
ATOM   3218  O   ALA A 205      68.385  84.576  41.185  1.00  0.00           O  
ATOM   3219  N   LEU A 206      67.006  85.066  39.511  1.00  0.00           N  
ATOM   3220  H   LEU A 206      66.877  85.123  38.511  1.00  0.00           H  
ATOM   3221  CA  LEU A 206      65.866  85.616  40.302  1.00  0.00           C  
ATOM   3222  HA  LEU A 206      66.295  86.378  40.952  1.00  0.00           H  
ATOM   3223  CB  LEU A 206      64.900  86.220  39.290  1.00  0.00           C  
ATOM   3224  HB2 LEU A 206      65.482  86.845  38.613  1.00  0.00           H  
ATOM   3225  HB3 LEU A 206      64.572  85.358  38.709  1.00  0.00           H  
ATOM   3226  CG  LEU A 206      63.693  86.864  40.028  1.00  0.00           C  
ATOM   3227  HG  LEU A 206      63.256  86.152  40.728  1.00  0.00           H  
ATOM   3228  CD1 LEU A 206      64.195  88.070  40.796  1.00  0.00           C  
ATOM   3229 HD11 LEU A 206      63.307  88.586  41.160  1.00  0.00           H  
ATOM   3230 HD12 LEU A 206      64.861  87.685  41.568  1.00  0.00           H  
ATOM   3231 HD13 LEU A 206      64.767  88.671  40.090  1.00  0.00           H  
ATOM   3232  CD2 LEU A 206      62.722  87.260  38.973  1.00  0.00           C  
ATOM   3233 HD21 LEU A 206      61.763  87.579  39.381  1.00  0.00           H  
ATOM   3234 HD22 LEU A 206      63.166  88.126  38.482  1.00  0.00           H  
ATOM   3235 HD23 LEU A 206      62.607  86.405  38.308  1.00  0.00           H  
ATOM   3236  C   LEU A 206      65.224  84.557  41.227  1.00  0.00           C  
ATOM   3237  O   LEU A 206      65.125  84.777  42.401  1.00  0.00           O  
ATOM   3238  N   LEU A 207      64.837  83.377  40.766  1.00  0.00           N  
ATOM   3239  H   LEU A 207      64.774  83.385  39.758  1.00  0.00           H  
ATOM   3240  CA  LEU A 207      64.165  82.279  41.523  1.00  0.00           C  
ATOM   3241  HA  LEU A 207      63.380  82.698  42.152  1.00  0.00           H  
ATOM   3242  CB  LEU A 207      63.686  81.170  40.562  1.00  0.00           C  
ATOM   3243  HB2 LEU A 207      64.542  80.841  39.972  1.00  0.00           H  
ATOM   3244  HB3 LEU A 207      63.362  80.207  40.956  1.00  0.00           H  
ATOM   3245  CG  LEU A 207      62.604  81.603  39.548  1.00  0.00           C  
ATOM   3246  HG  LEU A 207      62.806  82.466  38.913  1.00  0.00           H  
ATOM   3247  CD1 LEU A 207      62.393  80.492  38.558  1.00  0.00           C  
ATOM   3248 HD11 LEU A 207      62.233  79.518  39.021  1.00  0.00           H  
ATOM   3249 HD12 LEU A 207      61.493  80.584  37.950  1.00  0.00           H  
ATOM   3250 HD13 LEU A 207      63.238  80.367  37.880  1.00  0.00           H  
ATOM   3251  CD2 LEU A 207      61.199  81.728  40.214  1.00  0.00           C  
ATOM   3252 HD21 LEU A 207      60.340  81.938  39.577  1.00  0.00           H  
ATOM   3253 HD22 LEU A 207      61.000  80.843  40.818  1.00  0.00           H  
ATOM   3254 HD23 LEU A 207      61.105  82.509  40.968  1.00  0.00           H  
ATOM   3255  C   LEU A 207      65.206  81.618  42.561  1.00  0.00           C  
ATOM   3256  O   LEU A 207      64.794  81.236  43.617  1.00  0.00           O  
ATOM   3257  N   GLY A 208      66.506  81.558  42.189  1.00  0.00           N  
ATOM   3258  H   GLY A 208      66.747  81.859  41.255  1.00  0.00           H  
ATOM   3259  CA  GLY A 208      67.546  81.141  43.119  1.00  0.00           C  
ATOM   3260  HA2 GLY A 208      67.121  80.313  43.686  1.00  0.00           H  
ATOM   3261  HA3 GLY A 208      68.520  80.878  42.706  1.00  0.00           H  
ATOM   3262  C   GLY A 208      67.722  82.155  44.219  1.00  0.00           C  
ATOM   3263  O   GLY A 208      67.660  81.821  45.421  1.00  0.00           O  
ATOM   3264  N   SER A 209      67.924  83.489  43.915  1.00  0.00           N  
ATOM   3265  H   SER A 209      67.922  83.725  42.933  1.00  0.00           H  
ATOM   3266  CA  SER A 209      68.236  84.524  44.871  1.00  0.00           C  
ATOM   3267  HA  SER A 209      69.127  84.201  45.410  1.00  0.00           H  
ATOM   3268  CB  SER A 209      68.531  85.854  44.133  1.00  0.00           C  
ATOM   3269  HB2 SER A 209      67.623  86.097  43.583  1.00  0.00           H  
ATOM   3270  HB3 SER A 209      68.695  86.703  44.798  1.00  0.00           H  
ATOM   3271  OG  SER A 209      69.656  85.676  43.299  1.00  0.00           O  
ATOM   3272  HG  SER A 209      69.403  85.393  42.417  1.00  0.00           H  
ATOM   3273  C   SER A 209      67.091  84.771  45.931  1.00  0.00           C  
ATOM   3274  O   SER A 209      67.331  85.048  47.112  1.00  0.00           O  
ATOM   3275  N   VAL A 210      65.757  84.678  45.503  1.00  0.00           N  
ATOM   3276  H   VAL A 210      65.575  84.749  44.512  1.00  0.00           H  
ATOM   3277  CA  VAL A 210      64.588  84.816  46.406  1.00  0.00           C  
ATOM   3278  HA  VAL A 210      64.716  85.722  47.000  1.00  0.00           H  
ATOM   3279  CB  VAL A 210      63.297  84.914  45.608  1.00  0.00           C  
ATOM   3280  HB  VAL A 210      63.438  84.230  44.771  1.00  0.00           H  
ATOM   3281  CG1 VAL A 210      61.991  84.646  46.316  1.00  0.00           C  
ATOM   3282 HG11 VAL A 210      62.124  83.684  46.811  1.00  0.00           H  
ATOM   3283 HG12 VAL A 210      61.886  85.391  47.104  1.00  0.00           H  
ATOM   3284 HG13 VAL A 210      61.163  84.539  45.615  1.00  0.00           H  
ATOM   3285  CG2 VAL A 210      63.260  86.372  45.083  1.00  0.00           C  
ATOM   3286 HG21 VAL A 210      64.144  86.542  44.469  1.00  0.00           H  
ATOM   3287 HG22 VAL A 210      62.432  86.655  44.433  1.00  0.00           H  
ATOM   3288 HG23 VAL A 210      63.351  87.116  45.875  1.00  0.00           H  
ATOM   3289  C   VAL A 210      64.471  83.571  47.309  1.00  0.00           C  
ATOM   3290  O   VAL A 210      64.065  83.752  48.451  1.00  0.00           O  
ATOM   3291  N   THR A 211      64.804  82.422  46.744  1.00  0.00           N  
ATOM   3292  H   THR A 211      65.052  82.323  45.770  1.00  0.00           H  
ATOM   3293  CA  THR A 211      64.950  81.191  47.528  1.00  0.00           C  
ATOM   3294  HA  THR A 211      63.993  81.063  48.033  1.00  0.00           H  
ATOM   3295  CB  THR A 211      65.016  79.935  46.596  1.00  0.00           C  
ATOM   3296  HB  THR A 211      65.858  80.017  45.909  1.00  0.00           H  
ATOM   3297  CG2 THR A 211      65.217  78.622  47.241  1.00  0.00           C  
ATOM   3298 HG21 THR A 211      66.266  78.508  47.514  1.00  0.00           H  
ATOM   3299 HG22 THR A 211      64.600  78.573  48.138  1.00  0.00           H  
ATOM   3300 HG23 THR A 211      64.868  77.793  46.625  1.00  0.00           H  
ATOM   3301  OG1 THR A 211      63.815  79.898  45.796  1.00  0.00           O  
ATOM   3302  HG1 THR A 211      64.014  80.295  44.944  1.00  0.00           H  
ATOM   3303  C   THR A 211      66.070  81.245  48.624  1.00  0.00           C  
ATOM   3304  O   THR A 211      65.786  81.285  49.812  1.00  0.00           O  
ATOM   3305  N   VAL A 212      67.296  81.639  48.260  1.00  0.00           N  
ATOM   3306  H   VAL A 212      67.570  81.701  47.290  1.00  0.00           H  
ATOM   3307  CA  VAL A 212      68.450  81.913  49.210  1.00  0.00           C  
ATOM   3308  HA  VAL A 212      68.631  81.044  49.843  1.00  0.00           H  
ATOM   3309  CB  VAL A 212      69.752  82.177  48.402  1.00  0.00           C  
ATOM   3310  HB  VAL A 212      69.565  82.867  47.579  1.00  0.00           H  
ATOM   3311  CG1 VAL A 212      70.935  82.715  49.305  1.00  0.00           C  
ATOM   3312 HG11 VAL A 212      71.781  82.977  48.670  1.00  0.00           H  
ATOM   3313 HG12 VAL A 212      70.635  83.635  49.805  1.00  0.00           H  
ATOM   3314 HG13 VAL A 212      71.290  81.995  50.043  1.00  0.00           H  
ATOM   3315  CG2 VAL A 212      70.155  80.902  47.693  1.00  0.00           C  
ATOM   3316 HG21 VAL A 212      69.847  79.952  48.130  1.00  0.00           H  
ATOM   3317 HG22 VAL A 212      69.637  80.745  46.747  1.00  0.00           H  
ATOM   3318 HG23 VAL A 212      71.170  80.972  47.299  1.00  0.00           H  
ATOM   3319  C   VAL A 212      68.163  83.031  50.223  1.00  0.00           C  
ATOM   3320  O   VAL A 212      68.735  82.974  51.348  1.00  0.00           O  
ATOM   3321  N   ILE A 213      67.269  83.995  49.901  1.00  0.00           N  
ATOM   3322  H   ILE A 213      66.832  83.866  48.999  1.00  0.00           H  
ATOM   3323  CA  ILE A 213      66.693  85.031  50.753  1.00  0.00           C  
ATOM   3324  HA  ILE A 213      67.474  85.421  51.406  1.00  0.00           H  
ATOM   3325  CB  ILE A 213      66.080  86.183  49.888  1.00  0.00           C  
ATOM   3326  HB  ILE A 213      65.725  85.867  48.907  1.00  0.00           H  
ATOM   3327  CG2 ILE A 213      64.858  86.870  50.527  1.00  0.00           C  
ATOM   3328 HG21 ILE A 213      64.492  87.782  50.056  1.00  0.00           H  
ATOM   3329 HG22 ILE A 213      64.034  86.159  50.468  1.00  0.00           H  
ATOM   3330 HG23 ILE A 213      65.022  87.036  51.592  1.00  0.00           H  
ATOM   3331  CG1 ILE A 213      67.206  87.214  49.617  1.00  0.00           C  
ATOM   3332 HG12 ILE A 213      67.382  87.828  50.500  1.00  0.00           H  
ATOM   3333 HG13 ILE A 213      68.183  86.746  49.491  1.00  0.00           H  
ATOM   3334  CD1 ILE A 213      66.835  88.182  48.380  1.00  0.00           C  
ATOM   3335 HD11 ILE A 213      65.774  88.375  48.220  1.00  0.00           H  
ATOM   3336 HD12 ILE A 213      67.305  89.157  48.512  1.00  0.00           H  
ATOM   3337 HD13 ILE A 213      67.161  87.887  47.382  1.00  0.00           H  
ATOM   3338  C   ILE A 213      65.693  84.424  51.687  1.00  0.00           C  
ATOM   3339  O   ILE A 213      65.751  84.653  52.887  1.00  0.00           O  
ATOM   3340  N   ALA A 214      64.867  83.429  51.245  1.00  0.00           N  
ATOM   3341  H   ALA A 214      64.694  83.311  50.257  1.00  0.00           H  
ATOM   3342  CA  ALA A 214      63.999  82.603  52.120  1.00  0.00           C  
ATOM   3343  HA  ALA A 214      63.268  83.275  52.569  1.00  0.00           H  
ATOM   3344  CB  ALA A 214      63.168  81.575  51.314  1.00  0.00           C  
ATOM   3345  HB1 ALA A 214      62.287  81.298  51.892  1.00  0.00           H  
ATOM   3346  HB2 ALA A 214      62.823  82.067  50.405  1.00  0.00           H  
ATOM   3347  HB3 ALA A 214      63.721  80.689  51.003  1.00  0.00           H  
ATOM   3348  C   ALA A 214      64.780  81.714  53.147  1.00  0.00           C  
ATOM   3349  O   ALA A 214      64.400  81.613  54.296  1.00  0.00           O  
ATOM   3350  N   ILE A 215      65.843  81.100  52.762  1.00  0.00           N  
ATOM   3351  H   ILE A 215      66.066  81.199  51.782  1.00  0.00           H  
ATOM   3352  CA  ILE A 215      66.692  80.216  53.610  1.00  0.00           C  
ATOM   3353  HA  ILE A 215      65.994  79.671  54.246  1.00  0.00           H  
ATOM   3354  CB  ILE A 215      67.525  79.292  52.663  1.00  0.00           C  
ATOM   3355  HB  ILE A 215      68.023  79.992  51.992  1.00  0.00           H  
ATOM   3356  CG2 ILE A 215      68.557  78.538  53.529  1.00  0.00           C  
ATOM   3357 HG21 ILE A 215      69.463  79.135  53.629  1.00  0.00           H  
ATOM   3358 HG22 ILE A 215      68.123  78.359  54.513  1.00  0.00           H  
ATOM   3359 HG23 ILE A 215      68.837  77.550  53.164  1.00  0.00           H  
ATOM   3360  CG1 ILE A 215      66.574  78.264  51.873  1.00  0.00           C  
ATOM   3361 HG12 ILE A 215      65.782  77.835  52.487  1.00  0.00           H  
ATOM   3362 HG13 ILE A 215      66.059  78.862  51.121  1.00  0.00           H  
ATOM   3363  CD1 ILE A 215      67.363  77.291  50.964  1.00  0.00           C  
ATOM   3364 HD11 ILE A 215      68.213  77.745  50.456  1.00  0.00           H  
ATOM   3365 HD12 ILE A 215      67.723  76.590  51.717  1.00  0.00           H  
ATOM   3366 HD13 ILE A 215      66.579  76.756  50.428  1.00  0.00           H  
ATOM   3367  C   ILE A 215      67.536  80.975  54.644  1.00  0.00           C  
ATOM   3368  O   ILE A 215      67.432  80.778  55.858  1.00  0.00           O  
ATOM   3369  N   LEU A 216      68.110  82.073  54.124  1.00  0.00           N  
ATOM   3370  H   LEU A 216      68.155  82.265  53.134  1.00  0.00           H  
ATOM   3371  CA  LEU A 216      68.687  83.090  55.061  1.00  0.00           C  
ATOM   3372  HA  LEU A 216      69.624  82.713  55.471  1.00  0.00           H  
ATOM   3373  CB  LEU A 216      69.106  84.243  54.190  1.00  0.00           C  
ATOM   3374  HB2 LEU A 216      69.915  83.839  53.582  1.00  0.00           H  
ATOM   3375  HB3 LEU A 216      68.296  84.650  53.585  1.00  0.00           H  
ATOM   3376  CG  LEU A 216      69.709  85.468  54.886  1.00  0.00           C  
ATOM   3377  HG  LEU A 216      68.996  86.101  55.414  1.00  0.00           H  
ATOM   3378  CD1 LEU A 216      70.788  85.044  55.914  1.00  0.00           C  
ATOM   3379 HD11 LEU A 216      71.446  85.863  56.204  1.00  0.00           H  
ATOM   3380 HD12 LEU A 216      70.355  84.642  56.830  1.00  0.00           H  
ATOM   3381 HD13 LEU A 216      71.373  84.259  55.434  1.00  0.00           H  
ATOM   3382  CD2 LEU A 216      70.234  86.402  53.797  1.00  0.00           C  
ATOM   3383 HD21 LEU A 216      70.914  85.916  53.097  1.00  0.00           H  
ATOM   3384 HD22 LEU A 216      69.452  86.695  53.097  1.00  0.00           H  
ATOM   3385 HD23 LEU A 216      70.709  87.260  54.273  1.00  0.00           H  
ATOM   3386  C   LEU A 216      67.731  83.613  56.205  1.00  0.00           C  
ATOM   3387  O   LEU A 216      68.079  83.665  57.337  1.00  0.00           O  
ATOM   3388  N   VAL A 217      66.479  83.974  55.925  1.00  0.00           N  
ATOM   3389  H   VAL A 217      66.298  84.037  54.933  1.00  0.00           H  
ATOM   3390  CA  VAL A 217      65.416  84.416  56.881  1.00  0.00           C  
ATOM   3391  HA  VAL A 217      65.903  85.106  57.571  1.00  0.00           H  
ATOM   3392  CB  VAL A 217      64.217  84.986  56.126  1.00  0.00           C  
ATOM   3393  HB  VAL A 217      63.934  84.237  55.387  1.00  0.00           H  
ATOM   3394  CG1 VAL A 217      63.002  85.287  56.959  1.00  0.00           C  
ATOM   3395 HG11 VAL A 217      63.372  85.883  57.794  1.00  0.00           H  
ATOM   3396 HG12 VAL A 217      62.341  85.938  56.386  1.00  0.00           H  
ATOM   3397 HG13 VAL A 217      62.479  84.378  57.254  1.00  0.00           H  
ATOM   3398  CG2 VAL A 217      64.568  86.270  55.346  1.00  0.00           C  
ATOM   3399 HG21 VAL A 217      65.375  86.060  54.644  1.00  0.00           H  
ATOM   3400 HG22 VAL A 217      63.741  86.502  54.675  1.00  0.00           H  
ATOM   3401 HG23 VAL A 217      64.917  87.081  55.984  1.00  0.00           H  
ATOM   3402  C   VAL A 217      64.998  83.246  57.810  1.00  0.00           C  
ATOM   3403  O   VAL A 217      64.887  83.428  59.015  1.00  0.00           O  
ATOM   3404  N   HIS A 218      64.767  82.037  57.232  1.00  0.00           N  
ATOM   3405  H   HIS A 218      64.703  82.029  56.224  1.00  0.00           H  
ATOM   3406  CA  HIS A 218      64.472  80.805  58.057  1.00  0.00           C  
ATOM   3407  HA  HIS A 218      63.571  81.001  58.639  1.00  0.00           H  
ATOM   3408  CB  HIS A 218      64.145  79.599  57.163  1.00  0.00           C  
ATOM   3409  HB2 HIS A 218      64.944  79.463  56.435  1.00  0.00           H  
ATOM   3410  HB3 HIS A 218      64.313  78.719  57.783  1.00  0.00           H  
ATOM   3411  CG  HIS A 218      62.742  79.580  56.558  1.00  0.00           C  
ATOM   3412  ND1 HIS A 218      62.297  80.112  55.432  1.00  0.00           N  
ATOM   3413  HD1 HIS A 218      62.888  80.713  54.875  1.00  0.00           H  
ATOM   3414  CE1 HIS A 218      61.001  79.752  55.225  1.00  0.00           C  
ATOM   3415  HE1 HIS A 218      60.387  80.143  54.427  1.00  0.00           H  
ATOM   3416  NE2 HIS A 218      60.559  79.055  56.252  1.00  0.00           N  
ATOM   3417  CD2 HIS A 218      61.688  78.856  57.080  1.00  0.00           C  
ATOM   3418  HD2 HIS A 218      61.792  78.263  57.976  1.00  0.00           H  
ATOM   3419  C   HIS A 218      65.667  80.420  59.022  1.00  0.00           C  
ATOM   3420  O   HIS A 218      65.351  79.973  60.124  1.00  0.00           O  
ATOM   3421  N   LEU A 219      66.957  80.635  58.623  1.00  0.00           N  
ATOM   3422  H   LEU A 219      67.001  81.201  57.788  1.00  0.00           H  
ATOM   3423  CA  LEU A 219      68.090  80.409  59.444  1.00  0.00           C  
ATOM   3424  HA  LEU A 219      67.991  79.483  60.010  1.00  0.00           H  
ATOM   3425  CB  LEU A 219      69.358  80.220  58.563  1.00  0.00           C  
ATOM   3426  HB2 LEU A 219      69.539  81.128  57.987  1.00  0.00           H  
ATOM   3427  HB3 LEU A 219      70.166  80.187  59.294  1.00  0.00           H  
ATOM   3428  CG  LEU A 219      69.329  78.818  57.836  1.00  0.00           C  
ATOM   3429  HG  LEU A 219      68.518  78.832  57.107  1.00  0.00           H  
ATOM   3430  CD1 LEU A 219      70.623  78.632  57.069  1.00  0.00           C  
ATOM   3431 HD11 LEU A 219      71.531  78.922  57.597  1.00  0.00           H  
ATOM   3432 HD12 LEU A 219      70.711  77.651  56.601  1.00  0.00           H  
ATOM   3433 HD13 LEU A 219      70.548  79.388  56.287  1.00  0.00           H  
ATOM   3434  CD2 LEU A 219      69.302  77.676  58.835  1.00  0.00           C  
ATOM   3435 HD21 LEU A 219      69.827  76.793  58.470  1.00  0.00           H  
ATOM   3436 HD22 LEU A 219      69.743  78.053  59.758  1.00  0.00           H  
ATOM   3437 HD23 LEU A 219      68.263  77.431  59.056  1.00  0.00           H  
ATOM   3438  C   LEU A 219      68.380  81.477  60.437  1.00  0.00           C  
ATOM   3439  O   LEU A 219      68.773  81.182  61.580  1.00  0.00           O  
ATOM   3440  N   ALA A 220      68.157  82.722  60.129  1.00  0.00           N  
ATOM   3441  H   ALA A 220      67.908  82.916  59.170  1.00  0.00           H  
ATOM   3442  CA  ALA A 220      68.358  83.868  61.038  1.00  0.00           C  
ATOM   3443  HA  ALA A 220      69.298  83.753  61.578  1.00  0.00           H  
ATOM   3444  CB  ALA A 220      68.600  85.226  60.394  1.00  0.00           C  
ATOM   3445  HB1 ALA A 220      67.652  85.387  59.883  1.00  0.00           H  
ATOM   3446  HB2 ALA A 220      68.636  85.940  61.216  1.00  0.00           H  
ATOM   3447  HB3 ALA A 220      69.451  85.230  59.712  1.00  0.00           H  
ATOM   3448  C   ALA A 220      67.281  83.915  62.086  1.00  0.00           C  
ATOM   3449  O   ALA A 220      67.549  83.917  63.314  1.00  0.00           O  
ATOM   3450  N   ILE A 221      66.033  83.727  61.758  1.00  0.00           N  
ATOM   3451  H   ILE A 221      65.683  83.709  60.811  1.00  0.00           H  
ATOM   3452  CA  ILE A 221      65.004  83.637  62.816  1.00  0.00           C  
ATOM   3453  HA  ILE A 221      64.986  84.457  63.534  1.00  0.00           H  
ATOM   3454  CB  ILE A 221      63.650  83.486  62.146  1.00  0.00           C  
ATOM   3455  HB  ILE A 221      63.625  82.691  61.401  1.00  0.00           H  
ATOM   3456  CG2 ILE A 221      62.568  83.047  63.166  1.00  0.00           C  
ATOM   3457 HG21 ILE A 221      61.595  82.934  62.688  1.00  0.00           H  
ATOM   3458 HG22 ILE A 221      62.797  82.016  63.435  1.00  0.00           H  
ATOM   3459 HG23 ILE A 221      62.436  83.706  64.025  1.00  0.00           H  
ATOM   3460  CG1 ILE A 221      63.285  84.781  61.443  1.00  0.00           C  
ATOM   3461 HG12 ILE A 221      62.956  85.486  62.206  1.00  0.00           H  
ATOM   3462 HG13 ILE A 221      64.149  85.152  60.891  1.00  0.00           H  
ATOM   3463  CD1 ILE A 221      62.221  84.526  60.324  1.00  0.00           C  
ATOM   3464 HD11 ILE A 221      62.186  85.506  59.847  1.00  0.00           H  
ATOM   3465 HD12 ILE A 221      62.527  83.783  59.587  1.00  0.00           H  
ATOM   3466 HD13 ILE A 221      61.263  84.345  60.811  1.00  0.00           H  
ATOM   3467  C   ILE A 221      65.220  82.405  63.725  1.00  0.00           C  
ATOM   3468  O   ILE A 221      65.164  82.526  64.971  1.00  0.00           O  
ATOM   3469  N   LEU A 222      65.561  81.157  63.191  1.00  0.00           N  
ATOM   3470  H   LEU A 222      65.618  81.049  62.188  1.00  0.00           H  
ATOM   3471  CA  LEU A 222      65.964  79.945  63.997  1.00  0.00           C  
ATOM   3472  HA  LEU A 222      65.196  79.603  64.692  1.00  0.00           H  
ATOM   3473  CB  LEU A 222      66.231  78.842  63.008  1.00  0.00           C  
ATOM   3474  HB2 LEU A 222      65.237  78.675  62.593  1.00  0.00           H  
ATOM   3475  HB3 LEU A 222      66.750  79.233  62.132  1.00  0.00           H  
ATOM   3476  CG  LEU A 222      66.859  77.464  63.454  1.00  0.00           C  
ATOM   3477  HG  LEU A 222      67.807  77.535  63.988  1.00  0.00           H  
ATOM   3478  CD1 LEU A 222      65.921  76.666  64.391  1.00  0.00           C  
ATOM   3479 HD11 LEU A 222      66.225  75.619  64.400  1.00  0.00           H  
ATOM   3480 HD12 LEU A 222      66.030  77.035  65.411  1.00  0.00           H  
ATOM   3481 HD13 LEU A 222      64.863  76.603  64.136  1.00  0.00           H  
ATOM   3482  CD2 LEU A 222      67.225  76.741  62.152  1.00  0.00           C  
ATOM   3483 HD21 LEU A 222      66.365  76.484  61.532  1.00  0.00           H  
ATOM   3484 HD22 LEU A 222      67.952  77.297  61.560  1.00  0.00           H  
ATOM   3485 HD23 LEU A 222      67.743  75.825  62.438  1.00  0.00           H  
ATOM   3486  C   LEU A 222      67.204  80.249  64.885  1.00  0.00           C  
ATOM   3487  O   LEU A 222      67.275  79.849  66.083  1.00  0.00           O  
ATOM   3488  N   SER A 223      68.184  81.006  64.423  1.00  0.00           N  
ATOM   3489  H   SER A 223      68.087  81.354  63.480  1.00  0.00           H  
ATOM   3490  CA  SER A 223      69.349  81.390  65.277  1.00  0.00           C  
ATOM   3491  HA  SER A 223      69.769  80.540  65.815  1.00  0.00           H  
ATOM   3492  CB  SER A 223      70.458  81.967  64.361  1.00  0.00           C  
ATOM   3493  HB2 SER A 223      70.021  82.790  63.796  1.00  0.00           H  
ATOM   3494  HB3 SER A 223      71.316  82.292  64.951  1.00  0.00           H  
ATOM   3495  OG  SER A 223      70.878  81.046  63.457  1.00  0.00           O  
ATOM   3496  HG  SER A 223      70.225  80.782  62.804  1.00  0.00           H  
ATOM   3497  C   SER A 223      68.944  82.448  66.309  1.00  0.00           C  
ATOM   3498  O   SER A 223      69.564  82.322  67.363  1.00  0.00           O  
ATOM   3499  N   HIS A 224      67.921  83.315  66.148  1.00  0.00           N  
ATOM   3500  H   HIS A 224      67.483  83.360  65.239  1.00  0.00           H  
ATOM   3501  CA  HIS A 224      67.688  84.451  67.050  1.00  0.00           C  
ATOM   3502  HA  HIS A 224      68.414  84.376  67.859  1.00  0.00           H  
ATOM   3503  CB  HIS A 224      67.935  85.767  66.304  1.00  0.00           C  
ATOM   3504  HB2 HIS A 224      67.316  85.824  65.408  1.00  0.00           H  
ATOM   3505  HB3 HIS A 224      67.611  86.670  66.822  1.00  0.00           H  
ATOM   3506  CG  HIS A 224      69.470  85.815  66.024  1.00  0.00           C  
ATOM   3507  ND1 HIS A 224      70.471  86.006  66.948  1.00  0.00           N  
ATOM   3508  CE1 HIS A 224      71.645  85.825  66.212  1.00  0.00           C  
ATOM   3509  HE1 HIS A 224      72.622  85.756  66.669  1.00  0.00           H  
ATOM   3510  NE2 HIS A 224      71.379  85.733  64.916  1.00  0.00           N  
ATOM   3511  HE2 HIS A 224      71.978  85.827  64.108  1.00  0.00           H  
ATOM   3512  CD2 HIS A 224      70.040  85.634  64.796  1.00  0.00           C  
ATOM   3513  HD2 HIS A 224      69.436  85.441  63.921  1.00  0.00           H  
ATOM   3514  C   HIS A 224      66.344  84.417  67.899  1.00  0.00           C  
ATOM   3515  O   HIS A 224      65.937  85.409  68.499  1.00  0.00           O  
ATOM   3516  N   THR A 225      65.646  83.240  67.938  1.00  0.00           N  
ATOM   3517  H   THR A 225      65.852  82.596  67.188  1.00  0.00           H  
ATOM   3518  CA  THR A 225      64.429  83.110  68.836  1.00  0.00           C  
ATOM   3519  HA  THR A 225      64.302  84.016  69.428  1.00  0.00           H  
ATOM   3520  CB  THR A 225      63.132  82.910  67.996  1.00  0.00           C  
ATOM   3521  HB  THR A 225      62.265  82.798  68.647  1.00  0.00           H  
ATOM   3522  CG2 THR A 225      62.806  84.055  67.138  1.00  0.00           C  
ATOM   3523 HG21 THR A 225      61.932  83.921  66.500  1.00  0.00           H  
ATOM   3524 HG22 THR A 225      62.724  84.920  67.796  1.00  0.00           H  
ATOM   3525 HG23 THR A 225      63.637  84.195  66.447  1.00  0.00           H  
ATOM   3526  OG1 THR A 225      63.320  81.792  67.205  1.00  0.00           O  
ATOM   3527  HG1 THR A 225      64.035  82.071  66.629  1.00  0.00           H  
ATOM   3528  C   THR A 225      64.497  81.897  69.792  1.00  0.00           C  
ATOM   3529  O   THR A 225      65.269  80.954  69.486  1.00  0.00           O  
ATOM   3530  N   THR A 226      63.800  81.931  70.888  1.00  0.00           N  
ATOM   3531  H   THR A 226      63.293  82.765  71.147  1.00  0.00           H  
ATOM   3532  CA  THR A 226      63.773  80.676  71.665  1.00  0.00           C  
ATOM   3533  HA  THR A 226      64.740  80.182  71.579  1.00  0.00           H  
ATOM   3534  CB  THR A 226      63.613  80.926  73.196  1.00  0.00           C  
ATOM   3535  HB  THR A 226      63.906  80.035  73.750  1.00  0.00           H  
ATOM   3536  CG2 THR A 226      64.609  82.028  73.598  1.00  0.00           C  
ATOM   3537 HG21 THR A 226      64.242  82.987  73.234  1.00  0.00           H  
ATOM   3538 HG22 THR A 226      64.688  81.860  74.672  1.00  0.00           H  
ATOM   3539 HG23 THR A 226      65.567  81.767  73.147  1.00  0.00           H  
ATOM   3540  OG1 THR A 226      62.290  81.375  73.487  1.00  0.00           O  
ATOM   3541  HG1 THR A 226      62.210  81.767  74.359  1.00  0.00           H  
ATOM   3542  C   THR A 226      62.636  79.805  71.249  1.00  0.00           C  
ATOM   3543  O   THR A 226      62.828  78.597  71.186  1.00  0.00           O  
ATOM   3544  N   TRP A 227      61.460  80.388  70.854  1.00  0.00           N  
ATOM   3545  H   TRP A 227      61.520  81.357  70.573  1.00  0.00           H  
ATOM   3546  CA  TRP A 227      60.357  79.548  70.378  1.00  0.00           C  
ATOM   3547  HA  TRP A 227      60.161  78.782  71.128  1.00  0.00           H  
ATOM   3548  CB  TRP A 227      59.089  80.404  70.314  1.00  0.00           C  
ATOM   3549  HB2 TRP A 227      58.250  79.746  70.090  1.00  0.00           H  
ATOM   3550  HB3 TRP A 227      58.953  80.891  71.280  1.00  0.00           H  
ATOM   3551  CG  TRP A 227      59.051  81.508  69.331  1.00  0.00           C  
ATOM   3552  CD1 TRP A 227      59.333  82.771  69.616  1.00  0.00           C  
ATOM   3553  HD1 TRP A 227      59.519  83.251  70.566  1.00  0.00           H  
ATOM   3554  NE1 TRP A 227      59.247  83.511  68.430  1.00  0.00           N  
ATOM   3555  HE1 TRP A 227      59.500  84.487  68.367  1.00  0.00           H  
ATOM   3556  CE2 TRP A 227      58.873  82.728  67.362  1.00  0.00           C  
ATOM   3557  CZ2 TRP A 227      58.690  82.965  66.001  1.00  0.00           C  
ATOM   3558  HZ2 TRP A 227      58.919  83.914  65.539  1.00  0.00           H  
ATOM   3559  CH2 TRP A 227      58.290  81.894  65.175  1.00  0.00           C  
ATOM   3560  HH2 TRP A 227      58.239  81.922  64.096  1.00  0.00           H  
ATOM   3561  CZ3 TRP A 227      58.131  80.573  65.709  1.00  0.00           C  
ATOM   3562  HZ3 TRP A 227      57.969  79.774  65.001  1.00  0.00           H  
ATOM   3563  CE3 TRP A 227      58.407  80.310  67.055  1.00  0.00           C  
ATOM   3564  HE3 TRP A 227      58.212  79.333  67.472  1.00  0.00           H  
ATOM   3565  CD2 TRP A 227      58.701  81.429  67.888  1.00  0.00           C  
ATOM   3566  C   TRP A 227      60.564  78.658  69.145  1.00  0.00           C  
ATOM   3567  O   TRP A 227      59.986  77.548  69.126  1.00  0.00           O  
ATOM   3568  N   PHE A 228      61.255  79.132  68.123  1.00  0.00           N  
ATOM   3569  H   PHE A 228      61.767  79.992  68.256  1.00  0.00           H  
ATOM   3570  CA  PHE A 228      61.341  78.216  66.934  1.00  0.00           C  
ATOM   3571  HA  PHE A 228      60.328  77.839  66.792  1.00  0.00           H  
ATOM   3572  CB  PHE A 228      61.823  79.033  65.737  1.00  0.00           C  
ATOM   3573  HB2 PHE A 228      61.235  79.950  65.773  1.00  0.00           H  
ATOM   3574  HB3 PHE A 228      62.825  79.417  65.931  1.00  0.00           H  
ATOM   3575  CG  PHE A 228      61.639  78.536  64.349  1.00  0.00           C  
ATOM   3576  CD1 PHE A 228      60.647  77.693  63.985  1.00  0.00           C  
ATOM   3577  HD1 PHE A 228      59.968  77.296  64.725  1.00  0.00           H  
ATOM   3578  CE1 PHE A 228      60.540  77.228  62.663  1.00  0.00           C  
ATOM   3579  HE1 PHE A 228      59.854  76.434  62.404  1.00  0.00           H  
ATOM   3580  CZ  PHE A 228      61.315  77.750  61.703  1.00  0.00           C  
ATOM   3581  HZ  PHE A 228      61.201  77.440  60.675  1.00  0.00           H  
ATOM   3582  CE2 PHE A 228      62.166  78.843  61.961  1.00  0.00           C  
ATOM   3583  HE2 PHE A 228      62.602  79.410  61.152  1.00  0.00           H  
ATOM   3584  CD2 PHE A 228      62.385  79.177  63.310  1.00  0.00           C  
ATOM   3585  HD2 PHE A 228      63.020  79.989  63.633  1.00  0.00           H  
ATOM   3586  C   PHE A 228      62.168  76.915  67.116  1.00  0.00           C  
ATOM   3587  O   PHE A 228      61.592  75.893  66.806  1.00  0.00           O  
ATOM   3588  N   PRO A 229      63.380  76.966  67.671  1.00  0.00           N  
ATOM   3589  CD  PRO A 229      64.129  78.165  68.115  1.00  0.00           C  
ATOM   3590  HD2 PRO A 229      63.741  78.541  69.062  1.00  0.00           H  
ATOM   3591  HD3 PRO A 229      64.163  78.959  67.370  1.00  0.00           H  
ATOM   3592  CG  PRO A 229      65.541  77.681  68.430  1.00  0.00           C  
ATOM   3593  HG2 PRO A 229      65.893  78.141  69.354  1.00  0.00           H  
ATOM   3594  HG3 PRO A 229      66.255  77.822  67.619  1.00  0.00           H  
ATOM   3595  CB  PRO A 229      65.351  76.192  68.723  1.00  0.00           C  
ATOM   3596  HB2 PRO A 229      65.358  75.999  69.796  1.00  0.00           H  
ATOM   3597  HB3 PRO A 229      66.228  75.630  68.401  1.00  0.00           H  
ATOM   3598  CA  PRO A 229      64.038  75.741  68.079  1.00  0.00           C  
ATOM   3599  HA  PRO A 229      64.285  75.121  67.217  1.00  0.00           H  
ATOM   3600  C   PRO A 229      63.146  75.013  69.119  1.00  0.00           C  
ATOM   3601  O   PRO A 229      63.122  73.797  68.991  1.00  0.00           O  
ATOM   3602  N   ALA A 230      62.322  75.670  69.985  1.00  0.00           N  
ATOM   3603  H   ALA A 230      62.291  76.670  69.843  1.00  0.00           H  
ATOM   3604  CA  ALA A 230      61.490  74.947  70.950  1.00  0.00           C  
ATOM   3605  HA  ALA A 230      62.087  74.220  71.501  1.00  0.00           H  
ATOM   3606  CB  ALA A 230      60.911  75.860  72.094  1.00  0.00           C  
ATOM   3607  HB1 ALA A 230      61.690  76.189  72.782  1.00  0.00           H  
ATOM   3608  HB2 ALA A 230      60.350  76.741  71.780  1.00  0.00           H  
ATOM   3609  HB3 ALA A 230      60.262  75.219  72.691  1.00  0.00           H  
ATOM   3610  C   ALA A 230      60.457  74.112  70.204  1.00  0.00           C  
ATOM   3611  O   ALA A 230      60.175  72.944  70.492  1.00  0.00           O  
ATOM   3612  N   TYR A 231      59.889  74.691  69.163  1.00  0.00           N  
ATOM   3613  H   TYR A 231      60.157  75.640  68.943  1.00  0.00           H  
ATOM   3614  CA  TYR A 231      58.874  74.066  68.310  1.00  0.00           C  
ATOM   3615  HA  TYR A 231      58.117  73.735  69.020  1.00  0.00           H  
ATOM   3616  CB  TYR A 231      58.337  75.098  67.291  1.00  0.00           C  
ATOM   3617  HB2 TYR A 231      57.718  75.816  67.830  1.00  0.00           H  
ATOM   3618  HB3 TYR A 231      59.217  75.603  66.893  1.00  0.00           H  
ATOM   3619  CG  TYR A 231      57.497  74.601  66.149  1.00  0.00           C  
ATOM   3620  CD1 TYR A 231      56.101  74.244  66.363  1.00  0.00           C  
ATOM   3621  HD1 TYR A 231      55.803  74.176  67.399  1.00  0.00           H  
ATOM   3622  CE1 TYR A 231      55.326  73.851  65.285  1.00  0.00           C  
ATOM   3623  HE1 TYR A 231      54.284  73.655  65.490  1.00  0.00           H  
ATOM   3624  CZ  TYR A 231      55.801  73.951  63.968  1.00  0.00           C  
ATOM   3625  OH  TYR A 231      54.989  73.731  62.890  1.00  0.00           O  
ATOM   3626  HH  TYR A 231      55.403  73.799  62.026  1.00  0.00           H  
ATOM   3627  CE2 TYR A 231      57.100  74.263  63.686  1.00  0.00           C  
ATOM   3628  HE2 TYR A 231      57.445  74.343  62.665  1.00  0.00           H  
ATOM   3629  CD2 TYR A 231      57.891  74.617  64.805  1.00  0.00           C  
ATOM   3630  HD2 TYR A 231      58.924  74.852  64.595  1.00  0.00           H  
ATOM   3631  C   TYR A 231      59.346  72.755  67.608  1.00  0.00           C  
ATOM   3632  O   TYR A 231      58.783  71.659  67.702  1.00  0.00           O  
ATOM   3633  N   TRP A 232      60.562  72.798  66.955  1.00  0.00           N  
ATOM   3634  H   TRP A 232      61.076  73.656  67.097  1.00  0.00           H  
ATOM   3635  CA  TRP A 232      61.266  71.665  66.291  1.00  0.00           C  
ATOM   3636  HA  TRP A 232      60.570  71.230  65.573  1.00  0.00           H  
ATOM   3637  CB  TRP A 232      62.476  72.123  65.490  1.00  0.00           C  
ATOM   3638  HB2 TRP A 232      63.125  72.656  66.185  1.00  0.00           H  
ATOM   3639  HB3 TRP A 232      63.051  71.271  65.126  1.00  0.00           H  
ATOM   3640  CG  TRP A 232      62.198  72.904  64.294  1.00  0.00           C  
ATOM   3641  CD1 TRP A 232      61.016  73.259  63.801  1.00  0.00           C  
ATOM   3642  HD1 TRP A 232      60.139  72.906  64.324  1.00  0.00           H  
ATOM   3643  NE1 TRP A 232      61.247  73.842  62.605  1.00  0.00           N  
ATOM   3644  HE1 TRP A 232      60.503  74.010  61.944  1.00  0.00           H  
ATOM   3645  CE2 TRP A 232      62.555  73.871  62.257  1.00  0.00           C  
ATOM   3646  CZ2 TRP A 232      63.182  74.401  61.154  1.00  0.00           C  
ATOM   3647  HZ2 TRP A 232      62.613  74.722  60.293  1.00  0.00           H  
ATOM   3648  CH2 TRP A 232      64.554  74.504  61.155  1.00  0.00           C  
ATOM   3649  HH2 TRP A 232      65.026  74.840  60.244  1.00  0.00           H  
ATOM   3650  CZ3 TRP A 232      65.282  73.990  62.281  1.00  0.00           C  
ATOM   3651  HZ3 TRP A 232      66.362  73.987  62.248  1.00  0.00           H  
ATOM   3652  CE3 TRP A 232      64.630  73.363  63.340  1.00  0.00           C  
ATOM   3653  HE3 TRP A 232      65.160  72.942  64.181  1.00  0.00           H  
ATOM   3654  CD2 TRP A 232      63.218  73.364  63.354  1.00  0.00           C  
ATOM   3655  C   TRP A 232      61.718  70.647  67.353  1.00  0.00           C  
ATOM   3656  O   TRP A 232      61.810  69.468  67.136  1.00  0.00           O  
ATOM   3657  N   GLN A 233      62.072  71.136  68.582  1.00  0.00           N  
ATOM   3658  H   GLN A 233      62.287  72.114  68.715  1.00  0.00           H  
ATOM   3659  CA  GLN A 233      62.625  70.355  69.741  1.00  0.00           C  
ATOM   3660  HA  GLN A 233      63.410  69.679  69.402  1.00  0.00           H  
ATOM   3661  CB  GLN A 233      63.208  71.368  70.796  1.00  0.00           C  
ATOM   3662  HB2 GLN A 233      64.111  71.803  70.366  1.00  0.00           H  
ATOM   3663  HB3 GLN A 233      62.513  72.188  70.976  1.00  0.00           H  
ATOM   3664  CG  GLN A 233      63.664  70.690  72.141  1.00  0.00           C  
ATOM   3665  HG2 GLN A 233      64.160  71.398  72.805  1.00  0.00           H  
ATOM   3666  HG3 GLN A 233      62.823  70.334  72.736  1.00  0.00           H  
ATOM   3667  CD  GLN A 233      64.747  69.566  71.968  1.00  0.00           C  
ATOM   3668  OE1 GLN A 233      65.619  69.572  71.072  1.00  0.00           O  
ATOM   3669  NE2 GLN A 233      64.694  68.544  72.746  1.00  0.00           N  
ATOM   3670 HE21 GLN A 233      65.524  67.968  72.716  1.00  0.00           H  
ATOM   3671 HE22 GLN A 233      63.956  68.371  73.414  1.00  0.00           H  
ATOM   3672  C   GLN A 233      61.536  69.559  70.441  1.00  0.00           C  
ATOM   3673  O   GLN A 233      61.838  68.552  70.985  1.00  0.00           O  
ATOM   3674  N   GLY A 234      60.259  69.998  70.377  1.00  0.00           N  
ATOM   3675  H   GLY A 234      60.231  70.985  70.165  1.00  0.00           H  
ATOM   3676  CA  GLY A 234      59.133  69.165  70.881  1.00  0.00           C  
ATOM   3677  HA2 GLY A 234      58.288  69.711  70.462  1.00  0.00           H  
ATOM   3678  HA3 GLY A 234      59.174  68.157  70.468  1.00  0.00           H  
ATOM   3679  C   GLY A 234      58.962  69.006  72.435  1.00  0.00           C  
ATOM   3680  O   GLY A 234      59.919  68.737  73.156  1.00  0.00           O  
ATOM   3681  N   GLY A 235      57.702  69.158  72.877  1.00  0.00           N  
ATOM   3682  H   GLY A 235      57.052  69.516  72.192  1.00  0.00           H  
ATOM   3683  CA  GLY A 235      57.045  68.864  74.157  1.00  0.00           C  
ATOM   3684  HA2 GLY A 235      55.972  69.050  74.107  1.00  0.00           H  
ATOM   3685  HA3 GLY A 235      57.070  67.807  74.420  1.00  0.00           H  
ATOM   3686  C   GLY A 235      57.545  69.716  75.295  1.00  0.00           C  
ATOM   3687  O   GLY A 235      57.496  69.294  76.470  1.00  0.00           O  
ATOM   3688  N   VAL A 236      58.196  70.844  74.977  1.00  0.00           N  
ATOM   3689  H   VAL A 236      58.104  71.219  74.043  1.00  0.00           H  
ATOM   3690  CA  VAL A 236      58.915  71.729  75.926  1.00  0.00           C  
ATOM   3691  HA  VAL A 236      59.673  71.139  76.442  1.00  0.00           H  
ATOM   3692  CB  VAL A 236      59.581  72.843  75.212  1.00  0.00           C  
ATOM   3693  HB  VAL A 236      60.290  73.296  75.905  1.00  0.00           H  
ATOM   3694  CG1 VAL A 236      60.464  72.299  74.043  1.00  0.00           C  
ATOM   3695 HG11 VAL A 236      60.898  73.113  73.463  1.00  0.00           H  
ATOM   3696 HG12 VAL A 236      61.145  71.610  74.543  1.00  0.00           H  
ATOM   3697 HG13 VAL A 236      59.913  71.694  73.322  1.00  0.00           H  
ATOM   3698  CG2 VAL A 236      58.678  73.989  74.684  1.00  0.00           C  
ATOM   3699 HG21 VAL A 236      59.235  74.925  74.689  1.00  0.00           H  
ATOM   3700 HG22 VAL A 236      58.442  73.683  73.664  1.00  0.00           H  
ATOM   3701 HG23 VAL A 236      57.727  74.062  75.211  1.00  0.00           H  
ATOM   3702  C   VAL A 236      58.014  72.188  77.101  1.00  0.00           C  
ATOM   3703  O   VAL A 236      56.796  72.249  76.945  1.00  0.00           O  
ATOM   3704  N   LYS A 237      58.647  72.425  78.314  1.00  0.00           N  
ATOM   3705  H   LYS A 237      59.647  72.307  78.397  1.00  0.00           H  
ATOM   3706  CA  LYS A 237      57.945  72.525  79.632  1.00  0.00           C  
ATOM   3707  HA  LYS A 237      57.298  71.648  79.666  1.00  0.00           H  
ATOM   3708  CB  LYS A 237      58.966  72.501  80.790  1.00  0.00           C  
ATOM   3709  HB2 LYS A 237      59.773  73.193  80.549  1.00  0.00           H  
ATOM   3710  HB3 LYS A 237      58.374  72.896  81.616  1.00  0.00           H  
ATOM   3711  CG  LYS A 237      59.369  71.075  81.104  1.00  0.00           C  
ATOM   3712  HG2 LYS A 237      58.451  70.488  81.123  1.00  0.00           H  
ATOM   3713  HG3 LYS A 237      59.998  70.723  80.287  1.00  0.00           H  
ATOM   3714  CD  LYS A 237      60.096  71.166  82.451  1.00  0.00           C  
ATOM   3715  HD2 LYS A 237      60.864  71.936  82.386  1.00  0.00           H  
ATOM   3716  HD3 LYS A 237      59.420  71.392  83.276  1.00  0.00           H  
ATOM   3717  CE  LYS A 237      60.634  69.739  82.764  1.00  0.00           C  
ATOM   3718  HE2 LYS A 237      60.833  69.618  83.829  1.00  0.00           H  
ATOM   3719  HE3 LYS A 237      59.988  68.923  82.440  1.00  0.00           H  
ATOM   3720  NZ  LYS A 237      61.904  69.531  82.086  1.00  0.00           N  
ATOM   3721  HZ1 LYS A 237      62.186  68.571  82.224  1.00  0.00           H  
ATOM   3722  HZ2 LYS A 237      61.992  69.816  81.121  1.00  0.00           H  
ATOM   3723  HZ3 LYS A 237      62.638  70.162  82.373  1.00  0.00           H  
ATOM   3724  C   LYS A 237      56.922  73.652  79.751  1.00  0.00           C  
ATOM   3725  O   LYS A 237      57.057  74.676  79.116  1.00  0.00           O  
ATOM   3726  N   LYS A 238      55.977  73.271  80.623  1.00  0.00           N  
ATOM   3727  H   LYS A 238      56.239  72.471  81.180  1.00  0.00           H  
ATOM   3728  CA  LYS A 238      54.975  74.260  81.107  1.00  0.00           C  
ATOM   3729  HA  LYS A 238      54.932  75.039  80.346  1.00  0.00           H  
ATOM   3730  CB  LYS A 238      53.645  73.660  81.056  1.00  0.00           C  
ATOM   3731  HB2 LYS A 238      53.684  72.592  81.270  1.00  0.00           H  
ATOM   3732  HB3 LYS A 238      52.946  74.197  81.697  1.00  0.00           H  
ATOM   3733  CG  LYS A 238      53.054  73.840  79.652  1.00  0.00           C  
ATOM   3734  HG2 LYS A 238      53.205  74.818  79.195  1.00  0.00           H  
ATOM   3735  HG3 LYS A 238      53.671  73.240  78.982  1.00  0.00           H  
ATOM   3736  CD  LYS A 238      51.611  73.444  79.613  1.00  0.00           C  
ATOM   3737  HD2 LYS A 238      51.409  72.624  80.302  1.00  0.00           H  
ATOM   3738  HD3 LYS A 238      50.945  74.237  79.953  1.00  0.00           H  
ATOM   3739  CE  LYS A 238      51.232  73.130  78.210  1.00  0.00           C  
ATOM   3740  HE2 LYS A 238      50.150  73.236  78.284  1.00  0.00           H  
ATOM   3741  HE3 LYS A 238      51.550  73.886  77.492  1.00  0.00           H  
ATOM   3742  NZ  LYS A 238      51.659  71.788  77.833  1.00  0.00           N  
ATOM   3743  HZ1 LYS A 238      51.197  71.069  78.371  1.00  0.00           H  
ATOM   3744  HZ2 LYS A 238      51.558  71.521  76.864  1.00  0.00           H  
ATOM   3745  HZ3 LYS A 238      52.655  71.647  77.917  1.00  0.00           H  
ATOM   3746  C   LYS A 238      55.437  74.858  82.430  1.00  0.00           C  
ATOM   3747  O   LYS A 238      56.402  74.369  83.021  1.00  0.00           O  
ATOM   3748  N   ALA A 239      54.795  75.879  82.886  1.00  0.00           N  
ATOM   3749  H   ALA A 239      53.991  76.224  82.381  1.00  0.00           H  
ATOM   3750  CA  ALA A 239      55.211  76.706  84.030  1.00  0.00           C  
ATOM   3751  HA  ALA A 239      56.260  76.973  83.908  1.00  0.00           H  
ATOM   3752  CB  ALA A 239      54.498  78.104  83.895  1.00  0.00           C  
ATOM   3753  HB1 ALA A 239      54.842  78.528  82.951  1.00  0.00           H  
ATOM   3754  HB2 ALA A 239      53.437  77.986  83.676  1.00  0.00           H  
ATOM   3755  HB3 ALA A 239      54.718  78.726  84.763  1.00  0.00           H  
ATOM   3756  C   ALA A 239      54.886  76.078  85.437  1.00  0.00           C  
ATOM   3757  O   ALA A 239      53.794  75.531  85.597  1.00  0.00           O  
ATOM   3758  N   ALA A 240      55.765  76.170  86.360  1.00  0.00           N  
ATOM   3759  H   ALA A 240      56.578  76.716  86.113  1.00  0.00           H  
ATOM   3760  CA  ALA A 240      55.654  75.621  87.720  1.00  0.00           C  
ATOM   3761  HA  ALA A 240      55.210  74.626  87.700  1.00  0.00           H  
ATOM   3762  CB  ALA A 240      56.998  75.542  88.473  1.00  0.00           C  
ATOM   3763  HB1 ALA A 240      57.602  76.443  88.364  1.00  0.00           H  
ATOM   3764  HB2 ALA A 240      56.839  75.413  89.544  1.00  0.00           H  
ATOM   3765  HB3 ALA A 240      57.595  74.709  88.103  1.00  0.00           H  
ATOM   3766  C   ALA A 240      54.526  76.346  88.535  1.00  0.00           C  
ATOM   3767  O   ALA A 240      54.675  77.575  88.759  1.00  0.00           O  
ATOM   3768  OXT ALA A 240      53.498  75.716  88.830  1.00  0.00           O  
ATOM   3769  N   ALA A 241      67.565  83.330  25.559  1.00  0.00           N  
ATOM   3770  H   ALA A 241      67.741  83.658  26.498  1.00  0.00           H  
ATOM   3771  H2  ALA A 241      68.064  82.463  25.424  1.00  0.00           H  
ATOM   3772  H3  ALA A 241      66.588  83.197  25.342  1.00  0.00           H  
ATOM   3773  CA  ALA A 241      68.208  84.314  24.757  1.00  0.00           C  
ATOM   3774  HA  ALA A 241      69.241  84.311  25.105  1.00  0.00           H  
ATOM   3775  CB  ALA A 241      68.283  84.053  23.203  1.00  0.00           C  
ATOM   3776  HB1 ALA A 241      67.298  84.245  22.778  1.00  0.00           H  
ATOM   3777  HB2 ALA A 241      69.056  84.707  22.801  1.00  0.00           H  
ATOM   3778  HB3 ALA A 241      68.492  83.021  22.919  1.00  0.00           H  
ATOM   3779  C   ALA A 241      67.407  85.640  25.064  1.00  0.00           C  
ATOM   3780  O   ALA A 241      66.191  85.623  25.344  1.00  0.00           O  
ATOM   3781  N   THR A 242      68.057  86.847  25.089  1.00  0.00           N  
ATOM   3782  H   THR A 242      69.023  86.915  24.803  1.00  0.00           H  
ATOM   3783  CA  THR A 242      67.319  88.164  25.296  1.00  0.00           C  
ATOM   3784  HA  THR A 242      66.787  88.066  26.242  1.00  0.00           H  
ATOM   3785  CB  THR A 242      68.307  89.323  25.600  1.00  0.00           C  
ATOM   3786  HB  THR A 242      68.993  89.030  26.395  1.00  0.00           H  
ATOM   3787  CG2 THR A 242      69.062  89.785  24.322  1.00  0.00           C  
ATOM   3788 HG21 THR A 242      69.887  90.432  24.618  1.00  0.00           H  
ATOM   3789 HG22 THR A 242      69.536  88.939  23.825  1.00  0.00           H  
ATOM   3790 HG23 THR A 242      68.473  90.319  23.577  1.00  0.00           H  
ATOM   3791  OG1 THR A 242      67.658  90.483  25.999  1.00  0.00           O  
ATOM   3792  HG1 THR A 242      66.940  90.237  26.586  1.00  0.00           H  
ATOM   3793  C   THR A 242      66.323  88.367  24.146  1.00  0.00           C  
ATOM   3794  O   THR A 242      66.567  87.877  23.000  1.00  0.00           O  
ATOM   3795  N   LEU A 243      65.237  89.106  24.314  1.00  0.00           N  
ATOM   3796  H   LEU A 243      65.113  89.497  25.236  1.00  0.00           H  
ATOM   3797  CA  LEU A 243      63.996  89.173  23.493  1.00  0.00           C  
ATOM   3798  HA  LEU A 243      63.966  88.373  22.753  1.00  0.00           H  
ATOM   3799  CB  LEU A 243      62.880  88.767  24.420  1.00  0.00           C  
ATOM   3800  HB2 LEU A 243      62.786  89.507  25.215  1.00  0.00           H  
ATOM   3801  HB3 LEU A 243      61.966  88.903  23.841  1.00  0.00           H  
ATOM   3802  CG  LEU A 243      63.000  87.354  25.108  1.00  0.00           C  
ATOM   3803  HG  LEU A 243      63.826  87.378  25.819  1.00  0.00           H  
ATOM   3804  CD1 LEU A 243      61.753  87.059  25.937  1.00  0.00           C  
ATOM   3805 HD11 LEU A 243      61.641  86.010  26.214  1.00  0.00           H  
ATOM   3806 HD12 LEU A 243      61.721  87.724  26.800  1.00  0.00           H  
ATOM   3807 HD13 LEU A 243      60.926  87.233  25.249  1.00  0.00           H  
ATOM   3808  CD2 LEU A 243      63.293  86.308  24.058  1.00  0.00           C  
ATOM   3809 HD21 LEU A 243      62.519  86.320  23.291  1.00  0.00           H  
ATOM   3810 HD22 LEU A 243      64.326  86.408  23.726  1.00  0.00           H  
ATOM   3811 HD23 LEU A 243      63.437  85.398  24.641  1.00  0.00           H  
ATOM   3812  C   LEU A 243      63.680  90.527  22.784  1.00  0.00           C  
ATOM   3813  O   LEU A 243      64.220  91.600  22.973  1.00  0.00           O  
ATOM   3814  N   THR A 244      62.633  90.500  22.016  1.00  0.00           N  
ATOM   3815  H   THR A 244      62.285  89.576  21.804  1.00  0.00           H  
ATOM   3816  CA  THR A 244      61.853  91.743  21.599  1.00  0.00           C  
ATOM   3817  HA  THR A 244      62.452  92.652  21.646  1.00  0.00           H  
ATOM   3818  CB  THR A 244      61.152  91.522  20.274  1.00  0.00           C  
ATOM   3819  HB  THR A 244      60.558  92.402  20.026  1.00  0.00           H  
ATOM   3820  CG2 THR A 244      62.077  91.288  19.130  1.00  0.00           C  
ATOM   3821 HG21 THR A 244      62.590  90.339  19.285  1.00  0.00           H  
ATOM   3822 HG22 THR A 244      61.545  91.235  18.180  1.00  0.00           H  
ATOM   3823 HG23 THR A 244      62.824  92.082  19.122  1.00  0.00           H  
ATOM   3824  OG1 THR A 244      60.324  90.368  20.264  1.00  0.00           O  
ATOM   3825  HG1 THR A 244      60.154  90.137  19.348  1.00  0.00           H  
ATOM   3826  C   THR A 244      60.783  92.064  22.613  1.00  0.00           C  
ATOM   3827  O   THR A 244      60.484  91.264  23.516  1.00  0.00           O  
ATOM   3828  N   ALA A 245      60.189  93.250  22.515  1.00  0.00           N  
ATOM   3829  H   ALA A 245      60.471  93.855  21.757  1.00  0.00           H  
ATOM   3830  CA  ALA A 245      59.043  93.746  23.307  1.00  0.00           C  
ATOM   3831  HA  ALA A 245      59.434  93.901  24.313  1.00  0.00           H  
ATOM   3832  CB  ALA A 245      58.759  95.116  22.779  1.00  0.00           C  
ATOM   3833  HB1 ALA A 245      58.496  95.055  21.723  1.00  0.00           H  
ATOM   3834  HB2 ALA A 245      57.873  95.406  23.345  1.00  0.00           H  
ATOM   3835  HB3 ALA A 245      59.652  95.730  22.896  1.00  0.00           H  
ATOM   3836  C   ALA A 245      57.855  92.799  23.254  1.00  0.00           C  
ATOM   3837  O   ALA A 245      57.357  92.471  24.354  1.00  0.00           O  
ATOM   3838  N   GLU A 246      57.606  92.273  22.067  1.00  0.00           N  
ATOM   3839  H   GLU A 246      58.253  92.490  21.323  1.00  0.00           H  
ATOM   3840  CA  GLU A 246      56.442  91.347  21.756  1.00  0.00           C  
ATOM   3841  HA  GLU A 246      55.518  91.784  22.133  1.00  0.00           H  
ATOM   3842  CB  GLU A 246      56.281  91.139  20.210  1.00  0.00           C  
ATOM   3843  HB2 GLU A 246      55.946  92.017  19.657  1.00  0.00           H  
ATOM   3844  HB3 GLU A 246      57.264  90.980  19.766  1.00  0.00           H  
ATOM   3845  CG  GLU A 246      55.377  89.955  19.826  1.00  0.00           C  
ATOM   3846  HG2 GLU A 246      55.528  89.858  18.751  1.00  0.00           H  
ATOM   3847  HG3 GLU A 246      55.731  89.015  20.248  1.00  0.00           H  
ATOM   3848  CD  GLU A 246      53.883  90.286  20.029  1.00  0.00           C  
ATOM   3849  OE1 GLU A 246      53.084  89.287  20.048  1.00  0.00           O  
ATOM   3850  OE2 GLU A 246      53.470  91.478  19.968  1.00  0.00           O  
ATOM   3851  C   GLU A 246      56.679  90.047  22.539  1.00  0.00           C  
ATOM   3852  O   GLU A 246      55.742  89.502  23.095  1.00  0.00           O  
ATOM   3853  N   GLN A 247      57.946  89.474  22.611  1.00  0.00           N  
ATOM   3854  H   GLN A 247      58.690  90.024  22.206  1.00  0.00           H  
ATOM   3855  CA  GLN A 247      58.217  88.287  23.404  1.00  0.00           C  
ATOM   3856  HA  GLN A 247      57.350  87.631  23.471  1.00  0.00           H  
ATOM   3857  CB  GLN A 247      59.347  87.532  22.775  1.00  0.00           C  
ATOM   3858  HB2 GLN A 247      60.292  88.067  22.684  1.00  0.00           H  
ATOM   3859  HB3 GLN A 247      59.466  86.569  23.272  1.00  0.00           H  
ATOM   3860  CG  GLN A 247      58.942  87.151  21.342  1.00  0.00           C  
ATOM   3861  HG2 GLN A 247      57.955  86.690  21.302  1.00  0.00           H  
ATOM   3862  HG3 GLN A 247      58.830  88.023  20.698  1.00  0.00           H  
ATOM   3863  CD  GLN A 247      59.816  86.042  20.755  1.00  0.00           C  
ATOM   3864  OE1 GLN A 247      60.652  85.405  21.278  1.00  0.00           O  
ATOM   3865  NE2 GLN A 247      59.657  85.825  19.479  1.00  0.00           N  
ATOM   3866 HE21 GLN A 247      60.385  85.430  18.902  1.00  0.00           H  
ATOM   3867 HE22 GLN A 247      58.934  86.302  18.959  1.00  0.00           H  
ATOM   3868  C   GLN A 247      58.547  88.630  24.902  1.00  0.00           C  
ATOM   3869  O   GLN A 247      58.231  87.864  25.822  1.00  0.00           O  
ATOM   3870  N   SER A 248      58.967  89.794  25.171  1.00  0.00           N  
ATOM   3871  H   SER A 248      59.174  90.416  24.402  1.00  0.00           H  
ATOM   3872  CA  SER A 248      59.251  90.312  26.530  1.00  0.00           C  
ATOM   3873  HA  SER A 248      59.848  89.600  27.101  1.00  0.00           H  
ATOM   3874  CB  SER A 248      60.184  91.554  26.533  1.00  0.00           C  
ATOM   3875  HB2 SER A 248      61.158  91.351  26.089  1.00  0.00           H  
ATOM   3876  HB3 SER A 248      59.732  92.412  26.035  1.00  0.00           H  
ATOM   3877  OG  SER A 248      60.486  92.011  27.788  1.00  0.00           O  
ATOM   3878  HG  SER A 248      59.618  92.274  28.100  1.00  0.00           H  
ATOM   3879  C   SER A 248      57.986  90.556  27.384  1.00  0.00           C  
ATOM   3880  O   SER A 248      57.822  89.883  28.359  1.00  0.00           O  
ATOM   3881  N   GLU A 249      56.973  91.367  26.969  1.00  0.00           N  
ATOM   3882  H   GLU A 249      57.135  91.788  26.066  1.00  0.00           H  
ATOM   3883  CA  GLU A 249      55.829  91.757  27.804  1.00  0.00           C  
ATOM   3884  HA  GLU A 249      56.191  92.075  28.781  1.00  0.00           H  
ATOM   3885  CB  GLU A 249      54.917  92.962  27.274  1.00  0.00           C  
ATOM   3886  HB2 GLU A 249      54.605  92.828  26.238  1.00  0.00           H  
ATOM   3887  HB3 GLU A 249      54.002  93.095  27.851  1.00  0.00           H  
ATOM   3888  CG  GLU A 249      55.708  94.178  27.455  1.00  0.00           C  
ATOM   3889  HG2 GLU A 249      55.905  94.350  28.513  1.00  0.00           H  
ATOM   3890  HG3 GLU A 249      56.685  94.052  26.988  1.00  0.00           H  
ATOM   3891  CD  GLU A 249      55.028  95.393  26.911  1.00  0.00           C  
ATOM   3892  OE1 GLU A 249      53.986  95.914  27.363  1.00  0.00           O  
ATOM   3893  OE2 GLU A 249      55.653  96.031  25.974  1.00  0.00           O  
ATOM   3894  C   GLU A 249      54.954  90.581  28.229  1.00  0.00           C  
ATOM   3895  O   GLU A 249      54.401  90.648  29.286  1.00  0.00           O  
ATOM   3896  N   GLU A 250      54.797  89.512  27.416  1.00  0.00           N  
ATOM   3897  H   GLU A 250      55.304  89.447  26.545  1.00  0.00           H  
ATOM   3898  CA  GLU A 250      53.939  88.372  27.762  1.00  0.00           C  
ATOM   3899  HA  GLU A 250      53.032  88.726  28.252  1.00  0.00           H  
ATOM   3900  CB  GLU A 250      53.562  87.560  26.505  1.00  0.00           C  
ATOM   3901  HB2 GLU A 250      53.341  88.193  25.646  1.00  0.00           H  
ATOM   3902  HB3 GLU A 250      54.386  86.957  26.122  1.00  0.00           H  
ATOM   3903  CG  GLU A 250      52.340  86.659  26.710  1.00  0.00           C  
ATOM   3904  HG2 GLU A 250      52.351  85.846  25.984  1.00  0.00           H  
ATOM   3905  HG3 GLU A 250      52.381  86.184  27.691  1.00  0.00           H  
ATOM   3906  CD  GLU A 250      51.038  87.529  26.542  1.00  0.00           C  
ATOM   3907  OE1 GLU A 250      50.093  87.234  27.294  1.00  0.00           O  
ATOM   3908  OE2 GLU A 250      51.039  88.528  25.761  1.00  0.00           O  
ATOM   3909  C   GLU A 250      54.611  87.513  28.794  1.00  0.00           C  
ATOM   3910  O   GLU A 250      53.970  87.133  29.790  1.00  0.00           O  
ATOM   3911  N   LEU A 251      55.927  87.121  28.632  1.00  0.00           N  
ATOM   3912  H   LEU A 251      56.438  87.483  27.840  1.00  0.00           H  
ATOM   3913  CA  LEU A 251      56.641  86.388  29.667  1.00  0.00           C  
ATOM   3914  HA  LEU A 251      56.216  85.388  29.749  1.00  0.00           H  
ATOM   3915  CB  LEU A 251      58.031  86.133  29.014  1.00  0.00           C  
ATOM   3916  HB2 LEU A 251      58.041  85.322  28.287  1.00  0.00           H  
ATOM   3917  HB3 LEU A 251      58.405  87.014  28.492  1.00  0.00           H  
ATOM   3918  CG  LEU A 251      59.088  85.698  30.021  1.00  0.00           C  
ATOM   3919  HG  LEU A 251      59.261  86.344  30.882  1.00  0.00           H  
ATOM   3920  CD1 LEU A 251      58.785  84.289  30.564  1.00  0.00           C  
ATOM   3921 HD11 LEU A 251      58.838  83.581  29.736  1.00  0.00           H  
ATOM   3922 HD12 LEU A 251      59.646  84.111  31.209  1.00  0.00           H  
ATOM   3923 HD13 LEU A 251      57.859  84.146  31.119  1.00  0.00           H  
ATOM   3924  CD2 LEU A 251      60.413  85.647  29.377  1.00  0.00           C  
ATOM   3925 HD21 LEU A 251      60.428  85.010  28.493  1.00  0.00           H  
ATOM   3926 HD22 LEU A 251      60.599  86.637  28.959  1.00  0.00           H  
ATOM   3927 HD23 LEU A 251      61.164  85.278  30.076  1.00  0.00           H  
ATOM   3928  C   LEU A 251      56.637  87.105  31.014  1.00  0.00           C  
ATOM   3929  O   LEU A 251      56.627  86.432  32.011  1.00  0.00           O  
ATOM   3930  N   HIS A 252      56.671  88.489  31.106  1.00  0.00           N  
ATOM   3931  H   HIS A 252      56.783  88.994  30.239  1.00  0.00           H  
ATOM   3932  CA  HIS A 252      56.572  89.238  32.342  1.00  0.00           C  
ATOM   3933  HA  HIS A 252      57.355  88.789  32.953  1.00  0.00           H  
ATOM   3934  CB  HIS A 252      56.972  90.703  32.123  1.00  0.00           C  
ATOM   3935  HB2 HIS A 252      57.818  90.823  31.447  1.00  0.00           H  
ATOM   3936  HB3 HIS A 252      56.195  91.266  31.605  1.00  0.00           H  
ATOM   3937  CG  HIS A 252      57.245  91.456  33.409  1.00  0.00           C  
ATOM   3938  ND1 HIS A 252      58.548  91.463  33.963  1.00  0.00           N  
ATOM   3939  CE1 HIS A 252      58.447  92.422  34.856  1.00  0.00           C  
ATOM   3940  HE1 HIS A 252      59.249  92.741  35.505  1.00  0.00           H  
ATOM   3941  NE2 HIS A 252      57.212  93.029  34.869  1.00  0.00           N  
ATOM   3942  HE2 HIS A 252      56.916  93.822  35.420  1.00  0.00           H  
ATOM   3943  CD2 HIS A 252      56.452  92.434  33.914  1.00  0.00           C  
ATOM   3944  HD2 HIS A 252      55.421  92.619  33.650  1.00  0.00           H  
ATOM   3945  C   HIS A 252      55.235  89.099  33.047  1.00  0.00           C  
ATOM   3946  O   HIS A 252      55.178  89.133  34.276  1.00  0.00           O  
ATOM   3947  N   LYS A 253      54.153  88.881  32.283  1.00  0.00           N  
ATOM   3948  H   LYS A 253      54.145  88.903  31.273  1.00  0.00           H  
ATOM   3949  CA  LYS A 253      52.829  88.589  32.934  1.00  0.00           C  
ATOM   3950  HA  LYS A 253      52.692  89.418  33.628  1.00  0.00           H  
ATOM   3951  CB  LYS A 253      51.777  88.677  31.812  1.00  0.00           C  
ATOM   3952  HB2 LYS A 253      51.993  88.025  30.965  1.00  0.00           H  
ATOM   3953  HB3 LYS A 253      50.870  88.201  32.185  1.00  0.00           H  
ATOM   3954  CG  LYS A 253      51.521  90.138  31.312  1.00  0.00           C  
ATOM   3955  HG2 LYS A 253      51.096  90.780  32.084  1.00  0.00           H  
ATOM   3956  HG3 LYS A 253      52.471  90.589  31.025  1.00  0.00           H  
ATOM   3957  CD  LYS A 253      50.629  90.104  30.115  1.00  0.00           C  
ATOM   3958  HD2 LYS A 253      51.044  89.548  29.274  1.00  0.00           H  
ATOM   3959  HD3 LYS A 253      49.642  89.682  30.305  1.00  0.00           H  
ATOM   3960  CE  LYS A 253      50.410  91.503  29.580  1.00  0.00           C  
ATOM   3961  HE2 LYS A 253      49.696  91.566  28.759  1.00  0.00           H  
ATOM   3962  HE3 LYS A 253      49.919  92.058  30.379  1.00  0.00           H  
ATOM   3963  NZ  LYS A 253      51.674  92.224  29.141  1.00  0.00           N  
ATOM   3964  HZ1 LYS A 253      51.913  91.634  28.357  1.00  0.00           H  
ATOM   3965  HZ2 LYS A 253      51.579  93.171  28.802  1.00  0.00           H  
ATOM   3966  HZ3 LYS A 253      52.395  92.139  29.843  1.00  0.00           H  
ATOM   3967  C   LYS A 253      52.787  87.254  33.693  1.00  0.00           C  
ATOM   3968  O   LYS A 253      52.093  87.151  34.756  1.00  0.00           O  
ATOM   3969  N   TYR A 254      53.467  86.228  33.147  1.00  0.00           N  
ATOM   3970  H   TYR A 254      53.905  86.444  32.263  1.00  0.00           H  
ATOM   3971  CA  TYR A 254      53.724  84.932  33.851  1.00  0.00           C  
ATOM   3972  HA  TYR A 254      52.712  84.673  34.163  1.00  0.00           H  
ATOM   3973  CB  TYR A 254      54.227  83.850  32.988  1.00  0.00           C  
ATOM   3974  HB2 TYR A 254      55.224  84.050  32.597  1.00  0.00           H  
ATOM   3975  HB3 TYR A 254      54.284  83.014  33.686  1.00  0.00           H  
ATOM   3976  CG  TYR A 254      53.290  83.435  31.884  1.00  0.00           C  
ATOM   3977  CD1 TYR A 254      53.403  83.862  30.488  1.00  0.00           C  
ATOM   3978  HD1 TYR A 254      54.093  84.659  30.254  1.00  0.00           H  
ATOM   3979  CE1 TYR A 254      52.558  83.332  29.472  1.00  0.00           C  
ATOM   3980  HE1 TYR A 254      52.667  83.776  28.494  1.00  0.00           H  
ATOM   3981  CZ  TYR A 254      51.814  82.227  29.792  1.00  0.00           C  
ATOM   3982  OH  TYR A 254      50.998  81.628  28.854  1.00  0.00           O  
ATOM   3983  HH  TYR A 254      50.640  82.239  28.206  1.00  0.00           H  
ATOM   3984  CE2 TYR A 254      51.707  81.780  31.140  1.00  0.00           C  
ATOM   3985  HE2 TYR A 254      51.099  80.908  31.334  1.00  0.00           H  
ATOM   3986  CD2 TYR A 254      52.420  82.372  32.155  1.00  0.00           C  
ATOM   3987  HD2 TYR A 254      52.414  81.870  33.112  1.00  0.00           H  
ATOM   3988  C   TYR A 254      54.566  85.036  35.089  1.00  0.00           C  
ATOM   3989  O   TYR A 254      54.178  84.498  36.153  1.00  0.00           O  
ATOM   3990  N   VAL A 255      55.597  85.891  35.012  1.00  0.00           N  
ATOM   3991  H   VAL A 255      55.824  86.384  34.161  1.00  0.00           H  
ATOM   3992  CA  VAL A 255      56.313  86.239  36.272  1.00  0.00           C  
ATOM   3993  HA  VAL A 255      56.612  85.269  36.670  1.00  0.00           H  
ATOM   3994  CB  VAL A 255      57.517  86.995  35.917  1.00  0.00           C  
ATOM   3995  HB  VAL A 255      57.211  87.990  35.592  1.00  0.00           H  
ATOM   3996  CG1 VAL A 255      58.371  87.103  37.150  1.00  0.00           C  
ATOM   3997 HG11 VAL A 255      59.207  87.697  36.780  1.00  0.00           H  
ATOM   3998 HG12 VAL A 255      57.897  87.637  37.973  1.00  0.00           H  
ATOM   3999 HG13 VAL A 255      58.762  86.189  37.597  1.00  0.00           H  
ATOM   4000  CG2 VAL A 255      58.412  86.364  34.822  1.00  0.00           C  
ATOM   4001 HG21 VAL A 255      59.471  86.621  34.846  1.00  0.00           H  
ATOM   4002 HG22 VAL A 255      58.364  85.275  34.824  1.00  0.00           H  
ATOM   4003 HG23 VAL A 255      57.990  86.817  33.925  1.00  0.00           H  
ATOM   4004  C   VAL A 255      55.421  87.005  37.287  1.00  0.00           C  
ATOM   4005  O   VAL A 255      55.520  86.803  38.521  1.00  0.00           O  
ATOM   4006  N   ILE A 256      54.583  87.970  36.885  1.00  0.00           N  
ATOM   4007  H   ILE A 256      54.651  88.297  35.931  1.00  0.00           H  
ATOM   4008  CA  ILE A 256      53.589  88.618  37.749  1.00  0.00           C  
ATOM   4009  HA  ILE A 256      54.005  89.240  38.541  1.00  0.00           H  
ATOM   4010  CB  ILE A 256      52.772  89.677  36.905  1.00  0.00           C  
ATOM   4011  HB  ILE A 256      52.559  89.255  35.923  1.00  0.00           H  
ATOM   4012  CG2 ILE A 256      51.540  90.229  37.682  1.00  0.00           C  
ATOM   4013 HG21 ILE A 256      50.989  90.787  36.925  1.00  0.00           H  
ATOM   4014 HG22 ILE A 256      50.859  89.456  38.037  1.00  0.00           H  
ATOM   4015 HG23 ILE A 256      51.910  90.901  38.456  1.00  0.00           H  
ATOM   4016  CG1 ILE A 256      53.790  90.884  36.658  1.00  0.00           C  
ATOM   4017 HG12 ILE A 256      54.184  91.099  37.651  1.00  0.00           H  
ATOM   4018 HG13 ILE A 256      54.721  90.579  36.179  1.00  0.00           H  
ATOM   4019  CD1 ILE A 256      53.253  92.238  36.051  1.00  0.00           C  
ATOM   4020 HD11 ILE A 256      52.714  92.066  35.120  1.00  0.00           H  
ATOM   4021 HD12 ILE A 256      52.548  92.718  36.730  1.00  0.00           H  
ATOM   4022 HD13 ILE A 256      54.061  92.916  35.777  1.00  0.00           H  
ATOM   4023  C   ILE A 256      52.622  87.630  38.494  1.00  0.00           C  
ATOM   4024  O   ILE A 256      52.298  87.896  39.686  1.00  0.00           O  
ATOM   4025  N   ASP A 257      52.140  86.565  37.790  1.00  0.00           N  
ATOM   4026  H   ASP A 257      52.256  86.493  36.789  1.00  0.00           H  
ATOM   4027  CA  ASP A 257      51.202  85.581  38.313  1.00  0.00           C  
ATOM   4028  HA  ASP A 257      50.394  86.180  38.733  1.00  0.00           H  
ATOM   4029  CB  ASP A 257      50.660  84.699  37.161  1.00  0.00           C  
ATOM   4030  HB2 ASP A 257      51.489  84.425  36.508  1.00  0.00           H  
ATOM   4031  HB3 ASP A 257      50.260  83.803  37.635  1.00  0.00           H  
ATOM   4032  CG  ASP A 257      49.505  85.340  36.375  1.00  0.00           C  
ATOM   4033  OD1 ASP A 257      48.977  86.399  36.779  1.00  0.00           O  
ATOM   4034  OD2 ASP A 257      49.001  84.688  35.431  1.00  0.00           O  
ATOM   4035  C   ASP A 257      51.952  84.725  39.391  1.00  0.00           C  
ATOM   4036  O   ASP A 257      51.494  84.427  40.491  1.00  0.00           O  
ATOM   4037  N   GLY A 258      53.160  84.253  39.119  1.00  0.00           N  
ATOM   4038  H   GLY A 258      53.573  84.394  38.208  1.00  0.00           H  
ATOM   4039  CA  GLY A 258      54.021  83.435  40.036  1.00  0.00           C  
ATOM   4040  HA2 GLY A 258      53.509  82.530  40.365  1.00  0.00           H  
ATOM   4041  HA3 GLY A 258      54.918  83.149  39.488  1.00  0.00           H  
ATOM   4042  C   GLY A 258      54.431  84.180  41.310  1.00  0.00           C  
ATOM   4043  O   GLY A 258      54.358  83.685  42.416  1.00  0.00           O  
ATOM   4044  N   THR A 259      54.605  85.479  41.147  1.00  0.00           N  
ATOM   4045  H   THR A 259      54.525  85.738  40.174  1.00  0.00           H  
ATOM   4046  CA  THR A 259      54.723  86.492  42.215  1.00  0.00           C  
ATOM   4047  HA  THR A 259      55.446  86.062  42.908  1.00  0.00           H  
ATOM   4048  CB  THR A 259      55.303  87.801  41.658  1.00  0.00           C  
ATOM   4049  HB  THR A 259      54.491  88.366  41.201  1.00  0.00           H  
ATOM   4050  CG2 THR A 259      55.958  88.684  42.699  1.00  0.00           C  
ATOM   4051 HG21 THR A 259      56.499  88.144  43.477  1.00  0.00           H  
ATOM   4052 HG22 THR A 259      56.491  89.526  42.259  1.00  0.00           H  
ATOM   4053 HG23 THR A 259      55.100  89.107  43.223  1.00  0.00           H  
ATOM   4054  OG1 THR A 259      56.398  87.534  40.799  1.00  0.00           O  
ATOM   4055  HG1 THR A 259      56.060  87.275  39.939  1.00  0.00           H  
ATOM   4056  C   THR A 259      53.425  86.674  43.028  1.00  0.00           C  
ATOM   4057  O   THR A 259      53.516  86.732  44.295  1.00  0.00           O  
ATOM   4058  N   ARG A 260      52.292  86.724  42.398  1.00  0.00           N  
ATOM   4059  H   ARG A 260      52.261  86.882  41.401  1.00  0.00           H  
ATOM   4060  CA  ARG A 260      51.045  86.827  43.198  1.00  0.00           C  
ATOM   4061  HA  ARG A 260      51.214  87.575  43.973  1.00  0.00           H  
ATOM   4062  CB  ARG A 260      49.937  87.252  42.217  1.00  0.00           C  
ATOM   4063  HB2 ARG A 260      50.016  86.718  41.270  1.00  0.00           H  
ATOM   4064  HB3 ARG A 260      49.004  86.913  42.667  1.00  0.00           H  
ATOM   4065  CG  ARG A 260      49.993  88.741  41.988  1.00  0.00           C  
ATOM   4066  HG2 ARG A 260      49.507  89.312  42.779  1.00  0.00           H  
ATOM   4067  HG3 ARG A 260      51.042  89.028  41.901  1.00  0.00           H  
ATOM   4068  CD  ARG A 260      49.304  89.069  40.725  1.00  0.00           C  
ATOM   4069  HD2 ARG A 260      49.883  88.630  39.913  1.00  0.00           H  
ATOM   4070  HD3 ARG A 260      48.342  88.557  40.747  1.00  0.00           H  
ATOM   4071  NE  ARG A 260      48.923  90.462  40.451  1.00  0.00           N  
ATOM   4072  HE  ARG A 260      49.359  91.167  41.029  1.00  0.00           H  
ATOM   4073  CZ  ARG A 260      48.158  90.804  39.413  1.00  0.00           C  
ATOM   4074  NH1 ARG A 260      47.470  89.966  38.747  1.00  0.00           N  
ATOM   4075 HH11 ARG A 260      47.397  88.977  38.942  1.00  0.00           H  
ATOM   4076 HH12 ARG A 260      46.774  90.320  38.107  1.00  0.00           H  
ATOM   4077  NH2 ARG A 260      48.068  92.045  39.034  1.00  0.00           N  
ATOM   4078 HH21 ARG A 260      48.605  92.759  39.506  1.00  0.00           H  
ATOM   4079 HH22 ARG A 260      47.475  92.255  38.244  1.00  0.00           H  
ATOM   4080  C   ARG A 260      50.639  85.542  43.911  1.00  0.00           C  
ATOM   4081  O   ARG A 260      50.156  85.666  45.059  1.00  0.00           O  
ATOM   4082  N   VAL A 261      50.834  84.375  43.345  1.00  0.00           N  
ATOM   4083  H   VAL A 261      51.033  84.380  42.355  1.00  0.00           H  
ATOM   4084  CA  VAL A 261      50.650  83.094  44.083  1.00  0.00           C  
ATOM   4085  HA  VAL A 261      49.839  83.240  44.796  1.00  0.00           H  
ATOM   4086  CB  VAL A 261      50.457  81.899  43.137  1.00  0.00           C  
ATOM   4087  HB  VAL A 261      49.675  82.218  42.449  1.00  0.00           H  
ATOM   4088  CG1 VAL A 261      51.750  81.449  42.482  1.00  0.00           C  
ATOM   4089 HG11 VAL A 261      52.372  80.994  43.253  1.00  0.00           H  
ATOM   4090 HG12 VAL A 261      51.543  80.923  41.550  1.00  0.00           H  
ATOM   4091 HG13 VAL A 261      52.308  82.354  42.239  1.00  0.00           H  
ATOM   4092  CG2 VAL A 261      49.794  80.799  43.896  1.00  0.00           C  
ATOM   4093 HG21 VAL A 261      48.762  81.100  44.081  1.00  0.00           H  
ATOM   4094 HG22 VAL A 261      49.664  79.913  43.275  1.00  0.00           H  
ATOM   4095 HG23 VAL A 261      50.335  80.541  44.806  1.00  0.00           H  
ATOM   4096  C   VAL A 261      51.717  82.849  45.176  1.00  0.00           C  
ATOM   4097  O   VAL A 261      51.352  82.380  46.267  1.00  0.00           O  
ATOM   4098  N   PHE A 262      52.880  83.477  45.085  1.00  0.00           N  
ATOM   4099  H   PHE A 262      53.131  83.838  44.176  1.00  0.00           H  
ATOM   4100  CA  PHE A 262      53.839  83.718  46.183  1.00  0.00           C  
ATOM   4101  HA  PHE A 262      54.027  82.753  46.653  1.00  0.00           H  
ATOM   4102  CB  PHE A 262      55.180  84.110  45.643  1.00  0.00           C  
ATOM   4103  HB2 PHE A 262      55.266  83.527  44.725  1.00  0.00           H  
ATOM   4104  HB3 PHE A 262      55.169  85.127  45.251  1.00  0.00           H  
ATOM   4105  CG  PHE A 262      56.406  83.885  46.480  1.00  0.00           C  
ATOM   4106  CD1 PHE A 262      57.421  82.965  46.065  1.00  0.00           C  
ATOM   4107  HD1 PHE A 262      57.353  82.439  45.124  1.00  0.00           H  
ATOM   4108  CE1 PHE A 262      58.589  82.807  46.822  1.00  0.00           C  
ATOM   4109  HE1 PHE A 262      59.282  82.061  46.463  1.00  0.00           H  
ATOM   4110  CZ  PHE A 262      58.634  83.395  48.109  1.00  0.00           C  
ATOM   4111  HZ  PHE A 262      59.484  83.136  48.724  1.00  0.00           H  
ATOM   4112  CE2 PHE A 262      57.614  84.226  48.538  1.00  0.00           C  
ATOM   4113  HE2 PHE A 262      57.682  84.611  49.545  1.00  0.00           H  
ATOM   4114  CD2 PHE A 262      56.444  84.446  47.770  1.00  0.00           C  
ATOM   4115  HD2 PHE A 262      55.653  85.115  48.073  1.00  0.00           H  
ATOM   4116  C   PHE A 262      53.260  84.611  47.247  1.00  0.00           C  
ATOM   4117  O   PHE A 262      53.146  84.210  48.425  1.00  0.00           O  
ATOM   4118  N   LEU A 263      52.830  85.861  46.908  1.00  0.00           N  
ATOM   4119  H   LEU A 263      53.124  86.253  46.024  1.00  0.00           H  
ATOM   4120  CA  LEU A 263      52.101  86.743  47.865  1.00  0.00           C  
ATOM   4121  HA  LEU A 263      52.897  86.898  48.592  1.00  0.00           H  
ATOM   4122  CB  LEU A 263      51.774  88.048  47.170  1.00  0.00           C  
ATOM   4123  HB2 LEU A 263      52.631  88.320  46.553  1.00  0.00           H  
ATOM   4124  HB3 LEU A 263      51.158  87.901  46.282  1.00  0.00           H  
ATOM   4125  CG  LEU A 263      51.295  89.167  48.115  1.00  0.00           C  
ATOM   4126  HG  LEU A 263      50.278  88.956  48.447  1.00  0.00           H  
ATOM   4127  CD1 LEU A 263      52.052  89.398  49.445  1.00  0.00           C  
ATOM   4128 HD11 LEU A 263      52.178  88.433  49.937  1.00  0.00           H  
ATOM   4129 HD12 LEU A 263      53.046  89.804  49.257  1.00  0.00           H  
ATOM   4130 HD13 LEU A 263      51.473  89.921  50.207  1.00  0.00           H  
ATOM   4131  CD2 LEU A 263      51.286  90.534  47.505  1.00  0.00           C  
ATOM   4132 HD21 LEU A 263      50.733  90.618  46.570  1.00  0.00           H  
ATOM   4133 HD22 LEU A 263      50.865  91.216  48.244  1.00  0.00           H  
ATOM   4134 HD23 LEU A 263      52.305  90.782  47.209  1.00  0.00           H  
ATOM   4135  C   LEU A 263      50.891  86.054  48.513  1.00  0.00           C  
ATOM   4136  O   LEU A 263      50.625  86.361  49.681  1.00  0.00           O  
ATOM   4137  N   GLY A 264      50.036  85.292  47.805  1.00  0.00           N  
ATOM   4138  H   GLY A 264      50.198  85.219  46.811  1.00  0.00           H  
ATOM   4139  CA  GLY A 264      48.826  84.691  48.433  1.00  0.00           C  
ATOM   4140  HA2 GLY A 264      48.310  85.535  48.891  1.00  0.00           H  
ATOM   4141  HA3 GLY A 264      48.369  84.110  47.631  1.00  0.00           H  
ATOM   4142  C   GLY A 264      49.175  83.644  49.419  1.00  0.00           C  
ATOM   4143  O   GLY A 264      48.473  83.365  50.367  1.00  0.00           O  
ATOM   4144  N   LEU A 265      50.375  82.917  49.261  1.00  0.00           N  
ATOM   4145  H   LEU A 265      51.012  83.093  48.497  1.00  0.00           H  
ATOM   4146  CA  LEU A 265      50.830  81.950  50.262  1.00  0.00           C  
ATOM   4147  HA  LEU A 265      49.985  81.370  50.634  1.00  0.00           H  
ATOM   4148  CB  LEU A 265      51.834  80.960  49.662  1.00  0.00           C  
ATOM   4149  HB2 LEU A 265      52.376  81.452  48.854  1.00  0.00           H  
ATOM   4150  HB3 LEU A 265      52.537  80.754  50.468  1.00  0.00           H  
ATOM   4151  CG  LEU A 265      51.321  79.572  49.156  1.00  0.00           C  
ATOM   4152  HG  LEU A 265      50.790  79.112  49.989  1.00  0.00           H  
ATOM   4153  CD1 LEU A 265      50.499  79.512  47.911  1.00  0.00           C  
ATOM   4154 HD11 LEU A 265      49.721  80.246  48.123  1.00  0.00           H  
ATOM   4155 HD12 LEU A 265      51.005  79.844  47.005  1.00  0.00           H  
ATOM   4156 HD13 LEU A 265      50.093  78.511  47.767  1.00  0.00           H  
ATOM   4157  CD2 LEU A 265      52.549  78.623  49.055  1.00  0.00           C  
ATOM   4158 HD21 LEU A 265      52.259  77.572  49.071  1.00  0.00           H  
ATOM   4159 HD22 LEU A 265      53.073  78.951  48.158  1.00  0.00           H  
ATOM   4160 HD23 LEU A 265      53.237  78.759  49.889  1.00  0.00           H  
ATOM   4161  C   LEU A 265      51.495  82.647  51.402  1.00  0.00           C  
ATOM   4162  O   LEU A 265      51.282  82.212  52.519  1.00  0.00           O  
ATOM   4163  N   ALA A 266      52.063  83.843  51.104  1.00  0.00           N  
ATOM   4164  H   ALA A 266      52.243  84.102  50.145  1.00  0.00           H  
ATOM   4165  CA  ALA A 266      52.795  84.631  52.054  1.00  0.00           C  
ATOM   4166  HA  ALA A 266      53.390  84.004  52.717  1.00  0.00           H  
ATOM   4167  CB  ALA A 266      53.677  85.518  51.158  1.00  0.00           C  
ATOM   4168  HB1 ALA A 266      54.246  86.211  51.777  1.00  0.00           H  
ATOM   4169  HB2 ALA A 266      54.421  84.976  50.575  1.00  0.00           H  
ATOM   4170  HB3 ALA A 266      53.097  86.111  50.451  1.00  0.00           H  
ATOM   4171  C   ALA A 266      51.805  85.368  52.994  1.00  0.00           C  
ATOM   4172  O   ALA A 266      52.105  85.520  54.184  1.00  0.00           O  
ATOM   4173  N   LEU A 267      50.700  85.893  52.450  1.00  0.00           N  
ATOM   4174  H   LEU A 267      50.599  85.797  51.450  1.00  0.00           H  
ATOM   4175  CA  LEU A 267      49.547  86.524  53.196  1.00  0.00           C  
ATOM   4176  HA  LEU A 267      49.921  87.353  53.797  1.00  0.00           H  
ATOM   4177  CB  LEU A 267      48.504  87.075  52.236  1.00  0.00           C  
ATOM   4178  HB2 LEU A 267      48.953  87.780  51.536  1.00  0.00           H  
ATOM   4179  HB3 LEU A 267      48.131  86.182  51.736  1.00  0.00           H  
ATOM   4180  CG  LEU A 267      47.226  87.741  52.870  1.00  0.00           C  
ATOM   4181  HG  LEU A 267      46.914  87.309  53.821  1.00  0.00           H  
ATOM   4182  CD1 LEU A 267      47.323  89.265  53.176  1.00  0.00           C  
ATOM   4183 HD11 LEU A 267      48.225  89.533  53.726  1.00  0.00           H  
ATOM   4184 HD12 LEU A 267      47.211  89.811  52.240  1.00  0.00           H  
ATOM   4185 HD13 LEU A 267      46.505  89.508  53.854  1.00  0.00           H  
ATOM   4186  CD2 LEU A 267      46.090  87.415  51.928  1.00  0.00           C  
ATOM   4187 HD21 LEU A 267      46.336  87.725  50.912  1.00  0.00           H  
ATOM   4188 HD22 LEU A 267      46.015  86.327  51.945  1.00  0.00           H  
ATOM   4189 HD23 LEU A 267      45.242  87.859  52.448  1.00  0.00           H  
ATOM   4190  C   LEU A 267      48.903  85.611  54.201  1.00  0.00           C  
ATOM   4191  O   LEU A 267      48.670  86.033  55.341  1.00  0.00           O  
ATOM   4192  N   VAL A 268      48.673  84.342  53.815  1.00  0.00           N  
ATOM   4193  H   VAL A 268      48.950  84.145  52.864  1.00  0.00           H  
ATOM   4194  CA  VAL A 268      48.185  83.316  54.723  1.00  0.00           C  
ATOM   4195  HA  VAL A 268      47.271  83.697  55.178  1.00  0.00           H  
ATOM   4196  CB  VAL A 268      47.702  82.040  54.003  1.00  0.00           C  
ATOM   4197  HB  VAL A 268      48.466  81.682  53.313  1.00  0.00           H  
ATOM   4198  CG1 VAL A 268      47.198  80.897  54.969  1.00  0.00           C  
ATOM   4199 HG11 VAL A 268      47.017  80.062  54.292  1.00  0.00           H  
ATOM   4200 HG12 VAL A 268      47.993  80.559  55.634  1.00  0.00           H  
ATOM   4201 HG13 VAL A 268      46.335  81.281  55.512  1.00  0.00           H  
ATOM   4202  CG2 VAL A 268      46.591  82.421  53.040  1.00  0.00           C  
ATOM   4203 HG21 VAL A 268      46.299  81.447  52.648  1.00  0.00           H  
ATOM   4204 HG22 VAL A 268      45.816  82.818  53.695  1.00  0.00           H  
ATOM   4205 HG23 VAL A 268      46.939  83.073  52.239  1.00  0.00           H  
ATOM   4206  C   VAL A 268      49.227  82.861  55.761  1.00  0.00           C  
ATOM   4207  O   VAL A 268      49.086  82.936  56.964  1.00  0.00           O  
ATOM   4208  N   ALA A 269      50.467  82.635  55.287  1.00  0.00           N  
ATOM   4209  H   ALA A 269      50.641  82.608  54.293  1.00  0.00           H  
ATOM   4210  CA  ALA A 269      51.646  82.372  56.113  1.00  0.00           C  
ATOM   4211  HA  ALA A 269      51.427  81.505  56.737  1.00  0.00           H  
ATOM   4212  CB  ALA A 269      52.874  82.099  55.333  1.00  0.00           C  
ATOM   4213  HB1 ALA A 269      53.226  82.935  54.729  1.00  0.00           H  
ATOM   4214  HB2 ALA A 269      53.586  81.748  56.080  1.00  0.00           H  
ATOM   4215  HB3 ALA A 269      52.730  81.286  54.620  1.00  0.00           H  
ATOM   4216  C   ALA A 269      51.959  83.449  57.206  1.00  0.00           C  
ATOM   4217  O   ALA A 269      52.261  83.104  58.372  1.00  0.00           O  
ATOM   4218  N   HIS A 270      51.858  84.756  56.911  1.00  0.00           N  
ATOM   4219  H   HIS A 270      51.723  85.027  55.947  1.00  0.00           H  
ATOM   4220  CA  HIS A 270      52.011  85.857  57.970  1.00  0.00           C  
ATOM   4221  HA  HIS A 270      52.882  85.517  58.530  1.00  0.00           H  
ATOM   4222  CB  HIS A 270      52.418  87.180  57.346  1.00  0.00           C  
ATOM   4223  HB2 HIS A 270      51.700  87.496  56.589  1.00  0.00           H  
ATOM   4224  HB3 HIS A 270      52.352  87.982  58.080  1.00  0.00           H  
ATOM   4225  CG  HIS A 270      53.871  87.206  56.886  1.00  0.00           C  
ATOM   4226  ND1 HIS A 270      54.261  86.733  55.656  1.00  0.00           N  
ATOM   4227  HD1 HIS A 270      53.719  86.197  54.994  1.00  0.00           H  
ATOM   4228  CE1 HIS A 270      55.513  87.090  55.463  1.00  0.00           C  
ATOM   4229  HE1 HIS A 270      56.146  86.895  54.610  1.00  0.00           H  
ATOM   4230  NE2 HIS A 270      55.920  87.702  56.571  1.00  0.00           N  
ATOM   4231  CD2 HIS A 270      54.891  87.752  57.554  1.00  0.00           C  
ATOM   4232  HD2 HIS A 270      54.945  88.369  58.439  1.00  0.00           H  
ATOM   4233  C   HIS A 270      50.706  85.834  58.825  1.00  0.00           C  
ATOM   4234  O   HIS A 270      50.870  85.875  60.049  1.00  0.00           O  
ATOM   4235  N   PHE A 271      49.510  85.652  58.297  1.00  0.00           N  
ATOM   4236  H   PHE A 271      49.386  85.759  57.300  1.00  0.00           H  
ATOM   4237  CA  PHE A 271      48.285  85.515  59.093  1.00  0.00           C  
ATOM   4238  HA  PHE A 271      48.207  86.395  59.733  1.00  0.00           H  
ATOM   4239  CB  PHE A 271      46.981  85.446  58.218  1.00  0.00           C  
ATOM   4240  HB2 PHE A 271      46.948  86.278  57.514  1.00  0.00           H  
ATOM   4241  HB3 PHE A 271      46.823  84.538  57.635  1.00  0.00           H  
ATOM   4242  CG  PHE A 271      45.647  85.601  59.045  1.00  0.00           C  
ATOM   4243  CD1 PHE A 271      45.206  86.866  59.566  1.00  0.00           C  
ATOM   4244  HD1 PHE A 271      45.801  87.699  59.221  1.00  0.00           H  
ATOM   4245  CE1 PHE A 271      44.166  86.904  60.517  1.00  0.00           C  
ATOM   4246  HE1 PHE A 271      43.702  87.840  60.792  1.00  0.00           H  
ATOM   4247  CZ  PHE A 271      43.576  85.770  61.014  1.00  0.00           C  
ATOM   4248  HZ  PHE A 271      42.713  85.899  61.650  1.00  0.00           H  
ATOM   4249  CE2 PHE A 271      44.094  84.507  60.659  1.00  0.00           C  
ATOM   4250  HE2 PHE A 271      43.757  83.603  61.145  1.00  0.00           H  
ATOM   4251  CD2 PHE A 271      45.072  84.445  59.662  1.00  0.00           C  
ATOM   4252  HD2 PHE A 271      45.469  83.482  59.377  1.00  0.00           H  
ATOM   4253  C   PHE A 271      48.366  84.297  60.075  1.00  0.00           C  
ATOM   4254  O   PHE A 271      48.074  84.482  61.223  1.00  0.00           O  
ATOM   4255  N   LEU A 272      48.995  83.203  59.693  1.00  0.00           N  
ATOM   4256  H   LEU A 272      49.327  83.220  58.739  1.00  0.00           H  
ATOM   4257  CA  LEU A 272      49.207  82.042  60.428  1.00  0.00           C  
ATOM   4258  HA  LEU A 272      48.372  81.837  61.098  1.00  0.00           H  
ATOM   4259  CB  LEU A 272      49.356  80.928  59.455  1.00  0.00           C  
ATOM   4260  HB2 LEU A 272      50.070  81.060  58.642  1.00  0.00           H  
ATOM   4261  HB3 LEU A 272      49.694  80.064  60.028  1.00  0.00           H  
ATOM   4262  CG  LEU A 272      48.065  80.502  58.727  1.00  0.00           C  
ATOM   4263  HG  LEU A 272      47.702  81.176  57.952  1.00  0.00           H  
ATOM   4264  CD1 LEU A 272      48.446  79.255  57.960  1.00  0.00           C  
ATOM   4265 HD11 LEU A 272      49.381  79.367  57.411  1.00  0.00           H  
ATOM   4266 HD12 LEU A 272      48.657  78.474  58.691  1.00  0.00           H  
ATOM   4267 HD13 LEU A 272      47.644  79.011  57.264  1.00  0.00           H  
ATOM   4268  CD2 LEU A 272      46.912  80.262  59.669  1.00  0.00           C  
ATOM   4269 HD21 LEU A 272      46.070  80.039  59.014  1.00  0.00           H  
ATOM   4270 HD22 LEU A 272      47.105  79.407  60.317  1.00  0.00           H  
ATOM   4271 HD23 LEU A 272      46.642  81.115  60.292  1.00  0.00           H  
ATOM   4272  C   LEU A 272      50.371  82.163  61.442  1.00  0.00           C  
ATOM   4273  O   LEU A 272      50.200  81.649  62.539  1.00  0.00           O  
ATOM   4274  N   ALA A 273      51.451  82.905  61.120  1.00  0.00           N  
ATOM   4275  H   ALA A 273      51.445  83.273  60.180  1.00  0.00           H  
ATOM   4276  CA  ALA A 273      52.449  83.280  62.152  1.00  0.00           C  
ATOM   4277  HA  ALA A 273      52.887  82.394  62.613  1.00  0.00           H  
ATOM   4278  CB  ALA A 273      53.637  84.078  61.445  1.00  0.00           C  
ATOM   4279  HB1 ALA A 273      54.131  83.329  60.825  1.00  0.00           H  
ATOM   4280  HB2 ALA A 273      53.350  84.943  60.848  1.00  0.00           H  
ATOM   4281  HB3 ALA A 273      54.304  84.408  62.241  1.00  0.00           H  
ATOM   4282  C   ALA A 273      51.882  84.175  63.229  1.00  0.00           C  
ATOM   4283  O   ALA A 273      52.044  83.865  64.431  1.00  0.00           O  
ATOM   4284  N   PHE A 274      51.063  85.221  62.963  1.00  0.00           N  
ATOM   4285  H   PHE A 274      50.798  85.445  62.014  1.00  0.00           H  
ATOM   4286  CA  PHE A 274      50.358  86.000  63.984  1.00  0.00           C  
ATOM   4287  HA  PHE A 274      51.101  86.411  64.668  1.00  0.00           H  
ATOM   4288  CB  PHE A 274      49.708  87.264  63.254  1.00  0.00           C  
ATOM   4289  HB2 PHE A 274      50.468  87.981  62.943  1.00  0.00           H  
ATOM   4290  HB3 PHE A 274      49.204  87.017  62.319  1.00  0.00           H  
ATOM   4291  CG  PHE A 274      48.642  87.967  64.023  1.00  0.00           C  
ATOM   4292  CD1 PHE A 274      48.797  88.463  65.332  1.00  0.00           C  
ATOM   4293  HD1 PHE A 274      49.794  88.517  65.742  1.00  0.00           H  
ATOM   4294  CE1 PHE A 274      47.722  89.004  66.064  1.00  0.00           C  
ATOM   4295  HE1 PHE A 274      47.941  89.443  67.026  1.00  0.00           H  
ATOM   4296  CZ  PHE A 274      46.401  88.847  65.633  1.00  0.00           C  
ATOM   4297  HZ  PHE A 274      45.665  89.493  66.087  1.00  0.00           H  
ATOM   4298  CE2 PHE A 274      46.157  88.189  64.406  1.00  0.00           C  
ATOM   4299  HE2 PHE A 274      45.223  88.096  63.873  1.00  0.00           H  
ATOM   4300  CD2 PHE A 274      47.278  87.690  63.650  1.00  0.00           C  
ATOM   4301  HD2 PHE A 274      47.104  87.114  62.753  1.00  0.00           H  
ATOM   4302  C   PHE A 274      49.304  85.157  64.803  1.00  0.00           C  
ATOM   4303  O   PHE A 274      49.203  85.309  66.021  1.00  0.00           O  
ATOM   4304  N   SER A 275      48.596  84.313  64.076  1.00  0.00           N  
ATOM   4305  H   SER A 275      48.914  84.334  63.118  1.00  0.00           H  
ATOM   4306  CA  SER A 275      47.811  83.244  64.708  1.00  0.00           C  
ATOM   4307  HA  SER A 275      47.014  83.597  65.363  1.00  0.00           H  
ATOM   4308  CB  SER A 275      47.117  82.391  63.667  1.00  0.00           C  
ATOM   4309  HB2 SER A 275      47.883  81.972  63.014  1.00  0.00           H  
ATOM   4310  HB3 SER A 275      46.628  81.558  64.173  1.00  0.00           H  
ATOM   4311  OG  SER A 275      46.266  83.027  62.802  1.00  0.00           O  
ATOM   4312  HG  SER A 275      46.769  83.498  62.133  1.00  0.00           H  
ATOM   4313  C   SER A 275      48.493  82.311  65.676  1.00  0.00           C  
ATOM   4314  O   SER A 275      47.812  81.710  66.435  1.00  0.00           O  
ATOM   4315  N   ALA A 276      49.840  82.079  65.617  1.00  0.00           N  
ATOM   4316  H   ALA A 276      50.351  82.571  64.898  1.00  0.00           H  
ATOM   4317  CA  ALA A 276      50.570  80.975  66.235  1.00  0.00           C  
ATOM   4318  HA  ALA A 276      49.926  80.430  66.925  1.00  0.00           H  
ATOM   4319  CB  ALA A 276      50.893  79.933  65.141  1.00  0.00           C  
ATOM   4320  HB1 ALA A 276      51.628  80.399  64.485  1.00  0.00           H  
ATOM   4321  HB2 ALA A 276      51.437  79.094  65.575  1.00  0.00           H  
ATOM   4322  HB3 ALA A 276      49.977  79.657  64.618  1.00  0.00           H  
ATOM   4323  C   ALA A 276      51.768  81.331  67.046  1.00  0.00           C  
ATOM   4324  O   ALA A 276      52.548  80.513  67.572  1.00  0.00           O  
ATOM   4325  N   THR A 277      52.143  82.642  67.113  1.00  0.00           N  
ATOM   4326  H   THR A 277      51.490  83.308  66.726  1.00  0.00           H  
ATOM   4327  CA  THR A 277      53.327  83.312  67.717  1.00  0.00           C  
ATOM   4328  HA  THR A 277      53.720  82.625  68.466  1.00  0.00           H  
ATOM   4329  CB  THR A 277      54.337  83.709  66.638  1.00  0.00           C  
ATOM   4330  HB  THR A 277      53.848  84.593  66.229  1.00  0.00           H  
ATOM   4331  CG2 THR A 277      55.718  84.108  67.175  1.00  0.00           C  
ATOM   4332 HG21 THR A 277      55.571  84.994  67.791  1.00  0.00           H  
ATOM   4333 HG22 THR A 277      56.180  83.299  67.741  1.00  0.00           H  
ATOM   4334 HG23 THR A 277      56.390  84.215  66.324  1.00  0.00           H  
ATOM   4335  OG1 THR A 277      54.396  82.676  65.668  1.00  0.00           O  
ATOM   4336  HG1 THR A 277      53.710  82.891  65.032  1.00  0.00           H  
ATOM   4337  C   THR A 277      52.827  84.511  68.570  1.00  0.00           C  
ATOM   4338  O   THR A 277      51.780  85.098  68.227  1.00  0.00           O  
ATOM   4339  N   PRO A 278      53.532  84.815  69.713  1.00  0.00           N  
ATOM   4340  CD  PRO A 278      54.605  84.078  70.364  1.00  0.00           C  
ATOM   4341  HD2 PRO A 278      55.228  83.391  69.791  1.00  0.00           H  
ATOM   4342  HD3 PRO A 278      54.111  83.375  71.036  1.00  0.00           H  
ATOM   4343  CG  PRO A 278      55.430  85.006  71.200  1.00  0.00           C  
ATOM   4344  HG2 PRO A 278      56.166  85.655  70.726  1.00  0.00           H  
ATOM   4345  HG3 PRO A 278      55.846  84.437  72.032  1.00  0.00           H  
ATOM   4346  CB  PRO A 278      54.325  85.950  71.643  1.00  0.00           C  
ATOM   4347  HB2 PRO A 278      54.829  86.832  72.040  1.00  0.00           H  
ATOM   4348  HB3 PRO A 278      53.784  85.537  72.495  1.00  0.00           H  
ATOM   4349  CA  PRO A 278      53.435  86.106  70.449  1.00  0.00           C  
ATOM   4350  HA  PRO A 278      52.380  86.273  70.666  1.00  0.00           H  
ATOM   4351  C   PRO A 278      53.903  87.294  69.583  1.00  0.00           C  
ATOM   4352  O   PRO A 278      54.316  88.378  70.100  1.00  0.00           O  
ATOM   4353  N   TRP A 279      53.802  87.203  68.246  1.00  0.00           N  
ATOM   4354  H   TRP A 279      53.305  86.393  67.904  1.00  0.00           H  
ATOM   4355  CA  TRP A 279      54.131  88.332  67.392  1.00  0.00           C  
ATOM   4356  HA  TRP A 279      55.017  88.815  67.805  1.00  0.00           H  
ATOM   4357  CB  TRP A 279      54.499  87.738  66.037  1.00  0.00           C  
ATOM   4358  HB2 TRP A 279      55.276  86.981  66.143  1.00  0.00           H  
ATOM   4359  HB3 TRP A 279      53.723  87.139  65.560  1.00  0.00           H  
ATOM   4360  CG  TRP A 279      55.013  88.634  65.010  1.00  0.00           C  
ATOM   4361  CD1 TRP A 279      55.873  89.674  65.212  1.00  0.00           C  
ATOM   4362  HD1 TRP A 279      56.332  89.877  66.168  1.00  0.00           H  
ATOM   4363  NE1 TRP A 279      56.011  90.398  64.039  1.00  0.00           N  
ATOM   4364  HE1 TRP A 279      56.490  91.287  64.033  1.00  0.00           H  
ATOM   4365  CE2 TRP A 279      55.236  89.872  63.012  1.00  0.00           C  
ATOM   4366  CZ2 TRP A 279      55.047  90.234  61.731  1.00  0.00           C  
ATOM   4367  HZ2 TRP A 279      55.482  91.147  61.353  1.00  0.00           H  
ATOM   4368  CH2 TRP A 279      54.018  89.568  60.953  1.00  0.00           C  
ATOM   4369  HH2 TRP A 279      53.814  89.896  59.944  1.00  0.00           H  
ATOM   4370  CZ3 TRP A 279      53.455  88.372  61.462  1.00  0.00           C  
ATOM   4371  HZ3 TRP A 279      52.871  87.826  60.735  1.00  0.00           H  
ATOM   4372  CE3 TRP A 279      53.714  88.057  62.804  1.00  0.00           C  
ATOM   4373  HE3 TRP A 279      53.286  87.105  63.082  1.00  0.00           H  
ATOM   4374  CD2 TRP A 279      54.529  88.817  63.639  1.00  0.00           C  
ATOM   4375  C   TRP A 279      52.978  89.349  67.426  1.00  0.00           C  
ATOM   4376  O   TRP A 279      51.836  89.029  67.836  1.00  0.00           O  
ATOM   4377  N   LEU A 280      53.151  90.596  67.120  1.00  0.00           N  
ATOM   4378  H   LEU A 280      54.103  90.790  66.843  1.00  0.00           H  
ATOM   4379  CA  LEU A 280      52.192  91.755  67.166  1.00  0.00           C  
ATOM   4380  HA  LEU A 280      52.734  92.692  67.297  1.00  0.00           H  
ATOM   4381  CB  LEU A 280      51.468  91.779  65.769  1.00  0.00           C  
ATOM   4382  HB2 LEU A 280      50.615  91.102  65.714  1.00  0.00           H  
ATOM   4383  HB3 LEU A 280      51.070  92.782  65.618  1.00  0.00           H  
ATOM   4384  CG  LEU A 280      52.401  91.381  64.549  1.00  0.00           C  
ATOM   4385  HG  LEU A 280      52.795  90.393  64.786  1.00  0.00           H  
ATOM   4386  CD1 LEU A 280      51.545  91.329  63.307  1.00  0.00           C  
ATOM   4387 HD11 LEU A 280      50.789  90.546  63.351  1.00  0.00           H  
ATOM   4388 HD12 LEU A 280      51.083  92.314  63.238  1.00  0.00           H  
ATOM   4389 HD13 LEU A 280      52.189  91.096  62.459  1.00  0.00           H  
ATOM   4390  CD2 LEU A 280      53.555  92.435  64.461  1.00  0.00           C  
ATOM   4391 HD21 LEU A 280      54.018  92.330  63.480  1.00  0.00           H  
ATOM   4392 HD22 LEU A 280      53.201  93.462  64.556  1.00  0.00           H  
ATOM   4393 HD23 LEU A 280      54.281  92.233  65.248  1.00  0.00           H  
ATOM   4394  C   LEU A 280      51.288  91.791  68.341  1.00  0.00           C  
ATOM   4395  O   LEU A 280      50.033  91.891  68.107  1.00  0.00           O  
ATOM   4396  N   HIS A 281      51.899  91.864  69.465  1.00  0.00           N  
ATOM   4397  H   HIS A 281      52.896  92.023  69.417  1.00  0.00           H  
ATOM   4398  CA  HIS A 281      51.253  92.035  70.795  1.00  0.00           C  
ATOM   4399  HA  HIS A 281      50.300  91.507  70.841  1.00  0.00           H  
ATOM   4400  CB  HIS A 281      52.192  91.560  71.817  1.00  0.00           C  
ATOM   4401  HB2 HIS A 281      51.748  91.841  72.772  1.00  0.00           H  
ATOM   4402  HB3 HIS A 281      52.124  90.481  71.674  1.00  0.00           H  
ATOM   4403  CG  HIS A 281      53.614  92.142  71.706  1.00  0.00           C  
ATOM   4404  ND1 HIS A 281      54.084  93.227  72.513  1.00  0.00           N  
ATOM   4405  CE1 HIS A 281      55.377  93.420  72.173  1.00  0.00           C  
ATOM   4406  HE1 HIS A 281      55.964  94.265  72.504  1.00  0.00           H  
ATOM   4407  NE2 HIS A 281      55.675  92.526  71.236  1.00  0.00           N  
ATOM   4408  HE2 HIS A 281      56.623  92.399  70.912  1.00  0.00           H  
ATOM   4409  CD2 HIS A 281      54.590  91.722  70.911  1.00  0.00           C  
ATOM   4410  HD2 HIS A 281      54.544  90.779  70.388  1.00  0.00           H  
ATOM   4411  C   HIS A 281      50.784  93.459  71.006  1.00  0.00           C  
ATOM   4412  O   HIS A 281      49.975  93.577  71.925  1.00  0.00           O  
ATOM   4413  OXT HIS A 281      51.179  94.375  70.252  1.00  0.00           O  
ATOM   4414  N   CXM A 282      70.965 112.167  37.047  1.00  0.00           N  
ATOM   4415  CA  CXM A 282      70.124 112.404  35.855  1.00  0.00           C  
ATOM   4416  CB  CXM A 282      68.832 113.150  36.283  1.00  0.00           C  
ATOM   4417  CG  CXM A 282      67.843 112.205  37.072  1.00  0.00           C  
ATOM   4418  SD  CXM A 282      66.288 113.089  37.511  1.00  0.00           S  
ATOM   4419  CE  CXM A 282      65.604 113.437  35.880  1.00  0.00           C  
ATOM   4420  C   CXM A 282      70.823 113.068  34.614  1.00  0.00           C  
ATOM   4421  O   CXM A 282      70.228 113.449  33.612  1.00  0.00           O  
ATOM   4422  CN  CXM A 282      71.742 111.126  37.035  1.00  0.00           C  
ATOM   4423  ON1 CXM A 282      71.902 110.524  35.974  1.00  0.00           O  
ATOM   4424  ON2 CXM A 282      72.465 110.826  38.030  1.00  0.00           O  
ATOM   4425  HN  CXM A 282      70.752 112.535  37.963  1.00  0.00           H  
ATOM   4426  HCA CXM A 282      69.796 111.457  35.426  1.00  0.00           H  
ATOM   4427 HCB1 CXM A 282      69.148 113.966  36.934  1.00  0.00           H  
ATOM   4428 HCB2 CXM A 282      68.291 113.432  35.380  1.00  0.00           H  
ATOM   4429 HCG1 CXM A 282      67.528 111.356  36.466  1.00  0.00           H  
ATOM   4430 HCG2 CXM A 282      68.323 111.962  38.020  1.00  0.00           H  
ATOM   4431 HCE1 CXM A 282      64.517 113.420  35.967  1.00  0.00           H  
ATOM   4432 HCE2 CXM A 282      65.980 114.409  35.560  1.00  0.00           H  
ATOM   4433 HCE3 CXM A 282      65.941 112.673  35.180  1.00  0.00           H  
ATOM   4434  N   ASN A 283      72.187 113.113  34.624  1.00  0.00           N  
ATOM   4435  H   ASN A 283      72.575 112.706  35.463  1.00  0.00           H  
ATOM   4436  CA  ASN A 283      73.013 113.450  33.479  1.00  0.00           C  
ATOM   4437  HA  ASN A 283      72.378 113.421  32.594  1.00  0.00           H  
ATOM   4438  CB  ASN A 283      73.544 114.887  33.662  1.00  0.00           C  
ATOM   4439  HB2 ASN A 283      73.938 115.208  32.697  1.00  0.00           H  
ATOM   4440  HB3 ASN A 283      72.738 115.536  34.006  1.00  0.00           H  
ATOM   4441  CG  ASN A 283      74.701 115.034  34.689  1.00  0.00           C  
ATOM   4442  OD1 ASN A 283      74.490 115.168  35.890  1.00  0.00           O  
ATOM   4443  ND2 ASN A 283      75.906 115.136  34.266  1.00  0.00           N  
ATOM   4444 HD21 ASN A 283      76.641 115.210  34.955  1.00  0.00           H  
ATOM   4445 HD22 ASN A 283      76.127 114.989  33.292  1.00  0.00           H  
ATOM   4446  C   ASN A 283      74.088 112.397  33.221  1.00  0.00           C  
ATOM   4447  O   ASN A 283      74.973 112.651  32.430  1.00  0.00           O  
ATOM   4448  N   GLN A 284      74.037 111.239  33.939  1.00  0.00           N  
ATOM   4449  H   GLN A 284      73.314 111.094  34.629  1.00  0.00           H  
ATOM   4450  CA  GLN A 284      74.970 110.076  33.896  1.00  0.00           C  
ATOM   4451  HA  GLN A 284      75.948 110.298  33.470  1.00  0.00           H  
ATOM   4452  CB  GLN A 284      75.151 109.613  35.394  1.00  0.00           C  
ATOM   4453  HB2 GLN A 284      74.186 109.642  35.899  1.00  0.00           H  
ATOM   4454  HB3 GLN A 284      75.436 108.566  35.288  1.00  0.00           H  
ATOM   4455  CG  GLN A 284      76.217 110.369  36.200  1.00  0.00           C  
ATOM   4456  HG2 GLN A 284      76.336 109.967  37.207  1.00  0.00           H  
ATOM   4457  HG3 GLN A 284      77.203 110.232  35.757  1.00  0.00           H  
ATOM   4458  CD  GLN A 284      75.945 111.881  36.368  1.00  0.00           C  
ATOM   4459  OE1 GLN A 284      76.815 112.658  35.969  1.00  0.00           O  
ATOM   4460  NE2 GLN A 284      74.900 112.413  36.915  1.00  0.00           N  
ATOM   4461 HE21 GLN A 284      74.756 113.363  36.603  1.00  0.00           H  
ATOM   4462 HE22 GLN A 284      74.260 111.845  37.452  1.00  0.00           H  
ATOM   4463  C   GLN A 284      74.520 108.886  33.056  1.00  0.00           C  
ATOM   4464  O   GLN A 284      75.233 107.853  32.996  1.00  0.00           O  
ATOM   4465  N   GLY A 285      73.364 109.002  32.399  1.00  0.00           N  
ATOM   4466  H   GLY A 285      72.862 109.871  32.506  1.00  0.00           H  
ATOM   4467  CA  GLY A 285      72.688 107.911  31.837  1.00  0.00           C  
ATOM   4468  HA2 GLY A 285      72.648 107.096  32.559  1.00  0.00           H  
ATOM   4469  HA3 GLY A 285      71.667 108.116  31.515  1.00  0.00           H  
ATOM   4470  C   GLY A 285      73.284 107.361  30.514  1.00  0.00           C  
ATOM   4471  O   GLY A 285      72.785 106.293  30.056  1.00  0.00           O  
ATOM   4472  N   LYS A 286      74.382 107.962  29.951  1.00  0.00           N  
ATOM   4473  H   LYS A 286      74.643 108.862  30.328  1.00  0.00           H  
ATOM   4474  CA  LYS A 286      75.266 107.288  28.944  1.00  0.00           C  
ATOM   4475  HA  LYS A 286      74.522 106.814  28.303  1.00  0.00           H  
ATOM   4476  CB  LYS A 286      76.050 108.397  28.120  1.00  0.00           C  
ATOM   4477  HB2 LYS A 286      76.658 109.068  28.726  1.00  0.00           H  
ATOM   4478  HB3 LYS A 286      76.669 107.899  27.373  1.00  0.00           H  
ATOM   4479  CG  LYS A 286      75.046 109.272  27.280  1.00  0.00           C  
ATOM   4480  HG2 LYS A 286      74.279 108.626  26.854  1.00  0.00           H  
ATOM   4481  HG3 LYS A 286      74.503 109.682  28.132  1.00  0.00           H  
ATOM   4482  CD  LYS A 286      75.585 110.348  26.323  1.00  0.00           C  
ATOM   4483  HD2 LYS A 286      76.386 110.871  26.844  1.00  0.00           H  
ATOM   4484  HD3 LYS A 286      76.049 109.913  25.438  1.00  0.00           H  
ATOM   4485  CE  LYS A 286      74.525 111.323  25.812  1.00  0.00           C  
ATOM   4486  HE2 LYS A 286      74.993 111.773  24.937  1.00  0.00           H  
ATOM   4487  HE3 LYS A 286      73.596 110.870  25.464  1.00  0.00           H  
ATOM   4488  NZ  LYS A 286      74.166 112.406  26.730  1.00  0.00           N  
ATOM   4489  HZ1 LYS A 286      73.643 113.130  26.258  1.00  0.00           H  
ATOM   4490  HZ2 LYS A 286      73.686 112.113  27.569  1.00  0.00           H  
ATOM   4491  HZ3 LYS A 286      74.933 112.896  27.168  1.00  0.00           H  
ATOM   4492  C   LYS A 286      76.137 106.202  29.537  1.00  0.00           C  
ATOM   4493  O   LYS A 286      76.778 105.558  28.695  1.00  0.00           O  
ATOM   4494  N   ILE A 287      76.281 106.025  30.898  1.00  0.00           N  
ATOM   4495  H   ILE A 287      75.947 106.767  31.497  1.00  0.00           H  
ATOM   4496  CA  ILE A 287      77.149 104.987  31.437  1.00  0.00           C  
ATOM   4497  HA  ILE A 287      78.104 105.190  30.952  1.00  0.00           H  
ATOM   4498  CB  ILE A 287      77.356 104.987  32.976  1.00  0.00           C  
ATOM   4499  HB  ILE A 287      77.585 106.020  33.240  1.00  0.00           H  
ATOM   4500  CG2 ILE A 287      76.022 104.608  33.700  1.00  0.00           C  
ATOM   4501 HG21 ILE A 287      75.173 104.667  33.018  1.00  0.00           H  
ATOM   4502 HG22 ILE A 287      76.085 103.683  34.274  1.00  0.00           H  
ATOM   4503 HG23 ILE A 287      75.937 105.431  34.410  1.00  0.00           H  
ATOM   4504  CG1 ILE A 287      78.542 104.027  33.380  1.00  0.00           C  
ATOM   4505 HG12 ILE A 287      78.097 103.040  33.505  1.00  0.00           H  
ATOM   4506 HG13 ILE A 287      79.321 103.921  32.625  1.00  0.00           H  
ATOM   4507  CD1 ILE A 287      79.261 104.470  34.598  1.00  0.00           C  
ATOM   4508 HD11 ILE A 287      78.512 104.628  35.374  1.00  0.00           H  
ATOM   4509 HD12 ILE A 287      79.842 103.604  34.917  1.00  0.00           H  
ATOM   4510 HD13 ILE A 287      79.972 105.245  34.315  1.00  0.00           H  
ATOM   4511  C   ILE A 287      76.822 103.600  30.998  1.00  0.00           C  
ATOM   4512  O   ILE A 287      77.779 102.896  30.812  1.00  0.00           O  
ATOM   4513  N   TRP A 288      75.604 103.162  30.795  1.00  0.00           N  
ATOM   4514  H   TRP A 288      74.802 103.726  31.037  1.00  0.00           H  
ATOM   4515  CA  TRP A 288      75.292 101.738  30.458  1.00  0.00           C  
ATOM   4516  HA  TRP A 288      75.813 101.157  31.219  1.00  0.00           H  
ATOM   4517  CB  TRP A 288      73.729 101.697  30.647  1.00  0.00           C  
ATOM   4518  HB2 TRP A 288      73.230 102.139  29.785  1.00  0.00           H  
ATOM   4519  HB3 TRP A 288      73.486 100.635  30.616  1.00  0.00           H  
ATOM   4520  CG  TRP A 288      73.134 102.416  31.878  1.00  0.00           C  
ATOM   4521  CD1 TRP A 288      72.440 103.591  31.911  1.00  0.00           C  
ATOM   4522  HD1 TRP A 288      72.196 104.191  31.047  1.00  0.00           H  
ATOM   4523  NE1 TRP A 288      72.153 103.960  33.184  1.00  0.00           N  
ATOM   4524  HE1 TRP A 288      71.595 104.786  33.345  1.00  0.00           H  
ATOM   4525  CE2 TRP A 288      72.713 103.043  34.031  1.00  0.00           C  
ATOM   4526  CZ2 TRP A 288      72.778 103.094  35.418  1.00  0.00           C  
ATOM   4527  HZ2 TRP A 288      72.281 103.911  35.919  1.00  0.00           H  
ATOM   4528  CH2 TRP A 288      73.345 102.075  36.119  1.00  0.00           C  
ATOM   4529  HH2 TRP A 288      73.468 102.099  37.192  1.00  0.00           H  
ATOM   4530  CZ3 TRP A 288      74.028 101.012  35.445  1.00  0.00           C  
ATOM   4531  HZ3 TRP A 288      74.511 100.227  36.007  1.00  0.00           H  
ATOM   4532  CE3 TRP A 288      74.039 101.018  34.027  1.00  0.00           C  
ATOM   4533  HE3 TRP A 288      74.628 100.284  33.496  1.00  0.00           H  
ATOM   4534  CD2 TRP A 288      73.327 102.035  33.302  1.00  0.00           C  
ATOM   4535  C   TRP A 288      75.670 101.241  29.083  1.00  0.00           C  
ATOM   4536  O   TRP A 288      75.661 100.029  28.842  1.00  0.00           O  
ATOM   4537  N   THR A 289      76.200 102.061  28.281  1.00  0.00           N  
ATOM   4538  H   THR A 289      76.261 103.023  28.581  1.00  0.00           H  
ATOM   4539  CA  THR A 289      76.929 101.657  27.101  1.00  0.00           C  
ATOM   4540  HA  THR A 289      76.260 101.077  26.466  1.00  0.00           H  
ATOM   4541  CB  THR A 289      77.348 102.949  26.419  1.00  0.00           C  
ATOM   4542  HB  THR A 289      77.980 102.697  25.568  1.00  0.00           H  
ATOM   4543  CG2 THR A 289      76.133 103.797  25.911  1.00  0.00           C  
ATOM   4544 HG21 THR A 289      75.514 104.210  26.708  1.00  0.00           H  
ATOM   4545 HG22 THR A 289      76.507 104.528  25.194  1.00  0.00           H  
ATOM   4546 HG23 THR A 289      75.315 103.240  25.454  1.00  0.00           H  
ATOM   4547  OG1 THR A 289      78.157 103.812  27.166  1.00  0.00           O  
ATOM   4548  HG1 THR A 289      77.592 104.274  27.790  1.00  0.00           H  
ATOM   4549  C   THR A 289      78.288 100.855  27.365  1.00  0.00           C  
ATOM   4550  O   THR A 289      78.638  99.919  26.574  1.00  0.00           O  
ATOM   4551  N   VAL A 290      78.960 101.070  28.527  1.00  0.00           N  
ATOM   4552  H   VAL A 290      78.634 101.801  29.143  1.00  0.00           H  
ATOM   4553  CA  VAL A 290      80.273 100.589  28.783  1.00  0.00           C  
ATOM   4554  HA  VAL A 290      80.937 100.798  27.945  1.00  0.00           H  
ATOM   4555  CB  VAL A 290      80.903 101.277  29.964  1.00  0.00           C  
ATOM   4556  HB  VAL A 290      81.889 100.821  30.059  1.00  0.00           H  
ATOM   4557  CG1 VAL A 290      81.028 102.788  29.600  1.00  0.00           C  
ATOM   4558 HG11 VAL A 290      80.160 103.142  29.044  1.00  0.00           H  
ATOM   4559 HG12 VAL A 290      81.165 103.335  30.533  1.00  0.00           H  
ATOM   4560 HG13 VAL A 290      81.879 102.960  28.941  1.00  0.00           H  
ATOM   4561  CG2 VAL A 290      80.319 100.937  31.358  1.00  0.00           C  
ATOM   4562 HG21 VAL A 290      79.260 101.191  31.397  1.00  0.00           H  
ATOM   4563 HG22 VAL A 290      80.533  99.936  31.734  1.00  0.00           H  
ATOM   4564 HG23 VAL A 290      80.727 101.677  32.046  1.00  0.00           H  
ATOM   4565  C   VAL A 290      80.366  99.024  28.952  1.00  0.00           C  
ATOM   4566  O   VAL A 290      81.423  98.404  28.967  1.00  0.00           O  
ATOM   4567  N   VAL A 291      79.221  98.342  29.280  1.00  0.00           N  
ATOM   4568  H   VAL A 291      78.395  98.922  29.319  1.00  0.00           H  
ATOM   4569  CA  VAL A 291      79.123  96.973  29.683  1.00  0.00           C  
ATOM   4570  HA  VAL A 291      80.073  96.556  29.351  1.00  0.00           H  
ATOM   4571  CB  VAL A 291      79.092  96.982  31.222  1.00  0.00           C  
ATOM   4572  HB  VAL A 291      79.821  97.711  31.575  1.00  0.00           H  
ATOM   4573  CG1 VAL A 291      77.726  97.406  31.755  1.00  0.00           C  
ATOM   4574 HG11 VAL A 291      77.572  97.270  32.825  1.00  0.00           H  
ATOM   4575 HG12 VAL A 291      77.461  98.430  31.491  1.00  0.00           H  
ATOM   4576 HG13 VAL A 291      76.966  96.708  31.403  1.00  0.00           H  
ATOM   4577  CG2 VAL A 291      79.356  95.605  31.736  1.00  0.00           C  
ATOM   4578 HG21 VAL A 291      80.267  95.193  31.302  1.00  0.00           H  
ATOM   4579 HG22 VAL A 291      79.508  95.650  32.815  1.00  0.00           H  
ATOM   4580 HG23 VAL A 291      78.552  94.911  31.491  1.00  0.00           H  
ATOM   4581  C   VAL A 291      77.948  96.268  29.029  1.00  0.00           C  
ATOM   4582  O   VAL A 291      76.955  96.928  28.806  1.00  0.00           O  
ATOM   4583  N   ASN A 292      77.962  94.959  28.936  1.00  0.00           N  
ATOM   4584  H   ASN A 292      78.843  94.497  29.107  1.00  0.00           H  
ATOM   4585  CA  ASN A 292      76.729  94.192  28.592  1.00  0.00           C  
ATOM   4586  HA  ASN A 292      76.377  94.521  27.615  1.00  0.00           H  
ATOM   4587  CB  ASN A 292      77.230  92.812  28.496  1.00  0.00           C  
ATOM   4588  HB2 ASN A 292      77.951  92.889  27.683  1.00  0.00           H  
ATOM   4589  HB3 ASN A 292      77.709  92.530  29.434  1.00  0.00           H  
ATOM   4590  CG  ASN A 292      76.189  91.783  28.018  1.00  0.00           C  
ATOM   4591  OD1 ASN A 292      75.052  92.137  27.735  1.00  0.00           O  
ATOM   4592  ND2 ASN A 292      76.586  90.540  27.790  1.00  0.00           N  
ATOM   4593 HD21 ASN A 292      75.924  89.867  27.429  1.00  0.00           H  
ATOM   4594 HD22 ASN A 292      77.499  90.264  28.121  1.00  0.00           H  
ATOM   4595  C   ASN A 292      75.568  94.295  29.716  1.00  0.00           C  
ATOM   4596  O   ASN A 292      75.780  93.977  30.931  1.00  0.00           O  
ATOM   4597  N   PRO A 293      74.363  94.829  29.425  1.00  0.00           N  
ATOM   4598  CD  PRO A 293      73.804  95.261  28.130  1.00  0.00           C  
ATOM   4599  HD2 PRO A 293      74.038  94.618  27.282  1.00  0.00           H  
ATOM   4600  HD3 PRO A 293      74.006  96.285  27.816  1.00  0.00           H  
ATOM   4601  CG  PRO A 293      72.250  95.167  28.282  1.00  0.00           C  
ATOM   4602  HG2 PRO A 293      71.954  94.135  28.099  1.00  0.00           H  
ATOM   4603  HG3 PRO A 293      71.743  95.832  27.582  1.00  0.00           H  
ATOM   4604  CB  PRO A 293      72.026  95.539  29.715  1.00  0.00           C  
ATOM   4605  HB2 PRO A 293      71.044  95.288  30.116  1.00  0.00           H  
ATOM   4606  HB3 PRO A 293      72.202  96.613  29.764  1.00  0.00           H  
ATOM   4607  CA  PRO A 293      73.267  94.978  30.421  1.00  0.00           C  
ATOM   4608  HA  PRO A 293      73.520  95.737  31.162  1.00  0.00           H  
ATOM   4609  C   PRO A 293      72.950  93.689  31.106  1.00  0.00           C  
ATOM   4610  O   PRO A 293      72.755  93.613  32.301  1.00  0.00           O  
ATOM   4611  N   ALA A 294      73.190  92.593  30.401  1.00  0.00           N  
ATOM   4612  H   ALA A 294      73.430  92.612  29.420  1.00  0.00           H  
ATOM   4613  CA  ALA A 294      73.006  91.253  30.953  1.00  0.00           C  
ATOM   4614  HA  ALA A 294      71.985  91.318  31.329  1.00  0.00           H  
ATOM   4615  CB  ALA A 294      73.029  90.288  29.817  1.00  0.00           C  
ATOM   4616  HB1 ALA A 294      72.207  90.513  29.138  1.00  0.00           H  
ATOM   4617  HB2 ALA A 294      73.941  90.277  29.221  1.00  0.00           H  
ATOM   4618  HB3 ALA A 294      72.949  89.289  30.246  1.00  0.00           H  
ATOM   4619  C   ALA A 294      73.939  90.819  32.112  1.00  0.00           C  
ATOM   4620  O   ALA A 294      73.585  89.978  32.974  1.00  0.00           O  
ATOM   4621  N   ILE A 295      75.131  91.441  32.172  1.00  0.00           N  
ATOM   4622  H   ILE A 295      75.284  92.179  31.500  1.00  0.00           H  
ATOM   4623  CA  ILE A 295      76.016  91.455  33.319  1.00  0.00           C  
ATOM   4624  HA  ILE A 295      75.941  90.514  33.866  1.00  0.00           H  
ATOM   4625  CB  ILE A 295      77.459  91.636  32.958  1.00  0.00           C  
ATOM   4626  HB  ILE A 295      77.521  92.473  32.262  1.00  0.00           H  
ATOM   4627  CG2 ILE A 295      78.361  91.910  34.117  1.00  0.00           C  
ATOM   4628 HG21 ILE A 295      78.337  91.062  34.801  1.00  0.00           H  
ATOM   4629 HG22 ILE A 295      79.409  92.085  33.875  1.00  0.00           H  
ATOM   4630 HG23 ILE A 295      78.004  92.767  34.688  1.00  0.00           H  
ATOM   4631  CG1 ILE A 295      77.973  90.446  32.132  1.00  0.00           C  
ATOM   4632 HG12 ILE A 295      77.585  90.430  31.113  1.00  0.00           H  
ATOM   4633 HG13 ILE A 295      79.035  90.589  31.928  1.00  0.00           H  
ATOM   4634  CD1 ILE A 295      77.819  89.045  32.768  1.00  0.00           C  
ATOM   4635 HD11 ILE A 295      78.166  89.109  33.800  1.00  0.00           H  
ATOM   4636 HD12 ILE A 295      76.793  88.718  32.598  1.00  0.00           H  
ATOM   4637 HD13 ILE A 295      78.556  88.414  32.272  1.00  0.00           H  
ATOM   4638  C   ILE A 295      75.476  92.501  34.323  1.00  0.00           C  
ATOM   4639  O   ILE A 295      75.146  92.252  35.435  1.00  0.00           O  
ATOM   4640  N   GLY A 296      75.408  93.713  33.878  1.00  0.00           N  
ATOM   4641  H   GLY A 296      75.590  93.869  32.897  1.00  0.00           H  
ATOM   4642  CA  GLY A 296      75.294  94.948  34.688  1.00  0.00           C  
ATOM   4643  HA2 GLY A 296      76.190  94.972  35.308  1.00  0.00           H  
ATOM   4644  HA3 GLY A 296      75.401  95.814  34.035  1.00  0.00           H  
ATOM   4645  C   GLY A 296      74.055  95.103  35.514  1.00  0.00           C  
ATOM   4646  O   GLY A 296      74.198  95.416  36.643  1.00  0.00           O  
ATOM   4647  N   ILE A 297      72.856  94.754  34.977  1.00  0.00           N  
ATOM   4648  H   ILE A 297      72.881  94.166  34.156  1.00  0.00           H  
ATOM   4649  CA  ILE A 297      71.573  94.909  35.672  1.00  0.00           C  
ATOM   4650  HA  ILE A 297      71.505  95.861  36.197  1.00  0.00           H  
ATOM   4651  CB  ILE A 297      70.420  94.952  34.669  1.00  0.00           C  
ATOM   4652  HB  ILE A 297      70.456  94.007  34.128  1.00  0.00           H  
ATOM   4653  CG2 ILE A 297      69.004  94.974  35.315  1.00  0.00           C  
ATOM   4654 HG21 ILE A 297      68.843  94.199  36.065  1.00  0.00           H  
ATOM   4655 HG22 ILE A 297      68.751  95.988  35.623  1.00  0.00           H  
ATOM   4656 HG23 ILE A 297      68.211  94.779  34.594  1.00  0.00           H  
ATOM   4657  CG1 ILE A 297      70.513  96.169  33.718  1.00  0.00           C  
ATOM   4658 HG12 ILE A 297      70.231  97.058  34.281  1.00  0.00           H  
ATOM   4659 HG13 ILE A 297      71.534  96.321  33.367  1.00  0.00           H  
ATOM   4660  CD1 ILE A 297      69.605  96.030  32.473  1.00  0.00           C  
ATOM   4661 HD11 ILE A 297      69.868  95.131  31.915  1.00  0.00           H  
ATOM   4662 HD12 ILE A 297      68.557  95.904  32.742  1.00  0.00           H  
ATOM   4663 HD13 ILE A 297      69.686  96.909  31.833  1.00  0.00           H  
ATOM   4664  C   ILE A 297      71.453  93.878  36.821  1.00  0.00           C  
ATOM   4665  O   ILE A 297      71.421  94.316  37.983  1.00  0.00           O  
ATOM   4666  N   PRO A 298      71.518  92.575  36.606  1.00  0.00           N  
ATOM   4667  CD  PRO A 298      71.483  91.819  35.333  1.00  0.00           C  
ATOM   4668  HD2 PRO A 298      72.415  91.897  34.774  1.00  0.00           H  
ATOM   4669  HD3 PRO A 298      70.577  92.154  34.827  1.00  0.00           H  
ATOM   4670  CG  PRO A 298      71.233  90.377  35.854  1.00  0.00           C  
ATOM   4671  HG2 PRO A 298      71.671  89.819  35.026  1.00  0.00           H  
ATOM   4672  HG3 PRO A 298      70.167  90.186  35.972  1.00  0.00           H  
ATOM   4673  CB  PRO A 298      71.933  90.288  37.180  1.00  0.00           C  
ATOM   4674  HB2 PRO A 298      73.005  90.223  36.994  1.00  0.00           H  
ATOM   4675  HB3 PRO A 298      71.463  89.452  37.697  1.00  0.00           H  
ATOM   4676  CA  PRO A 298      71.684  91.663  37.749  1.00  0.00           C  
ATOM   4677  HA  PRO A 298      70.706  91.580  38.223  1.00  0.00           H  
ATOM   4678  C   PRO A 298      72.778  92.028  38.804  1.00  0.00           C  
ATOM   4679  O   PRO A 298      72.663  91.753  39.996  1.00  0.00           O  
ATOM   4680  N   ALA A 299      73.846  92.553  38.313  1.00  0.00           N  
ATOM   4681  H   ALA A 299      73.956  92.719  37.323  1.00  0.00           H  
ATOM   4682  CA  ALA A 299      74.888  93.124  39.184  1.00  0.00           C  
ATOM   4683  HA  ALA A 299      75.149  92.307  39.856  1.00  0.00           H  
ATOM   4684  CB  ALA A 299      76.179  93.448  38.401  1.00  0.00           C  
ATOM   4685  HB1 ALA A 299      76.901  93.770  39.152  1.00  0.00           H  
ATOM   4686  HB2 ALA A 299      76.388  92.517  37.874  1.00  0.00           H  
ATOM   4687  HB3 ALA A 299      76.093  94.267  37.688  1.00  0.00           H  
ATOM   4688  C   ALA A 299      74.475  94.299  40.056  1.00  0.00           C  
ATOM   4689  O   ALA A 299      74.762  94.318  41.231  1.00  0.00           O  
ATOM   4690  N   LEU A 300      73.754  95.270  39.435  1.00  0.00           N  
ATOM   4691  H   LEU A 300      73.544  95.127  38.457  1.00  0.00           H  
ATOM   4692  CA  LEU A 300      73.153  96.414  40.106  1.00  0.00           C  
ATOM   4693  HA  LEU A 300      73.948  96.970  40.603  1.00  0.00           H  
ATOM   4694  CB  LEU A 300      72.563  97.319  39.014  1.00  0.00           C  
ATOM   4695  HB2 LEU A 300      73.431  97.837  38.606  1.00  0.00           H  
ATOM   4696  HB3 LEU A 300      72.021  96.721  38.282  1.00  0.00           H  
ATOM   4697  CG  LEU A 300      71.560  98.365  39.521  1.00  0.00           C  
ATOM   4698  HG  LEU A 300      70.698  97.868  39.966  1.00  0.00           H  
ATOM   4699  CD1 LEU A 300      72.207  99.349  40.512  1.00  0.00           C  
ATOM   4700 HD11 LEU A 300      72.699  98.783  41.303  1.00  0.00           H  
ATOM   4701 HD12 LEU A 300      72.916  99.977  39.972  1.00  0.00           H  
ATOM   4702 HD13 LEU A 300      71.408  99.922  40.981  1.00  0.00           H  
ATOM   4703  CD2 LEU A 300      71.026  99.255  38.395  1.00  0.00           C  
ATOM   4704 HD21 LEU A 300      71.888  99.803  38.014  1.00  0.00           H  
ATOM   4705 HD22 LEU A 300      70.475  98.664  37.663  1.00  0.00           H  
ATOM   4706 HD23 LEU A 300      70.263  99.938  38.769  1.00  0.00           H  
ATOM   4707  C   LEU A 300      72.154  95.959  41.183  1.00  0.00           C  
ATOM   4708  O   LEU A 300      72.332  96.293  42.328  1.00  0.00           O  
ATOM   4709  N   LEU A 301      71.123  95.214  40.745  1.00  0.00           N  
ATOM   4710  H   LEU A 301      71.164  94.840  39.808  1.00  0.00           H  
ATOM   4711  CA  LEU A 301      69.949  94.764  41.561  1.00  0.00           C  
ATOM   4712  HA  LEU A 301      69.565  95.635  42.092  1.00  0.00           H  
ATOM   4713  CB  LEU A 301      68.938  94.066  40.583  1.00  0.00           C  
ATOM   4714  HB2 LEU A 301      69.426  93.315  39.963  1.00  0.00           H  
ATOM   4715  HB3 LEU A 301      68.139  93.584  41.147  1.00  0.00           H  
ATOM   4716  CG  LEU A 301      68.326  95.050  39.584  1.00  0.00           C  
ATOM   4717  HG  LEU A 301      69.025  95.540  38.907  1.00  0.00           H  
ATOM   4718  CD1 LEU A 301      67.289  94.319  38.708  1.00  0.00           C  
ATOM   4719 HD11 LEU A 301      66.854  94.982  37.961  1.00  0.00           H  
ATOM   4720 HD12 LEU A 301      67.841  93.549  38.169  1.00  0.00           H  
ATOM   4721 HD13 LEU A 301      66.471  93.791  39.198  1.00  0.00           H  
ATOM   4722  CD2 LEU A 301      67.458  96.102  40.290  1.00  0.00           C  
ATOM   4723 HD21 LEU A 301      68.008  97.006  40.552  1.00  0.00           H  
ATOM   4724 HD22 LEU A 301      66.731  96.489  39.577  1.00  0.00           H  
ATOM   4725 HD23 LEU A 301      66.947  95.799  41.205  1.00  0.00           H  
ATOM   4726  C   LEU A 301      70.272  93.711  42.676  1.00  0.00           C  
ATOM   4727  O   LEU A 301      69.706  93.728  43.794  1.00  0.00           O  
ATOM   4728  N   GLY A 302      71.211  92.785  42.327  1.00  0.00           N  
ATOM   4729  H   GLY A 302      71.573  92.869  41.388  1.00  0.00           H  
ATOM   4730  CA  GLY A 302      71.791  91.865  43.251  1.00  0.00           C  
ATOM   4731  HA2 GLY A 302      71.076  91.252  43.799  1.00  0.00           H  
ATOM   4732  HA3 GLY A 302      72.378  91.094  42.751  1.00  0.00           H  
ATOM   4733  C   GLY A 302      72.700  92.582  44.306  1.00  0.00           C  
ATOM   4734  O   GLY A 302      72.634  92.263  45.454  1.00  0.00           O  
ATOM   4735  N   SER A 303      73.483  93.526  43.831  1.00  0.00           N  
ATOM   4736  H   SER A 303      73.437  93.786  42.856  1.00  0.00           H  
ATOM   4737  CA  SER A 303      74.336  94.393  44.713  1.00  0.00           C  
ATOM   4738  HA  SER A 303      75.017  93.787  45.311  1.00  0.00           H  
ATOM   4739  CB  SER A 303      75.149  95.362  43.868  1.00  0.00           C  
ATOM   4740  HB2 SER A 303      74.449  95.985  43.312  1.00  0.00           H  
ATOM   4741  HB3 SER A 303      75.713  95.985  44.562  1.00  0.00           H  
ATOM   4742  OG  SER A 303      76.238  94.736  43.165  1.00  0.00           O  
ATOM   4743  HG  SER A 303      75.870  94.582  42.292  1.00  0.00           H  
ATOM   4744  C   SER A 303      73.532  95.335  45.666  1.00  0.00           C  
ATOM   4745  O   SER A 303      73.971  95.472  46.839  1.00  0.00           O  
ATOM   4746  N   VAL A 304      72.337  95.767  45.310  1.00  0.00           N  
ATOM   4747  H   VAL A 304      72.075  95.635  44.344  1.00  0.00           H  
ATOM   4748  CA  VAL A 304      71.478  96.534  46.227  1.00  0.00           C  
ATOM   4749  HA  VAL A 304      72.100  97.299  46.692  1.00  0.00           H  
ATOM   4750  CB  VAL A 304      70.430  97.351  45.411  1.00  0.00           C  
ATOM   4751  HB  VAL A 304      69.988  96.726  44.634  1.00  0.00           H  
ATOM   4752  CG1 VAL A 304      69.315  97.939  46.312  1.00  0.00           C  
ATOM   4753 HG11 VAL A 304      69.835  98.678  46.922  1.00  0.00           H  
ATOM   4754 HG12 VAL A 304      68.585  98.442  45.679  1.00  0.00           H  
ATOM   4755 HG13 VAL A 304      68.744  97.181  46.848  1.00  0.00           H  
ATOM   4756  CG2 VAL A 304      71.205  98.518  44.732  1.00  0.00           C  
ATOM   4757 HG21 VAL A 304      70.499  99.127  44.167  1.00  0.00           H  
ATOM   4758 HG22 VAL A 304      71.665  99.106  45.526  1.00  0.00           H  
ATOM   4759 HG23 VAL A 304      72.043  98.207  44.108  1.00  0.00           H  
ATOM   4760  C   VAL A 304      70.862  95.649  47.286  1.00  0.00           C  
ATOM   4761  O   VAL A 304      70.855  95.947  48.490  1.00  0.00           O  
ATOM   4762  N   THR A 305      70.435  94.473  46.848  1.00  0.00           N  
ATOM   4763  H   THR A 305      70.417  94.471  45.838  1.00  0.00           H  
ATOM   4764  CA  THR A 305      69.950  93.377  47.638  1.00  0.00           C  
ATOM   4765  HA  THR A 305      69.069  93.775  48.142  1.00  0.00           H  
ATOM   4766  CB  THR A 305      69.511  92.202  46.802  1.00  0.00           C  
ATOM   4767  HB  THR A 305      70.425  91.839  46.333  1.00  0.00           H  
ATOM   4768  CG2 THR A 305      69.008  90.986  47.509  1.00  0.00           C  
ATOM   4769 HG21 THR A 305      68.328  91.309  48.297  1.00  0.00           H  
ATOM   4770 HG22 THR A 305      68.683  90.334  46.697  1.00  0.00           H  
ATOM   4771 HG23 THR A 305      69.873  90.527  47.987  1.00  0.00           H  
ATOM   4772  OG1 THR A 305      68.537  92.561  45.906  1.00  0.00           O  
ATOM   4773  HG1 THR A 305      68.986  92.919  45.136  1.00  0.00           H  
ATOM   4774  C   THR A 305      70.945  92.940  48.685  1.00  0.00           C  
ATOM   4775  O   THR A 305      70.613  92.521  49.795  1.00  0.00           O  
ATOM   4776  N   VAL A 306      72.227  92.845  48.267  1.00  0.00           N  
ATOM   4777  H   VAL A 306      72.420  93.114  47.313  1.00  0.00           H  
ATOM   4778  CA  VAL A 306      73.305  92.410  49.211  1.00  0.00           C  
ATOM   4779  HA  VAL A 306      72.982  91.513  49.738  1.00  0.00           H  
ATOM   4780  CB  VAL A 306      74.538  91.902  48.475  1.00  0.00           C  
ATOM   4781  HB  VAL A 306      74.718  92.595  47.653  1.00  0.00           H  
ATOM   4782  CG1 VAL A 306      75.849  91.915  49.228  1.00  0.00           C  
ATOM   4783 HG11 VAL A 306      76.105  92.901  49.616  1.00  0.00           H  
ATOM   4784 HG12 VAL A 306      75.879  91.290  50.120  1.00  0.00           H  
ATOM   4785 HG13 VAL A 306      76.666  91.629  48.566  1.00  0.00           H  
ATOM   4786  CG2 VAL A 306      74.369  90.502  47.731  1.00  0.00           C  
ATOM   4787 HG21 VAL A 306      75.164  90.436  46.988  1.00  0.00           H  
ATOM   4788 HG22 VAL A 306      74.423  89.644  48.402  1.00  0.00           H  
ATOM   4789 HG23 VAL A 306      73.429  90.447  47.183  1.00  0.00           H  
ATOM   4790  C   VAL A 306      73.640  93.533  50.183  1.00  0.00           C  
ATOM   4791  O   VAL A 306      73.652  93.280  51.332  1.00  0.00           O  
ATOM   4792  N   ILE A 307      73.633  94.824  49.804  1.00  0.00           N  
ATOM   4793  H   ILE A 307      73.573  95.066  48.825  1.00  0.00           H  
ATOM   4794  CA  ILE A 307      73.737  95.985  50.734  1.00  0.00           C  
ATOM   4795  HA  ILE A 307      74.614  95.816  51.358  1.00  0.00           H  
ATOM   4796  CB  ILE A 307      73.882  97.403  50.065  1.00  0.00           C  
ATOM   4797  HB  ILE A 307      73.111  97.396  49.295  1.00  0.00           H  
ATOM   4798  CG2 ILE A 307      73.720  98.665  50.979  1.00  0.00           C  
ATOM   4799 HG21 ILE A 307      73.575  99.569  50.388  1.00  0.00           H  
ATOM   4800 HG22 ILE A 307      72.834  98.546  51.603  1.00  0.00           H  
ATOM   4801 HG23 ILE A 307      74.529  98.940  51.656  1.00  0.00           H  
ATOM   4802  CG1 ILE A 307      75.301  97.454  49.516  1.00  0.00           C  
ATOM   4803 HG12 ILE A 307      75.916  97.628  50.399  1.00  0.00           H  
ATOM   4804 HG13 ILE A 307      75.533  96.503  49.037  1.00  0.00           H  
ATOM   4805  CD1 ILE A 307      75.501  98.596  48.525  1.00  0.00           C  
ATOM   4806 HD11 ILE A 307      74.632  98.556  47.868  1.00  0.00           H  
ATOM   4807 HD12 ILE A 307      75.633  99.552  49.032  1.00  0.00           H  
ATOM   4808 HD13 ILE A 307      76.353  98.345  47.893  1.00  0.00           H  
ATOM   4809  C   ILE A 307      72.608  95.809  51.863  1.00  0.00           C  
ATOM   4810  O   ILE A 307      72.962  95.891  53.035  1.00  0.00           O  
ATOM   4811  N   ALA A 308      71.349  95.632  51.415  1.00  0.00           N  
ATOM   4812  H   ALA A 308      71.273  95.598  50.408  1.00  0.00           H  
ATOM   4813  CA  ALA A 308      70.170  95.501  52.308  1.00  0.00           C  
ATOM   4814  HA  ALA A 308      70.086  96.381  52.946  1.00  0.00           H  
ATOM   4815  CB  ALA A 308      68.905  95.290  51.431  1.00  0.00           C  
ATOM   4816  HB1 ALA A 308      68.697  96.070  50.699  1.00  0.00           H  
ATOM   4817  HB2 ALA A 308      68.863  94.309  50.958  1.00  0.00           H  
ATOM   4818  HB3 ALA A 308      68.085  95.299  52.149  1.00  0.00           H  
ATOM   4819  C   ALA A 308      70.373  94.287  53.247  1.00  0.00           C  
ATOM   4820  O   ALA A 308      69.991  94.366  54.398  1.00  0.00           O  
ATOM   4821  N   ILE A 309      70.875  93.185  52.778  1.00  0.00           N  
ATOM   4822  H   ILE A 309      71.083  93.160  51.789  1.00  0.00           H  
ATOM   4823  CA  ILE A 309      71.045  91.988  53.615  1.00  0.00           C  
ATOM   4824  HA  ILE A 309      70.140  91.826  54.199  1.00  0.00           H  
ATOM   4825  CB  ILE A 309      71.334  90.703  52.823  1.00  0.00           C  
ATOM   4826  HB  ILE A 309      71.992  90.874  51.971  1.00  0.00           H  
ATOM   4827  CG2 ILE A 309      72.092  89.624  53.654  1.00  0.00           C  
ATOM   4828 HG21 ILE A 309      71.650  89.533  54.646  1.00  0.00           H  
ATOM   4829 HG22 ILE A 309      72.155  88.672  53.127  1.00  0.00           H  
ATOM   4830 HG23 ILE A 309      73.088  89.901  53.997  1.00  0.00           H  
ATOM   4831  CG1 ILE A 309      70.025  90.143  52.254  1.00  0.00           C  
ATOM   4832 HG12 ILE A 309      69.251  89.876  52.974  1.00  0.00           H  
ATOM   4833 HG13 ILE A 309      69.525  91.041  51.890  1.00  0.00           H  
ATOM   4834  CD1 ILE A 309      70.229  89.163  51.122  1.00  0.00           C  
ATOM   4835 HD11 ILE A 309      70.742  88.280  51.505  1.00  0.00           H  
ATOM   4836 HD12 ILE A 309      69.230  88.806  50.874  1.00  0.00           H  
ATOM   4837 HD13 ILE A 309      70.796  89.504  50.256  1.00  0.00           H  
ATOM   4838  C   ILE A 309      72.138  92.306  54.651  1.00  0.00           C  
ATOM   4839  O   ILE A 309      71.899  91.967  55.763  1.00  0.00           O  
ATOM   4840  N   LEU A 310      73.172  93.028  54.268  1.00  0.00           N  
ATOM   4841  H   LEU A 310      73.253  93.400  53.332  1.00  0.00           H  
ATOM   4842  CA  LEU A 310      74.119  93.386  55.212  1.00  0.00           C  
ATOM   4843  HA  LEU A 310      74.343  92.526  55.844  1.00  0.00           H  
ATOM   4844  CB  LEU A 310      75.356  93.688  54.309  1.00  0.00           C  
ATOM   4845  HB2 LEU A 310      75.092  94.117  53.343  1.00  0.00           H  
ATOM   4846  HB3 LEU A 310      75.965  94.439  54.812  1.00  0.00           H  
ATOM   4847  CG  LEU A 310      76.259  92.589  53.926  1.00  0.00           C  
ATOM   4848  HG  LEU A 310      75.741  91.958  53.204  1.00  0.00           H  
ATOM   4849  CD1 LEU A 310      77.436  93.169  53.141  1.00  0.00           C  
ATOM   4850 HD11 LEU A 310      78.070  93.764  53.798  1.00  0.00           H  
ATOM   4851 HD12 LEU A 310      77.983  92.452  52.529  1.00  0.00           H  
ATOM   4852 HD13 LEU A 310      77.127  93.996  52.503  1.00  0.00           H  
ATOM   4853  CD2 LEU A 310      76.807  91.686  55.086  1.00  0.00           C  
ATOM   4854 HD21 LEU A 310      77.619  91.044  54.745  1.00  0.00           H  
ATOM   4855 HD22 LEU A 310      77.163  92.343  55.880  1.00  0.00           H  
ATOM   4856 HD23 LEU A 310      75.976  91.080  55.447  1.00  0.00           H  
ATOM   4857  C   LEU A 310      73.753  94.477  56.237  1.00  0.00           C  
ATOM   4858  O   LEU A 310      74.316  94.476  57.347  1.00  0.00           O  
ATOM   4859  N   VAL A 311      72.770  95.371  55.974  1.00  0.00           N  
ATOM   4860  H   VAL A 311      72.547  95.553  55.006  1.00  0.00           H  
ATOM   4861  CA  VAL A 311      72.227  96.307  56.928  1.00  0.00           C  
ATOM   4862  HA  VAL A 311      73.080  96.606  57.537  1.00  0.00           H  
ATOM   4863  CB  VAL A 311      71.769  97.596  56.320  1.00  0.00           C  
ATOM   4864  HB  VAL A 311      71.015  97.299  55.592  1.00  0.00           H  
ATOM   4865  CG1 VAL A 311      71.073  98.532  57.295  1.00  0.00           C  
ATOM   4866 HG11 VAL A 311      70.794  99.477  56.827  1.00  0.00           H  
ATOM   4867 HG12 VAL A 311      70.250  97.936  57.688  1.00  0.00           H  
ATOM   4868 HG13 VAL A 311      71.731  98.802  58.121  1.00  0.00           H  
ATOM   4869  CG2 VAL A 311      72.748  98.411  55.423  1.00  0.00           C  
ATOM   4870 HG21 VAL A 311      73.613  98.720  56.010  1.00  0.00           H  
ATOM   4871 HG22 VAL A 311      73.172  97.765  54.654  1.00  0.00           H  
ATOM   4872 HG23 VAL A 311      72.073  99.151  54.993  1.00  0.00           H  
ATOM   4873  C   VAL A 311      71.262  95.637  57.914  1.00  0.00           C  
ATOM   4874  O   VAL A 311      71.341  95.822  59.117  1.00  0.00           O  
ATOM   4875  N   HIS A 312      70.443  94.688  57.417  1.00  0.00           N  
ATOM   4876  H   HIS A 312      70.439  94.489  56.427  1.00  0.00           H  
ATOM   4877  CA  HIS A 312      69.709  93.743  58.322  1.00  0.00           C  
ATOM   4878  HA  HIS A 312      69.048  94.353  58.938  1.00  0.00           H  
ATOM   4879  CB  HIS A 312      68.721  92.799  57.571  1.00  0.00           C  
ATOM   4880  HB2 HIS A 312      69.333  92.382  56.771  1.00  0.00           H  
ATOM   4881  HB3 HIS A 312      68.417  92.014  58.264  1.00  0.00           H  
ATOM   4882  CG  HIS A 312      67.521  93.545  57.023  1.00  0.00           C  
ATOM   4883  ND1 HIS A 312      67.472  94.550  56.012  1.00  0.00           N  
ATOM   4884  HD1 HIS A 312      68.230  94.850  55.415  1.00  0.00           H  
ATOM   4885  CE1 HIS A 312      66.298  95.175  56.056  1.00  0.00           C  
ATOM   4886  HE1 HIS A 312      65.936  96.024  55.494  1.00  0.00           H  
ATOM   4887  NE2 HIS A 312      65.549  94.624  57.039  1.00  0.00           N  
ATOM   4888  CD2 HIS A 312      66.283  93.540  57.618  1.00  0.00           C  
ATOM   4889  HD2 HIS A 312      66.047  93.033  58.541  1.00  0.00           H  
ATOM   4890  C   HIS A 312      70.522  92.830  59.275  1.00  0.00           C  
ATOM   4891  O   HIS A 312      70.153  92.678  60.433  1.00  0.00           O  
ATOM   4892  N   LEU A 313      71.593  92.174  58.738  1.00  0.00           N  
ATOM   4893  H   LEU A 313      71.825  92.254  57.759  1.00  0.00           H  
ATOM   4894  CA  LEU A 313      72.462  91.286  59.474  1.00  0.00           C  
ATOM   4895  HA  LEU A 313      71.880  90.643  60.135  1.00  0.00           H  
ATOM   4896  CB  LEU A 313      73.295  90.365  58.525  1.00  0.00           C  
ATOM   4897  HB2 LEU A 313      73.808  91.038  57.838  1.00  0.00           H  
ATOM   4898  HB3 LEU A 313      74.092  89.915  59.117  1.00  0.00           H  
ATOM   4899  CG  LEU A 313      72.589  89.241  57.802  1.00  0.00           C  
ATOM   4900  HG  LEU A 313      71.751  89.670  57.253  1.00  0.00           H  
ATOM   4901  CD1 LEU A 313      73.480  88.635  56.729  1.00  0.00           C  
ATOM   4902 HD11 LEU A 313      72.962  87.787  56.281  1.00  0.00           H  
ATOM   4903 HD12 LEU A 313      73.794  89.364  55.982  1.00  0.00           H  
ATOM   4904 HD13 LEU A 313      74.401  88.250  57.167  1.00  0.00           H  
ATOM   4905  CD2 LEU A 313      72.008  88.103  58.674  1.00  0.00           C  
ATOM   4906 HD21 LEU A 313      71.239  87.527  58.158  1.00  0.00           H  
ATOM   4907 HD22 LEU A 313      72.740  87.429  59.118  1.00  0.00           H  
ATOM   4908 HD23 LEU A 313      71.443  88.573  59.479  1.00  0.00           H  
ATOM   4909  C   LEU A 313      73.356  92.020  60.399  1.00  0.00           C  
ATOM   4910  O   LEU A 313      73.585  91.605  61.515  1.00  0.00           O  
ATOM   4911  N   ALA A 314      73.825  93.245  60.134  1.00  0.00           N  
ATOM   4912  H   ALA A 314      73.800  93.578  59.181  1.00  0.00           H  
ATOM   4913  CA  ALA A 314      74.480  94.073  61.148  1.00  0.00           C  
ATOM   4914  HA  ALA A 314      75.273  93.445  61.554  1.00  0.00           H  
ATOM   4915  CB  ALA A 314      75.287  95.180  60.442  1.00  0.00           C  
ATOM   4916  HB1 ALA A 314      74.633  95.990  60.119  1.00  0.00           H  
ATOM   4917  HB2 ALA A 314      76.192  95.501  60.958  1.00  0.00           H  
ATOM   4918  HB3 ALA A 314      75.766  94.661  59.612  1.00  0.00           H  
ATOM   4919  C   ALA A 314      73.555  94.665  62.240  1.00  0.00           C  
ATOM   4920  O   ALA A 314      73.822  94.471  63.442  1.00  0.00           O  
ATOM   4921  N   ILE A 315      72.333  95.091  61.849  1.00  0.00           N  
ATOM   4922  H   ILE A 315      72.055  95.229  60.888  1.00  0.00           H  
ATOM   4923  CA  ILE A 315      71.376  95.513  62.909  1.00  0.00           C  
ATOM   4924  HA  ILE A 315      72.018  96.218  63.437  1.00  0.00           H  
ATOM   4925  CB  ILE A 315      70.200  96.292  62.229  1.00  0.00           C  
ATOM   4926  HB  ILE A 315      69.863  95.761  61.338  1.00  0.00           H  
ATOM   4927  CG2 ILE A 315      68.973  96.390  63.152  1.00  0.00           C  
ATOM   4928 HG21 ILE A 315      68.756  95.512  63.761  1.00  0.00           H  
ATOM   4929 HG22 ILE A 315      69.077  97.242  63.822  1.00  0.00           H  
ATOM   4930 HG23 ILE A 315      68.047  96.623  62.626  1.00  0.00           H  
ATOM   4931  CG1 ILE A 315      70.743  97.720  61.892  1.00  0.00           C  
ATOM   4932 HG12 ILE A 315      71.067  98.196  62.817  1.00  0.00           H  
ATOM   4933 HG13 ILE A 315      71.599  97.562  61.236  1.00  0.00           H  
ATOM   4934  CD1 ILE A 315      69.752  98.643  61.228  1.00  0.00           C  
ATOM   4935 HD11 ILE A 315      70.254  99.481  60.745  1.00  0.00           H  
ATOM   4936 HD12 ILE A 315      69.191  98.116  60.456  1.00  0.00           H
[truncated: 23,238,370 more chars]
