# Supplementary material for: Charge transfer as a mechanism for chlorophyll fluorescence concentration quenching
Source: Proc Natl Acad Sci U S A. 2023 Jan 23;120(5):e2210811120. doi: 10.1073/pnas.2210811120 (PMC9945999; doi:10.1073/pnas.2210811120)
Supplement: Supplementary file 19 — Dataset S18 (TXT) [file pnas.2210811120.sd18.txt]

<?xml version="1.0" ?>
<System openmmVersion="7.5" type="System" version="1">
	<PeriodicBoxVectors>
		<A x="17.1193001" y="0" z="0"/>
		<B x="0" y="16.4787003" z="0"/>
		<C x="0" y="0" z="10.7634998"/>
	</PeriodicBoxVectors>
	<Particles>
		<Particle mass="14.01"/>
		<Particle mass="12.01"/>
		<Particle mass="12.01"/>
		<Particle mass="12.01"/>
		<Particle mass="32.06"/>
		<Particle mass="12.01"/>
		<Particle mass="12.01"/>
		<Particle mass="16"/>
		<Particle mass="12.01"/>
		<Particle mass="16"/>
		<Particle mass="16"/>
		<Particle mass="1.008"/>
		<Particle mass="1.008"/>
		<Particle mass="1.008"/>
		<Particle mass="1.008"/>
		<Particle mass="1.008"/>
		<Particle mass="1.008"/>
		<Particle mass="1.008"/>
		<Particle mass="1.008"/>
		<Particle mass="1.008"/>
		<Particle mass="14.01"/>
		<Particle mass="1.008"/>
		<Particle mass="12.01"/>
		<Particle mass="1.008"/>
		<Particle mass="12.01"/>
		<Particle mass="1.008"/>
		<Particle mass="1.008"/>
		<Particle mass="12.01"/>
		<Particle mass="16"/>
		<Particle mass="14.01"/>
		<Particle mass="1.008"/>
		<Particle mass="1.008"/>
		<Particle mass="12.01"/>
		<Particle mass="16"/>
		<Particle mass="14.01"/>
		<Particle mass="1.008"/>
		<Particle mass="12.01"/>
		<Particle mass="1.008"/>
		<Particle mass="12.01"/>
		<Particle mass="1.008"/>
		<Particle mass="1.008"/>
		<Particle mass="12.01"/>
		<Particle mass="1.008"/>
		<Particle mass="1.008"/>
		<Particle mass="12.01"/>
		<Particle mass="16"/>
		<Particle mass="14.01"/>
		<Particle mass="1.008"/>
		<Particle mass="1.008"/>
		<Particle mass="12.01"/>
		<Particle mass="16"/>
		<Particle mass="14.01"/>
		<Particle mass="1.008"/>
		<Particle mass="12.01"/>
		<Particle mass="1.008"/>
		<Particle mass="1.008"/>
		<Particle mass="12.01"/>
		<Particle mass="16"/>
		<Particle mass="14.01"/>
		<Particle mass="1.008"/>
		<Particle mass="12.01"/>
		<Particle mass="1.008"/>
		<Particle mass="12.01"/>
		<Particle mass="1.008"/>
		<Particle mass="1.008"/>
		<Particle mass="12.01"/>
		<Particle mass="1.008"/>
		<Particle mass="1.008"/>
		<Particle mass="12.01"/>
		<Particle mass="1.008"/>
		<Particle mass="1.008"/>
		<Particle mass="12.01"/>
		<Particle mass="1.008"/>
		<Particle mass="1.008"/>
		<Particle mass="14.01"/>
		<Particle mass="1.008"/>
		<Particle mass="1.008"/>
		<Particle mass="1.008"/>
		<Particle mass="12.01"/>
		<Particle mass="16"/>
		<Particle mass="14.01"/>
		<Particle mass="1.008"/>
		<Particle mass="12.01"/>
		<Particle mass="1.008"/>
		<Particle mass="12.01"/>
		<Particle mass="1.008"/>
		<Particle mass="12.01"/>
		<Particle mass="1.008"/>
		<Particle mass="1.008"/>
		<Particle mass="1.008"/>
		<Particle mass="12.01"/>
		<Particle mass="1.008"/>
		<Particle mass="1.008"/>
		<Particle mass="12.01"/>
		<Particle mass="1.008"/>
		<Particle mass="1.008"/>
		<Particle mass="1.008"/>
		<Particle mass="12.01"/>
		<Particle mass="16"/>
		<Particle mass="14.01"/>
		<Particle mass="1.008"/>
		<Particle mass="12.01"/>
		<Particle mass="1.008"/>
		<Particle mass="12.01"/>
		<Particle mass="1.008"/>
		<Particle mass="1.008"/>
		<Particle mass="12.01"/>
		<Particle mass="12.01"/>
		<Particle mass="1.008"/>
		<Particle mass="14.01"/>
		<Particle mass="1.008"/>
		<Particle mass="12.01"/>
		<Particle mass="12.01"/>
		<Particle mass="1.008"/>
		<Particle mass="12.01"/>
		<Particle mass="1.008"/>
		<Particle mass="12.01"/>
		<Particle mass="1.008"/>
		<Particle mass="12.01"/>
		<Particle mass="1.008"/>
		<Particle mass="12.01"/>
		<Particle mass="12.01"/>
		<Particle mass="16"/>
		<Particle mass="14.01"/>
		<Particle mass="1.008"/>
		<Particle mass="12.01"/>
		<Particle mass="1.008"/>
		<Particle mass="12.01"/>
		<Particle mass="1.008"/>
		<Particle mass="12.01"/>
		<Particle mass="1.008"/>
		<Particle mass="1.008"/>
		<Particle mass="1.008"/>
		<Particle mass="16"/>
		<Particle mass="1.008"/>
		<Particle mass="12.01"/>
		<Particle mass="16"/>
		<Particle mass="14.01"/>
		<Particle mass="1.008"/>
		<Particle mass="12.01"/>
		<Particle mass="1.008"/>
		<Particle mass="12.01"/>
		<Particle mass="1.008"/>
		<Particle mass="12.01"/>
		<Particle mass="1.008"/>
		<Particle mass="1.008"/>
		<Particle mass="1.008"/>
		<Particle mass="12.01"/>
		<Particle mass="1.008"/>
		<Particle mass="1.008"/>
		<Particle mass="1.008"/>
		<Particle mass="12.01"/>
		<Particle mass="16"/>
		<Particle mass="14.01"/>
		<Particle mass="1.008"/>
		<Particle mass="12.01"/>
		<Particle mass="1.008"/>
		<Particle mass="12.01"/>
		<Particle mass="1.008"/>
		<Particle mass="12.01"/>
		<Particle mass="1.008"/>
		<Particle mass="1.008"/>
		<Particle mass="1.008"/>
		<Particle mass="12.01"/>
		<Particle mass="1.008"/>
		<Particle mass="1.008"/>
		<Particle mass="1.008"/>
		<Particle mass="12.01"/>
		<Particle mass="16"/>
		<Particle mass="14.01"/>
		<Particle mass="1.008"/>
		<Particle mass="12.01"/>
		<Particle mass="1.008"/>
		<Particle mass="12.01"/>
		<Particle mass="1.008"/>
		<Particle mass="1.008"/>
		<Particle mass="12.01"/>
		<Particle mass="16"/>
		<Particle mass="14.01"/>
		<Particle mass="1.008"/>
		<Particle mass="1.008"/>
		<Particle mass="12.01"/>
		<Particle mass="16"/>
		<Particle mass="14.01"/>
		<Particle mass="12.01"/>
		<Particle mass="1.008"/>
		<Particle mass="1.008"/>
		<Particle mass="12.01"/>
		<Particle mass="1.008"/>
		<Particle mass="1.008"/>
		<Particle mass="12.01"/>
		<Particle mass="1.008"/>
		<Particle mass="1.008"/>
		<Particle mass="12.01"/>
		<Particle mass="1.008"/>
		<Particle mass="12.01"/>
		<Particle mass="16"/>
		<Particle mass="14.01"/>
		<Particle mass="1.008"/>
		<Particle mass="12.01"/>
		<Particle mass="1.008"/>
		<Particle mass="12.01"/>
		<Particle mass="1.008"/>
		<Particle mass="1.008"/>
		<Particle mass="1.008"/>
		<Particle mass="12.01"/>
		<Particle mass="16"/>
		<Particle mass="14.01"/>
		<Particle mass="1.008"/>
		<Particle mass="12.01"/>
		<Particle mass="1.008"/>
		<Particle mass="12.01"/>
		<Particle mass="1.008"/>
		<Particle mass="12.01"/>
		<Particle mass="1.008"/>
		<Particle mass="1.008"/>
		<Particle mass="1.008"/>
		<Particle mass="12.01"/>
		<Particle mass="1.008"/>
		<Particle mass="1.008"/>
		<Particle mass="12.01"/>
		<Particle mass="1.008"/>
		<Particle mass="1.008"/>
		<Particle mass="1.008"/>
		<Particle mass="12.01"/>
		<Particle mass="16"/>
		<Particle mass="14.01"/>
		<Particle mass="1.008"/>
		<Particle mass="12.01"/>
		<Particle mass="1.008"/>
		<Particle mass="1.008"/>
		<Particle mass="12.01"/>
		<Particle mass="16"/>
		<Particle mass="14.01"/>
		<Particle mass="1.008"/>
		<Particle mass="12.01"/>
		<Particle mass="1.008"/>
		<Particle mass="12.01"/>
		<Particle mass="1.008"/>
		<Particle mass="12.01"/>
		<Particle mass="1.008"/>
		<Particle mass="1.008"/>
		<Particle mass="1.008"/>
		<Particle mass="12.01"/>
		<Particle mass="1.008"/>
		<Particle mass="1.008"/>
		<Particle mass="12.01"/>
		<Particle mass="1.008"/>
		<Particle mass="1.008"/>
		<Particle mass="1.008"/>
		<Particle mass="12.01"/>
		<Particle mass="16"/>
		<Particle mass="14.01"/>
		<Particle mass="12.01"/>
		<Particle mass="1.008"/>
		<Particle mass="1.008"/>
		<Particle mass="12.01"/>
		<Particle mass="1.008"/>
		<Particle mass="1.008"/>
		<Particle mass="12.01"/>
		<Particle mass="1.008"/>
		<Particle mass="1.008"/>
		<Particle mass="12.01"/>
		<Particle mass="1.008"/>
		<Particle mass="12.01"/>
		<Particle mass="16"/>
		<Particle mass="14.01"/>
		<Particle mass="1.008"/>
		<Particle mass="12.01"/>
		<Particle mass="1.008"/>
		<Particle mass="12.01"/>
		<Particle mass="1.008"/>
		<Particle mass="1.008"/>
		<Particle mass="1.008"/>
		<Particle mass="12.01"/>
		<Particle mass="16"/>
		<Particle mass="14.01"/>
		<Particle mass="1.008"/>
		<Particle mass="12.01"/>
		<Particle mass="1.008"/>
		<Particle mass="12.01"/>
		<Particle mass="1.008"/>
		<Particle mass="1.008"/>
		<Particle mass="12.01"/>
		<Particle mass="1.008"/>
		<Particle mass="12.01"/>
		<Particle mass="1.008"/>
		<Particle mass="1.008"/>
		<Particle mass="1.008"/>
		<Particle mass="12.01"/>
		<Particle mass="1.008"/>
		<Particle mass="1.008"/>
		<Particle mass="1.008"/>
		<Particle mass="12.01"/>
		<Particle mass="16"/>
		<Particle mass="14.01"/>
		<Particle mass="1.008"/>
		<Particle mass="12.01"/>
		<Particle mass="1.008"/>
		<Particle mass="12.01"/>
		<Particle mass="1.008"/>
		<Particle mass="1.008"/>
		<Particle mass="12.01"/>
		<Particle mass="1.008"/>
		<Particle mass="12.01"/>
		<Particle mass="1.008"/>
		<Particle mass="1.008"/>
		<Particle mass="1.008"/>
		<Particle mass="12.01"/>
		<Particle mass="1.008"/>
		<Particle mass="1.008"/>
		<Particle mass="1.008"/>
		<Particle mass="12.01"/>
		<Particle mass="16"/>
		<Particle mass="14.01"/>
		<Particle mass="1.008"/>
		<Particle mass="12.01"/>
		<Particle mass="1.008"/>
		<Particle mass="1.008"/>
		<Particle mass="12.01"/>
		<Particle mass="16"/>
		<Particle mass="14.01"/>
		<Particle mass="1.008"/>
		<Particle mass="12.01"/>
		<Particle mass="1.008"/>
		<Particle mass="12.01"/>
		<Particle mass="1.008"/>
		<Particle mass="1.008"/>
		<Particle mass="16"/>
		<Particle mass="1.008"/>
		<Particle mass="12.01"/>
		<Particle mass="16"/>
		<Particle mass="14.01"/>
		<Particle mass="1.008"/>
		<Particle mass="12.01"/>
		<Particle mass="1.008"/>
		<Particle mass="12.01"/>
		<Particle mass="1.008"/>
		<Particle mass="12.01"/>
		<Particle mass="1.008"/>
		<Particle mass="1.008"/>
		<Particle mass="1.008"/>
		<Particle mass="12.01"/>
		<Particle mass="1.008"/>
		<Particle mass="1.008"/>
		<Particle mass="1.008"/>
		<Particle mass="12.01"/>
		<Particle mass="16"/>
		<Particle mass="14.01"/>
		<Particle mass="1.008"/>
		<Particle mass="12.01"/>
		<Particle mass="1.008"/>
		<Particle mass="12.01"/>
		<Particle mass="1.008"/>
		<Particle mass="12.01"/>
		<Particle mass="1.008"/>
		<Particle mass="1.008"/>
		<Particle mass="1.008"/>
		<Particle mass="16"/>
		<Particle mass="1.008"/>
		<Particle mass="12.01"/>
		<Particle mass="16"/>
		<Particle mass="14.01"/>
		<Particle mass="1.008"/>
		<Particle mass="12.01"/>
		<Particle mass="1.008"/>
		<Particle mass="12.01"/>
		<Particle mass="1.008"/>
		<Particle mass="12.01"/>
		<Particle mass="1.008"/>
		<Particle mass="1.008"/>
		<Particle mass="1.008"/>
		<Particle mass="12.01"/>
		<Particle mass="1.008"/>
		<Particle mass="1.008"/>
		<Particle mass="1.008"/>
		<Particle mass="12.01"/>
		<Particle mass="16"/>
		<Particle mass="14.01"/>
		<Particle mass="1.008"/>
		<Particle mass="12.01"/>
		<Particle mass="1.008"/>
		<Particle mass="12.01"/>
		<Particle mass="1.008"/>
		<Particle mass="12.01"/>
		<Particle mass="1.008"/>
		<Particle mass="1.008"/>
		<Particle mass="1.008"/>
		<Particle mass="12.01"/>
		<Particle mass="1.008"/>
		<Particle mass="1.008"/>
		<Particle mass="12.01"/>
		<Particle mass="1.008"/>
		<Particle mass="1.008"/>
		<Particle mass="1.008"/>
		<Particle mass="12.01"/>
		<Particle mass="16"/>
		<Particle mass="14.01"/>
		<Particle mass="1.008"/>
		<Particle mass="12.01"/>
		<Particle mass="1.008"/>
		<Particle mass="12.01"/>
		<Particle mass="1.008"/>
		<Particle mass="1.008"/>
		<Particle mass="1.008"/>
		<Particle mass="12.01"/>
		<Particle mass="16"/>
		<Particle mass="14.01"/>
		<Particle mass="1.008"/>
		<Particle mass="12.01"/>
		<Particle mass="1.008"/>
		<Particle mass="12.01"/>
		<Particle mass="1.008"/>
		<Particle mass="12.01"/>
		<Particle mass="1.008"/>
		<Particle mass="1.008"/>
		<Particle mass="1.008"/>
		<Particle mass="12.01"/>
		<Particle mass="1.008"/>
		<Particle mass="1.008"/>
		<Particle mass="12.01"/>
		<Particle mass="1.008"/>
		<Particle mass="1.008"/>
		<Particle mass="1.008"/>
		<Particle mass="12.01"/>
		<Particle mass="16"/>
		<Particle mass="14.01"/>
		<Particle mass="1.008"/>
		<Particle mass="12.01"/>
		<Particle mass="1.008"/>
		<Particle mass="12.01"/>
		<Particle mass="1.008"/>
		<Particle mass="1.008"/>
		<Particle mass="12.01"/>
		<Particle mass="1.008"/>
		<Particle mass="12.01"/>
		<Particle mass="1.008"/>
		<Particle mass="1.008"/>
		<Particle mass="1.008"/>
		<Particle mass="12.01"/>
		<Particle mass="1.008"/>
		<Particle mass="1.008"/>
		<Particle mass="1.008"/>
		<Particle mass="12.01"/>
		<Particle mass="16"/>
		<Particle mass="14.01"/>
		<Particle mass="1.008"/>
		<Particle mass="12.01"/>
		<Particle mass="1.008"/>
		<Particle mass="12.01"/>
		<Particle mass="1.008"/>
		<Particle mass="12.01"/>
		<Particle mass="1.008"/>
		<Particle mass="1.008"/>
		<Particle mass="1.008"/>
		<Particle mass="12.01"/>
		<Particle mass="1.008"/>
		<Particle mass="1.008"/>
		<Particle mass="1.008"/>
		<Particle mass="12.01"/>
		<Particle mass="16"/>
		<Particle mass="14.01"/>
		<Particle mass="1.008"/>
		<Particle mass="12.01"/>
		<Particle mass="1.008"/>
		<Particle mass="12.01"/>
		<Particle mass="1.008"/>
		<Particle mass="1.008"/>
		<Particle mass="12.01"/>
		<Particle mass="14.01"/>
		<Particle mass="1.008"/>
		<Particle mass="12.01"/>
		<Particle mass="1.008"/>
		<Particle mass="14.01"/>
		<Particle mass="12.01"/>
		<Particle mass="1.008"/>
		<Particle mass="12.01"/>
		<Particle mass="16"/>
		<Particle mass="14.01"/>
		<Particle mass="1.008"/>
		<Particle mass="12.01"/>
		<Particle mass="1.008"/>
		<Particle mass="12.01"/>
		<Particle mass="1.008"/>
		<Particle mass="1.008"/>
		<Particle mass="12.01"/>
		<Particle mass="1.008"/>
		<Particle mass="12.01"/>
		<Particle mass="1.008"/>
		<Particle mass="1.008"/>
		<Particle mass="1.008"/>
		<Particle mass="12.01"/>
		<Particle mass="1.008"/>
		<Particle mass="1.008"/>
		<Particle mass="1.008"/>
		<Particle mass="12.01"/>
		<Particle mass="16"/>
		<Particle mass="14.01"/>
		<Particle mass="1.008"/>
		<Particle mass="12.01"/>
		<Particle mass="1.008"/>
		<Particle mass="12.01"/>
		<Particle mass="1.008"/>
		<Particle mass="1.008"/>
		<Particle mass="1.008"/>
		<Particle mass="12.01"/>
		<Particle mass="16"/>
		<Particle mass="14.01"/>
		<Particle mass="1.008"/>
		<Particle mass="12.01"/>
		<Particle mass="1.008"/>
		<Particle mass="12.01"/>
		<Particle mass="1.008"/>
		<Particle mass="12.01"/>
		<Particle mass="1.008"/>
		<Particle mass="1.008"/>
		<Particle mass="1.008"/>
		<Particle mass="12.01"/>
		<Particle mass="1.008"/>
		<Particle mass="1.008"/>
		<Particle mass="12.01"/>
		<Particle mass="1.008"/>
		<Particle mass="1.008"/>
		<Particle mass="1.008"/>
		<Particle mass="12.01"/>
		<Particle mass="16"/>
		<Particle mass="14.01"/>
		<Particle mass="1.008"/>
		<Particle mass="12.01"/>
		<Particle mass="1.008"/>
		<Particle mass="12.01"/>
		<Particle mass="1.008"/>
		<Particle mass="1.008"/>
		<Particle mass="12.01"/>
		<Particle mass="1.008"/>
		<Particle mass="12.01"/>
		<Particle mass="1.008"/>
		<Particle mass="1.008"/>
		<Particle mass="1.008"/>
		<Particle mass="12.01"/>
		<Particle mass="1.008"/>
		<Particle mass="1.008"/>
		<Particle mass="1.008"/>
		<Particle mass="12.01"/>
		<Particle mass="16"/>
		<Particle mass="14.01"/>
		<Particle mass="1.008"/>
		<Particle mass="12.01"/>
		<Particle mass="1.008"/>
		<Particle mass="12.01"/>
		<Particle mass="1.008"/>
		<Particle mass="1.008"/>
		<Particle mass="16"/>
		<Particle mass="1.008"/>
		<Particle mass="12.01"/>
		<Particle mass="16"/>
		<Particle mass="14.01"/>
		<Particle mass="1.008"/>
		<Particle mass="12.01"/>
		<Particle mass="1.008"/>
		<Particle mass="12.01"/>
		<Particle mass="1.008"/>
		<Particle mass="1.008"/>
		<Particle mass="12.01"/>
		<Particle mass="14.01"/>
		<Particle mass="12.01"/>
		<Particle mass="1.008"/>
		<Particle mass="14.01"/>
		<Particle mass="1.008"/>
		<Particle mass="12.01"/>
		<Particle mass="1.008"/>
		<Particle mass="12.01"/>
		<Particle mass="16"/>
		<Particle mass="14.01"/>
		<Particle mass="1.008"/>
		<Particle mass="12.01"/>
		<Particle mass="1.008"/>
		<Particle mass="12.01"/>
		<Particle mass="1.008"/>
		<Particle mass="12.01"/>
		<Particle mass="1.008"/>
		<Particle mass="1.008"/>
		<Particle mass="1.008"/>
		<Particle mass="16"/>
		<Particle mass="1.008"/>
		<Particle mass="12.01"/>
		<Particle mass="16"/>
		<Particle mass="14.01"/>
		<Particle mass="1.008"/>
		<Particle mass="12.01"/>
		<Particle mass="1.008"/>
		<Particle mass="12.01"/>
		<Particle mass="1.008"/>
		<Particle mass="12.01"/>
		<Particle mass="1.008"/>
		<Particle mass="1.008"/>
		<Particle mass="1.008"/>
		<Particle mass="16"/>
		<Particle mass="1.008"/>
		<Particle mass="12.01"/>
		<Particle mass="16"/>
		<Particle mass="14.01"/>
		<Particle mass="1.008"/>
		<Particle mass="12.01"/>
		<Particle mass="1.008"/>
		<Particle mass="12.01"/>
		<Particle mass="1.008"/>
		<Particle mass="1.008"/>
		<Particle mass="12.01"/>
		<Particle mass="12.01"/>
		<Particle mass="1.008"/>
		<Particle mass="14.01"/>
		<Particle mass="1.008"/>
		<Particle mass="12.01"/>
		<Particle mass="12.01"/>
		<Particle mass="1.008"/>
		<Particle mass="12.01"/>
		<Particle mass="1.008"/>
		<Particle mass="12.01"/>
		<Particle mass="1.008"/>
		<Particle mass="12.01"/>
		<Particle mass="1.008"/>
		<Particle mass="12.01"/>
		<Particle mass="12.01"/>
		<Particle mass="16"/>
		<Particle mass="14.01"/>
		<Particle mass="1.008"/>
		<Particle mass="12.01"/>
		<Particle mass="1.008"/>
		<Particle mass="12.01"/>
		<Particle mass="1.008"/>
		<Particle mass="1.008"/>
		<Particle mass="12.01"/>
		<Particle mass="12.01"/>
		<Particle mass="1.008"/>
		<Particle mass="12.01"/>
		<Particle mass="1.008"/>
		<Particle mass="12.01"/>
		<Particle mass="1.008"/>
		<Particle mass="12.01"/>
		<Particle mass="1.008"/>
		<Particle mass="12.01"/>
		<Particle mass="1.008"/>
		<Particle mass="12.01"/>
		<Particle mass="16"/>
		<Particle mass="14.01"/>
		<Particle mass="12.01"/>
		<Particle mass="1.008"/>
		<Particle mass="1.008"/>
		<Particle mass="12.01"/>
		<Particle mass="1.008"/>
		<Particle mass="1.008"/>
		<Particle mass="12.01"/>
		<Particle mass="1.008"/>
		<Particle mass="1.008"/>
		<Particle mass="12.01"/>
		<Particle mass="1.008"/>
		<Particle mass="12.01"/>
		<Particle mass="16"/>
		<Particle mass="14.01"/>
		<Particle mass="1.008"/>
		<Particle mass="12.01"/>
		<Particle mass="1.008"/>
		<Particle mass="12.01"/>
		<Particle mass="1.008"/>
		<Particle mass="1.008"/>
		<Particle mass="1.008"/>
		<Particle mass="12.01"/>
		<Particle mass="16"/>
		<Particle mass="14.01"/>
		<Particle mass="1.008"/>
		<Particle mass="12.01"/>
		<Particle mass="1.008"/>
		<Particle mass="12.01"/>
		<Particle mass="1.008"/>
		<Particle mass="1.008"/>
		<Particle mass="12.01"/>
		<Particle mass="12.01"/>
		<Particle mass="1.008"/>
		<Particle mass="12.01"/>
		<Particle mass="1.008"/>
		<Particle mass="12.01"/>
		<Particle mass="16"/>
		<Particle mass="1.008"/>
		<Particle mass="12.01"/>
		<Particle mass="1.008"/>
		<Particle mass="12.01"/>
		<Particle mass="1.008"/>
		<Particle mass="12.01"/>
		<Particle mass="16"/>
		<Particle mass="14.01"/>
		<Particle mass="1.008"/>
		<Particle mass="12.01"/>
		<Particle mass="1.008"/>
		<Particle mass="12.01"/>
		<Particle mass="1.008"/>
		<Particle mass="1.008"/>
		<Particle mass="12.01"/>
		<Particle mass="12.01"/>
		<Particle mass="1.008"/>
		<Particle mass="14.01"/>
		<Particle mass="1.008"/>
		<Particle mass="12.01"/>
		<Particle mass="12.01"/>
		<Particle mass="1.008"/>
		<Particle mass="12.01"/>
		<Particle mass="1.008"/>
		<Particle mass="12.01"/>
		<Particle mass="1.008"/>
		<Particle mass="12.01"/>
		<Particle mass="1.008"/>
		<Particle mass="12.01"/>
		<Particle mass="12.01"/>
		<Particle mass="16"/>
		<Particle mass="14.01"/>
		<Particle mass="1.008"/>
		<Particle mass="12.01"/>
		<Particle mass="1.008"/>
		<Particle mass="12.01"/>
		<Particle mass="1.008"/>
		<Particle mass="1.008"/>
		<Particle mass="12.01"/>
		<Particle mass="1.008"/>
		<Particle mass="1.008"/>
		<Particle mass="12.01"/>
		<Particle mass="16"/>
		<Particle mass="14.01"/>
		<Particle mass="1.008"/>
		<Particle mass="1.008"/>
		<Particle mass="12.01"/>
		<Particle mass="16"/>
		<Particle mass="14.01"/>
		<Particle mass="1.008"/>
		<Particle mass="12.01"/>
		<Particle mass="1.008"/>
		<Particle mass="1.008"/>
		<Particle mass="12.01"/>
		<Particle mass="16"/>
		<Particle mass="14.01"/>
		<Particle mass="1.008"/>
		<Particle mass="12.01"/>
		<Particle mass="1.008"/>
		<Particle mass="1.008"/>
		<Particle mass="12.01"/>
		<Particle mass="16"/>
		<Particle mass="14.01"/>
		<Particle mass="1.008"/>
		<Particle mass="12.01"/>
		<Particle mass="1.008"/>
		<Particle mass="12.01"/>
		<Particle mass="1.008"/>
		<Particle mass="12.01"/>
		<Particle mass="1.008"/>
		<Particle mass="1.008"/>
		<Particle mass="1.008"/>
		<Particle mass="12.01"/>
		<Particle mass="1.008"/>
		<Particle mass="1.008"/>
		<Particle mass="1.008"/>
		<Particle mass="12.01"/>
		<Particle mass="16"/>
		<Particle mass="14.01"/>
		<Particle mass="1.008"/>
		<Particle mass="12.01"/>
		<Particle mass="1.008"/>
		<Particle mass="12.01"/>
		<Particle mass="1.008"/>
		<Particle mass="1.008"/>
		<Particle mass="12.01"/>
		<Particle mass="1.008"/>
		<Particle mass="1.008"/>
		<Particle mass="12.01"/>
		<Particle mass="1.008"/>
		<Particle mass="1.008"/>
		<Particle mass="12.01"/>
		<Particle mass="1.008"/>
		<Particle mass="1.008"/>
		<Particle mass="14.01"/>
		<Particle mass="1.008"/>
		<Particle mass="1.008"/>
		<Particle mass="1.008"/>
		<Particle mass="12.01"/>
		<Particle mass="16"/>
		<Particle mass="14.01"/>
		<Particle mass="1.008"/>
		<Particle mass="12.01"/>
		<Particle mass="1.008"/>
		<Particle mass="12.01"/>
		<Particle mass="1.008"/>
		<Particle mass="1.008"/>
		<Particle mass="12.01"/>
		<Particle mass="1.008"/>
		<Particle mass="1.008"/>
		<Particle mass="12.01"/>
		<Particle mass="1.008"/>
		<Particle mass="1.008"/>
		<Particle mass="12.01"/>
		<Particle mass="1.008"/>
		<Particle mass="1.008"/>
		<Particle mass="14.01"/>
		<Particle mass="1.008"/>
		<Particle mass="1.008"/>
		<Particle mass="1.008"/>
		<Particle mass="12.01"/>
		<Particle mass="16"/>
		<Particle mass="14.01"/>
		<Particle mass="1.008"/>
		<Particle mass="12.01"/>
		<Particle mass="1.008"/>
		<Particle mass="12.01"/>
		<Particle mass="1.008"/>
		<Particle mass="1.008"/>
		<Particle mass="1.008"/>
		<Particle mass="12.01"/>
		<Particle mass="16"/>
		<Particle mass="14.01"/>
		<Particle mass="1.008"/>
		<Particle mass="12.01"/>
		<Particle mass="1.008"/>
		<Particle mass="12.01"/>
		<Particle mass="1.008"/>
		<Particle mass="1.008"/>
		<Particle mass="1.008"/>
		<Particle mass="12.01"/>
		<Particle mass="16"/>
		<Particle mass="16"/>
		<Particle mass="14.01"/>
		<Particle mass="1.008"/>
		<Particle mass="1.008"/>
		<Particle mass="1.008"/>
		<Particle mass="12.01"/>
		<Particle mass="1.008"/>
		<Particle mass="12.01"/>
		<Particle mass="1.008"/>
		<Particle mass="1.008"/>
		<Particle mass="1.008"/>
		<Particle mass="12.01"/>
		<Particle mass="16"/>
		<Particle mass="14.01"/>
		<Particle mass="1.008"/>
		<Particle mass="12.01"/>
		<Particle mass="1.008"/>
		<Particle mass="12.01"/>
		<Particle mass="1.008"/>
		<Particle mass="12.01"/>
		<Particle mass="1.008"/>
		<Particle mass="1.008"/>
		<Particle mass="1.008"/>
		<Particle mass="16"/>
		<Particle mass="1.008"/>
		<Particle mass="12.01"/>
		<Particle mass="16"/>
		<Particle mass="14.01"/>
		<Particle mass="1.008"/>
		<Particle mass="12.01"/>
		<Particle mass="1.008"/>
		<Particle mass="12.01"/>
		<Particle mass="1.008"/>
		<Particle mass="1.008"/>
		<Particle mass="12.01"/>
		<Particle mass="1.008"/>
		<Particle mass="12.01"/>
		<Particle mass="1.008"/>
		<Particle mass="1.008"/>
		<Particle mass="1.008"/>
		<Particle mass="12.01"/>
		<Particle mass="1.008"/>
		<Particle mass="1.008"/>
		<Particle mass="1.008"/>
		<Particle mass="12.01"/>
		<Particle mass="16"/>
		<Particle mass="14.01"/>
		<Particle mass="1.008"/>
		<Particle mass="12.01"/>
		<Particle mass="1.008"/>
		<Particle mass="12.01"/>
		<Particle mass="1.008"/>
		<Particle mass="12.01"/>
		<Particle mass="1.008"/>
		<Particle mass="1.008"/>
		<Particle mass="1.008"/>
		<Particle mass="16"/>
		<Particle mass="1.008"/>
		<Particle mass="12.01"/>
		<Particle mass="16"/>
		<Particle mass="14.01"/>
		<Particle mass="1.008"/>
		<Particle mass="12.01"/>
		<Particle mass="1.008"/>
		<Particle mass="12.01"/>
		<Particle mass="1.008"/>
		<Particle mass="1.008"/>
		<Particle mass="1.008"/>
		<Particle mass="12.01"/>
		<Particle mass="16"/>
		<Particle mass="14.01"/>
		<Particle mass="1.008"/>
		<Particle mass="12.01"/>
		<Particle mass="1.008"/>
		<Particle mass="12.01"/>
		<Particle mass="1.008"/>
		<Particle mass="1.008"/>
		<Particle mass="12.01"/>
		<Particle mass="1.008"/>
		<Particle mass="1.008"/>
		<Particle mass="12.01"/>
		<Particle mass="16"/>
		<Particle mass="16"/>
		<Particle mass="12.01"/>
		<Particle mass="16"/>
		<Particle mass="14.01"/>
		<Particle mass="1.008"/>
		<Particle mass="12.01"/>
		<Particle mass="1.008"/>
		<Particle mass="12.01"/>
		<Particle mass="1.008"/>
		<Particle mass="1.008"/>
		<Particle mass="12.01"/>
		<Particle mass="1.008"/>
		<Particle mass="1.008"/>
		<Particle mass="12.01"/>
		<Particle mass="16"/>
		<Particle mass="14.01"/>
		<Particle mass="1.008"/>
		<Particle mass="1.008"/>
		<Particle mass="12.01"/>
		<Particle mass="16"/>
		<Particle mass="14.01"/>
		<Particle mass="1.008"/>
		<Particle mass="12.01"/>
		<Particle mass="1.008"/>
		<Particle mass="12.01"/>
		<Particle mass="1.008"/>
		<Particle mass="1.008"/>
		<Particle mass="16"/>
		<Particle mass="1.008"/>
		<Particle mass="12.01"/>
		<Particle mass="16"/>
		<Particle mass="14.01"/>
		<Particle mass="1.008"/>
		<Particle mass="12.01"/>
		<Particle mass="1.008"/>
		<Particle mass="12.01"/>
		<Particle mass="1.008"/>
		<Particle mass="1.008"/>
		<Particle mass="12.01"/>
		<Particle mass="1.008"/>
		<Particle mass="1.008"/>
		<Particle mass="12.01"/>
		<Particle mass="16"/>
		<Particle mass="16"/>
		<Particle mass="12.01"/>
		<Particle mass="16"/>
		<Particle mass="14.01"/>
		<Particle mass="1.008"/>
		<Particle mass="12.01"/>
		<Particle mass="1.008"/>
		<Particle mass="12.01"/>
		<Particle mass="1.008"/>
		<Particle mass="1.008"/>
		<Particle mass="12.01"/>
		<Particle mass="1.008"/>
		<Particle mass="1.008"/>
		<Particle mass="12.01"/>
		<Particle mass="16"/>
		<Particle mass="16"/>
		<Particle mass="12.01"/>
		<Particle mass="16"/>
		<Particle mass="14.01"/>
		<Particle mass="1.008"/>
		<Particle mass="12.01"/>
		<Particle mass="1.008"/>
		<Particle mass="12.01"/>
		<Particle mass="1.008"/>
		<Particle mass="1.008"/>
		<Particle mass="12.01"/>
		<Particle mass="1.008"/>
		<Particle mass="12.01"/>
		<Particle mass="1.008"/>
		<Particle mass="1.008"/>
		<Particle mass="1.008"/>
		<Particle mass="12.01"/>
		<Particle mass="1.008"/>
		<Particle mass="1.008"/>
		<Particle mass="1.008"/>
		<Particle mass="12.01"/>
		<Particle mass="16"/>
		<Particle mass="14.01"/>
		<Particle mass="1.008"/>
		<Particle mass="12.01"/>
		<Particle mass="1.008"/>
		<Particle mass="12.01"/>
		<Particle mass="1.008"/>
		<Particle mass="1.008"/>
		<Particle mass="12.01"/>
		<Particle mass="14.01"/>
		<Particle mass="12.01"/>
		<Particle mass="1.008"/>
		<Particle mass="14.01"/>
		<Particle mass="1.008"/>
		<Particle mass="12.01"/>
		<Particle mass="1.008"/>
		<Particle mass="12.01"/>
		<Particle mass="16"/>
		<Particle mass="14.01"/>
		<Particle mass="1.008"/>
		<Particle mass="12.01"/>
		<Particle mass="1.008"/>
		<Particle mass="12.01"/>
		<Particle mass="1.008"/>
		<Particle mass="1.008"/>
		<Particle mass="12.01"/>
		<Particle mass="1.008"/>
		<Particle mass="1.008"/>
		<Particle mass="12.01"/>
		<Particle mass="1.008"/>
		<Particle mass="1.008"/>
		<Particle mass="12.01"/>
		<Particle mass="1.008"/>
		<Particle mass="1.008"/>
		<Particle mass="14.01"/>
		<Particle mass="1.008"/>
		<Particle mass="1.008"/>
		<Particle mass="1.008"/>
		<Particle mass="12.01"/>
		<Particle mass="16"/>
		<Particle mass="14.01"/>
		<Particle mass="1.008"/>
		<Particle mass="12.01"/>
		<Particle mass="1.008"/>
		<Particle mass="12.01"/>
		<Particle mass="1.008"/>
		<Particle mass="1.008"/>
		<Particle mass="12.01"/>
		<Particle mass="12.01"/>
		<Particle mass="1.008"/>
		<Particle mass="12.01"/>
		<Particle mass="1.008"/>
		<Particle mass="12.01"/>
		<Particle mass="16"/>
		<Particle mass="1.008"/>
		<Particle mass="12.01"/>
		<Particle mass="1.008"/>
		<Particle mass="12.01"/>
		<Particle mass="1.008"/>
		<Particle mass="12.01"/>
		<Particle mass="16"/>
		<Particle mass="14.01"/>
		<Particle mass="1.008"/>
		<Particle mass="12.01"/>
		<Particle mass="1.008"/>
		<Particle mass="12.01"/>
		<Particle mass="1.008"/>
		<Particle mass="12.01"/>
		<Particle mass="1.008"/>
		<Particle mass="1.008"/>
		<Particle mass="1.008"/>
		<Particle mass="12.01"/>
		<Particle mass="1.008"/>
		<Particle mass="1.008"/>
		<Particle mass="1.008"/>
		<Particle mass="12.01"/>
		<Particle mass="16"/>
		<Particle mass="14.01"/>
		<Particle mass="1.008"/>
		<Particle mass="12.01"/>
		<Particle mass="1.008"/>
		<Particle mass="12.01"/>
		<Particle mass="1.008"/>
		<Particle mass="12.01"/>
		<Particle mass="1.008"/>
		<Particle mass="1.008"/>
		<Particle mass="1.008"/>
		<Particle mass="12.01"/>
		<Particle mass="1.008"/>
		<Particle mass="1.008"/>
		<Particle mass="12.01"/>
		<Particle mass="1.008"/>
		<Particle mass="1.008"/>
		<Particle mass="1.008"/>
		<Particle mass="12.01"/>
		<Particle mass="16"/>
		<Particle mass="14.01"/>
		<Particle mass="1.008"/>
		<Particle mass="12.01"/>
		<Particle mass="1.008"/>
		<Particle mass="12.01"/>
		<Particle mass="1.008"/>
		<Particle mass="1.008"/>
		<Particle mass="12.01"/>
		<Particle mass="16"/>
		<Particle mass="16"/>
		<Particle mass="12.01"/>
		<Particle mass="16"/>
		<Particle mass="14.01"/>
		<Particle mass="1.008"/>
		<Particle mass="12.01"/>
		<Particle mass="1.008"/>
		<Particle mass="1.008"/>
		<Particle mass="12.01"/>
		<Particle mass="16"/>
		<Particle mass="14.01"/>
		<Particle mass="1.008"/>
		<Particle mass="12.01"/>
		<Particle mass="1.008"/>
		<Particle mass="12.01"/>
		<Particle mass="1.008"/>
		<Particle mass="12.01"/>
		<Particle mass="1.008"/>
		<Particle mass="1.008"/>
		<Particle mass="1.008"/>
		<Particle mass="16"/>
		<Particle mass="1.008"/>
		<Particle mass="12.01"/>
		<Particle mass="16"/>
		<Particle mass="14.01"/>
		<Particle mass="1.008"/>
		<Particle mass="12.01"/>
		<Particle mass="1.008"/>
		<Particle mass="12.01"/>
		<Particle mass="1.008"/>
		<Particle mass="1.008"/>
		<Particle mass="12.01"/>
		<Particle mass="1.008"/>
		<Particle mass="1.008"/>
		<Particle mass="12.01"/>
		<Particle mass="1.008"/>
		<Particle mass="1.008"/>
		<Particle mass="14.01"/>
		<Particle mass="1.008"/>
		<Particle mass="12.01"/>
		<Particle mass="14.01"/>
		<Particle mass="1.008"/>
		<Particle mass="1.008"/>
		<Particle mass="14.01"/>
		<Particle mass="1.008"/>
		<Particle mass="1.008"/>
		<Particle mass="12.01"/>
		<Particle mass="16"/>
		<Particle mass="14.01"/>
		<Particle mass="1.008"/>
		<Particle mass="12.01"/>
		<Particle mass="1.008"/>
		<Particle mass="12.01"/>
		<Particle mass="1.008"/>
		<Particle mass="12.01"/>
		<Particle mass="1.008"/>
		<Particle mass="1.008"/>
		<Particle mass="1.008"/>
		<Particle mass="12.01"/>
		<Particle mass="1.008"/>
		<Particle mass="1.008"/>
		<Particle mass="1.008"/>
		<Particle mass="12.01"/>
		<Particle mass="16"/>
		<Particle mass="14.01"/>
		<Particle mass="1.008"/>
		<Particle mass="12.01"/>
		<Particle mass="1.008"/>
		<Particle mass="12.01"/>
		<Particle mass="1.008"/>
		<Particle mass="1.008"/>
		<Particle mass="12.01"/>
		<Particle mass="12.01"/>
		<Particle mass="1.008"/>
		<Particle mass="12.01"/>
		<Particle mass="1.008"/>
		<Particle mass="12.01"/>
		<Particle mass="1.008"/>
		<Particle mass="12.01"/>
		<Particle mass="1.008"/>
		<Particle mass="12.01"/>
		<Particle mass="1.008"/>
		<Particle mass="12.01"/>
		<Particle mass="16"/>
		<Particle mass="14.01"/>
		<Particle mass="1.008"/>
		<Particle mass="12.01"/>
		<Particle mass="1.008"/>
		<Particle mass="12.01"/>
		<Particle mass="1.008"/>
		<Particle mass="1.008"/>
		<Particle mass="12.01"/>
		<Particle mass="1.008"/>
		<Particle mass="12.01"/>
		<Particle mass="1.008"/>
		<Particle mass="1.008"/>
		<Particle mass="1.008"/>
		<Particle mass="12.01"/>
		<Particle mass="1.008"/>
		<Particle mass="1.008"/>
		<Particle mass="1.008"/>
		<Particle mass="12.01"/>
		<Particle mass="16"/>
		<Particle mass="14.01"/>
		<Particle mass="1.008"/>
		<Particle mass="12.01"/>
		<Particle mass="1.008"/>
		<Particle mass="1.008"/>
		<Particle mass="12.01"/>
		<Particle mass="16"/>
		<Particle mass="14.01"/>
		<Particle mass="1.008"/>
		<Particle mass="12.01"/>
		<Particle mass="1.008"/>
		<Particle mass="12.01"/>
		<Particle mass="1.008"/>
		<Particle mass="1.008"/>
		<Particle mass="12.01"/>
		<Particle mass="1.008"/>
		<Particle mass="12.01"/>
		<Particle mass="1.008"/>
		<Particle mass="1.008"/>
		<Particle mass="1.008"/>
		<Particle mass="12.01"/>
		<Particle mass="1.008"/>
		<Particle mass="1.008"/>
		<Particle mass="1.008"/>
		<Particle mass="12.01"/>
		<Particle mass="16"/>
		<Particle mass="14.01"/>
		<Particle mass="1.008"/>
		<Particle mass="12.01"/>
		<Particle mass="1.008"/>
		<Particle mass="12.01"/>
		<Particle mass="1.008"/>
		<Particle mass="1.008"/>
		<Particle mass="1.008"/>
		<Particle mass="12.01"/>
		<Particle mass="16"/>
		<Particle mass="14.01"/>
		<Particle mass="1.008"/>
		<Particle mass="12.01"/>
		<Particle mass="1.008"/>
		<Particle mass="12.01"/>
		<Particle mass="1.008"/>
		<Particle mass="1.008"/>
		<Particle mass="12.01"/>
		<Particle mass="1.008"/>
		<Particle mass="12.01"/>
		<Particle mass="1.008"/>
		<Particle mass="1.008"/>
		<Particle mass="1.008"/>
		<Particle mass="12.01"/>
		<Particle mass="1.008"/>
		<Particle mass="1.008"/>
		<Particle mass="1.008"/>
		<Particle mass="12.01"/>
		<Particle mass="16"/>
		<Particle mass="14.01"/>
		<Particle mass="1.008"/>
		<Particle mass="12.01"/>
		<Particle mass="1.008"/>
		<Particle mass="12.01"/>
		<Particle mass="1.008"/>
		<Particle mass="12.01"/>
		<Particle mass="1.008"/>
		<Particle mass="1.008"/>
		<Particle mass="1.008"/>
		<Particle mass="12.01"/>
		<Particle mass="1.008"/>
		<Particle mass="1.008"/>
		<Particle mass="1.008"/>
		<Particle mass="12.01"/>
		<Particle mass="16"/>
		<Particle mass="14.01"/>
		<Particle mass="1.008"/>
		<Particle mass="12.01"/>
		<Particle mass="1.008"/>
		<Particle mass="12.01"/>
		<Particle mass="1.008"/>
		<Particle mass="1.008"/>
		<Particle mass="1.008"/>
		<Particle mass="12.01"/>
		<Particle mass="16"/>
		<Particle mass="14.01"/>
		<Particle mass="1.008"/>
		<Particle mass="12.01"/>
		<Particle mass="1.008"/>
		<Particle mass="12.01"/>
		<Particle mass="1.008"/>
		<Particle mass="1.008"/>
		<Particle mass="12.01"/>
		<Particle mass="14.01"/>
		<Particle mass="1.008"/>
		<Particle mass="12.01"/>
		<Particle mass="1.008"/>
		<Particle mass="14.01"/>
		<Particle mass="12.01"/>
		<Particle mass="1.008"/>
		<Particle mass="12.01"/>
		<Particle mass="16"/>
		<Particle mass="14.01"/>
		<Particle mass="1.008"/>
		<Particle mass="12.01"/>
		<Particle mass="1.008"/>
		<Particle mass="12.01"/>
		<Particle mass="1.008"/>
		<Particle mass="1.008"/>
		<Particle mass="12.01"/>
		<Particle mass="12.01"/>
		<Particle mass="1.008"/>
		<Particle mass="12.01"/>
		<Particle mass="1.008"/>
		<Particle mass="12.01"/>
		<Particle mass="1.008"/>
		<Particle mass="12.01"/>
		<Particle mass="1.008"/>
		<Particle mass="12.01"/>
		<Particle mass="1.008"/>
		<Particle mass="12.01"/>
		<Particle mass="16"/>
		<Particle mass="14.01"/>
		<Particle mass="1.008"/>
		<Particle mass="12.01"/>
		<Particle mass="1.008"/>
		<Particle mass="12.01"/>
		<Particle mass="1.008"/>
		<Particle mass="1.008"/>
		<Particle mass="12.01"/>
		<Particle mass="1.008"/>
		<Particle mass="12.01"/>
		<Particle mass="1.008"/>
		<Particle mass="1.008"/>
		<Particle mass="1.008"/>
		<Particle mass="12.01"/>
		<Particle mass="1.008"/>
		<Particle mass="1.008"/>
		<Particle mass="1.008"/>
		<Particle mass="12.01"/>
		<Particle mass="16"/>
		<Particle mass="14.01"/>
		<Particle mass="1.008"/>
		<Particle mass="12.01"/>
		<Particle mass="1.008"/>
		<Particle mass="12.01"/>
		<Particle mass="1.008"/>
		<Particle mass="1.008"/>
		<Particle mass="1.008"/>
		<Particle mass="12.01"/>
		<Particle mass="16"/>
		<Particle mass="14.01"/>
		<Particle mass="1.008"/>
		<Particle mass="12.01"/>
		<Particle mass="1.008"/>
		<Particle mass="12.01"/>
		<Particle mass="1.008"/>
		<Particle mass="1.008"/>
		<Particle mass="12.01"/>
		<Particle mass="12.01"/>
		<Particle mass="1.008"/>
		<Particle mass="12.01"/>
		<Particle mass="1.008"/>
		<Particle mass="12.01"/>
		<Particle mass="1.008"/>
		<Particle mass="12.01"/>
		<Particle mass="1.008"/>
		<Particle mass="12.01"/>
		<Particle mass="1.008"/>
		<Particle mass="12.01"/>
		<Particle mass="16"/>
		<Particle mass="14.01"/>
		<Particle mass="1.008"/>
		<Particle mass="12.01"/>
		<Particle mass="1.008"/>
		<Particle mass="12.01"/>
		<Particle mass="1.008"/>
		<Particle mass="1.008"/>
		<Particle mass="16"/>
		<Particle mass="1.008"/>
		<Particle mass="12.01"/>
		<Particle mass="16"/>
		<Particle mass="14.01"/>
		<Particle mass="1.008"/>
		<Particle mass="12.01"/>
		<Particle mass="1.008"/>
		<Particle mass="12.01"/>
		<Particle mass="1.008"/>
		<Particle mass="1.008"/>
		<Particle mass="1.008"/>
		<Particle mass="12.01"/>
		<Particle mass="16"/>
		<Particle mass="14.01"/>
		<Particle mass="1.008"/>
		<Particle mass="12.01"/>
		<Particle mass="1.008"/>
		<Particle mass="12.01"/>
		<Particle mass="1.008"/>
		<Particle mass="12.01"/>
		<Particle mass="1.008"/>
		<Particle mass="1.008"/>
		<Particle mass="1.008"/>
		<Particle mass="16"/>
		<Particle mass="1.008"/>
		<Particle mass="12.01"/>
		<Particle mass="16"/>
		<Particle mass="14.01"/>
		<Particle mass="12.01"/>
		<Particle mass="1.008"/>
		<Particle mass="1.008"/>
		<Particle mass="12.01"/>
		<Particle mass="1.008"/>
		<Particle mass="1.008"/>
		<Particle mass="12.01"/>
		<Particle mass="1.008"/>
		<Particle mass="1.008"/>
		<Particle mass="12.01"/>
		<Particle mass="1.008"/>
		<Particle mass="12.01"/>
		<Particle mass="16"/>
		<Particle mass="14.01"/>
		<Particle mass="1.008"/>
		<Particle mass="12.01"/>
		<Particle mass="1.008"/>
		<Particle mass="12.01"/>
		<Particle mass="1.008"/>
		<Particle mass="1.008"/>
		<Particle mass="12.01"/>
		<Particle mass="12.01"/>
		<Particle mass="1.008"/>
		<Particle mass="14.01"/>
		<Particle mass="1.008"/>
		<Particle mass="12.01"/>
		<Particle mass="12.01"/>
		<Particle mass="1.008"/>
		<Particle mass="12.01"/>
		<Particle mass="1.008"/>
		<Particle mass="12.01"/>
		<Particle mass="1.008"/>
		<Particle mass="12.01"/>
		<Particle mass="1.008"/>
		<Particle mass="12.01"/>
		<Particle mass="12.01"/>
		<Particle mass="16"/>
		<Particle mass="14.01"/>
		<Particle mass="1.008"/>
		<Particle mass="12.01"/>
		<Particle mass="1.008"/>
		<Particle mass="12.01"/>
		<Particle mass="1.008"/>
		<Particle mass="1.008"/>
		<Particle mass="12.01"/>
		<Particle mass="1.008"/>
		<Particle mass="12.01"/>
		<Particle mass="1.008"/>
		<Particle mass="1.008"/>
		<Particle mass="1.008"/>
		<Particle mass="12.01"/>
		<Particle mass="1.008"/>
		<Particle mass="1.008"/>
		<Particle mass="1.008"/>
		<Particle mass="12.01"/>
		<Particle mass="16"/>
		<Particle mass="14.01"/>
		<Particle mass="1.008"/>
		<Particle mass="12.01"/>
		<Particle mass="1.008"/>
		<Particle mass="12.01"/>
		<Particle mass="1.008"/>
		<Particle mass="1.008"/>
		<Particle mass="12.01"/>
		<Particle mass="14.01"/>
		<Particle mass="12.01"/>
		<Particle mass="1.008"/>
		<Particle mass="14.01"/>
		<Particle mass="1.008"/>
		<Particle mass="12.01"/>
		<Particle mass="1.008"/>
		<Particle mass="12.01"/>
		<Particle mass="16"/>
		<Particle mass="16"/>
		<Particle mass="14.01"/>
		<Particle mass="12.01"/>
		<Particle mass="12.01"/>
		<Particle mass="12.01"/>
		<Particle mass="32.06"/>
		<Particle mass="12.01"/>
		<Particle mass="12.01"/>
		<Particle mass="16"/>
		<Particle mass="12.01"/>
		<Particle mass="16"/>
		<Particle mass="16"/>
		<Particle mass="1.008"/>
		<Particle mass="1.008"/>
		<Particle mass="1.008"/>
		<Particle mass="1.008"/>
		<Particle mass="1.008"/>
		<Particle mass="1.008"/>
		<Particle mass="1.008"/>
		<Particle mass="1.008"/>
		<Particle mass="1.008"/>
		<Particle mass="14.01"/>
		<Particle mass="1.008"/>
		<Particle mass="12.01"/>
		<Particle mass="1.008"/>
		<Particle mass="12.01"/>
		<Particle mass="1.008"/>
		<Particle mass="1.008"/>
		<Particle mass="12.01"/>
		<Particle mass="16"/>
		<Particle mass="14.01"/>
		<Particle mass="1.008"/>
		<Particle mass="1.008"/>
		<Particle mass="12.01"/>
		<Particle mass="16"/>
		<Particle mass="14.01"/>
		<Particle mass="1.008"/>
		<Particle mass="12.01"/>
		<Particle mass="1.008"/>
		<Particle mass="12.01"/>
		<Particle mass="1.008"/>
		<Particle mass="1.008"/>
		<Particle mass="12.01"/>
		<Particle mass="1.008"/>
		<Particle mass="1.008"/>
		<Particle mass="12.01"/>
		<Particle mass="16"/>
		<Particle mass="14.01"/>
		<Particle mass="1.008"/>
		<Particle mass="1.008"/>
		<Particle mass="12.01"/>
		<Particle mass="16"/>
		<Particle mass="14.01"/>
		<Particle mass="1.008"/>
		<Particle mass="12.01"/>
		<Particle mass="1.008"/>
		<Particle mass="1.008"/>
		<Particle mass="12.01"/>
		<Particle mass="16"/>
		<Particle mass="14.01"/>
		<Particle mass="1.008"/>
		<Particle mass="12.01"/>
		<Particle mass="1.008"/>
		<Particle mass="12.01"/>
		<Particle mass="1.008"/>
		<Particle mass="1.008"/>
		<Particle mass="12.01"/>
		<Particle mass="1.008"/>
		<Particle mass="1.008"/>
		<Particle mass="12.01"/>
		<Particle mass="1.008"/>
		<Particle mass="1.008"/>
		<Particle mass="12.01"/>
		<Particle mass="1.008"/>
		<Particle mass="1.008"/>
		<Particle mass="14.01"/>
		<Particle mass="1.008"/>
		<Particle mass="1.008"/>
		<Particle mass="1.008"/>
		<Particle mass="12.01"/>
		<Particle mass="16"/>
		<Particle mass="14.01"/>
		<Particle mass="1.008"/>
		<Particle mass="12.01"/>
		<Particle mass="1.008"/>
		<Particle mass="12.01"/>
		<Particle mass="1.008"/>
		<Particle mass="12.01"/>
		<Particle mass="1.008"/>
		<Particle mass="1.008"/>
		<Particle mass="1.008"/>
		<Particle mass="12.01"/>
		<Particle mass="1.008"/>
		<Particle mass="1.008"/>
		<Particle mass="12.01"/>
		<Particle mass="1.008"/>
		<Particle mass="1.008"/>
		<Particle mass="1.008"/>
		<Particle mass="12.01"/>
		<Particle mass="16"/>
		<Particle mass="14.01"/>
		<Particle mass="1.008"/>
		<Particle mass="12.01"/>
		<Particle mass="1.008"/>
		<Particle mass="12.01"/>
		<Particle mass="1.008"/>
		<Particle mass="1.008"/>
		<Particle mass="12.01"/>
		<Particle mass="12.01"/>
		<Particle mass="1.008"/>
		<Particle mass="14.01"/>
		<Particle mass="1.008"/>
		<Particle mass="12.01"/>
		<Particle mass="12.01"/>
		<Particle mass="1.008"/>
		<Particle mass="12.01"/>
		<Particle mass="1.008"/>
		<Particle mass="12.01"/>
		<Particle mass="1.008"/>
		<Particle mass="12.01"/>
		<Particle mass="1.008"/>
		<Particle mass="12.01"/>
		<Particle mass="12.01"/>
		<Particle mass="16"/>
		<Particle mass="14.01"/>
		<Particle mass="1.008"/>
		<Particle mass="12.01"/>
		<Particle mass="1.008"/>
		<Particle mass="12.01"/>
		<Particle mass="1.008"/>
		<Particle mass="12.01"/>
		<Particle mass="1.008"/>
		<Particle mass="1.008"/>
		<Particle mass="1.008"/>
		<Particle mass="16"/>
		<Particle mass="1.008"/>
		<Particle mass="12.01"/>
		<Particle mass="16"/>
		<Particle mass="14.01"/>
		<Particle mass="1.008"/>
		<Particle mass="12.01"/>
		<Particle mass="1.008"/>
		<Particle mass="12.01"/>
		<Particle mass="1.008"/>
		<Particle mass="12.01"/>
		<Particle mass="1.008"/>
		<Particle mass="1.008"/>
		<Particle mass="1.008"/>
		<Particle mass="12.01"/>
		<Particle mass="1.008"/>
		<Particle mass="1.008"/>
		<Particle mass="1.008"/>
		<Particle mass="12.01"/>
		<Particle mass="16"/>
		<Particle mass="14.01"/>
		<Particle mass="1.008"/>
		<Particle mass="12.01"/>
		<Particle mass="1.008"/>
		<Particle mass="12.01"/>
		<Particle mass="1.008"/>
		<Particle mass="12.01"/>
		<Particle mass="1.008"/>
		<Particle mass="1.008"/>
		<Particle mass="1.008"/>
		<Particle mass="12.01"/>
		<Particle mass="1.008"/>
		<Particle mass="1.008"/>
		<Particle mass="1.008"/>
		<Particle mass="12.01"/>
		<Particle mass="16"/>
		<Particle mass="14.01"/>
		<Particle mass="1.008"/>
		<Particle mass="12.01"/>
		<Particle mass="1.008"/>
		<Particle mass="12.01"/>
		<Particle mass="1.008"/>
		<Particle mass="1.008"/>
		<Particle mass="12.01"/>
		<Particle mass="16"/>
		<Particle mass="14.01"/>
		<Particle mass="1.008"/>
		<Particle mass="1.008"/>
		<Particle mass="12.01"/>
		<Particle mass="16"/>
		<Particle mass="14.01"/>
		<Particle mass="12.01"/>
		<Particle mass="1.008"/>
		<Particle mass="1.008"/>
		<Particle mass="12.01"/>
		<Particle mass="1.008"/>
		<Particle mass="1.008"/>
		<Particle mass="12.01"/>
		<Particle mass="1.008"/>
		<Particle mass="1.008"/>
		<Particle mass="12.01"/>
		<Particle mass="1.008"/>
		<Particle mass="12.01"/>
		<Particle mass="16"/>
		<Particle mass="14.01"/>
		<Particle mass="1.008"/>
		<Particle mass="12.01"/>
		<Particle mass="1.008"/>
		<Particle mass="12.01"/>
		<Particle mass="1.008"/>
		<Particle mass="1.008"/>
		<Particle mass="1.008"/>
		<Particle mass="12.01"/>
		<Particle mass="16"/>
		<Particle mass="14.01"/>
		<Particle mass="1.008"/>
		<Particle mass="12.01"/>
		<Particle mass="1.008"/>
		<Particle mass="12.01"/>
		<Particle mass="1.008"/>
		<Particle mass="12.01"/>
		<Particle mass="1.008"/>
		<Particle mass="1.008"/>
		<Particle mass="1.008"/>
		<Particle mass="12.01"/>
		<Particle mass="1.008"/>
		<Particle mass="1.008"/>
		<Particle mass="12.01"/>
		<Particle mass="1.008"/>
		<Particle mass="1.008"/>
		<Particle mass="1.008"/>
		<Particle mass="12.01"/>
		<Particle mass="16"/>
		<Particle mass="14.01"/>
		<Particle mass="1.008"/>
		<Particle mass="12.01"/>
		<Particle mass="1.008"/>
		<Particle mass="1.008"/>
		<Particle mass="12.01"/>
		<Particle mass="16"/>
		<Particle mass="14.01"/>
		<Particle mass="1.008"/>
		<Particle mass="12.01"/>
		<Particle mass="1.008"/>
		<Particle mass="12.01"/>
		<Particle mass="1.008"/>
		<Particle mass="12.01"/>
		<Particle mass="1.008"/>
		<Particle mass="1.008"/>
		<Particle mass="1.008"/>
		<Particle mass="12.01"/>
		<Particle mass="1.008"/>
		<Particle mass="1.008"/>
		<Particle mass="12.01"/>
		<Particle mass="1.008"/>
		<Particle mass="1.008"/>
		<Particle mass="1.008"/>
		<Particle mass="12.01"/>
		<Particle mass="16"/>
		<Particle mass="14.01"/>
		<Particle mass="12.01"/>
		<Particle mass="1.008"/>
		<Particle mass="1.008"/>
		<Particle mass="12.01"/>
		<Particle mass="1.008"/>
		<Particle mass="1.008"/>
		<Particle mass="12.01"/>
		<Particle mass="1.008"/>
		<Particle mass="1.008"/>
		<Particle mass="12.01"/>
		<Particle mass="1.008"/>
		<Particle mass="12.01"/>
		<Particle mass="16"/>
		<Particle mass="14.01"/>
		<Particle mass="1.008"/>
		<Particle mass="12.01"/>
		<Particle mass="1.008"/>
		<Particle mass="12.01"/>
		<Particle mass="1.008"/>
		<Particle mass="1.008"/>
		<Particle mass="1.008"/>
		<Particle mass="12.01"/>
		<Particle mass="16"/>
		<Particle mass="14.01"/>
		<Particle mass="1.008"/>
		<Particle mass="12.01"/>
		<Particle mass="1.008"/>
		<Particle mass="12.01"/>
		<Particle mass="1.008"/>
		<Particle mass="1.008"/>
		<Particle mass="12.01"/>
		<Particle mass="1.008"/>
		<Particle mass="12.01"/>
		<Particle mass="1.008"/>
		<Particle mass="1.008"/>
		<Particle mass="1.008"/>
		<Particle mass="12.01"/>
		<Particle mass="1.008"/>
		<Particle mass="1.008"/>
		<Particle mass="1.008"/>
		<Particle mass="12.01"/>
		<Particle mass="16"/>
		<Particle mass="14.01"/>
		<Particle mass="1.008"/>
		<Particle mass="12.01"/>
		<Particle mass="1.008"/>
		<Particle mass="12.01"/>
		<Particle mass="1.008"/>
		<Particle mass="1.008"/>
		<Particle mass="12.01"/>
		<Particle mass="1.008"/>
		<Particle mass="12.01"/>
		<Particle mass="1.008"/>
		<Particle mass="1.008"/>
		<Particle mass="1.008"/>
		<Particle mass="12.01"/>
		<Particle mass="1.008"/>
		<Particle mass="1.008"/>
		<Particle mass="1.008"/>
		<Particle mass="12.01"/>
		<Particle mass="16"/>
		<Particle mass="14.01"/>
		<Particle mass="1.008"/>
		<Particle mass="12.01"/>
		<Particle mass="1.008"/>
		<Particle mass="1.008"/>
		<Particle mass="12.01"/>
		<Particle mass="16"/>
		<Particle mass="14.01"/>
		<Particle mass="1.008"/>
		<Particle mass="12.01"/>
		<Particle mass="1.008"/>
		<Particle mass="12.01"/>
		<Particle mass="1.008"/>
		<Particle mass="1.008"/>
		<Particle mass="16"/>
		<Particle mass="1.008"/>
		<Particle mass="12.01"/>
		<Particle mass="16"/>
		<Particle mass="14.01"/>
		<Particle mass="1.008"/>
		<Particle mass="12.01"/>
		<Particle mass="1.008"/>
		<Particle mass="12.01"/>
		<Particle mass="1.008"/>
		<Particle mass="12.01"/>
		<Particle mass="1.008"/>
		<Particle mass="1.008"/>
		<Particle mass="1.008"/>
		<Particle mass="12.01"/>
		<Particle mass="1.008"/>
		<Particle mass="1.008"/>
		<Particle mass="1.008"/>
		<Particle mass="12.01"/>
		<Particle mass="16"/>
		<Particle mass="14.01"/>
		<Particle mass="1.008"/>
		<Particle mass="12.01"/>
		<Particle mass="1.008"/>
		<Particle mass="12.01"/>
		<Particle mass="1.008"/>
		<Particle mass="12.01"/>
		<Particle mass="1.008"/>
		<Particle mass="1.008"/>
		<Particle mass="1.008"/>
		<Particle mass="16"/>
		<Particle mass="1.008"/>
		<Particle mass="12.01"/>
		<Particle mass="16"/>
		<Particle mass="14.01"/>
		<Particle mass="1.008"/>
		<Particle mass="12.01"/>
		<Particle mass="1.008"/>
		<Particle mass="12.01"/>
		<Particle mass="1.008"/>
		<Particle mass="12.01"/>
		<Particle mass="1.008"/>
		<Particle mass="1.008"/>
		<Particle mass="1.008"/>
		<Particle mass="12.01"/>
		<Particle mass="1.008"/>
		<Particle mass="1.008"/>
		<Particle mass="1.008"/>
		<Particle mass="12.01"/>
		<Particle mass="16"/>
		<Particle mass="14.01"/>
		<Particle mass="1.008"/>
		<Particle mass="12.01"/>
		<Particle mass="1.008"/>
		<Particle mass="12.01"/>
		<Particle mass="1.008"/>
		<Particle mass="12.01"/>
		<Particle mass="1.008"/>
		<Particle mass="1.008"/>
		<Particle mass="1.008"/>
		<Particle mass="12.01"/>
		<Particle mass="1.008"/>
		<Particle mass="1.008"/>
		<Particle mass="12.01"/>
		<Particle mass="1.008"/>
		<Particle mass="1.008"/>
		<Particle mass="1.008"/>
		<Particle mass="12.01"/>
		<Particle mass="16"/>
		<Particle mass="14.01"/>
		<Particle mass="1.008"/>
		<Particle mass="12.01"/>
		<Particle mass="1.008"/>
		<Particle mass="12.01"/>
		<Particle mass="1.008"/>
		<Particle mass="1.008"/>
		<Particle mass="1.008"/>
		<Particle mass="12.01"/>
		<Particle mass="16"/>
		<Particle mass="14.01"/>
		<Particle mass="1.008"/>
		<Particle mass="12.01"/>
		<Particle mass="1.008"/>
		<Particle mass="12.01"/>
		<Particle mass="1.008"/>
		<Particle mass="12.01"/>
		<Particle mass="1.008"/>
		<Particle mass="1.008"/>
		<Particle mass="1.008"/>
		<Particle mass="12.01"/>
		<Particle mass="1.008"/>
		<Particle mass="1.008"/>
		<Particle mass="12.01"/>
		<Particle mass="1.008"/>
		<Particle mass="1.008"/>
		<Particle mass="1.008"/>
		<Particle mass="12.01"/>
		<Particle mass="16"/>
		<Particle mass="14.01"/>
		<Particle mass="1.008"/>
		<Particle mass="12.01"/>
		<Particle mass="1.008"/>
		<Particle mass="12.01"/>
		<Particle mass="1.008"/>
		<Particle mass="1.008"/>
		<Particle mass="12.01"/>
		<Particle mass="1.008"/>
		<Particle mass="12.01"/>
		<Particle mass="1.008"/>
		<Particle mass="1.008"/>
		<Particle mass="1.008"/>
		<Particle mass="12.01"/>
		<Particle mass="1.008"/>
		<Particle mass="1.008"/>
		<Particle mass="1.008"/>
		<Particle mass="12.01"/>
		<Particle mass="16"/>
		<Particle mass="14.01"/>
		<Particle mass="1.008"/>
		<Particle mass="12.01"/>
		<Particle mass="1.008"/>
		<Particle mass="12.01"/>
		<Particle mass="1.008"/>
		<Particle mass="12.01"/>
		<Particle mass="1.008"/>
		<Particle mass="1.008"/>
		<Particle mass="1.008"/>
		<Particle mass="12.01"/>
		<Particle mass="1.008"/>
		<Particle mass="1.008"/>
		<Particle mass="1.008"/>
		<Particle mass="12.01"/>
		<Particle mass="16"/>
		<Particle mass="14.01"/>
		<Particle mass="1.008"/>
		<Particle mass="12.01"/>
		<Particle mass="1.008"/>
		<Particle mass="12.01"/>
		<Particle mass="1.008"/>
		<Particle mass="1.008"/>
		<Particle mass="12.01"/>
		<Particle mass="14.01"/>
		<Particle mass="1.008"/>
		<Particle mass="12.01"/>
		<Particle mass="1.008"/>
		<Particle mass="14.01"/>
		<Particle mass="12.01"/>
		<Particle mass="1.008"/>
		<Particle mass="12.01"/>
		<Particle mass="16"/>
		<Particle mass="14.01"/>
		<Particle mass="1.008"/>
		<Particle mass="12.01"/>
		<Particle mass="1.008"/>
		<Particle mass="12.01"/>
		<Particle mass="1.008"/>
		<Particle mass="1.008"/>
		<Particle mass="12.01"/>
		<Particle mass="1.008"/>
		<Particle mass="12.01"/>
		<Particle mass="1.008"/>
		<Particle mass="1.008"/>
		<Particle mass="1.008"/>
		<Particle mass="12.01"/>
		<Particle mass="1.008"/>
		<Particle mass="1.008"/>
		<Particle mass="1.008"/>
		<Particle mass="12.01"/>
		<Particle mass="16"/>
		<Particle mass="14.01"/>
		<Particle mass="1.008"/>
		<Particle mass="12.01"/>
		<Particle mass="1.008"/>
		<Particle mass="12.01"/>
		<Particle mass="1.008"/>
		<Particle mass="1.008"/>
		<Particle mass="1.008"/>
		<Particle mass="12.01"/>
		<Particle mass="16"/>
		<Particle mass="14.01"/>
		<Particle mass="1.008"/>
		<Particle mass="12.01"/>
		<Particle mass="1.008"/>
		<Particle mass="12.01"/>
		<Particle mass="1.008"/>
		<Particle mass="12.01"/>
		<Particle mass="1.008"/>
		<Particle mass="1.008"/>
		<Particle mass="1.008"/>
		<Particle mass="12.01"/>
		<Particle mass="1.008"/>
		<Particle mass="1.008"/>
		<Particle mass="12.01"/>
		<Particle mass="1.008"/>
		<Particle mass="1.008"/>
		<Particle mass="1.008"/>
		<Particle mass="12.01"/>
		<Particle mass="16"/>
		<Particle mass="14.01"/>
		<Particle mass="1.008"/>
		<Particle mass="12.01"/>
		<Particle mass="1.008"/>
		<Particle mass="12.01"/>
		<Particle mass="1.008"/>
		<Particle mass="1.008"/>
		<Particle mass="12.01"/>
		<Particle mass="1.008"/>
		<Particle mass="12.01"/>
		<Particle mass="1.008"/>
		<Particle mass="1.008"/>
		<Particle mass="1.008"/>
		<Particle mass="12.01"/>
		<Particle mass="1.008"/>
		<Particle mass="1.008"/>
		<Particle mass="1.008"/>
		<Particle mass="12.01"/>
		<Particle mass="16"/>
		<Particle mass="14.01"/>
		<Particle mass="1.008"/>
		<Particle mass="12.01"/>
		<Particle mass="1.008"/>
		<Particle mass="12.01"/>
		<Particle mass="1.008"/>
		<Particle mass="1.008"/>
		<Particle mass="16"/>
		<Particle mass="1.008"/>
		<Particle mass="12.01"/>
		<Particle mass="16"/>
		<Particle mass="14.01"/>
		<Particle mass="1.008"/>
		<Particle mass="12.01"/>
		<Particle mass="1.008"/>
		<Particle mass="12.01"/>
		<Particle mass="1.008"/>
		<Particle mass="1.008"/>
		<Particle mass="12.01"/>
		<Particle mass="14.01"/>
		<Particle mass="12.01"/>
		<Particle mass="1.008"/>
		<Particle mass="14.01"/>
		<Particle mass="1.008"/>
		<Particle mass="12.01"/>
		<Particle mass="1.008"/>
		<Particle mass="12.01"/>
		<Particle mass="16"/>
		<Particle mass="14.01"/>
		<Particle mass="1.008"/>
		<Particle mass="12.01"/>
		<Particle mass="1.008"/>
		<Particle mass="12.01"/>
		<Particle mass="1.008"/>
		<Particle mass="12.01"/>
		<Particle mass="1.008"/>
		<Particle mass="1.008"/>
		<Particle mass="1.008"/>
		<Particle mass="16"/>
		<Particle mass="1.008"/>
		<Particle mass="12.01"/>
		<Particle mass="16"/>
		<Particle mass="14.01"/>
		<Particle mass="1.008"/>
		<Particle mass="12.01"/>
		<Particle mass="1.008"/>
		<Particle mass="12.01"/>
		<Particle mass="1.008"/>
		<Particle mass="12.01"/>
		<Particle mass="1.008"/>
		<Particle mass="1.008"/>
		<Particle mass="1.008"/>
		<Particle mass="16"/>
		<Particle mass="1.008"/>
		<Particle mass="12.01"/>
		<Particle mass="16"/>
		<Particle mass="14.01"/>
		<Particle mass="1.008"/>
		<Particle mass="12.01"/>
		<Particle mass="1.008"/>
		<Particle mass="12.01"/>
		<Particle mass="1.008"/>
		<Particle mass="1.008"/>
		<Particle mass="12.01"/>
		<Particle mass="12.01"/>
		<Particle mass="1.008"/>
		<Particle mass="14.01"/>
		<Particle mass="1.008"/>
		<Particle mass="12.01"/>
		<Particle mass="12.01"/>
		<Particle mass="1.008"/>
		<Particle mass="12.01"/>
		<Particle mass="1.008"/>
		<Particle mass="12.01"/>
		<Particle mass="1.008"/>
		<Particle mass="12.01"/>
		<Particle mass="1.008"/>
		<Particle mass="12.01"/>
		<Particle mass="12.01"/>
		<Particle mass="16"/>
		<Particle mass="14.01"/>
		<Particle mass="1.008"/>
		<Particle mass="12.01"/>
		<Particle mass="1.008"/>
		<Particle mass="12.01"/>
		<Particle mass="1.008"/>
		<Particle mass="1.008"/>
		<Particle mass="12.01"/>
		<Particle mass="12.01"/>
		<Particle mass="1.008"/>
		<Particle mass="12.01"/>
		<Particle mass="1.008"/>
		<Particle mass="12.01"/>
		<Particle mass="1.008"/>
		<Particle mass="12.01"/>
		<Particle mass="1.008"/>
		<Particle mass="12.01"/>
		<Particle mass="1.008"/>
		<Particle mass="12.01"/>
		<Particle mass="16"/>
		<Particle mass="14.01"/>
		<Particle mass="12.01"/>
		<Particle mass="1.008"/>
		<Particle mass="1.008"/>
		<Particle mass="12.01"/>
		<Particle mass="1.008"/>
		<Particle mass="1.008"/>
		<Particle mass="12.01"/>
		<Particle mass="1.008"/>
		<Particle mass="1.008"/>
		<Particle mass="12.01"/>
		<Particle mass="1.008"/>
		<Particle mass="12.01"/>
		<Particle mass="16"/>
		<Particle mass="14.01"/>
		<Particle mass="1.008"/>
		<Particle mass="12.01"/>
		<Particle mass="1.008"/>
		<Particle mass="12.01"/>
		<Particle mass="1.008"/>
		<Particle mass="1.008"/>
		<Particle mass="1.008"/>
		<Particle mass="12.01"/>
		<Particle mass="16"/>
		<Particle mass="14.01"/>
		<Particle mass="1.008"/>
		<Particle mass="12.01"/>
		<Particle mass="1.008"/>
		<Particle mass="12.01"/>
		<Particle mass="1.008"/>
		<Particle mass="1.008"/>
		<Particle mass="12.01"/>
		<Particle mass="12.01"/>
		<Particle mass="1.008"/>
		<Particle mass="12.01"/>
		<Particle mass="1.008"/>
		<Particle mass="12.01"/>
		<Particle mass="16"/>
		<Particle mass="1.008"/>
		<Particle mass="12.01"/>
		<Particle mass="1.008"/>
		<Particle mass="12.01"/>
		<Particle mass="1.008"/>
		<Particle mass="12.01"/>
		<Particle mass="16"/>
		<Particle mass="14.01"/>
		<Particle mass="1.008"/>
		<Particle mass="12.01"/>
		<Particle mass="1.008"/>
		<Particle mass="12.01"/>
		<Particle mass="1.008"/>
		<Particle mass="1.008"/>
		<Particle mass="12.01"/>
		<Particle mass="12.01"/>
		<Particle mass="1.008"/>
		<Particle mass="14.01"/>
		<Particle mass="1.008"/>
		<Particle mass="12.01"/>
		<Particle mass="12.01"/>
		<Particle mass="1.008"/>
		<Particle mass="12.01"/>
		<Particle mass="1.008"/>
		<Particle mass="12.01"/>
		<Particle mass="1.008"/>
		<Particle mass="12.01"/>
		<Particle mass="1.008"/>
		<Particle mass="12.01"/>
		<Particle mass="12.01"/>
		<Particle mass="16"/>
		<Particle mass="14.01"/>
		<Particle mass="1.008"/>
		<Particle mass="12.01"/>
		<Particle mass="1.008"/>
		<Particle mass="12.01"/>
		<Particle mass="1.008"/>
		<Particle mass="1.008"/>
		<Particle mass="12.01"/>
		<Particle mass="1.008"/>
		<Particle mass="1.008"/>
		<Particle mass="12.01"/>
		<Particle mass="16"/>
		<Particle mass="14.01"/>
		<Particle mass="1.008"/>
		<Particle mass="1.008"/>
		<Particle mass="12.01"/>
		<Particle mass="16"/>
		<Particle mass="14.01"/>
		<Particle mass="1.008"/>
		<Particle mass="12.01"/>
		<Particle mass="1.008"/>
		<Particle mass="1.008"/>
		<Particle mass="12.01"/>
		<Particle mass="16"/>
		<Particle mass="14.01"/>
		<Particle mass="1.008"/>
		<Particle mass="12.01"/>
		<Particle mass="1.008"/>
		<Particle mass="1.008"/>
		<Particle mass="12.01"/>
		<Particle mass="16"/>
		<Particle mass="14.01"/>
		<Particle mass="1.008"/>
		<Particle mass="12.01"/>
		<Particle mass="1.008"/>
		<Particle mass="12.01"/>
		<Particle mass="1.008"/>
		<Particle mass="12.01"/>
		<Particle mass="1.008"/>
		<Particle mass="1.008"/>
		<Particle mass="1.008"/>
		<Particle mass="12.01"/>
		<Particle mass="1.008"/>
		<Particle mass="1.008"/>
		<Particle mass="1.008"/>
		<Particle mass="12.01"/>
		<Particle mass="16"/>
		<Particle mass="14.01"/>
		<Particle mass="1.008"/>
		<Particle mass="12.01"/>
		<Particle mass="1.008"/>
		<Particle mass="12.01"/>
		<Particle mass="1.008"/>
		<Particle mass="1.008"/>
		<Particle mass="12.01"/>
		<Particle mass="1.008"/>
		<Particle mass="1.008"/>
		<Particle mass="12.01"/>
		<Particle mass="1.008"/>
		<Particle mass="1.008"/>
		<Particle mass="12.01"/>
		<Particle mass="1.008"/>
		<Particle mass="1.008"/>
		<Particle mass="14.01"/>
		<Particle mass="1.008"/>
		<Particle mass="1.008"/>
		<Particle mass="1.008"/>
		<Particle mass="12.01"/>
		<Particle mass="16"/>
		<Particle mass="14.01"/>
		<Particle mass="1.008"/>
		<Particle mass="12.01"/>
		<Particle mass="1.008"/>
		<Particle mass="12.01"/>
		<Particle mass="1.008"/>
		<Particle mass="1.008"/>
		<Particle mass="12.01"/>
		<Particle mass="1.008"/>
		<Particle mass="1.008"/>
		<Particle mass="12.01"/>
		<Particle mass="1.008"/>
		<Particle mass="1.008"/>
		<Particle mass="12.01"/>
		<Particle mass="1.008"/>
		<Particle mass="1.008"/>
		<Particle mass="14.01"/>
		<Particle mass="1.008"/>
		<Particle mass="1.008"/>
		<Particle mass="1.008"/>
		<Particle mass="12.01"/>
		<Particle mass="16"/>
		<Particle mass="14.01"/>
		<Particle mass="1.008"/>
		<Particle mass="12.01"/>
		<Particle mass="1.008"/>
		<Particle mass="12.01"/>
		<Particle mass="1.008"/>
		<Particle mass="1.008"/>
		<Particle mass="1.008"/>
		<Particle mass="12.01"/>
		<Particle mass="16"/>
		<Particle mass="14.01"/>
		<Particle mass="1.008"/>
		<Particle mass="12.01"/>
		<Particle mass="1.008"/>
		<Particle mass="12.01"/>
		<Particle mass="1.008"/>
		<Particle mass="1.008"/>
		<Particle mass="1.008"/>
		<Particle mass="12.01"/>
		<Particle mass="16"/>
		<Particle mass="16"/>
		<Particle mass="14.01"/>
		<Particle mass="1.008"/>
		<Particle mass="1.008"/>
		<Particle mass="1.008"/>
		<Particle mass="12.01"/>
		<Particle mass="1.008"/>
		<Particle mass="12.01"/>
		<Particle mass="1.008"/>
		<Particle mass="1.008"/>
		<Particle mass="1.008"/>
		<Particle mass="12.01"/>
		<Particle mass="16"/>
		<Particle mass="14.01"/>
		<Particle mass="1.008"/>
		<Particle mass="12.01"/>
		<Particle mass="1.008"/>
		<Particle mass="12.01"/>
		<Particle mass="1.008"/>
		<Particle mass="12.01"/>
		<Particle mass="1.008"/>
		<Particle mass="1.008"/>
		<Particle mass="1.008"/>
		<Particle mass="16"/>
		<Particle mass="1.008"/>
		<Particle mass="12.01"/>
		<Particle mass="16"/>
		<Particle mass="14.01"/>
		<Particle mass="1.008"/>
		<Particle mass="12.01"/>
		<Particle mass="1.008"/>
		<Particle mass="12.01"/>
		<Particle mass="1.008"/>
		<Particle mass="1.008"/>
		<Particle mass="12.01"/>
		<Particle mass="1.008"/>
		<Particle mass="12.01"/>
		<Particle mass="1.008"/>
		<Particle mass="1.008"/>
		<Particle mass="1.008"/>
		<Particle mass="12.01"/>
		<Particle mass="1.008"/>
		<Particle mass="1.008"/>
		<Particle mass="1.008"/>
		<Particle mass="12.01"/>
		<Particle mass="16"/>
		<Particle mass="14.01"/>
		<Particle mass="1.008"/>
		<Particle mass="12.01"/>
		<Particle mass="1.008"/>
		<Particle mass="12.01"/>
		<Particle mass="1.008"/>
		<Particle mass="12.01"/>
		<Particle mass="1.008"/>
		<Particle mass="1.008"/>
		<Particle mass="1.008"/>
		<Particle mass="16"/>
		<Particle mass="1.008"/>
		<Particle mass="12.01"/>
		<Particle mass="16"/>
		<Particle mass="14.01"/>
		<Particle mass="1.008"/>
		<Particle mass="12.01"/>
		<Particle mass="1.008"/>
		<Particle mass="12.01"/>
		<Particle mass="1.008"/>
		<Particle mass="1.008"/>
		<Particle mass="1.008"/>
		<Particle mass="12.01"/>
		<Particle mass="16"/>
		<Particle mass="14.01"/>
		<Particle mass="1.008"/>
		<Particle mass="12.01"/>
		<Particle mass="1.008"/>
		<Particle mass="12.01"/>
		<Particle mass="1.008"/>
		<Particle mass="1.008"/>
		<Particle mass="12.01"/>
		<Particle mass="1.008"/>
		<Particle mass="1.008"/>
		<Particle mass="12.01"/>
		<Particle mass="16"/>
		<Particle mass="16"/>
		<Particle mass="12.01"/>
		<Particle mass="16"/>
		<Particle mass="14.01"/>
		<Particle mass="1.008"/>
		<Particle mass="12.01"/>
		<Particle mass="1.008"/>
		<Particle mass="12.01"/>
		<Particle mass="1.008"/>
		<Particle mass="1.008"/>
		<Particle mass="12.01"/>
		<Particle mass="1.008"/>
		<Particle mass="1.008"/>
		<Particle mass="12.01"/>
		<Particle mass="16"/>
		<Particle mass="14.01"/>
		<Particle mass="1.008"/>
		<Particle mass="1.008"/>
		<Particle mass="12.01"/>
		<Particle mass="16"/>
		<Particle mass="14.01"/>
		<Particle mass="1.008"/>
		<Particle mass="12.01"/>
		<Particle mass="1.008"/>
		<Particle mass="12.01"/>
		<Particle mass="1.008"/>
		<Particle mass="1.008"/>
		<Particle mass="16"/>
		<Particle mass="1.008"/>
		<Particle mass="12.01"/>
		<Particle mass="16"/>
		<Particle mass="14.01"/>
		<Particle mass="1.008"/>
		<Particle mass="12.01"/>
		<Particle mass="1.008"/>
		<Particle mass="12.01"/>
		<Particle mass="1.008"/>
		<Particle mass="1.008"/>
		<Particle mass="12.01"/>
		<Particle mass="1.008"/>
		<Particle mass="1.008"/>
		<Particle mass="12.01"/>
		<Particle mass="16"/>
		<Particle mass="16"/>
		<Particle mass="12.01"/>
		<Particle mass="16"/>
		<Particle mass="14.01"/>
		<Particle mass="1.008"/>
		<Particle mass="12.01"/>
		<Particle mass="1.008"/>
		<Particle mass="12.01"/>
		<Particle mass="1.008"/>
		<Particle mass="1.008"/>
		<Particle mass="12.01"/>
		<Particle mass="1.008"/>
		<Particle mass="1.008"/>
		<Particle mass="12.01"/>
		<Particle mass="16"/>
		<Particle mass="16"/>
		<Particle mass="12.01"/>
		<Particle mass="16"/>
		<Particle mass="14.01"/>
		<Particle mass="1.008"/>
		<Particle mass="12.01"/>
		<Particle mass="1.008"/>
		<Particle mass="12.01"/>
		<Particle mass="1.008"/>
		<Particle mass="1.008"/>
		<Particle mass="12.01"/>
		<Particle mass="1.008"/>
		<Particle mass="12.01"/>
		<Particle mass="1.008"/>
		<Particle mass="1.008"/>
		<Particle mass="1.008"/>
		<Particle mass="12.01"/>
		<Particle mass="1.008"/>
		<Particle mass="1.008"/>
		<Particle mass="1.008"/>
		<Particle mass="12.01"/>
		<Particle mass="16"/>
		<Particle mass="14.01"/>
		<Particle mass="1.008"/>
		<Particle mass="12.01"/>
		<Particle mass="1.008"/>
		<Particle mass="12.01"/>
		<Particle mass="1.008"/>
		<Particle mass="1.008"/>
		<Particle mass="12.01"/>
		<Particle mass="14.01"/>
		<Particle mass="12.01"/>
		<Particle mass="1.008"/>
		<Particle mass="14.01"/>
		<Particle mass="1.008"/>
		<Particle mass="12.01"/>
		<Particle mass="1.008"/>
		<Particle mass="12.01"/>
		<Particle mass="16"/>
		<Particle mass="14.01"/>
		<Particle mass="1.008"/>
		<Particle mass="12.01"/>
		<Particle mass="1.008"/>
		<Particle mass="12.01"/>
		<Particle mass="1.008"/>
		<Particle mass="1.008"/>
		<Particle mass="12.01"/>
		<Particle mass="1.008"/>
		<Particle mass="1.008"/>
		<Particle mass="12.01"/>
		<Particle mass="1.008"/>
		<Particle mass="1.008"/>
		<Particle mass="12.01"/>
		<Particle mass="1.008"/>
		<Particle mass="1.008"/>
		<Particle mass="14.01"/>
		<Particle mass="1.008"/>
		<Particle mass="1.008"/>
		<Particle mass="1.008"/>
		<Particle mass="12.01"/>
		<Particle mass="16"/>
		<Particle mass="14.01"/>
		<Particle mass="1.008"/>
		<Particle mass="12.01"/>
		<Particle mass="1.008"/>
		<Particle mass="12.01"/>
		<Particle mass="1.008"/>
		<Particle mass="1.008"/>
		<Particle mass="12.01"/>
		<Particle mass="12.01"/>
		<Particle mass="1.008"/>
		<Particle mass="12.01"/>
		<Particle mass="1.008"/>
		<Particle mass="12.01"/>
		<Particle mass="16"/>
		<Particle mass="1.008"/>
		<Particle mass="12.01"/>
		<Particle mass="1.008"/>
		<Particle mass="12.01"/>
		<Particle mass="1.008"/>
		<Particle mass="12.01"/>
		<Particle mass="16"/>
		<Particle mass="14.01"/>
		<Particle mass="1.008"/>
		<Particle mass="12.01"/>
		<Particle mass="1.008"/>
		<Particle mass="12.01"/>
		<Particle mass="1.008"/>
		<Particle mass="12.01"/>
		<Particle mass="1.008"/>
		<Particle mass="1.008"/>
		<Particle mass="1.008"/>
		<Particle mass="12.01"/>
		<Particle mass="1.008"/>
		<Particle mass="1.008"/>
		<Particle mass="1.008"/>
		<Particle mass="12.01"/>
		<Particle mass="16"/>
		<Particle mass="14.01"/>
		<Particle mass="1.008"/>
		<Particle mass="12.01"/>
		<Particle mass="1.008"/>
		<Particle mass="12.01"/>
		<Particle mass="1.008"/>
		<Particle mass="12.01"/>
		<Particle mass="1.008"/>
		<Particle mass="1.008"/>
		<Particle mass="1.008"/>
		<Particle mass="12.01"/>
		<Particle mass="1.008"/>
		<Particle mass="1.008"/>
		<Particle mass="12.01"/>
		<Particle mass="1.008"/>
		<Particle mass="1.008"/>
		<Particle mass="1.008"/>
		<Particle mass="12.01"/>
		<Particle mass="16"/>
		<Particle mass="14.01"/>
		<Particle mass="1.008"/>
		<Particle mass="12.01"/>
		<Particle mass="1.008"/>
		<Particle mass="12.01"/>
		<Particle mass="1.008"/>
		<Particle mass="1.008"/>
		<Particle mass="12.01"/>
		<Particle mass="16"/>
		<Particle mass="16"/>
		<Particle mass="12.01"/>
		<Particle mass="16"/>
		<Particle mass="14.01"/>
		<Particle mass="1.008"/>
		<Particle mass="12.01"/>
		<Particle mass="1.008"/>
		<Particle mass="1.008"/>
		<Particle mass="12.01"/>
		<Particle mass="16"/>
		<Particle mass="14.01"/>
		<Particle mass="1.008"/>
		<Particle mass="12.01"/>
		<Particle mass="1.008"/>
		<Particle mass="12.01"/>
		<Particle mass="1.008"/>
		<Particle mass="12.01"/>
		<Particle mass="1.008"/>
		<Particle mass="1.008"/>
		<Particle mass="1.008"/>
		<Particle mass="16"/>
		<Particle mass="1.008"/>
		<Particle mass="12.01"/>
		<Particle mass="16"/>
		<Particle mass="14.01"/>
		<Particle mass="1.008"/>
		<Particle mass="12.01"/>
		<Particle mass="1.008"/>
		<Particle mass="12.01"/>
		<Particle mass="1.008"/>
		<Particle mass="1.008"/>
		<Particle mass="12.01"/>
		<Particle mass="1.008"/>
		<Particle mass="1.008"/>
		<Particle mass="12.01"/>
		<Particle mass="1.008"/>
		<Particle mass="1.008"/>
		<Particle mass="14.01"/>
		<Particle mass="1.008"/>
		<Particle mass="12.01"/>
		<Particle mass="14.01"/>
		<Particle mass="1.008"/>
		<Particle mass="1.008"/>
		<Particle mass="14.01"/>
		<Particle mass="1.008"/>
		<Particle mass="1.008"/>
		<Particle mass="12.01"/>
		<Particle mass="16"/>
		<Particle mass="14.01"/>
		<Particle mass="1.008"/>
		<Particle mass="12.01"/>
		<Particle mass="1.008"/>
		<Particle mass="12.01"/>
		<Particle mass="1.008"/>
		<Particle mass="12.01"/>
		<Particle mass="1.008"/>
		<Particle mass="1.008"/>
		<Particle mass="1.008"/>
		<Particle mass="12.01"/>
		<Particle mass="1.008"/>
		<Particle mass="1.008"/>
		<Particle mass="1.008"/>
		<Particle mass="12.01"/>
		<Particle mass="16"/>
		<Particle mass="14.01"/>
		<Particle mass="1.008"/>
		<Particle mass="12.01"/>
		<Particle mass="1.008"/>
		<Particle mass="12.01"/>
		<Particle mass="1.008"/>
		<Particle mass="1.008"/>
		<Particle mass="12.01"/>
		<Particle mass="12.01"/>
		<Particle mass="1.008"/>
		<Particle mass="12.01"/>
		<Particle mass="1.008"/>
		<Particle mass="12.01"/>
		<Particle mass="1.008"/>
		<Particle mass="12.01"/>
		<Particle mass="1.008"/>
		<Particle mass="12.01"/>
		<Particle mass="1.008"/>
		<Particle mass="12.01"/>
		<Particle mass="16"/>
		<Particle mass="14.01"/>
		<Particle mass="1.008"/>
		<Particle mass="12.01"/>
		<Particle mass="1.008"/>
		<Particle mass="12.01"/>
		<Particle mass="1.008"/>
		<Particle mass="1.008"/>
		<Particle mass="12.01"/>
		<Particle mass="1.008"/>
		<Particle mass="12.01"/>
		<Particle mass="1.008"/>
		<Particle mass="1.008"/>
		<Particle mass="1.008"/>
		<Particle mass="12.01"/>
		<Particle mass="1.008"/>
		<Particle mass="1.008"/>
		<Particle mass="1.008"/>
		<Particle mass="12.01"/>
		<Particle mass="16"/>
		<Particle mass="14.01"/>
		<Particle mass="1.008"/>
		<Particle mass="12.01"/>
		<Particle mass="1.008"/>
		<Particle mass="1.008"/>
		<Particle mass="12.01"/>
		<Particle mass="16"/>
		<Particle mass="14.01"/>
		<Particle mass="1.008"/>
		<Particle mass="12.01"/>
		<Particle mass="1.008"/>
		<Particle mass="12.01"/>
		<Particle mass="1.008"/>
		<Particle mass="1.008"/>
		<Particle mass="12.01"/>
		<Particle mass="1.008"/>
		<Particle mass="12.01"/>
		<Particle mass="1.008"/>
		<Particle mass="1.008"/>
		<Particle mass="1.008"/>
		<Particle mass="12.01"/>
		<Particle mass="1.008"/>
		<Particle mass="1.008"/>
		<Particle mass="1.008"/>
		<Particle mass="12.01"/>
		<Particle mass="16"/>
		<Particle mass="14.01"/>
		<Particle mass="1.008"/>
		<Particle mass="12.01"/>
		<Particle mass="1.008"/>
		<Particle mass="12.01"/>
		<Particle mass="1.008"/>
		<Particle mass="1.008"/>
		<Particle mass="1.008"/>
		<Particle mass="12.01"/>
		<Particle mass="16"/>
		<Particle mass="14.01"/>
		<Particle mass="1.008"/>
		<Particle mass="12.01"/>
		<Particle mass="1.008"/>
		<Particle mass="12.01"/>
		<Particle mass="1.008"/>
		<Particle mass="1.008"/>
		<Particle mass="12.01"/>
		<Particle mass="1.008"/>
		<Particle mass="12.01"/>
		<Particle mass="1.008"/>
		<Particle mass="1.008"/>
		<Particle mass="1.008"/>
		<Particle mass="12.01"/>
		<Particle mass="1.008"/>
		<Particle mass="1.008"/>
		<Particle mass="1.008"/>
		<Particle mass="12.01"/>
		<Particle mass="16"/>
		<Particle mass="14.01"/>
		<Particle mass="1.008"/>
		<Particle mass="12.01"/>
		<Particle mass="1.008"/>
		<Particle mass="12.01"/>
		<Particle mass="1.008"/>
		<Particle mass="12.01"/>
		<Particle mass="1.008"/>
		<Particle mass="1.008"/>
		<Particle mass="1.008"/>
		<Particle mass="12.01"/>
		<Particle mass="1.008"/>
		<Particle mass="1.008"/>
		<Particle mass="1.008"/>
		<Particle mass="12.01"/>
		<Particle mass="16"/>
		<Particle mass="14.01"/>
		<Particle mass="1.008"/>
		<Particle mass="12.01"/>
		<Particle mass="1.008"/>
		<Particle mass="12.01"/>
		<Particle mass="1.008"/>
		<Particle mass="1.008"/>
		<Particle mass="1.008"/>
		<Particle mass="12.01"/>
		<Particle mass="16"/>
		<Particle mass="14.01"/>
		<Particle mass="1.008"/>
		<Particle mass="12.01"/>
		<Particle mass="1.008"/>
		<Particle mass="12.01"/>
		<Particle mass="1.008"/>
		<Particle mass="1.008"/>
		<Particle mass="12.01"/>
		<Particle mass="14.01"/>
		<Particle mass="1.008"/>
		<Particle mass="12.01"/>
		<Particle mass="1.008"/>
		<Particle mass="14.01"/>
		<Particle mass="12.01"/>
		<Particle mass="1.008"/>
		<Particle mass="12.01"/>
		<Particle mass="16"/>
		<Particle mass="14.01"/>
		<Particle mass="1.008"/>
		<Particle mass="12.01"/>
		<Particle mass="1.008"/>
		<Particle mass="12.01"/>
		<Particle mass="1.008"/>
		<Particle mass="1.008"/>
		<Particle mass="12.01"/>
		<Particle mass="12.01"/>
		<Particle mass="1.008"/>
		<Particle mass="12.01"/>
		<Particle mass="1.008"/>
		<Particle mass="12.01"/>
		<Particle mass="1.008"/>
		<Particle mass="12.01"/>
		<Particle mass="1.008"/>
		<Particle mass="12.01"/>
		<Particle mass="1.008"/>
		<Particle mass="12.01"/>
		<Particle mass="16"/>
		<Particle mass="14.01"/>
		<Particle mass="1.008"/>
		<Particle mass="12.01"/>
		<Particle mass="1.008"/>
		<Particle mass="12.01"/>
		<Particle mass="1.008"/>
		<Particle mass="1.008"/>
		<Particle mass="12.01"/>
		<Particle mass="1.008"/>
		<Particle mass="12.01"/>
		<Particle mass="1.008"/>
		<Particle mass="1.008"/>
		<Particle mass="1.008"/>
		<Particle mass="12.01"/>
		<Particle mass="1.008"/>
		<Particle mass="1.008"/>
		<Particle mass="1.008"/>
		<Particle mass="12.01"/>
		<Particle mass="16"/>
		<Particle mass="14.01"/>
		<Particle mass="1.008"/>
		<Particle mass="12.01"/>
		<Particle mass="1.008"/>
		<Particle mass="12.01"/>
		<Particle mass="1.008"/>
		<Particle mass="1.008"/>
		<Particle mass="1.008"/>
		<Particle mass="12.01"/>
		<Particle mass="16"/>
		<Particle mass="14.01"/>
		<Particle mass="1.008"/>
		<Particle mass="12.01"/>
		<Particle mass="1.008"/>
		<Particle mass="12.01"/>
		<Particle mass="1.008"/>
		<Particle mass="1.008"/>
		<Particle mass="12.01"/>
		<Particle mass="12.01"/>
		<Particle mass="1.008"/>
		<Particle mass="12.01"/>
		<Particle mass="1.008"/>
		<Particle mass="12.01"/>
		<Particle mass="1.008"/>
		<Particle mass="12.01"/>
		<Particle mass="1.008"/>
		<Particle mass="12.01"/>
		<Particle mass="1.008"/>
		<Particle mass="12.01"/>
		<Particle mass="16"/>
		<Particle mass="14.01"/>
		<Particle mass="1.008"/>
		<Particle mass="12.01"/>
		<Particle mass="1.008"/>
		<Particle mass="12.01"/>
		<Particle mass="1.008"/>
		<Particle mass="1.008"/>
		<Particle mass="16"/>
		<Particle mass="1.008"/>
		<Particle mass="12.01"/>
		<Particle mass="16"/>
		<Particle mass="14.01"/>
		<Particle mass="1.008"/>
		<Particle mass="12.01"/>
		<Particle mass="1.008"/>
		<Particle mass="12.01"/>
		<Particle mass="1.008"/>
		<Particle mass="1.008"/>
		<Particle mass="1.008"/>
		<Particle mass="12.01"/>
		<Particle mass="16"/>
		<Particle mass="14.01"/>
		<Particle mass="1.008"/>
		<Particle mass="12.01"/>
		<Particle mass="1.008"/>
		<Particle mass="12.01"/>
		<Particle mass="1.008"/>
		<Particle mass="12.01"/>
		<Particle mass="1.008"/>
		<Particle mass="1.008"/>
		<Particle mass="1.008"/>
		<Particle mass="16"/>
		<Particle mass="1.008"/>
		<Particle mass="12.01"/>
		<Particle mass="16"/>
		<Particle mass="14.01"/>
		<Particle mass="12.01"/>
		<Particle mass="1.008"/>
		<Particle mass="1.008"/>
		<Particle mass="12.01"/>
		<Particle mass="1.008"/>
		<Particle mass="1.008"/>
		<Particle mass="12.01"/>
		<Particle mass="1.008"/>
		<Particle mass="1.008"/>
		<Particle mass="12.01"/>
		<Particle mass="1.008"/>
		<Particle mass="12.01"/>
		<Particle mass="16"/>
		<Particle mass="14.01"/>
		<Particle mass="1.008"/>
		<Particle mass="12.01"/>
		<Particle mass="1.008"/>
		<Particle mass="12.01"/>
		<Particle mass="1.008"/>
		<Particle mass="1.008"/>
		<Particle mass="12.01"/>
		<Particle mass="12.01"/>
		<Particle mass="1.008"/>
		<Particle mass="14.01"/>
		<Particle mass="1.008"/>
		<Particle mass="12.01"/>
		<Particle mass="12.01"/>
		<Particle mass="1.008"/>
		<Particle mass="12.01"/>
		<Particle mass="1.008"/>
		<Particle mass="12.01"/>
		<Particle mass="1.008"/>
		<Particle mass="12.01"/>
		<Particle mass="1.008"/>
		<Particle mass="12.01"/>
		<Particle mass="12.01"/>
		<Particle mass="16"/>
		<Particle mass="14.01"/>
		<Particle mass="1.008"/>
		<Particle mass="12.01"/>
		<Particle mass="1.008"/>
		<Particle mass="12.01"/>
		<Particle mass="1.008"/>
		<Particle mass="1.008"/>
		<Particle mass="12.01"/>
		<Particle mass="1.008"/>
		<Particle mass="12.01"/>
		<Particle mass="1.008"/>
		<Particle mass="1.008"/>
		<Particle mass="1.008"/>
		<Particle mass="12.01"/>
		<Particle mass="1.008"/>
		<Particle mass="1.008"/>
		<Particle mass="1.008"/>
		<Particle mass="12.01"/>
		<Particle mass="16"/>
		<Particle mass="14.01"/>
		<Particle mass="1.008"/>
		<Particle mass="12.01"/>
		<Particle mass="1.008"/>
		<Particle mass="12.01"/>
		<Particle mass="1.008"/>
		<Particle mass="1.008"/>
		<Particle mass="12.01"/>
		<Particle mass="14.01"/>
		<Particle mass="12.01"/>
		<Particle mass="1.008"/>
		<Particle mass="14.01"/>
		<Particle mass="1.008"/>
		<Particle mass="12.01"/>
		<Particle mass="1.008"/>
		<Particle mass="12.01"/>
		<Particle mass="16"/>
		<Particle mass="16"/>
		<Particle mass="14.01"/>
		<Particle mass="12.01"/>
		<Particle mass="12.01"/>
		<Particle mass="12.01"/>
		<Particle mass="32.06"/>
		<Particle mass="12.01"/>
		<Particle mass="12.01"/>
		<Particle mass="16"/>
		<Particle mass="12.01"/>
		<Particle mass="16"/>
		<Particle mass="16"/>
		<Particle mass="1.008"/>
		<Particle mass="1.008"/>
		<Particle mass="1.008"/>
		<Particle mass="1.008"/>
		<Particle mass="1.008"/>
		<Particle mass="1.008"/>
		<Particle mass="1.008"/>
		<Particle mass="1.008"/>
		<Particle mass="1.008"/>
		<Particle mass="14.01"/>
		<Particle mass="1.008"/>
		<Particle mass="12.01"/>
		<Particle mass="1.008"/>
		<Particle mass="12.01"/>
		<Particle mass="1.008"/>
		<Particle mass="1.008"/>
		<Particle mass="12.01"/>
		<Particle mass="16"/>
		<Particle mass="14.01"/>
		<Particle mass="1.008"/>
		<Particle mass="1.008"/>
		<Particle mass="12.01"/>
		<Particle mass="16"/>
		<Particle mass="14.01"/>
		<Particle mass="1.008"/>
		<Particle mass="12.01"/>
		<Particle mass="1.008"/>
		<Particle mass="12.01"/>
		<Particle mass="1.008"/>
		<Particle mass="1.008"/>
		<Particle mass="12.01"/>
		<Particle mass="1.008"/>
		<Particle mass="1.008"/>
		<Particle mass="12.01"/>
		<Particle mass="16"/>
		<Particle mass="14.01"/>
		<Particle mass="1.008"/>
		<Particle mass="1.008"/>
		<Particle mass="12.01"/>
		<Particle mass="16"/>
		<Particle mass="14.01"/>
		<Particle mass="1.008"/>
		<Particle mass="12.01"/>
		<Particle mass="1.008"/>
		<Particle mass="1.008"/>
		<Particle mass="12.01"/>
		<Particle mass="16"/>
		<Particle mass="14.01"/>
		<Particle mass="1.008"/>
		<Particle mass="12.01"/>
		<Particle mass="1.008"/>
		<Particle mass="12.01"/>
		<Particle mass="1.008"/>
		<Particle mass="1.008"/>
		<Particle mass="12.01"/>
		<Particle mass="1.008"/>
		<Particle mass="1.008"/>
		<Particle mass="12.01"/>
		<Particle mass="1.008"/>
		<Particle mass="1.008"/>
		<Particle mass="12.01"/>
		<Particle mass="1.008"/>
		<Particle mass="1.008"/>
		<Particle mass="14.01"/>
		<Particle mass="1.008"/>
		<Particle mass="1.008"/>
		<Particle mass="1.008"/>
		<Particle mass="12.01"/>
		<Particle mass="16"/>
		<Particle mass="14.01"/>
		<Particle mass="1.008"/>
		<Particle mass="12.01"/>
		<Particle mass="1.008"/>
		<Particle mass="12.01"/>
		<Particle mass="1.008"/>
		<Particle mass="12.01"/>
		<Particle mass="1.008"/>
		<Particle mass="1.008"/>
		<Particle mass="1.008"/>
		<Particle mass="12.01"/>
		<Particle mass="1.008"/>
		<Particle mass="1.008"/>
		<Particle mass="12.01"/>
		<Particle mass="1.008"/>
		<Particle mass="1.008"/>
		<Particle mass="1.008"/>
		<Particle mass="12.01"/>
		<Particle mass="16"/>
		<Particle mass="14.01"/>
		<Particle mass="1.008"/>
		<Particle mass="12.01"/>
		<Particle mass="1.008"/>
		<Particle mass="12.01"/>
		<Particle mass="1.008"/>
		<Particle mass="1.008"/>
		<Particle mass="12.01"/>
		<Particle mass="12.01"/>
		<Particle mass="1.008"/>
		<Particle mass="14.01"/>
		<Particle mass="1.008"/>
		<Particle mass="12.01"/>
		<Particle mass="12.01"/>
		<Particle mass="1.008"/>
		<Particle mass="12.01"/>
		<Particle mass="1.008"/>
		<Particle mass="12.01"/>
		<Particle mass="1.008"/>
		<Particle mass="12.01"/>
		<Particle mass="1.008"/>
		<Particle mass="12.01"/>
		<Particle mass="12.01"/>
		<Particle mass="16"/>
		<Particle mass="14.01"/>
		<Particle mass="1.008"/>
		<Particle mass="12.01"/>
		<Particle mass="1.008"/>
		<Particle mass="12.01"/>
		<Particle mass="1.008"/>
		<Particle mass="12.01"/>
		<Particle mass="1.008"/>
		<Particle mass="1.008"/>
		<Particle mass="1.008"/>
		<Particle mass="16"/>
		<Particle mass="1.008"/>
		<Particle mass="12.01"/>
		<Particle mass="16"/>
		<Particle mass="14.01"/>
		<Particle mass="1.008"/>
		<Particle mass="12.01"/>
		<Particle mass="1.008"/>
		<Particle mass="12.01"/>
		<Particle mass="1.008"/>
		<Particle mass="12.01"/>
		<Particle mass="1.008"/>
		<Particle mass="1.008"/>
		<Particle mass="1.008"/>
		<Particle mass="12.01"/>
		<Particle mass="1.008"/>
		<Particle mass="1.008"/>
		<Particle mass="1.008"/>
		<Particle mass="12.01"/>
		<Particle mass="16"/>
		<Particle mass="14.01"/>
		<Particle mass="1.008"/>
		<Particle mass="12.01"/>
		<Particle mass="1.008"/>
		<Particle mass="12.01"/>
		<Particle mass="1.008"/>
		<Particle mass="12.01"/>
		<Particle mass="1.008"/>
		<Particle mass="1.008"/>
		<Particle mass="1.008"/>
		<Particle mass="12.01"/>
		<Particle mass="1.008"/>
		<Particle mass="1.008"/>
		<Particle mass="1.008"/>
		<Particle mass="12.01"/>
		<Particle mass="16"/>
		<Particle mass="14.01"/>
		<Particle mass="1.008"/>
		<Particle mass="12.01"/>
		<Particle mass="1.008"/>
		<Particle mass="12.01"/>
		<Particle mass="1.008"/>
		<Particle mass="1.008"/>
		<Particle mass="12.01"/>
		<Particle mass="16"/>
		<Particle mass="14.01"/>
		<Particle mass="1.008"/>
		<Particle mass="1.008"/>
		<Particle mass="12.01"/>
		<Particle mass="16"/>
		<Particle mass="14.01"/>
		<Particle mass="12.01"/>
		<Particle mass="1.008"/>
		<Particle mass="1.008"/>
		<Particle mass="12.01"/>
		<Particle mass="1.008"/>
		<Particle mass="1.008"/>
		<Particle mass="12.01"/>
		<Particle mass="1.008"/>
		<Particle mass="1.008"/>
		<Particle mass="12.01"/>
		<Particle mass="1.008"/>
		<Particle mass="12.01"/>
		<Particle mass="16"/>
		<Particle mass="14.01"/>
		<Particle mass="1.008"/>
		<Particle mass="12.01"/>
		<Particle mass="1.008"/>
		<Particle mass="12.01"/>
		<Particle mass="1.008"/>
		<Particle mass="1.008"/>
		<Particle mass="1.008"/>
		<Particle mass="12.01"/>
		<Particle mass="16"/>
		<Particle mass="14.01"/>
		<Particle mass="1.008"/>
		<Particle mass="12.01"/>
		<Particle mass="1.008"/>
		<Particle mass="12.01"/>
		<Particle mass="1.008"/>
		<Particle mass="12.01"/>
		<Particle mass="1.008"/>
		<Particle mass="1.008"/>
		<Particle mass="1.008"/>
		<Particle mass="12.01"/>
		<Particle mass="1.008"/>
		<Particle mass="1.008"/>
		<Particle mass="12.01"/>
		<Particle mass="1.008"/>
		<Particle mass="1.008"/>
		<Particle mass="1.008"/>
		<Particle mass="12.01"/>
		<Particle mass="16"/>
		<Particle mass="14.01"/>
		<Particle mass="1.008"/>
		<Particle mass="12.01"/>
		<Particle mass="1.008"/>
		<Particle mass="1.008"/>
		<Particle mass="12.01"/>
		<Particle mass="16"/>
		<Particle mass="14.01"/>
		<Particle mass="1.008"/>
		<Particle mass="12.01"/>
		<Particle mass="1.008"/>
		<Particle mass="12.01"/>
		<Particle mass="1.008"/>
		<Particle mass="12.01"/>
		<Particle mass="1.008"/>
		<Particle mass="1.008"/>
		<Particle mass="1.008"/>
		<Particle mass="12.01"/>
		<Particle mass="1.008"/>
		<Particle mass="1.008"/>
		<Particle mass="12.01"/>
		<Particle mass="1.008"/>
		<Particle mass="1.008"/>
		<Particle mass="1.008"/>
		<Particle mass="12.01"/>
		<Particle mass="16"/>
		<Particle mass="14.01"/>
		<Particle mass="12.01"/>
		<Particle mass="1.008"/>
		<Particle mass="1.008"/>
		<Particle mass="12.01"/>
		<Particle mass="1.008"/>
		<Particle mass="1.008"/>
		<Particle mass="12.01"/>
		<Particle mass="1.008"/>
		<Particle mass="1.008"/>
		<Particle mass="12.01"/>
		<Particle mass="1.008"/>
		<Particle mass="12.01"/>
		<Particle mass="16"/>
		<Particle mass="14.01"/>
		<Particle mass="1.008"/>
		<Particle mass="12.01"/>
		<Particle mass="1.008"/>
		<Particle mass="12.01"/>
		<Particle mass="1.008"/>
		<Particle mass="1.008"/>
		<Particle mass="1.008"/>
		<Particle mass="12.01"/>
		<Particle mass="16"/>
		<Particle mass="14.01"/>
		<Particle mass="1.008"/>
		<Particle mass="12.01"/>
		<Particle mass="1.008"/>
		<Particle mass="12.01"/>
		<Particle mass="1.008"/>
		<Particle mass="1.008"/>
		<Particle mass="12.01"/>
		<Particle mass="1.008"/>
		<Particle mass="12.01"/>
		<Particle mass="1.008"/>
		<Particle mass="1.008"/>
		<Particle mass="1.008"/>
		<Particle mass="12.01"/>
		<Particle mass="1.008"/>
		<Particle mass="1.008"/>
		<Particle mass="1.008"/>
		<Particle mass="12.01"/>
		<Particle mass="16"/>
		<Particle mass="14.01"/>
		<Particle mass="1.008"/>
		<Particle mass="12.01"/>
		<Particle mass="1.008"/>
		<Particle mass="12.01"/>
		<Particle mass="1.008"/>
		<Particle mass="1.008"/>
		<Particle mass="12.01"/>
		<Particle mass="1.008"/>
		<Particle mass="12.01"/>
		<Particle mass="1.008"/>
		<Particle mass="1.008"/>
		<Particle mass="1.008"/>
		<Particle mass="12.01"/>
		<Particle mass="1.008"/>
		<Particle mass="1.008"/>
		<Particle mass="1.008"/>
		<Particle mass="12.01"/>
		<Particle mass="16"/>
		<Particle mass="14.01"/>
		<Particle mass="1.008"/>
		<Particle mass="12.01"/>
		<Particle mass="1.008"/>
		<Particle mass="1.008"/>
		<Particle mass="12.01"/>
		<Particle mass="16"/>
		<Particle mass="14.01"/>
		<Particle mass="1.008"/>
		<Particle mass="12.01"/>
		<Particle mass="1.008"/>
		<Particle mass="12.01"/>
		<Particle mass="1.008"/>
		<Particle mass="1.008"/>
		<Particle mass="16"/>
		<Particle mass="1.008"/>
		<Particle mass="12.01"/>
		<Particle mass="16"/>
		<Particle mass="14.01"/>
		<Particle mass="1.008"/>
		<Particle mass="12.01"/>
		<Particle mass="1.008"/>
		<Particle mass="12.01"/>
		<Particle mass="1.008"/>
		<Particle mass="12.01"/>
		<Particle mass="1.008"/>
		<Particle mass="1.008"/>
		<Particle mass="1.008"/>
		<Particle mass="12.01"/>
		<Particle mass="1.008"/>
		<Particle mass="1.008"/>
		<Particle mass="1.008"/>
		<Particle mass="12.01"/>
		<Particle mass="16"/>
		<Particle mass="14.01"/>
		<Particle mass="1.008"/>
		<Particle mass="12.01"/>
		<Particle mass="1.008"/>
		<Particle mass="12.01"/>
		<Particle mass="1.008"/>
		<Particle mass="12.01"/>
		<Particle mass="1.008"/>
		<Particle mass="1.008"/>
		<Particle mass="1.008"/>
		<Particle mass="16"/>
		<Particle mass="1.008"/>
		<Particle mass="12.01"/>
		<Particle mass="16"/>
		<Particle mass="14.01"/>
		<Particle mass="1.008"/>
		<Particle mass="12.01"/>
		<Particle mass="1.008"/>
		<Particle mass="12.01"/>
		<Particle mass="1.008"/>
		<Particle mass="12.01"/>
		<Particle mass="1.008"/>
		<Particle mass="1.008"/>
		<Particle mass="1.008"/>
		<Particle mass="12.01"/>
		<Particle mass="1.008"/>
		<Particle mass="1.008"/>
		<Particle mass="1.008"/>
		<Particle mass="12.01"/>
		<Particle mass="16"/>
		<Particle mass="14.01"/>
		<Particle mass="1.008"/>
		<Particle mass="12.01"/>
		<Particle mass="1.008"/>
		<Particle mass="12.01"/>
		<Particle mass="1.008"/>
		<Particle mass="12.01"/>
		<Particle mass="1.008"/>
		<Particle mass="1.008"/>
		<Particle mass="1.008"/>
		<Particle mass="12.01"/>
		<Particle mass="1.008"/>
		<Particle mass="1.008"/>
		<Particle mass="12.01"/>
		<Particle mass="1.008"/>
		<Particle mass="1.008"/>
		<Particle mass="1.008"/>
		<Particle mass="12.01"/>
		<Particle mass="16"/>
		<Particle mass="14.01"/>
		<Particle mass="1.008"/>
		<Particle mass="12.01"/>
		<Particle mass="1.008"/>
		<Particle mass="12.01"/>
		<Particle mass="1.008"/>
		<Particle mass="1.008"/>
		<Particle mass="1.008"/>
		<Particle mass="12.01"/>
		<Particle mass="16"/>
		<Particle mass="14.01"/>
		<Particle mass="1.008"/>
		<Particle mass="12.01"/>
		<Particle mass="1.008"/>
		<Particle mass="12.01"/>
		<Particle mass="1.008"/>
		<Particle mass="12.01"/>
		<Particle mass="1.008"/>
		<Particle mass="1.008"/>
		<Particle mass="1.008"/>
		<Particle mass="12.01"/>
		<Particle mass="1.008"/>
		<Particle mass="1.008"/>
		<Particle mass="12.01"/>
		<Particle mass="1.008"/>
		<Particle mass="1.008"/>
		<Particle mass="1.008"/>
		<Particle mass="12.01"/>
		<Particle mass="16"/>
		<Particle mass="14.01"/>
		<Particle mass="1.008"/>
		<Particle mass="12.01"/>
		<Particle mass="1.008"/>
		<Particle mass="12.01"/>
		<Particle mass="1.008"/>
		<Particle mass="1.008"/>
		<Particle mass="12.01"/>
		<Particle mass="1.008"/>
		<Particle mass="12.01"/>
		<Particle mass="1.008"/>
		<Particle mass="1.008"/>
		<Particle mass="1.008"/>
		<Particle mass="12.01"/>
		<Particle mass="1.008"/>
		<Particle mass="1.008"/>
		<Particle mass="1.008"/>
		<Particle mass="12.01"/>
		<Particle mass="16"/>
		<Particle mass="14.01"/>
		<Particle mass="1.008"/>
		<Particle mass="12.01"/>
		<Particle mass="1.008"/>
		<Particle mass="12.01"/>
		<Particle mass="1.008"/>
		<Particle mass="12.01"/>
		<Particle mass="1.008"/>
		<Particle mass="1.008"/>
		<Particle mass="1.008"/>
		<Particle mass="12.01"/>
		<Particle mass="1.008"/>
		<Particle mass="1.008"/>
		<Particle mass="1.008"/>
		<Particle mass="12.01"/>
		<Particle mass="16"/>
		<Particle mass="14.01"/>
		<Particle mass="1.008"/>
		<Particle mass="12.01"/>
		<Particle mass="1.008"/>
		<Particle mass="12.01"/>
		<Particle mass="1.008"/>
		<Particle mass="1.008"/>
		<Particle mass="12.01"/>
		<Particle mass="14.01"/>
		<Particle mass="1.008"/>
		<Particle mass="12.01"/>
		<Particle mass="1.008"/>
		<Particle mass="14.01"/>
		<Particle mass="12.01"/>
		<Particle mass="1.008"/>
		<Particle mass="12.01"/>
		<Particle mass="16"/>
		<Particle mass="14.01"/>
		<Particle mass="1.008"/>
		<Particle mass="12.01"/>
		<Particle mass="1.008"/>
		<Particle mass="12.01"/>
		<Particle mass="1.008"/>
		<Particle mass="1.008"/>
		<Particle mass="12.01"/>
		<Particle mass="1.008"/>
		<Particle mass="12.01"/>
		<Particle mass="1.008"/>
		<Particle mass="1.008"/>
		<Particle mass="1.008"/>
		<Particle mass="12.01"/>
		<Particle mass="1.008"/>
		<Particle mass="1.008"/>
		<Particle mass="1.008"/>
		<Particle mass="12.01"/>
		<Particle mass="16"/>
		<Particle mass="14.01"/>
		<Particle mass="1.008"/>
		<Particle mass="12.01"/>
		<Particle mass="1.008"/>
		<Particle mass="12.01"/>
		<Particle mass="1.008"/>
		<Particle mass="1.008"/>
		<Particle mass="1.008"/>
		<Particle mass="12.01"/>
		<Particle mass="16"/>
		<Particle mass="14.01"/>
		<Particle mass="1.008"/>
		<Particle mass="12.01"/>
		<Particle mass="1.008"/>
		<Particle mass="12.01"/>
		<Particle mass="1.008"/>
		<Particle mass="12.01"/>
		<Particle mass="1.008"/>
		<Particle mass="1.008"/>
		<Particle mass="1.008"/>
		<Particle mass="12.01"/>
		<Particle mass="1.008"/>
		<Particle mass="1.008"/>
		<Particle mass="12.01"/>
		<Particle mass="1.008"/>
		<Particle mass="1.008"/>
		<Particle mass="1.008"/>
		<Particle mass="12.01"/>
		<Particle mass="16"/>
		<Particle mass="14.01"/>
		<Particle mass="1.008"/>
		<Particle mass="12.01"/>
		<Particle mass="1.008"/>
		<Particle mass="12.01"/>
		<Particle mass="1.008"/>
		<Particle mass="1.008"/>
		<Particle mass="12.01"/>
		<Particle mass="1.008"/>
		<Particle mass="12.01"/>
		<Particle mass="1.008"/>
		<Particle mass="1.008"/>
		<Particle mass="1.008"/>
		<Particle mass="12.01"/>
		<Particle mass="1.008"/>
		<Particle mass="1.008"/>
		<Particle mass="1.008"/>
		<Particle mass="12.01"/>
		<Particle mass="16"/>
		<Particle mass="14.01"/>
		<Particle mass="1.008"/>
		<Particle mass="12.01"/>
		<Particle mass="1.008"/>
		<Particle mass="12.01"/>
		<Particle mass="1.008"/>
		<Particle mass="1.008"/>
		<Particle mass="16"/>
		<Particle mass="1.008"/>
		<Particle mass="12.01"/>
		<Particle mass="16"/>
		<Particle mass="14.01"/>
		<Particle mass="1.008"/>
		<Particle mass="12.01"/>
		<Particle mass="1.008"/>
		<Particle mass="12.01"/>
		<Particle mass="1.008"/>
		<Particle mass="1.008"/>
		<Particle mass="12.01"/>
		<Particle mass="14.01"/>
		<Particle mass="12.01"/>
		<Particle mass="1.008"/>
		<Particle mass="14.01"/>
		<Particle mass="1.008"/>
		<Particle mass="12.01"/>
		<Particle mass="1.008"/>
		<Particle mass="12.01"/>
		<Particle mass="16"/>
		<Particle mass="14.01"/>
		<Particle mass="1.008"/>
		<Particle mass="12.01"/>
		<Particle mass="1.008"/>
		<Particle mass="12.01"/>
		<Particle mass="1.008"/>
		<Particle mass="12.01"/>
		<Particle mass="1.008"/>
		<Particle mass="1.008"/>
		<Particle mass="1.008"/>
		<Particle mass="16"/>
		<Particle mass="1.008"/>
		<Particle mass="12.01"/>
		<Particle mass="16"/>
		<Particle mass="14.01"/>
		<Particle mass="1.008"/>
		<Particle mass="12.01"/>
		<Particle mass="1.008"/>
		<Particle mass="12.01"/>
		<Particle mass="1.008"/>
		<Particle mass="12.01"/>
		<Particle mass="1.008"/>
		<Particle mass="1.008"/>
		<Particle mass="1.008"/>
		<Particle mass="16"/>
		<Particle mass="1.008"/>
		<Particle mass="12.01"/>
		<Particle mass="16"/>
		<Particle mass="14.01"/>
		<Particle mass="1.008"/>
		<Particle mass="12.01"/>
		<Particle mass="1.008"/>
		<Particle mass="12.01"/>
		<Particle mass="1.008"/>
		<Particle mass="1.008"/>
		<Particle mass="12.01"/>
		<Particle mass="12.01"/>
		<Particle mass="1.008"/>
		<Particle mass="14.01"/>
		<Particle mass="1.008"/>
		<Particle mass="12.01"/>
		<Particle mass="12.01"/>
		<Particle mass="1.008"/>
		<Particle mass="12.01"/>
		<Particle mass="1.008"/>
		<Particle mass="12.01"/>
		<Particle mass="1.008"/>
		<Particle mass="12.01"/>
		<Particle mass="1.008"/>
		<Particle mass="12.01"/>
		<Particle mass="12.01"/>
		<Particle mass="16"/>
		<Particle mass="14.01"/>
		<Particle mass="1.008"/>
		<Particle mass="12.01"/>
		<Particle mass="1.008"/>
		<Particle mass="12.01"/>
		<Particle mass="1.008"/>
		<Particle mass="1.008"/>
		<Particle mass="12.01"/>
		<Particle mass="12.01"/>
		<Particle mass="1.008"/>
		<Particle mass="12.01"/>
		<Particle mass="1.008"/>
		<Particle mass="12.01"/>
		<Particle mass="1.008"/>
		<Particle mass="12.01"/>
		<Particle mass="1.008"/>
		<Particle mass="12.01"/>
		<Particle mass="1.008"/>
		<Particle mass="12.01"/>
		<Particle mass="16"/>
		<Particle mass="14.01"/>
		<Particle mass="12.01"/>
		<Particle mass="1.008"/>
		<Particle mass="1.008"/>
		<Particle mass="12.01"/>
		<Particle mass="1.008"/>
		<Particle mass="1.008"/>
		<Particle mass="12.01"/>
		<Particle mass="1.008"/>
		<Particle mass="1.008"/>
		<Particle mass="12.01"/>
		<Particle mass="1.008"/>
		<Particle mass="12.01"/>
		<Particle mass="16"/>
		<Particle mass="14.01"/>
		<Particle mass="1.008"/>
		<Particle mass="12.01"/>
		<Particle mass="1.008"/>
		<Particle mass="12.01"/>
		<Particle mass="1.008"/>
		<Particle mass="1.008"/>
		<Particle mass="1.008"/>
		<Particle mass="12.01"/>
		<Particle mass="16"/>
		<Particle mass="14.01"/>
		<Particle mass="1.008"/>
		<Particle mass="12.01"/>
		<Particle mass="1.008"/>
		<Particle mass="12.01"/>
		<Particle mass="1.008"/>
		<Particle mass="1.008"/>
		<Particle mass="12.01"/>
		<Particle mass="12.01"/>
		<Particle mass="1.008"/>
		<Particle mass="12.01"/>
		<Particle mass="1.008"/>
		<Particle mass="12.01"/>
		<Particle mass="16"/>
		<Particle mass="1.008"/>
		<Particle mass="12.01"/>
		<Particle mass="1.008"/>
		<Particle mass="12.01"/>
		<Particle mass="1.008"/>
		<Particle mass="12.01"/>
		<Particle mass="16"/>
		<Particle mass="14.01"/>
		<Particle mass="1.008"/>
		<Particle mass="12.01"/>
		<Particle mass="1.008"/>
		<Particle mass="12.01"/>
		<Particle mass="1.008"/>
		<Particle mass="1.008"/>
		<Particle mass="12.01"/>
		<Particle mass="12.01"/>
		<Particle mass="1.008"/>
		<Particle mass="14.01"/>
		<Particle mass="1.008"/>
		<Particle mass="12.01"/>
		<Particle mass="12.01"/>
		<Particle mass="1.008"/>
		<Particle mass="12.01"/>
		<Particle mass="1.008"/>
		<Particle mass="12.01"/>
		<Particle mass="1.008"/>
		<Particle mass="12.01"/>
		<Particle mass="1.008"/>
		<Particle mass="12.01"/>
		<Particle mass="12.01"/>
		<Particle mass="16"/>
		<Particle mass="14.01"/>
		<Particle mass="1.008"/>
		<Particle mass="12.01"/>
		<Particle mass="1.008"/>
		<Particle mass="12.01"/>
		<Particle mass="1.008"/>
		<Particle mass="1.008"/>
		<Particle mass="12.01"/>
		<Particle mass="1.008"/>
		<Particle mass="1.008"/>
		<Particle mass="12.01"/>
		<Particle mass="16"/>
		<Particle mass="14.01"/>
		<Particle mass="1.008"/>
		<Particle mass="1.008"/>
		<Particle mass="12.01"/>
		<Particle mass="16"/>
		<Particle mass="14.01"/>
		<Particle mass="1.008"/>
		<Particle mass="12.01"/>
		<Particle mass="1.008"/>
		<Particle mass="1.008"/>
		<Particle mass="12.01"/>
		<Particle mass="16"/>
		<Particle mass="14.01"/>
		<Particle mass="1.008"/>
		<Particle mass="12.01"/>
		<Particle mass="1.008"/>
		<Particle mass="1.008"/>
		<Particle mass="12.01"/>
		<Particle mass="16"/>
		<Particle mass="14.01"/>
		<Particle mass="1.008"/>
		<Particle mass="12.01"/>
		<Particle mass="1.008"/>
		<Particle mass="12.01"/>
		<Particle mass="1.008"/>
		<Particle mass="12.01"/>
		<Particle mass="1.008"/>
		<Particle mass="1.008"/>
		<Particle mass="1.008"/>
		<Particle mass="12.01"/>
		<Particle mass="1.008"/>
		<Particle mass="1.008"/>
		<Particle mass="1.008"/>
		<Particle mass="12.01"/>
		<Particle mass="16"/>
		<Particle mass="14.01"/>
		<Particle mass="1.008"/>
		<Particle mass="12.01"/>
		<Particle mass="1.008"/>
		<Particle mass="12.01"/>
		<Particle mass="1.008"/>
		<Particle mass="1.008"/>
		<Particle mass="12.01"/>
		<Particle mass="1.008"/>
		<Particle mass="1.008"/>
		<Particle mass="12.01"/>
		<Particle mass="1.008"/>
		<Particle mass="1.008"/>
		<Particle mass="12.01"/>
		<Particle mass="1.008"/>
		<Particle mass="1.008"/>
		<Particle mass="14.01"/>
		<Particle mass="1.008"/>
		<Particle mass="1.008"/>
		<Particle mass="1.008"/>
		<Particle mass="12.01"/>
		<Particle mass="16"/>
		<Particle mass="14.01"/>
		<Particle mass="1.008"/>
		<Particle mass="12.01"/>
		<Particle mass="1.008"/>
		<Particle mass="12.01"/>
		<Particle mass="1.008"/>
		<Particle mass="1.008"/>
		<Particle mass="12.01"/>
		<Particle mass="1.008"/>
		<Particle mass="1.008"/>
		<Particle mass="12.01"/>
		<Particle mass="1.008"/>
		<Particle mass="1.008"/>
		<Particle mass="12.01"/>
		<Particle mass="1.008"/>
		<Particle mass="1.008"/>
		<Particle mass="14.01"/>
		<Particle mass="1.008"/>
		<Particle mass="1.008"/>
		<Particle mass="1.008"/>
		<Particle mass="12.01"/>
		<Particle mass="16"/>
		<Particle mass="14.01"/>
		<Particle mass="1.008"/>
		<Particle mass="12.01"/>
		<Particle mass="1.008"/>
		<Particle mass="12.01"/>
		<Particle mass="1.008"/>
		<Particle mass="1.008"/>
		<Particle mass="1.008"/>
		<Particle mass="12.01"/>
		<Particle mass="16"/>
		<Particle mass="14.01"/>
		<Particle mass="1.008"/>
		<Particle mass="12.01"/>
		<Particle mass="1.008"/>
		<Particle mass="12.01"/>
		<Particle mass="1.008"/>
		<Particle mass="1.008"/>
		<Particle mass="1.008"/>
		<Particle mass="12.01"/>
		<Particle mass="16"/>
		<Particle mass="16"/>
		<Particle mass="14.01"/>
		<Particle mass="1.008"/>
		<Particle mass="1.008"/>
		<Particle mass="1.008"/>
		<Particle mass="12.01"/>
		<Particle mass="1.008"/>
		<Particle mass="12.01"/>
		<Particle mass="1.008"/>
		<Particle mass="1.008"/>
		<Particle mass="1.008"/>
		<Particle mass="12.01"/>
		<Particle mass="16"/>
		<Particle mass="14.01"/>
		<Particle mass="1.008"/>
		<Particle mass="12.01"/>
		<Particle mass="1.008"/>
		<Particle mass="12.01"/>
		<Particle mass="1.008"/>
		<Particle mass="12.01"/>
		<Particle mass="1.008"/>
		<Particle mass="1.008"/>
		<Particle mass="1.008"/>
		<Particle mass="16"/>
		<Particle mass="1.008"/>
		<Particle mass="12.01"/>
		<Particle mass="16"/>
		<Particle mass="14.01"/>
		<Particle mass="1.008"/>
		<Particle mass="12.01"/>
		<Particle mass="1.008"/>
		<Particle mass="12.01"/>
		<Particle mass="1.008"/>
		<Particle mass="1.008"/>
		<Particle mass="12.01"/>
		<Particle mass="1.008"/>
		<Particle mass="12.01"/>
		<Particle mass="1.008"/>
		<Particle mass="1.008"/>
		<Particle mass="1.008"/>
		<Particle mass="12.01"/>
		<Particle mass="1.008"/>
		<Particle mass="1.008"/>
		<Particle mass="1.008"/>
		<Particle mass="12.01"/>
		<Particle mass="16"/>
		<Particle mass="14.01"/>
		<Particle mass="1.008"/>
		<Particle mass="12.01"/>
		<Particle mass="1.008"/>
		<Particle mass="12.01"/>
		<Particle mass="1.008"/>
		<Particle mass="12.01"/>
		<Particle mass="1.008"/>
		<Particle mass="1.008"/>
		<Particle mass="1.008"/>
		<Particle mass="16"/>
		<Particle mass="1.008"/>
		<Particle mass="12.01"/>
		<Particle mass="16"/>
		<Particle mass="14.01"/>
		<Particle mass="1.008"/>
		<Particle mass="12.01"/>
		<Particle mass="1.008"/>
		<Particle mass="12.01"/>
		<Particle mass="1.008"/>
		<Particle mass="1.008"/>
		<Particle mass="1.008"/>
		<Particle mass="12.01"/>
		<Particle mass="16"/>
		<Particle mass="14.01"/>
		<Particle mass="1.008"/>
		<Particle mass="12.01"/>
		<Particle mass="1.008"/>
		<Particle mass="12.01"/>
		<Particle mass="1.008"/>
		<Particle mass="1.008"/>
		<Particle mass="12.01"/>
		<Particle mass="1.008"/>
		<Particle mass="1.008"/>
		<Particle mass="12.01"/>
		<Particle mass="16"/>
		<Particle mass="16"/>
		<Particle mass="12.01"/>
		<Particle mass="16"/>
		<Particle mass="14.01"/>
		<Particle mass="1.008"/>
		<Particle mass="12.01"/>
		<Particle mass="1.008"/>
		<Particle mass="12.01"/>
		<Particle mass="1.008"/>
		<Particle mass="1.008"/>
		<Particle mass="12.01"/>
		<Particle mass="1.008"/>
		<Particle mass="1.008"/>
		<Particle mass="12.01"/>
		<Particle mass="16"/>
		<Particle mass="14.01"/>
		<Particle mass="1.008"/>
		<Particle mass="1.008"/>
		<Particle mass="12.01"/>
		<Particle mass="16"/>
		<Particle mass="14.01"/>
		<Particle mass="1.008"/>
		<Particle mass="12.01"/>
		<Particle mass="1.008"/>
		<Particle mass="12.01"/>
		<Particle mass="1.008"/>
		<Particle mass="1.008"/>
		<Particle mass="16"/>
		<Particle mass="1.008"/>
		<Particle mass="12.01"/>
		<Particle mass="16"/>
		<Particle mass="14.01"/>
		<Particle mass="1.008"/>
		<Particle mass="12.01"/>
		<Particle mass="1.008"/>
		<Particle mass="12.01"/>
		<Particle mass="1.008"/>
		<Particle mass="1.008"/>
		<Particle mass="12.01"/>
		<Particle mass="1.008"/>
		<Particle mass="1.008"/>
		<Particle mass="12.01"/>
		<Particle mass="16"/>
		<Particle mass="16"/>
		<Particle mass="12.01"/>
		<Particle mass="16"/>
		<Particle mass="14.01"/>
		<Particle mass="1.008"/>
		<Particle mass="12.01"/>
		<Particle mass="1.008"/>
		<Particle mass="12.01"/>
		<Particle mass="1.008"/>
		<Particle mass="1.008"/>
		<Particle mass="12.01"/>
		<Particle mass="1.008"/>
		<Particle mass="1.008"/>
		<Particle mass="12.01"/>
		<Particle mass="16"/>
		<Particle mass="16"/>
		<Particle mass="12.01"/>
		<Particle mass="16"/>
		<Particle mass="14.01"/>
		<Particle mass="1.008"/>
		<Particle mass="12.01"/>
		<Particle mass="1.008"/>
		<Particle mass="12.01"/>
		<Particle mass="1.008"/>
		<Particle mass="1.008"/>
		<Particle mass="12.01"/>
		<Particle mass="1.008"/>
		<Particle mass="12.01"/>
		<Particle mass="1.008"/>
		<Particle mass="1.008"/>
		<Particle mass="1.008"/>
		<Particle mass="12.01"/>
		<Particle mass="1.008"/>
		<Particle mass="1.008"/>
		<Particle mass="1.008"/>
		<Particle mass="12.01"/>
		<Particle mass="16"/>
		<Particle mass="14.01"/>
		<Particle mass="1.008"/>
		<Particle mass="12.01"/>
		<Particle mass="1.008"/>
		<Particle mass="12.01"/>
		<Particle mass="1.008"/>
		<Particle mass="1.008"/>
		<Particle mass="12.01"/>
		<Particle mass="14.01"/>
		<Particle mass="12.01"/>
		<Particle mass="1.008"/>
		<Particle mass="14.01"/>
		<Particle mass="1.008"/>
		<Particle mass="12.01"/>
		<Particle mass="1.008"/>
		<Particle mass="12.01"/>
		<Particle mass="16"/>
		<Particle mass="14.01"/>
		<Particle mass="1.008"/>
		<Particle mass="12.01"/>
		<Particle mass="1.008"/>
		<Particle mass="12.01"/>
		<Particle mass="1.008"/>
		<Particle mass="1.008"/>
		<Particle mass="12.01"/>
		<Particle mass="1.008"/>
		<Particle mass="1.008"/>
		<Particle mass="12.01"/>
		<Particle mass="1.008"/>
		<Particle mass="1.008"/>
		<Particle mass="12.01"/>
		<Particle mass="1.008"/>
		<Particle mass="1.008"/>
		<Particle mass="14.01"/>
		<Particle mass="1.008"/>
		<Particle mass="1.008"/>
		<Particle mass="1.008"/>
		<Particle mass="12.01"/>
		<Particle mass="16"/>
		<Particle mass="14.01"/>
		<Particle mass="1.008"/>
		<Particle mass="12.01"/>
		<Particle mass="1.008"/>
		<Particle mass="12.01"/>
		<Particle mass="1.008"/>
		<Particle mass="1.008"/>
		<Particle mass="12.01"/>
		<Particle mass="12.01"/>
		<Particle mass="1.008"/>
		<Particle mass="12.01"/>
		<Particle mass="1.008"/>
		<Particle mass="12.01"/>
		<Particle mass="16"/>
		<Particle mass="1.008"/>
		<Particle mass="12.01"/>
		<Particle mass="1.008"/>
		<Particle mass="12.01"/>
		<Particle mass="1.008"/>
		<Particle mass="12.01"/>
		<Particle mass="16"/>
		<Particle mass="14.01"/>
		<Particle mass="1.008"/>
		<Particle mass="12.01"/>
		<Particle mass="1.008"/>
		<Particle mass="12.01"/>
		<Particle mass="1.008"/>
		<Particle mass="12.01"/>
		<Particle mass="1.008"/>
		<Particle mass="1.008"/>
		<Particle mass="1.008"/>
		<Particle mass="12.01"/>
		<Particle mass="1.008"/>
		<Particle mass="1.008"/>
		<Particle mass="1.008"/>
		<Particle mass="12.01"/>
		<Particle mass="16"/>
		<Particle mass="14.01"/>
		<Particle mass="1.008"/>
		<Particle mass="12.01"/>
		<Particle mass="1.008"/>
		<Particle mass="12.01"/>
		<Particle mass="1.008"/>
		<Particle mass="12.01"/>
		<Particle mass="1.008"/>
		<Particle mass="1.008"/>
		<Particle mass="1.008"/>
		<Particle mass="12.01"/>
		<Particle mass="1.008"/>
		<Particle mass="1.008"/>
		<Particle mass="12.01"/>
		<Particle mass="1.008"/>
		<Particle mass="1.008"/>
		<Particle mass="1.008"/>
		<Particle mass="12.01"/>
		<Particle mass="16"/>
		<Particle mass="14.01"/>
		<Particle mass="1.008"/>
		<Particle mass="12.01"/>
		<Particle mass="1.008"/>
		<Particle mass="12.01"/>
		<Particle mass="1.008"/>
		<Particle mass="1.008"/>
		<Particle mass="12.01"/>
		<Particle mass="16"/>
		<Particle mass="16"/>
		<Particle mass="12.01"/>
		<Particle mass="16"/>
		<Particle mass="14.01"/>
		<Particle mass="1.008"/>
		<Particle mass="12.01"/>
		<Particle mass="1.008"/>
		<Particle mass="1.008"/>
		<Particle mass="12.01"/>
		<Particle mass="16"/>
		<Particle mass="14.01"/>
		<Particle mass="1.008"/>
		<Particle mass="12.01"/>
		<Particle mass="1.008"/>
		<Particle mass="12.01"/>
		<Particle mass="1.008"/>
		<Particle mass="12.01"/>
		<Particle mass="1.008"/>
		<Particle mass="1.008"/>
		<Particle mass="1.008"/>
		<Particle mass="16"/>
		<Particle mass="1.008"/>
		<Particle mass="12.01"/>
		<Particle mass="16"/>
		<Particle mass="14.01"/>
		<Particle mass="1.008"/>
		<Particle mass="12.01"/>
		<Particle mass="1.008"/>
		<Particle mass="12.01"/>
		<Particle mass="1.008"/>
		<Particle mass="1.008"/>
		<Particle mass="12.01"/>
		<Particle mass="1.008"/>
		<Particle mass="1.008"/>
		<Particle mass="12.01"/>
		<Particle mass="1.008"/>
		<Particle mass="1.008"/>
		<Particle mass="14.01"/>
		<Particle mass="1.008"/>
		<Particle mass="12.01"/>
		<Particle mass="14.01"/>
		<Particle mass="1.008"/>
		<Particle mass="1.008"/>
		<Particle mass="14.01"/>
		<Particle mass="1.008"/>
		<Particle mass="1.008"/>
		<Particle mass="12.01"/>
		<Particle mass="16"/>
		<Particle mass="14.01"/>
		<Particle mass="1.008"/>
		<Particle mass="12.01"/>
		<Particle mass="1.008"/>
		<Particle mass="12.01"/>
		<Particle mass="1.008"/>
		<Particle mass="12.01"/>
		<Particle mass="1.008"/>
		<Particle mass="1.008"/>
		<Particle mass="1.008"/>
		<Particle mass="12.01"/>
		<Particle mass="1.008"/>
		<Particle mass="1.008"/>
		<Particle mass="1.008"/>
		<Particle mass="12.01"/>
		<Particle mass="16"/>
		<Particle mass="14.01"/>
		<Particle mass="1.008"/>
		<Particle mass="12.01"/>
		<Particle mass="1.008"/>
		<Particle mass="12.01"/>
		<Particle mass="1.008"/>
		<Particle mass="1.008"/>
		<Particle mass="12.01"/>
		<Particle mass="12.01"/>
		<Particle mass="1.008"/>
		<Particle mass="12.01"/>
		<Particle mass="1.008"/>
		<Particle mass="12.01"/>
		<Particle mass="1.008"/>
		<Particle mass="12.01"/>
		<Particle mass="1.008"/>
		<Particle mass="12.01"/>
		<Particle mass="1.008"/>
		<Particle mass="12.01"/>
		<Particle mass="16"/>
		<Particle mass="14.01"/>
		<Particle mass="1.008"/>
		<Particle mass="12.01"/>
		<Particle mass="1.008"/>
		<Particle mass="12.01"/>
		<Particle mass="1.008"/>
		<Particle mass="1.008"/>
		<Particle mass="12.01"/>
		<Particle mass="1.008"/>
		<Particle mass="12.01"/>
		<Particle mass="1.008"/>
		<Particle mass="1.008"/>
		<Particle mass="1.008"/>
		<Particle mass="12.01"/>
		<Particle mass="1.008"/>
		<Particle mass="1.008"/>
		<Particle mass="1.008"/>
		<Particle mass="12.01"/>
		<Particle mass="16"/>
		<Particle mass="14.01"/>
		<Particle mass="1.008"/>
		<Particle mass="12.01"/>
		<Particle mass="1.008"/>
		<Particle mass="1.008"/>
		<Particle mass="12.01"/>
		<Particle mass="16"/>
		<Particle mass="14.01"/>
		<Particle mass="1.008"/>
		<Particle mass="12.01"/>
		<Particle mass="1.008"/>
		<Particle mass="12.01"/>
		<Particle mass="1.008"/>
		<Particle mass="1.008"/>
		<Particle mass="12.01"/>
		<Particle mass="1.008"/>
		<Particle mass="12.01"/>
		<Particle mass="1.008"/>
		<Particle mass="1.008"/>
		<Particle mass="1.008"/>
		<Particle mass="12.01"/>
		<Particle mass="1.008"/>
		<Particle mass="1.008"/>
		<Particle mass="1.008"/>
		<Particle mass="12.01"/>
		<Particle mass="16"/>
		<Particle mass="14.01"/>
		<Particle mass="1.008"/>
		<Particle mass="12.01"/>
		<Particle mass="1.008"/>
		<Particle mass="12.01"/>
		<Particle mass="1.008"/>
		<Particle mass="1.008"/>
		<Particle mass="1.008"/>
		<Particle mass="12.01"/>
		<Particle mass="16"/>
		<Particle mass="14.01"/>
		<Particle mass="1.008"/>
		<Particle mass="12.01"/>
		<Particle mass="1.008"/>
		<Particle mass="12.01"/>
		<Particle mass="1.008"/>
		<Particle mass="1.008"/>
		<Particle mass="12.01"/>
		<Particle mass="1.008"/>
		<Particle mass="12.01"/>
		<Particle mass="1.008"/>
		<Particle mass="1.008"/>
		<Particle mass="1.008"/>
		<Particle mass="12.01"/>
		<Particle mass="1.008"/>
		<Particle mass="1.008"/>
		<Particle mass="1.008"/>
		<Particle mass="12.01"/>
		<Particle mass="16"/>
		<Particle mass="14.01"/>
		<Particle mass="1.008"/>
		<Particle mass="12.01"/>
		<Particle mass="1.008"/>
		<Particle mass="12.01"/>
		<Particle mass="1.008"/>
		<Particle mass="12.01"/>
		<Particle mass="1.008"/>
		<Particle mass="1.008"/>
		<Particle mass="1.008"/>
		<Particle mass="12.01"/>
		<Particle mass="1.008"/>
		<Particle mass="1.008"/>
		<Particle mass="1.008"/>
		<Particle mass="12.01"/>
		<Particle mass="16"/>
		<Particle mass="14.01"/>
		<Particle mass="1.008"/>
		<Particle mass="12.01"/>
		<Particle mass="1.008"/>
		<Particle mass="12.01"/>
		<Particle mass="1.008"/>
		<Particle mass="1.008"/>
		<Particle mass="1.008"/>
		<Particle mass="12.01"/>
		<Particle mass="16"/>
		<Particle mass="14.01"/>
		<Particle mass="1.008"/>
		<Particle mass="12.01"/>
		<Particle mass="1.008"/>
		<Particle mass="12.01"/>
		<Particle mass="1.008"/>
		<Particle mass="1.008"/>
		<Particle mass="12.01"/>
		<Particle mass="14.01"/>
		<Particle mass="1.008"/>
		<Particle mass="12.01"/>
		<Particle mass="1.008"/>
		<Particle mass="14.01"/>
		<Particle mass="12.01"/>
		<Particle mass="1.008"/>
		<Particle mass="12.01"/>
		<Particle mass="16"/>
		<Particle mass="14.01"/>
		<Particle mass="1.008"/>
		<Particle mass="12.01"/>
		<Particle mass="1.008"/>
		<Particle mass="12.01"/>
		<Particle mass="1.008"/>
		<Particle mass="1.008"/>
		<Particle mass="12.01"/>
		<Particle mass="12.01"/>
		<Particle mass="1.008"/>
		<Particle mass="12.01"/>
		<Particle mass="1.008"/>
		<Particle mass="12.01"/>
		<Particle mass="1.008"/>
		<Particle mass="12.01"/>
		<Particle mass="1.008"/>
		<Particle mass="12.01"/>
		<Particle mass="1.008"/>
		<Particle mass="12.01"/>
		<Particle mass="16"/>
		<Particle mass="14.01"/>
		<Particle mass="1.008"/>
		<Particle mass="12.01"/>
		<Particle mass="1.008"/>
		<Particle mass="12.01"/>
		<Particle mass="1.008"/>
		<Particle mass="1.008"/>
		<Particle mass="12.01"/>
		<Particle mass="1.008"/>
		<Particle mass="12.01"/>
		<Particle mass="1.008"/>
		<Particle mass="1.008"/>
		<Particle mass="1.008"/>
		<Particle mass="12.01"/>
		<Particle mass="1.008"/>
		<Particle mass="1.008"/>
		<Particle mass="1.008"/>
		<Particle mass="12.01"/>
		<Particle mass="16"/>
		<Particle mass="14.01"/>
		<Particle mass="1.008"/>
		<Particle mass="12.01"/>
		<Particle mass="1.008"/>
		<Particle mass="12.01"/>
		<Particle mass="1.008"/>
		<Particle mass="1.008"/>
		<Particle mass="1.008"/>
		<Particle mass="12.01"/>
		<Particle mass="16"/>
		<Particle mass="14.01"/>
		<Particle mass="1.008"/>
		<Particle mass="12.01"/>
		<Particle mass="1.008"/>
		<Particle mass="12.01"/>
		<Particle mass="1.008"/>
		<Particle mass="1.008"/>
		<Particle mass="12.01"/>
		<Particle mass="12.01"/>
		<Particle mass="1.008"/>
		<Particle mass="12.01"/>
		<Particle mass="1.008"/>
		<Particle mass="12.01"/>
		<Particle mass="1.008"/>
		<Particle mass="12.01"/>
		<Particle mass="1.008"/>
		<Particle mass="12.01"/>
		<Particle mass="1.008"/>
		<Particle mass="12.01"/>
		<Particle mass="16"/>
		<Particle mass="14.01"/>
		<Particle mass="1.008"/>
		<Particle mass="12.01"/>
		<Particle mass="1.008"/>
		<Particle mass="12.01"/>
		<Particle mass="1.008"/>
		<Particle mass="1.008"/>
		<Particle mass="16"/>
		<Particle mass="1.008"/>
		<Particle mass="12.01"/>
		<Particle mass="16"/>
		<Particle mass="14.01"/>
		<Particle mass="1.008"/>
		<Particle mass="12.01"/>
		<Particle mass="1.008"/>
		<Particle mass="12.01"/>
		<Particle mass="1.008"/>
		<Particle mass="1.008"/>
		<Particle mass="1.008"/>
		<Particle mass="12.01"/>
		<Particle mass="16"/>
		<Particle mass="14.01"/>
		<Particle mass="1.008"/>
		<Particle mass="12.01"/>
		<Particle mass="1.008"/>
		<Particle mass="12.01"/>
		<Particle mass="1.008"/>
		<Particle mass="12.01"/>
		<Particle mass="1.008"/>
		<Particle mass="1.008"/>
		<Particle mass="1.008"/>
		<Particle mass="16"/>
		<Particle mass="1.008"/>
		<Particle mass="12.01"/>
		<Particle mass="16"/>
		<Particle mass="14.01"/>
		<Particle mass="12.01"/>
		<Particle mass="1.008"/>
		<Particle mass="1.008"/>
		<Particle mass="12.01"/>
		<Particle mass="1.008"/>
		<Particle mass="1.008"/>
		<Particle mass="12.01"/>
		<Particle mass="1.008"/>
		<Particle mass="1.008"/>
		<Particle mass="12.01"/>
		<Particle mass="1.008"/>
		<Particle mass="12.01"/>
		<Particle mass="16"/>
		<Particle mass="14.01"/>
		<Particle mass="1.008"/>
		<Particle mass="12.01"/>
		<Particle mass="1.008"/>
		<Particle mass="12.01"/>
		<Particle mass="1.008"/>
		<Particle mass="1.008"/>
		<Particle mass="12.01"/>
		<Particle mass="12.01"/>
		<Particle mass="1.008"/>
		<Particle mass="14.01"/>
		<Particle mass="1.008"/>
		<Particle mass="12.01"/>
		<Particle mass="12.01"/>
		<Particle mass="1.008"/>
		<Particle mass="12.01"/>
		<Particle mass="1.008"/>
		<Particle mass="12.01"/>
		<Particle mass="1.008"/>
		<Particle mass="12.01"/>
		<Particle mass="1.008"/>
		<Particle mass="12.01"/>
		<Particle mass="12.01"/>
		<Particle mass="16"/>
		<Particle mass="14.01"/>
		<Particle mass="1.008"/>
		<Particle mass="12.01"/>
		<Particle mass="1.008"/>
		<Particle mass="12.01"/>
		<Particle mass="1.008"/>
		<Particle mass="1.008"/>
		<Particle mass="12.01"/>
		<Particle mass="1.008"/>
		<Particle mass="12.01"/>
		<Particle mass="1.008"/>
		<Particle mass="1.008"/>
		<Particle mass="1.008"/>
		<Particle mass="12.01"/>
		<Particle mass="1.008"/>
		<Particle mass="1.008"/>
		<Particle mass="1.008"/>
		<Particle mass="12.01"/>
		<Particle mass="16"/>
		<Particle mass="14.01"/>
		<Particle mass="1.008"/>
		<Particle mass="12.01"/>
		<Particle mass="1.008"/>
		<Particle mass="12.01"/>
		<Particle mass="1.008"/>
		<Particle mass="1.008"/>
		<Particle mass="12.01"/>
		<Particle mass="14.01"/>
		<Particle mass="12.01"/>
		<Particle mass="1.008"/>
		<Particle mass="14.01"/>
		<Particle mass="1.008"/>
		<Particle mass="12.01"/>
		<Particle mass="1.008"/>
		<Particle mass="12.01"/>
		<Particle mass="16"/>
		<Particle mass="16"/>
		<Particle mass="14.01"/>
		<Particle mass="12.01"/>
		<Particle mass="12.01"/>
		<Particle mass="12.01"/>
		<Particle mass="32.06"/>
		<Particle mass="12.01"/>
		<Particle mass="12.01"/>
		<Particle mass="16"/>
		<Particle mass="12.01"/>
		<Particle mass="16"/>
		<Particle mass="16"/>
		<Particle mass="1.008"/>
		<Particle mass="1.008"/>
		<Particle mass="1.008"/>
		<Particle mass="1.008"/>
		<Particle mass="1.008"/>
		<Particle mass="1.008"/>
		<Particle mass="1.008"/>
		<Particle mass="1.008"/>
		<Particle mass="1.008"/>
		<Particle mass="14.01"/>
		<Particle mass="1.008"/>
		<Particle mass="12.01"/>
		<Particle mass="1.008"/>
		<Particle mass="12.01"/>
		<Particle mass="1.008"/>
		<Particle mass="1.008"/>
		<Particle mass="12.01"/>
		<Particle mass="16"/>
		<Particle mass="14.01"/>
		<Particle mass="1.008"/>
		<Particle mass="1.008"/>
		<Particle mass="12.01"/>
		<Particle mass="16"/>
		<Particle mass="14.01"/>
		<Particle mass="1.008"/>
		<Particle mass="12.01"/>
		<Particle mass="1.008"/>
		<Particle mass="12.01"/>
		<Particle mass="1.008"/>
		<Particle mass="1.008"/>
		<Particle mass="12.01"/>
		<Particle mass="1.008"/>
		<Particle mass="1.008"/>
		<Particle mass="12.01"/>
		<Particle mass="16"/>
		<Particle mass="14.01"/>
		<Particle mass="1.008"/>
		<Particle mass="1.008"/>
		<Particle mass="12.01"/>
		<Particle mass="16"/>
		<Particle mass="14.01"/>
		<Particle mass="1.008"/>
		<Particle mass="12.01"/>
		<Particle mass="1.008"/>
		<Particle mass="1.008"/>
		<Particle mass="12.01"/>
		<Particle mass="16"/>
		<Particle mass="14.01"/>
		<Particle mass="1.008"/>
		<Particle mass="12.01"/>
		<Particle mass="1.008"/>
		<Particle mass="12.01"/>
		<Particle mass="1.008"/>
		<Particle mass="1.008"/>
		<Particle mass="12.01"/>
		<Particle mass="1.008"/>
		<Particle mass="1.008"/>
		<Particle mass="12.01"/>
		<Particle mass="1.008"/>
		<Particle mass="1.008"/>
		<Particle mass="12.01"/>
		<Particle mass="1.008"/>
		<Particle mass="1.008"/>
		<Particle mass="14.01"/>
		<Particle mass="1.008"/>
		<Particle mass="1.008"/>
		<Particle mass="1.008"/>
		<Particle mass="12.01"/>
		<Particle mass="16"/>
		<Particle mass="14.01"/>
		<Particle mass="1.008"/>
		<Particle mass="12.01"/>
		<Particle mass="1.008"/>
		<Particle mass="12.01"/>
		<Particle mass="1.008"/>
		<Particle mass="12.01"/>
		<Particle mass="1.008"/>
		<Particle mass="1.008"/>
		<Particle mass="1.008"/>
		<Particle mass="12.01"/>
		<Particle mass="1.008"/>
		<Particle mass="1.008"/>
		<Particle mass="12.01"/>
		<Particle mass="1.008"/>
		<Particle mass="1.008"/>
		<Particle mass="1.008"/>
		<Particle mass="12.01"/>
		<Particle mass="16"/>
		<Particle mass="14.01"/>
		<Particle mass="1.008"/>
		<Particle mass="12.01"/>
		<Particle mass="1.008"/>
		<Particle mass="12.01"/>
		<Particle mass="1.008"/>
		<Particle mass="1.008"/>
		<Particle mass="12.01"/>
		<Particle mass="12.01"/>
		<Particle mass="1.008"/>
		<Particle mass="14.01"/>
		<Particle mass="1.008"/>
		<Particle mass="12.01"/>
		<Particle mass="12.01"/>
		<Particle mass="1.008"/>
		<Particle mass="12.01"/>
		<Particle mass="1.008"/>
		<Particle mass="12.01"/>
		<Particle mass="1.008"/>
		<Particle mass="12.01"/>
		<Particle mass="1.008"/>
		<Particle mass="12.01"/>
		<Particle mass="12.01"/>
		<Particle mass="16"/>
		<Particle mass="14.01"/>
		<Particle mass="1.008"/>
		<Particle mass="12.01"/>
		<Particle mass="1.008"/>
		<Particle mass="12.01"/>
		<Particle mass="1.008"/>
		<Particle mass="12.01"/>
		<Particle mass="1.008"/>
		<Particle mass="1.008"/>
		<Particle mass="1.008"/>
		<Particle mass="16"/>
		<Particle mass="1.008"/>
		<Particle mass="12.01"/>
		<Particle mass="16"/>
		<Particle mass="14.01"/>
		<Particle mass="1.008"/>
		<Particle mass="12.01"/>
		<Particle mass="1.008"/>
		<Particle mass="12.01"/>
		<Particle mass="1.008"/>
		<Particle mass="12.01"/>
		<Particle mass="1.008"/>
		<Particle mass="1.008"/>
		<Particle mass="1.008"/>
		<Particle mass="12.01"/>
		<Particle mass="1.008"/>
		<Particle mass="1.008"/>
		<Particle mass="1.008"/>
		<Particle mass="12.01"/>
		<Particle mass="16"/>
		<Particle mass="14.01"/>
		<Particle mass="1.008"/>
		<Particle mass="12.01"/>
		<Particle mass="1.008"/>
		<Particle mass="12.01"/>
		<Particle mass="1.008"/>
		<Particle mass="12.01"/>
		<Particle mass="1.008"/>
		<Particle mass="1.008"/>
		<Particle mass="1.008"/>
		<Particle mass="12.01"/>
		<Particle mass="1.008"/>
		<Particle mass="1.008"/>
		<Particle mass="1.008"/>
		<Particle mass="12.01"/>
		<Particle mass="16"/>
		<Particle mass="14.01"/>
		<Particle mass="1.008"/>
		<Particle mass="12.01"/>
		<Particle mass="1.008"/>
		<Particle mass="12.01"/>
		<Particle mass="1.008"/>
		<Particle mass="1.008"/>
		<Particle mass="12.01"/>
		<Particle mass="16"/>
		<Particle mass="14.01"/>
		<Particle mass="1.008"/>
		<Particle mass="1.008"/>
		<Particle mass="12.01"/>
		<Particle mass="16"/>
		<Particle mass="14.01"/>
		<Particle mass="12.01"/>
		<Particle mass="1.008"/>
		<Particle mass="1.008"/>
		<Particle mass="12.01"/>
		<Particle mass="1.008"/>
		<Particle mass="1.008"/>
		<Particle mass="12.01"/>
		<Particle mass="1.008"/>
		<Particle mass="1.008"/>
		<Particle mass="12.01"/>
		<Particle mass="1.008"/>
		<Particle mass="12.01"/>
		<Particle mass="16"/>
		<Particle mass="14.01"/>
		<Particle mass="1.008"/>
		<Particle mass="12.01"/>
		<Particle mass="1.008"/>
		<Particle mass="12.01"/>
		<Particle mass="1.008"/>
		<Particle mass="1.008"/>
		<Particle mass="1.008"/>
		<Particle mass="12.01"/>
		<Particle mass="16"/>
		<Particle mass="14.01"/>
		<Particle mass="1.008"/>
		<Particle mass="12.01"/>
		<Particle mass="1.008"/>
		<Particle mass="12.01"/>
		<Particle mass="1.008"/>
		<Particle mass="12.01"/>
		<Particle mass="1.008"/>
		<Particle mass="1.008"/>
		<Particle mass="1.008"/>
		<Particle mass="12.01"/>
		<Particle mass="1.008"/>
		<Particle mass="1.008"/>
		<Particle mass="12.01"/>
		<Particle mass="1.008"/>
		<Particle mass="1.008"/>
		<Particle mass="1.008"/>
		<Particle mass="12.01"/>
		<Particle mass="16"/>
		<Particle mass="14.01"/>
		<Particle mass="1.008"/>
		<Particle mass="12.01"/>
		<Particle mass="1.008"/>
		<Particle mass="1.008"/>
		<Particle mass="12.01"/>
		<Particle mass="16"/>
		<Particle mass="14.01"/>
		<Particle mass="1.008"/>
		<Particle mass="12.01"/>
		<Particle mass="1.008"/>
		<Particle mass="12.01"/>
		<Particle mass="1.008"/>
		<Particle mass="12.01"/>
		<Particle mass="1.008"/>
		<Particle mass="1.008"/>
		<Particle mass="1.008"/>
		<Particle mass="12.01"/>
		<Particle mass="1.008"/>
		<Particle mass="1.008"/>
		<Particle mass="12.01"/>
		<Particle mass="1.008"/>
		<Particle mass="1.008"/>
		<Particle mass="1.008"/>
		<Particle mass="12.01"/>
		<Particle mass="16"/>
		<Particle mass="14.01"/>
		<Particle mass="12.01"/>
		<Particle mass="1.008"/>
		<Particle mass="1.008"/>
		<Particle mass="12.01"/>
		<Particle mass="1.008"/>
		<Particle mass="1.008"/>
		<Particle mass="12.01"/>
		<Particle mass="1.008"/>
		<Particle mass="1.008"/>
		<Particle mass="12.01"/>
		<Particle mass="1.008"/>
		<Particle mass="12.01"/>
		<Particle mass="16"/>
		<Particle mass="14.01"/>
		<Particle mass="1.008"/>
		<Particle mass="12.01"/>
		<Particle mass="1.008"/>
		<Particle mass="12.01"/>
		<Particle mass="1.008"/>
		<Particle mass="1.008"/>
		<Particle mass="1.008"/>
		<Particle mass="12.01"/>
		<Particle mass="16"/>
		<Particle mass="14.01"/>
		<Particle mass="1.008"/>
		<Particle mass="12.01"/>
		<Particle mass="1.008"/>
		<Particle mass="12.01"/>
		<Particle mass="1.008"/>
		<Particle mass="1.008"/>
		<Particle mass="12.01"/>
		<Particle mass="1.008"/>
		<Particle mass="12.01"/>
		<Particle mass="1.008"/>
		<Particle mass="1.008"/>
		<Particle mass="1.008"/>
		<Particle mass="12.01"/>
		<Particle mass="1.008"/>
		<Particle mass="1.008"/>
		<Particle mass="1.008"/>
		<Particle mass="12.01"/>
		<Particle mass="16"/>
		<Particle mass="14.01"/>
		<Particle mass="1.008"/>
		<Particle mass="12.01"/>
		<Particle mass="1.008"/>
		<Particle mass="12.01"/>
		<Particle mass="1.008"/>
		<Particle mass="1.008"/>
		<Particle mass="12.01"/>
		<Particle mass="1.008"/>
		<Particle mass="12.01"/>
		<Particle mass="1.008"/>
		<Particle mass="1.008"/>
		<Particle mass="1.008"/>
		<Particle mass="12.01"/>
		<Particle mass="1.008"/>
		<Particle mass="1.008"/>
		<Particle mass="1.008"/>
		<Particle mass="12.01"/>
		<Particle mass="16"/>
		<Particle mass="14.01"/>
		<Particle mass="1.008"/>
		<Particle mass="12.01"/>
		<Particle mass="1.008"/>
		<Particle mass="1.008"/>
		<Particle mass="12.01"/>
		<Particle mass="16"/>
		<Particle mass="14.01"/>
		<Particle mass="1.008"/>
		<Particle mass="12.01"/>
		<Particle mass="1.008"/>
		<Particle mass="12.01"/>
		<Particle mass="1.008"/>
		<Particle mass="1.008"/>
		<Particle mass="16"/>
		<Particle mass="1.008"/>
		<Particle mass="12.01"/>
		<Particle mass="16"/>
		<Particle mass="14.01"/>
		<Particle mass="1.008"/>
		<Particle mass="12.01"/>
		<Particle mass="1.008"/>
		<Particle mass="12.01"/>
		<Particle mass="1.008"/>
		<Particle mass="12.01"/>
		<Particle mass="1.008"/>
		<Particle mass="1.008"/>
		<Particle mass="1.008"/>
		<Particle mass="12.01"/>
		<Particle mass="1.008"/>
		<Particle mass="1.008"/>
		<Particle mass="1.008"/>
		<Particle mass="12.01"/>
		<Particle mass="16"/>
		<Particle mass="14.01"/>
		<Particle mass="1.008"/>
		<Particle mass="12.01"/>
		<Particle mass="1.008"/>
		<Particle mass="12.01"/>
		<Particle mass="1.008"/>
		<Particle mass="12.01"/>
		<Particle mass="1.008"/>
		<Particle mass="1.008"/>
		<Particle mass="1.008"/>
		<Particle mass="16"/>
		<Particle mass="1.008"/>
		<Particle mass="12.01"/>
		<Particle mass="16"/>
		<Particle mass="14.01"/>
		<Particle mass="1.008"/>
		<Particle mass="12.01"/>
		<Particle mass="1.008"/>
		<Particle mass="12.01"/>
		<Particle mass="1.008"/>
		<Particle mass="12.01"/>
		<Particle mass="1.008"/>
		<Particle mass="1.008"/>
		<Particle mass="1.008"/>
		<Particle mass="12.01"/>
		<Particle mass="1.008"/>
		<Particle mass="1.008"/>
		<Particle mass="1.008"/>
		<Particle mass="12.01"/>
		<Particle mass="16"/>
		<Particle mass="14.01"/>
		<Particle mass="1.008"/>
		<Particle mass="12.01"/>
		<Particle mass="1.008"/>
		<Particle mass="12.01"/>
		<Particle mass="1.008"/>
		<Particle mass="12.01"/>
		<Particle mass="1.008"/>
		<Particle mass="1.008"/>
		<Particle mass="1.008"/>
		<Particle mass="12.01"/>
		<Particle mass="1.008"/>
		<Particle mass="1.008"/>
		<Particle mass="12.01"/>
		<Particle mass="1.008"/>
		<Particle mass="1.008"/>
		<Particle mass="1.008"/>
		<Particle mass="12.01"/>
		<Particle mass="16"/>
		<Particle mass="14.01"/>
		<Particle mass="1.008"/>
		<Particle mass="12.01"/>
		<Particle mass="1.008"/>
		<Particle mass="12.01"/>
		<Particle mass="1.008"/>
		<Particle mass="1.008"/>
		<Particle mass="1.008"/>
		<Particle mass="12.01"/>
		<Particle mass="16"/>
		<Particle mass="14.01"/>
		<Particle mass="1.008"/>
		<Particle mass="12.01"/>
		<Particle mass="1.008"/>
		<Particle mass="12.01"/>
		<Particle mass="1.008"/>
		<Particle mass="12.01"/>
		<Particle mass="1.008"/>
		<Particle mass="1.008"/>
		<Particle mass="1.008"/>
		<Particle mass="12.01"/>
		<Particle mass="1.008"/>
		<Particle mass="1.008"/>
		<Particle mass="12.01"/>
		<Particle mass="1.008"/>
		<Particle mass="1.008"/>
		<Particle mass="1.008"/>
		<Particle mass="12.01"/>
		<Particle mass="16"/>
		<Particle mass="14.01"/>
		<Particle mass="1.008"/>
		<Particle mass="12.01"/>
		<Particle mass="1.008"/>
		<Particle mass="12.01"/>
		<Particle mass="1.008"/>
		<Particle mass="1.008"/>
		<Particle mass="12.01"/>
		<Particle mass="1.008"/>
		<Particle mass="12.01"/>
		<Particle mass="1.008"/>
		<Particle mass="1.008"/>
		<Particle mass="1.008"/>
		<Particle mass="12.01"/>
		<Particle mass="1.008"/>
		<Particle mass="1.008"/>
		<Particle mass="1.008"/>
		<Particle mass="12.01"/>
		<Particle mass="16"/>
		<Particle mass="14.01"/>
		<Particle mass="1.008"/>
		<Particle mass="12.01"/>
		<Particle mass="1.008"/>
		<Particle mass="12.01"/>
		<Particle mass="1.008"/>
		<Particle mass="12.01"/>
		<Particle mass="1.008"/>
		<Particle mass="1.008"/>
		<Particle mass="1.008"/>
		<Particle mass="12.01"/>
		<Particle mass="1.008"/>
		<Particle mass="1.008"/>
		<Particle mass="1.008"/>
		<Particle mass="12.01"/>
		<Particle mass="16"/>
		<Particle mass="14.01"/>
		<Particle mass="1.008"/>
		<Particle mass="12.01"/>
		<Particle mass="1.008"/>
		<Particle mass="12.01"/>
		<Particle mass="1.008"/>
		<Particle mass="1.008"/>
		<Particle mass="12.01"/>
		<Particle mass="14.01"/>
		<Particle mass="1.008"/>
		<Particle mass="12.01"/>
		<Particle mass="1.008"/>
		<Particle mass="14.01"/>
		<Particle mass="12.01"/>
		<Particle mass="1.008"/>
		<Particle mass="12.01"/>
		<Particle mass="16"/>
		<Particle mass="14.01"/>
		<Particle mass="1.008"/>
		<Particle mass="12.01"/>
		<Particle mass="1.008"/>
		<Particle mass="12.01"/>
		<Particle mass="1.008"/>
		<Particle mass="1.008"/>
		<Particle mass="12.01"/>
		<Particle mass="1.008"/>
		<Particle mass="12.01"/>
		<Particle mass="1.008"/>
		<Particle mass="1.008"/>
		<Particle mass="1.008"/>
		<Particle mass="12.01"/>
		<Particle mass="1.008"/>
		<Particle mass="1.008"/>
		<Particle mass="1.008"/>
		<Particle mass="12.01"/>
		<Particle mass="16"/>
		<Particle mass="14.01"/>
		<Particle mass="1.008"/>
		<Particle mass="12.01"/>
		<Particle mass="1.008"/>
		<Particle mass="12.01"/>
		<Particle mass="1.008"/>
		<Particle mass="1.008"/>
		<Particle mass="1.008"/>
		<Particle mass="12.01"/>
		<Particle mass="16"/>
		<Particle mass="14.01"/>
		<Particle mass="1.008"/>
		<Particle mass="12.01"/>
		<Particle mass="1.008"/>
		<Particle mass="12.01"/>
		<Particle mass="1.008"/>
		<Particle mass="12.01"/>
		<Particle mass="1.008"/>
		<Particle mass="1.008"/>
		<Particle mass="1.008"/>
		<Particle mass="12.01"/>
		<Particle mass="1.008"/>
		<Particle mass="1.008"/>
		<Particle mass="12.01"/>
		<Particle mass="1.008"/>
		<Particle mass="1.008"/>
		<Particle mass="1.008"/>
		<Particle mass="12.01"/>
		<Particle mass="16"/>
		<Particle mass="14.01"/>
		<Particle mass="1.008"/>
		<Particle mass="12.01"/>
		<Particle mass="1.008"/>
		<Particle mass="12.01"/>
		<Particle mass="1.008"/>
		<Particle mass="1.008"/>
		<Particle mass="12.01"/>
		<Particle mass="1.008"/>
		<Particle mass="12.01"/>
		<Particle mass="1.008"/>
		<Particle mass="1.008"/>
		<Particle mass="1.008"/>
		<Particle mass="12.01"/>
		<Particle mass="1.008"/>
		<Particle mass="1.008"/>
		<Particle mass="1.008"/>
		<Particle mass="12.01"/>
		<Particle mass="16"/>
		<Particle mass="14.01"/>
		<Particle mass="1.008"/>
		<Particle mass="12.01"/>
		<Particle mass="1.008"/>
		<Particle mass="12.01"/>
		<Particle mass="1.008"/>
		<Particle mass="1.008"/>
		<Particle mass="16"/>
		<Particle mass="1.008"/>
		<Particle mass="12.01"/>
		<Particle mass="16"/>
		<Particle mass="14.01"/>
		<Particle mass="1.008"/>
		<Particle mass="12.01"/>
		<Particle mass="1.008"/>
		<Particle mass="12.01"/>
		<Particle mass="1.008"/>
		<Particle mass="1.008"/>
		<Particle mass="12.01"/>
		<Particle mass="14.01"/>
		<Particle mass="12.01"/>
		<Particle mass="1.008"/>
		<Particle mass="14.01"/>
		<Particle mass="1.008"/>
		<Particle mass="12.01"/>
		<Particle mass="1.008"/>
		<Particle mass="12.01"/>
		<Particle mass="16"/>
		<Particle mass="14.01"/>
		<Particle mass="1.008"/>
		<Particle mass="12.01"/>
		<Particle mass="1.008"/>
		<Particle mass="12.01"/>
		<Particle mass="1.008"/>
		<Particle mass="12.01"/>
		<Particle mass="1.008"/>
		<Particle mass="1.008"/>
		<Particle mass="1.008"/>
		<Particle mass="16"/>
		<Particle mass="1.008"/>
		<Particle mass="12.01"/>
		<Particle mass="16"/>
		<Particle mass="14.01"/>
		<Particle mass="1.008"/>
		<Particle mass="12.01"/>
		<Particle mass="1.008"/>
		<Particle mass="12.01"/>
		<Particle mass="1.008"/>
		<Particle mass="12.01"/>
		<Particle mass="1.008"/>
		<Particle mass="1.008"/>
		<Particle mass="1.008"/>
		<Particle mass="16"/>
		<Particle mass="1.008"/>
		<Particle mass="12.01"/>
		<Particle mass="16"/>
		<Particle mass="14.01"/>
		<Particle mass="1.008"/>
		<Particle mass="12.01"/>
		<Particle mass="1.008"/>
		<Particle mass="12.01"/>
		<Particle mass="1.008"/>
		<Particle mass="1.008"/>
		<Particle mass="12.01"/>
		<Particle mass="12.01"/>
		<Particle mass="1.008"/>
		<Particle mass="14.01"/>
		<Particle mass="1.008"/>
		<Particle mass="12.01"/>
		<Particle mass="12.01"/>
		<Particle mass="1.008"/>
		<Particle mass="12.01"/>
		<Particle mass="1.008"/>
		<Particle mass="12.01"/>
		<Particle mass="1.008"/>
		<Particle mass="12.01"/>
		<Particle mass="1.008"/>
		<Particle mass="12.01"/>
		<Particle mass="12.01"/>
		<Particle mass="16"/>
		<Particle mass="14.01"/>
		<Particle mass="1.008"/>
		<Particle mass="12.01"/>
		<Particle mass="1.008"/>
		<Particle mass="12.01"/>
		<Particle mass="1.008"/>
		<Particle mass="1.008"/>
		<Particle mass="12.01"/>
		<Particle mass="12.01"/>
		<Particle mass="1.008"/>
		<Particle mass="12.01"/>
		<Particle mass="1.008"/>
		<Particle mass="12.01"/>
		<Particle mass="1.008"/>
		<Particle mass="12.01"/>
		<Particle mass="1.008"/>
		<Particle mass="12.01"/>
		<Particle mass="1.008"/>
		<Particle mass="12.01"/>
		<Particle mass="16"/>
		<Particle mass="14.01"/>
		<Particle mass="12.01"/>
		<Particle mass="1.008"/>
		<Particle mass="1.008"/>
		<Particle mass="12.01"/>
		<Particle mass="1.008"/>
		<Particle mass="1.008"/>
		<Particle mass="12.01"/>
		<Particle mass="1.008"/>
		<Particle mass="1.008"/>
		<Particle mass="12.01"/>
		<Particle mass="1.008"/>
		<Particle mass="12.01"/>
		<Particle mass="16"/>
		<Particle mass="14.01"/>
		<Particle mass="1.008"/>
		<Particle mass="12.01"/>
		<Particle mass="1.008"/>
		<Particle mass="12.01"/>
		<Particle mass="1.008"/>
		<Particle mass="1.008"/>
		<Particle mass="1.008"/>
		<Particle mass="12.01"/>
		<Particle mass="16"/>
		<Particle mass="14.01"/>
		<Particle mass="1.008"/>
		<Particle mass="12.01"/>
		<Particle mass="1.008"/>
		<Particle mass="12.01"/>
		<Particle mass="1.008"/>
		<Particle mass="1.008"/>
		<Particle mass="12.01"/>
		<Particle mass="12.01"/>
		<Particle mass="1.008"/>
		<Particle mass="12.01"/>
		<Particle mass="1.008"/>
		<Particle mass="12.01"/>
		<Particle mass="16"/>
		<Particle mass="1.008"/>
		<Particle mass="12.01"/>
		<Particle mass="1.008"/>
		<Particle mass="12.01"/>
		<Particle mass="1.008"/>
		<Particle mass="12.01"/>
		<Particle mass="16"/>
		<Particle mass="14.01"/>
		<Particle mass="1.008"/>
		<Particle mass="12.01"/>
		<Particle mass="1.008"/>
		<Particle mass="12.01"/>
		<Particle mass="1.008"/>
		<Particle mass="1.008"/>
		<Particle mass="12.01"/>
		<Particle mass="12.01"/>
		<Particle mass="1.008"/>
		<Particle mass="14.01"/>
		<Particle mass="1.008"/>
		<Particle mass="12.01"/>
		<Particle mass="12.01"/>
		<Particle mass="1.008"/>
		<Particle mass="12.01"/>
		<Particle mass="1.008"/>
		<Particle mass="12.01"/>
		<Particle mass="1.008"/>
		<Particle mass="12.01"/>
		<Particle mass="1.008"/>
		<Particle mass="12.01"/>
		<Particle mass="12.01"/>
		<Particle mass="16"/>
		<Particle mass="14.01"/>
		<Particle mass="1.008"/>
		<Particle mass="12.01"/>
		<Particle mass="1.008"/>
		<Particle mass="12.01"/>
		<Particle mass="1.008"/>
		<Particle mass="1.008"/>
		<Particle mass="12.01"/>
		<Particle mass="1.008"/>
		<Particle mass="1.008"/>
		<Particle mass="12.01"/>
		<Particle mass="16"/>
		<Particle mass="14.01"/>
		<Particle mass="1.008"/>
		<Particle mass="1.008"/>
		<Particle mass="12.01"/>
		<Particle mass="16"/>
		<Particle mass="14.01"/>
		<Particle mass="1.008"/>
		<Particle mass="12.01"/>
		<Particle mass="1.008"/>
		<Particle mass="1.008"/>
		<Particle mass="12.01"/>
		<Particle mass="16"/>
		<Particle mass="14.01"/>
		<Particle mass="1.008"/>
		<Particle mass="12.01"/>
		<Particle mass="1.008"/>
		<Particle mass="1.008"/>
		<Particle mass="12.01"/>
		<Particle mass="16"/>
		<Particle mass="14.01"/>
		<Particle mass="1.008"/>
		<Particle mass="12.01"/>
		<Particle mass="1.008"/>
		<Particle mass="12.01"/>
		<Particle mass="1.008"/>
		<Particle mass="12.01"/>
		<Particle mass="1.008"/>
		<Particle mass="1.008"/>
		<Particle mass="1.008"/>
		<Particle mass="12.01"/>
		<Particle mass="1.008"/>
		<Particle mass="1.008"/>
		<Particle mass="1.008"/>
		<Particle mass="12.01"/>
		<Particle mass="16"/>
		<Particle mass="14.01"/>
		<Particle mass="1.008"/>
		<Particle mass="12.01"/>
		<Particle mass="1.008"/>
		<Particle mass="12.01"/>
		<Particle mass="1.008"/>
		<Particle mass="1.008"/>
		<Particle mass="12.01"/>
		<Particle mass="1.008"/>
		<Particle mass="1.008"/>
		<Particle mass="12.01"/>
		<Particle mass="1.008"/>
		<Particle mass="1.008"/>
		<Particle mass="12.01"/>
		<Particle mass="1.008"/>
		<Particle mass="1.008"/>
		<Particle mass="14.01"/>
		<Particle mass="1.008"/>
		<Particle mass="1.008"/>
		<Particle mass="1.008"/>
		<Particle mass="12.01"/>
		<Particle mass="16"/>
		<Particle mass="14.01"/>
		<Particle mass="1.008"/>
		<Particle mass="12.01"/>
		<Particle mass="1.008"/>
		<Particle mass="12.01"/>
		<Particle mass="1.008"/>
		<Particle mass="1.008"/>
		<Particle mass="12.01"/>
		<Particle mass="1.008"/>
		<Particle mass="1.008"/>
		<Particle mass="12.01"/>
		<Particle mass="1.008"/>
		<Particle mass="1.008"/>
		<Particle mass="12.01"/>
		<Particle mass="1.008"/>
		<Particle mass="1.008"/>
		<Particle mass="14.01"/>
		<Particle mass="1.008"/>
		<Particle mass="1.008"/>
		<Particle mass="1.008"/>
		<Particle mass="12.01"/>
		<Particle mass="16"/>
		<Particle mass="14.01"/>
		<Particle mass="1.008"/>
		<Particle mass="12.01"/>
		<Particle mass="1.008"/>
		<Particle mass="12.01"/>
		<Particle mass="1.008"/>
		<Particle mass="1.008"/>
		<Particle mass="1.008"/>
		<Particle mass="12.01"/>
		<Particle mass="16"/>
		<Particle mass="14.01"/>
		<Particle mass="1.008"/>
		<Particle mass="12.01"/>
		<Particle mass="1.008"/>
		<Particle mass="12.01"/>
		<Particle mass="1.008"/>
		<Particle mass="1.008"/>
		<Particle mass="1.008"/>
		<Particle mass="12.01"/>
		<Particle mass="16"/>
		<Particle mass="16"/>
		<Particle mass="14.01"/>
		<Particle mass="1.008"/>
		<Particle mass="1.008"/>
		<Particle mass="1.008"/>
		<Particle mass="12.01"/>
		<Particle mass="1.008"/>
		<Particle mass="12.01"/>
		<Particle mass="1.008"/>
		<Particle mass="1.008"/>
		<Particle mass="1.008"/>
		<Particle mass="12.01"/>
		<Particle mass="16"/>
		<Particle mass="14.01"/>
		<Particle mass="1.008"/>
		<Particle mass="12.01"/>
		<Particle mass="1.008"/>
		<Particle mass="12.01"/>
		<Particle mass="1.008"/>
		<Particle mass="12.01"/>
		<Particle mass="1.008"/>
		<Particle mass="1.008"/>
		<Particle mass="1.008"/>
		<Particle mass="16"/>
		<Particle mass="1.008"/>
		<Particle mass="12.01"/>
		<Particle mass="16"/>
		<Particle mass="14.01"/>
		<Particle mass="1.008"/>
		<Particle mass="12.01"/>
		<Particle mass="1.008"/>
		<Particle mass="12.01"/>
		<Particle mass="1.008"/>
		<Particle mass="1.008"/>
		<Particle mass="12.01"/>
		<Particle mass="1.008"/>
		<Particle mass="12.01"/>
		<Particle mass="1.008"/>
		<Particle mass="1.008"/>
		<Particle mass="1.008"/>
		<Particle mass="12.01"/>
		<Particle mass="1.008"/>
		<Particle mass="1.008"/>
		<Particle mass="1.008"/>
		<Particle mass="12.01"/>
		<Particle mass="16"/>
		<Particle mass="14.01"/>
		<Particle mass="1.008"/>
		<Particle mass="12.01"/>
		<Particle mass="1.008"/>
		<Particle mass="12.01"/>
		<Particle mass="1.008"/>
		<Particle mass="12.01"/>
		<Particle mass="1.008"/>
		<Particle mass="1.008"/>
		<Particle mass="1.008"/>
		<Particle mass="16"/>
		<Particle mass="1.008"/>
		<Particle mass="12.01"/>
		<Particle mass="16"/>
		<Particle mass="14.01"/>
		<Particle mass="1.008"/>
		<Particle mass="12.01"/>
		<Particle mass="1.008"/>
		<Particle mass="12.01"/>
		<Particle mass="1.008"/>
		<Particle mass="1.008"/>
		<Particle mass="1.008"/>
		<Particle mass="12.01"/>
		<Particle mass="16"/>
		<Particle mass="14.01"/>
		<Particle mass="1.008"/>
		<Particle mass="12.01"/>
		<Particle mass="1.008"/>
		<Particle mass="12.01"/>
		<Particle mass="1.008"/>
		<Particle mass="1.008"/>
		<Particle mass="12.01"/>
		<Particle mass="1.008"/>
		<Particle mass="1.008"/>
		<Particle mass="12.01"/>
		<Particle mass="16"/>
		<Particle mass="16"/>
		<Particle mass="12.01"/>
		<Particle mass="16"/>
		<Particle mass="14.01"/>
		<Particle mass="1.008"/>
		<Particle mass="12.01"/>
		<Particle mass="1.008"/>
		<Particle mass="12.01"/>
		<Particle mass="1.008"/>
		<Particle mass="1.008"/>
		<Particle mass="12.01"/>
		<Particle mass="1.008"/>
		<Particle mass="1.008"/>
		<Particle mass="12.01"/>
		<Particle mass="16"/>
		<Particle mass="14.01"/>
		<Particle mass="1.008"/>
		<Particle mass="1.008"/>
		<Particle mass="12.01"/>
		<Particle mass="16"/>
		<Particle mass="14.01"/>
		<Particle mass="1.008"/>
		<Particle mass="12.01"/>
		<Particle mass="1.008"/>
		<Particle mass="12.01"/>
		<Particle mass="1.008"/>
		<Particle mass="1.008"/>
		<Particle mass="16"/>
		<Particle mass="1.008"/>
		<Particle mass="12.01"/>
		<Particle mass="16"/>
		<Particle mass="14.01"/>
		<Particle mass="1.008"/>
		<Particle mass="12.01"/>
		<Particle mass="1.008"/>
		<Particle mass="12.01"/>
		<Particle mass="1.008"/>
		<Particle mass="1.008"/>
		<Particle mass="12.01"/>
		<Particle mass="1.008"/>
		<Particle mass="1.008"/>
		<Particle mass="12.01"/>
		<Particle mass="16"/>
		<Particle mass="16"/>
		<Particle mass="12.01"/>
		<Particle mass="16"/>
		<Particle mass="14.01"/>
		<Particle mass="1.008"/>
		<Particle mass="12.01"/>
		<Particle mass="1.008"/>
		<Particle mass="12.01"/>
		<Particle mass="1.008"/>
		<Particle mass="1.008"/>
		<Particle mass="12.01"/>
		<Particle mass="1.008"/>
		<Particle mass="1.008"/>
		<Particle mass="12.01"/>
		<Particle mass="16"/>
		<Particle mass="16"/>
		<Particle mass="12.01"/>
		<Particle mass="16"/>
		<Particle mass="14.01"/>
		<Particle mass="1.008"/>
		<Particle mass="12.01"/>
		<Particle mass="1.008"/>
		<Particle mass="12.01"/>
		<Particle mass="1.008"/>
		<Particle mass="1.008"/>
		<Particle mass="12.01"/>
		<Particle mass="1.008"/>
		<Particle mass="12.01"/>
		<Particle mass="1.008"/>
		<Particle mass="1.008"/>
		<Particle mass="1.008"/>
		<Particle mass="12.01"/>
		<Particle mass="1.008"/>
		<Particle mass="1.008"/>
		<Particle mass="1.008"/>
		<Particle mass="12.01"/>
		<Particle mass="16"/>
		<Particle mass="14.01"/>
		<Particle mass="1.008"/>
		<Particle mass="12.01"/>
		<Particle mass="1.008"/>
		<Particle mass="12.01"/>
		<Particle mass="1.008"/>
		<Particle mass="1.008"/>
		<Particle mass="12.01"/>
		<Particle mass="14.01"/>
		<Particle mass="12.01"/>
		<Particle mass="1.008"/>
		<Particle mass="14.01"/>
		<Particle mass="1.008"/>
		<Particle mass="12.01"/>
		<Particle mass="1.008"/>
		<Particle mass="12.01"/>
		<Particle mass="16"/>
		<Particle mass="14.01"/>
		<Particle mass="1.008"/>
		<Particle mass="12.01"/>
		<Particle mass="1.008"/>
		<Particle mass="12.01"/>
		<Particle mass="1.008"/>
		<Particle mass="1.008"/>
		<Particle mass="12.01"/>
		<Particle mass="1.008"/>
		<Particle mass="1.008"/>
		<Particle mass="12.01"/>
		<Particle mass="1.008"/>
		<Particle mass="1.008"/>
		<Particle mass="12.01"/>
		<Particle mass="1.008"/>
		<Particle mass="1.008"/>
		<Particle mass="14.01"/>
		<Particle mass="1.008"/>
		<Particle mass="1.008"/>
		<Particle mass="1.008"/>
		<Particle mass="12.01"/>
		<Particle mass="16"/>
		<Particle mass="14.01"/>
		<Particle mass="1.008"/>
		<Particle mass="12.01"/>
		<Particle mass="1.008"/>
		<Particle mass="12.01"/>
		<Particle mass="1.008"/>
		<Particle mass="1.008"/>
		<Particle mass="12.01"/>
		<Particle mass="12.01"/>
		<Particle mass="1.008"/>
		<Particle mass="12.01"/>
		<Particle mass="1.008"/>
		<Particle mass="12.01"/>
		<Particle mass="16"/>
		<Particle mass="1.008"/>
		<Particle mass="12.01"/>
		<Particle mass="1.008"/>
		<Particle mass="12.01"/>
		<Particle mass="1.008"/>
		<Particle mass="12.01"/>
		<Particle mass="16"/>
		<Particle mass="14.01"/>
		<Particle mass="1.008"/>
		<Particle mass="12.01"/>
		<Particle mass="1.008"/>
		<Particle mass="12.01"/>
		<Particle mass="1.008"/>
		<Particle mass="12.01"/>
		<Particle mass="1.008"/>
		<Particle mass="1.008"/>
		<Particle mass="1.008"/>
		<Particle mass="12.01"/>
		<Particle mass="1.008"/>
		<Particle mass="1.008"/>
		<Particle mass="1.008"/>
		<Particle mass="12.01"/>
		<Particle mass="16"/>
		<Particle mass="14.01"/>
		<Particle mass="1.008"/>
		<Particle mass="12.01"/>
		<Particle mass="1.008"/>
		<Particle mass="12.01"/>
		<Particle mass="1.008"/>
		<Particle mass="12.01"/>
		<Particle mass="1.008"/>
		<Particle mass="1.008"/>
		<Particle mass="1.008"/>
		<Particle mass="12.01"/>
		<Particle mass="1.008"/>
		<Particle mass="1.008"/>
		<Particle mass="12.01"/>
		<Particle mass="1.008"/>
		<Particle mass="1.008"/>
		<Particle mass="1.008"/>
		<Particle mass="12.01"/>
		<Particle mass="16"/>
		<Particle mass="14.01"/>
		<Particle mass="1.008"/>
		<Particle mass="12.01"/>
		<Particle mass="1.008"/>
		<Particle mass="12.01"/>
		<Particle mass="1.008"/>
		<Particle mass="1.008"/>
		<Particle mass="12.01"/>
		<Particle mass="16"/>
		<Particle mass="16"/>
		<Particle mass="12.01"/>
		<Particle mass="16"/>
		<Particle mass="14.01"/>
		<Particle mass="1.008"/>
		<Particle mass="12.01"/>
		<Particle mass="1.008"/>
		<Particle mass="1.008"/>
		<Particle mass="12.01"/>
		<Particle mass="16"/>
		<Particle mass="14.01"/>
		<Particle mass="1.008"/>
		<Particle mass="12.01"/>
		<Particle mass="1.008"/>
		<Particle mass="12.01"/>
		<Particle mass="1.008"/>
		<Particle mass="12.01"/>
		<Particle mass="1.008"/>
		<Particle mass="1.008"/>
		<Particle mass="1.008"/>
		<Particle mass="16"/>
		<Particle mass="1.008"/>
		<Particle mass="12.01"/>
		<Particle mass="16"/>
		<Particle mass="14.01"/>
		<Particle mass="1.008"/>
		<Particle mass="12.01"/>
		<Particle mass="1.008"/>
		<Particle mass="12.01"/>
		<Particle mass="1.008"/>
		<Particle mass="1.008"/>
		<Particle mass="12.01"/>
		<Particle mass="1.008"/>
		<Particle mass="1.008"/>
		<Particle mass="12.01"/>
		<Particle mass="1.008"/>
		<Particle mass="1.008"/>
		<Particle mass="14.01"/>
		<Particle mass="1.008"/>
		<Particle mass="12.01"/>
		<Particle mass="14.01"/>
		<Particle mass="1.008"/>
		<Particle mass="1.008"/>
		<Particle mass="14.01"/>
		<Particle mass="1.008"/>
		<Particle mass="1.008"/>
		<Particle mass="12.01"/>
		<Particle mass="16"/>
		<Particle mass="14.01"/>
		<Particle mass="1.008"/>
		<Particle mass="12.01"/>
		<Particle mass="1.008"/>
		<Particle mass="12.01"/>
		<Particle mass="1.008"/>
		<Particle mass="12.01"/>
		<Particle mass="1.008"/>
		<Particle mass="1.008"/>
		<Particle mass="1.008"/>
		<Particle mass="12.01"/>
		<Particle mass="1.008"/>
		<Particle mass="1.008"/>
		<Particle mass="1.008"/>
		<Particle mass="12.01"/>
		<Particle mass="16"/>
		<Particle mass="14.01"/>
		<Particle mass="1.008"/>
		<Particle mass="12.01"/>
		<Particle mass="1.008"/>
		<Particle mass="12.01"/>
		<Particle mass="1.008"/>
		<Particle mass="1.008"/>
		<Particle mass="12.01"/>
		<Particle mass="12.01"/>
		<Particle mass="1.008"/>
		<Particle mass="12.01"/>
		<Particle mass="1.008"/>
		<Particle mass="12.01"/>
		<Particle mass="1.008"/>
		<Particle mass="12.01"/>
		<Particle mass="1.008"/>
		<Particle mass="12.01"/>
		<Particle mass="1.008"/>
		<Particle mass="12.01"/>
		<Particle mass="16"/>
		<Particle mass="14.01"/>
		<Particle mass="1.008"/>
		<Particle mass="12.01"/>
		<Particle mass="1.008"/>
		<Particle mass="12.01"/>
		<Particle mass="1.008"/>
		<Particle mass="1.008"/>
		<Particle mass="12.01"/>
		<Particle mass="1.008"/>
		<Particle mass="12.01"/>
		<Particle mass="1.008"/>
		<Particle mass="1.008"/>
		<Particle mass="1.008"/>
		<Particle mass="12.01"/>
		<Particle mass="1.008"/>
		<Particle mass="1.008"/>
		<Particle mass="1.008"/>
		<Particle mass="12.01"/>
		<Particle mass="16"/>
		<Particle mass="14.01"/>
		<Particle mass="1.008"/>
		<Particle mass="12.01"/>
		<Particle mass="1.008"/>
		<Particle mass="1.008"/>
		<Particle mass="12.01"/>
		<Particle mass="16"/>
		<Particle mass="14.01"/>
		<Particle mass="1.008"/>
		<Particle mass="12.01"/>
		<Particle mass="1.008"/>
		<Particle mass="12.01"/>
		<Particle mass="1.008"/>
		<Particle mass="1.008"/>
		<Particle mass="12.01"/>
		<Particle mass="1.008"/>
		<Particle mass="12.01"/>
		<Particle mass="1.008"/>
		<Particle mass="1.008"/>
		<Particle mass="1.008"/>
		<Particle mass="12.01"/>
		<Particle mass="1.008"/>
		<Particle mass="1.008"/>
		<Particle mass="1.008"/>
		<Particle mass="12.01"/>
		<Particle mass="16"/>
		<Particle mass="14.01"/>
		<Particle mass="1.008"/>
		<Particle mass="12.01"/>
		<Particle mass="1.008"/>
		<Particle mass="12.01"/>
		<Particle mass="1.008"/>
		<Particle mass="1.008"/>
		<Particle mass="1.008"/>
		<Particle mass="12.01"/>
		<Particle mass="16"/>
		<Particle mass="14.01"/>
		<Particle mass="1.008"/>
		<Particle mass="12.01"/>
		<Particle mass="1.008"/>
		<Particle mass="12.01"/>
		<Particle mass="1.008"/>
		<Particle mass="1.008"/>
		<Particle mass="12.01"/>
		<Particle mass="1.008"/>
		<Particle mass="12.01"/>
		<Particle mass="1.008"/>
		<Particle mass="1.008"/>
		<Particle mass="1.008"/>
		<Particle mass="12.01"/>
		<Particle mass="1.008"/>
		<Particle mass="1.008"/>
		<Particle mass="1.008"/>
		<Particle mass="12.01"/>
		<Particle mass="16"/>
		<Particle mass="14.01"/>
		<Particle mass="1.008"/>
		<Particle mass="12.01"/>
		<Particle mass="1.008"/>
		<Particle mass="12.01"/>
		<Particle mass="1.008"/>
		<Particle mass="12.01"/>
		<Particle mass="1.008"/>
		<Particle mass="1.008"/>
		<Particle mass="1.008"/>
		<Particle mass="12.01"/>
		<Particle mass="1.008"/>
		<Particle mass="1.008"/>
		<Particle mass="1.008"/>
		<Particle mass="12.01"/>
		<Particle mass="16"/>
		<Particle mass="14.01"/>
		<Particle mass="1.008"/>
		<Particle mass="12.01"/>
		<Particle mass="1.008"/>
		<Particle mass="12.01"/>
		<Particle mass="1.008"/>
		<Particle mass="1.008"/>
		<Particle mass="1.008"/>
		<Particle mass="12.01"/>
		<Particle mass="16"/>
		<Particle mass="14.01"/>
		<Particle mass="1.008"/>
		<Particle mass="12.01"/>
		<Particle mass="1.008"/>
		<Particle mass="12.01"/>
		<Particle mass="1.008"/>
		<Particle mass="1.008"/>
		<Particle mass="12.01"/>
		<Particle mass="14.01"/>
		<Particle mass="1.008"/>
		<Particle mass="12.01"/>
		<Particle mass="1.008"/>
		<Particle mass="14.01"/>
		<Particle mass="12.01"/>
		<Particle mass="1.008"/>
		<Particle mass="12.01"/>
		<Particle mass="16"/>
		<Particle mass="14.01"/>
		<Particle mass="1.008"/>
		<Particle mass="12.01"/>
		<Particle mass="1.008"/>
		<Particle mass="12.01"/>
		<Particle mass="1.008"/>
		<Particle mass="1.008"/>
		<Particle mass="12.01"/>
		<Particle mass="12.01"/>
		<Particle mass="1.008"/>
		<Particle mass="12.01"/>
		<Particle mass="1.008"/>
		<Particle mass="12.01"/>
		<Particle mass="1.008"/>
		<Particle mass="12.01"/>
		<Particle mass="1.008"/>
		<Particle mass="12.01"/>
		<Particle mass="1.008"/>
		<Particle mass="12.01"/>
		<Particle mass="16"/>
		<Particle mass="14.01"/>
		<Particle mass="1.008"/>
		<Particle mass="12.01"/>
		<Particle mass="1.008"/>
		<Particle mass="12.01"/>
		<Particle mass="1.008"/>
		<Particle mass="1.008"/>
		<Particle mass="12.01"/>
		<Particle mass="1.008"/>
		<Particle mass="12.01"/>
		<Particle mass="1.008"/>
		<Particle mass="1.008"/>
		<Particle mass="1.008"/>
		<Particle mass="12.01"/>
		<Particle mass="1.008"/>
		<Particle mass="1.008"/>
		<Particle mass="1.008"/>
		<Particle mass="12.01"/>
		<Particle mass="16"/>
		<Particle mass="14.01"/>
		<Particle mass="1.008"/>
		<Particle mass="12.01"/>
		<Particle mass="1.008"/>
		<Particle mass="12.01"/>
		<Particle mass="1.008"/>
		<Particle mass="1.008"/>
		<Particle mass="1.008"/>
		<Particle mass="12.01"/>
		<Particle mass="16"/>
		<Particle mass="14.01"/>
		<Particle mass="1.008"/>
		<Particle mass="12.01"/>
		<Particle mass="1.008"/>
		<Particle mass="12.01"/>
		<Particle mass="1.008"/>
		<Particle mass="1.008"/>
		<Particle mass="12.01"/>
		<Particle mass="12.01"/>
		<Particle mass="1.008"/>
		<Particle mass="12.01"/>
		<Particle mass="1.008"/>
		<Particle mass="12.01"/>
		<Particle mass="1.008"/>
		<Particle mass="12.01"/>
		<Particle mass="1.008"/>
		<Particle mass="12.01"/>
		<Particle mass="1.008"/>
		<Particle mass="12.01"/>
		<Particle mass="16"/>
		<Particle mass="14.01"/>
		<Particle mass="1.008"/>
		<Particle mass="12.01"/>
		<Particle mass="1.008"/>
		<Particle mass="12.01"/>
		<Particle mass="1.008"/>
		<Particle mass="1.008"/>
		<Particle mass="16"/>
		<Particle mass="1.008"/>
		<Particle mass="12.01"/>
		<Particle mass="16"/>
		<Particle mass="14.01"/>
		<Particle mass="1.008"/>
		<Particle mass="12.01"/>
		<Particle mass="1.008"/>
		<Particle mass="12.01"/>
		<Particle mass="1.008"/>
		<Particle mass="1.008"/>
		<Particle mass="1.008"/>
		<Particle mass="12.01"/>
		<Particle mass="16"/>
		<Particle mass="14.01"/>
		<Particle mass="1.008"/>
		<Particle mass="12.01"/>
		<Particle mass="1.008"/>
		<Particle mass="12.01"/>
		<Particle mass="1.008"/>
		<Particle mass="12.01"/>
		<Particle mass="1.008"/>
		<Particle mass="1.008"/>
		<Particle mass="1.008"/>
		<Particle mass="16"/>
		<Particle mass="1.008"/>
		<Particle mass="12.01"/>
		<Particle mass="16"/>
		<Particle mass="14.01"/>
		<Particle mass="12.01"/>
		<Particle mass="1.008"/>
		<Particle mass="1.008"/>
		<Particle mass="12.01"/>
		<Particle mass="1.008"/>
		<Particle mass="1.008"/>
		<Particle mass="12.01"/>
		<Particle mass="1.008"/>
		<Particle mass="1.008"/>
		<Particle mass="12.01"/>
		<Particle mass="1.008"/>
		<Particle mass="12.01"/>
		<Particle mass="16"/>
		<Particle mass="14.01"/>
		<Particle mass="1.008"/>
		<Particle mass="12.01"/>
		<Particle mass="1.008"/>
		<Particle mass="12.01"/>
		<Particle mass="1.008"/>
		<Particle mass="1.008"/>
		<Particle mass="12.01"/>
		<Particle mass="12.01"/>
		<Particle mass="1.008"/>
		<Particle mass="14.01"/>
		<Particle mass="1.008"/>
		<Particle mass="12.01"/>
		<Particle mass="12.01"/>
		<Particle mass="1.008"/>
		<Particle mass="12.01"/>
		<Particle mass="1.008"/>
		<Particle mass="12.01"/>
		<Particle mass="1.008"/>
		<Particle mass="12.01"/>
		<Particle mass="1.008"/>
		<Particle mass="12.01"/>
		<Particle mass="12.01"/>
		<Particle mass="16"/>
		<Particle mass="14.01"/>
		<Particle mass="1.008"/>
		<Particle mass="12.01"/>
		<Particle mass="1.008"/>
		<Particle mass="12.01"/>
		<Particle mass="1.008"/>
		<Particle mass="1.008"/>
		<Particle mass="12.01"/>
		<Particle mass="1.008"/>
		<Particle mass="12.01"/>
		<Particle mass="1.008"/>
		<Particle mass="1.008"/>
		<Particle mass="1.008"/>
		<Particle mass="12.01"/>
		<Particle mass="1.008"/>
		<Particle mass="1.008"/>
		<Particle mass="1.008"/>
		<Particle mass="12.01"/>
		<Particle mass="16"/>
		<Particle mass="14.01"/>
		<Particle mass="1.008"/>
		<Particle mass="12.01"/>
		<Particle mass="1.008"/>
		<Particle mass="12.01"/>
		<Particle mass="1.008"/>
		<Particle mass="1.008"/>
		<Particle mass="12.01"/>
		<Particle mass="14.01"/>
		<Particle mass="12.01"/>
		<Particle mass="1.008"/>
		<Particle mass="14.01"/>
		<Particle mass="1.008"/>
		<Particle mass="12.01"/>
		<Particle mass="1.008"/>
		<Particle mass="12.01"/>
		<Particle mass="16"/>
		<Particle mass="16"/>
		<Particle mass="14.01"/>
		<Particle mass="12.01"/>
		<Particle mass="12.01"/>
		<Particle mass="12.01"/>
		<Particle mass="32.06"/>
		<Particle mass="12.01"/>
		<Particle mass="12.01"/>
		<Particle mass="16"/>
		<Particle mass="12.01"/>
		<Particle mass="16"/>
		<Particle mass="16"/>
		<Particle mass="1.008"/>
		<Particle mass="1.008"/>
		<Particle mass="1.008"/>
		<Particle mass="1.008"/>
		<Particle mass="1.008"/>
		<Particle mass="1.008"/>
		<Particle mass="1.008"/>
		<Particle mass="1.008"/>
		<Particle mass="1.008"/>
		<Particle mass="14.01"/>
		<Particle mass="1.008"/>
		<Particle mass="12.01"/>
		<Particle mass="1.008"/>
		<Particle mass="12.01"/>
		<Particle mass="1.008"/>
		<Particle mass="1.008"/>
		<Particle mass="12.01"/>
		<Particle mass="16"/>
		<Particle mass="14.01"/>
		<Particle mass="1.008"/>
		<Particle mass="1.008"/>
		<Particle mass="12.01"/>
		<Particle mass="16"/>
		<Particle mass="14.01"/>
		<Particle mass="1.008"/>
		<Particle mass="12.01"/>
		<Particle mass="1.008"/>
		<Particle mass="12.01"/>
		<Particle mass="1.008"/>
		<Particle mass="1.008"/>
		<Particle mass="12.01"/>
		<Particle mass="1.008"/>
		<Particle mass="1.008"/>
		<Particle mass="12.01"/>
		<Particle mass="16"/>
		<Particle mass="14.01"/>
		<Particle mass="1.008"/>
		<Particle mass="1.008"/>
		<Particle mass="12.01"/>
		<Particle mass="16"/>
		<Particle mass="14.01"/>
		<Particle mass="1.008"/>
		<Particle mass="12.01"/>
		<Particle mass="1.008"/>
		<Particle mass="1.008"/>
		<Particle mass="12.01"/>
		<Particle mass="16"/>
		<Particle mass="14.01"/>
		<Particle mass="1.008"/>
		<Particle mass="12.01"/>
		<Particle mass="1.008"/>
		<Particle mass="12.01"/>
		<Particle mass="1.008"/>
		<Particle mass="1.008"/>
		<Particle mass="12.01"/>
		<Particle mass="1.008"/>
		<Particle mass="1.008"/>
		<Particle mass="12.01"/>
		<Particle mass="1.008"/>
		<Particle mass="1.008"/>
		<Particle mass="12.01"/>
		<Particle mass="1.008"/>
		<Particle mass="1.008"/>
		<Particle mass="14.01"/>
		<Particle mass="1.008"/>
		<Particle mass="1.008"/>
		<Particle mass="1.008"/>
		<Particle mass="12.01"/>
		<Particle mass="16"/>
		<Particle mass="14.01"/>
		<Particle mass="1.008"/>
		<Particle mass="12.01"/>
		<Particle mass="1.008"/>
		<Particle mass="12.01"/>
		<Particle mass="1.008"/>
		<Particle mass="12.01"/>
		<Particle mass="1.008"/>
		<Particle mass="1.008"/>
		<Particle mass="1.008"/>
		<Particle mass="12.01"/>
		<Particle mass="1.008"/>
		<Particle mass="1.008"/>
		<Particle mass="12.01"/>
		<Particle mass="1.008"/>
		<Particle mass="1.008"/>
		<Particle mass="1.008"/>
		<Particle mass="12.01"/>
		<Particle mass="16"/>
		<Particle mass="14.01"/>
		<Particle mass="1.008"/>
		<Particle mass="12.01"/>
		<Particle mass="1.008"/>
		<Particle mass="12.01"/>
		<Particle mass="1.008"/>
		<Particle mass="1.008"/>
		<Particle mass="12.01"/>
		<Particle mass="12.01"/>
		<Particle mass="1.008"/>
		<Particle mass="14.01"/>
		<Particle mass="1.008"/>
		<Particle mass="12.01"/>
		<Particle mass="12.01"/>
		<Particle mass="1.008"/>
		<Particle mass="12.01"/>
		<Particle mass="1.008"/>
		<Particle mass="12.01"/>
		<Particle mass="1.008"/>
		<Particle mass="12.01"/>
		<Particle mass="1.008"/>
		<Particle mass="12.01"/>
		<Particle mass="12.01"/>
		<Particle mass="16"/>
		<Particle mass="14.01"/>
		<Particle mass="1.008"/>
		<Particle mass="12.01"/>
		<Particle mass="1.008"/>
		<Particle mass="12.01"/>
		<Particle mass="1.008"/>
		<Particle mass="12.01"/>
		<Particle mass="1.008"/>
		<Particle mass="1.008"/>
		<Particle mass="1.008"/>
		<Particle mass="16"/>
		<Particle mass="1.008"/>
		<Particle mass="12.01"/>
		<Particle mass="16"/>
		<Particle mass="14.01"/>
		<Particle mass="1.008"/>
		<Particle mass="12.01"/>
		<Particle mass="1.008"/>
		<Particle mass="12.01"/>
		<Particle mass="1.008"/>
		<Particle mass="12.01"/>
		<Particle mass="1.008"/>
		<Particle mass="1.008"/>
		<Particle mass="1.008"/>
		<Particle mass="12.01"/>
		<Particle mass="1.008"/>
		<Particle mass="1.008"/>
		<Particle mass="1.008"/>
		<Particle mass="12.01"/>
		<Particle mass="16"/>
		<Particle mass="14.01"/>
		<Particle mass="1.008"/>
		<Particle mass="12.01"/>
		<Particle mass="1.008"/>
		<Particle mass="12.01"/>
		<Particle mass="1.008"/>
		<Particle mass="12.01"/>
		<Particle mass="1.008"/>
		<Particle mass="1.008"/>
		<Particle mass="1.008"/>
		<Particle mass="12.01"/>
		<Particle mass="1.008"/>
		<Particle mass="1.008"/>
		<Particle mass="1.008"/>
		<Particle mass="12.01"/>
		<Particle mass="16"/>
		<Particle mass="14.01"/>
		<Particle mass="1.008"/>
		<Particle mass="12.01"/>
		<Particle mass="1.008"/>
		<Particle mass="12.01"/>
		<Particle mass="1.008"/>
		<Particle mass="1.008"/>
		<Particle mass="12.01"/>
		<Particle mass="16"/>
		<Particle mass="14.01"/>
		<Particle mass="1.008"/>
		<Particle mass="1.008"/>
		<Particle mass="12.01"/>
		<Particle mass="16"/>
		<Particle mass="14.01"/>
		<Particle mass="12.01"/>
		<Particle mass="1.008"/>
		<Particle mass="1.008"/>
		<Particle mass="12.01"/>
		<Particle mass="1.008"/>
		<Particle mass="1.008"/>
		<Particle mass="12.01"/>
		<Particle mass="1.008"/>
		<Particle mass="1.008"/>
		<Particle mass="12.01"/>
		<Particle mass="1.008"/>
		<Particle mass="12.01"/>
		<Particle mass="16"/>
		<Particle mass="14.01"/>
		<Particle mass="1.008"/>
		<Particle mass="12.01"/>
		<Particle mass="1.008"/>
		<Particle mass="12.01"/>
		<Particle mass="1.008"/>
		<Particle mass="1.008"/>
		<Particle mass="1.008"/>
		<Particle mass="12.01"/>
		<Particle mass="16"/>
		<Particle mass="14.01"/>
		<Particle mass="1.008"/>
		<Particle mass="12.01"/>
		<Particle mass="1.008"/>
		<Particle mass="12.01"/>
		<Particle mass="1.008"/>
		<Particle mass="12.01"/>
		<Particle mass="1.008"/>
		<Particle mass="1.008"/>
		<Particle mass="1.008"/>
		<Particle mass="12.01"/>
		<Particle mass="1.008"/>
		<Particle mass="1.008"/>
		<Particle mass="12.01"/>
		<Particle mass="1.008"/>
		<Particle mass="1.008"/>
		<Particle mass="1.008"/>
		<Particle mass="12.01"/>
		<Particle mass="16"/>
		<Particle mass="14.01"/>
		<Particle mass="1.008"/>
		<Particle mass="12.01"/>
		<Particle mass="1.008"/>
		<Particle mass="1.008"/>
		<Particle mass="12.01"/>
		<Particle mass="16"/>
		<Particle mass="14.01"/>
		<Particle mass="1.008"/>
		<Particle mass="12.01"/>
		<Particle mass="1.008"/>
		<Particle mass="12.01"/>
		<Particle mass="1.008"/>
		<Particle mass="12.01"/>
		<Particle mass="1.008"/>
		<Particle mass="1.008"/>
		<Particle mass="1.008"/>
		<Particle mass="12.01"/>
		<Particle mass="1.008"/>
		<Particle mass="1.008"/>
		<Particle mass="12.01"/>
		<Particle mass="1.008"/>
		<Particle mass="1.008"/>
		<Particle mass="1.008"/>
		<Particle mass="12.01"/>
		<Particle mass="16"/>
		<Particle mass="14.01"/>
		<Particle mass="12.01"/>
		<Particle mass="1.008"/>
		<Particle mass="1.008"/>
		<Particle mass="12.01"/>
		<Particle mass="1.008"/>
		<Particle mass="1.008"/>
		<Particle mass="12.01"/>
		<Particle mass="1.008"/>
		<Particle mass="1.008"/>
		<Particle mass="12.01"/>
		<Particle mass="1.008"/>
		<Particle mass="12.01"/>
		<Particle mass="16"/>
		<Particle mass="14.01"/>
		<Particle mass="1.008"/>
		<Particle mass="12.01"/>
		<Particle mass="1.008"/>
		<Particle mass="12.01"/>
		<Particle mass="1.008"/>
		<Particle mass="1.008"/>
		<Particle mass="1.008"/>
		<Particle mass="12.01"/>
		<Particle mass="16"/>
		<Particle mass="14.01"/>
		<Particle mass="1.008"/>
		<Particle mass="12.01"/>
		<Particle mass="1.008"/>
		<Particle mass="12.01"/>
		<Particle mass="1.008"/>
		<Particle mass="1.008"/>
		<Particle mass="12.01"/>
		<Particle mass="1.008"/>
		<Particle mass="12.01"/>
		<Particle mass="1.008"/>
		<Particle mass="1.008"/>
		<Particle mass="1.008"/>
		<Particle mass="12.01"/>
		<Particle mass="1.008"/>
		<Particle mass="1.008"/>
		<Particle mass="1.008"/>
		<Particle mass="12.01"/>
		<Particle mass="16"/>
		<Particle mass="14.01"/>
		<Particle mass="1.008"/>
		<Particle mass="12.01"/>
		<Particle mass="1.008"/>
		<Particle mass="12.01"/>
		<Particle mass="1.008"/>
		<Particle mass="1.008"/>
		<Particle mass="12.01"/>
		<Particle mass="1.008"/>
		<Particle mass="12.01"/>
		<Particle mass="1.008"/>
		<Particle mass="1.008"/>
		<Particle mass="1.008"/>
		<Particle mass="12.01"/>
		<Particle mass="1.008"/>
		<Particle mass="1.008"/>
		<Particle mass="1.008"/>
		<Particle mass="12.01"/>
		<Particle mass="16"/>
		<Particle mass="14.01"/>
		<Particle mass="1.008"/>
		<Particle mass="12.01"/>
		<Particle mass="1.008"/>
		<Particle mass="1.008"/>
		<Particle mass="12.01"/>
		<Particle mass="16"/>
		<Particle mass="14.01"/>
		<Particle mass="1.008"/>
		<Particle mass="12.01"/>
		<Particle mass="1.008"/>
		<Particle mass="12.01"/>
		<Particle mass="1.008"/>
		<Particle mass="1.008"/>
		<Particle mass="16"/>
		<Particle mass="1.008"/>
		<Particle mass="12.01"/>
		<Particle mass="16"/>
		<Particle mass="14.01"/>
		<Particle mass="1.008"/>
		<Particle mass="12.01"/>
		<Particle mass="1.008"/>
		<Particle mass="12.01"/>
		<Particle mass="1.008"/>
		<Particle mass="12.01"/>
		<Particle mass="1.008"/>
		<Particle mass="1.008"/>
		<Particle mass="1.008"/>
		<Particle mass="12.01"/>
		<Particle mass="1.008"/>
		<Particle mass="1.008"/>
		<Particle mass="1.008"/>
		<Particle mass="12.01"/>
		<Particle mass="16"/>
		<Particle mass="14.01"/>
		<Particle mass="1.008"/>
		<Particle mass="12.01"/>
		<Particle mass="1.008"/>
		<Particle mass="12.01"/>
		<Particle mass="1.008"/>
		<Particle mass="12.01"/>
		<Particle mass="1.008"/>
		<Particle mass="1.008"/>
		<Particle mass="1.008"/>
		<Particle mass="16"/>
		<Particle mass="1.008"/>
		<Particle mass="12.01"/>
		<Particle mass="16"/>
		<Particle mass="14.01"/>
		<Particle mass="1.008"/>
		<Particle mass="12.01"/>
		<Particle mass="1.008"/>
		<Particle mass="12.01"/>
		<Particle mass="1.008"/>
		<Particle mass="12.01"/>
		<Particle mass="1.008"/>
		<Particle mass="1.008"/>
		<Particle mass="1.008"/>
		<Particle mass="12.01"/>
		<Particle mass="1.008"/>
		<Particle mass="1.008"/>
		<Particle mass="1.008"/>
		<Particle mass="12.01"/>
		<Particle mass="16"/>
		<Particle mass="14.01"/>
		<Particle mass="1.008"/>
		<Particle mass="12.01"/>
		<Particle mass="1.008"/>
		<Particle mass="12.01"/>
		<Particle mass="1.008"/>
		<Particle mass="12.01"/>
		<Particle mass="1.008"/>
		<Particle mass="1.008"/>
		<Particle mass="1.008"/>
		<Particle mass="12.01"/>
		<Particle mass="1.008"/>
		<Particle mass="1.008"/>
		<Particle mass="12.01"/>
		<Particle mass="1.008"/>
		<Particle mass="1.008"/>
		<Particle mass="1.008"/>
		<Particle mass="12.01"/>
		<Particle mass="16"/>
		<Particle mass="14.01"/>
		<Particle mass="1.008"/>
		<Particle mass="12.01"/>
		<Particle mass="1.008"/>
		<Particle mass="12.01"/>
		<Particle mass="1.008"/>
		<Particle mass="1.008"/>
		<Particle mass="1.008"/>
		<Particle mass="12.01"/>
		<Particle mass="16"/>
		<Particle mass="14.01"/>
		<Particle mass="1.008"/>
		<Particle mass="12.01"/>
		<Particle mass="1.008"/>
		<Particle mass="12.01"/>
		<Particle mass="1.008"/>
		<Particle mass="12.01"/>
		<Particle mass="1.008"/>
		<Particle mass="1.008"/>
		<Particle mass="1.008"/>
		<Particle mass="12.01"/>
		<Particle mass="1.008"/>
		<Particle mass="1.008"/>
		<Particle mass="12.01"/>
		<Particle mass="1.008"/>
		<Particle mass="1.008"/>
		<Particle mass="1.008"/>
		<Particle mass="12.01"/>
		<Particle mass="16"/>
		<Particle mass="14.01"/>
		<Particle mass="1.008"/>
		<Particle mass="12.01"/>
		<Particle mass="1.008"/>
		<Particle mass="12.01"/>
		<Particle mass="1.008"/>
		<Particle mass="1.008"/>
		<Particle mass="12.01"/>
		<Particle mass="1.008"/>
		<Particle mass="12.01"/>
		<Particle mass="1.008"/>
		<Particle mass="1.008"/>
		<Particle mass="1.008"/>
		<Particle mass="12.01"/>
		<Particle mass="1.008"/>
		<Particle mass="1.008"/>
		<Particle mass="1.008"/>
		<Particle mass="12.01"/>
		<Particle mass="16"/>
		<Particle mass="14.01"/>
		<Particle mass="1.008"/>
		<Particle mass="12.01"/>
		<Particle mass="1.008"/>
		<Particle mass="12.01"/>
		<Particle mass="1.008"/>
		<Particle mass="12.01"/>
		<Particle mass="1.008"/>
		<Particle mass="1.008"/>
		<Particle mass="1.008"/>
		<Particle mass="12.01"/>
		<Particle mass="1.008"/>
		<Particle mass="1.008"/>
		<Particle mass="1.008"/>
		<Particle mass="12.01"/>
		<Particle mass="16"/>
		<Particle mass="14.01"/>
		<Particle mass="1.008"/>
		<Particle mass="12.01"/>
		<Particle mass="1.008"/>
		<Particle mass="12.01"/>
		<Particle mass="1.008"/>
		<Particle mass="1.008"/>
		<Particle mass="12.01"/>
		<Particle mass="14.01"/>
		<Particle mass="1.008"/>
		<Particle mass="12.01"/>
		<Particle mass="1.008"/>
		<Particle mass="14.01"/>
		<Particle mass="12.01"/>
		<Particle mass="1.008"/>
		<Particle mass="12.01"/>
		<Particle mass="16"/>
		<Particle mass="14.01"/>
		<Particle mass="1.008"/>
		<Particle mass="12.01"/>
		<Particle mass="1.008"/>
		<Particle mass="12.01"/>
		<Particle mass="1.008"/>
		<Particle mass="1.008"/>
		<Particle mass="12.01"/>
		<Particle mass="1.008"/>
		<Particle mass="12.01"/>
		<Particle mass="1.008"/>
		<Particle mass="1.008"/>
		<Particle mass="1.008"/>
		<Particle mass="12.01"/>
		<Particle mass="1.008"/>
		<Particle mass="1.008"/>
		<Particle mass="1.008"/>
		<Particle mass="12.01"/>
		<Particle mass="16"/>
		<Particle mass="14.01"/>
		<Particle mass="1.008"/>
		<Particle mass="12.01"/>
		<Particle mass="1.008"/>
		<Particle mass="12.01"/>
		<Particle mass="1.008"/>
		<Particle mass="1.008"/>
		<Particle mass="1.008"/>
		<Particle mass="12.01"/>
		<Particle mass="16"/>
		<Particle mass="14.01"/>
		<Particle mass="1.008"/>
		<Particle mass="12.01"/>
		<Particle mass="1.008"/>
		<Particle mass="12.01"/>
		<Particle mass="1.008"/>
		<Particle mass="12.01"/>
		<Particle mass="1.008"/>
		<Particle mass="1.008"/>
		<Particle mass="1.008"/>
		<Particle mass="12.01"/>
		<Particle mass="1.008"/>
		<Particle mass="1.008"/>
		<Particle mass="12.01"/>
		<Particle mass="1.008"/>
		<Particle mass="1.008"/>
		<Particle mass="1.008"/>
		<Particle mass="12.01"/>
		<Particle mass="16"/>
		<Particle mass="14.01"/>
		<Particle mass="1.008"/>
		<Particle mass="12.01"/>
		<Particle mass="1.008"/>
		<Particle mass="12.01"/>
		<Particle mass="1.008"/>
		<Particle mass="1.008"/>
		<Particle mass="12.01"/>
		<Particle mass="1.008"/>
		<Particle mass="12.01"/>
		<Particle mass="1.008"/>
		<Particle mass="1.008"/>
		<Particle mass="1.008"/>
		<Particle mass="12.01"/>
		<Particle mass="1.008"/>
		<Particle mass="1.008"/>
		<Particle mass="1.008"/>
		<Particle mass="12.01"/>
		<Particle mass="16"/>
		<Particle mass="14.01"/>
		<Particle mass="1.008"/>
		<Particle mass="12.01"/>
		<Particle mass="1.008"/>
		<Particle mass="12.01"/>
		<Particle mass="1.008"/>
		<Particle mass="1.008"/>
		<Particle mass="16"/>
		<Particle mass="1.008"/>
		<Particle mass="12.01"/>
		<Particle mass="16"/>
		<Particle mass="14.01"/>
		<Particle mass="1.008"/>
		<Particle mass="12.01"/>
		<Particle mass="1.008"/>
		<Particle mass="12.01"/>
		<Particle mass="1.008"/>
		<Particle mass="1.008"/>
		<Particle mass="12.01"/>
		<Particle mass="14.01"/>
		<Particle mass="12.01"/>
		<Particle mass="1.008"/>
		<Particle mass="14.01"/>
		<Particle mass="1.008"/>
		<Particle mass="12.01"/>
		<Particle mass="1.008"/>
		<Particle mass="12.01"/>
		<Particle mass="16"/>
		<Particle mass="14.01"/>
		<Particle mass="1.008"/>
		<Particle mass="12.01"/>
		<Particle mass="1.008"/>
		<Particle mass="12.01"/>
		<Particle mass="1.008"/>
		<Particle mass="12.01"/>
		<Particle mass="1.008"/>
		<Particle mass="1.008"/>
		<Particle mass="1.008"/>
		<Particle mass="16"/>
		<Particle mass="1.008"/>
		<Particle mass="12.01"/>
		<Particle mass="16"/>
		<Particle mass="14.01"/>
		<Particle mass="1.008"/>
		<Particle mass="12.01"/>
		<Particle mass="1.008"/>
		<Particle mass="12.01"/>
		<Particle mass="1.008"/>
		<Particle mass="12.01"/>
		<Particle mass="1.008"/>
		<Particle mass="1.008"/>
		<Particle mass="1.008"/>
		<Particle mass="16"/>
		<Particle mass="1.008"/>
		<Particle mass="12.01"/>
		<Particle mass="16"/>
		<Particle mass="14.01"/>
		<Particle mass="1.008"/>
		<Particle mass="12.01"/>
		<Particle mass="1.008"/>
		<Particle mass="12.01"/>
		<Particle mass="1.008"/>
		<Particle mass="1.008"/>
		<Particle mass="12.01"/>
		<Particle mass="12.01"/>
		<Particle mass="1.008"/>
		<Particle mass="14.01"/>
		<Particle mass="1.008"/>
		<Particle mass="12.01"/>
		<Particle mass="12.01"/>
		<Particle mass="1.008"/>
		<Particle mass="12.01"/>
		<Particle mass="1.008"/>
		<Particle mass="12.01"/>
		<Particle mass="1.008"/>
		<Particle mass="12.01"/>
		<Particle mass="1.008"/>
		<Particle mass="12.01"/>
		<Particle mass="12.01"/>
		<Particle mass="16"/>
		<Particle mass="14.01"/>
		<Particle mass="1.008"/>
		<Particle mass="12.01"/>
		<Particle mass="1.008"/>
		<Particle mass="12.01"/>
		<Particle mass="1.008"/>
		<Particle mass="1.008"/>
		<Particle mass="12.01"/>
		<Particle mass="12.01"/>
		<Particle mass="1.008"/>
		<Particle mass="12.01"/>
		<Particle mass="1.008"/>
		<Particle mass="12.01"/>
		<Particle mass="1.008"/>
		<Particle mass="12.01"/>
		<Particle mass="1.008"/>
		<Particle mass="12.01"/>
		<Particle mass="1.008"/>
		<Particle mass="12.01"/>
		<Particle mass="16"/>
		<Particle mass="14.01"/>
		<Particle mass="12.01"/>
		<Particle mass="1.008"/>
		<Particle mass="1.008"/>
		<Particle mass="12.01"/>
		<Particle mass="1.008"/>
		<Particle mass="1.008"/>
		<Particle mass="12.01"/>
		<Particle mass="1.008"/>
		<Particle mass="1.008"/>
		<Particle mass="12.01"/>
		<Particle mass="1.008"/>
		<Particle mass="12.01"/>
		<Particle mass="16"/>
		<Particle mass="14.01"/>
		<Particle mass="1.008"/>
		<Particle mass="12.01"/>
		<Particle mass="1.008"/>
		<Particle mass="12.01"/>
		<Particle mass="1.008"/>
		<Particle mass="1.008"/>
		<Particle mass="1.008"/>
		<Particle mass="12.01"/>
		<Particle mass="16"/>
		<Particle mass="14.01"/>
		<Particle mass="1.008"/>
		<Particle mass="12.01"/>
		<Particle mass="1.008"/>
		<Particle mass="12.01"/>
		<Particle mass="1.008"/>
		<Particle mass="1.008"/>
		<Particle mass="12.01"/>
		<Particle mass="12.01"/>
		<Particle mass="1.008"/>
		<Particle mass="12.01"/>
		<Particle mass="1.008"/>
		<Particle mass="12.01"/>
		<Particle mass="16"/>
		<Particle mass="1.008"/>
		<Particle mass="12.01"/>
		<Particle mass="1.008"/>
		<Particle mass="12.01"/>
		<Particle mass="1.008"/>
		<Particle mass="12.01"/>
		<Particle mass="16"/>
		<Particle mass="14.01"/>
		<Particle mass="1.008"/>
		<Particle mass="12.01"/>
		<Particle mass="1.008"/>
		<Particle mass="12.01"/>
		<Particle mass="1.008"/>
		<Particle mass="1.008"/>
		<Particle mass="12.01"/>
		<Particle mass="12.01"/>
		<Particle mass="1.008"/>
		<Particle mass="14.01"/>
		<Particle mass="1.008"/>
		<Particle mass="12.01"/>
		<Particle mass="12.01"/>
		<Particle mass="1.008"/>
		<Particle mass="12.01"/>
		<Particle mass="1.008"/>
		<Particle mass="12.01"/>
		<Particle mass="1.008"/>
		<Particle mass="12.01"/>
		<Particle mass="1.008"/>
		<Particle mass="12.01"/>
		<Particle mass="12.01"/>
		<Particle mass="16"/>
		<Particle mass="14.01"/>
		<Particle mass="1.008"/>
		<Particle mass="12.01"/>
		<Particle mass="1.008"/>
		<Particle mass="12.01"/>
		<Particle mass="1.008"/>
		<Particle mass="1.008"/>
		<Particle mass="12.01"/>
		<Particle mass="1.008"/>
		<Particle mass="1.008"/>
		<Particle mass="12.01"/>
		<Particle mass="16"/>
		<Particle mass="14.01"/>
		<Particle mass="1.008"/>
		<Particle mass="1.008"/>
		<Particle mass="12.01"/>
		<Particle mass="16"/>
		<Particle mass="14.01"/>
		<Particle mass="1.008"/>
		<Particle mass="12.01"/>
		<Particle mass="1.008"/>
		<Particle mass="1.008"/>
		<Particle mass="12.01"/>
		<Particle mass="16"/>
		<Particle mass="14.01"/>
		<Particle mass="1.008"/>
		<Particle mass="12.01"/>
		<Particle mass="1.008"/>
		<Particle mass="1.008"/>
		<Particle mass="12.01"/>
		<Particle mass="16"/>
		<Particle mass="14.01"/>
		<Particle mass="1.008"/>
		<Particle mass="12.01"/>
		<Particle mass="1.008"/>
		<Particle mass="12.01"/>
		<Particle mass="1.008"/>
		<Particle mass="12.01"/>
		<Particle mass="1.008"/>
		<Particle mass="1.008"/>
		<Particle mass="1.008"/>
		<Particle mass="12.01"/>
		<Particle mass="1.008"/>
		<Particle mass="1.008"/>
		<Particle mass="1.008"/>
		<Particle mass="12.01"/>
		<Particle mass="16"/>
		<Particle mass="14.01"/>
		<Particle mass="1.008"/>
		<Particle mass="12.01"/>
		<Particle mass="1.008"/>
		<Particle mass="12.01"/>
		<Particle mass="1.008"/>
		<Particle mass="1.008"/>
		<Particle mass="12.01"/>
		<Particle mass="1.008"/>
		<Particle mass="1.008"/>
		<Particle mass="12.01"/>
		<Particle mass="1.008"/>
		<Particle mass="1.008"/>
		<Particle mass="12.01"/>
		<Particle mass="1.008"/>
		<Particle mass="1.008"/>
		<Particle mass="14.01"/>
		<Particle mass="1.008"/>
		<Particle mass="1.008"/>
		<Particle mass="1.008"/>
		<Particle mass="12.01"/>
		<Particle mass="16"/>
		<Particle mass="14.01"/>
		<Particle mass="1.008"/>
		<Particle mass="12.01"/>
		<Particle mass="1.008"/>
		<Particle mass="12.01"/>
		<Particle mass="1.008"/>
		<Particle mass="1.008"/>
		<Particle mass="12.01"/>
		<Particle mass="1.008"/>
		<Particle mass="1.008"/>
		<Particle mass="12.01"/>
		<Particle mass="1.008"/>
		<Particle mass="1.008"/>
		<Particle mass="12.01"/>
		<Particle mass="1.008"/>
		<Particle mass="1.008"/>
		<Particle mass="14.01"/>
		<Particle mass="1.008"/>
		<Particle mass="1.008"/>
		<Particle mass="1.008"/>
		<Particle mass="12.01"/>
		<Particle mass="16"/>
		<Particle mass="14.01"/>
		<Particle mass="1.008"/>
		<Particle mass="12.01"/>
		<Particle mass="1.008"/>
		<Particle mass="12.01"/>
		<Particle mass="1.008"/>
		<Particle mass="1.008"/>
		<Particle mass="1.008"/>
		<Particle mass="12.01"/>
		<Particle mass="16"/>
		<Particle mass="14.01"/>
		<Particle mass="1.008"/>
		<Particle mass="12.01"/>
		<Particle mass="1.008"/>
		<Particle mass="12.01"/>
		<Particle mass="1.008"/>
		<Particle mass="1.008"/>
		<Particle mass="1.008"/>
		<Particle mass="12.01"/>
		<Particle mass="16"/>
		<Particle mass="16"/>
		<Particle mass="14.01"/>
		<Particle mass="1.008"/>
		<Particle mass="1.008"/>
		<Particle mass="1.008"/>
		<Particle mass="12.01"/>
		<Particle mass="1.008"/>
		<Particle mass="12.01"/>
		<Particle mass="1.008"/>
		<Particle mass="1.008"/>
		<Particle mass="1.008"/>
		<Particle mass="12.01"/>
		<Particle mass="16"/>
		<Particle mass="14.01"/>
		<Particle mass="1.008"/>
		<Particle mass="12.01"/>
		<Particle mass="1.008"/>
		<Particle mass="12.01"/>
		<Particle mass="1.008"/>
		<Particle mass="12.01"/>
		<Particle mass="1.008"/>
		<Particle mass="1.008"/>
		<Particle mass="1.008"/>
		<Particle mass="16"/>
		<Particle mass="1.008"/>
		<Particle mass="12.01"/>
		<Particle mass="16"/>
		<Particle mass="14.01"/>
		<Particle mass="1.008"/>
		<Particle mass="12.01"/>
		<Particle mass="1.008"/>
		<Particle mass="12.01"/>
		<Particle mass="1.008"/>
		<Particle mass="1.008"/>
		<Particle mass="12.01"/>
		<Particle mass="1.008"/>
		<Particle mass="12.01"/>
		<Particle mass="1.008"/>
		<Particle mass="1.008"/>
		<Particle mass="1.008"/>
		<Particle mass="12.01"/>
		<Particle mass="1.008"/>
		<Particle mass="1.008"/>
		<Particle mass="1.008"/>
		<Particle mass="12.01"/>
		<Particle mass="16"/>
		<Particle mass="14.01"/>
		<Particle mass="1.008"/>
		<Particle mass="12.01"/>
		<Particle mass="1.008"/>
		<Particle mass="12.01"/>
		<Particle mass="1.008"/>
		<Particle mass="12.01"/>
		<Particle mass="1.008"/>
		<Particle mass="1.008"/>
		<Particle mass="1.008"/>
		<Particle mass="16"/>
		<Particle mass="1.008"/>
		<Particle mass="12.01"/>
		<Particle mass="16"/>
		<Particle mass="14.01"/>
		<Particle mass="1.008"/>
		<Particle mass="12.01"/>
		<Particle mass="1.008"/>
		<Particle mass="12.01"/>
		<Particle mass="1.008"/>
		<Particle mass="1.008"/>
		<Particle mass="1.008"/>
		<Particle mass="12.01"/>
		<Particle mass="16"/>
		<Particle mass="14.01"/>
		<Particle mass="1.008"/>
		<Particle mass="12.01"/>
		<Particle mass="1.008"/>
		<Particle mass="12.01"/>
		<Particle mass="1.008"/>
		<Particle mass="1.008"/>
		<Particle mass="12.01"/>
		<Particle mass="1.008"/>
		<Particle mass="1.008"/>
		<Particle mass="12.01"/>
		<Particle mass="16"/>
		<Particle mass="16"/>
		<Particle mass="12.01"/>
		<Particle mass="16"/>
		<Particle mass="14.01"/>
		<Particle mass="1.008"/>
		<Particle mass="12.01"/>
		<Particle mass="1.008"/>
		<Particle mass="12.01"/>
		<Particle mass="1.008"/>
		<Particle mass="1.008"/>
		<Particle mass="12.01"/>
		<Particle mass="1.008"/>
		<Particle mass="1.008"/>
		<Particle mass="12.01"/>
		<Particle mass="16"/>
		<Particle mass="14.01"/>
		<Particle mass="1.008"/>
		<Particle mass="1.008"/>
		<Particle mass="12.01"/>
		<Particle mass="16"/>
		<Particle mass="14.01"/>
		<Particle mass="1.008"/>
		<Particle mass="12.01"/>
		<Particle mass="1.008"/>
		<Particle mass="12.01"/>
		<Particle mass="1.008"/>
		<Particle mass="1.008"/>
		<Particle mass="16"/>
		<Particle mass="1.008"/>
		<Particle mass="12.01"/>
		<Particle mass="16"/>
		<Particle mass="14.01"/>
		<Particle mass="1.008"/>
		<Particle mass="12.01"/>
		<Particle mass="1.008"/>
		<Particle mass="12.01"/>
		<Particle mass="1.008"/>
		<Particle mass="1.008"/>
		<Particle mass="12.01"/>
		<Particle mass="1.008"/>
		<Particle mass="1.008"/>
		<Particle mass="12.01"/>
		<Particle mass="16"/>
		<Particle mass="16"/>
		<Particle mass="12.01"/>
		<Particle mass="16"/>
		<Particle mass="14.01"/>
		<Particle mass="1.008"/>
		<Particle mass="12.01"/>
		<Particle mass="1.008"/>
		<Particle mass="12.01"/>
		<Particle mass="1.008"/>
		<Particle mass="1.008"/>
		<Particle mass="12.01"/>
		<Particle mass="1.008"/>
		<Particle mass="1.008"/>
		<Particle mass="12.01"/>
		<Particle mass="16"/>
		<Particle mass="16"/>
		<Particle mass="12.01"/>
		<Particle mass="16"/>
		<Particle mass="14.01"/>
		<Particle mass="1.008"/>
		<Particle mass="12.01"/>
		<Particle mass="1.008"/>
		<Particle mass="12.01"/>
		<Particle mass="1.008"/>
		<Particle mass="1.008"/>
		<Particle mass="12.01"/>
		<Particle mass="1.008"/>
		<Particle mass="12.01"/>
		<Particle mass="1.008"/>
		<Particle mass="1.008"/>
		<Particle mass="1.008"/>
		<Particle mass="12.01"/>
		<Particle mass="1.008"/>
		<Particle mass="1.008"/>
		<Particle mass="1.008"/>
		<Particle mass="12.01"/>
		<Particle mass="16"/>
		<Particle mass="14.01"/>
		<Particle mass="1.008"/>
		<Particle mass="12.01"/>
		<Particle mass="1.008"/>
		<Particle mass="12.01"/>
		<Particle mass="1.008"/>
		<Particle mass="1.008"/>
		<Particle mass="12.01"/>
		<Particle mass="14.01"/>
		<Particle mass="12.01"/>
		<Particle mass="1.008"/>
		<Particle mass="14.01"/>
		<Particle mass="1.008"/>
		<Particle mass="12.01"/>
		<Particle mass="1.008"/>
		<Particle mass="12.01"/>
		<Particle mass="16"/>
		<Particle mass="14.01"/>
		<Particle mass="1.008"/>
		<Particle mass="12.01"/>
		<Particle mass="1.008"/>
		<Particle mass="12.01"/>
		<Particle mass="1.008"/>
		<Particle mass="1.008"/>
		<Particle mass="12.01"/>
		<Particle mass="1.008"/>
		<Particle mass="1.008"/>
		<Particle mass="12.01"/>
		<Particle mass="1.008"/>
		<Particle mass="1.008"/>
		<Particle mass="12.01"/>
		<Particle mass="1.008"/>
		<Particle mass="1.008"/>
		<Particle mass="14.01"/>
		<Particle mass="1.008"/>
		<Particle mass="1.008"/>
		<Particle mass="1.008"/>
		<Particle mass="12.01"/>
		<Particle mass="16"/>
		<Particle mass="14.01"/>
		<Particle mass="1.008"/>
		<Particle mass="12.01"/>
		<Particle mass="1.008"/>
		<Particle mass="12.01"/>
		<Particle mass="1.008"/>
		<Particle mass="1.008"/>
		<Particle mass="12.01"/>
		<Particle mass="12.01"/>
		<Particle mass="1.008"/>
		<Particle mass="12.01"/>
		<Particle mass="1.008"/>
		<Particle mass="12.01"/>
		<Particle mass="16"/>
		<Particle mass="1.008"/>
		<Particle mass="12.01"/>
		<Particle mass="1.008"/>
		<Particle mass="12.01"/>
		<Particle mass="1.008"/>
		<Particle mass="12.01"/>
		<Particle mass="16"/>
		<Particle mass="14.01"/>
		<Particle mass="1.008"/>
		<Particle mass="12.01"/>
		<Particle mass="1.008"/>
		<Particle mass="12.01"/>
		<Particle mass="1.008"/>
		<Particle mass="12.01"/>
		<Particle mass="1.008"/>
		<Particle mass="1.008"/>
		<Particle mass="1.008"/>
		<Particle mass="12.01"/>
		<Particle mass="1.008"/>
		<Particle mass="1.008"/>
		<Particle mass="1.008"/>
		<Particle mass="12.01"/>
		<Particle mass="16"/>
		<Particle mass="14.01"/>
		<Particle mass="1.008"/>
		<Particle mass="12.01"/>
		<Particle mass="1.008"/>
		<Particle mass="12.01"/>
		<Particle mass="1.008"/>
		<Particle mass="12.01"/>
		<Particle mass="1.008"/>
		<Particle mass="1.008"/>
		<Particle mass="1.008"/>
		<Particle mass="12.01"/>
		<Particle mass="1.008"/>
		<Particle mass="1.008"/>
		<Particle mass="12.01"/>
		<Particle mass="1.008"/>
		<Particle mass="1.008"/>
		<Particle mass="1.008"/>
		<Particle mass="12.01"/>
		<Particle mass="16"/>
		<Particle mass="14.01"/>
		<Particle mass="1.008"/>
		<Particle mass="12.01"/>
		<Particle mass="1.008"/>
		<Particle mass="12.01"/>
		<Particle mass="1.008"/>
		<Particle mass="1.008"/>
		<Particle mass="12.01"/>
		<Particle mass="16"/>
		<Particle mass="16"/>
		<Particle mass="12.01"/>
		<Particle mass="16"/>
		<Particle mass="14.01"/>
		<Particle mass="1.008"/>
		<Particle mass="12.01"/>
		<Particle mass="1.008"/>
		<Particle mass="1.008"/>
		<Particle mass="12.01"/>
		<Particle mass="16"/>
		<Particle mass="14.01"/>
		<Particle mass="1.008"/>
		<Particle mass="12.01"/>
		<Particle mass="1.008"/>
		<Particle mass="12.01"/>
		<Particle mass="1.008"/>
		<Particle mass="12.01"/>
		<Particle mass="1.008"/>
		<Particle mass="1.008"/>
		<Particle mass="1.008"/>
		<Particle mass="16"/>
		<Particle mass="1.008"/>
		<Particle mass="12.01"/>
		<Particle mass="16"/>
		<Particle mass="14.01"/>
		<Particle mass="1.008"/>
		<Particle mass="12.01"/>
		<Particle mass="1.008"/>
		<Particle mass="12.01"/>
		<Particle mass="1.008"/>
		<Particle mass="1.008"/>
		<Particle mass="12.01"/>
		<Particle mass="1.008"/>
		<Particle mass="1.008"/>
		<Particle mass="12.01"/>
		<Particle mass="1.008"/>
		<Particle mass="1.008"/>
		<Particle mass="14.01"/>
		<Particle mass="1.008"/>
		<Particle mass="12.01"/>
		<Particle mass="14.01"/>
		<Particle mass="1.008"/>
		<Particle mass="1.008"/>
		<Particle mass="14.01"/>
		<Particle mass="1.008"/>
		<Particle mass="1.008"/>
		<Particle mass="12.01"/>
		<Particle mass="16"/>
		<Particle mass="14.01"/>
		<Particle mass="1.008"/>
		<Particle mass="12.01"/>
		<Particle mass="1.008"/>
		<Particle mass="12.01"/>
		<Particle mass="1.008"/>
		<Particle mass="12.01"/>
		<Particle mass="1.008"/>
		<Particle mass="1.008"/>
		<Particle mass="1.008"/>
		<Particle mass="12.01"/>
		<Particle mass="1.008"/>
		<Particle mass="1.008"/>
		<Particle mass="1.008"/>
		<Particle mass="12.01"/>
		<Particle mass="16"/>
		<Particle mass="14.01"/>
		<Particle mass="1.008"/>
		<Particle mass="12.01"/>
		<Particle mass="1.008"/>
		<Particle mass="12.01"/>
		<Particle mass="1.008"/>
		<Particle mass="1.008"/>
		<Particle mass="12.01"/>
		<Particle mass="12.01"/>
		<Particle mass="1.008"/>
		<Particle mass="12.01"/>
		<Particle mass="1.008"/>
		<Particle mass="12.01"/>
		<Particle mass="1.008"/>
		<Particle mass="12.01"/>
		<Particle mass="1.008"/>
		<Particle mass="12.01"/>
		<Particle mass="1.008"/>
		<Particle mass="12.01"/>
		<Particle mass="16"/>
		<Particle mass="14.01"/>
		<Particle mass="1.008"/>
		<Particle mass="12.01"/>
		<Particle mass="1.008"/>
		<Particle mass="12.01"/>
		<Particle mass="1.008"/>
		<Particle mass="1.008"/>
		<Particle mass="12.01"/>
		<Particle mass="1.008"/>
		<Particle mass="12.01"/>
		<Particle mass="1.008"/>
		<Particle mass="1.008"/>
		<Particle mass="1.008"/>
		<Particle mass="12.01"/>
		<Particle mass="1.008"/>
		<Particle mass="1.008"/>
		<Particle mass="1.008"/>
		<Particle mass="12.01"/>
		<Particle mass="16"/>
		<Particle mass="14.01"/>
		<Particle mass="1.008"/>
		<Particle mass="12.01"/>
		<Particle mass="1.008"/>
		<Particle mass="1.008"/>
		<Particle mass="12.01"/>
		<Particle mass="16"/>
		<Particle mass="14.01"/>
		<Particle mass="1.008"/>
		<Particle mass="12.01"/>
		<Particle mass="1.008"/>
		<Particle mass="12.01"/>
		<Particle mass="1.008"/>
		<Particle mass="1.008"/>
		<Particle mass="12.01"/>
		<Particle mass="1.008"/>
		<Particle mass="12.01"/>
		<Particle mass="1.008"/>
		<Particle mass="1.008"/>
		<Particle mass="1.008"/>
		<Particle mass="12.01"/>
		<Particle mass="1.008"/>
		<Particle mass="1.008"/>
		<Particle mass="1.008"/>
		<Particle mass="12.01"/>
		<Particle mass="16"/>
		<Particle mass="14.01"/>
		<Particle mass="1.008"/>
		<Particle mass="12.01"/>
		<Particle mass="1.008"/>
		<Particle mass="12.01"/>
		<Particle mass="1.008"/>
		<Particle mass="1.008"/>
		<Particle mass="1.008"/>
		<Particle mass="12.01"/>
		<Particle mass="16"/>
		<Particle mass="14.01"/>
		<Particle mass="1.008"/>
		<Particle mass="12.01"/>
		<Particle mass="1.008"/>
		<Particle mass="12.01"/>
		<Particle mass="1.008"/>
		<Particle mass="1.008"/>
		<Particle mass="12.01"/>
		<Particle mass="1.008"/>
		<Particle mass="12.01"/>
		<Particle mass="1.008"/>
		<Particle mass="1.008"/>
		<Particle mass="1.008"/>
		<Particle mass="12.01"/>
		<Particle mass="1.008"/>
		<Particle mass="1.008"/>
		<Particle mass="1.008"/>
		<Particle mass="12.01"/>
		<Particle mass="16"/>
		<Particle mass="14.01"/>
		<Particle mass="1.008"/>
		<Particle mass="12.01"/>
		<Particle mass="1.008"/>
		<Particle mass="12.01"/>
		<Particle mass="1.008"/>
		<Particle mass="12.01"/>
		<Particle mass="1.008"/>
		<Particle mass="1.008"/>
		<Particle mass="1.008"/>
		<Particle mass="12.01"/>
		<Particle mass="1.008"/>
		<Particle mass="1.008"/>
		<Particle mass="1.008"/>
		<Particle mass="12.01"/>
		<Particle mass="16"/>
		<Particle mass="14.01"/>
		<Particle mass="1.008"/>
		<Particle mass="12.01"/>
		<Particle mass="1.008"/>
		<Particle mass="12.01"/>
		<Particle mass="1.008"/>
		<Particle mass="1.008"/>
		<Particle mass="1.008"/>
		<Particle mass="12.01"/>
		<Particle mass="16"/>
		<Particle mass="14.01"/>
		<Particle mass="1.008"/>
		<Particle mass="12.01"/>
		<Particle mass="1.008"/>
		<Particle mass="12.01"/>
		<Particle mass="1.008"/>
		<Particle mass="1.008"/>
		<Particle mass="12.01"/>
		<Particle mass="14.01"/>
		<Particle mass="1.008"/>
		<Particle mass="12.01"/>
		<Particle mass="1.008"/>
		<Particle mass="14.01"/>
		<Particle mass="12.01"/>
		<Particle mass="1.008"/>
		<Particle mass="12.01"/>
		<Particle mass="16"/>
		<Particle mass="14.01"/>
		<Particle mass="1.008"/>
		<Particle mass="12.01"/>
		<Particle mass="1.008"/>
		<Particle mass="12.01"/>
		<Particle mass="1.008"/>
		<Particle mass="1.008"/>
		<Particle mass="12.01"/>
		<Particle mass="12.01"/>
		<Particle mass="1.008"/>
		<Particle mass="12.01"/>
		<Particle mass="1.008"/>
		<Particle mass="12.01"/>
		<Particle mass="1.008"/>
		<Particle mass="12.01"/>
		<Particle mass="1.008"/>
		<Particle mass="12.01"/>
		<Particle mass="1.008"/>
		<Particle mass="12.01"/>
		<Particle mass="16"/>
		<Particle mass="14.01"/>
		<Particle mass="1.008"/>
		<Particle mass="12.01"/>
		<Particle mass="1.008"/>
		<Particle mass="12.01"/>
		<Particle mass="1.008"/>
		<Particle mass="1.008"/>
		<Particle mass="12.01"/>
		<Particle mass="1.008"/>
		<Particle mass="12.01"/>
		<Particle mass="1.008"/>
		<Particle mass="1.008"/>
		<Particle mass="1.008"/>
		<Particle mass="12.01"/>
		<Particle mass="1.008"/>
		<Particle mass="1.008"/>
		<Particle mass="1.008"/>
		<Particle mass="12.01"/>
		<Particle mass="16"/>
		<Particle mass="14.01"/>
		<Particle mass="1.008"/>
		<Particle mass="12.01"/>
		<Particle mass="1.008"/>
		<Particle mass="12.01"/>
		<Particle mass="1.008"/>
		<Particle mass="1.008"/>
		<Particle mass="1.008"/>
		<Particle mass="12.01"/>
		<Particle mass="16"/>
		<Particle mass="14.01"/>
		<Particle mass="1.008"/>
		<Particle mass="12.01"/>
		<Particle mass="1.008"/>
		<Particle mass="12.01"/>
		<Particle mass="1.008"/>
		<Particle mass="1.008"/>
		<Particle mass="12.01"/>
		<Particle mass="12.01"/>
		<Particle mass="1.008"/>
		<Particle mass="12.01"/>
		<Particle mass="1.008"/>
		<Particle mass="12.01"/>
		<Particle mass="1.008"/>
		<Particle mass="12.01"/>
		<Particle mass="1.008"/>
		<Particle mass="12.01"/>
		<Particle mass="1.008"/>
		<Particle mass="12.01"/>
		<Particle mass="16"/>
		<Particle mass="14.01"/>
		<Particle mass="1.008"/>
		<Particle mass="12.01"/>
		<Particle mass="1.008"/>
		<Particle mass="12.01"/>
		<Particle mass="1.008"/>
		<Particle mass="1.008"/>
		<Particle mass="16"/>
		<Particle mass="1.008"/>
		<Particle mass="12.01"/>
		<Particle mass="16"/>
		<Particle mass="14.01"/>
		<Particle mass="1.008"/>
		<Particle mass="12.01"/>
		<Particle mass="1.008"/>
		<Particle mass="12.01"/>
		<Particle mass="1.008"/>
		<Particle mass="1.008"/>
		<Particle mass="1.008"/>
		<Particle mass="12.01"/>
		<Particle mass="16"/>
		<Particle mass="14.01"/>
		<Particle mass="1.008"/>
		<Particle mass="12.01"/>
		<Particle mass="1.008"/>
		<Particle mass="12.01"/>
		<Particle mass="1.008"/>
		<Particle mass="12.01"/>
		<Particle mass="1.008"/>
		<Particle mass="1.008"/>
		<Particle mass="1.008"/>
		<Particle mass="16"/>
		<Particle mass="1.008"/>
		<Particle mass="12.01"/>
		<Particle mass="16"/>
		<Particle mass="14.01"/>
		<Particle mass="12.01"/>
		<Particle mass="1.008"/>
		<Particle mass="1.008"/>
		<Particle mass="12.01"/>
		<Particle mass="1.008"/>
		<Particle mass="1.008"/>
		<Particle mass="12.01"/>
		<Particle mass="1.008"/>
		<Particle mass="1.008"/>
		<Particle mass="12.01"/>
		<Particle mass="1.008"/>
		<Particle mass="12.01"/>
		<Particle mass="16"/>
		<Particle mass="14.01"/>
		<Particle mass="1.008"/>
		<Particle mass="12.01"/>
		<Particle mass="1.008"/>
		<Particle mass="12.01"/>
		<Particle mass="1.008"/>
		<Particle mass="1.008"/>
		<Particle mass="12.01"/>
		<Particle mass="12.01"/>
		<Particle mass="1.008"/>
		<Particle mass="14.01"/>
		<Particle mass="1.008"/>
		<Particle mass="12.01"/>
		<Particle mass="12.01"/>
		<Particle mass="1.008"/>
		<Particle mass="12.01"/>
		<Particle mass="1.008"/>
		<Particle mass="12.01"/>
		<Particle mass="1.008"/>
		<Particle mass="12.01"/>
		<Particle mass="1.008"/>
		<Particle mass="12.01"/>
		<Particle mass="12.01"/>
		<Particle mass="16"/>
		<Particle mass="14.01"/>
		<Particle mass="1.008"/>
		<Particle mass="12.01"/>
		<Particle mass="1.008"/>
		<Particle mass="12.01"/>
		<Particle mass="1.008"/>
		<Particle mass="1.008"/>
		<Particle mass="12.01"/>
		<Particle mass="1.008"/>
		<Particle mass="12.01"/>
		<Particle mass="1.008"/>
		<Particle mass="1.008"/>
		<Particle mass="1.008"/>
		<Particle mass="12.01"/>
		<Particle mass="1.008"/>
		<Particle mass="1.008"/>
		<Particle mass="1.008"/>
		<Particle mass="12.01"/>
		<Particle mass="16"/>
		<Particle mass="14.01"/>
		<Particle mass="1.008"/>
		<Particle mass="12.01"/>
		<Particle mass="1.008"/>
		<Particle mass="12.01"/>
		<Particle mass="1.008"/>
		<Particle mass="1.008"/>
		<Particle mass="12.01"/>
		<Particle mass="14.01"/>
		<Particle mass="12.01"/>
		<Particle mass="1.008"/>
		<Particle mass="14.01"/>
		<Particle mass="1.008"/>
		<Particle mass="12.01"/>
		<Particle mass="1.008"/>
		<Particle mass="12.01"/>
		<Particle mass="16"/>
		<Particle mass="16"/>
		<Particle mass="14.01"/>
		<Particle mass="12.01"/>
		<Particle mass="12.01"/>
		<Particle mass="12.01"/>
		<Particle mass="32.06"/>
		<Particle mass="12.01"/>
		<Particle mass="12.01"/>
		<Particle mass="16"/>
		<Particle mass="12.01"/>
		<Particle mass="16"/>
		<Particle mass="16"/>
		<Particle mass="1.008"/>
		<Particle mass="1.008"/>
		<Particle mass="1.008"/>
		<Particle mass="1.008"/>
		<Particle mass="1.008"/>
		<Particle mass="1.008"/>
		<Particle mass="1.008"/>
		<Particle mass="1.008"/>
		<Particle mass="1.008"/>
		<Particle mass="14.01"/>
		<Particle mass="1.008"/>
		<Particle mass="12.01"/>
		<Particle mass="1.008"/>
		<Particle mass="12.01"/>
		<Particle mass="1.008"/>
		<Particle mass="1.008"/>
		<Particle mass="12.01"/>
		<Particle mass="16"/>
		<Particle mass="14.01"/>
		<Particle mass="1.008"/>
		<Particle mass="1.008"/>
		<Particle mass="12.01"/>
		<Particle mass="16"/>
		<Particle mass="14.01"/>
		<Particle mass="1.008"/>
		<Particle mass="12.01"/>
		<Particle mass="1.008"/>
		<Particle mass="12.01"/>
		<Particle mass="1.008"/>
		<Particle mass="1.008"/>
		<Particle mass="12.01"/>
		<Particle mass="1.008"/>
		<Particle mass="1.008"/>
		<Particle mass="12.01"/>
		<Particle mass="16"/>
		<Particle mass="14.01"/>
		<Particle mass="1.008"/>
		<Particle mass="1.008"/>
		<Particle mass="12.01"/>
		<Particle mass="16"/>
		<Particle mass="14.01"/>
		<Particle mass="1.008"/>
		<Particle mass="12.01"/>
		<Particle mass="1.008"/>
		<Particle mass="1.008"/>
		<Particle mass="12.01"/>
		<Particle mass="16"/>
		<Particle mass="14.01"/>
		<Particle mass="1.008"/>
		<Particle mass="12.01"/>
		<Particle mass="1.008"/>
		<Particle mass="12.01"/>
		<Particle mass="1.008"/>
		<Particle mass="1.008"/>
		<Particle mass="12.01"/>
		<Particle mass="1.008"/>
		<Particle mass="1.008"/>
		<Particle mass="12.01"/>
		<Particle mass="1.008"/>
		<Particle mass="1.008"/>
		<Particle mass="12.01"/>
		<Particle mass="1.008"/>
		<Particle mass="1.008"/>
		<Particle mass="14.01"/>
		<Particle mass="1.008"/>
		<Particle mass="1.008"/>
		<Particle mass="1.008"/>
		<Particle mass="12.01"/>
		<Particle mass="16"/>
		<Particle mass="14.01"/>
		<Particle mass="1.008"/>
		<Particle mass="12.01"/>
		<Particle mass="1.008"/>
		<Particle mass="12.01"/>
		<Particle mass="1.008"/>
		<Particle mass="12.01"/>
		<Particle mass="1.008"/>
		<Particle mass="1.008"/>
		<Particle mass="1.008"/>
		<Particle mass="12.01"/>
		<Particle mass="1.008"/>
		<Particle mass="1.008"/>
		<Particle mass="12.01"/>
		<Particle mass="1.008"/>
		<Particle mass="1.008"/>
		<Particle mass="1.008"/>
		<Particle mass="12.01"/>
		<Particle mass="16"/>
		<Particle mass="14.01"/>
		<Particle mass="1.008"/>
		<Particle mass="12.01"/>
		<Particle mass="1.008"/>
		<Particle mass="12.01"/>
		<Particle mass="1.008"/>
		<Particle mass="1.008"/>
		<Particle mass="12.01"/>
		<Particle mass="12.01"/>
		<Particle mass="1.008"/>
		<Particle mass="14.01"/>
		<Particle mass="1.008"/>
		<Particle mass="12.01"/>
		<Particle mass="12.01"/>
		<Particle mass="1.008"/>
		<Particle mass="12.01"/>
		<Particle mass="1.008"/>
		<Particle mass="12.01"/>
		<Particle mass="1.008"/>
		<Particle mass="12.01"/>
		<Particle mass="1.008"/>
		<Particle mass="12.01"/>
		<Particle mass="12.01"/>
		<Particle mass="16"/>
		<Particle mass="14.01"/>
		<Particle mass="1.008"/>
		<Particle mass="12.01"/>
		<Particle mass="1.008"/>
		<Particle mass="12.01"/>
		<Particle mass="1.008"/>
		<Particle mass="12.01"/>
		<Particle mass="1.008"/>
		<Particle mass="1.008"/>
		<Particle mass="1.008"/>
		<Particle mass="16"/>
		<Particle mass="1.008"/>
		<Particle mass="12.01"/>
		<Particle mass="16"/>
		<Particle mass="14.01"/>
		<Particle mass="1.008"/>
		<Particle mass="12.01"/>
		<Particle mass="1.008"/>
		<Particle mass="12.01"/>
		<Particle mass="1.008"/>
		<Particle mass="12.01"/>
		<Particle mass="1.008"/>
		<Particle mass="1.008"/>
		<Particle mass="1.008"/>
		<Particle mass="12.01"/>
		<Particle mass="1.008"/>
		<Particle mass="1.008"/>
		<Particle mass="1.008"/>
		<Particle mass="12.01"/>
		<Particle mass="16"/>
		<Particle mass="14.01"/>
		<Particle mass="1.008"/>
		<Particle mass="12.01"/>
		<Particle mass="1.008"/>
		<Particle mass="12.01"/>
		<Particle mass="1.008"/>
		<Particle mass="12.01"/>
		<Particle mass="1.008"/>
		<Particle mass="1.008"/>
		<Particle mass="1.008"/>
		<Particle mass="12.01"/>
		<Particle mass="1.008"/>
		<Particle mass="1.008"/>
		<Particle mass="1.008"/>
		<Particle mass="12.01"/>
		<Particle mass="16"/>
		<Particle mass="14.01"/>
		<Particle mass="1.008"/>
		<Particle mass="12.01"/>
		<Particle mass="1.008"/>
		<Particle mass="12.01"/>
		<Particle mass="1.008"/>
		<Particle mass="1.008"/>
		<Particle mass="12.01"/>
		<Particle mass="16"/>
		<Particle mass="14.01"/>
		<Particle mass="1.008"/>
		<Particle mass="1.008"/>
		<Particle mass="12.01"/>
		<Particle mass="16"/>
		<Particle mass="14.01"/>
		<Particle mass="12.01"/>
		<Particle mass="1.008"/>
		<Particle mass="1.008"/>
		<Particle mass="12.01"/>
		<Particle mass="1.008"/>
		<Particle mass="1.008"/>
		<Particle mass="12.01"/>
		<Particle mass="1.008"/>
		<Particle mass="1.008"/>
		<Particle mass="12.01"/>
		<Particle mass="1.008"/>
		<Particle mass="12.01"/>
		<Particle mass="16"/>
		<Particle mass="14.01"/>
		<Particle mass="1.008"/>
		<Particle mass="12.01"/>
		<Particle mass="1.008"/>
		<Particle mass="12.01"/>
		<Particle mass="1.008"/>
		<Particle mass="1.008"/>
		<Particle mass="1.008"/>
		<Particle mass="12.01"/>
		<Particle mass="16"/>
		<Particle mass="14.01"/>
		<Particle mass="1.008"/>
		<Particle mass="12.01"/>
		<Particle mass="1.008"/>
		<Particle mass="12.01"/>
		<Particle mass="1.008"/>
		<Particle mass="12.01"/>
		<Particle mass="1.008"/>
		<Particle mass="1.008"/>
		<Particle mass="1.008"/>
		<Particle mass="12.01"/>
		<Particle mass="1.008"/>
		<Particle mass="1.008"/>
		<Particle mass="12.01"/>
		<Particle mass="1.008"/>
		<Particle mass="1.008"/>
		<Particle mass="1.008"/>
		<Particle mass="12.01"/>
		<Particle mass="16"/>
		<Particle mass="14.01"/>
		<Particle mass="1.008"/>
		<Particle mass="12.01"/>
		<Particle mass="1.008"/>
		<Particle mass="1.008"/>
		<Particle mass="12.01"/>
		<Particle mass="16"/>
		<Particle mass="14.01"/>
		<Particle mass="1.008"/>
		<Particle mass="12.01"/>
		<Particle mass="1.008"/>
		<Particle mass="12.01"/>
		<Particle mass="1.008"/>
		<Particle mass="12.01"/>
		<Particle mass="1.008"/>
		<Particle mass="1.008"/>
		<Particle mass="1.008"/>
		<Particle mass="12.01"/>
		<Particle mass="1.008"/>
		<Particle mass="1.008"/>
		<Particle mass="12.01"/>
		<Particle mass="1.008"/>
		<Particle mass="1.008"/>
		<Particle mass="1.008"/>
		<Particle mass="12.01"/>
		<Particle mass="16"/>
		<Particle mass="14.01"/>
		<Particle mass="12.01"/>
		<Particle mass="1.008"/>
		<Particle mass="1.008"/>
		<Particle mass="12.01"/>
		<Particle mass="1.008"/>
		<Particle mass="1.008"/>
		<Particle mass="12.01"/>
		<Particle mass="1.008"/>
		<Particle mass="1.008"/>
		<Particle mass="12.01"/>
		<Particle mass="1.008"/>
		<Particle mass="12.01"/>
		<Particle mass="16"/>
		<Particle mass="14.01"/>
		<Particle mass="1.008"/>
		<Particle mass="12.01"/>
		<Particle mass="1.008"/>
		<Particle mass="12.01"/>
		<Particle mass="1.008"/>
		<Particle mass="1.008"/>
		<Particle mass="1.008"/>
		<Particle mass="12.01"/>
		<Particle mass="16"/>
		<Particle mass="14.01"/>
		<Particle mass="1.008"/>
		<Particle mass="12.01"/>
		<Particle mass="1.008"/>
		<Particle mass="12.01"/>
		<Particle mass="1.008"/>
		<Particle mass="1.008"/>
		<Particle mass="12.01"/>
		<Particle mass="1.008"/>
		<Particle mass="12.01"/>
		<Particle mass="1.008"/>
		<Particle mass="1.008"/>
		<Particle mass="1.008"/>
		<Particle mass="12.01"/>
		<Particle mass="1.008"/>
		<Particle mass="1.008"/>
		<Particle mass="1.008"/>
		<Particle mass="12.01"/>
		<Particle mass="16"/>
		<Particle mass="14.01"/>
		<Particle mass="1.008"/>
		<Particle mass="12.01"/>
		<Particle mass="1.008"/>
		<Particle mass="12.01"/>
		<Particle mass="1.008"/>
		<Particle mass="1.008"/>
		<Particle mass="12.01"/>
		<Particle mass="1.008"/>
		<Particle mass="12.01"/>
		<Particle mass="1.008"/>
		<Particle mass="1.008"/>
		<Particle mass="1.008"/>
		<Particle mass="12.01"/>
		<Particle mass="1.008"/>
		<Particle mass="1.008"/>
		<Particle mass="1.008"/>
		<Particle mass="12.01"/>
		<Particle mass="16"/>
		<Particle mass="14.01"/>
		<Particle mass="1.008"/>
		<Particle mass="12.01"/>
		<Particle mass="1.008"/>
		<Particle mass="1.008"/>
		<Particle mass="12.01"/>
		<Particle mass="16"/>
		<Particle mass="14.01"/>
		<Particle mass="1.008"/>
		<Particle mass="12.01"/>
		<Particle mass="1.008"/>
		<Particle mass="12.01"/>
		<Particle mass="1.008"/>
		<Particle mass="1.008"/>
		<Particle mass="16"/>
		<Particle mass="1.008"/>
		<Particle mass="12.01"/>
		<Particle mass="16"/>
		<Particle mass="14.01"/>
		<Particle mass="1.008"/>
		<Particle mass="12.01"/>
		<Particle mass="1.008"/>
		<Particle mass="12.01"/>
		<Particle mass="1.008"/>
		<Particle mass="12.01"/>
		<Particle mass="1.008"/>
		<Particle mass="1.008"/>
		<Particle mass="1.008"/>
		<Particle mass="12.01"/>
		<Particle mass="1.008"/>
		<Particle mass="1.008"/>
		<Particle mass="1.008"/>
		<Particle mass="12.01"/>
		<Particle mass="16"/>
		<Particle mass="14.01"/>
		<Particle mass="1.008"/>
		<Particle mass="12.01"/>
		<Particle mass="1.008"/>
		<Particle mass="12.01"/>
		<Particle mass="1.008"/>
		<Particle mass="12.01"/>
		<Particle mass="1.008"/>
		<Particle mass="1.008"/>
		<Particle mass="1.008"/>
		<Particle mass="16"/>
		<Particle mass="1.008"/>
		<Particle mass="12.01"/>
		<Particle mass="16"/>
		<Particle mass="14.01"/>
		<Particle mass="1.008"/>
		<Particle mass="12.01"/>
		<Particle mass="1.008"/>
		<Particle mass="12.01"/>
		<Particle mass="1.008"/>
		<Particle mass="12.01"/>
		<Particle mass="1.008"/>
		<Particle mass="1.008"/>
		<Particle mass="1.008"/>
		<Particle mass="12.01"/>
		<Particle mass="1.008"/>
		<Particle mass="1.008"/>
		<Particle mass="1.008"/>
		<Particle mass="12.01"/>
		<Particle mass="16"/>
		<Particle mass="14.01"/>
		<Particle mass="1.008"/>
		<Particle mass="12.01"/>
		<Particle mass="1.008"/>
		<Particle mass="12.01"/>
		<Particle mass="1.008"/>
		<Particle mass="12.01"/>
		<Particle mass="1.008"/>
		<Particle mass="1.008"/>
		<Particle mass="1.008"/>
		<Particle mass="12.01"/>
		<Particle mass="1.008"/>
		<Particle mass="1.008"/>
		<Particle mass="12.01"/>
		<Particle mass="1.008"/>
		<Particle mass="1.008"/>
		<Particle mass="1.008"/>
		<Particle mass="12.01"/>
		<Particle mass="16"/>
		<Particle mass="14.01"/>
		<Particle mass="1.008"/>
		<Particle mass="12.01"/>
		<Particle mass="1.008"/>
		<Particle mass="12.01"/>
		<Particle mass="1.008"/>
		<Particle mass="1.008"/>
		<Particle mass="1.008"/>
		<Particle mass="12.01"/>
		<Particle mass="16"/>
		<Particle mass="14.01"/>
		<Particle mass="1.008"/>
		<Particle mass="12.01"/>
		<Particle mass="1.008"/>
		<Particle mass="12.01"/>
		<Particle mass="1.008"/>
		<Particle mass="12.01"/>
		<Particle mass="1.008"/>
		<Particle mass="1.008"/>
		<Particle mass="1.008"/>
		<Particle mass="12.01"/>
		<Particle mass="1.008"/>
		<Particle mass="1.008"/>
		<Particle mass="12.01"/>
		<Particle mass="1.008"/>
		<Particle mass="1.008"/>
		<Particle mass="1.008"/>
		<Particle mass="12.01"/>
		<Particle mass="16"/>
		<Particle mass="14.01"/>
		<Particle mass="1.008"/>
		<Particle mass="12.01"/>
		<Particle mass="1.008"/>
		<Particle mass="12.01"/>
		<Particle mass="1.008"/>
		<Particle mass="1.008"/>
		<Particle mass="12.01"/>
		<Particle mass="1.008"/>
		<Particle mass="12.01"/>
		<Particle mass="1.008"/>
		<Particle mass="1.008"/>
		<Particle mass="1.008"/>
		<Particle mass="12.01"/>
		<Particle mass="1.008"/>
		<Particle mass="1.008"/>
		<Particle mass="1.008"/>
		<Particle mass="12.01"/>
		<Particle mass="16"/>
		<Particle mass="14.01"/>
		<Particle mass="1.008"/>
		<Particle mass="12.01"/>
		<Particle mass="1.008"/>
		<Particle mass="12.01"/>
		<Particle mass="1.008"/>
		<Particle mass="12.01"/>
		<Particle mass="1.008"/>
		<Particle mass="1.008"/>
		<Particle mass="1.008"/>
		<Particle mass="12.01"/>
		<Particle mass="1.008"/>
		<Particle mass="1.008"/>
		<Particle mass="1.008"/>
		<Particle mass="12.01"/>
		<Particle mass="16"/>
		<Particle mass="14.01"/>
		<Particle mass="1.008"/>
		<Particle mass="12.01"/>
		<Particle mass="1.008"/>
		<Particle mass="12.01"/>
		<Particle mass="1.008"/>
		<Particle mass="1.008"/>
		<Particle mass="12.01"/>
		<Particle mass="14.01"/>
		<Particle mass="1.008"/>
		<Particle mass="12.01"/>
		<Particle mass="1.008"/>
		<Particle mass="14.01"/>
		<Particle mass="12.01"/>
		<Particle mass="1.008"/>
		<Particle mass="12.01"/>
		<Particle mass="16"/>
		<Particle mass="14.01"/>
		<Particle mass="1.008"/>
		<Particle mass="12.01"/>
		<Particle mass="1.008"/>
		<Particle mass="12.01"/>
		<Particle mass="1.008"/>
		<Particle mass="1.008"/>
		<Particle mass="12.01"/>
		<Particle mass="1.008"/>
		<Particle mass="12.01"/>
		<Particle mass="1.008"/>
		<Particle mass="1.008"/>
		<Particle mass="1.008"/>
		<Particle mass="12.01"/>
		<Particle mass="1.008"/>
		<Particle mass="1.008"/>
		<Particle mass="1.008"/>
		<Particle mass="12.01"/>
		<Particle mass="16"/>
		<Particle mass="14.01"/>
		<Particle mass="1.008"/>
		<Particle mass="12.01"/>
		<Particle mass="1.008"/>
		<Particle mass="12.01"/>
		<Particle mass="1.008"/>
		<Particle mass="1.008"/>
		<Particle mass="1.008"/>
		<Particle mass="12.01"/>
		<Particle mass="16"/>
		<Particle mass="14.01"/>
		<Particle mass="1.008"/>
		<Particle mass="12.01"/>
		<Particle mass="1.008"/>
		<Particle mass="12.01"/>
		<Particle mass="1.008"/>
		<Particle mass="12.01"/>
		<Particle mass="1.008"/>
		<Particle mass="1.008"/>
		<Particle mass="1.008"/>
		<Particle mass="12.01"/>
		<Particle mass="1.008"/>
		<Particle mass="1.008"/>
		<Particle mass="12.01"/>
		<Particle mass="1.008"/>
		<Particle mass="1.008"/>
		<Particle mass="1.008"/>
		<Particle mass="12.01"/>
		<Particle mass="16"/>
		<Particle mass="14.01"/>
		<Particle mass="1.008"/>
		<Particle mass="12.01"/>
		<Particle mass="1.008"/>
		<Particle mass="12.01"/>
		<Particle mass="1.008"/>
		<Particle mass="1.008"/>
		<Particle mass="12.01"/>
		<Particle mass="1.008"/>
		<Particle mass="12.01"/>
		<Particle mass="1.008"/>
		<Particle mass="1.008"/>
		<Particle mass="1.008"/>
		<Particle mass="12.01"/>
		<Particle mass="1.008"/>
		<Particle mass="1.008"/>
		<Particle mass="1.008"/>
		<Particle mass="12.01"/>
		<Particle mass="16"/>
		<Particle mass="14.01"/>
		<Particle mass="1.008"/>
		<Particle mass="12.01"/>
		<Particle mass="1.008"/>
		<Particle mass="12.01"/>
		<Particle mass="1.008"/>
		<Particle mass="1.008"/>
		<Particle mass="16"/>
		<Particle mass="1.008"/>
		<Particle mass="12.01"/>
		<Particle mass="16"/>
		<Particle mass="14.01"/>
		<Particle mass="1.008"/>
		<Particle mass="12.01"/>
		<Particle mass="1.008"/>
		<Particle mass="12.01"/>
		<Particle mass="1.008"/>
		<Particle mass="1.008"/>
		<Particle mass="12.01"/>
		<Particle mass="14.01"/>
		<Particle mass="12.01"/>
		<Particle mass="1.008"/>
		<Particle mass="14.01"/>
		<Particle mass="1.008"/>
		<Particle mass="12.01"/>
		<Particle mass="1.008"/>
		<Particle mass="12.01"/>
		<Particle mass="16"/>
		<Particle mass="14.01"/>
		<Particle mass="1.008"/>
		<Particle mass="12.01"/>
		<Particle mass="1.008"/>
		<Particle mass="12.01"/>
		<Particle mass="1.008"/>
		<Particle mass="12.01"/>
		<Particle mass="1.008"/>
		<Particle mass="1.008"/>
		<Particle mass="1.008"/>
		<Particle mass="16"/>
		<Particle mass="1.008"/>
		<Particle mass="12.01"/>
		<Particle mass="16"/>
		<Particle mass="14.01"/>
		<Particle mass="1.008"/>
		<Particle mass="12.01"/>
		<Particle mass="1.008"/>
		<Particle mass="12.01"/>
		<Particle mass="1.008"/>
		<Particle mass="12.01"/>
		<Particle mass="1.008"/>
		<Particle mass="1.008"/>
		<Particle mass="1.008"/>
		<Particle mass="16"/>
		<Particle mass="1.008"/>
		<Particle mass="12.01"/>
		<Particle mass="16"/>
		<Particle mass="14.01"/>
		<Particle mass="1.008"/>
		<Particle mass="12.01"/>
		<Particle mass="1.008"/>
		<Particle mass="12.01"/>
		<Particle mass="1.008"/>
		<Particle mass="1.008"/>
		<Particle mass="12.01"/>
		<Particle mass="12.01"/>
		<Particle mass="1.008"/>
		<Particle mass="14.01"/>
		<Particle mass="1.008"/>
		<Particle mass="12.01"/>
		<Particle mass="12.01"/>
		<Particle mass="1.008"/>
		<Particle mass="12.01"/>
		<Particle mass="1.008"/>
		<Particle mass="12.01"/>
		<Particle mass="1.008"/>
		<Particle mass="12.01"/>
		<Particle mass="1.008"/>
		<Particle mass="12.01"/>
		<Particle mass="12.01"/>
		<Particle mass="16"/>
		<Particle mass="14.01"/>
		<Particle mass="1.008"/>
		<Particle mass="12.01"/>
		<Particle mass="1.008"/>
		<Particle mass="12.01"/>
		<Particle mass="1.008"/>
		<Particle mass="1.008"/>
		<Particle mass="12.01"/>
		<Particle mass="12.01"/>
		<Particle mass="1.008"/>
		<Particle mass="12.01"/>
		<Particle mass="1.008"/>
		<Particle mass="12.01"/>
		<Particle mass="1.008"/>
		<Particle mass="12.01"/>
		<Particle mass="1.008"/>
		<Particle mass="12.01"/>
		<Particle mass="1.008"/>
		<Particle mass="12.01"/>
		<Particle mass="16"/>
		<Particle mass="14.01"/>
		<Particle mass="12.01"/>
		<Particle mass="1.008"/>
		<Particle mass="1.008"/>
		<Particle mass="12.01"/>
		<Particle mass="1.008"/>
		<Particle mass="1.008"/>
		<Particle mass="12.01"/>
		<Particle mass="1.008"/>
		<Particle mass="1.008"/>
		<Particle mass="12.01"/>
		<Particle mass="1.008"/>
		<Particle mass="12.01"/>
		<Particle mass="16"/>
		<Particle mass="14.01"/>
		<Particle mass="1.008"/>
		<Particle mass="12.01"/>
		<Particle mass="1.008"/>
		<Particle mass="12.01"/>
		<Particle mass="1.008"/>
		<Particle mass="1.008"/>
		<Particle mass="1.008"/>
		<Particle mass="12.01"/>
		<Particle mass="16"/>
		<Particle mass="14.01"/>
		<Particle mass="1.008"/>
		<Particle mass="12.01"/>
		<Particle mass="1.008"/>
		<Particle mass="12.01"/>
		<Particle mass="1.008"/>
		<Particle mass="1.008"/>
		<Particle mass="12.01"/>
		<Particle mass="12.01"/>
		<Particle mass="1.008"/>
		<Particle mass="12.01"/>
		<Particle mass="1.008"/>
		<Particle mass="12.01"/>
		<Particle mass="16"/>
		<Particle mass="1.008"/>
		<Particle mass="12.01"/>
		<Particle mass="1.008"/>
		<Particle mass="12.01"/>
		<Particle mass="1.008"/>
		<Particle mass="12.01"/>
		<Particle mass="16"/>
		<Particle mass="14.01"/>
		<Particle mass="1.008"/>
		<Particle mass="12.01"/>
		<Particle mass="1.008"/>
		<Particle mass="12.01"/>
		<Particle mass="1.008"/>
		<Particle mass="1.008"/>
		<Particle mass="12.01"/>
		<Particle mass="12.01"/>
		<Particle mass="1.008"/>
		<Particle mass="14.01"/>
		<Particle mass="1.008"/>
		<Particle mass="12.01"/>
		<Particle mass="12.01"/>
		<Particle mass="1.008"/>
		<Particle mass="12.01"/>
		<Particle mass="1.008"/>
		<Particle mass="12.01"/>
		<Particle mass="1.008"/>
		<Particle mass="12.01"/>
		<Particle mass="1.008"/>
		<Particle mass="12.01"/>
		<Particle mass="12.01"/>
		<Particle mass="16"/>
		<Particle mass="14.01"/>
		<Particle mass="1.008"/>
		<Particle mass="12.01"/>
		<Particle mass="1.008"/>
		<Particle mass="12.01"/>
		<Particle mass="1.008"/>
		<Particle mass="1.008"/>
		<Particle mass="12.01"/>
		<Particle mass="1.008"/>
		<Particle mass="1.008"/>
		<Particle mass="12.01"/>
		<Particle mass="16"/>
		<Particle mass="14.01"/>
		<Particle mass="1.008"/>
		<Particle mass="1.008"/>
		<Particle mass="12.01"/>
		<Particle mass="16"/>
		<Particle mass="14.01"/>
		<Particle mass="1.008"/>
		<Particle mass="12.01"/>
		<Particle mass="1.008"/>
		<Particle mass="1.008"/>
		<Particle mass="12.01"/>
		<Particle mass="16"/>
		<Particle mass="14.01"/>
		<Particle mass="1.008"/>
		<Particle mass="12.01"/>
		<Particle mass="1.008"/>
		<Particle mass="1.008"/>
		<Particle mass="12.01"/>
		<Particle mass="16"/>
		<Particle mass="14.01"/>
		<Particle mass="1.008"/>
		<Particle mass="12.01"/>
		<Particle mass="1.008"/>
		<Particle mass="12.01"/>
		<Particle mass="1.008"/>
		<Particle mass="12.01"/>
		<Particle mass="1.008"/>
		<Particle mass="1.008"/>
		<Particle mass="1.008"/>
		<Particle mass="12.01"/>
		<Particle mass="1.008"/>
		<Particle mass="1.008"/>
		<Particle mass="1.008"/>
		<Particle mass="12.01"/>
		<Particle mass="16"/>
		<Particle mass="14.01"/>
		<Particle mass="1.008"/>
		<Particle mass="12.01"/>
		<Particle mass="1.008"/>
		<Particle mass="12.01"/>
		<Particle mass="1.008"/>
		<Particle mass="1.008"/>
		<Particle mass="12.01"/>
		<Particle mass="1.008"/>
		<Particle mass="1.008"/>
		<Particle mass="12.01"/>
		<Particle mass="1.008"/>
		<Particle mass="1.008"/>
		<Particle mass="12.01"/>
		<Particle mass="1.008"/>
		<Particle mass="1.008"/>
		<Particle mass="14.01"/>
		<Particle mass="1.008"/>
		<Particle mass="1.008"/>
		<Particle mass="1.008"/>
		<Particle mass="12.01"/>
		<Particle mass="16"/>
		<Particle mass="14.01"/>
		<Particle mass="1.008"/>
		<Particle mass="12.01"/>
		<Particle mass="1.008"/>
		<Particle mass="12.01"/>
		<Particle mass="1.008"/>
		<Particle mass="1.008"/>
		<Particle mass="12.01"/>
		<Particle mass="1.008"/>
		<Particle mass="1.008"/>
		<Particle mass="12.01"/>
		<Particle mass="1.008"/>
		<Particle mass="1.008"/>
		<Particle mass="12.01"/>
		<Particle mass="1.008"/>
		<Particle mass="1.008"/>
		<Particle mass="14.01"/>
		<Particle mass="1.008"/>
		<Particle mass="1.008"/>
		<Particle mass="1.008"/>
		<Particle mass="12.01"/>
		<Particle mass="16"/>
		<Particle mass="14.01"/>
		<Particle mass="1.008"/>
		<Particle mass="12.01"/>
		<Particle mass="1.008"/>
		<Particle mass="12.01"/>
		<Particle mass="1.008"/>
		<Particle mass="1.008"/>
		<Particle mass="1.008"/>
		<Particle mass="12.01"/>
		<Particle mass="16"/>
		<Particle mass="14.01"/>
		<Particle mass="1.008"/>
		<Particle mass="12.01"/>
		<Particle mass="1.008"/>
		<Particle mass="12.01"/>
		<Particle mass="1.008"/>
		<Particle mass="1.008"/>
		<Particle mass="1.008"/>
		<Particle mass="12.01"/>
		<Particle mass="16"/>
		<Particle mass="16"/>
		<Particle mass="14.01"/>
		<Particle mass="1.008"/>
		<Particle mass="1.008"/>
		<Particle mass="1.008"/>
		<Particle mass="12.01"/>
		<Particle mass="1.008"/>
		<Particle mass="12.01"/>
		<Particle mass="1.008"/>
		<Particle mass="1.008"/>
		<Particle mass="1.008"/>
		<Particle mass="12.01"/>
		<Particle mass="16"/>
		<Particle mass="14.01"/>
		<Particle mass="1.008"/>
		<Particle mass="12.01"/>
		<Particle mass="1.008"/>
		<Particle mass="12.01"/>
		<Particle mass="1.008"/>
		<Particle mass="12.01"/>
		<Particle mass="1.008"/>
		<Particle mass="1.008"/>
		<Particle mass="1.008"/>
		<Particle mass="16"/>
		<Particle mass="1.008"/>
		<Particle mass="12.01"/>
		<Particle mass="16"/>
		<Particle mass="14.01"/>
		<Particle mass="1.008"/>
		<Particle mass="12.01"/>
		<Particle mass="1.008"/>
		<Particle mass="12.01"/>
		<Particle mass="1.008"/>
		<Particle mass="1.008"/>
		<Particle mass="12.01"/>
		<Particle mass="1.008"/>
		<Particle mass="12.01"/>
		<Particle mass="1.008"/>
		<Particle mass="1.008"/>
		<Particle mass="1.008"/>
		<Particle mass="12.01"/>
		<Particle mass="1.008"/>
		<Particle mass="1.008"/>
		<Particle mass="1.008"/>
		<Particle mass="12.01"/>
		<Particle mass="16"/>
		<Particle mass="14.01"/>
		<Particle mass="1.008"/>
		<Particle mass="12.01"/>
		<Particle mass="1.008"/>
		<Particle mass="12.01"/>
		<Particle mass="1.008"/>
		<Particle mass="12.01"/>
		<Particle mass="1.008"/>
		<Particle mass="1.008"/>
		<Particle mass="1.008"/>
		<Particle mass="16"/>
		<Particle mass="1.008"/>
		<Particle mass="12.01"/>
		<Particle mass="16"/>
		<Particle mass="14.01"/>
		<Particle mass="1.008"/>
		<Particle mass="12.01"/>
		<Particle mass="1.008"/>
		<Particle mass="12.01"/>
		<Particle mass="1.008"/>
		<Particle mass="1.008"/>
		<Particle mass="1.008"/>
		<Particle mass="12.01"/>
		<Particle mass="16"/>
		<Particle mass="14.01"/>
		<Particle mass="1.008"/>
		<Particle mass="12.01"/>
		<Particle mass="1.008"/>
		<Particle mass="12.01"/>
		<Particle mass="1.008"/>
		<Particle mass="1.008"/>
		<Particle mass="12.01"/>
		<Particle mass="1.008"/>
		<Particle mass="1.008"/>
		<Particle mass="12.01"/>
		<Particle mass="16"/>
		<Particle mass="16"/>
		<Particle mass="12.01"/>
		<Particle mass="16"/>
		<Particle mass="14.01"/>
		<Particle mass="1.008"/>
		<Particle mass="12.01"/>
		<Particle mass="1.008"/>
		<Particle mass="12.01"/>
		<Particle mass="1.008"/>
		<Particle mass="1.008"/>
		<Particle mass="12.01"/>
		<Particle mass="1.008"/>
		<Particle mass="1.008"/>
		<Particle mass="12.01"/>
		<Particle mass="16"/>
		<Particle mass="14.01"/>
		<Particle mass="1.008"/>
		<Particle mass="1.008"/>
		<Particle mass="12.01"/>
		<Particle mass="16"/>
		<Particle mass="14.01"/>
		<Particle mass="1.008"/>
		<Particle mass="12.01"/>
		<Particle mass="1.008"/>
		<Particle mass="12.01"/>
		<Particle mass="1.008"/>
		<Particle mass="1.008"/>
		<Particle mass="16"/>
		<Particle mass="1.008"/>
		<Particle mass="12.01"/>
		<Particle mass="16"/>
		<Particle mass="14.01"/>
		<Particle mass="1.008"/>
		<Particle mass="12.01"/>
		<Particle mass="1.008"/>
		<Particle mass="12.01"/>
		<Particle mass="1.008"/>
		<Particle mass="1.008"/>
		<Particle mass="12.01"/>
		<Particle mass="1.008"/>
		<Particle mass="1.008"/>
		<Particle mass="12.01"/>
		<Particle mass="16"/>
		<Particle mass="16"/>
		<Particle mass="12.01"/>
		<Particle mass="16"/>
		<Particle mass="14.01"/>
		<Particle mass="1.008"/>
		<Particle mass="12.01"/>
		<Particle mass="1.008"/>
		<Particle mass="12.01"/>
		<Particle mass="1.008"/>
		<Particle mass="1.008"/>
		<Particle mass="12.01"/>
		<Particle mass="1.008"/>
		<Particle mass="1.008"/>
		<Particle mass="12.01"/>
		<Particle mass="16"/>
		<Particle mass="16"/>
		<Particle mass="12.01"/>
		<Particle mass="16"/>
		<Particle mass="14.01"/>
		<Particle mass="1.008"/>
		<Particle mass="12.01"/>
		<Particle mass="1.008"/>
		<Particle mass="12.01"/>
		<Particle mass="1.008"/>
		<Particle mass="1.008"/>
		<Particle mass="12.01"/>
		<Particle mass="1.008"/>
		<Particle mass="12.01"/>
		<Particle mass="1.008"/>
		<Particle mass="1.008"/>
		<Particle mass="1.008"/>
		<Particle mass="12.01"/>
		<Particle mass="1.008"/>
		<Particle mass="1.008"/>
		<Particle mass="1.008"/>
		<Particle mass="12.01"/>
		<Particle mass="16"/>
		<Particle mass="14.01"/>
		<Particle mass="1.008"/>
		<Particle mass="12.01"/>
		<Particle mass="1.008"/>
		<Particle mass="12.01"/>
		<Particle mass="1.008"/>
		<Particle mass="1.008"/>
		<Particle mass="12.01"/>
		<Particle mass="14.01"/>
		<Particle mass="12.01"/>
		<Particle mass="1.008"/>
		<Particle mass="14.01"/>
		<Particle mass="1.008"/>
		<Particle mass="12.01"/>
		<Particle mass="1.008"/>
		<Particle mass="12.01"/>
		<Particle mass="16"/>
		<Particle mass="14.01"/>
		<Particle mass="1.008"/>
		<Particle mass="12.01"/>
		<Particle mass="1.008"/>
		<Particle mass="12.01"/>
		<Particle mass="1.008"/>
		<Particle mass="1.008"/>
		<Particle mass="12.01"/>
		<Particle mass="1.008"/>
		<Particle mass="1.008"/>
		<Particle mass="12.01"/>
		<Particle mass="1.008"/>
		<Particle mass="1.008"/>
		<Particle mass="12.01"/>
		<Particle mass="1.008"/>
		<Particle mass="1.008"/>
		<Particle mass="14.01"/>
		<Particle mass="1.008"/>
		<Particle mass="1.008"/>
		<Particle mass="1.008"/>
		<Particle mass="12.01"/>
		<Particle mass="16"/>
		<Particle mass="14.01"/>
		<Particle mass="1.008"/>
		<Particle mass="12.01"/>
		<Particle mass="1.008"/>
		<Particle mass="12.01"/>
		<Particle mass="1.008"/>
		<Particle mass="1.008"/>
		<Particle mass="12.01"/>
		<Particle mass="12.01"/>
		<Particle mass="1.008"/>
		<Particle mass="12.01"/>
		<Particle mass="1.008"/>
		<Particle mass="12.01"/>
		<Particle mass="16"/>
		<Particle mass="1.008"/>
		<Particle mass="12.01"/>
		<Particle mass="1.008"/>
		<Particle mass="12.01"/>
		<Particle mass="1.008"/>
		<Particle mass="12.01"/>
		<Particle mass="16"/>
		<Particle mass="14.01"/>
		<Particle mass="1.008"/>
		<Particle mass="12.01"/>
		<Particle mass="1.008"/>
		<Particle mass="12.01"/>
		<Particle mass="1.008"/>
		<Particle mass="12.01"/>
		<Particle mass="1.008"/>
		<Particle mass="1.008"/>
		<Particle mass="1.008"/>
		<Particle mass="12.01"/>
		<Particle mass="1.008"/>
		<Particle mass="1.008"/>
		<Particle mass="1.008"/>
		<Particle mass="12.01"/>
		<Particle mass="16"/>
		<Particle mass="14.01"/>
		<Particle mass="1.008"/>
		<Particle mass="12.01"/>
		<Particle mass="1.008"/>
		<Particle mass="12.01"/>
		<Particle mass="1.008"/>
		<Particle mass="12.01"/>
		<Particle mass="1.008"/>
		<Particle mass="1.008"/>
		<Particle mass="1.008"/>
		<Particle mass="12.01"/>
		<Particle mass="1.008"/>
		<Particle mass="1.008"/>
		<Particle mass="12.01"/>
		<Particle mass="1.008"/>
		<Particle mass="1.008"/>
		<Particle mass="1.008"/>
		<Particle mass="12.01"/>
		<Particle mass="16"/>
		<Particle mass="14.01"/>
		<Particle mass="1.008"/>
		<Particle mass="12.01"/>
		<Particle mass="1.008"/>
		<Particle mass="12.01"/>
		<Particle mass="1.008"/>
		<Particle mass="1.008"/>
		<Particle mass="12.01"/>
		<Particle mass="16"/>
		<Particle mass="16"/>
		<Particle mass="12.01"/>
		<Particle mass="16"/>
		<Particle mass="14.01"/>
		<Particle mass="1.008"/>
		<Particle mass="12.01"/>
		<Particle mass="1.008"/>
		<Particle mass="1.008"/>
		<Particle mass="12.01"/>
		<Particle mass="16"/>
		<Particle mass="14.01"/>
		<Particle mass="1.008"/>
		<Particle mass="12.01"/>
		<Particle mass="1.008"/>
		<Particle mass="12.01"/>
		<Particle mass="1.008"/>
		<Particle mass="12.01"/>
		<Particle mass="1.008"/>
		<Particle mass="1.008"/>
		<Particle mass="1.008"/>
		<Particle mass="16"/>
		<Particle mass="1.008"/>
		<Particle mass="12.01"/>
		<Particle mass="16"/>
		<Particle mass="14.01"/>
		<Particle mass="1.008"/>
		<Particle mass="12.01"/>
		<Particle mass="1.008"/>
		<Particle mass="12.01"/>
		<Particle mass="1.008"/>
		<Particle mass="1.008"/>
		<Particle mass="12.01"/>
		<Particle mass="1.008"/>
		<Particle mass="1.008"/>
		<Particle mass="12.01"/>
		<Particle mass="1.008"/>
		<Particle mass="1.008"/>
		<Particle mass="14.01"/>
		<Particle mass="1.008"/>
		<Particle mass="12.01"/>
		<Particle mass="14.01"/>
		<Particle mass="1.008"/>
		<Particle mass="1.008"/>
		<Particle mass="14.01"/>
		<Particle mass="1.008"/>
		<Particle mass="1.008"/>
		<Particle mass="12.01"/>
		<Particle mass="16"/>
		<Particle mass="14.01"/>
		<Particle mass="1.008"/>
		<Particle mass="12.01"/>
		<Particle mass="1.008"/>
		<Particle mass="12.01"/>
		<Particle mass="1.008"/>
		<Particle mass="12.01"/>
		<Particle mass="1.008"/>
		<Particle mass="1.008"/>
		<Particle mass="1.008"/>
		<Particle mass="12.01"/>
		<Particle mass="1.008"/>
		<Particle mass="1.008"/>
		<Particle mass="1.008"/>
		<Particle mass="12.01"/>
		<Particle mass="16"/>
		<Particle mass="14.01"/>
		<Particle mass="1.008"/>
		<Particle mass="12.01"/>
		<Particle mass="1.008"/>
		<Particle mass="12.01"/>
		<Particle mass="1.008"/>
		<Particle mass="1.008"/>
		<Particle mass="12.01"/>
		<Particle mass="12.01"/>
		<Particle mass="1.008"/>
		<Particle mass="12.01"/>
		<Particle mass="1.008"/>
		<Particle mass="12.01"/>
		<Particle mass="1.008"/>
		<Particle mass="12.01"/>
		<Particle mass="1.008"/>
		<Particle mass="12.01"/>
		<Particle mass="1.008"/>
		<Particle mass="12.01"/>
		<Particle mass="16"/>
		<Particle mass="14.01"/>
		<Particle mass="1.008"/>
		<Particle mass="12.01"/>
		<Particle mass="1.008"/>
		<Particle mass="12.01"/>
		<Particle mass="1.008"/>
		<Particle mass="1.008"/>
		<Particle mass="12.01"/>
		<Particle mass="1.008"/>
		<Particle mass="12.01"/>
		<Particle mass="1.008"/>
		<Particle mass="1.008"/>
		<Particle mass="1.008"/>
		<Particle mass="12.01"/>
		<Particle mass="1.008"/>
		<Particle mass="1.008"/>
		<Particle mass="1.008"/>
		<Particle mass="12.01"/>
		<Particle mass="16"/>
		<Particle mass="14.01"/>
		<Particle mass="1.008"/>
		<Particle mass="12.01"/>
		<Particle mass="1.008"/>
		<Particle mass="1.008"/>
		<Particle mass="12.01"/>
		<Particle mass="16"/>
		<Particle mass="14.01"/>
		<Particle mass="1.008"/>
		<Particle mass="12.01"/>
		<Particle mass="1.008"/>
		<Particle mass="12.01"/>
		<Particle mass="1.008"/>
		<Particle mass="1.008"/>
		<Particle mass="12.01"/>
		<Particle mass="1.008"/>
		<Particle mass="12.01"/>
		<Particle mass="1.008"/>
		<Particle mass="1.008"/>
		<Particle mass="1.008"/>
		<Particle mass="12.01"/>
		<Particle mass="1.008"/>
		<Particle mass="1.008"/>
		<Particle mass="1.008"/>
		<Particle mass="12.01"/>
		<Particle mass="16"/>
		<Particle mass="14.01"/>
		<Particle mass="1.008"/>
		<Particle mass="12.01"/>
		<Particle mass="1.008"/>
		<Particle mass="12.01"/>
		<Particle mass="1.008"/>
		<Particle mass="1.008"/>
		<Particle mass="1.008"/>
		<Particle mass="12.01"/>
		<Particle mass="16"/>
		<Particle mass="14.01"/>
		<Particle mass="1.008"/>
		<Particle mass="12.01"/>
		<Particle mass="1.008"/>
		<Particle mass="12.01"/>
		<Particle mass="1.008"/>
		<Particle mass="1.008"/>
		<Particle mass="12.01"/>
		<Particle mass="1.008"/>
		<Particle mass="12.01"/>
		<Particle mass="1.008"/>
		<Particle mass="1.008"/>
		<Particle mass="1.008"/>
		<Particle mass="12.01"/>
		<Particle mass="1.008"/>
		<Particle mass="1.008"/>
		<Particle mass="1.008"/>
		<Particle mass="12.01"/>
		<Particle mass="16"/>
		<Particle mass="14.01"/>
		<Particle mass="1.008"/>
		<Particle mass="12.01"/>
		<Particle mass="1.008"/>
		<Particle mass="12.01"/>
		<Particle mass="1.008"/>
		<Particle mass="12.01"/>
		<Particle mass="1.008"/>
		<Particle mass="1.008"/>
		<Particle mass="1.008"/>
		<Particle mass="12.01"/>
		<Particle mass="1.008"/>
		<Particle mass="1.008"/>
		<Particle mass="1.008"/>
		<Particle mass="12.01"/>
		<Particle mass="16"/>
		<Particle mass="14.01"/>
		<Particle mass="1.008"/>
		<Particle mass="12.01"/>
		<Particle mass="1.008"/>
		<Particle mass="12.01"/>
		<Particle mass="1.008"/>
		<Particle mass="1.008"/>
		<Particle mass="1.008"/>
		<Particle mass="12.01"/>
		<Particle mass="16"/>
		<Particle mass="14.01"/>
		<Particle mass="1.008"/>
		<Particle mass="12.01"/>
		<Particle mass="1.008"/>
		<Particle mass="12.01"/>
		<Particle mass="1.008"/>
		<Particle mass="1.008"/>
		<Particle mass="12.01"/>
		<Particle mass="14.01"/>
		<Particle mass="1.008"/>
		<Particle mass="12.01"/>
		<Particle mass="1.008"/>
		<Particle mass="14.01"/>
		<Particle mass="12.01"/>
		<Particle mass="1.008"/>
		<Particle mass="12.01"/>
		<Particle mass="16"/>
		<Particle mass="14.01"/>
		<Particle mass="1.008"/>
		<Particle mass="12.01"/>
		<Particle mass="1.008"/>
		<Particle mass="12.01"/>
		<Particle mass="1.008"/>
		<Particle mass="1.008"/>
		<Particle mass="12.01"/>
		<Particle mass="12.01"/>
		<Particle mass="1.008"/>
		<Particle mass="12.01"/>
		<Particle mass="1.008"/>
		<Particle mass="12.01"/>
		<Particle mass="1.008"/>
		<Particle mass="12.01"/>
		<Particle mass="1.008"/>
		<Particle mass="12.01"/>
		<Particle mass="1.008"/>
		<Particle mass="12.01"/>
		<Particle mass="16"/>
		<Particle mass="14.01"/>
		<Particle mass="1.008"/>
		<Particle mass="12.01"/>
		<Particle mass="1.008"/>
		<Particle mass="12.01"/>
		<Particle mass="1.008"/>
		<Particle mass="1.008"/>
		<Particle mass="12.01"/>
		<Particle mass="1.008"/>
		<Particle mass="12.01"/>
		<Particle mass="1.008"/>
		<Particle mass="1.008"/>
		<Particle mass="1.008"/>
		<Particle mass="12.01"/>
		<Particle mass="1.008"/>
		<Particle mass="1.008"/>
		<Particle mass="1.008"/>
		<Particle mass="12.01"/>
		<Particle mass="16"/>
		<Particle mass="14.01"/>
		<Particle mass="1.008"/>
		<Particle mass="12.01"/>
		<Particle mass="1.008"/>
		<Particle mass="12.01"/>
		<Particle mass="1.008"/>
		<Particle mass="1.008"/>
		<Particle mass="1.008"/>
		<Particle mass="12.01"/>
		<Particle mass="16"/>
		<Particle mass="14.01"/>
		<Particle mass="1.008"/>
		<Particle mass="12.01"/>
		<Particle mass="1.008"/>
		<Particle mass="12.01"/>
		<Particle mass="1.008"/>
		<Particle mass="1.008"/>
		<Particle mass="12.01"/>
		<Particle mass="12.01"/>
		<Particle mass="1.008"/>
		<Particle mass="12.01"/>
		<Particle mass="1.008"/>
		<Particle mass="12.01"/>
		<Particle mass="1.008"/>
		<Particle mass="12.01"/>
		<Particle mass="1.008"/>
		<Particle mass="12.01"/>
		<Particle mass="1.008"/>
		<Particle mass="12.01"/>
		<Particle mass="16"/>
		<Particle mass="14.01"/>
		<Particle mass="1.008"/>
		<Particle mass="12.01"/>
		<Particle mass="1.008"/>
		<Particle mass="12.01"/>
		<Particle mass="1.008"/>
		<Particle mass="1.008"/>
		<Particle mass="16"/>
		<Particle mass="1.008"/>
		<Particle mass="12.01"/>
		<Particle mass="16"/>
		<Particle mass="14.01"/>
		<Particle mass="1.008"/>
		<Particle mass="12.01"/>
		<Particle mass="1.008"/>
		<Particle mass="12.01"/>
		<Particle mass="1.008"/>
		<Particle mass="1.008"/>
		<Particle mass="1.008"/>
		<Particle mass="12.01"/>
		<Particle mass="16"/>
		<Particle mass="14.01"/>
		<Particle mass="1.008"/>
		<Particle mass="12.01"/>
		<Particle mass="1.008"/>
		<Particle mass="12.01"/>
		<Particle mass="1.008"/>
		<Particle mass="12.01"/>
		<Particle mass="1.008"/>
		<Particle mass="1.008"/>
		<Particle mass="1.008"/>
		<Particle mass="16"/>
		<Particle mass="1.008"/>
		<Particle mass="12.01"/>
		<Particle mass="16"/>
		<Particle mass="14.01"/>
		<Particle mass="12.01"/>
		<Particle mass="1.008"/>
		<Particle mass="1.008"/>
		<Particle mass="12.01"/>
		<Particle mass="1.008"/>
		<Particle mass="1.008"/>
		<Particle mass="12.01"/>
		<Particle mass="1.008"/>
		<Particle mass="1.008"/>
		<Particle mass="12.01"/>
		<Particle mass="1.008"/>
		<Particle mass="12.01"/>
		<Particle mass="16"/>
		<Particle mass="14.01"/>
		<Particle mass="1.008"/>
		<Particle mass="12.01"/>
		<Particle mass="1.008"/>
		<Particle mass="12.01"/>
		<Particle mass="1.008"/>
		<Particle mass="1.008"/>
		<Particle mass="12.01"/>
		<Particle mass="12.01"/>
		<Particle mass="1.008"/>
		<Particle mass="14.01"/>
		<Particle mass="1.008"/>
		<Particle mass="12.01"/>
		<Particle mass="12.01"/>
		<Particle mass="1.008"/>
		<Particle mass="12.01"/>
		<Particle mass="1.008"/>
		<Particle mass="12.01"/>
		<Particle mass="1.008"/>
		<Particle mass="12.01"/>
		<Particle mass="1.008"/>
		<Particle mass="12.01"/>
		<Particle mass="12.01"/>
		<Particle mass="16"/>
		<Particle mass="14.01"/>
		<Particle mass="1.008"/>
		<Particle mass="12.01"/>
		<Particle mass="1.008"/>
		<Particle mass="12.01"/>
		<Particle mass="1.008"/>
		<Particle mass="1.008"/>
		<Particle mass="12.01"/>
		<Particle mass="1.008"/>
		<Particle mass="12.01"/>
		<Particle mass="1.008"/>
		<Particle mass="1.008"/>
		<Particle mass="1.008"/>
		<Particle mass="12.01"/>
		<Particle mass="1.008"/>
		<Particle mass="1.008"/>
		<Particle mass="1.008"/>
		<Particle mass="12.01"/>
		<Particle mass="16"/>
		<Particle mass="14.01"/>
		<Particle mass="1.008"/>
		<Particle mass="12.01"/>
		<Particle mass="1.008"/>
		<Particle mass="12.01"/>
		<Particle mass="1.008"/>
		<Particle mass="1.008"/>
		<Particle mass="12.01"/>
		<Particle mass="14.01"/>
		<Particle mass="12.01"/>
		<Particle mass="1.008"/>
		<Particle mass="14.01"/>
		<Particle mass="1.008"/>
		<Particle mass="12.01"/>
		<Particle mass="1.008"/>
		<Particle mass="12.01"/>
		<Particle mass="16"/>
		<Particle mass="16"/>
		<Particle mass="14.01"/>
		<Particle mass="12.01"/>
		<Particle mass="12.01"/>
		<Particle mass="12.01"/>
		<Particle mass="32.06"/>
		<Particle mass="12.01"/>
		<Particle mass="12.01"/>
		<Particle mass="16"/>
		<Particle mass="12.01"/>
		<Particle mass="16"/>
		<Particle mass="16"/>
		<Particle mass="1.008"/>
		<Particle mass="1.008"/>
		<Particle mass="1.008"/>
		<Particle mass="1.008"/>
		<Particle mass="1.008"/>
		<Particle mass="1.008"/>
		<Particle mass="1.008"/>
		<Particle mass="1.008"/>
		<Particle mass="1.008"/>
		<Particle mass="14.01"/>
		<Particle mass="1.008"/>
		<Particle mass="12.01"/>
		<Particle mass="1.008"/>
		<Particle mass="12.01"/>
		<Particle mass="1.008"/>
		<Particle mass="1.008"/>
		<Particle mass="12.01"/>
		<Particle mass="16"/>
		<Particle mass="14.01"/>
		<Particle mass="1.008"/>
		<Particle mass="1.008"/>
		<Particle mass="12.01"/>
		<Particle mass="16"/>
		<Particle mass="14.01"/>
		<Particle mass="1.008"/>
		<Particle mass="12.01"/>
		<Particle mass="1.008"/>
		<Particle mass="12.01"/>
		<Particle mass="1.008"/>
		<Particle mass="1.008"/>
		<Particle mass="12.01"/>
		<Particle mass="1.008"/>
		<Particle mass="1.008"/>
		<Particle mass="12.01"/>
		<Particle mass="16"/>
		<Particle mass="14.01"/>
		<Particle mass="1.008"/>
		<Particle mass="1.008"/>
		<Particle mass="12.01"/>
		<Particle mass="16"/>
		<Particle mass="14.01"/>
		<Particle mass="1.008"/>
		<Particle mass="12.01"/>
		<Particle mass="1.008"/>
		<Particle mass="1.008"/>
		<Particle mass="12.01"/>
		<Particle mass="16"/>
		<Particle mass="14.01"/>
		<Particle mass="1.008"/>
		<Particle mass="12.01"/>
		<Particle mass="1.008"/>
		<Particle mass="12.01"/>
		<Particle mass="1.008"/>
		<Particle mass="1.008"/>
		<Particle mass="12.01"/>
		<Particle mass="1.008"/>
		<Particle mass="1.008"/>
		<Particle mass="12.01"/>
		<Particle mass="1.008"/>
		<Particle mass="1.008"/>
		<Particle mass="12.01"/>
		<Particle mass="1.008"/>
		<Particle mass="1.008"/>
		<Particle mass="14.01"/>
		<Particle mass="1.008"/>
		<Particle mass="1.008"/>
		<Particle mass="1.008"/>
		<Particle mass="12.01"/>
		<Particle mass="16"/>
		<Particle mass="14.01"/>
		<Particle mass="1.008"/>
		<Particle mass="12.01"/>
		<Particle mass="1.008"/>
		<Particle mass="12.01"/>
		<Particle mass="1.008"/>
		<Particle mass="12.01"/>
		<Particle mass="1.008"/>
		<Particle mass="1.008"/>
		<Particle mass="1.008"/>
		<Particle mass="12.01"/>
		<Particle mass="1.008"/>
		<Particle mass="1.008"/>
		<Particle mass="12.01"/>
		<Particle mass="1.008"/>
		<Particle mass="1.008"/>
		<Particle mass="1.008"/>
		<Particle mass="12.01"/>
		<Particle mass="16"/>
		<Particle mass="14.01"/>
		<Particle mass="1.008"/>
		<Particle mass="12.01"/>
		<Particle mass="1.008"/>
		<Particle mass="12.01"/>
		<Particle mass="1.008"/>
		<Particle mass="1.008"/>
		<Particle mass="12.01"/>
		<Particle mass="12.01"/>
		<Particle mass="1.008"/>
		<Particle mass="14.01"/>
		<Particle mass="1.008"/>
		<Particle mass="12.01"/>
		<Particle mass="12.01"/>
		<Particle mass="1.008"/>
		<Particle mass="12.01"/>
		<Particle mass="1.008"/>
		<Particle mass="12.01"/>
		<Particle mass="1.008"/>
		<Particle mass="12.01"/>
		<Particle mass="1.008"/>
		<Particle mass="12.01"/>
		<Particle mass="12.01"/>
		<Particle mass="16"/>
		<Particle mass="14.01"/>
		<Particle mass="1.008"/>
		<Particle mass="12.01"/>
		<Particle mass="1.008"/>
		<Particle mass="12.01"/>
		<Particle mass="1.008"/>
		<Particle mass="12.01"/>
		<Particle mass="1.008"/>
		<Particle mass="1.008"/>
		<Particle mass="1.008"/>
		<Particle mass="16"/>
		<Particle mass="1.008"/>
		<Particle mass="12.01"/>
		<Particle mass="16"/>
		<Particle mass="14.01"/>
		<Particle mass="1.008"/>
		<Particle mass="12.01"/>
		<Particle mass="1.008"/>
		<Particle mass="12.01"/>
		<Particle mass="1.008"/>
		<Particle mass="12.01"/>
		<Particle mass="1.008"/>
		<Particle mass="1.008"/>
		<Particle mass="1.008"/>
		<Particle mass="12.01"/>
		<Particle mass="1.008"/>
		<Particle mass="1.008"/>
		<Particle mass="1.008"/>
		<Particle mass="12.01"/>
		<Particle mass="16"/>
		<Particle mass="14.01"/>
		<Particle mass="1.008"/>
		<Particle mass="12.01"/>
		<Particle mass="1.008"/>
		<Particle mass="12.01"/>
		<Particle mass="1.008"/>
		<Particle mass="12.01"/>
		<Particle mass="1.008"/>
		<Particle mass="1.008"/>
		<Particle mass="1.008"/>
		<Particle mass="12.01"/>
		<Particle mass="1.008"/>
		<Particle mass="1.008"/>
		<Particle mass="1.008"/>
		<Particle mass="12.01"/>
		<Particle mass="16"/>
		<Particle mass="14.01"/>
		<Particle mass="1.008"/>
		<Particle mass="12.01"/>
		<Particle mass="1.008"/>
		<Particle mass="12.01"/>
		<Particle mass="1.008"/>
		<Particle mass="1.008"/>
		<Particle mass="12.01"/>
		<Particle mass="16"/>
		<Particle mass="14.01"/>
		<Particle mass="1.008"/>
		<Particle mass="1.008"/>
		<Particle mass="12.01"/>
		<Particle mass="16"/>
		<Particle mass="14.01"/>
		<Particle mass="12.01"/>
		<Particle mass="1.008"/>
		<Particle mass="1.008"/>
		<Particle mass="12.01"/>
		<Particle mass="1.008"/>
		<Particle mass="1.008"/>
		<Particle mass="12.01"/>
		<Particle mass="1.008"/>
		<Particle mass="1.008"/>
		<Particle mass="12.01"/>
		<Particle mass="1.008"/>
		<Particle mass="12.01"/>
		<Particle mass="16"/>
		<Particle mass="14.01"/>
		<Particle mass="1.008"/>
		<Particle mass="12.01"/>
		<Particle mass="1.008"/>
		<Particle mass="12.01"/>
		<Particle mass="1.008"/>
		<Particle mass="1.008"/>
		<Particle mass="1.008"/>
		<Particle mass="12.01"/>
		<Particle mass="16"/>
		<Particle mass="14.01"/>
		<Particle mass="1.008"/>
		<Particle mass="12.01"/>
		<Particle mass="1.008"/>
		<Particle mass="12.01"/>
		<Particle mass="1.008"/>
		<Particle mass="12.01"/>
		<Particle mass="1.008"/>
		<Particle mass="1.008"/>
		<Particle mass="1.008"/>
		<Particle mass="12.01"/>
		<Particle mass="1.008"/>
		<Particle mass="1.008"/>
		<Particle mass="12.01"/>
		<Particle mass="1.008"/>
		<Particle mass="1.008"/>
		<Particle mass="1.008"/>
		<Particle mass="12.01"/>
		<Particle mass="16"/>
		<Particle mass="14.01"/>
		<Particle mass="1.008"/>
		<Particle mass="12.01"/>
		<Particle mass="1.008"/>
		<Particle mass="1.008"/>
		<Particle mass="12.01"/>
		<Particle mass="16"/>
		<Particle mass="14.01"/>
		<Particle mass="1.008"/>
		<Particle mass="12.01"/>
		<Particle mass="1.008"/>
		<Particle mass="12.01"/>
		<Particle mass="1.008"/>
		<Particle mass="12.01"/>
		<Particle mass="1.008"/>
		<Particle mass="1.008"/>
		<Particle mass="1.008"/>
		<Particle mass="12.01"/>
		<Particle mass="1.008"/>
		<Particle mass="1.008"/>
		<Particle mass="12.01"/>
		<Particle mass="1.008"/>
		<Particle mass="1.008"/>
		<Particle mass="1.008"/>
		<Particle mass="12.01"/>
		<Particle mass="16"/>
		<Particle mass="14.01"/>
		<Particle mass="12.01"/>
		<Particle mass="1.008"/>
		<Particle mass="1.008"/>
		<Particle mass="12.01"/>
		<Particle mass="1.008"/>
		<Particle mass="1.008"/>
		<Particle mass="12.01"/>
		<Particle mass="1.008"/>
		<Particle mass="1.008"/>
		<Particle mass="12.01"/>
		<Particle mass="1.008"/>
		<Particle mass="12.01"/>
		<Particle mass="16"/>
		<Particle mass="14.01"/>
		<Particle mass="1.008"/>
		<Particle mass="12.01"/>
		<Particle mass="1.008"/>
		<Particle mass="12.01"/>
		<Particle mass="1.008"/>
		<Particle mass="1.008"/>
		<Particle mass="1.008"/>
		<Particle mass="12.01"/>
		<Particle mass="16"/>
		<Particle mass="14.01"/>
		<Particle mass="1.008"/>
		<Particle mass="12.01"/>
		<Particle mass="1.008"/>
		<Particle mass="12.01"/>
		<Particle mass="1.008"/>
		<Particle mass="1.008"/>
		<Particle mass="12.01"/>
		<Particle mass="1.008"/>
		<Particle mass="12.01"/>
		<Particle mass="1.008"/>
		<Particle mass="1.008"/>
		<Particle mass="1.008"/>
		<Particle mass="12.01"/>
		<Particle mass="1.008"/>
		<Particle mass="1.008"/>
		<Particle mass="1.008"/>
		<Particle mass="12.01"/>
		<Particle mass="16"/>
		<Particle mass="14.01"/>
		<Particle mass="1.008"/>
		<Particle mass="12.01"/>
		<Particle mass="1.008"/>
		<Particle mass="12.01"/>
		<Particle mass="1.008"/>
		<Particle mass="1.008"/>
		<Particle mass="12.01"/>
		<Particle mass="1.008"/>
		<Particle mass="12.01"/>
		<Particle mass="1.008"/>
		<Particle mass="1.008"/>
		<Particle mass="1.008"/>
		<Particle mass="12.01"/>
		<Particle mass="1.008"/>
		<Particle mass="1.008"/>
		<Particle mass="1.008"/>
		<Particle mass="12.01"/>
		<Particle mass="16"/>
		<Particle mass="14.01"/>
		<Particle mass="1.008"/>
		<Particle mass="12.01"/>
		<Particle mass="1.008"/>
		<Particle mass="1.008"/>
		<Particle mass="12.01"/>
		<Particle mass="16"/>
		<Particle mass="14.01"/>
		<Particle mass="1.008"/>
		<Particle mass="12.01"/>
		<Particle mass="1.008"/>
		<Particle mass="12.01"/>
		<Particle mass="1.008"/>
		<Particle mass="1.008"/>
		<Particle mass="16"/>
		<Particle mass="1.008"/>
		<Particle mass="12.01"/>
		<Particle mass="16"/>
		<Particle mass="14.01"/>
		<Particle mass="1.008"/>
		<Particle mass="12.01"/>
		<Particle mass="1.008"/>
		<Particle mass="12.01"/>
		<Particle mass="1.008"/>
		<Particle mass="12.01"/>
		<Particle mass="1.008"/>
		<Particle mass="1.008"/>
		<Particle mass="1.008"/>
		<Particle mass="12.01"/>
		<Particle mass="1.008"/>
		<Particle mass="1.008"/>
		<Particle mass="1.008"/>
		<Particle mass="12.01"/>
		<Particle mass="16"/>
		<Particle mass="14.01"/>
		<Particle mass="1.008"/>
		<Particle mass="12.01"/>
		<Particle mass="1.008"/>
		<Particle mass="12.01"/>
		<Particle mass="1.008"/>
		<Particle mass="12.01"/>
		<Particle mass="1.008"/>
		<Particle mass="1.008"/>
		<Particle mass="1.008"/>
		<Particle mass="16"/>
		<Particle mass="1.008"/>
		<Particle mass="12.01"/>
		<Particle mass="16"/>
		<Particle mass="14.01"/>
		<Particle mass="1.008"/>
		<Particle mass="12.01"/>
		<Particle mass="1.008"/>
		<Particle mass="12.01"/>
		<Particle mass="1.008"/>
		<Particle mass="12.01"/>
		<Particle mass="1.008"/>
		<Particle mass="1.008"/>
		<Particle mass="1.008"/>
		<Particle mass="12.01"/>
		<Particle mass="1.008"/>
		<Particle mass="1.008"/>
		<Particle mass="1.008"/>
		<Particle mass="12.01"/>
		<Particle mass="16"/>
		<Particle mass="14.01"/>
		<Particle mass="1.008"/>
		<Particle mass="12.01"/>
		<Particle mass="1.008"/>
		<Particle mass="12.01"/>
		<Particle mass="1.008"/>
		<Particle mass="12.01"/>
		<Particle mass="1.008"/>
		<Particle mass="1.008"/>
		<Particle mass="1.008"/>
		<Particle mass="12.01"/>
		<Particle mass="1.008"/>
		<Particle mass="1.008"/>
		<Particle mass="12.01"/>
		<Particle mass="1.008"/>
		<Particle mass="1.008"/>
		<Particle mass="1.008"/>
		<Particle mass="12.01"/>
		<Particle mass="16"/>
		<Particle mass="14.01"/>
		<Particle mass="1.008"/>
		<Particle mass="12.01"/>
		<Particle mass="1.008"/>
		<Particle mass="12.01"/>
		<Particle mass="1.008"/>
		<Particle mass="1.008"/>
		<Particle mass="1.008"/>
		<Particle mass="12.01"/>
		<Particle mass="16"/>
		<Particle mass="14.01"/>
		<Particle mass="1.008"/>
		<Particle mass="12.01"/>
		<Particle mass="1.008"/>
		<Particle mass="12.01"/>
		<Particle mass="1.008"/>
		<Particle mass="12.01"/>
		<Particle mass="1.008"/>
		<Particle mass="1.008"/>
		<Particle mass="1.008"/>
		<Particle mass="12.01"/>
		<Particle mass="1.008"/>
		<Particle mass="1.008"/>
		<Particle mass="12.01"/>
		<Particle mass="1.008"/>
		<Particle mass="1.008"/>
		<Particle mass="1.008"/>
		<Particle mass="12.01"/>
		<Particle mass="16"/>
		<Particle mass="14.01"/>
		<Particle mass="1.008"/>
		<Particle mass="12.01"/>
		<Particle mass="1.008"/>
		<Particle mass="12.01"/>
		<Particle mass="1.008"/>
		<Particle mass="1.008"/>
		<Particle mass="12.01"/>
		<Particle mass="1.008"/>
		<Particle mass="12.01"/>
		<Particle mass="1.008"/>
		<Particle mass="1.008"/>
		<Particle mass="1.008"/>
		<Particle mass="12.01"/>
		<Particle mass="1.008"/>
		<Particle mass="1.008"/>
		<Particle mass="1.008"/>
		<Particle mass="12.01"/>
		<Particle mass="16"/>
		<Particle mass="14.01"/>
		<Particle mass="1.008"/>
		<Particle mass="12.01"/>
		<Particle mass="1.008"/>
		<Particle mass="12.01"/>
		<Particle mass="1.008"/>
		<Particle mass="12.01"/>
		<Particle mass="1.008"/>
		<Particle mass="1.008"/>
		<Particle mass="1.008"/>
		<Particle mass="12.01"/>
		<Particle mass="1.008"/>
		<Particle mass="1.008"/>
		<Particle mass="1.008"/>
		<Particle mass="12.01"/>
		<Particle mass="16"/>
		<Particle mass="14.01"/>
		<Particle mass="1.008"/>
		<Particle mass="12.01"/>
		<Particle mass="1.008"/>
		<Particle mass="12.01"/>
		<Particle mass="1.008"/>
		<Particle mass="1.008"/>
		<Particle mass="12.01"/>
		<Particle mass="14.01"/>
		<Particle mass="1.008"/>
		<Particle mass="12.01"/>
		<Particle mass="1.008"/>
		<Particle mass="14.01"/>
		<Particle mass="12.01"/>
		<Particle mass="1.008"/>
		<Particle mass="12.01"/>
		<Particle mass="16"/>
		<Particle mass="14.01"/>
		<Particle mass="1.008"/>
		<Particle mass="12.01"/>
		<Particle mass="1.008"/>
		<Particle mass="12.01"/>
		<Particle mass="1.008"/>
		<Particle mass="1.008"/>
		<Particle mass="12.01"/>
		<Particle mass="1.008"/>
		<Particle mass="12.01"/>
		<Particle mass="1.008"/>
		<Particle mass="1.008"/>
		<Particle mass="1.008"/>
		<Particle mass="12.01"/>
		<Particle mass="1.008"/>
		<Particle mass="1.008"/>
		<Particle mass="1.008"/>
		<Particle mass="12.01"/>
		<Particle mass="16"/>
		<Particle mass="14.01"/>
		<Particle mass="1.008"/>
		<Particle mass="12.01"/>
		<Particle mass="1.008"/>
		<Particle mass="12.01"/>
		<Particle mass="1.008"/>
		<Particle mass="1.008"/>
		<Particle mass="1.008"/>
		<Particle mass="12.01"/>
		<Particle mass="16"/>
		<Particle mass="14.01"/>
		<Particle mass="1.008"/>
		<Particle mass="12.01"/>
		<Particle mass="1.008"/>
		<Particle mass="12.01"/>
		<Particle mass="1.008"/>
		<Particle mass="12.01"/>
		<Particle mass="1.008"/>
		<Particle mass="1.008"/>
		<Particle mass="1.008"/>
		<Particle mass="12.01"/>
		<Particle mass="1.008"/>
		<Particle mass="1.008"/>
		<Particle mass="12.01"/>
		<Particle mass="1.008"/>
		<Particle mass="1.008"/>
		<Particle mass="1.008"/>
		<Particle mass="12.01"/>
		<Particle mass="16"/>
		<Particle mass="14.01"/>
		<Particle mass="1.008"/>
		<Particle mass="12.01"/>
		<Particle mass="1.008"/>
		<Particle mass="12.01"/>
		<Particle mass="1.008"/>
		<Particle mass="1.008"/>
		<Particle mass="12.01"/>
		<Particle mass="1.008"/>
		<Particle mass="12.01"/>
		<Particle mass="1.008"/>
		<Particle mass="1.008"/>
		<Particle mass="1.008"/>
		<Particle mass="12.01"/>
		<Particle mass="1.008"/>
		<Particle mass="1.008"/>
		<Particle mass="1.008"/>
		<Particle mass="12.01"/>
		<Particle mass="16"/>
		<Particle mass="14.01"/>
		<Particle mass="1.008"/>
		<Particle mass="12.01"/>
		<Particle mass="1.008"/>
		<Particle mass="12.01"/>
		<Particle mass="1.008"/>
		<Particle mass="1.008"/>
		<Particle mass="16"/>
		<Particle mass="1.008"/>
		<Particle mass="12.01"/>
		<Particle mass="16"/>
		<Particle mass="14.01"/>
		<Particle mass="1.008"/>
		<Particle mass="12.01"/>
		<Particle mass="1.008"/>
		<Particle mass="12.01"/>
		<Particle mass="1.008"/>
		<Particle mass="1.008"/>
		<Particle mass="12.01"/>
		<Particle mass="14.01"/>
		<Particle mass="12.01"/>
		<Particle mass="1.008"/>
		<Particle mass="14.01"/>
		<Particle mass="1.008"/>
		<Particle mass="12.01"/>
		<Particle mass="1.008"/>
		<Particle mass="12.01"/>
		<Particle mass="16"/>
		<Particle mass="14.01"/>
		<Particle mass="1.008"/>
		<Particle mass="12.01"/>
		<Particle mass="1.008"/>
		<Particle mass="12.01"/>
		<Particle mass="1.008"/>
		<Particle mass="12.01"/>
		<Particle mass="1.008"/>
		<Particle mass="1.008"/>
		<Particle mass="1.008"/>
		<Particle mass="16"/>
		<Particle mass="1.008"/>
		<Particle mass="12.01"/>
		<Particle mass="16"/>
		<Particle mass="14.01"/>
		<Particle mass="1.008"/>
		<Particle mass="12.01"/>
		<Particle mass="1.008"/>
		<Particle mass="12.01"/>
		<Particle mass="1.008"/>
		<Particle mass="12.01"/>
		<Particle mass="1.008"/>
		<Particle mass="1.008"/>
		<Particle mass="1.008"/>
		<Particle mass="16"/>
		<Particle mass="1.008"/>
		<Particle mass="12.01"/>
		<Particle mass="16"/>
		<Particle mass="14.01"/>
		<Particle mass="1.008"/>
		<Particle mass="12.01"/>
		<Particle mass="1.008"/>
		<Particle mass="12.01"/>
		<Particle mass="1.008"/>
		<Particle mass="1.008"/>
		<Particle mass="12.01"/>
		<Particle mass="12.01"/>
		<Particle mass="1.008"/>
		<Particle mass="14.01"/>
		<Particle mass="1.008"/>
		<Particle mass="12.01"/>
		<Particle mass="12.01"/>
		<Particle mass="1.008"/>
		<Particle mass="12.01"/>
		<Particle mass="1.008"/>
		<Particle mass="12.01"/>
		<Particle mass="1.008"/>
		<Particle mass="12.01"/>
		<Particle mass="1.008"/>
		<Particle mass="12.01"/>
		<Particle mass="12.01"/>
		<Particle mass="16"/>
		<Particle mass="14.01"/>
		<Particle mass="1.008"/>
		<Particle mass="12.01"/>
		<Particle mass="1.008"/>
		<Particle mass="12.01"/>
		<Particle mass="1.008"/>
		<Particle mass="1.008"/>
		<Particle mass="12.01"/>
		<Particle mass="12.01"/>
		<Particle mass="1.008"/>
		<Particle mass="12.01"/>
		<Particle mass="1.008"/>
		<Particle mass="12.01"/>
		<Particle mass="1.008"/>
		<Particle mass="12.01"/>
		<Particle mass="1.008"/>
		<Particle mass="12.01"/>
		<Particle mass="1.008"/>
		<Particle mass="12.01"/>
		<Particle mass="16"/>
		<Particle mass="14.01"/>
		<Particle mass="12.01"/>
		<Particle mass="1.008"/>
		<Particle mass="1.008"/>
		<Particle mass="12.01"/>
		<Particle mass="1.008"/>
		<Particle mass="1.008"/>
		<Particle mass="12.01"/>
		<Particle mass="1.008"/>
		<Particle mass="1.008"/>
		<Particle mass="12.01"/>
		<Particle mass="1.008"/>
		<Particle mass="12.01"/>
		<Particle mass="16"/>
		<Particle mass="14.01"/>
		<Particle mass="1.008"/>
		<Particle mass="12.01"/>
		<Particle mass="1.008"/>
		<Particle mass="12.01"/>
		<Particle mass="1.008"/>
		<Particle mass="1.008"/>
		<Particle mass="1.008"/>
		<Particle mass="12.01"/>
		<Particle mass="16"/>
		<Particle mass="14.01"/>
		<Particle mass="1.008"/>
		<Particle mass="12.01"/>
		<Particle mass="1.008"/>
		<Particle mass="12.01"/>
		<Particle mass="1.008"/>
		<Particle mass="1.008"/>
		<Particle mass="12.01"/>
		<Particle mass="12.01"/>
		<Particle mass="1.008"/>
		<Particle mass="12.01"/>
		<Particle mass="1.008"/>
		<Particle mass="12.01"/>
		<Particle mass="16"/>
		<Particle mass="1.008"/>
		<Particle mass="12.01"/>
		<Particle mass="1.008"/>
		<Particle mass="12.01"/>
		<Particle mass="1.008"/>
		<Particle mass="12.01"/>
		<Particle mass="16"/>
		<Particle mass="14.01"/>
		<Particle mass="1.008"/>
		<Particle mass="12.01"/>
		<Particle mass="1.008"/>
		<Particle mass="12.01"/>
		<Particle mass="1.008"/>
		<Particle mass="1.008"/>
		<Particle mass="12.01"/>
		<Particle mass="12.01"/>
		<Particle mass="1.008"/>
		<Particle mass="14.01"/>
		<Particle mass="1.008"/>
		<Particle mass="12.01"/>
		<Particle mass="12.01"/>
		<Particle mass="1.008"/>
		<Particle mass="12.01"/>
		<Particle mass="1.008"/>
		<Particle mass="12.01"/>
		<Particle mass="1.008"/>
		<Particle mass="12.01"/>
		<Particle mass="1.008"/>
		<Particle mass="12.01"/>
		<Particle mass="12.01"/>
		<Particle mass="16"/>
		<Particle mass="14.01"/>
		<Particle mass="1.008"/>
		<Particle mass="12.01"/>
		<Particle mass="1.008"/>
		<Particle mass="12.01"/>
		<Particle mass="1.008"/>
		<Particle mass="1.008"/>
		<Particle mass="12.01"/>
		<Particle mass="1.008"/>
		<Particle mass="1.008"/>
		<Particle mass="12.01"/>
		<Particle mass="16"/>
		<Particle mass="14.01"/>
		<Particle mass="1.008"/>
		<Particle mass="1.008"/>
		<Particle mass="12.01"/>
		<Particle mass="16"/>
		<Particle mass="14.01"/>
		<Particle mass="1.008"/>
		<Particle mass="12.01"/>
		<Particle mass="1.008"/>
		<Particle mass="1.008"/>
		<Particle mass="12.01"/>
		<Particle mass="16"/>
		<Particle mass="14.01"/>
		<Particle mass="1.008"/>
		<Particle mass="12.01"/>
		<Particle mass="1.008"/>
		<Particle mass="1.008"/>
		<Particle mass="12.01"/>
		<Particle mass="16"/>
		<Particle mass="14.01"/>
		<Particle mass="1.008"/>
		<Particle mass="12.01"/>
		<Particle mass="1.008"/>
		<Particle mass="12.01"/>
		<Particle mass="1.008"/>
		<Particle mass="12.01"/>
		<Particle mass="1.008"/>
		<Particle mass="1.008"/>
		<Particle mass="1.008"/>
		<Particle mass="12.01"/>
		<Particle mass="1.008"/>
		<Particle mass="1.008"/>
		<Particle mass="1.008"/>
		<Particle mass="12.01"/>
		<Particle mass="16"/>
		<Particle mass="14.01"/>
		<Particle mass="1.008"/>
		<Particle mass="12.01"/>
		<Particle mass="1.008"/>
		<Particle mass="12.01"/>
		<Particle mass="1.008"/>
		<Particle mass="1.008"/>
		<Particle mass="12.01"/>
		<Particle mass="1.008"/>
		<Particle mass="1.008"/>
		<Particle mass="12.01"/>
		<Particle mass="1.008"/>
		<Particle mass="1.008"/>
		<Particle mass="12.01"/>
		<Particle mass="1.008"/>
		<Particle mass="1.008"/>
		<Particle mass="14.01"/>
		<Particle mass="1.008"/>
		<Particle mass="1.008"/>
		<Particle mass="1.008"/>
		<Particle mass="12.01"/>
		<Particle mass="16"/>
		<Particle mass="14.01"/>
		<Particle mass="1.008"/>
		<Particle mass="12.01"/>
		<Particle mass="1.008"/>
		<Particle mass="12.01"/>
		<Particle mass="1.008"/>
		<Particle mass="1.008"/>
		<Particle mass="12.01"/>
		<Particle mass="1.008"/>
		<Particle mass="1.008"/>
		<Particle mass="12.01"/>
		<Particle mass="1.008"/>
		<Particle mass="1.008"/>
		<Particle mass="12.01"/>
		<Particle mass="1.008"/>
		<Particle mass="1.008"/>
		<Particle mass="14.01"/>
		<Particle mass="1.008"/>
		<Particle mass="1.008"/>
		<Particle mass="1.008"/>
		<Particle mass="12.01"/>
		<Particle mass="16"/>
		<Particle mass="14.01"/>
		<Particle mass="1.008"/>
		<Particle mass="12.01"/>
		<Particle mass="1.008"/>
		<Particle mass="12.01"/>
		<Particle mass="1.008"/>
		<Particle mass="1.008"/>
		<Particle mass="1.008"/>
		<Particle mass="12.01"/>
		<Particle mass="16"/>
		<Particle mass="14.01"/>
		<Particle mass="1.008"/>
		<Particle mass="12.01"/>
		<Particle mass="1.008"/>
		<Particle mass="12.01"/>
		<Particle mass="1.008"/>
		<Particle mass="1.008"/>
		<Particle mass="1.008"/>
		<Particle mass="12.01"/>
		<Particle mass="16"/>
		<Particle mass="16"/>
		<Particle mass="14.01"/>
		<Particle mass="1.008"/>
		<Particle mass="1.008"/>
		<Particle mass="1.008"/>
		<Particle mass="12.01"/>
		<Particle mass="1.008"/>
		<Particle mass="12.01"/>
		<Particle mass="1.008"/>
		<Particle mass="1.008"/>
		<Particle mass="1.008"/>
		<Particle mass="12.01"/>
		<Particle mass="16"/>
		<Particle mass="14.01"/>
		<Particle mass="1.008"/>
		<Particle mass="12.01"/>
		<Particle mass="1.008"/>
		<Particle mass="12.01"/>
		<Particle mass="1.008"/>
		<Particle mass="12.01"/>
		<Particle mass="1.008"/>
		<Particle mass="1.008"/>
		<Particle mass="1.008"/>
		<Particle mass="16"/>
		<Particle mass="1.008"/>
		<Particle mass="12.01"/>
		<Particle mass="16"/>
		<Particle mass="14.01"/>
		<Particle mass="1.008"/>
		<Particle mass="12.01"/>
		<Particle mass="1.008"/>
		<Particle mass="12.01"/>
		<Particle mass="1.008"/>
		<Particle mass="1.008"/>
		<Particle mass="12.01"/>
		<Particle mass="1.008"/>
		<Particle mass="12.01"/>
		<Particle mass="1.008"/>
		<Particle mass="1.008"/>
		<Particle mass="1.008"/>
		<Particle mass="12.01"/>
		<Particle mass="1.008"/>
		<Particle mass="1.008"/>
		<Particle mass="1.008"/>
		<Particle mass="12.01"/>
		<Particle mass="16"/>
		<Particle mass="14.01"/>
		<Particle mass="1.008"/>
		<Particle mass="12.01"/>
		<Particle mass="1.008"/>
		<Particle mass="12.01"/>
		<Particle mass="1.008"/>
		<Particle mass="12.01"/>
		<Particle mass="1.008"/>
		<Particle mass="1.008"/>
		<Particle mass="1.008"/>
		<Particle mass="16"/>
		<Particle mass="1.008"/>
		<Particle mass="12.01"/>
		<Particle mass="16"/>
		<Particle mass="14.01"/>
		<Particle mass="1.008"/>
		<Particle mass="12.01"/>
		<Particle mass="1.008"/>
		<Particle mass="12.01"/>
		<Particle mass="1.008"/>
		<Particle mass="1.008"/>
		<Particle mass="1.008"/>
		<Particle mass="12.01"/>
		<Particle mass="16"/>
		<Particle mass="14.01"/>
		<Particle mass="1.008"/>
		<Particle mass="12.01"/>
		<Particle mass="1.008"/>
		<Particle mass="12.01"/>
		<Particle mass="1.008"/>
		<Particle mass="1.008"/>
		<Particle mass="12.01"/>
		<Particle mass="1.008"/>
		<Particle mass="1.008"/>
		<Particle mass="12.01"/>
		<Particle mass="16"/>
		<Particle mass="16"/>
		<Particle mass="12.01"/>
		<Particle mass="16"/>
		<Particle mass="14.01"/>
		<Particle mass="1.008"/>
		<Particle mass="12.01"/>
		<Particle mass="1.008"/>
		<Particle mass="12.01"/>
		<Particle mass="1.008"/>
		<Particle mass="1.008"/>
		<Particle mass="12.01"/>
		<Particle mass="1.008"/>
		<Particle mass="1.008"/>
		<Particle mass="12.01"/>
		<Particle mass="16"/>
		<Particle mass="14.01"/>
		<Particle mass="1.008"/>
		<Particle mass="1.008"/>
		<Particle mass="12.01"/>
		<Particle mass="16"/>
		<Particle mass="14.01"/>
		<Particle mass="1.008"/>
		<Particle mass="12.01"/>
		<Particle mass="1.008"/>
		<Particle mass="12.01"/>
		<Particle mass="1.008"/>
		<Particle mass="1.008"/>
		<Particle mass="16"/>
		<Particle mass="1.008"/>
		<Particle mass="12.01"/>
		<Particle mass="16"/>
		<Particle mass="14.01"/>
		<Particle mass="1.008"/>
		<Particle mass="12.01"/>
		<Particle mass="1.008"/>
		<Particle mass="12.01"/>
		<Particle mass="1.008"/>
		<Particle mass="1.008"/>
		<Particle mass="12.01"/>
		<Particle mass="1.008"/>
		<Particle mass="1.008"/>
		<Particle mass="12.01"/>
		<Particle mass="16"/>
		<Particle mass="16"/>
		<Particle mass="12.01"/>
		<Particle mass="16"/>
		<Particle mass="14.01"/>
		<Particle mass="1.008"/>
		<Particle mass="12.01"/>
		<Particle mass="1.008"/>
		<Particle mass="12.01"/>
		<Particle mass="1.008"/>
		<Particle mass="1.008"/>
		<Particle mass="12.01"/>
		<Particle mass="1.008"/>
		<Particle mass="1.008"/>
		<Particle mass="12.01"/>
		<Particle mass="16"/>
		<Particle mass="16"/>
		<Particle mass="12.01"/>
		<Particle mass="16"/>
		<Particle mass="14.01"/>
		<Particle mass="1.008"/>
		<Particle mass="12.01"/>
		<Particle mass="1.008"/>
		<Particle mass="12.01"/>
		<Particle mass="1.008"/>
		<Particle mass="1.008"/>
		<Particle mass="12.01"/>
		<Particle mass="1.008"/>
		<Particle mass="12.01"/>
		<Particle mass="1.008"/>
		<Particle mass="1.008"/>
		<Particle mass="1.008"/>
		<Particle mass="12.01"/>
		<Particle mass="1.008"/>
		<Particle mass="1.008"/>
		<Particle mass="1.008"/>
		<Particle mass="12.01"/>
		<Particle mass="16"/>
		<Particle mass="14.01"/>
		<Particle mass="1.008"/>
		<Particle mass="12.01"/>
		<Particle mass="1.008"/>
		<Particle mass="12.01"/>
		<Particle mass="1.008"/>
		<Particle mass="1.008"/>
		<Particle mass="12.01"/>
		<Particle mass="14.01"/>
		<Particle mass="12.01"/>
		<Particle mass="1.008"/>
		<Particle mass="14.01"/>
		<Particle mass="1.008"/>
		<Particle mass="12.01"/>
		<Particle mass="1.008"/>
		<Particle mass="12.01"/>
		<Particle mass="16"/>
		<Particle mass="14.01"/>
		<Particle mass="1.008"/>
		<Particle mass="12.01"/>
		<Particle mass="1.008"/>
		<Particle mass="12.01"/>
		<Particle mass="1.008"/>
		<Particle mass="1.008"/>
		<Particle mass="12.01"/>
		<Particle mass="1.008"/>
		<Particle mass="1.008"/>
		<Particle mass="12.01"/>
		<Particle mass="1.008"/>
		<Particle mass="1.008"/>
		<Particle mass="12.01"/>
		<Particle mass="1.008"/>
		<Particle mass="1.008"/>
		<Particle mass="14.01"/>
		<Particle mass="1.008"/>
		<Particle mass="1.008"/>
		<Particle mass="1.008"/>
		<Particle mass="12.01"/>
		<Particle mass="16"/>
		<Particle mass="14.01"/>
		<Particle mass="1.008"/>
		<Particle mass="12.01"/>
		<Particle mass="1.008"/>
		<Particle mass="12.01"/>
		<Particle mass="1.008"/>
		<Particle mass="1.008"/>
		<Particle mass="12.01"/>
		<Particle mass="12.01"/>
		<Particle mass="1.008"/>
		<Particle mass="12.01"/>
		<Particle mass="1.008"/>
		<Particle mass="12.01"/>
		<Particle mass="16"/>
		<Particle mass="1.008"/>
		<Particle mass="12.01"/>
		<Particle mass="1.008"/>
		<Particle mass="12.01"/>
		<Particle mass="1.008"/>
		<Particle mass="12.01"/>
		<Particle mass="16"/>
		<Particle mass="14.01"/>
		<Particle mass="1.008"/>
		<Particle mass="12.01"/>
		<Particle mass="1.008"/>
		<Particle mass="12.01"/>
		<Particle mass="1.008"/>
		<Particle mass="12.01"/>
		<Particle mass="1.008"/>
		<Particle mass="1.008"/>
		<Particle mass="1.008"/>
		<Particle mass="12.01"/>
		<Particle mass="1.008"/>
		<Particle mass="1.008"/>
		<Particle mass="1.008"/>
		<Particle mass="12.01"/>
		<Particle mass="16"/>
		<Particle mass="14.01"/>
		<Particle mass="1.008"/>
		<Particle mass="12.01"/>
		<Particle mass="1.008"/>
		<Particle mass="12.01"/>
		<Particle mass="1.008"/>
		<Particle mass="12.01"/>
		<Particle mass="1.008"/>
		<Particle mass="1.008"/>
		<Particle mass="1.008"/>
		<Particle mass="12.01"/>
		<Particle mass="1.008"/>
		<Particle mass="1.008"/>
		<Particle mass="12.01"/>
		<Particle mass="1.008"/>
		<Particle mass="1.008"/>
		<Particle mass="1.008"/>
		<Particle mass="12.01"/>
		<Particle mass="16"/>
		<Particle mass="14.01"/>
		<Particle mass="1.008"/>
		<Particle mass="12.01"/>
		<Particle mass="1.008"/>
		<Particle mass="12.01"/>
		<Particle mass="1.008"/>
		<Particle mass="1.008"/>
		<Particle mass="12.01"/>
		<Particle mass="16"/>
		<Particle mass="16"/>
		<Particle mass="12.01"/>
		<Particle mass="16"/>
		<Particle mass="14.01"/>
		<Particle mass="1.008"/>
		<Particle mass="12.01"/>
		<Particle mass="1.008"/>
		<Particle mass="1.008"/>
		<Particle mass="12.01"/>
		<Particle mass="16"/>
		<Particle mass="14.01"/>
		<Particle mass="1.008"/>
		<Particle mass="12.01"/>
		<Particle mass="1.008"/>
		<Particle mass="12.01"/>
		<Particle mass="1.008"/>
		<Particle mass="12.01"/>
		<Particle mass="1.008"/>
		<Particle mass="1.008"/>
		<Particle mass="1.008"/>
		<Particle mass="16"/>
		<Particle mass="1.008"/>
		<Particle mass="12.01"/>
		<Particle mass="16"/>
		<Particle mass="14.01"/>
		<Particle mass="1.008"/>
		<Particle mass="12.01"/>
		<Particle mass="1.008"/>
		<Particle mass="12.01"/>
		<Particle mass="1.008"/>
		<Particle mass="1.008"/>
		<Particle mass="12.01"/>
		<Particle mass="1.008"/>
		<Particle mass="1.008"/>
		<Particle mass="12.01"/>
		<Particle mass="1.008"/>
		<Particle mass="1.008"/>
		<Particle mass="14.01"/>
		<Particle mass="1.008"/>
		<Particle mass="12.01"/>
		<Particle mass="14.01"/>
		<Particle mass="1.008"/>
		<Particle mass="1.008"/>
		<Particle mass="14.01"/>
		<Particle mass="1.008"/>
		<Particle mass="1.008"/>
		<Particle mass="12.01"/>
		<Particle mass="16"/>
		<Particle mass="14.01"/>
		<Particle mass="1.008"/>
		<Particle mass="12.01"/>
		<Particle mass="1.008"/>
		<Particle mass="12.01"/>
		<Particle mass="1.008"/>
		<Particle mass="12.01"/>
		<Particle mass="1.008"/>
		<Particle mass="1.008"/>
		<Particle mass="1.008"/>
		<Particle mass="12.01"/>
		<Particle mass="1.008"/>
		<Particle mass="1.008"/>
		<Particle mass="1.008"/>
		<Particle mass="12.01"/>
		<Particle mass="16"/>
		<Particle mass="14.01"/>
		<Particle mass="1.008"/>
		<Particle mass="12.01"/>
		<Particle mass="1.008"/>
		<Particle mass="12.01"/>
		<Particle mass="1.008"/>
		<Particle mass="1.008"/>
		<Particle mass="12.01"/>
		<Particle mass="12.01"/>
		<Particle mass="1.008"/>
		<Particle mass="12.01"/>
		<Particle mass="1.008"/>
		<Particle mass="12.01"/>
		<Particle mass="1.008"/>
		<Particle mass="12.01"/>
		<Particle mass="1.008"/>
		<Particle mass="12.01"/>
		<Particle mass="1.008"/>
		<Particle mass="12.01"/>
		<Particle mass="16"/>
		<Particle mass="14.01"/>
		<Particle mass="1.008"/>
		<Particle mass="12.01"/>
		<Particle mass="1.008"/>
		<Particle mass="12.01"/>
		<Particle mass="1.008"/>
		<Particle mass="1.008"/>
		<Particle mass="12.01"/>
		<Particle mass="1.008"/>
		<Particle mass="12.01"/>
		<Particle mass="1.008"/>
		<Particle mass="1.008"/>
		<Particle mass="1.008"/>
		<Particle mass="12.01"/>
		<Particle mass="1.008"/>
		<Particle mass="1.008"/>
		<Particle mass="1.008"/>
		<Particle mass="12.01"/>
		<Particle mass="16"/>
		<Particle mass="14.01"/>
		<Particle mass="1.008"/>
		<Particle mass="12.01"/>
		<Particle mass="1.008"/>
		<Particle mass="1.008"/>
		<Particle mass="12.01"/>
		<Particle mass="16"/>
		<Particle mass="14.01"/>
		<Particle mass="1.008"/>
		<Particle mass="12.01"/>
		<Particle mass="1.008"/>
		<Particle mass="12.01"/>
		<Particle mass="1.008"/>
		<Particle mass="1.008"/>
		<Particle mass="12.01"/>
		<Particle mass="1.008"/>
		<Particle mass="12.01"/>
		<Particle mass="1.008"/>
		<Particle mass="1.008"/>
		<Particle mass="1.008"/>
		<Particle mass="12.01"/>
		<Particle mass="1.008"/>
		<Particle mass="1.008"/>
		<Particle mass="1.008"/>
		<Particle mass="12.01"/>
		<Particle mass="16"/>
		<Particle mass="14.01"/>
		<Particle mass="1.008"/>
		<Particle mass="12.01"/>
		<Particle mass="1.008"/>
		<Particle mass="12.01"/>
		<Particle mass="1.008"/>
		<Particle mass="1.008"/>
		<Particle mass="1.008"/>
		<Particle mass="12.01"/>
		<Particle mass="16"/>
		<Particle mass="14.01"/>
		<Particle mass="1.008"/>
		<Particle mass="12.01"/>
		<Particle mass="1.008"/>
		<Particle mass="12.01"/>
		<Particle mass="1.008"/>
		<Particle mass="1.008"/>
		<Particle mass="12.01"/>
		<Particle mass="1.008"/>
		<Particle mass="12.01"/>
		<Particle mass="1.008"/>
		<Particle mass="1.008"/>
		<Particle mass="1.008"/>
		<Particle mass="12.01"/>
		<Particle mass="1.008"/>
		<Particle mass="1.008"/>
		<Particle mass="1.008"/>
		<Particle mass="12.01"/>
		<Particle mass="16"/>
		<Particle mass="14.01"/>
		<Particle mass="1.008"/>
		<Particle mass="12.01"/>
		<Particle mass="1.008"/>
		<Particle mass="12.01"/>
		<Particle mass="1.008"/>
		<Particle mass="12.01"/>
		<Particle mass="1.008"/>
		<Particle mass="1.008"/>
		<Particle mass="1.008"/>
		<Particle mass="12.01"/>
		<Particle mass="1.008"/>
		<Particle mass="1.008"/>
		<Particle mass="1.008"/>
		<Particle mass="12.01"/>
		<Particle mass="16"/>
		<Particle mass="14.01"/>
		<Particle mass="1.008"/>
		<Particle mass="12.01"/>
		<Particle mass="1.008"/>
		<Particle mass="12.01"/>
		<Particle mass="1.008"/>
		<Particle mass="1.008"/>
		<Particle mass="1.008"/>
		<Particle mass="12.01"/>
		<Particle mass="16"/>
		<Particle mass="14.01"/>
		<Particle mass="1.008"/>
		<Particle mass="12.01"/>
		<Particle mass="1.008"/>
		<Particle mass="12.01"/>
		<Particle mass="1.008"/>
		<Particle mass="1.008"/>
		<Particle mass="12.01"/>
		<Particle mass="14.01"/>
		<Particle mass="1.008"/>
		<Particle mass="12.01"/>
		<Particle mass="1.008"/>
		<Particle mass="14.01"/>
		<Particle mass="12.01"/>
		<Particle mass="1.008"/>
		<Particle mass="12.01"/>
		<Particle mass="16"/>
		<Particle mass="14.01"/>
		<Particle mass="1.008"/>
		<Particle mass="12.01"/>
		<Particle mass="1.008"/>
		<Particle mass="12.01"/>
		<Particle mass="1.008"/>
		<Particle mass="1.008"/>
		<Particle mass="12.01"/>
		<Particle mass="12.01"/>
		<Particle mass="1.008"/>
		<Particle mass="12.01"/>
		<Particle mass="1.008"/>
		<Particle mass="12.01"/>
		<Particle mass="1.008"/>
		<Particle mass="12.01"/>
		<Particle mass="1.008"/>
		<Particle mass="12.01"/>
		<Particle mass="1.008"/>
		<Particle mass="12.01"/>
		<Particle mass="16"/>
		<Particle mass="14.01"/>
		<Particle mass="1.008"/>
		<Particle mass="12.01"/>
		<Particle mass="1.008"/>
		<Particle mass="12.01"/>
		<Particle mass="1.008"/>
		<Particle mass="1.008"/>
		<Particle mass="12.01"/>
		<Particle mass="1.008"/>
		<Particle mass="12.01"/>
		<Particle mass="1.008"/>
		<Particle mass="1.008"/>
		<Particle mass="1.008"/>
		<Particle mass="12.01"/>
		<Particle mass="1.008"/>
		<Particle mass="1.008"/>
		<Particle mass="1.008"/>
		<Particle mass="12.01"/>
		<Particle mass="16"/>
		<Particle mass="14.01"/>
		<Particle mass="1.008"/>
		<Particle mass="12.01"/>
		<Particle mass="1.008"/>
		<Particle mass="12.01"/>
		<Particle mass="1.008"/>
		<Particle mass="1.008"/>
		<Particle mass="1.008"/>
		<Particle mass="12.01"/>
		<Particle mass="16"/>
		<Particle mass="14.01"/>
		<Particle mass="1.008"/>
		<Particle mass="12.01"/>
		<Particle mass="1.008"/>
		<Particle mass="12.01"/>
		<Particle mass="1.008"/>
		<Particle mass="1.008"/>
		<Particle mass="12.01"/>
		<Particle mass="12.01"/>
		<Particle mass="1.008"/>
		<Particle mass="12.01"/>
		<Particle mass="1.008"/>
		<Particle mass="12.01"/>
		<Particle mass="1.008"/>
		<Particle mass="12.01"/>
		<Particle mass="1.008"/>
		<Particle mass="12.01"/>
		<Particle mass="1.008"/>
		<Particle mass="12.01"/>
		<Particle mass="16"/>
		<Particle mass="14.01"/>
		<Particle mass="1.008"/>
		<Particle mass="12.01"/>
		<Particle mass="1.008"/>
		<Particle mass="12.01"/>
		<Particle mass="1.008"/>
		<Particle mass="1.008"/>
		<Particle mass="16"/>
		<Particle mass="1.008"/>
		<Particle mass="12.01"/>
		<Particle mass="16"/>
		<Particle mass="14.01"/>
		<Particle mass="1.008"/>
		<Particle mass="12.01"/>
		<Particle mass="1.008"/>
		<Particle mass="12.01"/>
		<Particle mass="1.008"/>
		<Particle mass="1.008"/>
		<Particle mass="1.008"/>
		<Particle mass="12.01"/>
		<Particle mass="16"/>
		<Particle mass="14.01"/>
		<Particle mass="1.008"/>
		<Particle mass="12.01"/>
		<Particle mass="1.008"/>
		<Particle mass="12.01"/>
		<Particle mass="1.008"/>
		<Particle mass="12.01"/>
		<Particle mass="1.008"/>
		<Particle mass="1.008"/>
		<Particle mass="1.008"/>
		<Particle mass="16"/>
		<Particle mass="1.008"/>
		<Particle mass="12.01"/>
		<Particle mass="16"/>
		<Particle mass="14.01"/>
		<Particle mass="12.01"/>
		<Particle mass="1.008"/>
		<Particle mass="1.008"/>
		<Particle mass="12.01"/>
		<Particle mass="1.008"/>
		<Particle mass="1.008"/>
		<Particle mass="12.01"/>
		<Particle mass="1.008"/>
		<Particle mass="1.008"/>
		<Particle mass="12.01"/>
		<Particle mass="1.008"/>
		<Particle mass="12.01"/>
		<Particle mass="16"/>
		<Particle mass="14.01"/>
		<Particle mass="1.008"/>
		<Particle mass="12.01"/>
		<Particle mass="1.008"/>
		<Particle mass="12.01"/>
		<Particle mass="1.008"/>
		<Particle mass="1.008"/>
		<Particle mass="12.01"/>
		<Particle mass="12.01"/>
		<Particle mass="1.008"/>
		<Particle mass="14.01"/>
		<Particle mass="1.008"/>
		<Particle mass="12.01"/>
		<Particle mass="12.01"/>
		<Particle mass="1.008"/>
		<Particle mass="12.01"/>
		<Particle mass="1.008"/>
		<Particle mass="12.01"/>
		<Particle mass="1.008"/>
		<Particle mass="12.01"/>
		<Particle mass="1.008"/>
		<Particle mass="12.01"/>
		<Particle mass="12.01"/>
		<Particle mass="16"/>
		<Particle mass="14.01"/>
		<Particle mass="1.008"/>
		<Particle mass="12.01"/>
		<Particle mass="1.008"/>
		<Particle mass="12.01"/>
		<Particle mass="1.008"/>
		<Particle mass="1.008"/>
		<Particle mass="12.01"/>
		<Particle mass="1.008"/>
		<Particle mass="12.01"/>
		<Particle mass="1.008"/>
		<Particle mass="1.008"/>
		<Particle mass="1.008"/>
		<Particle mass="12.01"/>
		<Particle mass="1.008"/>
		<Particle mass="1.008"/>
		<Particle mass="1.008"/>
		<Particle mass="12.01"/>
		<Particle mass="16"/>
		<Particle mass="14.01"/>
		<Particle mass="1.008"/>
		<Particle mass="12.01"/>
		<Particle mass="1.008"/>
		<Particle mass="12.01"/>
		<Particle mass="1.008"/>
		<Particle mass="1.008"/>
		<Particle mass="12.01"/>
		<Particle mass="14.01"/>
		<Particle mass="12.01"/>
		<Particle mass="1.008"/>
		<Particle mass="14.01"/>
		<Particle mass="1.008"/>
		<Particle mass="12.01"/>
		<Particle mass="1.008"/>
		<Particle mass="12.01"/>
		<Particle mass="16"/>
		<Particle mass="16"/>
		<Particle mass="14.01"/>
		<Particle mass="12.01"/>
		<Particle mass="12.01"/>
		<Particle mass="12.01"/>
		<Particle mass="32.06"/>
		<Particle mass="12.01"/>
		<Particle mass="12.01"/>
		<Particle mass="16"/>
		<Particle mass="12.01"/>
		<Particle mass="16"/>
		<Particle mass="16"/>
		<Particle mass="1.008"/>
		<Particle mass="1.008"/>
		<Particle mass="1.008"/>
		<Particle mass="1.008"/>
		<Particle mass="1.008"/>
		<Particle mass="1.008"/>
		<Particle mass="1.008"/>
		<Particle mass="1.008"/>
		<Particle mass="1.008"/>
		<Particle mass="14.01"/>
		<Particle mass="1.008"/>
		<Particle mass="12.01"/>
		<Particle mass="1.008"/>
		<Particle mass="12.01"/>
		<Particle mass="1.008"/>
		<Particle mass="1.008"/>
		<Particle mass="12.01"/>
		<Particle mass="16"/>
		<Particle mass="14.01"/>
		<Particle mass="1.008"/>
		<Particle mass="1.008"/>
		<Particle mass="12.01"/>
		<Particle mass="16"/>
		<Particle mass="14.01"/>
		<Particle mass="1.008"/>
		<Particle mass="12.01"/>
		<Particle mass="1.008"/>
		<Particle mass="12.01"/>
		<Particle mass="1.008"/>
		<Particle mass="1.008"/>
		<Particle mass="12.01"/>
		<Particle mass="1.008"/>
		<Particle mass="1.008"/>
		<Particle mass="12.01"/>
		<Particle mass="16"/>
		<Particle mass="14.01"/>
		<Particle mass="1.008"/>
		<Particle mass="1.008"/>
		<Particle mass="12.01"/>
		<Particle mass="16"/>
		<Particle mass="14.01"/>
		<Particle mass="1.008"/>
		<Particle mass="12.01"/>
		<Particle mass="1.008"/>
		<Particle mass="1.008"/>
		<Particle mass="12.01"/>
		<Particle mass="16"/>
		<Particle mass="14.01"/>
		<Particle mass="1.008"/>
		<Particle mass="12.01"/>
		<Particle mass="1.008"/>
		<Particle mass="12.01"/>
		<Particle mass="1.008"/>
		<Particle mass="1.008"/>
		<Particle mass="12.01"/>
		<Particle mass="1.008"/>
		<Particle mass="1.008"/>
		<Particle mass="12.01"/>
		<Particle mass="1.008"/>
		<Particle mass="1.008"/>
		<Particle mass="12.01"/>
		<Particle mass="1.008"/>
		<Particle mass="1.008"/>
		<Particle mass="14.01"/>
		<Particle mass="1.008"/>
		<Particle mass="1.008"/>
		<Particle mass="1.008"/>
		<Particle mass="12.01"/>
		<Particle mass="16"/>
		<Particle mass="14.01"/>
		<Particle mass="1.008"/>
		<Particle mass="12.01"/>
		<Particle mass="1.008"/>
		<Particle mass="12.01"/>
		<Particle mass="1.008"/>
		<Particle mass="12.01"/>
		<Particle mass="1.008"/>
		<Particle mass="1.008"/>
		<Particle mass="1.008"/>
		<Particle mass="12.01"/>
		<Particle mass="1.008"/>
		<Particle mass="1.008"/>
		<Particle mass="12.01"/>
		<Particle mass="1.008"/>
		<Particle mass="1.008"/>
		<Particle mass="1.008"/>
		<Particle mass="12.01"/>
		<Particle mass="16"/>
		<Particle mass="14.01"/>
		<Particle mass="1.008"/>
		<Particle mass="12.01"/>
		<Particle mass="1.008"/>
		<Particle mass="12.01"/>
		<Particle mass="1.008"/>
		<Particle mass="1.008"/>
		<Particle mass="12.01"/>
		<Particle mass="12.01"/>
		<Particle mass="1.008"/>
		<Particle mass="14.01"/>
		<Particle mass="1.008"/>
		<Particle mass="12.01"/>
		<Particle mass="12.01"/>
		<Particle mass="1.008"/>
		<Particle mass="12.01"/>
		<Particle mass="1.008"/>
		<Particle mass="12.01"/>
		<Particle mass="1.008"/>
		<Particle mass="12.01"/>
		<Particle mass="1.008"/>
		<Particle mass="12.01"/>
		<Particle mass="12.01"/>
		<Particle mass="16"/>
		<Particle mass="14.01"/>
		<Particle mass="1.008"/>
		<Particle mass="12.01"/>
		<Particle mass="1.008"/>
		<Particle mass="12.01"/>
		<Particle mass="1.008"/>
		<Particle mass="12.01"/>
		<Particle mass="1.008"/>
		<Particle mass="1.008"/>
		<Particle mass="1.008"/>
		<Particle mass="16"/>
		<Particle mass="1.008"/>
		<Particle mass="12.01"/>
		<Particle mass="16"/>
		<Particle mass="14.01"/>
		<Particle mass="1.008"/>
		<Particle mass="12.01"/>
		<Particle mass="1.008"/>
		<Particle mass="12.01"/>
		<Particle mass="1.008"/>
		<Particle mass="12.01"/>
		<Particle mass="1.008"/>
		<Particle mass="1.008"/>
		<Particle mass="1.008"/>
		<Particle mass="12.01"/>
		<Particle mass="1.008"/>
		<Particle mass="1.008"/>
		<Particle mass="1.008"/>
		<Particle mass="12.01"/>
		<Particle mass="16"/>
		<Particle mass="14.01"/>
		<Particle mass="1.008"/>
		<Particle mass="12.01"/>
		<Particle mass="1.008"/>
		<Particle mass="12.01"/>
		<Particle mass="1.008"/>
		<Particle mass="12.01"/>
		<Particle mass="1.008"/>
		<Particle mass="1.008"/>
		<Particle mass="1.008"/>
		<Particle mass="12.01"/>
		<Particle mass="1.008"/>
		<Particle mass="1.008"/>
		<Particle mass="1.008"/>
		<Particle mass="12.01"/>
		<Particle mass="16"/>
		<Particle mass="14.01"/>
		<Particle mass="1.008"/>
		<Particle mass="12.01"/>
		<Particle mass="1.008"/>
		<Particle mass="12.01"/>
		<Particle mass="1.008"/>
		<Particle mass="1.008"/>
		<Particle mass="12.01"/>
		<Particle mass="16"/>
		<Particle mass="14.01"/>
		<Particle mass="1.008"/>
		<Particle mass="1.008"/>
		<Particle mass="12.01"/>
		<Particle mass="16"/>
		<Particle mass="14.01"/>
		<Particle mass="12.01"/>
		<Particle mass="1.008"/>
		<Particle mass="1.008"/>
		<Particle mass="12.01"/>
		<Particle mass="1.008"/>
		<Particle mass="1.008"/>
		<Particle mass="12.01"/>
		<Particle mass="1.008"/>
		<Particle mass="1.008"/>
		<Particle mass="12.01"/>
		<Particle mass="1.008"/>
		<Particle mass="12.01"/>
		<Particle mass="16"/>
		<Particle mass="14.01"/>
		<Particle mass="1.008"/>
		<Particle mass="12.01"/>
		<Particle mass="1.008"/>
		<Particle mass="12.01"/>
		<Particle mass="1.008"/>
		<Particle mass="1.008"/>
		<Particle mass="1.008"/>
		<Particle mass="12.01"/>
		<Particle mass="16"/>
		<Particle mass="14.01"/>
		<Particle mass="1.008"/>
		<Particle mass="12.01"/>
		<Particle mass="1.008"/>
		<Particle mass="12.01"/>
		<Particle mass="1.008"/>
		<Particle mass="12.01"/>
		<Particle mass="1.008"/>
		<Particle mass="1.008"/>
		<Particle mass="1.008"/>
		<Particle mass="12.01"/>
		<Particle mass="1.008"/>
		<Particle mass="1.008"/>
		<Particle mass="12.01"/>
		<Particle mass="1.008"/>
		<Particle mass="1.008"/>
		<Particle mass="1.008"/>
		<Particle mass="12.01"/>
		<Particle mass="16"/>
		<Particle mass="14.01"/>
		<Particle mass="1.008"/>
		<Particle mass="12.01"/>
		<Particle mass="1.008"/>
		<Particle mass="1.008"/>
		<Particle mass="12.01"/>
		<Particle mass="16"/>
		<Particle mass="14.01"/>
		<Particle mass="1.008"/>
		<Particle mass="12.01"/>
		<Particle mass="1.008"/>
		<Particle mass="12.01"/>
		<Particle mass="1.008"/>
		<Particle mass="12.01"/>
		<Particle mass="1.008"/>
		<Particle mass="1.008"/>
		<Particle mass="1.008"/>
		<Particle mass="12.01"/>
		<Particle mass="1.008"/>
		<Particle mass="1.008"/>
		<Particle mass="12.01"/>
		<Particle mass="1.008"/>
		<Particle mass="1.008"/>
		<Particle mass="1.008"/>
		<Particle mass="12.01"/>
		<Particle mass="16"/>
		<Particle mass="14.01"/>
		<Particle mass="12.01"/>
		<Particle mass="1.008"/>
		<Particle mass="1.008"/>
		<Particle mass="12.01"/>
		<Particle mass="1.008"/>
		<Particle mass="1.008"/>
		<Particle mass="12.01"/>
		<Particle mass="1.008"/>
		<Particle mass="1.008"/>
		<Particle mass="12.01"/>
		<Particle mass="1.008"/>
		<Particle mass="12.01"/>
		<Particle mass="16"/>
		<Particle mass="14.01"/>
		<Particle mass="1.008"/>
		<Particle mass="12.01"/>
		<Particle mass="1.008"/>
		<Particle mass="12.01"/>
		<Particle mass="1.008"/>
		<Particle mass="1.008"/>
		<Particle mass="1.008"/>
		<Particle mass="12.01"/>
		<Particle mass="16"/>
		<Particle mass="14.01"/>
		<Particle mass="1.008"/>
		<Particle mass="12.01"/>
		<Particle mass="1.008"/>
		<Particle mass="12.01"/>
		<Particle mass="1.008"/>
		<Particle mass="1.008"/>
		<Particle mass="12.01"/>
		<Particle mass="1.008"/>
		<Particle mass="12.01"/>
		<Particle mass="1.008"/>
		<Particle mass="1.008"/>
		<Particle mass="1.008"/>
		<Particle mass="12.01"/>
		<Particle mass="1.008"/>
		<Particle mass="1.008"/>
		<Particle mass="1.008"/>
		<Particle mass="12.01"/>
		<Particle mass="16"/>
		<Particle mass="14.01"/>
		<Particle mass="1.008"/>
		<Particle mass="12.01"/>
		<Particle mass="1.008"/>
		<Particle mass="12.01"/>
		<Particle mass="1.008"/>
		<Particle mass="1.008"/>
		<Particle mass="12.01"/>
		<Particle mass="1.008"/>
		<Particle mass="12.01"/>
		<Particle mass="1.008"/>
		<Particle mass="1.008"/>
		<Particle mass="1.008"/>
		<Particle mass="12.01"/>
		<Particle mass="1.008"/>
		<Particle mass="1.008"/>
		<Particle mass="1.008"/>
		<Particle mass="12.01"/>
		<Particle mass="16"/>
		<Particle mass="14.01"/>
		<Particle mass="1.008"/>
		<Particle mass="12.01"/>
		<Particle mass="1.008"/>
		<Particle mass="1.008"/>
		<Particle mass="12.01"/>
		<Particle mass="16"/>
		<Particle mass="14.01"/>
		<Particle mass="1.008"/>
		<Particle mass="12.01"/>
		<Particle mass="1.008"/>
		<Particle mass="12.01"/>
		<Particle mass="1.008"/>
		<Particle mass="1.008"/>
		<Particle mass="16"/>
		<Particle mass="1.008"/>
		<Particle mass="12.01"/>
		<Particle mass="16"/>
		<Particle mass="14.01"/>
		<Particle mass="1.008"/>
		<Particle mass="12.01"/>
		<Particle mass="1.008"/>
		<Particle mass="12.01"/>
		<Particle mass="1.008"/>
		<Particle mass="12.01"/>
		<Particle mass="1.008"/>
		<Particle mass="1.008"/>
		<Particle mass="1.008"/>
		<Particle mass="12.01"/>
		<Particle mass="1.008"/>
		<Particle mass="1.008"/>
		<Particle mass="1.008"/>
		<Particle mass="12.01"/>
		<Particle mass="16"/>
		<Particle mass="14.01"/>
		<Particle mass="1.008"/>
		<Particle mass="12.01"/>
		<Particle mass="1.008"/>
		<Particle mass="12.01"/>
		<Particle mass="1.008"/>
		<Particle mass="12.01"/>
		<Particle mass="1.008"/>
		<Particle mass="1.008"/>
		<Particle mass="1.008"/>
		<Particle mass="16"/>
		<Particle mass="1.008"/>
		<Particle mass="12.01"/>
		<Particle mass="16"/>
		<Particle mass="14.01"/>
		<Particle mass="1.008"/>
		<Particle mass="12.01"/>
		<Particle mass="1.008"/>
		<Particle mass="12.01"/>
		<Particle mass="1.008"/>
		<Particle mass="12.01"/>
		<Particle mass="1.008"/>
		<Particle mass="1.008"/>
		<Particle mass="1.008"/>
		<Particle mass="12.01"/>
		<Particle mass="1.008"/>
		<Particle mass="1.008"/>
		<Particle mass="1.008"/>
		<Particle mass="12.01"/>
		<Particle mass="16"/>
		<Particle mass="14.01"/>
		<Particle mass="1.008"/>
		<Particle mass="12.01"/>
		<Particle mass="1.008"/>
		<Particle mass="12.01"/>
		<Particle mass="1.008"/>
		<Particle mass="12.01"/>
		<Particle mass="1.008"/>
		<Particle mass="1.008"/>
		<Particle mass="1.008"/>
		<Particle mass="12.01"/>
		<Particle mass="1.008"/>
		<Particle mass="1.008"/>
		<Particle mass="12.01"/>
		<Particle mass="1.008"/>
		<Particle mass="1.008"/>
		<Particle mass="1.008"/>
		<Particle mass="12.01"/>
		<Particle mass="16"/>
		<Particle mass="14.01"/>
		<Particle mass="1.008"/>
		<Particle mass="12.01"/>
		<Particle mass="1.008"/>
		<Particle mass="12.01"/>
		<Particle mass="1.008"/>
		<Particle mass="1.008"/>
		<Particle mass="1.008"/>
		<Particle mass="12.01"/>
		<Particle mass="16"/>
		<Particle mass="14.01"/>
		<Particle mass="1.008"/>
		<Particle mass="12.01"/>
		<Particle mass="1.008"/>
		<Particle mass="12.01"/>
		<Particle mass="1.008"/>
		<Particle mass="12.01"/>
		<Particle mass="1.008"/>
		<Particle mass="1.008"/>
		<Particle mass="1.008"/>
		<Particle mass="12.01"/>
		<Particle mass="1.008"/>
		<Particle mass="1.008"/>
		<Particle mass="12.01"/>
		<Particle mass="1.008"/>
		<Particle mass="1.008"/>
		<Particle mass="1.008"/>
		<Particle mass="12.01"/>
		<Particle mass="16"/>
		<Particle mass="14.01"/>
		<Particle mass="1.008"/>
		<Particle mass="12.01"/>
		<Particle mass="1.008"/>
		<Particle mass="12.01"/>
		<Particle mass="1.008"/>
		<Particle mass="1.008"/>
		<Particle mass="12.01"/>
		<Particle mass="1.008"/>
		<Particle mass="12.01"/>
		<Particle mass="1.008"/>
		<Particle mass="1.008"/>
		<Particle mass="1.008"/>
		<Particle mass="12.01"/>
		<Particle mass="1.008"/>
		<Particle mass="1.008"/>
		<Particle mass="1.008"/>
		<Particle mass="12.01"/>
		<Particle mass="16"/>
		<Particle mass="14.01"/>
		<Particle mass="1.008"/>
		<Particle mass="12.01"/>
		<Particle mass="1.008"/>
		<Particle mass="12.01"/>
		<Particle mass="1.008"/>
		<Particle mass="12.01"/>
		<Particle mass="1.008"/>
		<Particle mass="1.008"/>
		<Particle mass="1.008"/>
		<Particle mass="12.01"/>
		<Particle mass="1.008"/>
		<Particle mass="1.008"/>
		<Particle mass="1.008"/>
		<Particle mass="12.01"/>
		<Particle mass="16"/>
		<Particle mass="14.01"/>
		<Particle mass="1.008"/>
		<Particle mass="12.01"/>
		<Particle mass="1.008"/>
		<Particle mass="12.01"/>
		<Particle mass="1.008"/>
		<Particle mass="1.008"/>
		<Particle mass="12.01"/>
		<Particle mass="14.01"/>
		<Particle mass="1.008"/>
		<Particle mass="12.01"/>
		<Particle mass="1.008"/>
		<Particle mass="14.01"/>
		<Particle mass="12.01"/>
		<Particle mass="1.008"/>
		<Particle mass="12.01"/>
		<Particle mass="16"/>
		<Particle mass="14.01"/>
		<Particle mass="1.008"/>
		<Particle mass="12.01"/>
		<Particle mass="1.008"/>
		<Particle mass="12.01"/>
		<Particle mass="1.008"/>
		<Particle mass="1.008"/>
		<Particle mass="12.01"/>
		<Particle mass="1.008"/>
		<Particle mass="12.01"/>
		<Particle mass="1.008"/>
		<Particle mass="1.008"/>
		<Particle mass="1.008"/>
		<Particle mass="12.01"/>
		<Particle mass="1.008"/>
		<Particle mass="1.008"/>
		<Particle mass="1.008"/>
		<Particle mass="12.01"/>
		<Particle mass="16"/>
		<Particle mass="14.01"/>
		<Particle mass="1.008"/>
		<Particle mass="12.01"/>
		<Particle mass="1.008"/>
		<Particle mass="12.01"/>
		<Particle mass="1.008"/>
		<Particle mass="1.008"/>
		<Particle mass="1.008"/>
		<Particle mass="12.01"/>
		<Particle mass="16"/>
		<Particle mass="14.01"/>
		<Particle mass="1.008"/>
		<Particle mass="12.01"/>
		<Particle mass="1.008"/>
		<Particle mass="12.01"/>
		<Particle mass="1.008"/>
		<Particle mass="12.01"/>
		<Particle mass="1.008"/>
		<Particle mass="1.008"/>
		<Particle mass="1.008"/>
		<Particle mass="12.01"/>
		<Particle mass="1.008"/>
		<Particle mass="1.008"/>
		<Particle mass="12.01"/>
		<Particle mass="1.008"/>
		<Particle mass="1.008"/>
		<Particle mass="1.008"/>
		<Particle mass="12.01"/>
		<Particle mass="16"/>
		<Particle mass="14.01"/>
		<Particle mass="1.008"/>
		<Particle mass="12.01"/>
		<Particle mass="1.008"/>
		<Particle mass="12.01"/>
		<Particle mass="1.008"/>
		<Particle mass="1.008"/>
		<Particle mass="12.01"/>
		<Particle mass="1.008"/>
		<Particle mass="12.01"/>
		<Particle mass="1.008"/>
		<Particle mass="1.008"/>
		<Particle mass="1.008"/>
		<Particle mass="12.01"/>
		<Particle mass="1.008"/>
		<Particle mass="1.008"/>
		<Particle mass="1.008"/>
		<Particle mass="12.01"/>
		<Particle mass="16"/>
		<Particle mass="14.01"/>
		<Particle mass="1.008"/>
		<Particle mass="12.01"/>
		<Particle mass="1.008"/>
		<Particle mass="12.01"/>
		<Particle mass="1.008"/>
		<Particle mass="1.008"/>
		<Particle mass="16"/>
		<Particle mass="1.008"/>
		<Particle mass="12.01"/>
		<Particle mass="16"/>
		<Particle mass="14.01"/>
		<Particle mass="1.008"/>
		<Particle mass="12.01"/>
		<Particle mass="1.008"/>
		<Particle mass="12.01"/>
		<Particle mass="1.008"/>
		<Particle mass="1.008"/>
		<Particle mass="12.01"/>
		<Particle mass="14.01"/>
		<Particle mass="12.01"/>
		<Particle mass="1.008"/>
		<Particle mass="14.01"/>
		<Particle mass="1.008"/>
		<Particle mass="12.01"/>
		<Particle mass="1.008"/>
		<Particle mass="12.01"/>
		<Particle mass="16"/>
		<Particle mass="14.01"/>
		<Particle mass="1.008"/>
		<Particle mass="12.01"/>
		<Particle mass="1.008"/>
		<Particle mass="12.01"/>
		<Particle mass="1.008"/>
		<Particle mass="12.01"/>
		<Particle mass="1.008"/>
		<Particle mass="1.008"/>
		<Particle mass="1.008"/>
		<Particle mass="16"/>
		<Particle mass="1.008"/>
		<Particle mass="12.01"/>
		<Particle mass="16"/>
		<Particle mass="14.01"/>
		<Particle mass="1.008"/>
		<Particle mass="12.01"/>
		<Particle mass="1.008"/>
		<Particle mass="12.01"/>
		<Particle mass="1.008"/>
		<Particle mass="12.01"/>
		<Particle mass="1.008"/>
		<Particle mass="1.008"/>
		<Particle mass="1.008"/>
		<Particle mass="16"/>
		<Particle mass="1.008"/>
		<Particle mass="12.01"/>
		<Particle mass="16"/>
		<Particle mass="14.01"/>
		<Particle mass="1.008"/>
		<Particle mass="12.01"/>
		<Particle mass="1.008"/>
		<Particle mass="12.01"/>
		<Particle mass="1.008"/>
		<Particle mass="1.008"/>
		<Particle mass="12.01"/>
		<Particle mass="12.01"/>
		<Particle mass="1.008"/>
		<Particle mass="14.01"/>
		<Particle mass="1.008"/>
		<Particle mass="12.01"/>
		<Particle mass="12.01"/>
		<Particle mass="1.008"/>
		<Particle mass="12.01"/>
		<Particle mass="1.008"/>
		<Particle mass="12.01"/>
		<Particle mass="1.008"/>
		<Particle mass="12.01"/>
		<Particle mass="1.008"/>
		<Particle mass="12.01"/>
		<Particle mass="12.01"/>
		<Particle mass="16"/>
		<Particle mass="14.01"/>
		<Particle mass="1.008"/>
		<Particle mass="12.01"/>
		<Particle mass="1.008"/>
		<Particle mass="12.01"/>
		<Particle mass="1.008"/>
		<Particle mass="1.008"/>
		<Particle mass="12.01"/>
		<Particle mass="12.01"/>
		<Particle mass="1.008"/>
		<Particle mass="12.01"/>
		<Particle mass="1.008"/>
		<Particle mass="12.01"/>
		<Particle mass="1.008"/>
		<Particle mass="12.01"/>
		<Particle mass="1.008"/>
		<Particle mass="12.01"/>
		<Particle mass="1.008"/>
		<Particle mass="12.01"/>
		<Particle mass="16"/>
		<Particle mass="14.01"/>
		<Particle mass="12.01"/>
		<Particle mass="1.008"/>
		<Particle mass="1.008"/>
		<Particle mass="12.01"/>
		<Particle mass="1.008"/>
		<Particle mass="1.008"/>
		<Particle mass="12.01"/>
		<Particle mass="1.008"/>
		<Particle mass="1.008"/>
		<Particle mass="12.01"/>
		<Particle mass="1.008"/>
		<Particle mass="12.01"/>
		<Particle mass="16"/>
		<Particle mass="14.01"/>
		<Particle mass="1.008"/>
		<Particle mass="12.01"/>
		<Particle mass="1.008"/>
		<Particle mass="12.01"/>
		<Particle mass="1.008"/>
		<Particle mass="1.008"/>
		<Particle mass="1.008"/>
		<Particle mass="12.01"/>
		<Particle mass="16"/>
		<Particle mass="14.01"/>
		<Particle mass="1.008"/>
		<Particle mass="12.01"/>
		<Particle mass="1.008"/>
		<Particle mass="12.01"/>
		<Particle mass="1.008"/>
		<Particle mass="1.008"/>
		<Particle mass="12.01"/>
		<Particle mass="12.01"/>
		<Particle mass="1.008"/>
		<Particle mass="12.01"/>
		<Particle mass="1.008"/>
		<Particle mass="12.01"/>
		<Particle mass="16"/>
		<Particle mass="1.008"/>
		<Particle mass="12.01"/>
		<Particle mass="1.008"/>
		<Particle mass="12.01"/>
		<Particle mass="1.008"/>
		<Particle mass="12.01"/>
		<Particle mass="16"/>
		<Particle mass="14.01"/>
		<Particle mass="1.008"/>
		<Particle mass="12.01"/>
		<Particle mass="1.008"/>
		<Particle mass="12.01"/>
		<Particle mass="1.008"/>
		<Particle mass="1.008"/>
		<Particle mass="12.01"/>
		<Particle mass="12.01"/>
		<Particle mass="1.008"/>
		<Particle mass="14.01"/>
		<Particle mass="1.008"/>
		<Particle mass="12.01"/>
		<Particle mass="12.01"/>
		<Particle mass="1.008"/>
		<Particle mass="12.01"/>
		<Particle mass="1.008"/>
		<Particle mass="12.01"/>
		<Particle mass="1.008"/>
		<Particle mass="12.01"/>
		<Particle mass="1.008"/>
		<Particle mass="12.01"/>
		<Particle mass="12.01"/>
		<Particle mass="16"/>
		<Particle mass="14.01"/>
		<Particle mass="1.008"/>
		<Particle mass="12.01"/>
		<Particle mass="1.008"/>
		<Particle mass="12.01"/>
		<Particle mass="1.008"/>
		<Particle mass="1.008"/>
		<Particle mass="12.01"/>
		<Particle mass="1.008"/>
		<Particle mass="1.008"/>
		<Particle mass="12.01"/>
		<Particle mass="16"/>
		<Particle mass="14.01"/>
		<Particle mass="1.008"/>
		<Particle mass="1.008"/>
		<Particle mass="12.01"/>
		<Particle mass="16"/>
		<Particle mass="14.01"/>
		<Particle mass="1.008"/>
		<Particle mass="12.01"/>
		<Particle mass="1.008"/>
		<Particle mass="1.008"/>
		<Particle mass="12.01"/>
		<Particle mass="16"/>
		<Particle mass="14.01"/>
		<Particle mass="1.008"/>
		<Particle mass="12.01"/>
		<Particle mass="1.008"/>
		<Particle mass="1.008"/>
		<Particle mass="12.01"/>
		<Particle mass="16"/>
		<Particle mass="14.01"/>
		<Particle mass="1.008"/>
		<Particle mass="12.01"/>
		<Particle mass="1.008"/>
		<Particle mass="12.01"/>
		<Particle mass="1.008"/>
		<Particle mass="12.01"/>
		<Particle mass="1.008"/>
		<Particle mass="1.008"/>
		<Particle mass="1.008"/>
		<Particle mass="12.01"/>
		<Particle mass="1.008"/>
		<Particle mass="1.008"/>
		<Particle mass="1.008"/>
		<Particle mass="12.01"/>
		<Particle mass="16"/>
		<Particle mass="14.01"/>
		<Particle mass="1.008"/>
		<Particle mass="12.01"/>
		<Particle mass="1.008"/>
		<Particle mass="12.01"/>
		<Particle mass="1.008"/>
		<Particle mass="1.008"/>
		<Particle mass="12.01"/>
		<Particle mass="1.008"/>
		<Particle mass="1.008"/>
		<Particle mass="12.01"/>
		<Particle mass="1.008"/>
		<Particle mass="1.008"/>
		<Particle mass="12.01"/>
		<Particle mass="1.008"/>
		<Particle mass="1.008"/>
		<Particle mass="14.01"/>
		<Particle mass="1.008"/>
		<Particle mass="1.008"/>
		<Particle mass="1.008"/>
		<Particle mass="12.01"/>
		<Particle mass="16"/>
		<Particle mass="14.01"/>
		<Particle mass="1.008"/>
		<Particle mass="12.01"/>
		<Particle mass="1.008"/>
		<Particle mass="12.01"/>
		<Particle mass="1.008"/>
		<Particle mass="1.008"/>
		<Particle mass="12.01"/>
		<Particle mass="1.008"/>
		<Particle mass="1.008"/>
		<Particle mass="12.01"/>
		<Particle mass="1.008"/>
		<Particle mass="1.008"/>
		<Particle mass="12.01"/>
		<Particle mass="1.008"/>
		<Particle mass="1.008"/>
		<Particle mass="14.01"/>
		<Particle mass="1.008"/>
		<Particle mass="1.008"/>
		<Particle mass="1.008"/>
		<Particle mass="12.01"/>
		<Particle mass="16"/>
		<Particle mass="14.01"/>
		<Particle mass="1.008"/>
		<Particle mass="12.01"/>
		<Particle mass="1.008"/>
		<Particle mass="12.01"/>
		<Particle mass="1.008"/>
		<Particle mass="1.008"/>
		<Particle mass="1.008"/>
		<Particle mass="12.01"/>
		<Particle mass="16"/>
		<Particle mass="14.01"/>
		<Particle mass="1.008"/>
		<Particle mass="12.01"/>
		<Particle mass="1.008"/>
		<Particle mass="12.01"/>
		<Particle mass="1.008"/>
		<Particle mass="1.008"/>
		<Particle mass="1.008"/>
		<Particle mass="12.01"/>
		<Particle mass="16"/>
		<Particle mass="16"/>
		<Particle mass="14.01"/>
		<Particle mass="1.008"/>
		<Particle mass="1.008"/>
		<Particle mass="1.008"/>
		<Particle mass="12.01"/>
		<Particle mass="1.008"/>
		<Particle mass="12.01"/>
		<Particle mass="1.008"/>
		<Particle mass="1.008"/>
		<Particle mass="1.008"/>
		<Particle mass="12.01"/>
		<Particle mass="16"/>
		<Particle mass="14.01"/>
		<Particle mass="1.008"/>
		<Particle mass="12.01"/>
		<Particle mass="1.008"/>
		<Particle mass="12.01"/>
		<Particle mass="1.008"/>
		<Particle mass="12.01"/>
		<Particle mass="1.008"/>
		<Particle mass="1.008"/>
		<Particle mass="1.008"/>
		<Particle mass="16"/>
		<Particle mass="1.008"/>
		<Particle mass="12.01"/>
		<Particle mass="16"/>
		<Particle mass="14.01"/>
		<Particle mass="1.008"/>
		<Particle mass="12.01"/>
		<Particle mass="1.008"/>
		<Particle mass="12.01"/>
		<Particle mass="1.008"/>
		<Particle mass="1.008"/>
		<Particle mass="12.01"/>
		<Particle mass="1.008"/>
		<Particle mass="12.01"/>
		<Particle mass="1.008"/>
		<Particle mass="1.008"/>
		<Particle mass="1.008"/>
		<Particle mass="12.01"/>
		<Particle mass="1.008"/>
		<Particle mass="1.008"/>
		<Particle mass="1.008"/>
		<Particle mass="12.01"/>
		<Particle mass="16"/>
		<Particle mass="14.01"/>
		<Particle mass="1.008"/>
		<Particle mass="12.01"/>
		<Particle mass="1.008"/>
		<Particle mass="12.01"/>
		<Particle mass="1.008"/>
		<Particle mass="12.01"/>
		<Particle mass="1.008"/>
		<Particle mass="1.008"/>
		<Particle mass="1.008"/>
		<Particle mass="16"/>
		<Particle mass="1.008"/>
		<Particle mass="12.01"/>
		<Particle mass="16"/>
		<Particle mass="14.01"/>
		<Particle mass="1.008"/>
		<Particle mass="12.01"/>
		<Particle mass="1.008"/>
		<Particle mass="12.01"/>
		<Particle mass="1.008"/>
		<Particle mass="1.008"/>
		<Particle mass="1.008"/>
		<Particle mass="12.01"/>
		<Particle mass="16"/>
		<Particle mass="14.01"/>
		<Particle mass="1.008"/>
		<Particle mass="12.01"/>
		<Particle mass="1.008"/>
		<Particle mass="12.01"/>
		<Particle mass="1.008"/>
		<Particle mass="1.008"/>
		<Particle mass="12.01"/>
		<Particle mass="1.008"/>
		<Particle mass="1.008"/>
		<Particle mass="12.01"/>
		<Particle mass="16"/>
		<Particle mass="16"/>
		<Particle mass="12.01"/>
		<Particle mass="16"/>
		<Particle mass="14.01"/>
		<Particle mass="1.008"/>
		<Particle mass="12.01"/>
		<Particle mass="1.008"/>
		<Particle mass="12.01"/>
		<Particle mass="1.008"/>
		<Particle mass="1.008"/>
		<Particle mass="12.01"/>
		<Particle mass="1.008"/>
		<Particle mass="1.008"/>
		<Particle mass="12.01"/>
		<Particle mass="16"/>
		<Particle mass="14.01"/>
		<Particle mass="1.008"/>
		<Particle mass="1.008"/>
		<Particle mass="12.01"/>
		<Particle mass="16"/>
		<Particle mass="14.01"/>
		<Particle mass="1.008"/>
		<Particle mass="12.01"/>
		<Particle mass="1.008"/>
		<Particle mass="12.01"/>
		<Particle mass="1.008"/>
		<Particle mass="1.008"/>
		<Particle mass="16"/>
		<Particle mass="1.008"/>
		<Particle mass="12.01"/>
		<Particle mass="16"/>
		<Particle mass="14.01"/>
		<Particle mass="1.008"/>
		<Particle mass="12.01"/>
		<Particle mass="1.008"/>
		<Particle mass="12.01"/>
		<Particle mass="1.008"/>
		<Particle mass="1.008"/>
		<Particle mass="12.01"/>
		<Particle mass="1.008"/>
		<Particle mass="1.008"/>
		<Particle mass="12.01"/>
		<Particle mass="16"/>
		<Particle mass="16"/>
		<Particle mass="12.01"/>
		<Particle mass="16"/>
		<Particle mass="14.01"/>
		<Particle mass="1.008"/>
		<Particle mass="12.01"/>
		<Particle mass="1.008"/>
		<Particle mass="12.01"/>
		<Particle mass="1.008"/>
		<Particle mass="1.008"/>
		<Particle mass="12.01"/>
		<Particle mass="1.008"/>
		<Particle mass="1.008"/>
		<Particle mass="12.01"/>
		<Particle mass="16"/>
		<Particle mass="16"/>
		<Particle mass="12.01"/>
		<Particle mass="16"/>
		<Particle mass="14.01"/>
		<Particle mass="1.008"/>
		<Particle mass="12.01"/>
		<Particle mass="1.008"/>
		<Particle mass="12.01"/>
		<Particle mass="1.008"/>
		<Particle mass="1.008"/>
		<Particle mass="12.01"/>
		<Particle mass="1.008"/>
		<Particle mass="12.01"/>
		<Particle mass="1.008"/>
		<Particle mass="1.008"/>
		<Particle mass="1.008"/>
		<Particle mass="12.01"/>
		<Particle mass="1.008"/>
		<Particle mass="1.008"/>
		<Particle mass="1.008"/>
		<Particle mass="12.01"/>
		<Particle mass="16"/>
		<Particle mass="14.01"/>
		<Particle mass="1.008"/>
		<Particle mass="12.01"/>
		<Particle mass="1.008"/>
		<Particle mass="12.01"/>
		<Particle mass="1.008"/>
		<Particle mass="1.008"/>
		<Particle mass="12.01"/>
		<Particle mass="14.01"/>
		<Particle mass="12.01"/>
		<Particle mass="1.008"/>
		<Particle mass="14.01"/>
		<Particle mass="1.008"/>
		<Particle mass="12.01"/>
		<Particle mass="1.008"/>
		<Particle mass="12.01"/>
		<Particle mass="16"/>
		<Particle mass="14.01"/>
		<Particle mass="1.008"/>
		<Particle mass="12.01"/>
		<Particle mass="1.008"/>
		<Particle mass="12.01"/>
		<Particle mass="1.008"/>
		<Particle mass="1.008"/>
		<Particle mass="12.01"/>
		<Particle mass="1.008"/>
		<Particle mass="1.008"/>
		<Particle mass="12.01"/>
		<Particle mass="1.008"/>
		<Particle mass="1.008"/>
		<Particle mass="12.01"/>
		<Particle mass="1.008"/>
		<Particle mass="1.008"/>
		<Particle mass="14.01"/>
		<Particle mass="1.008"/>
		<Particle mass="1.008"/>
		<Particle mass="1.008"/>
		<Particle mass="12.01"/>
		<Particle mass="16"/>
		<Particle mass="14.01"/>
		<Particle mass="1.008"/>
		<Particle mass="12.01"/>
		<Particle mass="1.008"/>
		<Particle mass="12.01"/>
		<Particle mass="1.008"/>
		<Particle mass="1.008"/>
		<Particle mass="12.01"/>
		<Particle mass="12.01"/>
		<Particle mass="1.008"/>
		<Particle mass="12.01"/>
		<Particle mass="1.008"/>
		<Particle mass="12.01"/>
		<Particle mass="16"/>
		<Particle mass="1.008"/>
		<Particle mass="12.01"/>
		<Particle mass="1.008"/>
		<Particle mass="12.01"/>
		<Particle mass="1.008"/>
		<Particle mass="12.01"/>
		<Particle mass="16"/>
		<Particle mass="14.01"/>
		<Particle mass="1.008"/>
		<Particle mass="12.01"/>
		<Particle mass="1.008"/>
		<Particle mass="12.01"/>
		<Particle mass="1.008"/>
		<Particle mass="12.01"/>
		<Particle mass="1.008"/>
		<Particle mass="1.008"/>
		<Particle mass="1.008"/>
		<Particle mass="12.01"/>
		<Particle mass="1.008"/>
		<Particle mass="1.008"/>
		<Particle mass="1.008"/>
		<Particle mass="12.01"/>
		<Particle mass="16"/>
		<Particle mass="14.01"/>
		<Particle mass="1.008"/>
		<Particle mass="12.01"/>
		<Particle mass="1.008"/>
		<Particle mass="12.01"/>
		<Particle mass="1.008"/>
		<Particle mass="12.01"/>
		<Particle mass="1.008"/>
		<Particle mass="1.008"/>
		<Particle mass="1.008"/>
		<Particle mass="12.01"/>
		<Particle mass="1.008"/>
		<Particle mass="1.008"/>
		<Particle mass="12.01"/>
		<Particle mass="1.008"/>
		<Particle mass="1.008"/>
		<Particle mass="1.008"/>
		<Particle mass="12.01"/>
		<Particle mass="16"/>
		<Particle mass="14.01"/>
		<Particle mass="1.008"/>
		<Particle mass="12.01"/>
		<Particle mass="1.008"/>
		<Particle mass="12.01"/>
		<Particle mass="1.008"/>
		<Particle mass="1.008"/>
		<Particle mass="12.01"/>
		<Particle mass="16"/>
		<Particle mass="16"/>
		<Particle mass="12.01"/>
		<Particle mass="16"/>
		<Particle mass="14.01"/>
		<Particle mass="1.008"/>
		<Particle mass="12.01"/>
		<Particle mass="1.008"/>
		<Particle mass="1.008"/>
		<Particle mass="12.01"/>
		<Particle mass="16"/>
		<Particle mass="14.01"/>
		<Particle mass="1.008"/>
		<Particle mass="12.01"/>
		<Particle mass="1.008"/>
		<Particle mass="12.01"/>
		<Particle mass="1.008"/>
		<Particle mass="12.01"/>
		<Particle mass="1.008"/>
		<Particle mass="1.008"/>
		<Particle mass="1.008"/>
		<Particle mass="16"/>
		<Particle mass="1.008"/>
		<Particle mass="12.01"/>
		<Particle mass="16"/>
		<Particle mass="14.01"/>
		<Particle mass="1.008"/>
		<Particle mass="12.01"/>
		<Particle mass="1.008"/>
		<Particle mass="12.01"/>
		<Particle mass="1.008"/>
		<Particle mass="1.008"/>
		<Particle mass="12.01"/>
		<Particle mass="1.008"/>
		<Particle mass="1.008"/>
		<Particle mass="12.01"/>
		<Particle mass="1.008"/>
		<Particle mass="1.008"/>
		<Particle mass="14.01"/>
		<Particle mass="1.008"/>
		<Particle mass="12.01"/>
		<Particle mass="14.01"/>
		<Particle mass="1.008"/>
		<Particle mass="1.008"/>
		<Particle mass="14.01"/>
		<Particle mass="1.008"/>
		<Particle mass="1.008"/>
		<Particle mass="12.01"/>
		<Particle mass="16"/>
		<Particle mass="14.01"/>
		<Particle mass="1.008"/>
		<Particle mass="12.01"/>
		<Particle mass="1.008"/>
		<Particle mass="12.01"/>
		<Particle mass="1.008"/>
		<Particle mass="12.01"/>
		<Particle mass="1.008"/>
		<Particle mass="1.008"/>
		<Particle mass="1.008"/>
		<Particle mass="12.01"/>
		<Particle mass="1.008"/>
		<Particle mass="1.008"/>
		<Particle mass="1.008"/>
		<Particle mass="12.01"/>
		<Particle mass="16"/>
		<Particle mass="14.01"/>
		<Particle mass="1.008"/>
		<Particle mass="12.01"/>
		<Particle mass="1.008"/>
		<Particle mass="12.01"/>
		<Particle mass="1.008"/>
		<Particle mass="1.008"/>
		<Particle mass="12.01"/>
		<Particle mass="12.01"/>
		<Particle mass="1.008"/>
		<Particle mass="12.01"/>
		<Particle mass="1.008"/>
		<Particle mass="12.01"/>
		<Particle mass="1.008"/>
		<Particle mass="12.01"/>
		<Particle mass="1.008"/>
		<Particle mass="12.01"/>
		<Particle mass="1.008"/>
		<Particle mass="12.01"/>
		<Particle mass="16"/>
		<Particle mass="14.01"/>
		<Particle mass="1.008"/>
		<Particle mass="12.01"/>
		<Particle mass="1.008"/>
		<Particle mass="12.01"/>
		<Particle mass="1.008"/>
		<Particle mass="1.008"/>
		<Particle mass="12.01"/>
		<Particle mass="1.008"/>
		<Particle mass="12.01"/>
		<Particle mass="1.008"/>
		<Particle mass="1.008"/>
		<Particle mass="1.008"/>
		<Particle mass="12.01"/>
		<Particle mass="1.008"/>
		<Particle mass="1.008"/>
		<Particle mass="1.008"/>
		<Particle mass="12.01"/>
		<Particle mass="16"/>
		<Particle mass="14.01"/>
		<Particle mass="1.008"/>
		<Particle mass="12.01"/>
		<Particle mass="1.008"/>
		<Particle mass="1.008"/>
		<Particle mass="12.01"/>
		<Particle mass="16"/>
		<Particle mass="14.01"/>
		<Particle mass="1.008"/>
		<Particle mass="12.01"/>
		<Particle mass="1.008"/>
		<Particle mass="12.01"/>
		<Particle mass="1.008"/>
		<Particle mass="1.008"/>
		<Particle mass="12.01"/>
		<Particle mass="1.008"/>
		<Particle mass="12.01"/>
		<Particle mass="1.008"/>
		<Particle mass="1.008"/>
		<Particle mass="1.008"/>
		<Particle mass="12.01"/>
		<Particle mass="1.008"/>
		<Particle mass="1.008"/>
		<Particle mass="1.008"/>
		<Particle mass="12.01"/>
		<Particle mass="16"/>
		<Particle mass="14.01"/>
		<Particle mass="1.008"/>
		<Particle mass="12.01"/>
		<Particle mass="1.008"/>
		<Particle mass="12.01"/>
		<Particle mass="1.008"/>
		<Particle mass="1.008"/>
		<Particle mass="1.008"/>
		<Particle mass="12.01"/>
		<Particle mass="16"/>
		<Particle mass="14.01"/>
		<Particle mass="1.008"/>
		<Particle mass="12.01"/>
		<Particle mass="1.008"/>
		<Particle mass="12.01"/>
		<Particle mass="1.008"/>
		<Particle mass="1.008"/>
		<Particle mass="12.01"/>
		<Particle mass="1.008"/>
		<Particle mass="12.01"/>
		<Particle mass="1.008"/>
		<Particle mass="1.008"/>
		<Particle mass="1.008"/>
		<Particle mass="12.01"/>
		<Particle mass="1.008"/>
		<Particle mass="1.008"/>
		<Particle mass="1.008"/>
		<Particle mass="12.01"/>
		<Particle mass="16"/>
		<Particle mass="14.01"/>
		<Particle mass="1.008"/>
		<Particle mass="12.01"/>
		<Particle mass="1.008"/>
		<Particle mass="12.01"/>
		<Particle mass="1.008"/>
		<Particle mass="12.01"/>
		<Particle mass="1.008"/>
		<Particle mass="1.008"/>
		<Particle mass="1.008"/>
		<Particle mass="12.01"/>
		<Particle mass="1.008"/>
		<Particle mass="1.008"/>
		<Particle mass="1.008"/>
		<Particle mass="12.01"/>
		<Particle mass="16"/>
		<Particle mass="14.01"/>
		<Particle mass="1.008"/>
		<Particle mass="12.01"/>
		<Particle mass="1.008"/>
		<Particle mass="12.01"/>
		<Particle mass="1.008"/>
		<Particle mass="1.008"/>
		<Particle mass="1.008"/>
		<Particle mass="12.01"/>
		<Particle mass="16"/>
		<Particle mass="14.01"/>
		<Particle mass="1.008"/>
		<Particle mass="12.01"/>
		<Particle mass="1.008"/>
		<Particle mass="12.01"/>
		<Particle mass="1.008"/>
		<Particle mass="1.008"/>
		<Particle mass="12.01"/>
		<Particle mass="14.01"/>
		<Particle mass="1.008"/>
		<Particle mass="12.01"/>
		<Particle mass="1.008"/>
		<Particle mass="14.01"/>
		<Particle mass="12.01"/>
		<Particle mass="1.008"/>
		<Particle mass="12.01"/>
		<Particle mass="16"/>
		<Particle mass="14.01"/>
		<Particle mass="1.008"/>
		<Particle mass="12.01"/>
		<Particle mass="1.008"/>
		<Particle mass="12.01"/>
		<Particle mass="1.008"/>
		<Particle mass="1.008"/>
		<Particle mass="12.01"/>
		<Particle mass="12.01"/>
		<Particle mass="1.008"/>
		<Particle mass="12.01"/>
		<Particle mass="1.008"/>
		<Particle mass="12.01"/>
		<Particle mass="1.008"/>
		<Particle mass="12.01"/>
		<Particle mass="1.008"/>
		<Particle mass="12.01"/>
		<Particle mass="1.008"/>
		<Particle mass="12.01"/>
		<Particle mass="16"/>
		<Particle mass="14.01"/>
		<Particle mass="1.008"/>
		<Particle mass="12.01"/>
		<Particle mass="1.008"/>
		<Particle mass="12.01"/>
		<Particle mass="1.008"/>
		<Particle mass="1.008"/>
		<Particle mass="12.01"/>
		<Particle mass="1.008"/>
		<Particle mass="12.01"/>
		<Particle mass="1.008"/>
		<Particle mass="1.008"/>
		<Particle mass="1.008"/>
		<Particle mass="12.01"/>
		<Particle mass="1.008"/>
		<Particle mass="1.008"/>
		<Particle mass="1.008"/>
		<Particle mass="12.01"/>
		<Particle mass="16"/>
		<Particle mass="14.01"/>
		<Particle mass="1.008"/>
		<Particle mass="12.01"/>
		<Particle mass="1.008"/>
		<Particle mass="12.01"/>
		<Particle mass="1.008"/>
		<Particle mass="1.008"/>
		<Particle mass="1.008"/>
		<Particle mass="12.01"/>
		<Particle mass="16"/>
		<Particle mass="14.01"/>
		<Particle mass="1.008"/>
		<Particle mass="12.01"/>
		<Particle mass="1.008"/>
		<Particle mass="12.01"/>
		<Particle mass="1.008"/>
		<Particle mass="1.008"/>
		<Particle mass="12.01"/>
		<Particle mass="12.01"/>
		<Particle mass="1.008"/>
		<Particle mass="12.01"/>
		<Particle mass="1.008"/>
		<Particle mass="12.01"/>
		<Particle mass="1.008"/>
		<Particle mass="12.01"/>
		<Particle mass="1.008"/>
		<Particle mass="12.01"/>
		<Particle mass="1.008"/>
		<Particle mass="12.01"/>
		<Particle mass="16"/>
		<Particle mass="14.01"/>
		<Particle mass="1.008"/>
		<Particle mass="12.01"/>
		<Particle mass="1.008"/>
		<Particle mass="12.01"/>
		<Particle mass="1.008"/>
		<Particle mass="1.008"/>
		<Particle mass="16"/>
		<Particle mass="1.008"/>
		<Particle mass="12.01"/>
		<Particle mass="16"/>
		<Particle mass="14.01"/>
		<Particle mass="1.008"/>
		<Particle mass="12.01"/>
		<Particle mass="1.008"/>
		<Particle mass="12.01"/>
		<Particle mass="1.008"/>
		<Particle mass="1.008"/>
		<Particle mass="1.008"/>
		<Particle mass="12.01"/>
		<Particle mass="16"/>
		<Particle mass="14.01"/>
		<Particle mass="1.008"/>
		<Particle mass="12.01"/>
		<Particle mass="1.008"/>
		<Particle mass="12.01"/>
		<Particle mass="1.008"/>
		<Particle mass="12.01"/>
		<Particle mass="1.008"/>
		<Particle mass="1.008"/>
		<Particle mass="1.008"/>
		<Particle mass="16"/>
		<Particle mass="1.008"/>
		<Particle mass="12.01"/>
		<Particle mass="16"/>
		<Particle mass="14.01"/>
		<Particle mass="12.01"/>
		<Particle mass="1.008"/>
		<Particle mass="1.008"/>
		<Particle mass="12.01"/>
		<Particle mass="1.008"/>
		<Particle mass="1.008"/>
		<Particle mass="12.01"/>
		<Particle mass="1.008"/>
		<Particle mass="1.008"/>
		<Particle mass="12.01"/>
		<Particle mass="1.008"/>
		<Particle mass="12.01"/>
		<Particle mass="16"/>
		<Particle mass="14.01"/>
		<Particle mass="1.008"/>
		<Particle mass="12.01"/>
		<Particle mass="1.008"/>
		<Particle mass="12.01"/>
		<Particle mass="1.008"/>
		<Particle mass="1.008"/>
		<Particle mass="12.01"/>
		<Particle mass="12.01"/>
		<Particle mass="1.008"/>
		<Particle mass="14.01"/>
		<Particle mass="1.008"/>
		<Particle mass="12.01"/>
		<Particle mass="12.01"/>
		<Particle mass="1.008"/>
		<Particle mass="12.01"/>
		<Particle mass="1.008"/>
		<Particle mass="12.01"/>
		<Particle mass="1.008"/>
		<Particle mass="12.01"/>
		<Particle mass="1.008"/>
		<Particle mass="12.01"/>
		<Particle mass="12.01"/>
		<Particle mass="16"/>
		<Particle mass="14.01"/>
		<Particle mass="1.008"/>
		<Particle mass="12.01"/>
		<Particle mass="1.008"/>
		<Particle mass="12.01"/>
		<Particle mass="1.008"/>
		<Particle mass="1.008"/>
		<Particle mass="12.01"/>
		<Particle mass="1.008"/>
		<Particle mass="12.01"/>
		<Particle mass="1.008"/>
		<Particle mass="1.008"/>
		<Particle mass="1.008"/>
		<Particle mass="12.01"/>
		<Particle mass="1.008"/>
		<Particle mass="1.008"/>
		<Particle mass="1.008"/>
		<Particle mass="12.01"/>
		<Particle mass="16"/>
		<Particle mass="14.01"/>
		<Particle mass="1.008"/>
		<Particle mass="12.01"/>
		<Particle mass="1.008"/>
		<Particle mass="12.01"/>
		<Particle mass="1.008"/>
		<Particle mass="1.008"/>
		<Particle mass="12.01"/>
		<Particle mass="14.01"/>
		<Particle mass="12.01"/>
		<Particle mass="1.008"/>
		<Particle mass="14.01"/>
		<Particle mass="1.008"/>
		<Particle mass="12.01"/>
		<Particle mass="1.008"/>
		<Particle mass="12.01"/>
		<Particle mass="16"/>
		<Particle mass="16"/>
		<Particle mass="14.01"/>
		<Particle mass="12.01"/>
		<Particle mass="12.01"/>
		<Particle mass="12.01"/>
		<Particle mass="32.06"/>
		<Particle mass="12.01"/>
		<Particle mass="12.01"/>
		<Particle mass="16"/>
		<Particle mass="12.01"/>
		<Particle mass="16"/>
		<Particle mass="16"/>
		<Particle mass="1.008"/>
		<Particle mass="1.008"/>
		<Particle mass="1.008"/>
		<Particle mass="1.008"/>
		<Particle mass="1.008"/>
		<Particle mass="1.008"/>
		<Particle mass="1.008"/>
		<Particle mass="1.008"/>
		<Particle mass="1.008"/>
		<Particle mass="14.01"/>
		<Particle mass="1.008"/>
		<Particle mass="12.01"/>
		<Particle mass="1.008"/>
		<Particle mass="12.01"/>
		<Particle mass="1.008"/>
		<Particle mass="1.008"/>
		<Particle mass="12.01"/>
		<Particle mass="16"/>
		<Particle mass="14.01"/>
		<Particle mass="1.008"/>
		<Particle mass="1.008"/>
		<Particle mass="12.01"/>
		<Particle mass="16"/>
		<Particle mass="14.01"/>
		<Particle mass="1.008"/>
		<Particle mass="12.01"/>
		<Particle mass="1.008"/>
		<Particle mass="12.01"/>
		<Particle mass="1.008"/>
		<Particle mass="1.008"/>
		<Particle mass="12.01"/>
		<Particle mass="1.008"/>
		<Particle mass="1.008"/>
		<Particle mass="12.01"/>
		<Particle mass="16"/>
		<Particle mass="14.01"/>
		<Particle mass="1.008"/>
		<Particle mass="1.008"/>
		<Particle mass="12.01"/>
		<Particle mass="16"/>
		<Particle mass="14.01"/>
		<Particle mass="1.008"/>
		<Particle mass="12.01"/>
		<Particle mass="1.008"/>
		<Particle mass="1.008"/>
		<Particle mass="12.01"/>
		<Particle mass="16"/>
		<Particle mass="14.01"/>
		<Particle mass="1.008"/>
		<Particle mass="12.01"/>
		<Particle mass="1.008"/>
		<Particle mass="12.01"/>
		<Particle mass="1.008"/>
		<Particle mass="1.008"/>
		<Particle mass="12.01"/>
		<Particle mass="1.008"/>
		<Particle mass="1.008"/>
		<Particle mass="12.01"/>
		<Particle mass="1.008"/>
		<Particle mass="1.008"/>
		<Particle mass="12.01"/>
		<Particle mass="1.008"/>
		<Particle mass="1.008"/>
		<Particle mass="14.01"/>
		<Particle mass="1.008"/>
		<Particle mass="1.008"/>
		<Particle mass="1.008"/>
		<Particle mass="12.01"/>
		<Particle mass="16"/>
		<Particle mass="14.01"/>
		<Particle mass="1.008"/>
		<Particle mass="12.01"/>
		<Particle mass="1.008"/>
		<Particle mass="12.01"/>
		<Particle mass="1.008"/>
		<Particle mass="12.01"/>
		<Particle mass="1.008"/>
		<Particle mass="1.008"/>
		<Particle mass="1.008"/>
		<Particle mass="12.01"/>
		<Particle mass="1.008"/>
		<Particle mass="1.008"/>
		<Particle mass="12.01"/>
		<Particle mass="1.008"/>
		<Particle mass="1.008"/>
		<Particle mass="1.008"/>
		<Particle mass="12.01"/>
		<Particle mass="16"/>
		<Particle mass="14.01"/>
		<Particle mass="1.008"/>
		<Particle mass="12.01"/>
		<Particle mass="1.008"/>
		<Particle mass="12.01"/>
		<Particle mass="1.008"/>
		<Particle mass="1.008"/>
		<Particle mass="12.01"/>
		<Particle mass="12.01"/>
		<Particle mass="1.008"/>
		<Particle mass="14.01"/>
		<Particle mass="1.008"/>
		<Particle mass="12.01"/>
		<Particle mass="12.01"/>
		<Particle mass="1.008"/>
		<Particle mass="12.01"/>
		<Particle mass="1.008"/>
		<Particle mass="12.01"/>
		<Particle mass="1.008"/>
		<Particle mass="12.01"/>
		<Particle mass="1.008"/>
		<Particle mass="12.01"/>
		<Particle mass="12.01"/>
		<Particle mass="16"/>
		<Particle mass="14.01"/>
		<Particle mass="1.008"/>
		<Particle mass="12.01"/>
		<Particle mass="1.008"/>
		<Particle mass="12.01"/>
		<Particle mass="1.008"/>
		<Particle mass="12.01"/>
		<Particle mass="1.008"/>
		<Particle mass="1.008"/>
		<Particle mass="1.008"/>
		<Particle mass="16"/>
		<Particle mass="1.008"/>
		<Particle mass="12.01"/>
		<Particle mass="16"/>
		<Particle mass="14.01"/>
		<Particle mass="1.008"/>
		<Particle mass="12.01"/>
		<Particle mass="1.008"/>
		<Particle mass="12.01"/>
		<Particle mass="1.008"/>
		<Particle mass="12.01"/>
		<Particle mass="1.008"/>
		<Particle mass="1.008"/>
		<Particle mass="1.008"/>
		<Particle mass="12.01"/>
		<Particle mass="1.008"/>
		<Particle mass="1.008"/>
		<Particle mass="1.008"/>
		<Particle mass="12.01"/>
		<Particle mass="16"/>
		<Particle mass="14.01"/>
		<Particle mass="1.008"/>
		<Particle mass="12.01"/>
		<Particle mass="1.008"/>
		<Particle mass="12.01"/>
		<Particle mass="1.008"/>
		<Particle mass="12.01"/>
		<Particle mass="1.008"/>
		<Particle mass="1.008"/>
		<Particle mass="1.008"/>
		<Particle mass="12.01"/>
		<Particle mass="1.008"/>
		<Particle mass="1.008"/>
		<Particle mass="1.008"/>
		<Particle mass="12.01"/>
		<Particle mass="16"/>
		<Particle mass="14.01"/>
		<Particle mass="1.008"/>
		<Particle mass="12.01"/>
		<Particle mass="1.008"/>
		<Particle mass="12.01"/>
		<Particle mass="1.008"/>
		<Particle mass="1.008"/>
		<Particle mass="12.01"/>
		<Particle mass="16"/>
		<Particle mass="14.01"/>
		<Particle mass="1.008"/>
		<Particle mass="1.008"/>
		<Particle mass="12.01"/>
		<Particle mass="16"/>
		<Particle mass="14.01"/>
		<Particle mass="12.01"/>
		<Particle mass="1.008"/>
		<Particle mass="1.008"/>
		<Particle mass="12.01"/>
		<Particle mass="1.008"/>
		<Particle mass="1.008"/>
		<Particle mass="12.01"/>
		<Particle mass="1.008"/>
		<Particle mass="1.008"/>
		<Particle mass="12.01"/>
		<Particle mass="1.008"/>
		<Particle mass="12.01"/>
		<Particle mass="16"/>
		<Particle mass="14.01"/>
		<Particle mass="1.008"/>
		<Particle mass="12.01"/>
		<Particle mass="1.008"/>
		<Particle mass="12.01"/>
		<Particle mass="1.008"/>
		<Particle mass="1.008"/>
		<Particle mass="1.008"/>
		<Particle mass="12.01"/>
		<Particle mass="16"/>
		<Particle mass="14.01"/>
		<Particle mass="1.008"/>
		<Particle mass="12.01"/>
		<Particle mass="1.008"/>
		<Particle mass="12.01"/>
		<Particle mass="1.008"/>
		<Particle mass="12.01"/>
		<Particle mass="1.008"/>
		<Particle mass="1.008"/>
		<Particle mass="1.008"/>
		<Particle mass="12.01"/>
		<Particle mass="1.008"/>
		<Particle mass="1.008"/>
		<Particle mass="12.01"/>
		<Particle mass="1.008"/>
		<Particle mass="1.008"/>
		<Particle mass="1.008"/>
		<Particle mass="12.01"/>
		<Particle mass="16"/>
		<Particle mass="14.01"/>
		<Particle mass="1.008"/>
		<Particle mass="12.01"/>
		<Particle mass="1.008"/>
		<Particle mass="1.008"/>
		<Particle mass="12.01"/>
		<Particle mass="16"/>
		<Particle mass="14.01"/>
		<Particle mass="1.008"/>
		<Particle mass="12.01"/>
		<Particle mass="1.008"/>
		<Particle mass="12.01"/>
		<Particle mass="1.008"/>
		<Particle mass="12.01"/>
		<Particle mass="1.008"/>
		<Particle mass="1.008"/>
		<Particle mass="1.008"/>
		<Particle mass="12.01"/>
		<Particle mass="1.008"/>
		<Particle mass="1.008"/>
		<Particle mass="12.01"/>
		<Particle mass="1.008"/>
		<Particle mass="1.008"/>
		<Particle mass="1.008"/>
		<Particle mass="12.01"/>
		<Particle mass="16"/>
		<Particle mass="14.01"/>
		<Particle mass="12.01"/>
		<Particle mass="1.008"/>
		<Particle mass="1.008"/>
		<Particle mass="12.01"/>
		<Particle mass="1.008"/>
		<Particle mass="1.008"/>
		<Particle mass="12.01"/>
		<Particle mass="1.008"/>
		<Particle mass="1.008"/>
		<Particle mass="12.01"/>
		<Particle mass="1.008"/>
		<Particle mass="12.01"/>
		<Particle mass="16"/>
		<Particle mass="14.01"/>
		<Particle mass="1.008"/>
		<Particle mass="12.01"/>
		<Particle mass="1.008"/>
		<Particle mass="12.01"/>
		<Particle mass="1.008"/>
		<Particle mass="1.008"/>
		<Particle mass="1.008"/>
		<Particle mass="12.01"/>
		<Particle mass="16"/>
		<Particle mass="14.01"/>
		<Particle mass="1.008"/>
		<Particle mass="12.01"/>
		<Particle mass="1.008"/>
		<Particle mass="12.01"/>
		<Particle mass="1.008"/>
		<Particle mass="1.008"/>
		<Particle mass="12.01"/>
		<Particle mass="1.008"/>
		<Particle mass="12.01"/>
		<Particle mass="1.008"/>
		<Particle mass="1.008"/>
		<Particle mass="1.008"/>
		<Particle mass="12.01"/>
		<Particle mass="1.008"/>
		<Particle mass="1.008"/>
		<Particle mass="1.008"/>
		<Particle mass="12.01"/>
		<Particle mass="16"/>
		<Particle mass="14.01"/>
		<Particle mass="1.008"/>
		<Particle mass="12.01"/>
		<Particle mass="1.008"/>
		<Particle mass="12.01"/>
		<Particle mass="1.008"/>
		<Particle mass="1.008"/>
		<Particle mass="12.01"/>
		<Particle mass="1.008"/>
		<Particle mass="12.01"/>
		<Particle mass="1.008"/>
		<Particle mass="1.008"/>
		<Particle mass="1.008"/>
		<Particle mass="12.01"/>
		<Particle mass="1.008"/>
		<Particle mass="1.008"/>
		<Particle mass="1.008"/>
		<Particle mass="12.01"/>
		<Particle mass="16"/>
		<Particle mass="14.01"/>
		<Particle mass="1.008"/>
		<Particle mass="12.01"/>
		<Particle mass="1.008"/>
		<Particle mass="1.008"/>
		<Particle mass="12.01"/>
		<Particle mass="16"/>
		<Particle mass="14.01"/>
		<Particle mass="1.008"/>
		<Particle mass="12.01"/>
		<Particle mass="1.008"/>
		<Particle mass="12.01"/>
		<Particle mass="1.008"/>
		<Particle mass="1.008"/>
		<Particle mass="16"/>
		<Particle mass="1.008"/>
		<Particle mass="12.01"/>
		<Particle mass="16"/>
		<Particle mass="14.01"/>
		<Particle mass="1.008"/>
		<Particle mass="12.01"/>
		<Particle mass="1.008"/>
		<Particle mass="12.01"/>
		<Particle mass="1.008"/>
		<Particle mass="12.01"/>
		<Particle mass="1.008"/>
		<Particle mass="1.008"/>
		<Particle mass="1.008"/>
		<Particle mass="12.01"/>
		<Particle mass="1.008"/>
		<Particle mass="1.008"/>
		<Particle mass="1.008"/>
		<Particle mass="12.01"/>
		<Particle mass="16"/>
		<Particle mass="14.01"/>
		<Particle mass="1.008"/>
		<Particle mass="12.01"/>
		<Particle mass="1.008"/>
		<Particle mass="12.01"/>
		<Particle mass="1.008"/>
		<Particle mass="12.01"/>
		<Particle mass="1.008"/>
		<Particle mass="1.008"/>
		<Particle mass="1.008"/>
		<Particle mass="16"/>
		<Particle mass="1.008"/>
		<Particle mass="12.01"/>
		<Particle mass="16"/>
		<Particle mass="14.01"/>
		<Particle mass="1.008"/>
		<Particle mass="12.01"/>
		<Particle mass="1.008"/>
		<Particle mass="12.01"/>
		<Particle mass="1.008"/>
		<Particle mass="12.01"/>
		<Particle mass="1.008"/>
		<Particle mass="1.008"/>
		<Particle mass="1.008"/>
		<Particle mass="12.01"/>
		<Particle mass="1.008"/>
		<Particle mass="1.008"/>
		<Particle mass="1.008"/>
		<Particle mass="12.01"/>
		<Particle mass="16"/>
		<Particle mass="14.01"/>
		<Particle mass="1.008"/>
		<Particle mass="12.01"/>
		<Particle mass="1.008"/>
		<Particle mass="12.01"/>
		<Particle mass="1.008"/>
		<Particle mass="12.01"/>
		<Particle mass="1.008"/>
		<Particle mass="1.008"/>
		<Particle mass="1.008"/>
		<Particle mass="12.01"/>
		<Particle mass="1.008"/>
		<Particle mass="1.008"/>
		<Particle mass="12.01"/>
		<Particle mass="1.008"/>
		<Particle mass="1.008"/>
		<Particle mass="1.008"/>
		<Particle mass="12.01"/>
		<Particle mass="16"/>
		<Particle mass="14.01"/>
		<Particle mass="1.008"/>
		<Particle mass="12.01"/>
		<Particle mass="1.008"/>
		<Particle mass="12.01"/>
		<Particle mass="1.008"/>
		<Particle mass="1.008"/>
		<Particle mass="1.008"/>
		<Particle mass="12.01"/>
		<Particle mass="16"/>
		<Particle mass="14.01"/>
		<Particle mass="1.008"/>
		<Particle mass="12.01"/>
		<Particle mass="1.008"/>
		<Particle mass="12.01"/>
		<Particle mass="1.008"/>
		<Particle mass="12.01"/>
		<Particle mass="1.008"/>
		<Particle mass="1.008"/>
		<Particle mass="1.008"/>
		<Particle mass="12.01"/>
		<Particle mass="1.008"/>
		<Particle mass="1.008"/>
		<Particle mass="12.01"/>
		<Particle mass="1.008"/>
		<Particle mass="1.008"/>
		<Particle mass="1.008"/>
		<Particle mass="12.01"/>
		<Particle mass="16"/>
		<Particle mass="14.01"/>
		<Particle mass="1.008"/>
		<Particle mass="12.01"/>
		<Particle mass="1.008"/>
		<Particle mass="12.01"/>
		<Particle mass="1.008"/>
		<Particle mass="1.008"/>
		<Particle mass="12.01"/>
		<Particle mass="1.008"/>
		<Particle mass="12.01"/>
		<Particle mass="1.008"/>
		<Particle mass="1.008"/>
		<Particle mass="1.008"/>
		<Particle mass="12.01"/>
		<Particle mass="1.008"/>
		<Particle mass="1.008"/>
		<Particle mass="1.008"/>
		<Particle mass="12.01"/>
		<Particle mass="16"/>
		<Particle mass="14.01"/>
		<Particle mass="1.008"/>
		<Particle mass="12.01"/>
		<Particle mass="1.008"/>
		<Particle mass="12.01"/>
		<Particle mass="1.008"/>
		<Particle mass="12.01"/>
		<Particle mass="1.008"/>
		<Particle mass="1.008"/>
		<Particle mass="1.008"/>
		<Particle mass="12.01"/>
		<Particle mass="1.008"/>
		<Particle mass="1.008"/>
		<Particle mass="1.008"/>
		<Particle mass="12.01"/>
		<Particle mass="16"/>
		<Particle mass="14.01"/>
		<Particle mass="1.008"/>
		<Particle mass="12.01"/>
		<Particle mass="1.008"/>
		<Particle mass="12.01"/>
		<Particle mass="1.008"/>
		<Particle mass="1.008"/>
		<Particle mass="12.01"/>
		<Particle mass="14.01"/>
		<Particle mass="1.008"/>
		<Particle mass="12.01"/>
		<Particle mass="1.008"/>
		<Particle mass="14.01"/>
		<Particle mass="12.01"/>
		<Particle mass="1.008"/>
		<Particle mass="12.01"/>
		<Particle mass="16"/>
		<Particle mass="14.01"/>
		<Particle mass="1.008"/>
		<Particle mass="12.01"/>
		<Particle mass="1.008"/>
		<Particle mass="12.01"/>
		<Particle mass="1.008"/>
		<Particle mass="1.008"/>
		<Particle mass="12.01"/>
		<Particle mass="1.008"/>
		<Particle mass="12.01"/>
		<Particle mass="1.008"/>
		<Particle mass="1.008"/>
		<Particle mass="1.008"/>
		<Particle mass="12.01"/>
		<Particle mass="1.008"/>
		<Particle mass="1.008"/>
		<Particle mass="1.008"/>
		<Particle mass="12.01"/>
		<Particle mass="16"/>
		<Particle mass="14.01"/>
		<Particle mass="1.008"/>
		<Particle mass="12.01"/>
		<Particle mass="1.008"/>
		<Particle mass="12.01"/>
		<Particle mass="1.008"/>
		<Particle mass="1.008"/>
		<Particle mass="1.008"/>
		<Particle mass="12.01"/>
		<Particle mass="16"/>
		<Particle mass="14.01"/>
		<Particle mass="1.008"/>
		<Particle mass="12.01"/>
		<Particle mass="1.008"/>
		<Particle mass="12.01"/>
		<Particle mass="1.008"/>
		<Particle mass="12.01"/>
		<Particle mass="1.008"/>
		<Particle mass="1.008"/>
		<Particle mass="1.008"/>
		<Particle mass="12.01"/>
		<Particle mass="1.008"/>
		<Particle mass="1.008"/>
		<Particle mass="12.01"/>
		<Particle mass="1.008"/>
		<Particle mass="1.008"/>
		<Particle mass="1.008"/>
		<Particle mass="12.01"/>
		<Particle mass="16"/>
		<Particle mass="14.01"/>
		<Particle mass="1.008"/>
		<Particle mass="12.01"/>
		<Particle mass="1.008"/>
		<Particle mass="12.01"/>
		<Particle mass="1.008"/>
		<Particle mass="1.008"/>
		<Particle mass="12.01"/>
		<Particle mass="1.008"/>
		<Particle mass="12.01"/>
		<Particle mass="1.008"/>
		<Particle mass="1.008"/>
		<Particle mass="1.008"/>
		<Particle mass="12.01"/>
		<Particle mass="1.008"/>
		<Particle mass="1.008"/>
		<Particle mass="1.008"/>
		<Particle mass="12.01"/>
		<Particle mass="16"/>
		<Particle mass="14.01"/>
		<Particle mass="1.008"/>
		<Particle mass="12.01"/>
		<Particle mass="1.008"/>
		<Particle mass="12.01"/>
		<Particle mass="1.008"/>
		<Particle mass="1.008"/>
		<Particle mass="16"/>
		<Particle mass="1.008"/>
		<Particle mass="12.01"/>
		<Particle mass="16"/>
		<Particle mass="14.01"/>
		<Particle mass="1.008"/>
		<Particle mass="12.01"/>
		<Particle mass="1.008"/>
		<Particle mass="12.01"/>
		<Particle mass="1.008"/>
		<Particle mass="1.008"/>
		<Particle mass="12.01"/>
		<Particle mass="14.01"/>
		<Particle mass="12.01"/>
		<Particle mass="1.008"/>
		<Particle mass="14.01"/>
		<Particle mass="1.008"/>
		<Particle mass="12.01"/>
		<Particle mass="1.008"/>
		<Particle mass="12.01"/>
		<Particle mass="16"/>
		<Particle mass="14.01"/>
		<Particle mass="1.008"/>
		<Particle mass="12.01"/>
		<Particle mass="1.008"/>
		<Particle mass="12.01"/>
		<Particle mass="1.008"/>
		<Particle mass="12.01"/>
		<Particle mass="1.008"/>
		<Particle mass="1.008"/>
		<Particle mass="1.008"/>
		<Particle mass="16"/>
		<Particle mass="1.008"/>
		<Particle mass="12.01"/>
		<Particle mass="16"/>
		<Particle mass="14.01"/>
		<Particle mass="1.008"/>
		<Particle mass="12.01"/>
		<Particle mass="1.008"/>
		<Particle mass="12.01"/>
		<Particle mass="1.008"/>
		<Particle mass="12.01"/>
		<Particle mass="1.008"/>
		<Particle mass="1.008"/>
		<Particle mass="1.008"/>
		<Particle mass="16"/>
		<Particle mass="1.008"/>
		<Particle mass="12.01"/>
		<Particle mass="16"/>
		<Particle mass="14.01"/>
		<Particle mass="1.008"/>
		<Particle mass="12.01"/>
		<Particle mass="1.008"/>
		<Particle mass="12.01"/>
		<Particle mass="1.008"/>
		<Particle mass="1.008"/>
		<Particle mass="12.01"/>
		<Particle mass="12.01"/>
		<Particle mass="1.008"/>
		<Particle mass="14.01"/>
		<Particle mass="1.008"/>
		<Particle mass="12.01"/>
		<Particle mass="12.01"/>
		<Particle mass="1.008"/>
		<Particle mass="12.01"/>
		<Particle mass="1.008"/>
		<Particle mass="12.01"/>
		<Particle mass="1.008"/>
		<Particle mass="12.01"/>
		<Particle mass="1.008"/>
		<Particle mass="12.01"/>
		<Particle mass="12.01"/>
		<Particle mass="16"/>
		<Particle mass="14.01"/>
		<Particle mass="1.008"/>
		<Particle mass="12.01"/>
		<Particle mass="1.008"/>
		<Particle mass="12.01"/>
		<Particle mass="1.008"/>
		<Particle mass="1.008"/>
		<Particle mass="12.01"/>
		<Particle mass="12.01"/>
		<Particle mass="1.008"/>
		<Particle mass="12.01"/>
		<Particle mass="1.008"/>
		<Particle mass="12.01"/>
		<Particle mass="1.008"/>
		<Particle mass="12.01"/>
		<Particle mass="1.008"/>
		<Particle mass="12.01"/>
		<Particle mass="1.008"/>
		<Particle mass="12.01"/>
		<Particle mass="16"/>
		<Particle mass="14.01"/>
		<Particle mass="12.01"/>
		<Particle mass="1.008"/>
		<Particle mass="1.008"/>
		<Particle mass="12.01"/>
		<Particle mass="1.008"/>
		<Particle mass="1.008"/>
		<Particle mass="12.01"/>
		<Particle mass="1.008"/>
		<Particle mass="1.008"/>
		<Particle mass="12.01"/>
		<Particle mass="1.008"/>
		<Particle mass="12.01"/>
		<Particle mass="16"/>
		<Particle mass="14.01"/>
		<Particle mass="1.008"/>
		<Particle mass="12.01"/>
		<Particle mass="1.008"/>
		<Particle mass="12.01"/>
		<Particle mass="1.008"/>
		<Particle mass="1.008"/>
		<Particle mass="1.008"/>
		<Particle mass="12.01"/>
		<Particle mass="16"/>
		<Particle mass="14.01"/>
		<Particle mass="1.008"/>
		<Particle mass="12.01"/>
		<Particle mass="1.008"/>
		<Particle mass="12.01"/>
		<Particle mass="1.008"/>
		<Particle mass="1.008"/>
		<Particle mass="12.01"/>
		<Particle mass="12.01"/>
		<Particle mass="1.008"/>
		<Particle mass="12.01"/>
		<Particle mass="1.008"/>
		<Particle mass="12.01"/>
		<Particle mass="16"/>
		<Particle mass="1.008"/>
		<Particle mass="12.01"/>
		<Particle mass="1.008"/>
		<Particle mass="12.01"/>
		<Particle mass="1.008"/>
		<Particle mass="12.01"/>
		<Particle mass="16"/>
		<Particle mass="14.01"/>
		<Particle mass="1.008"/>
		<Particle mass="12.01"/>
		<Particle mass="1.008"/>
		<Particle mass="12.01"/>
		<Particle mass="1.008"/>
		<Particle mass="1.008"/>
		<Particle mass="12.01"/>
		<Particle mass="12.01"/>
		<Particle mass="1.008"/>
		<Particle mass="14.01"/>
		<Particle mass="1.008"/>
		<Particle mass="12.01"/>
		<Particle mass="12.01"/>
		<Particle mass="1.008"/>
		<Particle mass="12.01"/>
		<Particle mass="1.008"/>
		<Particle mass="12.01"/>
		<Particle mass="1.008"/>
		<Particle mass="12.01"/>
		<Particle mass="1.008"/>
		<Particle mass="12.01"/>
		<Particle mass="12.01"/>
		<Particle mass="16"/>
		<Particle mass="14.01"/>
		<Particle mass="1.008"/>
		<Particle mass="12.01"/>
		<Particle mass="1.008"/>
		<Particle mass="12.01"/>
		<Particle mass="1.008"/>
		<Particle mass="1.008"/>
		<Particle mass="12.01"/>
		<Particle mass="1.008"/>
		<Particle mass="1.008"/>
		<Particle mass="12.01"/>
		<Particle mass="16"/>
		<Particle mass="14.01"/>
		<Particle mass="1.008"/>
		<Particle mass="1.008"/>
		<Particle mass="12.01"/>
		<Particle mass="16"/>
		<Particle mass="14.01"/>
		<Particle mass="1.008"/>
		<Particle mass="12.01"/>
		<Particle mass="1.008"/>
		<Particle mass="1.008"/>
		<Particle mass="12.01"/>
		<Particle mass="16"/>
		<Particle mass="14.01"/>
		<Particle mass="1.008"/>
		<Particle mass="12.01"/>
		<Particle mass="1.008"/>
		<Particle mass="1.008"/>
		<Particle mass="12.01"/>
		<Particle mass="16"/>
		<Particle mass="14.01"/>
		<Particle mass="1.008"/>
		<Particle mass="12.01"/>
		<Particle mass="1.008"/>
		<Particle mass="12.01"/>
		<Particle mass="1.008"/>
		<Particle mass="12.01"/>
		<Particle mass="1.008"/>
		<Particle mass="1.008"/>
		<Particle mass="1.008"/>
		<Particle mass="12.01"/>
		<Particle mass="1.008"/>
		<Particle mass="1.008"/>
		<Particle mass="1.008"/>
		<Particle mass="12.01"/>
		<Particle mass="16"/>
		<Particle mass="14.01"/>
		<Particle mass="1.008"/>
		<Particle mass="12.01"/>
		<Particle mass="1.008"/>
		<Particle mass="12.01"/>
		<Particle mass="1.008"/>
		<Particle mass="1.008"/>
		<Particle mass="12.01"/>
		<Particle mass="1.008"/>
		<Particle mass="1.008"/>
		<Particle mass="12.01"/>
		<Particle mass="1.008"/>
		<Particle mass="1.008"/>
		<Particle mass="12.01"/>
		<Particle mass="1.008"/>
		<Particle mass="1.008"/>
		<Particle mass="14.01"/>
		<Particle mass="1.008"/>
		<Particle mass="1.008"/>
		<Particle mass="1.008"/>
		<Particle mass="12.01"/>
		<Particle mass="16"/>
		<Particle mass="14.01"/>
		<Particle mass="1.008"/>
		<Particle mass="12.01"/>
		<Particle mass="1.008"/>
		<Particle mass="12.01"/>
		<Particle mass="1.008"/>
		<Particle mass="1.008"/>
		<Particle mass="12.01"/>
		<Particle mass="1.008"/>
		<Particle mass="1.008"/>
		<Particle mass="12.01"/>
		<Particle mass="1.008"/>
		<Particle mass="1.008"/>
		<Particle mass="12.01"/>
		<Particle mass="1.008"/>
		<Particle mass="1.008"/>
		<Particle mass="14.01"/>
		<Particle mass="1.008"/>
		<Particle mass="1.008"/>
		<Particle mass="1.008"/>
		<Particle mass="12.01"/>
		<Particle mass="16"/>
		<Particle mass="14.01"/>
		<Particle mass="1.008"/>
		<Particle mass="12.01"/>
		<Particle mass="1.008"/>
		<Particle mass="12.01"/>
		<Particle mass="1.008"/>
		<Particle mass="1.008"/>
		<Particle mass="1.008"/>
		<Particle mass="12.01"/>
		<Particle mass="16"/>
		<Particle mass="14.01"/>
		<Particle mass="1.008"/>
		<Particle mass="12.01"/>
		<Particle mass="1.008"/>
		<Particle mass="12.01"/>
		<Particle mass="1.008"/>
		<Particle mass="1.008"/>
		<Particle mass="1.008"/>
		<Particle mass="12.01"/>
		<Particle mass="16"/>
		<Particle mass="16"/>
		<Particle mass="14.01"/>
		<Particle mass="1.008"/>
		<Particle mass="1.008"/>
		<Particle mass="1.008"/>
		<Particle mass="12.01"/>
		<Particle mass="1.008"/>
		<Particle mass="12.01"/>
		<Particle mass="1.008"/>
		<Particle mass="1.008"/>
		<Particle mass="1.008"/>
		<Particle mass="12.01"/>
		<Particle mass="16"/>
		<Particle mass="14.01"/>
		<Particle mass="1.008"/>
		<Particle mass="12.01"/>
		<Particle mass="1.008"/>
		<Particle mass="12.01"/>
		<Particle mass="1.008"/>
		<Particle mass="12.01"/>
		<Particle mass="1.008"/>
		<Particle mass="1.008"/>
		<Particle mass="1.008"/>
		<Particle mass="16"/>
		<Particle mass="1.008"/>
		<Particle mass="12.01"/>
		<Particle mass="16"/>
		<Particle mass="14.01"/>
		<Particle mass="1.008"/>
		<Particle mass="12.01"/>
		<Particle mass="1.008"/>
		<Particle mass="12.01"/>
		<Particle mass="1.008"/>
		<Particle mass="1.008"/>
		<Particle mass="12.01"/>
		<Particle mass="1.008"/>
		<Particle mass="12.01"/>
		<Particle mass="1.008"/>
		<Particle mass="1.008"/>
		<Particle mass="1.008"/>
		<Particle mass="12.01"/>
		<Particle mass="1.008"/>
		<Particle mass="1.008"/>
		<Particle mass="1.008"/>
		<Particle mass="12.01"/>
		<Particle mass="16"/>
		<Particle mass="14.01"/>
		<Particle mass="1.008"/>
		<Particle mass="12.01"/>
		<Particle mass="1.008"/>
		<Particle mass="12.01"/>
		<Particle mass="1.008"/>
		<Particle mass="12.01"/>
		<Particle mass="1.008"/>
		<Particle mass="1.008"/>
		<Particle mass="1.008"/>
		<Particle mass="16"/>
		<Particle mass="1.008"/>
		<Particle mass="12.01"/>
		<Particle mass="16"/>
		<Particle mass="14.01"/>
		<Particle mass="1.008"/>
		<Particle mass="12.01"/>
		<Particle mass="1.008"/>
		<Particle mass="12.01"/>
		<Particle mass="1.008"/>
		<Particle mass="1.008"/>
		<Particle mass="1.008"/>
		<Particle mass="12.01"/>
		<Particle mass="16"/>
		<Particle mass="14.01"/>
		<Particle mass="1.008"/>
		<Particle mass="12.01"/>
		<Particle mass="1.008"/>
		<Particle mass="12.01"/>
		<Particle mass="1.008"/>
		<Particle mass="1.008"/>
		<Particle mass="12.01"/>
		<Particle mass="1.008"/>
		<Particle mass="1.008"/>
		<Particle mass="12.01"/>
		<Particle mass="16"/>
		<Particle mass="16"/>
		<Particle mass="12.01"/>
		<Particle mass="16"/>
		<Particle mass="14.01"/>
		<Particle mass="1.008"/>
		<Particle mass="12.01"/>
		<Particle mass="1.008"/>
		<Particle mass="12.01"/>
		<Particle mass="1.008"/>
		<Particle mass="1.008"/>
		<Particle mass="12.01"/>
		<Particle mass="1.008"/>
		<Particle mass="1.008"/>
		<Particle mass="12.01"/>
		<Particle mass="16"/>
		<Particle mass="14.01"/>
		<Particle mass="1.008"/>
		<Particle mass="1.008"/>
		<Particle mass="12.01"/>
		<Particle mass="16"/>
		<Particle mass="14.01"/>
		<Particle mass="1.008"/>
		<Particle mass="12.01"/>
		<Particle mass="1.008"/>
		<Particle mass="12.01"/>
		<Particle mass="1.008"/>
		<Particle mass="1.008"/>
		<Particle mass="16"/>
		<Particle mass="1.008"/>
		<Particle mass="12.01"/>
		<Particle mass="16"/>
		<Particle mass="14.01"/>
		<Particle mass="1.008"/>
		<Particle mass="12.01"/>
		<Particle mass="1.008"/>
		<Particle mass="12.01"/>
		<Particle mass="1.008"/>
		<Particle mass="1.008"/>
		<Particle mass="12.01"/>
		<Particle mass="1.008"/>
		<Particle mass="1.008"/>
		<Particle mass="12.01"/>
		<Particle mass="16"/>
		<Particle mass="16"/>
		<Particle mass="12.01"/>
		<Particle mass="16"/>
		<Particle mass="14.01"/>
		<Particle mass="1.008"/>
		<Particle mass="12.01"/>
		<Particle mass="1.008"/>
		<Particle mass="12.01"/>
		<Particle mass="1.008"/>
		<Particle mass="1.008"/>
		<Particle mass="12.01"/>
		<Particle mass="1.008"/>
		<Particle mass="1.008"/>
		<Particle mass="12.01"/>
		<Particle mass="16"/>
		<Particle mass="16"/>
		<Particle mass="12.01"/>
		<Particle mass="16"/>
		<Particle mass="14.01"/>
		<Particle mass="1.008"/>
		<Particle mass="12.01"/>
		<Particle mass="1.008"/>
		<Particle mass="12.01"/>
		<Particle mass="1.008"/>
		<Particle mass="1.008"/>
		<Particle mass="12.01"/>
		<Particle mass="1.008"/>
		<Particle mass="12.01"/>
		<Particle mass="1.008"/>
		<Particle mass="1.008"/>
		<Particle mass="1.008"/>
		<Particle mass="12.01"/>
		<Particle mass="1.008"/>
		<Particle mass="1.008"/>
		<Particle mass="1.008"/>
		<Particle mass="12.01"/>
		<Particle mass="16"/>
		<Particle mass="14.01"/>
		<Particle mass="1.008"/>
		<Particle mass="12.01"/>
		<Particle mass="1.008"/>
		<Particle mass="12.01"/>
		<Particle mass="1.008"/>
		<Particle mass="1.008"/>
		<Particle mass="12.01"/>
		<Particle mass="14.01"/>
		<Particle mass="12.01"/>
		<Particle mass="1.008"/>
		<Particle mass="14.01"/>
		<Particle mass="1.008"/>
		<Particle mass="12.01"/>
		<Particle mass="1.008"/>
		<Particle mass="12.01"/>
		<Particle mass="16"/>
		<Particle mass="14.01"/>
		<Particle mass="1.008"/>
		<Particle mass="12.01"/>
		<Particle mass="1.008"/>
		<Particle mass="12.01"/>
		<Particle mass="1.008"/>
		<Particle mass="1.008"/>
		<Particle mass="12.01"/>
		<Particle mass="1.008"/>
		<Particle mass="1.008"/>
		<Particle mass="12.01"/>
		<Particle mass="1.008"/>
		<Particle mass="1.008"/>
		<Particle mass="12.01"/>
		<Particle mass="1.008"/>
		<Particle mass="1.008"/>
		<Particle mass="14.01"/>
		<Particle mass="1.008"/>
		<Particle mass="1.008"/>
		<Particle mass="1.008"/>
		<Particle mass="12.01"/>
		<Particle mass="16"/>
		<Particle mass="14.01"/>
		<Particle mass="1.008"/>
		<Particle mass="12.01"/>
		<Particle mass="1.008"/>
		<Particle mass="12.01"/>
		<Particle mass="1.008"/>
		<Particle mass="1.008"/>
		<Particle mass="12.01"/>
		<Particle mass="12.01"/>
		<Particle mass="1.008"/>
		<Particle mass="12.01"/>
		<Particle mass="1.008"/>
		<Particle mass="12.01"/>
		<Particle mass="16"/>
		<Particle mass="1.008"/>
		<Particle mass="12.01"/>
		<Particle mass="1.008"/>
		<Particle mass="12.01"/>
		<Particle mass="1.008"/>
		<Particle mass="12.01"/>
		<Particle mass="16"/>
		<Particle mass="14.01"/>
		<Particle mass="1.008"/>
		<Particle mass="12.01"/>
		<Particle mass="1.008"/>
		<Particle mass="12.01"/>
		<Particle mass="1.008"/>
		<Particle mass="12.01"/>
		<Particle mass="1.008"/>
		<Particle mass="1.008"/>
		<Particle mass="1.008"/>
		<Particle mass="12.01"/>
		<Particle mass="1.008"/>
		<Particle mass="1.008"/>
		<Particle mass="1.008"/>
		<Particle mass="12.01"/>
		<Particle mass="16"/>
		<Particle mass="14.01"/>
		<Particle mass="1.008"/>
		<Particle mass="12.01"/>
		<Particle mass="1.008"/>
		<Particle mass="12.01"/>
		<Particle mass="1.008"/>
		<Particle mass="12.01"/>
		<Particle mass="1.008"/>
		<Particle mass="1.008"/>
		<Particle mass="1.008"/>
		<Particle mass="12.01"/>
		<Particle mass="1.008"/>
		<Particle mass="1.008"/>
		<Particle mass="12.01"/>
		<Particle mass="1.008"/>
		<Particle mass="1.008"/>
		<Particle mass="1.008"/>
		<Particle mass="12.01"/>
		<Particle mass="16"/>
		<Particle mass="14.01"/>
		<Particle mass="1.008"/>
		<Particle mass="12.01"/>
		<Particle mass="1.008"/>
		<Particle mass="12.01"/>
		<Particle mass="1.008"/>
		<Particle mass="1.008"/>
		<Particle mass="12.01"/>
		<Particle mass="16"/>
		<Particle mass="16"/>
		<Particle mass="12.01"/>
		<Particle mass="16"/>
		<Particle mass="14.01"/>
		<Particle mass="1.008"/>
		<Particle mass="12.01"/>
		<Particle mass="1.008"/>
		<Particle mass="1.008"/>
		<Particle mass="12.01"/>
		<Particle mass="16"/>
		<Particle mass="14.01"/>
		<Particle mass="1.008"/>
		<Particle mass="12.01"/>
		<Particle mass="1.008"/>
		<Particle mass="12.01"/>
		<Particle mass="1.008"/>
		<Particle mass="12.01"/>
		<Particle mass="1.008"/>
		<Particle mass="1.008"/>
		<Particle mass="1.008"/>
		<Particle mass="16"/>
		<Particle mass="1.008"/>
		<Particle mass="12.01"/>
		<Particle mass="16"/>
		<Particle mass="14.01"/>
		<Particle mass="1.008"/>
		<Particle mass="12.01"/>
		<Particle mass="1.008"/>
		<Particle mass="12.01"/>
		<Particle mass="1.008"/>
		<Particle mass="1.008"/>
		<Particle mass="12.01"/>
		<Particle mass="1.008"/>
		<Particle mass="1.008"/>
		<Particle mass="12.01"/>
		<Particle mass="1.008"/>
		<Particle mass="1.008"/>
		<Particle mass="14.01"/>
		<Particle mass="1.008"/>
		<Particle mass="12.01"/>
		<Particle mass="14.01"/>
		<Particle mass="1.008"/>
		<Particle mass="1.008"/>
		<Particle mass="14.01"/>
		<Particle mass="1.008"/>
		<Particle mass="1.008"/>
		<Particle mass="12.01"/>
		<Particle mass="16"/>
		<Particle mass="14.01"/>
		<Particle mass="1.008"/>
		<Particle mass="12.01"/>
		<Particle mass="1.008"/>
		<Particle mass="12.01"/>
		<Particle mass="1.008"/>
		<Particle mass="12.01"/>
		<Particle mass="1.008"/>
		<Particle mass="1.008"/>
		<Particle mass="1.008"/>
		<Particle mass="12.01"/>
		<Particle mass="1.008"/>
		<Particle mass="1.008"/>
		<Particle mass="1.008"/>
		<Particle mass="12.01"/>
		<Particle mass="16"/>
		<Particle mass="14.01"/>
		<Particle mass="1.008"/>
		<Particle mass="12.01"/>
		<Particle mass="1.008"/>
		<Particle mass="12.01"/>
		<Particle mass="1.008"/>
		<Particle mass="1.008"/>
		<Particle mass="12.01"/>
		<Particle mass="12.01"/>
		<Particle mass="1.008"/>
		<Particle mass="12.01"/>
		<Particle mass="1.008"/>
		<Particle mass="12.01"/>
		<Particle mass="1.008"/>
		<Particle mass="12.01"/>
		<Particle mass="1.008"/>
		<Particle mass="12.01"/>
		<Particle mass="1.008"/>
		<Particle mass="12.01"/>
		<Particle mass="16"/>
		<Particle mass="14.01"/>
		<Particle mass="1.008"/>
		<Particle mass="12.01"/>
		<Particle mass="1.008"/>
		<Particle mass="12.01"/>
		<Particle mass="1.008"/>
		<Particle mass="1.008"/>
		<Particle mass="12.01"/>
		<Particle mass="1.008"/>
		<Particle mass="12.01"/>
		<Particle mass="1.008"/>
		<Particle mass="1.008"/>
		<Particle mass="1.008"/>
		<Particle mass="12.01"/>
		<Particle mass="1.008"/>
		<Particle mass="1.008"/>
		<Particle mass="1.008"/>
		<Particle mass="12.01"/>
		<Particle mass="16"/>
		<Particle mass="14.01"/>
		<Particle mass="1.008"/>
		<Particle mass="12.01"/>
		<Particle mass="1.008"/>
		<Particle mass="1.008"/>
		<Particle mass="12.01"/>
		<Particle mass="16"/>
		<Particle mass="14.01"/>
		<Particle mass="1.008"/>
		<Particle mass="12.01"/>
		<Particle mass="1.008"/>
		<Particle mass="12.01"/>
		<Particle mass="1.008"/>
		<Particle mass="1.008"/>
		<Particle mass="12.01"/>
		<Particle mass="1.008"/>
		<Particle mass="12.01"/>
		<Particle mass="1.008"/>
		<Particle mass="1.008"/>
		<Particle mass="1.008"/>
		<Particle mass="12.01"/>
		<Particle mass="1.008"/>
		<Particle mass="1.008"/>
		<Particle mass="1.008"/>
		<Particle mass="12.01"/>
		<Particle mass="16"/>
		<Particle mass="14.01"/>
		<Particle mass="1.008"/>
		<Particle mass="12.01"/>
		<Particle mass="1.008"/>
		<Particle mass="12.01"/>
		<Particle mass="1.008"/>
		<Particle mass="1.008"/>
		<Particle mass="1.008"/>
		<Particle mass="12.01"/>
		<Particle mass="16"/>
		<Particle mass="14.01"/>
		<Particle mass="1.008"/>
		<Particle mass="12.01"/>
		<Particle mass="1.008"/>
		<Particle mass="12.01"/>
		<Particle mass="1.008"/>
		<Particle mass="1.008"/>
		<Particle mass="12.01"/>
		<Particle mass="1.008"/>
		<Particle mass="12.01"/>
		<Particle mass="1.008"/>
		<Particle mass="1.008"/>
		<Particle mass="1.008"/>
		<Particle mass="12.01"/>
		<Particle mass="1.008"/>
		<Particle mass="1.008"/>
		<Particle mass="1.008"/>
		<Particle mass="12.01"/>
		<Particle mass="16"/>
		<Particle mass="14.01"/>
		<Particle mass="1.008"/>
		<Particle mass="12.01"/>
		<Particle mass="1.008"/>
		<Particle mass="12.01"/>
		<Particle mass="1.008"/>
		<Particle mass="12.01"/>
		<Particle mass="1.008"/>
		<Particle mass="1.008"/>
		<Particle mass="1.008"/>
		<Particle mass="12.01"/>
		<Particle mass="1.008"/>
		<Particle mass="1.008"/>
		<Particle mass="1.008"/>
		<Particle mass="12.01"/>
		<Particle mass="16"/>
		<Particle mass="14.01"/>
		<Particle mass="1.008"/>
		<Particle mass="12.01"/>
		<Particle mass="1.008"/>
		<Particle mass="12.01"/>
		<Particle mass="1.008"/>
		<Particle mass="1.008"/>
		<Particle mass="1.008"/>
		<Particle mass="12.01"/>
		<Particle mass="16"/>
		<Particle mass="14.01"/>
		<Particle mass="1.008"/>
		<Particle mass="12.01"/>
		<Particle mass="1.008"/>
		<Particle mass="12.01"/>
		<Particle mass="1.008"/>
		<Particle mass="1.008"/>
		<Particle mass="12.01"/>
		<Particle mass="14.01"/>
		<Particle mass="1.008"/>
		<Particle mass="12.01"/>
		<Particle mass="1.008"/>
		<Particle mass="14.01"/>
		<Particle mass="12.01"/>
		<Particle mass="1.008"/>
		<Particle mass="12.01"/>
		<Particle mass="16"/>
		<Particle mass="14.01"/>
		<Particle mass="1.008"/>
		<Particle mass="12.01"/>
		<Particle mass="1.008"/>
		<Particle mass="12.01"/>
		<Particle mass="1.008"/>
		<Particle mass="1.008"/>
		<Particle mass="12.01"/>
		<Particle mass="12.01"/>
		<Particle mass="1.008"/>
		<Particle mass="12.01"/>
		<Particle mass="1.008"/>
		<Particle mass="12.01"/>
		<Particle mass="1.008"/>
		<Particle mass="12.01"/>
		<Particle mass="1.008"/>
		<Particle mass="12.01"/>
		<Particle mass="1.008"/>
		<Particle mass="12.01"/>
		<Particle mass="16"/>
		<Particle mass="14.01"/>
		<Particle mass="1.008"/>
		<Particle mass="12.01"/>
		<Particle mass="1.008"/>
		<Particle mass="12.01"/>
		<Particle mass="1.008"/>
		<Particle mass="1.008"/>
		<Particle mass="12.01"/>
		<Particle mass="1.008"/>
		<Particle mass="12.01"/>
		<Particle mass="1.008"/>
		<Particle mass="1.008"/>
		<Particle mass="1.008"/>
		<Particle mass="12.01"/>
		<Particle mass="1.008"/>
		<Particle mass="1.008"/>
		<Particle mass="1.008"/>
		<Particle mass="12.01"/>
		<Particle mass="16"/>
		<Particle mass="14.01"/>
		<Particle mass="1.008"/>
		<Particle mass="12.01"/>
		<Particle mass="1.008"/>
		<Particle mass="12.01"/>
		<Particle mass="1.008"/>
		<Particle mass="1.008"/>
		<Particle mass="1.008"/>
		<Particle mass="12.01"/>
		<Particle mass="16"/>
		<Particle mass="14.01"/>
		<Particle mass="1.008"/>
		<Particle mass="12.01"/>
		<Particle mass="1.008"/>
		<Particle mass="12.01"/>
		<Particle mass="1.008"/>
		<Particle mass="1.008"/>
		<Particle mass="12.01"/>
		<Particle mass="12.01"/>
		<Particle mass="1.008"/>
		<Particle mass="12.01"/>
		<Particle mass="1.008"/>
		<Particle mass="12.01"/>
		<Particle mass="1.008"/>
		<Particle mass="12.01"/>
		<Particle mass="1.008"/>
		<Particle mass="12.01"/>
		<Particle mass="1.008"/>
		<Particle mass="12.01"/>
		<Particle mass="16"/>
		<Particle mass="14.01"/>
		<Particle mass="1.008"/>
		<Particle mass="12.01"/>
		<Particle mass="1.008"/>
		<Particle mass="12.01"/>
		<Particle mass="1.008"/>
		<Particle mass="1.008"/>
		<Particle mass="16"/>
		<Particle mass="1.008"/>
		<Particle mass="12.01"/>
		<Particle mass="16"/>
		<Particle mass="14.01"/>
		<Particle mass="1.008"/>
		<Particle mass="12.01"/>
		<Particle mass="1.008"/>
		<Particle mass="12.01"/>
		<Particle mass="1.008"/>
		<Particle mass="1.008"/>
		<Particle mass="1.008"/>
		<Particle mass="12.01"/>
		<Particle mass="16"/>
		<Particle mass="14.01"/>
		<Particle mass="1.008"/>
		<Particle mass="12.01"/>
		<Particle mass="1.008"/>
		<Particle mass="12.01"/>
		<Particle mass="1.008"/>
		<Particle mass="12.01"/>
		<Particle mass="1.008"/>
		<Particle mass="1.008"/>
		<Particle mass="1.008"/>
		<Particle mass="16"/>
		<Particle mass="1.008"/>
		<Particle mass="12.01"/>
		<Particle mass="16"/>
		<Particle mass="14.01"/>
		<Particle mass="12.01"/>
		<Particle mass="1.008"/>
		<Particle mass="1.008"/>
		<Particle mass="12.01"/>
		<Particle mass="1.008"/>
		<Particle mass="1.008"/>
		<Particle mass="12.01"/>
		<Particle mass="1.008"/>
		<Particle mass="1.008"/>
		<Particle mass="12.01"/>
		<Particle mass="1.008"/>
		<Particle mass="12.01"/>
		<Particle mass="16"/>
		<Particle mass="14.01"/>
		<Particle mass="1.008"/>
		<Particle mass="12.01"/>
		<Particle mass="1.008"/>
		<Particle mass="12.01"/>
		<Particle mass="1.008"/>
		<Particle mass="1.008"/>
		<Particle mass="12.01"/>
		<Particle mass="12.01"/>
		<Particle mass="1.008"/>
		<Particle mass="14.01"/>
		<Particle mass="1.008"/>
		<Particle mass="12.01"/>
		<Particle mass="12.01"/>
		<Particle mass="1.008"/>
		<Particle mass="12.01"/>
		<Particle mass="1.008"/>
		<Particle mass="12.01"/>
		<Particle mass="1.008"/>
		<Particle mass="12.01"/>
		<Particle mass="1.008"/>
		<Particle mass="12.01"/>
		<Particle mass="12.01"/>
		<Particle mass="16"/>
		<Particle mass="14.01"/>
		<Particle mass="1.008"/>
		<Particle mass="12.01"/>
		<Particle mass="1.008"/>
		<Particle mass="12.01"/>
		<Particle mass="1.008"/>
		<Particle mass="1.008"/>
		<Particle mass="12.01"/>
		<Particle mass="1.008"/>
		<Particle mass="12.01"/>
		<Particle mass="1.008"/>
		<Particle mass="1.008"/>
		<Particle mass="1.008"/>
		<Particle mass="12.01"/>
		<Particle mass="1.008"/>
		<Particle mass="1.008"/>
		<Particle mass="1.008"/>
		<Particle mass="12.01"/>
		<Particle mass="16"/>
		<Particle mass="14.01"/>
		<Particle mass="1.008"/>
		<Particle mass="12.01"/>
		<Particle mass="1.008"/>
		<Particle mass="12.01"/>
		<Particle mass="1.008"/>
		<Particle mass="1.008"/>
		<Particle mass="12.01"/>
		<Particle mass="14.01"/>
		<Particle mass="12.01"/>
		<Particle mass="1.008"/>
		<Particle mass="14.01"/>
		<Particle mass="1.008"/>
		<Particle mass="12.01"/>
		<Particle mass="1.008"/>
		<Particle mass="12.01"/>
		<Particle mass="16"/>
		<Particle mass="16"/>
		<Particle mass="24.305"/>
		<Particle mass="12.011"/>
		<Particle mass="12.011"/>
		<Particle mass="12.011"/>
		<Particle mass="12.011"/>
		<Particle mass="14.007"/>
		<Particle mass="12.011"/>
		<Particle mass="12.011"/>
		<Particle mass="12.011"/>
		<Particle mass="12.011"/>
		<Particle mass="12.011"/>
		<Particle mass="12.011"/>
		<Particle mass="12.011"/>
		<Particle mass="12.011"/>
		<Particle mass="15.999"/>
		<Particle mass="15.999"/>
		<Particle mass="14.007"/>
		<Particle mass="12.011"/>
		<Particle mass="12.011"/>
		<Particle mass="12.011"/>
		<Particle mass="12.011"/>
		<Particle mass="12.011"/>
		<Particle mass="12.011"/>
		<Particle mass="15.999"/>
		<Particle mass="12.011"/>
		<Particle mass="14.007"/>
		<Particle mass="12.011"/>
		<Particle mass="12.011"/>
		<Particle mass="12.011"/>
		<Particle mass="12.011"/>
		<Particle mass="12.011"/>
		<Particle mass="12.011"/>
		<Particle mass="12.011"/>
		<Particle mass="14.007"/>
		<Particle mass="12.011"/>
		<Particle mass="12.011"/>
		<Particle mass="12.011"/>
		<Particle mass="12.011"/>
		<Particle mass="12.011"/>
		<Particle mass="12.011"/>
		<Particle mass="15.999"/>
		<Particle mass="12.011"/>
		<Particle mass="12.011"/>
		<Particle mass="15.999"/>
		<Particle mass="15.999"/>
		<Particle mass="12.011"/>
		<Particle mass="12.011"/>
		<Particle mass="12.011"/>
		<Particle mass="12.011"/>
		<Particle mass="12.011"/>
		<Particle mass="12.011"/>
		<Particle mass="12.011"/>
		<Particle mass="12.011"/>
		<Particle mass="12.011"/>
		<Particle mass="12.011"/>
		<Particle mass="12.011"/>
		<Particle mass="12.011"/>
		<Particle mass="12.011"/>
		<Particle mass="12.011"/>
		<Particle mass="12.011"/>
		<Particle mass="12.011"/>
		<Particle mass="12.011"/>
		<Particle mass="12.011"/>
		<Particle mass="12.011"/>
		<Particle mass="12.011"/>
		<Particle mass="12.011"/>
		<Particle mass="1.008"/>
		<Particle mass="1.008"/>
		<Particle mass="1.008"/>
		<Particle mass="1.008"/>
		<Particle mass="1.008"/>
		<Particle mass="1.008"/>
		<Particle mass="1.008"/>
		<Particle mass="1.008"/>
		<Particle mass="1.008"/>
		<Particle mass="1.008"/>
		<Particle mass="1.008"/>
		<Particle mass="1.008"/>
		<Particle mass="1.008"/>
		<Particle mass="1.008"/>
		<Particle mass="1.008"/>
		<Particle mass="1.008"/>
		<Particle mass="1.008"/>
		<Particle mass="1.008"/>
		<Particle mass="1.008"/>
		<Particle mass="1.008"/>
		<Particle mass="1.008"/>
		<Particle mass="1.008"/>
		<Particle mass="1.008"/>
		<Particle mass="1.008"/>
		<Particle mass="1.008"/>
		<Particle mass="1.008"/>
		<Particle mass="1.008"/>
		<Particle mass="1.008"/>
		<Particle mass="1.008"/>
		<Particle mass="1.008"/>
		<Particle mass="1.008"/>
		<Particle mass="1.008"/>
		<Particle mass="1.008"/>
		<Particle mass="1.008"/>
		<Particle mass="1.008"/>
		<Particle mass="1.008"/>
		<Particle mass="1.008"/>
		<Particle mass="1.008"/>
		<Particle mass="1.008"/>
		<Particle mass="1.008"/>
		<Particle mass="1.008"/>
		<Particle mass="1.008"/>
		<Particle mass="1.008"/>
		<Particle mass="1.008"/>
		<Particle mass="1.008"/>
		<Particle mass="1.008"/>
		<Particle mass="1.008"/>
		<Particle mass="1.008"/>
		<Particle mass="1.008"/>
		<Particle mass="1.008"/>
		<Particle mass="1.008"/>
		<Particle mass="1.008"/>
		<Particle mass="1.008"/>
		<Particle mass="1.008"/>
		<Particle mass="1.008"/>
		<Particle mass="1.008"/>
		<Particle mass="1.008"/>
		<Particle mass="1.008"/>
		<Particle mass="1.008"/>
		<Particle mass="1.008"/>
		<Particle mass="1.008"/>
		<Particle mass="1.008"/>
		<Particle mass="1.008"/>
		<Particle mass="1.008"/>
		<Particle mass="1.008"/>
		<Particle mass="1.008"/>
		<Particle mass="1.008"/>
		<Particle mass="1.008"/>
		<Particle mass="1.008"/>
		<Particle mass="1.008"/>
		<Particle mass="1.008"/>
		<Particle mass="1.008"/>
		<Particle mass="1.008"/>
		<Particle mass="1.008"/>
		<Particle mass="24.305"/>
		<Particle mass="12.011"/>
		<Particle mass="12.011"/>
		<Particle mass="12.011"/>
		<Particle mass="12.011"/>
		<Particle mass="14.007"/>
		<Particle mass="12.011"/>
		<Particle mass="12.011"/>
		<Particle mass="12.011"/>
		<Particle mass="12.011"/>
		<Particle mass="12.011"/>
		<Particle mass="12.011"/>
		<Particle mass="12.011"/>
		<Particle mass="12.011"/>
		<Particle mass="15.999"/>
		<Particle mass="15.999"/>
		<Particle mass="14.007"/>
		<Particle mass="12.011"/>
		<Particle mass="12.011"/>
		<Particle mass="12.011"/>
		<Particle mass="12.011"/>
		<Particle mass="12.011"/>
		<Particle mass="12.011"/>
		<Particle mass="15.999"/>
		<Particle mass="12.011"/>
		<Particle mass="14.007"/>
		<Particle mass="12.011"/>
		<Particle mass="12.011"/>
		<Particle mass="12.011"/>
		<Particle mass="12.011"/>
		<Particle mass="12.011"/>
		<Particle mass="12.011"/>
		<Particle mass="12.011"/>
		<Particle mass="14.007"/>
		<Particle mass="12.011"/>
		<Particle mass="12.011"/>
		<Particle mass="12.011"/>
		<Particle mass="12.011"/>
		<Particle mass="12.011"/>
		<Particle mass="12.011"/>
		<Particle mass="15.999"/>
		<Particle mass="12.011"/>
		<Particle mass="12.011"/>
		<Particle mass="15.999"/>
		<Particle mass="15.999"/>
		<Particle mass="12.011"/>
		<Particle mass="12.011"/>
		<Particle mass="12.011"/>
		<Particle mass="12.011"/>
		<Particle mass="12.011"/>
		<Particle mass="12.011"/>
		<Particle mass="12.011"/>
		<Particle mass="12.011"/>
		<Particle mass="12.011"/>
		<Particle mass="12.011"/>
		<Particle mass="12.011"/>
		<Particle mass="12.011"/>
		<Particle mass="12.011"/>
		<Particle mass="12.011"/>
		<Particle mass="12.011"/>
		<Particle mass="12.011"/>
		<Particle mass="12.011"/>
		<Particle mass="12.011"/>
		<Particle mass="12.011"/>
		<Particle mass="12.011"/>
		<Particle mass="12.011"/>
		<Particle mass="1.008"/>
		<Particle mass="1.008"/>
		<Particle mass="1.008"/>
		<Particle mass="1.008"/>
		<Particle mass="1.008"/>
		<Particle mass="1.008"/>
		<Particle mass="1.008"/>
		<Particle mass="1.008"/>
		<Particle mass="1.008"/>
		<Particle mass="1.008"/>
		<Particle mass="1.008"/>
		<Particle mass="1.008"/>
		<Particle mass="1.008"/>
		<Particle mass="1.008"/>
		<Particle mass="1.008"/>
		<Particle mass="1.008"/>
		<Particle mass="1.008"/>
		<Particle mass="1.008"/>
		<Particle mass="1.008"/>
		<Particle mass="1.008"/>
		<Particle mass="1.008"/>
		<Particle mass="1.008"/>
		<Particle mass="1.008"/>
		<Particle mass="1.008"/>
		<Particle mass="1.008"/>
		<Particle mass="1.008"/>
		<Particle mass="1.008"/>
		<Particle mass="1.008"/>
		<Particle mass="1.008"/>
		<Particle mass="1.008"/>
		<Particle mass="1.008"/>
		<Particle mass="1.008"/>
		<Particle mass="1.008"/>
		<Particle mass="1.008"/>
		<Particle mass="1.008"/>
		<Particle mass="1.008"/>
		<Particle mass="1.008"/>
		<Particle mass="1.008"/>
		<Particle mass="1.008"/>
		<Particle mass="1.008"/>
		<Particle mass="1.008"/>
		<Particle mass="1.008"/>
		<Particle mass="1.008"/>
		<Particle mass="1.008"/>
		<Particle mass="1.008"/>
		<Particle mass="1.008"/>
		<Particle mass="1.008"/>
		<Particle mass="1.008"/>
		<Particle mass="1.008"/>
		<Particle mass="1.008"/>
		<Particle mass="1.008"/>
		<Particle mass="1.008"/>
		<Particle mass="1.008"/>
		<Particle mass="1.008"/>
		<Particle mass="1.008"/>
		<Particle mass="1.008"/>
		<Particle mass="1.008"/>
		<Particle mass="1.008"/>
		<Particle mass="1.008"/>
		<Particle mass="1.008"/>
		<Particle mass="1.008"/>
		<Particle mass="1.008"/>
		<Particle mass="1.008"/>
		<Particle mass="1.008"/>
		<Particle mass="1.008"/>
		<Particle mass="1.008"/>
		<Particle mass="1.008"/>
		<Particle mass="1.008"/>
		<Particle mass="1.008"/>
		<Particle mass="1.008"/>
		<Particle mass="1.008"/>
		<Particle mass="1.008"/>
		<Particle mass="1.008"/>
		<Particle mass="1.008"/>
		<Particle mass="12.01"/>
		<Particle mass="12.01"/>
		<Particle mass="12.01"/>
		<Particle mass="12.01"/>
		<Particle mass="12.01"/>
		<Particle mass="12.01"/>
		<Particle mass="16"/>
		<Particle mass="16"/>
		<Particle mass="16"/>
		<Particle mass="16"/>
		<Particle mass="16"/>
		<Particle mass="16"/>
		<Particle mass="12.01"/>
		<Particle mass="12.01"/>
		<Particle mass="12.01"/>
		<Particle mass="12.01"/>
		<Particle mass="12.01"/>
		<Particle mass="12.01"/>
		<Particle mass="12.01"/>
		<Particle mass="12.01"/>
		<Particle mass="12.01"/>
		<Particle mass="12.01"/>
		<Particle mass="12.01"/>
		<Particle mass="12.01"/>
		<Particle mass="12.01"/>
		<Particle mass="12.01"/>
		<Particle mass="12.01"/>
		<Particle mass="12.01"/>
		<Particle mass="12.01"/>
		<Particle mass="12.01"/>
		<Particle mass="12.01"/>
		<Particle mass="12.01"/>
		<Particle mass="12.01"/>
		<Particle mass="12.01"/>
		<Particle mass="12.01"/>
		<Particle mass="12.01"/>
		<Particle mass="12.01"/>
		<Particle mass="12.01"/>
		<Particle mass="12.01"/>
		<Particle mass="12.01"/>
		<Particle mass="12.01"/>
		<Particle mass="12.01"/>
		<Particle mass="12.01"/>
		<Particle mass="12.01"/>
		<Particle mass="12.01"/>
		<Particle mass="12.01"/>
		<Particle mass="12.01"/>
		<Particle mass="12.01"/>
		<Particle mass="12.01"/>
		<Particle mass="12.01"/>
		<Particle mass="12.01"/>
		<Particle mass="12.01"/>
		<Particle mass="1.008"/>
		<Particle mass="1.008"/>
		<Particle mass="1.008"/>
		<Particle mass="1.008"/>
		<Particle mass="1.008"/>
		<Particle mass="1.008"/>
		<Particle mass="1.008"/>
		<Particle mass="1.008"/>
		<Particle mass="1.008"/>
		<Particle mass="1.008"/>
		<Particle mass="1.008"/>
		<Particle mass="1.008"/>
		<Particle mass="1.008"/>
		<Particle mass="1.008"/>
		<Particle mass="1.008"/>
		<Particle mass="1.008"/>
		<Particle mass="1.008"/>
		<Particle mass="1.008"/>
		<Particle mass="1.008"/>
		<Particle mass="1.008"/>
		<Particle mass="1.008"/>
		<Particle mass="1.008"/>
		<Particle mass="1.008"/>
		<Particle mass="1.008"/>
		<Particle mass="1.008"/>
		<Particle mass="1.008"/>
		<Particle mass="1.008"/>
		<Particle mass="1.008"/>
		<Particle mass="1.008"/>
		<Particle mass="1.008"/>
		<Particle mass="1.008"/>
		<Particle mass="1.008"/>
		<Particle mass="1.008"/>
		<Particle mass="1.008"/>
		<Particle mass="1.008"/>
		<Particle mass="1.008"/>
		<Particle mass="1.008"/>
		<Particle mass="1.008"/>
		<Particle mass="1.008"/>
		<Particle mass="1.008"/>
		<Particle mass="1.008"/>
		<Particle mass="1.008"/>
		<Particle mass="1.008"/>
		<Particle mass="1.008"/>
		<Particle mass="1.008"/>
		<Particle mass="1.008"/>
		<Particle mass="1.008"/>
		<Particle mass="1.008"/>
		<Particle mass="1.008"/>
		<Particle mass="1.008"/>
		<Particle mass="1.008"/>
		<Particle mass="1.008"/>
		<Particle mass="1.008"/>
		<Particle mass="1.008"/>
		<Particle mass="1.008"/>
		<Particle mass="1.008"/>
		<Particle mass="1.008"/>
		<Particle mass="1.008"/>
		<Particle mass="1.008"/>
		<Particle mass="1.008"/>
		<Particle mass="1.008"/>
		<Particle mass="1.008"/>
		<Particle mass="1.008"/>
		<Particle mass="1.008"/>
		<Particle mass="1.008"/>
		<Particle mass="1.008"/>
		<Particle mass="1.008"/>
		<Particle mass="1.008"/>
		<Particle mass="24.305"/>
		<Particle mass="12.011"/>
		<Particle mass="12.011"/>
		<Particle mass="12.011"/>
		<Particle mass="12.011"/>
		<Particle mass="14.007"/>
		<Particle mass="12.011"/>
		<Particle mass="12.011"/>
		<Particle mass="12.011"/>
		<Particle mass="12.011"/>
		<Particle mass="12.011"/>
		<Particle mass="12.011"/>
		<Particle mass="12.011"/>
		<Particle mass="12.011"/>
		<Particle mass="15.999"/>
		<Particle mass="15.999"/>
		<Particle mass="14.007"/>
		<Particle mass="12.011"/>
		<Particle mass="12.011"/>
		<Particle mass="12.011"/>
		<Particle mass="12.011"/>
		<Particle mass="12.011"/>
		<Particle mass="12.011"/>
		<Particle mass="15.999"/>
		<Particle mass="12.011"/>
		<Particle mass="14.007"/>
		<Particle mass="12.011"/>
		<Particle mass="12.011"/>
		<Particle mass="12.011"/>
		<Particle mass="12.011"/>
		<Particle mass="12.011"/>
		<Particle mass="12.011"/>
		<Particle mass="12.011"/>
		<Particle mass="14.007"/>
		<Particle mass="12.011"/>
		<Particle mass="12.011"/>
		<Particle mass="12.011"/>
		<Particle mass="12.011"/>
		<Particle mass="12.011"/>
		<Particle mass="12.011"/>
		<Particle mass="15.999"/>
		<Particle mass="12.011"/>
		<Particle mass="12.011"/>
		<Particle mass="15.999"/>
		<Particle mass="15.999"/>
		<Particle mass="12.011"/>
		<Particle mass="12.011"/>
		<Particle mass="12.011"/>
		<Particle mass="12.011"/>
		<Particle mass="12.011"/>
		<Particle mass="12.011"/>
		<Particle mass="12.011"/>
		<Particle mass="12.011"/>
		<Particle mass="12.011"/>
		<Particle mass="12.011"/>
		<Particle mass="12.011"/>
		<Particle mass="12.011"/>
		<Particle mass="12.011"/>
		<Particle mass="12.011"/>
		<Particle mass="12.011"/>
		<Particle mass="12.011"/>
		<Particle mass="12.011"/>
		<Particle mass="12.011"/>
		<Particle mass="12.011"/>
		<Particle mass="12.011"/>
		<Particle mass="12.011"/>
		<Particle mass="1.008"/>
		<Particle mass="1.008"/>
		<Particle mass="1.008"/>
		<Particle mass="1.008"/>
		<Particle mass="1.008"/>
		<Particle mass="1.008"/>
		<Particle mass="1.008"/>
		<Particle mass="1.008"/>
		<Particle mass="1.008"/>
		<Particle mass="1.008"/>
		<Particle mass="1.008"/>
		<Particle mass="1.008"/>
		<Particle mass="1.008"/>
		<Particle mass="1.008"/>
		<Particle mass="1.008"/>
		<Particle mass="1.008"/>
		<Particle mass="1.008"/>
		<Particle mass="1.008"/>
		<Particle mass="1.008"/>
		<Particle mass="1.008"/>
		<Particle mass="1.008"/>
		<Particle mass="1.008"/>
		<Particle mass="1.008"/>
		<Particle mass="1.008"/>
		<Particle mass="1.008"/>
		<Particle mass="1.008"/>
		<Particle mass="1.008"/>
		<Particle mass="1.008"/>
		<Particle mass="1.008"/>
		<Particle mass="1.008"/>
		<Particle mass="1.008"/>
		<Particle mass="1.008"/>
		<Particle mass="1.008"/>
		<Particle mass="1.008"/>
		<Particle mass="1.008"/>
		<Particle mass="1.008"/>
		<Particle mass="1.008"/>
		<Particle mass="1.008"/>
		<Particle mass="1.008"/>
		<Particle mass="1.008"/>
		<Particle mass="1.008"/>
		<Particle mass="1.008"/>
		<Particle mass="1.008"/>
		<Particle mass="1.008"/>
		<Particle mass="1.008"/>
		<Particle mass="1.008"/>
		<Particle mass="1.008"/>
		<Particle mass="1.008"/>
		<Particle mass="1.008"/>
		<Particle mass="1.008"/>
		<Particle mass="1.008"/>
		<Particle mass="1.008"/>
		<Particle mass="1.008"/>
		<Particle mass="1.008"/>
		<Particle mass="1.008"/>
		<Particle mass="1.008"/>
		<Particle mass="1.008"/>
		<Particle mass="1.008"/>
		<Particle mass="1.008"/>
		<Particle mass="1.008"/>
		<Particle mass="1.008"/>
		<Particle mass="1.008"/>
		<Particle mass="1.008"/>
		<Particle mass="1.008"/>
		<Particle mass="1.008"/>
		<Particle mass="1.008"/>
		<Particle mass="1.008"/>
		<Particle mass="1.008"/>
		<Particle mass="1.008"/>
		<Particle mass="1.008"/>
		<Particle mass="1.008"/>
		<Particle mass="1.008"/>
		<Particle mass="1.008"/>
		<Particle mass="1.008"/>
		<Particle mass="12.01"/>
		<Particle mass="12.01"/>
		<Particle mass="12.01"/>
		<Particle mass="12.01"/>
		<Particle mass="12.01"/>
		<Particle mass="12.01"/>
		<Particle mass="16"/>
		<Particle mass="16"/>
		<Particle mass="16"/>
		<Particle mass="16"/>
		<Particle mass="16"/>
		<Particle mass="16"/>
		<Particle mass="12.01"/>
		<Particle mass="12.01"/>
		<Particle mass="12.01"/>
		<Particle mass="12.01"/>
		<Particle mass="12.01"/>
		<Particle mass="12.01"/>
		<Particle mass="12.01"/>
		<Particle mass="12.01"/>
		<Particle mass="12.01"/>
		<Particle mass="12.01"/>
		<Particle mass="12.01"/>
		<Particle mass="12.01"/>
		<Particle mass="12.01"/>
		<Particle mass="12.01"/>
		<Particle mass="12.01"/>
		<Particle mass="12.01"/>
		<Particle mass="12.01"/>
		<Particle mass="12.01"/>
		<Particle mass="12.01"/>
		<Particle mass="12.01"/>
		<Particle mass="12.01"/>
		<Particle mass="12.01"/>
		<Particle mass="12.01"/>
		<Particle mass="12.01"/>
		<Particle mass="12.01"/>
		<Particle mass="12.01"/>
		<Particle mass="12.01"/>
		<Particle mass="12.01"/>
		<Particle mass="12.01"/>
		<Particle mass="12.01"/>
		<Particle mass="12.01"/>
		<Particle mass="12.01"/>
		<Particle mass="12.01"/>
		<Particle mass="12.01"/>
		<Particle mass="12.01"/>
		<Particle mass="12.01"/>
		<Particle mass="12.01"/>
		<Particle mass="12.01"/>
		<Particle mass="12.01"/>
		<Particle mass="12.01"/>
		<Particle mass="1.008"/>
		<Particle mass="1.008"/>
		<Particle mass="1.008"/>
		<Particle mass="1.008"/>
		<Particle mass="1.008"/>
		<Particle mass="1.008"/>
		<Particle mass="1.008"/>
		<Particle mass="1.008"/>
		<Particle mass="1.008"/>
		<Particle mass="1.008"/>
		<Particle mass="1.008"/>
		<Particle mass="1.008"/>
		<Particle mass="1.008"/>
		<Particle mass="1.008"/>
		<Particle mass="1.008"/>
		<Particle mass="1.008"/>
		<Particle mass="1.008"/>
		<Particle mass="1.008"/>
		<Particle mass="1.008"/>
		<Particle mass="1.008"/>
		<Particle mass="1.008"/>
		<Particle mass="1.008"/>
		<Particle mass="1.008"/>
		<Particle mass="1.008"/>
		<Particle mass="1.008"/>
		<Particle mass="1.008"/>
		<Particle mass="1.008"/>
		<Particle mass="1.008"/>
		<Particle mass="1.008"/>
		<Particle mass="1.008"/>
		<Particle mass="1.008"/>
		<Particle mass="1.008"/>
		<Particle mass="1.008"/>
		<Particle mass="1.008"/>
		<Particle mass="1.008"/>
		<Particle mass="1.008"/>
		<Particle mass="1.008"/>
		<Particle mass="1.008"/>
		<Particle mass="1.008"/>
		<Particle mass="1.008"/>
		<Particle mass="1.008"/>
		<Particle mass="1.008"/>
		<Particle mass="1.008"/>
		<Particle mass="1.008"/>
		<Particle mass="1.008"/>
		<Particle mass="1.008"/>
		<Particle mass="1.008"/>
		<Particle mass="1.008"/>
		<Particle mass="1.008"/>
		<Particle mass="1.008"/>
		<Particle mass="1.008"/>
		<Particle mass="1.008"/>
		<Particle mass="1.008"/>
		<Particle mass="1.008"/>
		<Particle mass="1.008"/>
		<Particle mass="1.008"/>
		<Particle mass="1.008"/>
		<Particle mass="1.008"/>
		<Particle mass="1.008"/>
		<Particle mass="1.008"/>
		<Particle mass="1.008"/>
		<Particle mass="1.008"/>
		<Particle mass="1.008"/>
		<Particle mass="1.008"/>
		<Particle mass="1.008"/>
		<Particle mass="1.008"/>
		<Particle mass="1.008"/>
		<Particle mass="1.008"/>
		<Particle mass="24.305"/>
		<Particle mass="12.011"/>
		<Particle mass="12.011"/>
		<Particle mass="12.011"/>
		<Particle mass="12.011"/>
		<Particle mass="14.007"/>
		<Particle mass="12.011"/>
		<Particle mass="12.011"/>
		<Particle mass="12.011"/>
		<Particle mass="12.011"/>
		<Particle mass="12.011"/>
		<Particle mass="12.011"/>
		<Particle mass="12.011"/>
		<Particle mass="12.011"/>
		<Particle mass="15.999"/>
		<Particle mass="15.999"/>
		<Particle mass="14.007"/>
		<Particle mass="12.011"/>
		<Particle mass="12.011"/>
		<Particle mass="12.011"/>
		<Particle mass="12.011"/>
		<Particle mass="12.011"/>
		<Particle mass="12.011"/>
		<Particle mass="15.999"/>
		<Particle mass="12.011"/>
		<Particle mass="14.007"/>
		<Particle mass="12.011"/>
		<Particle mass="12.011"/>
		<Particle mass="12.011"/>
		<Particle mass="12.011"/>
		<Particle mass="12.011"/>
		<Particle mass="12.011"/>
		<Particle mass="12.011"/>
		<Particle mass="14.007"/>
		<Particle mass="12.011"/>
		<Particle mass="12.011"/>
		<Particle mass="12.011"/>
		<Particle mass="12.011"/>
		<Particle mass="12.011"/>
		<Particle mass="12.011"/>
		<Particle mass="15.999"/>
		<Particle mass="12.011"/>
		<Particle mass="12.011"/>
		<Particle mass="15.999"/>
		<Particle mass="15.999"/>
		<Particle mass="12.011"/>
		<Particle mass="12.011"/>
		<Particle mass="12.011"/>
		<Particle mass="12.011"/>
		<Particle mass="12.011"/>
		<Particle mass="12.011"/>
		<Particle mass="12.011"/>
		<Particle mass="12.011"/>
		<Particle mass="12.011"/>
		<Particle mass="12.011"/>
		<Particle mass="12.011"/>
		<Particle mass="12.011"/>
		<Particle mass="12.011"/>
		<Particle mass="12.011"/>
		<Particle mass="12.011"/>
		<Particle mass="12.011"/>
		<Particle mass="12.011"/>
		<Particle mass="12.011"/>
		<Particle mass="12.011"/>
		<Particle mass="12.011"/>
		<Particle mass="12.011"/>
		<Particle mass="1.008"/>
		<Particle mass="1.008"/>
		<Particle mass="1.008"/>
		<Particle mass="1.008"/>
		<Particle mass="1.008"/>
		<Particle mass="1.008"/>
		<Particle mass="1.008"/>
		<Particle mass="1.008"/>
		<Particle mass="1.008"/>
		<Particle mass="1.008"/>
		<Particle mass="1.008"/>
		<Particle mass="1.008"/>
		<Particle mass="1.008"/>
		<Particle mass="1.008"/>
		<Particle mass="1.008"/>
		<Particle mass="1.008"/>
		<Particle mass="1.008"/>
		<Particle mass="1.008"/>
		<Particle mass="1.008"/>
		<Particle mass="1.008"/>
		<Particle mass="1.008"/>
		<Particle mass="1.008"/>
		<Particle mass="1.008"/>
		<Particle mass="1.008"/>
		<Particle mass="1.008"/>
		<Particle mass="1.008"/>
		<Particle mass="1.008"/>
		<Particle mass="1.008"/>
		<Particle mass="1.008"/>
		<Particle mass="1.008"/>
		<Particle mass="1.008"/>
		<Particle mass="1.008"/>
		<Particle mass="1.008"/>
		<Particle mass="1.008"/>
		<Particle mass="1.008"/>
		<Particle mass="1.008"/>
		<Particle mass="1.008"/>
		<Particle mass="1.008"/>
		<Particle mass="1.008"/>
		<Particle mass="1.008"/>
		<Particle mass="1.008"/>
		<Particle mass="1.008"/>
		<Particle mass="1.008"/>
		<Particle mass="1.008"/>
		<Particle mass="1.008"/>
		<Particle mass="1.008"/>
		<Particle mass="1.008"/>
		<Particle mass="1.008"/>
		<Particle mass="1.008"/>
		<Particle mass="1.008"/>
		<Particle mass="1.008"/>
		<Particle mass="1.008"/>
		<Particle mass="1.008"/>
		<Particle mass="1.008"/>
		<Particle mass="1.008"/>
		<Particle mass="1.008"/>
		<Particle mass="1.008"/>
		<Particle mass="1.008"/>
		<Particle mass="1.008"/>
		<Particle mass="1.008"/>
		<Particle mass="1.008"/>
		<Particle mass="1.008"/>
		<Particle mass="1.008"/>
		<Particle mass="1.008"/>
		<Particle mass="1.008"/>
		<Particle mass="1.008"/>
		<Particle mass="1.008"/>
		<Particle mass="1.008"/>
		<Particle mass="1.008"/>
		<Particle mass="1.008"/>
		<Particle mass="1.008"/>
		<Particle mass="1.008"/>
		<Particle mass="1.008"/>
		<Particle mass="1.008"/>
		<Particle mass="24.305"/>
		<Particle mass="12.011"/>
		<Particle mass="12.011"/>
		<Particle mass="12.011"/>
		<Particle mass="12.011"/>
		<Particle mass="14.007"/>
		<Particle mass="12.011"/>
		<Particle mass="12.011"/>
		<Particle mass="12.011"/>
		<Particle mass="12.011"/>
		<Particle mass="12.011"/>
		<Particle mass="12.011"/>
		<Particle mass="12.011"/>
		<Particle mass="12.011"/>
		<Particle mass="15.999"/>
		<Particle mass="15.999"/>
		<Particle mass="14.007"/>
		<Particle mass="12.011"/>
		<Particle mass="12.011"/>
		<Particle mass="12.011"/>
		<Particle mass="12.011"/>
		<Particle mass="12.011"/>
		<Particle mass="12.011"/>
		<Particle mass="15.999"/>
		<Particle mass="12.011"/>
		<Particle mass="14.007"/>
		<Particle mass="12.011"/>
		<Particle mass="12.011"/>
		<Particle mass="12.011"/>
		<Particle mass="12.011"/>
		<Particle mass="12.011"/>
		<Particle mass="12.011"/>
		<Particle mass="12.011"/>
		<Particle mass="14.007"/>
		<Particle mass="12.011"/>
		<Particle mass="12.011"/>
		<Particle mass="12.011"/>
		<Particle mass="12.011"/>
		<Particle mass="12.011"/>
		<Particle mass="12.011"/>
		<Particle mass="15.999"/>
		<Particle mass="12.011"/>
		<Particle mass="12.011"/>
		<Particle mass="15.999"/>
		<Particle mass="15.999"/>
		<Particle mass="12.011"/>
		<Particle mass="12.011"/>
		<Particle mass="12.011"/>
		<Particle mass="12.011"/>
		<Particle mass="12.011"/>
		<Particle mass="12.011"/>
		<Particle mass="12.011"/>
		<Particle mass="12.011"/>
		<Particle mass="12.011"/>
		<Particle mass="12.011"/>
		<Particle mass="12.011"/>
		<Particle mass="12.011"/>
		<Particle mass="12.011"/>
		<Particle mass="12.011"/>
		<Particle mass="12.011"/>
		<Particle mass="12.011"/>
		<Particle mass="12.011"/>
		<Particle mass="12.011"/>
		<Particle mass="12.011"/>
		<Particle mass="12.011"/>
		<Particle mass="12.011"/>
		<Particle mass="1.008"/>
		<Particle mass="1.008"/>
		<Particle mass="1.008"/>
		<Particle mass="1.008"/>
		<Particle mass="1.008"/>
		<Particle mass="1.008"/>
		<Particle mass="1.008"/>
		<Particle mass="1.008"/>
		<Particle mass="1.008"/>
		<Particle mass="1.008"/>
		<Particle mass="1.008"/>
		<Particle mass="1.008"/>
		<Particle mass="1.008"/>
		<Particle mass="1.008"/>
		<Particle mass="1.008"/>
		<Particle mass="1.008"/>
		<Particle mass="1.008"/>
		<Particle mass="1.008"/>
		<Particle mass="1.008"/>
		<Particle mass="1.008"/>
		<Particle mass="1.008"/>
		<Particle mass="1.008"/>
		<Particle mass="1.008"/>
		<Particle mass="1.008"/>
		<Particle mass="1.008"/>
		<Particle mass="1.008"/>
		<Particle mass="1.008"/>
		<Particle mass="1.008"/>
		<Particle mass="1.008"/>
		<Particle mass="1.008"/>
		<Particle mass="1.008"/>
		<Particle mass="1.008"/>
		<Particle mass="1.008"/>
		<Particle mass="1.008"/>
		<Particle mass="1.008"/>
		<Particle mass="1.008"/>
		<Particle mass="1.008"/>
		<Particle mass="1.008"/>
		<Particle mass="1.008"/>
		<Particle mass="1.008"/>
		<Particle mass="1.008"/>
		<Particle mass="1.008"/>
		<Particle mass="1.008"/>
		<Particle mass="1.008"/>
		<Particle mass="1.008"/>
		<Particle mass="1.008"/>
		<Particle mass="1.008"/>
		<Particle mass="1.008"/>
		<Particle mass="1.008"/>
		<Particle mass="1.008"/>
		<Particle mass="1.008"/>
		<Particle mass="1.008"/>
		<Particle mass="1.008"/>
		<Particle mass="1.008"/>
		<Particle mass="1.008"/>
		<Particle mass="1.008"/>
		<Particle mass="1.008"/>
		<Particle mass="1.008"/>
		<Particle mass="1.008"/>
		<Particle mass="1.008"/>
		<Particle mass="1.008"/>
		<Particle mass="1.008"/>
		<Particle mass="1.008"/>
		<Particle mass="1.008"/>
		<Particle mass="1.008"/>
		<Particle mass="1.008"/>
		<Particle mass="1.008"/>
		<Particle mass="1.008"/>
		<Particle mass="1.008"/>
		<Particle mass="1.008"/>
		<Particle mass="1.008"/>
		<Particle mass="1.008"/>
		<Particle mass="1.008"/>
		<Particle mass="1.008"/>
		<Particle mass="12.01"/>
		<Particle mass="12.01"/>
		<Particle mass="12.01"/>
		<Particle mass="12.01"/>
		<Particle mass="12.01"/>
		<Particle mass="12.01"/>
		<Particle mass="16"/>
		<Particle mass="16"/>
		<Particle mass="16"/>
		<Particle mass="16"/>
		<Particle mass="16"/>
		<Particle mass="16"/>
		<Particle mass="12.01"/>
		<Particle mass="12.01"/>
		<Particle mass="12.01"/>
		<Particle mass="12.01"/>
		<Particle mass="12.01"/>
		<Particle mass="12.01"/>
		<Particle mass="12.01"/>
		<Particle mass="12.01"/>
		<Particle mass="12.01"/>
		<Particle mass="12.01"/>
		<Particle mass="12.01"/>
		<Particle mass="12.01"/>
		<Particle mass="12.01"/>
		<Particle mass="12.01"/>
		<Particle mass="12.01"/>
		<Particle mass="12.01"/>
		<Particle mass="12.01"/>
		<Particle mass="12.01"/>
		<Particle mass="12.01"/>
		<Particle mass="12.01"/>
		<Particle mass="12.01"/>
		<Particle mass="12.01"/>
		<Particle mass="12.01"/>
		<Particle mass="12.01"/>
		<Particle mass="12.01"/>
		<Particle mass="12.01"/>
		<Particle mass="12.01"/>
		<Particle mass="12.01"/>
		<Particle mass="12.01"/>
		<Particle mass="12.01"/>
		<Particle mass="12.01"/>
		<Particle mass="12.01"/>
		<Particle mass="12.01"/>
		<Particle mass="12.01"/>
		<Particle mass="12.01"/>
		<Particle mass="12.01"/>
		<Particle mass="12.01"/>
		<Particle mass="12.01"/>
		<Particle mass="12.01"/>
		<Particle mass="12.01"/>
		<Particle mass="1.008"/>
		<Particle mass="1.008"/>
		<Particle mass="1.008"/>
		<Particle mass="1.008"/>
		<Particle mass="1.008"/>
		<Particle mass="1.008"/>
		<Particle mass="1.008"/>
		<Particle mass="1.008"/>
		<Particle mass="1.008"/>
		<Particle mass="1.008"/>
		<Particle mass="1.008"/>
		<Particle mass="1.008"/>
		<Particle mass="1.008"/>
		<Particle mass="1.008"/>
		<Particle mass="1.008"/>
		<Particle mass="1.008"/>
		<Particle mass="1.008"/>
		<Particle mass="1.008"/>
		<Particle mass="1.008"/>
		<Particle mass="1.008"/>
		<Particle mass="1.008"/>
		<Particle mass="1.008"/>
		<Particle mass="1.008"/>
		<Particle mass="1.008"/>
		<Particle mass="1.008"/>
		<Particle mass="1.008"/>
		<Particle mass="1.008"/>
		<Particle mass="1.008"/>
		<Particle mass="1.008"/>
		<Particle mass="1.008"/>
		<Particle mass="1.008"/>
		<Particle mass="1.008"/>
		<Particle mass="1.008"/>
		<Particle mass="1.008"/>
		<Particle mass="1.008"/>
		<Particle mass="1.008"/>
		<Particle mass="1.008"/>
		<Particle mass="1.008"/>
		<Particle mass="1.008"/>
		<Particle mass="1.008"/>
		<Particle mass="1.008"/>
		<Particle mass="1.008"/>
		<Particle mass="1.008"/>
		<Particle mass="1.008"/>
		<Particle mass="1.008"/>
		<Particle mass="1.008"/>
		<Particle mass="1.008"/>
		<Particle mass="1.008"/>
		<Particle mass="1.008"/>
		<Particle mass="1.008"/>
		<Particle mass="1.008"/>
		<Particle mass="1.008"/>
		<Particle mass="1.008"/>
		<Particle mass="1.008"/>
		<Particle mass="1.008"/>
		<Particle mass="1.008"/>
		<Particle mass="1.008"/>
		<Particle mass="1.008"/>
		<Particle mass="1.008"/>
		<Particle mass="1.008"/>
		<Particle mass="1.008"/>
		<Particle mass="1.008"/>
		<Particle mass="1.008"/>
		<Particle mass="1.008"/>
		<Particle mass="1.008"/>
		<Particle mass="1.008"/>
		<Particle mass="1.008"/>
		<Particle mass="1.008"/>
		<Particle mass="24.305"/>
		<Particle mass="12.011"/>
		<Particle mass="12.011"/>
		<Particle mass="12.011"/>
		<Particle mass="12.011"/>
		<Particle mass="14.007"/>
		<Particle mass="12.011"/>
		<Particle mass="12.011"/>
		<Particle mass="12.011"/>
		<Particle mass="12.011"/>
		<Particle mass="12.011"/>
		<Particle mass="12.011"/>
		<Particle mass="12.011"/>
		<Particle mass="12.011"/>
		<Particle mass="15.999"/>
		<Particle mass="15.999"/>
		<Particle mass="14.007"/>
		<Particle mass="12.011"/>
		<Particle mass="12.011"/>
		<Particle mass="12.011"/>
		<Particle mass="12.011"/>
		<Particle mass="12.011"/>
		<Particle mass="12.011"/>
		<Particle mass="15.999"/>
		<Particle mass="12.011"/>
		<Particle mass="14.007"/>
		<Particle mass="12.011"/>
		<Particle mass="12.011"/>
		<Particle mass="12.011"/>
		<Particle mass="12.011"/>
		<Particle mass="12.011"/>
		<Particle mass="12.011"/>
		<Particle mass="12.011"/>
		<Particle mass="14.007"/>
		<Particle mass="12.011"/>
		<Particle mass="12.011"/>
		<Particle mass="12.011"/>
		<Particle mass="12.011"/>
		<Particle mass="12.011"/>
		<Particle mass="12.011"/>
		<Particle mass="15.999"/>
		<Particle mass="12.011"/>
		<Particle mass="12.011"/>
		<Particle mass="15.999"/>
		<Particle mass="15.999"/>
		<Particle mass="12.011"/>
		<Particle mass="12.011"/>
		<Particle mass="12.011"/>
		<Particle mass="12.011"/>
		<Particle mass="12.011"/>
		<Particle mass="12.011"/>
		<Particle mass="12.011"/>
		<Particle mass="12.011"/>
		<Particle mass="12.011"/>
		<Particle mass="12.011"/>
		<Particle mass="12.011"/>
		<Particle mass="12.011"/>
		<Particle mass="12.011"/>
		<Particle mass="12.011"/>
		<Particle mass="12.011"/>
		<Particle mass="12.011"/>
		<Particle mass="12.011"/>
		<Particle mass="12.011"/>
		<Particle mass="12.011"/>
		<Particle mass="12.011"/>
		<Particle mass="12.011"/>
		<Particle mass="1.008"/>
		<Particle mass="1.008"/>
		<Particle mass="1.008"/>
		<Particle mass="1.008"/>
		<Particle mass="1.008"/>
		<Particle mass="1.008"/>
		<Particle mass="1.008"/>
		<Particle mass="1.008"/>
		<Particle mass="1.008"/>
		<Particle mass="1.008"/>
		<Particle mass="1.008"/>
		<Particle mass="1.008"/>
		<Particle mass="1.008"/>
		<Particle mass="1.008"/>
		<Particle mass="1.008"/>
		<Particle mass="1.008"/>
		<Particle mass="1.008"/>
		<Particle mass="1.008"/>
		<Particle mass="1.008"/>
		<Particle mass="1.008"/>
		<Particle mass="1.008"/>
		<Particle mass="1.008"/>
		<Particle mass="1.008"/>
		<Particle mass="1.008"/>
		<Particle mass="1.008"/>
		<Particle mass="1.008"/>
		<Particle mass="1.008"/>
		<Particle mass="1.008"/>
		<Particle mass="1.008"/>
		<Particle mass="1.008"/>
		<Particle mass="1.008"/>
		<Particle mass="1.008"/>
		<Particle mass="1.008"/>
		<Particle mass="1.008"/>
		<Particle mass="1.008"/>
		<Particle mass="1.008"/>
		<Particle mass="1.008"/>
		<Particle mass="1.008"/>
		<Particle mass="1.008"/>
		<Particle mass="1.008"/>
		<Particle mass="1.008"/>
		<Particle mass="1.008"/>
		<Particle mass="1.008"/>
		<Particle mass="1.008"/>
		<Particle mass="1.008"/>
		<Particle mass="1.008"/>
		<Particle mass="1.008"/>
		<Particle mass="1.008"/>
		<Particle mass="1.008"/>
		<Particle mass="1.008"/>
		<Particle mass="1.008"/>
		<Particle mass="1.008"/>
		<Particle mass="1.008"/>
		<Particle mass="1.008"/>
		<Particle mass="1.008"/>
		<Particle mass="1.008"/>
		<Particle mass="1.008"/>
		<Particle mass="1.008"/>
		<Particle mass="1.008"/>
		<Particle mass="1.008"/>
		<Particle mass="1.008"/>
		<Particle mass="1.008"/>
		<Particle mass="1.008"/>
		<Particle mass="1.008"/>
		<Particle mass="1.008"/>
		<Particle mass="1.008"/>
		<Particle mass="1.008"/>
		<Particle mass="1.008"/>
		<Particle mass="1.008"/>
		<Particle mass="1.008"/>
		<Particle mass="1.008"/>
		<Particle mass="1.008"/>
		<Particle mass="1.008"/>
		<Particle mass="1.008"/>
		<Particle mass="24.305"/>
		<Particle mass="12.011"/>
		<Particle mass="12.011"/>
		<Particle mass="12.011"/>
		<Particle mass="12.011"/>
		<Particle mass="14.007"/>
		<Particle mass="12.011"/>
		<Particle mass="12.011"/>
		<Particle mass="12.011"/>
		<Particle mass="12.011"/>
		<Particle mass="12.011"/>
		<Particle mass="12.011"/>
		<Particle mass="12.011"/>
		<Particle mass="12.011"/>
		<Particle mass="15.999"/>
		<Particle mass="15.999"/>
		<Particle mass="14.007"/>
		<Particle mass="12.011"/>
		<Particle mass="12.011"/>
		<Particle mass="12.011"/>
		<Particle mass="12.011"/>
		<Particle mass="12.011"/>
		<Particle mass="12.011"/>
		<Particle mass="15.999"/>
		<Particle mass="12.011"/>
		<Particle mass="14.007"/>
		<Particle mass="12.011"/>
		<Particle mass="12.011"/>
		<Particle mass="12.011"/>
		<Particle mass="12.011"/>
		<Particle mass="12.011"/>
		<Particle mass="12.011"/>
		<Particle mass="12.011"/>
		<Particle mass="14.007"/>
		<Particle mass="12.011"/>
		<Particle mass="12.011"/>
		<Particle mass="12.011"/>
		<Particle mass="12.011"/>
		<Particle mass="12.011"/>
		<Particle mass="12.011"/>
		<Particle mass="15.999"/>
		<Particle mass="12.011"/>
		<Particle mass="12.011"/>
		<Particle mass="15.999"/>
		<Particle mass="15.999"/>
		<Particle mass="12.011"/>
		<Particle mass="12.011"/>
		<Particle mass="12.011"/>
		<Particle mass="12.011"/>
		<Particle mass="12.011"/>
		<Particle mass="12.011"/>
		<Particle mass="12.011"/>
		<Particle mass="12.011"/>
		<Particle mass="12.011"/>
		<Particle mass="12.011"/>
		<Particle mass="12.011"/>
		<Particle mass="12.011"/>
		<Particle mass="12.011"/>
		<Particle mass="12.011"/>
		<Particle mass="12.011"/>
		<Particle mass="12.011"/>
		<Particle mass="12.011"/>
		<Particle mass="12.011"/>
		<Particle mass="12.011"/>
		<Particle mass="12.011"/>
		<Particle mass="12.011"/>
		<Particle mass="1.008"/>
		<Particle mass="1.008"/>
		<Particle mass="1.008"/>
		<Particle mass="1.008"/>
		<Particle mass="1.008"/>
		<Particle mass="1.008"/>
		<Particle mass="1.008"/>
		<Particle mass="1.008"/>
		<Particle mass="1.008"/>
		<Particle mass="1.008"/>
		<Particle mass="1.008"/>
		<Particle mass="1.008"/>
		<Particle mass="1.008"/>
		<Particle mass="1.008"/>
		<Particle mass="1.008"/>
		<Particle mass="1.008"/>
		<Particle mass="1.008"/>
		<Particle mass="1.008"/>
		<Particle mass="1.008"/>
		<Particle mass="1.008"/>
		<Particle mass="1.008"/>
		<Particle mass="1.008"/>
		<Particle mass="1.008"/>
		<Particle mass="1.008"/>
		<Particle mass="1.008"/>
		<Particle mass="1.008"/>
		<Particle mass="1.008"/>
		<Particle mass="1.008"/>
		<Particle mass="1.008"/>
		<Particle mass="1.008"/>
		<Particle mass="1.008"/>
		<Particle mass="1.008"/>
		<Particle mass="1.008"/>
		<Particle mass="1.008"/>
		<Particle mass="1.008"/>
		<Particle mass="1.008"/>
		<Particle mass="1.008"/>
		<Particle mass="1.008"/>
		<Particle mass="1.008"/>
		<Particle mass="1.008"/>
		<Particle mass="1.008"/>
		<Particle mass="1.008"/>
		<Particle mass="1.008"/>
		<Particle mass="1.008"/>
		<Particle mass="1.008"/>
		<Particle mass="1.008"/>
		<Particle mass="1.008"/>
		<Particle mass="1.008"/>
		<Particle mass="1.008"/>
		<Particle mass="1.008"/>
		<Particle mass="1.008"/>
		<Particle mass="1.008"/>
		<Particle mass="1.008"/>
		<Particle mass="1.008"/>
		<Particle mass="1.008"/>
		<Particle mass="1.008"/>
		<Particle mass="1.008"/>
		<Particle mass="1.008"/>
		<Particle mass="1.008"/>
		<Particle mass="1.008"/>
		<Particle mass="1.008"/>
		<Particle mass="1.008"/>
		<Particle mass="1.008"/>
		<Particle mass="1.008"/>
		<Particle mass="1.008"/>
		<Particle mass="1.008"/>
		<Particle mass="1.008"/>
		<Particle mass="1.008"/>
		<Particle mass="1.008"/>
		<Particle mass="1.008"/>
		<Particle mass="1.008"/>
		<Particle mass="1.008"/>
		<Particle mass="1.008"/>
		<Particle mass="1.008"/>
		<Particle mass="24.305"/>
		<Particle mass="12.011"/>
		<Particle mass="12.011"/>
		<Particle mass="12.011"/>
		<Particle mass="12.011"/>
		<Particle mass="14.007"/>
		<Particle mass="12.011"/>
		<Particle mass="12.011"/>
		<Particle mass="12.011"/>
		<Particle mass="12.011"/>
		<Particle mass="12.011"/>
		<Particle mass="12.011"/>
		<Particle mass="12.011"/>
		<Particle mass="12.011"/>
		<Particle mass="15.999"/>
		<Particle mass="15.999"/>
		<Particle mass="14.007"/>
		<Particle mass="12.011"/>
		<Particle mass="12.011"/>
		<Particle mass="12.011"/>
		<Particle mass="12.011"/>
		<Particle mass="12.011"/>
		<Particle mass="12.011"/>
		<Particle mass="15.999"/>
		<Particle mass="12.011"/>
		<Particle mass="14.007"/>
		<Particle mass="12.011"/>
		<Particle mass="12.011"/>
		<Particle mass="12.011"/>
		<Particle mass="12.011"/>
		<Particle mass="12.011"/>
		<Particle mass="12.011"/>
		<Particle mass="12.011"/>
		<Particle mass="14.007"/>
		<Particle mass="12.011"/>
		<Particle mass="12.011"/>
		<Particle mass="12.011"/>
		<Particle mass="12.011"/>
		<Particle mass="12.011"/>
		<Particle mass="12.011"/>
		<Particle mass="15.999"/>
		<Particle mass="12.011"/>
		<Particle mass="12.011"/>
		<Particle mass="15.999"/>
		<Particle mass="15.999"/>
		<Particle mass="12.011"/>
		<Particle mass="12.011"/>
		<Particle mass="12.011"/>
		<Particle mass="12.011"/>
		<Particle mass="12.011"/>
		<Particle mass="12.011"/>
		<Particle mass="12.011"/>
		<Particle mass="12.011"/>
		<Particle mass="12.011"/>
		<Particle mass="12.011"/>
		<Particle mass="12.011"/>
		<Particle mass="12.011"/>
		<Particle mass="12.011"/>
		<Particle mass="12.011"/>
		<Particle mass="12.011"/>
		<Particle mass="12.011"/>
		<Particle mass="12.011"/>
		<Particle mass="12.011"/>
		<Particle mass="12.011"/>
		<Particle mass="12.011"/>
		<Particle mass="12.011"/>
		<Particle mass="1.008"/>
		<Particle mass="1.008"/>
		<Particle mass="1.008"/>
		<Particle mass="1.008"/>
		<Particle mass="1.008"/>
		<Particle mass="1.008"/>
		<Particle mass="1.008"/>
		<Particle mass="1.008"/>
		<Particle mass="1.008"/>
		<Particle mass="1.008"/>
		<Particle mass="1.008"/>
		<Particle mass="1.008"/>
		<Particle mass="1.008"/>
		<Particle mass="1.008"/>
		<Particle mass="1.008"/>
		<Particle mass="1.008"/>
		<Particle mass="1.008"/>
		<Particle mass="1.008"/>
		<Particle mass="1.008"/>
		<Particle mass="1.008"/>
		<Particle mass="1.008"/>
		<Particle mass="1.008"/>
		<Particle mass="1.008"/>
		<Particle mass="1.008"/>
		<Particle mass="1.008"/>
		<Particle mass="1.008"/>
		<Particle mass="1.008"/>
		<Particle mass="1.008"/>
		<Particle mass="1.008"/>
		<Particle mass="1.008"/>
		<Particle mass="1.008"/>
		<Particle mass="1.008"/>
		<Particle mass="1.008"/>
		<Particle mass="1.008"/>
		<Particle mass="1.008"/>
		<Particle mass="1.008"/>
		<Particle mass="1.008"/>
		<Particle mass="1.008"/>
		<Particle mass="1.008"/>
		<Particle mass="1.008"/>
		<Particle mass="1.008"/>
		<Particle mass="1.008"/>
		<Particle mass="1.008"/>
		<Particle mass="1.008"/>
		<Particle mass="1.008"/>
		<Particle mass="1.008"/>
		<Particle mass="1.008"/>
		<Particle mass="1.008"/>
		<Particle mass="1.008"/>
		<Particle mass="1.008"/>
		<Particle mass="1.008"/>
		<Particle mass="1.008"/>
		<Particle mass="1.008"/>
		<Particle mass="1.008"/>
		<Particle mass="1.008"/>
		<Particle mass="1.008"/>
		<Particle mass="1.008"/>
		<Particle mass="1.008"/>
		<Particle mass="1.008"/>
		<Particle mass="1.008"/>
		<Particle mass="1.008"/>
		<Particle mass="1.008"/>
		<Particle mass="1.008"/>
		<Particle mass="1.008"/>
		<Particle mass="1.008"/>
		<Particle mass="1.008"/>
		<Particle mass="1.008"/>
		<Particle mass="1.008"/>
		<Particle mass="1.008"/>
		<Particle mass="1.008"/>
		<Particle mass="1.008"/>
		<Particle mass="1.008"/>
		<Particle mass="1.008"/>
		<Particle mass="1.008"/>
		<Particle mass="24.305"/>
		<Particle mass="12.011"/>
		<Particle mass="12.011"/>
		<Particle mass="12.011"/>
		<Particle mass="12.011"/>
		<Particle mass="14.007"/>
		<Particle mass="12.011"/>
		<Particle mass="12.011"/>
		<Particle mass="12.011"/>
		<Particle mass="12.011"/>
		<Particle mass="12.011"/>
		<Particle mass="12.011"/>
		<Particle mass="12.011"/>
		<Particle mass="12.011"/>
		<Particle mass="15.999"/>
		<Particle mass="15.999"/>
		<Particle mass="14.007"/>
		<Particle mass="12.011"/>
		<Particle mass="12.011"/>
		<Particle mass="12.011"/>
		<Particle mass="12.011"/>
		<Particle mass="12.011"/>
		<Particle mass="12.011"/>
		<Particle mass="15.999"/>
		<Particle mass="12.011"/>
		<Particle mass="14.007"/>
		<Particle mass="12.011"/>
		<Particle mass="12.011"/>
		<Particle mass="12.011"/>
		<Particle mass="12.011"/>
		<Particle mass="12.011"/>
		<Particle mass="12.011"/>
		<Particle mass="12.011"/>
		<Particle mass="14.007"/>
		<Particle mass="12.011"/>
		<Particle mass="12.011"/>
		<Particle mass="12.011"/>
		<Particle mass="12.011"/>
		<Particle mass="12.011"/>
		<Particle mass="12.011"/>
		<Particle mass="15.999"/>
		<Particle mass="12.011"/>
		<Particle mass="12.011"/>
		<Particle mass="15.999"/>
		<Particle mass="15.999"/>
		<Particle mass="12.011"/>
		<Particle mass="12.011"/>
		<Particle mass="12.011"/>
		<Particle mass="12.011"/>
		<Particle mass="12.011"/>
		<Particle mass="12.011"/>
		<Particle mass="12.011"/>
		<Particle mass="12.011"/>
		<Particle mass="12.011"/>
		<Particle mass="12.011"/>
		<Particle mass="12.011"/>
		<Particle mass="12.011"/>
		<Particle mass="12.011"/>
		<Particle mass="12.011"/>
		<Particle mass="12.011"/>
		<Particle mass="12.011"/>
		<Particle mass="12.011"/>
		<Particle mass="12.011"/>
		<Particle mass="12.011"/>
		<Particle mass="12.011"/>
		<Particle mass="12.011"/>
		<Particle mass="1.008"/>
		<Particle mass="1.008"/>
		<Particle mass="1.008"/>
		<Particle mass="1.008"/>
		<Particle mass="1.008"/>
		<Particle mass="1.008"/>
		<Particle mass="1.008"/>
		<Particle mass="1.008"/>
		<Particle mass="1.008"/>
		<Particle mass="1.008"/>
		<Particle mass="1.008"/>
		<Particle mass="1.008"/>
		<Particle mass="1.008"/>
		<Particle mass="1.008"/>
		<Particle mass="1.008"/>
		<Particle mass="1.008"/>
		<Particle mass="1.008"/>
		<Particle mass="1.008"/>
		<Particle mass="1.008"/>
		<Particle mass="1.008"/>
		<Particle mass="1.008"/>
		<Particle mass="1.008"/>
		<Particle mass="1.008"/>
		<Particle mass="1.008"/>
		<Particle mass="1.008"/>
		<Particle mass="1.008"/>
		<Particle mass="1.008"/>
		<Particle mass="1.008"/>
		<Particle mass="1.008"/>
		<Particle mass="1.008"/>
		<Particle mass="1.008"/>
		<Particle mass="1.008"/>
		<Particle mass="1.008"/>
		<Particle mass="1.008"/>
		<Particle mass="1.008"/>
		<Particle mass="1.008"/>
		<Particle mass="1.008"/>
		<Particle mass="1.008"/>
		<Particle mass="1.008"/>
		<Particle mass="1.008"/>
		<Particle mass="1.008"/>
		<Particle mass="1.008"/>
		<Particle mass="1.008"/>
		<Particle mass="1.008"/>
		<Particle mass="1.008"/>
		<Particle mass="1.008"/>
		<Particle mass="1.008"/>
		<Particle mass="1.008"/>
		<Particle mass="1.008"/>
		<Particle mass="1.008"/>
		<Particle mass="1.008"/>
		<Particle mass="1.008"/>
		<Particle mass="1.008"/>
		<Particle mass="1.008"/>
		<Particle mass="1.008"/>
		<Particle mass="1.008"/>
		<Particle mass="1.008"/>
		<Particle mass="1.008"/>
		<Particle mass="1.008"/>
		<Particle mass="1.008"/>
		<Particle mass="1.008"/>
		<Particle mass="1.008"/>
		<Particle mass="1.008"/>
		<Particle mass="1.008"/>
		<Particle mass="1.008"/>
		<Particle mass="1.008"/>
		<Particle mass="1.008"/>
		<Particle mass="1.008"/>
		<Particle mass="1.008"/>
		<Particle mass="1.008"/>
		<Particle mass="1.008"/>
		<Particle mass="1.008"/>
		<Particle mass="1.008"/>
		<Particle mass="1.008"/>
		<Particle mass="24.305"/>
		<Particle mass="12.011"/>
		<Particle mass="12.011"/>
		<Particle mass="12.011"/>
		<Particle mass="12.011"/>
		<Particle mass="14.007"/>
		<Particle mass="12.011"/>
		<Particle mass="12.011"/>
		<Particle mass="12.011"/>
		<Particle mass="12.011"/>
		<Particle mass="12.011"/>
		<Particle mass="12.011"/>
		<Particle mass="12.011"/>
		<Particle mass="12.011"/>
		<Particle mass="15.999"/>
		<Particle mass="15.999"/>
		<Particle mass="14.007"/>
		<Particle mass="12.011"/>
		<Particle mass="12.011"/>
		<Particle mass="12.011"/>
		<Particle mass="12.011"/>
		<Particle mass="12.011"/>
		<Particle mass="12.011"/>
		<Particle mass="15.999"/>
		<Particle mass="12.011"/>
		<Particle mass="14.007"/>
		<Particle mass="12.011"/>
		<Particle mass="12.011"/>
		<Particle mass="12.011"/>
		<Particle mass="12.011"/>
		<Particle mass="12.011"/>
		<Particle mass="12.011"/>
		<Particle mass="12.011"/>
		<Particle mass="14.007"/>
		<Particle mass="12.011"/>
		<Particle mass="12.011"/>
		<Particle mass="12.011"/>
		<Particle mass="12.011"/>
		<Particle mass="12.011"/>
		<Particle mass="12.011"/>
		<Particle mass="15.999"/>
		<Particle mass="12.011"/>
		<Particle mass="12.011"/>
		<Particle mass="15.999"/>
		<Particle mass="15.999"/>
		<Particle mass="12.011"/>
		<Particle mass="12.011"/>
		<Particle mass="12.011"/>
		<Particle mass="12.011"/>
		<Particle mass="12.011"/>
[truncated: 82,371,258 more chars]
