# Supplementary material for: Charge transfer as a mechanism for chlorophyll fluorescence concentration quenching
Source: Proc Natl Acad Sci U S A. 2023 Jan 23;120(5):e2210811120. doi: 10.1073/pnas.2210811120 (PMC9945999; doi:10.1073/pnas.2210811120)
Supplement: Supplementary file 20 — Dataset S19 (TXT) [file pnas.2210811120.sd19.txt]

		</Force>
		<Force alpha="0" cutoff="1" dispersionCorrection="1" ewaldTolerance=".0005" exceptionsUsePeriodic="0" forceGroup="0" ljAlpha="0" ljnx="0" ljny="0" ljnz="0" method="4" nx="0" ny="0" nz="0" recipForceGroup="-1" rfDielectric="78.3" switchingDistance="-1" type="NonbondedForce" useSwitchingFunction="0" version="4">
			<GlobalParameters/>
			<ParticleOffsets/>
			<ExceptionOffsets/>
			<Particles>
				<Particle eps=".7112799996555186" q="-.4939089999615855" sig=".3249998524031036"/>
				<Particle eps=".45772959964740484" q=".04069500002743891" sig=".33996695084507406"/>
				<Particle eps=".45772959964740484" q=".07006800019756014" sig=".33996695084507406"/>
				<Particle eps=".45772959964740484" q="-.011792000021951125" sig=".33996695084507406"/>
				<Particle eps="1.046" q="-.3718229998408543" sig=".3563594872561357"/>
				<Particle eps=".45772959964740484" q="-.08375399976951317" sig=".33996695084507406"/>
				<Particle eps=".35982400053705343" q=".4489640001536579" sig=".33996695079448314"/>
				<Particle eps=".8786399993381852" q="-.6069050010152396" sig=".2959921901644687"/>
				<Particle eps=".35982400053705343" q=".7554650016737733" sig=".33996695079448314"/>
				<Particle eps=".8786399993381852" q="-.7485240008121916" sig=".2959921901644687"/>
				<Particle eps=".8786399993381852" q="-.7485240008121916" sig=".2959921901644687"/>
				<Particle eps=".06568880001765333" q=".21349800025243795" sig=".10690784617205229"/>
				<Particle eps=".0656888004119626" q=".10692400026341352" sig=".24713530426421654"/>
				<Particle eps=".06568880010977264" q=".006916000010975563" sig=".26495327872602226"/>
				<Particle eps=".06568880010977264" q=".006916000010975563" sig=".26495327872602226"/>
				<Particle eps=".0656888004119626" q=".11011200013170676" sig=".24713530426421654"/>
				<Particle eps=".0656888004119626" q=".11011200013170676" sig=".24713530426421654"/>
				<Particle eps=".0656888004119626" q=".06518699999451222" sig=".24713530426421654"/>
				<Particle eps=".0656888004119626" q=".06518699999451222" sig=".24713530426421654"/>
				<Particle eps=".0656888004119626" q=".06518699999451222" sig=".24713530426421654"/>
				<Particle eps=".7112799996555186" q="-.4157" sig=".3249998524031036"/>
				<Particle eps=".06568880001765333" q=".27190000000000003" sig=".10690784617205229"/>
				<Particle eps=".45772959964740484" q=".0143" sig=".33996695084507406"/>
				<Particle eps=".0656888004119626" q=".10479999999999999" sig=".24713530426421654"/>
				<Particle eps=".45772959964740484" q="-.20409999999999998" sig=".33996695084507406"/>
				<Particle eps=".06568880010977264" q=".0797" sig=".26495327872602226"/>
				<Particle eps=".06568880010977264" q=".0797" sig=".26495327872602226"/>
				<Particle eps=".35982400053705343" q=".713" sig=".33996695079448314"/>
				<Particle eps=".8786399993381852" q="-.5930999983536656" sig=".2959921901644687"/>
				<Particle eps=".7112799996555186" q="-.9190999983536654" sig=".3249998524031036"/>
				<Particle eps=".06568880001765333" q=".41960000000000003" sig=".10690784617205229"/>
				<Particle eps=".06568880001765333" q=".41960000000000003" sig=".10690784617205229"/>
				<Particle eps=".35982400053705343" q=".5973000005487781" sig=".33996695079448314"/>
				<Particle eps=".8786399993381852" q="-.5679000016463344" sig=".2959921901644687"/>
				<Particle eps=".7112799996555186" q="-.4157" sig=".3249998524031036"/>
				<Particle eps=".06568880001765333" q=".27190000000000003" sig=".10690784617205229"/>
				<Particle eps=".45772959964740484" q="-.0031" sig=".33996695084507406"/>
				<Particle eps=".0656888004119626" q=".08499999999999999" sig=".24713530426421654"/>
				<Particle eps=".45772959964740484" q="-.0036" sig=".33996695084507406"/>
				<Particle eps=".06568880010977264" q=".0171" sig=".26495327872602226"/>
				<Particle eps=".06568880010977264" q=".0171" sig=".26495327872602226"/>
				<Particle eps=".45772959964740484" q="-.0645" sig=".33996695084507406"/>
				<Particle eps=".06568880010977264" q=".0352" sig=".26495327872602226"/>
				<Particle eps=".06568880010977264" q=".0352" sig=".26495327872602226"/>
				<Particle eps=".35982400053705343" q=".6950999983536655" sig=".33996695079448314"/>
				<Particle eps=".8786399993381852" q="-.6086000010975563" sig=".2959921901644687"/>
				<Particle eps=".7112799996555186" q="-.9406999994512218" sig=".3249998524031036"/>
				<Particle eps=".06568880001765333" q=".4251" sig=".10690784617205229"/>
				<Particle eps=".06568880001765333" q=".4251" sig=".10690784617205229"/>
				<Particle eps=".35982400053705343" q=".5973000005487781" sig=".33996695079448314"/>
				<Particle eps=".8786399993381852" q="-.5679000016463344" sig=".2959921901644687"/>
				<Particle eps=".7112799996555186" q="-.4157" sig=".3249998524031036"/>
				<Particle eps=".06568880001765333" q=".27190000000000003" sig=".10690784617205229"/>
				<Particle eps=".45772959964740484" q="-.0252" sig=".33996695084507406"/>
				<Particle eps=".0656888004119626" q=".0698" sig=".24713530426421654"/>
				<Particle eps=".0656888004119626" q=".0698" sig=".24713530426421654"/>
				<Particle eps=".35982400053705343" q=".5973000005487781" sig=".33996695079448314"/>
				<Particle eps=".8786399993381852" q="-.5679000016463344" sig=".2959921901644687"/>
				<Particle eps=".7112799996555186" q="-.3479" sig=".3249998524031036"/>
				<Particle eps=".06568880001765333" q=".2747" sig=".10690784617205229"/>
				<Particle eps=".45772959964740484" q="-.23999999999999996" sig=".33996695084507406"/>
				<Particle eps=".0656888004119626" q=".1426" sig=".24713530426421654"/>
				<Particle eps=".45772959964740484" q="-.0094" sig=".33996695084507406"/>
				<Particle eps=".06568880010977264" q=".036199999999999996" sig=".26495327872602226"/>
				<Particle eps=".06568880010977264" q=".036199999999999996" sig=".26495327872602226"/>
				<Particle eps=".45772959964740484" q=".0187" sig=".33996695084507406"/>
				<Particle eps=".06568880010977264" q=".010299999999999998" sig=".26495327872602226"/>
				<Particle eps=".06568880010977264" q=".010299999999999998" sig=".26495327872602226"/>
				<Particle eps=".45772959964740484" q="-.0479" sig=".33996695084507406"/>
				<Particle eps=".06568880010977264" q=".062099999999999995" sig=".26495327872602226"/>
				<Particle eps=".06568880010977264" q=".062099999999999995" sig=".26495327872602226"/>
				<Particle eps=".45772959964740484" q="-.0143" sig=".33996695084507406"/>
				<Particle eps=".06568880026244603" q=".1135" sig=".19599771790073583"/>
				<Particle eps=".06568880026244603" q=".1135" sig=".19599771790073583"/>
				<Particle eps=".7112799996555186" q="-.38539999999999996" sig=".3249998524031036"/>
				<Particle eps=".06568880001765333" q=".33999999999999997" sig=".10690784617205229"/>
				<Particle eps=".06568880001765333" q=".33999999999999997" sig=".10690784617205229"/>
				<Particle eps=".06568880001765333" q=".33999999999999997" sig=".10690784617205229"/>
				<Particle eps=".35982400053705343" q=".7340999983536656" sig=".33996695079448314"/>
				<Particle eps=".8786399993381852" q="-.5893999989024437" sig=".2959921901644687"/>
				<Particle eps=".7112799996555186" q="-.4157" sig=".3249998524031036"/>
				<Particle eps=".06568880001765333" q=".27190000000000003" sig=".10690784617205229"/>
				<Particle eps=".45772959964740484" q="-.059699999999999996" sig=".33996695084507406"/>
				<Particle eps=".0656888004119626" q=".0869" sig=".24713530426421654"/>
				<Particle eps=".45772959964740484" q=".1303" sig=".33996695084507406"/>
				<Particle eps=".06568880010977264" q=".0187" sig=".26495327872602226"/>
				<Particle eps=".45772959964740484" q="-.32039999999999996" sig=".33996695084507406"/>
				<Particle eps=".06568880010977264" q=".0882" sig=".26495327872602226"/>
				<Particle eps=".06568880010977264" q=".0882" sig=".26495327872602226"/>
				<Particle eps=".06568880010977264" q=".0882" sig=".26495327872602226"/>
				<Particle eps=".45772959964740484" q="-.043" sig=".33996695084507406"/>
				<Particle eps=".06568880010977264" q=".0236" sig=".26495327872602226"/>
				<Particle eps=".06568880010977264" q=".0236" sig=".26495327872602226"/>
				<Particle eps=".45772959964740484" q="-.066" sig=".33996695084507406"/>
				<Particle eps=".06568880010977264" q=".0186" sig=".26495327872602226"/>
				<Particle eps=".06568880010977264" q=".0186" sig=".26495327872602226"/>
				<Particle eps=".06568880010977264" q=".0186" sig=".26495327872602226"/>
				<Particle eps=".35982400053705343" q=".5973000005487781" sig=".33996695079448314"/>
				<Particle eps=".8786399993381852" q="-.5679000016463344" sig=".2959921901644687"/>
				<Particle eps=".7112799996555186" q="-.4157" sig=".3249998524031036"/>
				<Particle eps=".06568880001765333" q=".27190000000000003" sig=".10690784617205229"/>
				<Particle eps=".45772959964740484" q="-.027499999999999997" sig=".33996695084507406"/>
				<Particle eps=".0656888004119626" q=".1123" sig=".24713530426421654"/>
				<Particle eps=".45772959964740484" q="-.005" sig=".33996695084507406"/>
				<Particle eps=".06568880010977264" q=".0339" sig=".26495327872602226"/>
				<Particle eps=".06568880010977264" q=".0339" sig=".26495327872602226"/>
				<Particle eps=".35982400053705343" q="-.1415" sig=".33996695079448314"/>
				<Particle eps=".35982400053705343" q="-.1638" sig=".33996695079448314"/>
				<Particle eps=".06275999996435834" q=".2062" sig=".2510552587583135"/>
				<Particle eps=".7112799996555186" q="-.3418" sig=".3249998524031036"/>
				<Particle eps=".06568880001765333" q=".3412" sig=".10690784617205229"/>
				<Particle eps=".35982400053705343" q=".138" sig=".33996695079448314"/>
				<Particle eps=".35982400053705343" q="-.2601" sig=".33996695079448314"/>
				<Particle eps=".06276000026869928" q=".15719999999999998" sig=".2599642458735085"/>
				<Particle eps=".35982400053705343" q="-.11339999999999999" sig=".33996695079448314"/>
				<Particle eps=".06276000026869928" q=".1417" sig=".2599642458735085"/>
				<Particle eps=".35982400053705343" q="-.1972" sig=".33996695079448314"/>
				<Particle eps=".06276000026869928" q=".1447" sig=".2599642458735085"/>
				<Particle eps=".35982400053705343" q="-.23870000000000002" sig=".33996695079448314"/>
				<Particle eps=".06276000026869928" q=".16999999999999998" sig=".2599642458735085"/>
				<Particle eps=".35982400053705343" q=".1243" sig=".33996695079448314"/>
				<Particle eps=".35982400053705343" q=".5973000005487781" sig=".33996695079448314"/>
				<Particle eps=".8786399993381852" q="-.5679000016463344" sig=".2959921901644687"/>
				<Particle eps=".7112799996555186" q="-.4157" sig=".3249998524031036"/>
				<Particle eps=".06568880001765333" q=".27190000000000003" sig=".10690784617205229"/>
				<Particle eps=".45772959964740484" q="-.038900000000000004" sig=".33996695084507406"/>
				<Particle eps=".0656888004119626" q=".1007" sig=".24713530426421654"/>
				<Particle eps=".45772959964740484" q=".3654" sig=".33996695084507406"/>
				<Particle eps=".0656888004119626" q=".0043" sig=".24713530426421654"/>
				<Particle eps=".45772959964740484" q="-.2438" sig=".33996695084507406"/>
				<Particle eps=".06568880010977264" q=".06420000000000001" sig=".26495327872602226"/>
				<Particle eps=".06568880010977264" q=".06420000000000001" sig=".26495327872602226"/>
				<Particle eps=".06568880010977264" q=".06420000000000001" sig=".26495327872602226"/>
				<Particle eps=".8803136010405576" q="-.6760999983536655" sig=".3066473387458142"/>
				<Particle eps="0" q=".4102" sig=".08908987181403394"/>
				<Particle eps=".35982400053705343" q=".5973000005487781" sig=".33996695079448314"/>
				<Particle eps=".8786399993381852" q="-.5679000016463344" sig=".2959921901644687"/>
				<Particle eps=".7112799996555186" q="-.4157" sig=".3249998524031036"/>
				<Particle eps=".06568880001765333" q=".27190000000000003" sig=".10690784617205229"/>
				<Particle eps=".45772959964740484" q="-.08750000000000001" sig=".33996695084507406"/>
				<Particle eps=".0656888004119626" q=".09689999999999999" sig=".24713530426421654"/>
				<Particle eps=".45772959964740484" q=".2985" sig=".33996695084507406"/>
				<Particle eps=".06568880010977264" q="-.029699999999999997" sig=".26495327872602226"/>
				<Particle eps=".45772959964740484" q="-.3192" sig=".33996695084507406"/>
				<Particle eps=".06568880010977264" q=".07909999999999999" sig=".26495327872602226"/>
				<Particle eps=".06568880010977264" q=".07909999999999999" sig=".26495327872602226"/>
				<Particle eps=".06568880010977264" q=".07909999999999999" sig=".26495327872602226"/>
				<Particle eps=".45772959964740484" q="-.3192" sig=".33996695084507406"/>
				<Particle eps=".06568880010977264" q=".07909999999999999" sig=".26495327872602226"/>
				<Particle eps=".06568880010977264" q=".07909999999999999" sig=".26495327872602226"/>
				<Particle eps=".06568880010977264" q=".07909999999999999" sig=".26495327872602226"/>
				<Particle eps=".35982400053705343" q=".5973000005487781" sig=".33996695079448314"/>
				<Particle eps=".8786399993381852" q="-.5679000016463344" sig=".2959921901644687"/>
				<Particle eps=".7112799996555186" q="-.4157" sig=".3249998524031036"/>
				<Particle eps=".06568880001765333" q=".27190000000000003" sig=".10690784617205229"/>
				<Particle eps=".45772959964740484" q="-.08750000000000001" sig=".33996695084507406"/>
				<Particle eps=".0656888004119626" q=".09689999999999999" sig=".24713530426421654"/>
				<Particle eps=".45772959964740484" q=".2985" sig=".33996695084507406"/>
				<Particle eps=".06568880010977264" q="-.029699999999999997" sig=".26495327872602226"/>
				<Particle eps=".45772959964740484" q="-.3192" sig=".33996695084507406"/>
				<Particle eps=".06568880010977264" q=".07909999999999999" sig=".26495327872602226"/>
				<Particle eps=".06568880010977264" q=".07909999999999999" sig=".26495327872602226"/>
				<Particle eps=".06568880010977264" q=".07909999999999999" sig=".26495327872602226"/>
				<Particle eps=".45772959964740484" q="-.3192" sig=".33996695084507406"/>
				<Particle eps=".06568880010977264" q=".07909999999999999" sig=".26495327872602226"/>
				<Particle eps=".06568880010977264" q=".07909999999999999" sig=".26495327872602226"/>
				<Particle eps=".06568880010977264" q=".07909999999999999" sig=".26495327872602226"/>
				<Particle eps=".35982400053705343" q=".5973000005487781" sig=".33996695079448314"/>
				<Particle eps=".8786399993381852" q="-.5679000016463344" sig=".2959921901644687"/>
				<Particle eps=".7112799996555186" q="-.4157" sig=".3249998524031036"/>
				<Particle eps=".06568880001765333" q=".27190000000000003" sig=".10690784617205229"/>
				<Particle eps=".45772959964740484" q=".0143" sig=".33996695084507406"/>
				<Particle eps=".0656888004119626" q=".10479999999999999" sig=".24713530426421654"/>
				<Particle eps=".45772959964740484" q="-.20409999999999998" sig=".33996695084507406"/>
				<Particle eps=".06568880010977264" q=".0797" sig=".26495327872602226"/>
				<Particle eps=".06568880010977264" q=".0797" sig=".26495327872602226"/>
				<Particle eps=".35982400053705343" q=".713" sig=".33996695079448314"/>
				<Particle eps=".8786399993381852" q="-.5930999983536656" sig=".2959921901644687"/>
				<Particle eps=".7112799996555186" q="-.9190999983536654" sig=".3249998524031036"/>
				<Particle eps=".06568880001765333" q=".41960000000000003" sig=".10690784617205229"/>
				<Particle eps=".06568880001765333" q=".41960000000000003" sig=".10690784617205229"/>
				<Particle eps=".35982400053705343" q=".5973000005487781" sig=".33996695079448314"/>
				<Particle eps=".8786399993381852" q="-.5679000016463344" sig=".2959921901644687"/>
				<Particle eps=".7112799996555186" q="-.25479999999999997" sig=".3249998524031036"/>
				<Particle eps=".45772959964740484" q=".0192" sig=".33996695084507406"/>
				<Particle eps=".0656888004119626" q=".039099999999999996" sig=".24713530426421654"/>
				<Particle eps=".0656888004119626" q=".039099999999999996" sig=".24713530426421654"/>
				<Particle eps=".45772959964740484" q=".0189" sig=".33996695084507406"/>
				<Particle eps=".06568880010977264" q=".0213" sig=".26495327872602226"/>
				<Particle eps=".06568880010977264" q=".0213" sig=".26495327872602226"/>
				<Particle eps=".45772959964740484" q="-.007" sig=".33996695084507406"/>
				<Particle eps=".06568880010977264" q=".0253" sig=".26495327872602226"/>
				<Particle eps=".06568880010977264" q=".0253" sig=".26495327872602226"/>
				<Particle eps=".45772959964740484" q="-.0266" sig=".33996695084507406"/>
				<Particle eps=".0656888004119626" q=".06409999999999999" sig=".24713530426421654"/>
				<Particle eps=".35982400053705343" q=".5896000010975563" sig=".33996695079448314"/>
				<Particle eps=".8786399993381852" q="-.5747999978048874" sig=".2959921901644687"/>
				<Particle eps=".7112799996555186" q="-.4157" sig=".3249998524031036"/>
				<Particle eps=".06568880001765333" q=".27190000000000003" sig=".10690784617205229"/>
				<Particle eps=".45772959964740484" q=".033699999999999994" sig=".33996695084507406"/>
				<Particle eps=".0656888004119626" q=".0823" sig=".24713530426421654"/>
				<Particle eps=".45772959964740484" q="-.1825" sig=".33996695084507406"/>
				<Particle eps=".06568880010977264" q=".06029999999999999" sig=".26495327872602226"/>
				<Particle eps=".06568880010977264" q=".06029999999999999" sig=".26495327872602226"/>
				<Particle eps=".06568880010977264" q=".06029999999999999" sig=".26495327872602226"/>
				<Particle eps=".35982400053705343" q=".5973000005487781" sig=".33996695079448314"/>
				<Particle eps=".8786399993381852" q="-.5679000016463344" sig=".2959921901644687"/>
				<Particle eps=".7112799996555186" q="-.4157" sig=".3249998524031036"/>
				<Particle eps=".06568880001765333" q=".27190000000000003" sig=".10690784617205229"/>
				<Particle eps=".45772959964740484" q="-.059699999999999996" sig=".33996695084507406"/>
				<Particle eps=".0656888004119626" q=".0869" sig=".24713530426421654"/>
				<Particle eps=".45772959964740484" q=".1303" sig=".33996695084507406"/>
				<Particle eps=".06568880010977264" q=".0187" sig=".26495327872602226"/>
				<Particle eps=".45772959964740484" q="-.32039999999999996" sig=".33996695084507406"/>
				<Particle eps=".06568880010977264" q=".0882" sig=".26495327872602226"/>
				<Particle eps=".06568880010977264" q=".0882" sig=".26495327872602226"/>
				<Particle eps=".06568880010977264" q=".0882" sig=".26495327872602226"/>
				<Particle eps=".45772959964740484" q="-.043" sig=".33996695084507406"/>
				<Particle eps=".06568880010977264" q=".0236" sig=".26495327872602226"/>
				<Particle eps=".06568880010977264" q=".0236" sig=".26495327872602226"/>
				<Particle eps=".45772959964740484" q="-.066" sig=".33996695084507406"/>
				<Particle eps=".06568880010977264" q=".0186" sig=".26495327872602226"/>
				<Particle eps=".06568880010977264" q=".0186" sig=".26495327872602226"/>
				<Particle eps=".06568880010977264" q=".0186" sig=".26495327872602226"/>
				<Particle eps=".35982400053705343" q=".5973000005487781" sig=".33996695079448314"/>
				<Particle eps=".8786399993381852" q="-.5679000016463344" sig=".2959921901644687"/>
				<Particle eps=".7112799996555186" q="-.4157" sig=".3249998524031036"/>
				<Particle eps=".06568880001765333" q=".27190000000000003" sig=".10690784617205229"/>
				<Particle eps=".45772959964740484" q="-.0252" sig=".33996695084507406"/>
				<Particle eps=".0656888004119626" q=".0698" sig=".24713530426421654"/>
				<Particle eps=".0656888004119626" q=".0698" sig=".24713530426421654"/>
				<Particle eps=".35982400053705343" q=".5973000005487781" sig=".33996695079448314"/>
				<Particle eps=".8786399993381852" q="-.5679000016463344" sig=".2959921901644687"/>
				<Particle eps=".7112799996555186" q="-.4157" sig=".3249998524031036"/>
				<Particle eps=".06568880001765333" q=".27190000000000003" sig=".10690784617205229"/>
				<Particle eps=".45772959964740484" q="-.059699999999999996" sig=".33996695084507406"/>
				<Particle eps=".0656888004119626" q=".0869" sig=".24713530426421654"/>
				<Particle eps=".45772959964740484" q=".1303" sig=".33996695084507406"/>
				<Particle eps=".06568880010977264" q=".0187" sig=".26495327872602226"/>
				<Particle eps=".45772959964740484" q="-.32039999999999996" sig=".33996695084507406"/>
				<Particle eps=".06568880010977264" q=".0882" sig=".26495327872602226"/>
				<Particle eps=".06568880010977264" q=".0882" sig=".26495327872602226"/>
				<Particle eps=".06568880010977264" q=".0882" sig=".26495327872602226"/>
				<Particle eps=".45772959964740484" q="-.043" sig=".33996695084507406"/>
				<Particle eps=".06568880010977264" q=".0236" sig=".26495327872602226"/>
				<Particle eps=".06568880010977264" q=".0236" sig=".26495327872602226"/>
				<Particle eps=".45772959964740484" q="-.066" sig=".33996695084507406"/>
				<Particle eps=".06568880010977264" q=".0186" sig=".26495327872602226"/>
				<Particle eps=".06568880010977264" q=".0186" sig=".26495327872602226"/>
				<Particle eps=".06568880010977264" q=".0186" sig=".26495327872602226"/>
				<Particle eps=".35982400053705343" q=".5973000005487781" sig=".33996695079448314"/>
				<Particle eps=".8786399993381852" q="-.5679000016463344" sig=".2959921901644687"/>
				<Particle eps=".7112799996555186" q="-.25479999999999997" sig=".3249998524031036"/>
				<Particle eps=".45772959964740484" q=".0192" sig=".33996695084507406"/>
				<Particle eps=".0656888004119626" q=".039099999999999996" sig=".24713530426421654"/>
				<Particle eps=".0656888004119626" q=".039099999999999996" sig=".24713530426421654"/>
				<Particle eps=".45772959964740484" q=".0189" sig=".33996695084507406"/>
				<Particle eps=".06568880010977264" q=".0213" sig=".26495327872602226"/>
				<Particle eps=".06568880010977264" q=".0213" sig=".26495327872602226"/>
				<Particle eps=".45772959964740484" q="-.007" sig=".33996695084507406"/>
				<Particle eps=".06568880010977264" q=".0253" sig=".26495327872602226"/>
				<Particle eps=".06568880010977264" q=".0253" sig=".26495327872602226"/>
				<Particle eps=".45772959964740484" q="-.0266" sig=".33996695084507406"/>
				<Particle eps=".0656888004119626" q=".06409999999999999" sig=".24713530426421654"/>
				<Particle eps=".35982400053705343" q=".5896000010975563" sig=".33996695079448314"/>
				<Particle eps=".8786399993381852" q="-.5747999978048874" sig=".2959921901644687"/>
				<Particle eps=".7112799996555186" q="-.4157" sig=".3249998524031036"/>
				<Particle eps=".06568880001765333" q=".27190000000000003" sig=".10690784617205229"/>
				<Particle eps=".45772959964740484" q=".033699999999999994" sig=".33996695084507406"/>
				<Particle eps=".0656888004119626" q=".0823" sig=".24713530426421654"/>
				<Particle eps=".45772959964740484" q="-.1825" sig=".33996695084507406"/>
				<Particle eps=".06568880010977264" q=".06029999999999999" sig=".26495327872602226"/>
				<Particle eps=".06568880010977264" q=".06029999999999999" sig=".26495327872602226"/>
				<Particle eps=".06568880010977264" q=".06029999999999999" sig=".26495327872602226"/>
				<Particle eps=".35982400053705343" q=".5973000005487781" sig=".33996695079448314"/>
				<Particle eps=".8786399993381852" q="-.5679000016463344" sig=".2959921901644687"/>
				<Particle eps=".7112799996555186" q="-.4157" sig=".3249998524031036"/>
				<Particle eps=".06568880001765333" q=".27190000000000003" sig=".10690784617205229"/>
				<Particle eps=".45772959964740484" q="-.0518" sig=".33996695084507406"/>
				<Particle eps=".0656888004119626" q=".09219999999999999" sig=".24713530426421654"/>
				<Particle eps=".45772959964740484" q="-.1102" sig=".33996695084507406"/>
				<Particle eps=".06568880010977264" q=".0457" sig=".26495327872602226"/>
				<Particle eps=".06568880010977264" q=".0457" sig=".26495327872602226"/>
				<Particle eps=".45772959964740484" q=".35309999999999997" sig=".33996695084507406"/>
				<Particle eps=".06568880010977264" q="-.0361" sig=".26495327872602226"/>
				<Particle eps=".45772959964740484" q="-.41209999999999997" sig=".33996695084507406"/>
				<Particle eps=".06568880010977264" q=".09999999999999999" sig=".26495327872602226"/>
				<Particle eps=".06568880010977264" q=".09999999999999999" sig=".26495327872602226"/>
				<Particle eps=".06568880010977264" q=".09999999999999999" sig=".26495327872602226"/>
				<Particle eps=".45772959964740484" q="-.41209999999999997" sig=".33996695084507406"/>
				<Particle eps=".06568880010977264" q=".09999999999999999" sig=".26495327872602226"/>
				<Particle eps=".06568880010977264" q=".09999999999999999" sig=".26495327872602226"/>
				<Particle eps=".06568880010977264" q=".09999999999999999" sig=".26495327872602226"/>
				<Particle eps=".35982400053705343" q=".5973000005487781" sig=".33996695079448314"/>
				<Particle eps=".8786399993381852" q="-.5679000016463344" sig=".2959921901644687"/>
				<Particle eps=".7112799996555186" q="-.4157" sig=".3249998524031036"/>
				<Particle eps=".06568880001765333" q=".27190000000000003" sig=".10690784617205229"/>
				<Particle eps=".45772959964740484" q="-.0518" sig=".33996695084507406"/>
				<Particle eps=".0656888004119626" q=".09219999999999999" sig=".24713530426421654"/>
				<Particle eps=".45772959964740484" q="-.1102" sig=".33996695084507406"/>
				<Particle eps=".06568880010977264" q=".0457" sig=".26495327872602226"/>
				<Particle eps=".06568880010977264" q=".0457" sig=".26495327872602226"/>
				<Particle eps=".45772959964740484" q=".35309999999999997" sig=".33996695084507406"/>
				<Particle eps=".06568880010977264" q="-.0361" sig=".26495327872602226"/>
				<Particle eps=".45772959964740484" q="-.41209999999999997" sig=".33996695084507406"/>
				<Particle eps=".06568880010977264" q=".09999999999999999" sig=".26495327872602226"/>
				<Particle eps=".06568880010977264" q=".09999999999999999" sig=".26495327872602226"/>
				<Particle eps=".06568880010977264" q=".09999999999999999" sig=".26495327872602226"/>
				<Particle eps=".45772959964740484" q="-.41209999999999997" sig=".33996695084507406"/>
				<Particle eps=".06568880010977264" q=".09999999999999999" sig=".26495327872602226"/>
				<Particle eps=".06568880010977264" q=".09999999999999999" sig=".26495327872602226"/>
				<Particle eps=".06568880010977264" q=".09999999999999999" sig=".26495327872602226"/>
				<Particle eps=".35982400053705343" q=".5973000005487781" sig=".33996695079448314"/>
				<Particle eps=".8786399993381852" q="-.5679000016463344" sig=".2959921901644687"/>
				<Particle eps=".7112799996555186" q="-.4157" sig=".3249998524031036"/>
				<Particle eps=".06568880001765333" q=".27190000000000003" sig=".10690784617205229"/>
				<Particle eps=".45772959964740484" q="-.0252" sig=".33996695084507406"/>
				<Particle eps=".0656888004119626" q=".0698" sig=".24713530426421654"/>
				<Particle eps=".0656888004119626" q=".0698" sig=".24713530426421654"/>
				<Particle eps=".35982400053705343" q=".5973000005487781" sig=".33996695079448314"/>
				<Particle eps=".8786399993381852" q="-.5679000016463344" sig=".2959921901644687"/>
				<Particle eps=".7112799996555186" q="-.4157" sig=".3249998524031036"/>
				<Particle eps=".06568880001765333" q=".27190000000000003" sig=".10690784617205229"/>
				<Particle eps=".45772959964740484" q="-.024900000000000002" sig=".33996695084507406"/>
				<Particle eps=".0656888004119626" q=".0843" sig=".24713530426421654"/>
				<Particle eps=".45772959964740484" q=".2117" sig=".33996695084507406"/>
				<Particle eps=".0656888004119626" q=".0352" sig=".24713530426421654"/>
				<Particle eps=".0656888004119626" q=".0352" sig=".24713530426421654"/>
				<Particle eps=".8803136010405576" q="-.6546000010975562" sig=".3066473387458142"/>
				<Particle eps="0" q=".42749999999999994" sig=".08908987181403394"/>
				<Particle eps=".35982400053705343" q=".5973000005487781" sig=".33996695079448314"/>
				<Particle eps=".8786399993381852" q="-.5679000016463344" sig=".2959921901644687"/>
				<Particle eps=".7112799996555186" q="-.4157" sig=".3249998524031036"/>
				<Particle eps=".06568880001765333" q=".27190000000000003" sig=".10690784617205229"/>
				<Particle eps=".45772959964740484" q="-.08750000000000001" sig=".33996695084507406"/>
				<Particle eps=".0656888004119626" q=".09689999999999999" sig=".24713530426421654"/>
				<Particle eps=".45772959964740484" q=".2985" sig=".33996695084507406"/>
				<Particle eps=".06568880010977264" q="-.029699999999999997" sig=".26495327872602226"/>
				<Particle eps=".45772959964740484" q="-.3192" sig=".33996695084507406"/>
				<Particle eps=".06568880010977264" q=".07909999999999999" sig=".26495327872602226"/>
				<Particle eps=".06568880010977264" q=".07909999999999999" sig=".26495327872602226"/>
				<Particle eps=".06568880010977264" q=".07909999999999999" sig=".26495327872602226"/>
				<Particle eps=".45772959964740484" q="-.3192" sig=".33996695084507406"/>
				<Particle eps=".06568880010977264" q=".07909999999999999" sig=".26495327872602226"/>
				<Particle eps=".06568880010977264" q=".07909999999999999" sig=".26495327872602226"/>
				<Particle eps=".06568880010977264" q=".07909999999999999" sig=".26495327872602226"/>
				<Particle eps=".35982400053705343" q=".5973000005487781" sig=".33996695079448314"/>
				<Particle eps=".8786399993381852" q="-.5679000016463344" sig=".2959921901644687"/>
				<Particle eps=".7112799996555186" q="-.4157" sig=".3249998524031036"/>
				<Particle eps=".06568880001765333" q=".27190000000000003" sig=".10690784617205229"/>
				<Particle eps=".45772959964740484" q="-.038900000000000004" sig=".33996695084507406"/>
				<Particle eps=".0656888004119626" q=".1007" sig=".24713530426421654"/>
				<Particle eps=".45772959964740484" q=".3654" sig=".33996695084507406"/>
				<Particle eps=".0656888004119626" q=".0043" sig=".24713530426421654"/>
				<Particle eps=".45772959964740484" q="-.2438" sig=".33996695084507406"/>
				<Particle eps=".06568880010977264" q=".06420000000000001" sig=".26495327872602226"/>
				<Particle eps=".06568880010977264" q=".06420000000000001" sig=".26495327872602226"/>
				<Particle eps=".06568880010977264" q=".06420000000000001" sig=".26495327872602226"/>
				<Particle eps=".8803136010405576" q="-.6760999983536655" sig=".3066473387458142"/>
				<Particle eps="0" q=".4102" sig=".08908987181403394"/>
				<Particle eps=".35982400053705343" q=".5973000005487781" sig=".33996695079448314"/>
				<Particle eps=".8786399993381852" q="-.5679000016463344" sig=".2959921901644687"/>
				<Particle eps=".7112799996555186" q="-.4157" sig=".3249998524031036"/>
				<Particle eps=".06568880001765333" q=".27190000000000003" sig=".10690784617205229"/>
				<Particle eps=".45772959964740484" q="-.08750000000000001" sig=".33996695084507406"/>
				<Particle eps=".0656888004119626" q=".09689999999999999" sig=".24713530426421654"/>
				<Particle eps=".45772959964740484" q=".2985" sig=".33996695084507406"/>
				<Particle eps=".06568880010977264" q="-.029699999999999997" sig=".26495327872602226"/>
				<Particle eps=".45772959964740484" q="-.3192" sig=".33996695084507406"/>
				<Particle eps=".06568880010977264" q=".07909999999999999" sig=".26495327872602226"/>
				<Particle eps=".06568880010977264" q=".07909999999999999" sig=".26495327872602226"/>
				<Particle eps=".06568880010977264" q=".07909999999999999" sig=".26495327872602226"/>
				<Particle eps=".45772959964740484" q="-.3192" sig=".33996695084507406"/>
				<Particle eps=".06568880010977264" q=".07909999999999999" sig=".26495327872602226"/>
				<Particle eps=".06568880010977264" q=".07909999999999999" sig=".26495327872602226"/>
				<Particle eps=".06568880010977264" q=".07909999999999999" sig=".26495327872602226"/>
				<Particle eps=".35982400053705343" q=".5973000005487781" sig=".33996695079448314"/>
				<Particle eps=".8786399993381852" q="-.5679000016463344" sig=".2959921901644687"/>
				<Particle eps=".7112799996555186" q="-.4157" sig=".3249998524031036"/>
				<Particle eps=".06568880001765333" q=".27190000000000003" sig=".10690784617205229"/>
				<Particle eps=".45772959964740484" q="-.059699999999999996" sig=".33996695084507406"/>
				<Particle eps=".0656888004119626" q=".0869" sig=".24713530426421654"/>
				<Particle eps=".45772959964740484" q=".1303" sig=".33996695084507406"/>
				<Particle eps=".06568880010977264" q=".0187" sig=".26495327872602226"/>
				<Particle eps=".45772959964740484" q="-.32039999999999996" sig=".33996695084507406"/>
				<Particle eps=".06568880010977264" q=".0882" sig=".26495327872602226"/>
				<Particle eps=".06568880010977264" q=".0882" sig=".26495327872602226"/>
				<Particle eps=".06568880010977264" q=".0882" sig=".26495327872602226"/>
				<Particle eps=".45772959964740484" q="-.043" sig=".33996695084507406"/>
				<Particle eps=".06568880010977264" q=".0236" sig=".26495327872602226"/>
				<Particle eps=".06568880010977264" q=".0236" sig=".26495327872602226"/>
				<Particle eps=".45772959964740484" q="-.066" sig=".33996695084507406"/>
				<Particle eps=".06568880010977264" q=".0186" sig=".26495327872602226"/>
				<Particle eps=".06568880010977264" q=".0186" sig=".26495327872602226"/>
				<Particle eps=".06568880010977264" q=".0186" sig=".26495327872602226"/>
				<Particle eps=".35982400053705343" q=".5973000005487781" sig=".33996695079448314"/>
				<Particle eps=".8786399993381852" q="-.5679000016463344" sig=".2959921901644687"/>
				<Particle eps=".7112799996555186" q="-.4157" sig=".3249998524031036"/>
				<Particle eps=".06568880001765333" q=".27190000000000003" sig=".10690784617205229"/>
				<Particle eps=".45772959964740484" q=".033699999999999994" sig=".33996695084507406"/>
				<Particle eps=".0656888004119626" q=".0823" sig=".24713530426421654"/>
				<Particle eps=".45772959964740484" q="-.1825" sig=".33996695084507406"/>
				<Particle eps=".06568880010977264" q=".06029999999999999" sig=".26495327872602226"/>
				<Particle eps=".06568880010977264" q=".06029999999999999" sig=".26495327872602226"/>
				<Particle eps=".06568880010977264" q=".06029999999999999" sig=".26495327872602226"/>
				<Particle eps=".35982400053705343" q=".5973000005487781" sig=".33996695079448314"/>
				<Particle eps=".8786399993381852" q="-.5679000016463344" sig=".2959921901644687"/>
				<Particle eps=".7112799996555186" q="-.4157" sig=".3249998524031036"/>
				<Particle eps=".06568880001765333" q=".27190000000000003" sig=".10690784617205229"/>
				<Particle eps=".45772959964740484" q="-.059699999999999996" sig=".33996695084507406"/>
				<Particle eps=".0656888004119626" q=".0869" sig=".24713530426421654"/>
				<Particle eps=".45772959964740484" q=".1303" sig=".33996695084507406"/>
				<Particle eps=".06568880010977264" q=".0187" sig=".26495327872602226"/>
				<Particle eps=".45772959964740484" q="-.32039999999999996" sig=".33996695084507406"/>
				<Particle eps=".06568880010977264" q=".0882" sig=".26495327872602226"/>
				<Particle eps=".06568880010977264" q=".0882" sig=".26495327872602226"/>
				<Particle eps=".06568880010977264" q=".0882" sig=".26495327872602226"/>
				<Particle eps=".45772959964740484" q="-.043" sig=".33996695084507406"/>
				<Particle eps=".06568880010977264" q=".0236" sig=".26495327872602226"/>
				<Particle eps=".06568880010977264" q=".0236" sig=".26495327872602226"/>
				<Particle eps=".45772959964740484" q="-.066" sig=".33996695084507406"/>
				<Particle eps=".06568880010977264" q=".0186" sig=".26495327872602226"/>
				<Particle eps=".06568880010977264" q=".0186" sig=".26495327872602226"/>
				<Particle eps=".06568880010977264" q=".0186" sig=".26495327872602226"/>
				<Particle eps=".35982400053705343" q=".5973000005487781" sig=".33996695079448314"/>
				<Particle eps=".8786399993381852" q="-.5679000016463344" sig=".2959921901644687"/>
				<Particle eps=".7112799996555186" q="-.4157" sig=".3249998524031036"/>
				<Particle eps=".06568880001765333" q=".27190000000000003" sig=".10690784617205229"/>
				<Particle eps=".45772959964740484" q="-.0518" sig=".33996695084507406"/>
				<Particle eps=".0656888004119626" q=".09219999999999999" sig=".24713530426421654"/>
				<Particle eps=".45772959964740484" q="-.1102" sig=".33996695084507406"/>
				<Particle eps=".06568880010977264" q=".0457" sig=".26495327872602226"/>
				<Particle eps=".06568880010977264" q=".0457" sig=".26495327872602226"/>
				<Particle eps=".45772959964740484" q=".35309999999999997" sig=".33996695084507406"/>
				<Particle eps=".06568880010977264" q="-.0361" sig=".26495327872602226"/>
				<Particle eps=".45772959964740484" q="-.41209999999999997" sig=".33996695084507406"/>
				<Particle eps=".06568880010977264" q=".09999999999999999" sig=".26495327872602226"/>
				<Particle eps=".06568880010977264" q=".09999999999999999" sig=".26495327872602226"/>
				<Particle eps=".06568880010977264" q=".09999999999999999" sig=".26495327872602226"/>
				<Particle eps=".45772959964740484" q="-.41209999999999997" sig=".33996695084507406"/>
				<Particle eps=".06568880010977264" q=".09999999999999999" sig=".26495327872602226"/>
				<Particle eps=".06568880010977264" q=".09999999999999999" sig=".26495327872602226"/>
				<Particle eps=".06568880010977264" q=".09999999999999999" sig=".26495327872602226"/>
				<Particle eps=".35982400053705343" q=".5973000005487781" sig=".33996695079448314"/>
				<Particle eps=".8786399993381852" q="-.5679000016463344" sig=".2959921901644687"/>
				<Particle eps=".7112799996555186" q="-.4157" sig=".3249998524031036"/>
				<Particle eps=".06568880001765333" q=".27190000000000003" sig=".10690784617205229"/>
				<Particle eps=".45772959964740484" q="-.08750000000000001" sig=".33996695084507406"/>
				<Particle eps=".0656888004119626" q=".09689999999999999" sig=".24713530426421654"/>
				<Particle eps=".45772959964740484" q=".2985" sig=".33996695084507406"/>
				<Particle eps=".06568880010977264" q="-.029699999999999997" sig=".26495327872602226"/>
				<Particle eps=".45772959964740484" q="-.3192" sig=".33996695084507406"/>
				<Particle eps=".06568880010977264" q=".07909999999999999" sig=".26495327872602226"/>
				<Particle eps=".06568880010977264" q=".07909999999999999" sig=".26495327872602226"/>
				<Particle eps=".06568880010977264" q=".07909999999999999" sig=".26495327872602226"/>
				<Particle eps=".45772959964740484" q="-.3192" sig=".33996695084507406"/>
				<Particle eps=".06568880010977264" q=".07909999999999999" sig=".26495327872602226"/>
				<Particle eps=".06568880010977264" q=".07909999999999999" sig=".26495327872602226"/>
				<Particle eps=".06568880010977264" q=".07909999999999999" sig=".26495327872602226"/>
				<Particle eps=".35982400053705343" q=".5973000005487781" sig=".33996695079448314"/>
				<Particle eps=".8786399993381852" q="-.5679000016463344" sig=".2959921901644687"/>
				<Particle eps=".7112799996555186" q="-.4157" sig=".3249998524031036"/>
				<Particle eps=".06568880001765333" q=".27190000000000003" sig=".10690784617205229"/>
				<Particle eps=".45772959964740484" q=".0188" sig=".33996695084507406"/>
				<Particle eps=".0656888004119626" q=".0881" sig=".24713530426421654"/>
				<Particle eps=".45772959964740484" q="-.0462" sig=".33996695084507406"/>
				<Particle eps=".06568880010977264" q=".04019999999999999" sig=".26495327872602226"/>
				<Particle eps=".06568880010977264" q=".04019999999999999" sig=".26495327872602226"/>
				<Particle eps=".35982400053705343" q="-.0266" sig=".33996695079448314"/>
				<Particle eps=".7112799996555186" q="-.3811" sig=".3249998524031036"/>
				<Particle eps=".06568880001765333" q=".3649" sig=".10690784617205229"/>
				<Particle eps=".35982400053705343" q=".2057" sig=".33996695079448314"/>
				<Particle eps=".06276000013920788" q=".1392" sig=".24214627154564852"/>
				<Particle eps=".7112799996555186" q="-.5726999994512219" sig=".3249998524031036"/>
				<Particle eps=".35982400053705343" q=".1292" sig=".33996695079448314"/>
				<Particle eps=".06275999996435834" q=".1147" sig=".2510552587583135"/>
				<Particle eps=".35982400053705343" q=".5973000005487781" sig=".33996695079448314"/>
				<Particle eps=".8786399993381852" q="-.5679000016463344" sig=".2959921901644687"/>
				<Particle eps=".7112799996555186" q="-.4157" sig=".3249998524031036"/>
				<Particle eps=".06568880001765333" q=".27190000000000003" sig=".10690784617205229"/>
				<Particle eps=".45772959964740484" q="-.0518" sig=".33996695084507406"/>
				<Particle eps=".0656888004119626" q=".09219999999999999" sig=".24713530426421654"/>
				<Particle eps=".45772959964740484" q="-.1102" sig=".33996695084507406"/>
				<Particle eps=".06568880010977264" q=".0457" sig=".26495327872602226"/>
				<Particle eps=".06568880010977264" q=".0457" sig=".26495327872602226"/>
				<Particle eps=".45772959964740484" q=".35309999999999997" sig=".33996695084507406"/>
				<Particle eps=".06568880010977264" q="-.0361" sig=".26495327872602226"/>
				<Particle eps=".45772959964740484" q="-.41209999999999997" sig=".33996695084507406"/>
				<Particle eps=".06568880010977264" q=".09999999999999999" sig=".26495327872602226"/>
				<Particle eps=".06568880010977264" q=".09999999999999999" sig=".26495327872602226"/>
				<Particle eps=".06568880010977264" q=".09999999999999999" sig=".26495327872602226"/>
				<Particle eps=".45772959964740484" q="-.41209999999999997" sig=".33996695084507406"/>
				<Particle eps=".06568880010977264" q=".09999999999999999" sig=".26495327872602226"/>
				<Particle eps=".06568880010977264" q=".09999999999999999" sig=".26495327872602226"/>
				<Particle eps=".06568880010977264" q=".09999999999999999" sig=".26495327872602226"/>
				<Particle eps=".35982400053705343" q=".5973000005487781" sig=".33996695079448314"/>
				<Particle eps=".8786399993381852" q="-.5679000016463344" sig=".2959921901644687"/>
				<Particle eps=".7112799996555186" q="-.4157" sig=".3249998524031036"/>
				<Particle eps=".06568880001765333" q=".27190000000000003" sig=".10690784617205229"/>
				<Particle eps=".45772959964740484" q=".033699999999999994" sig=".33996695084507406"/>
				<Particle eps=".0656888004119626" q=".0823" sig=".24713530426421654"/>
				<Particle eps=".45772959964740484" q="-.1825" sig=".33996695084507406"/>
				<Particle eps=".06568880010977264" q=".06029999999999999" sig=".26495327872602226"/>
				<Particle eps=".06568880010977264" q=".06029999999999999" sig=".26495327872602226"/>
				<Particle eps=".06568880010977264" q=".06029999999999999" sig=".26495327872602226"/>
				<Particle eps=".35982400053705343" q=".5973000005487781" sig=".33996695079448314"/>
				<Particle eps=".8786399993381852" q="-.5679000016463344" sig=".2959921901644687"/>
				<Particle eps=".7112799996555186" q="-.4157" sig=".3249998524031036"/>
				<Particle eps=".06568880001765333" q=".27190000000000003" sig=".10690784617205229"/>
				<Particle eps=".45772959964740484" q="-.059699999999999996" sig=".33996695084507406"/>
				<Particle eps=".0656888004119626" q=".0869" sig=".24713530426421654"/>
				<Particle eps=".45772959964740484" q=".1303" sig=".33996695084507406"/>
				<Particle eps=".06568880010977264" q=".0187" sig=".26495327872602226"/>
				<Particle eps=".45772959964740484" q="-.32039999999999996" sig=".33996695084507406"/>
				<Particle eps=".06568880010977264" q=".0882" sig=".26495327872602226"/>
				<Particle eps=".06568880010977264" q=".0882" sig=".26495327872602226"/>
				<Particle eps=".06568880010977264" q=".0882" sig=".26495327872602226"/>
				<Particle eps=".45772959964740484" q="-.043" sig=".33996695084507406"/>
				<Particle eps=".06568880010977264" q=".0236" sig=".26495327872602226"/>
				<Particle eps=".06568880010977264" q=".0236" sig=".26495327872602226"/>
				<Particle eps=".45772959964740484" q="-.066" sig=".33996695084507406"/>
				<Particle eps=".06568880010977264" q=".0186" sig=".26495327872602226"/>
				<Particle eps=".06568880010977264" q=".0186" sig=".26495327872602226"/>
				<Particle eps=".06568880010977264" q=".0186" sig=".26495327872602226"/>
				<Particle eps=".35982400053705343" q=".5973000005487781" sig=".33996695079448314"/>
				<Particle eps=".8786399993381852" q="-.5679000016463344" sig=".2959921901644687"/>
				<Particle eps=".7112799996555186" q="-.4157" sig=".3249998524031036"/>
				<Particle eps=".06568880001765333" q=".27190000000000003" sig=".10690784617205229"/>
				<Particle eps=".45772959964740484" q="-.0518" sig=".33996695084507406"/>
				<Particle eps=".0656888004119626" q=".09219999999999999" sig=".24713530426421654"/>
				<Particle eps=".45772959964740484" q="-.1102" sig=".33996695084507406"/>
				<Particle eps=".06568880010977264" q=".0457" sig=".26495327872602226"/>
				<Particle eps=".06568880010977264" q=".0457" sig=".26495327872602226"/>
				<Particle eps=".45772959964740484" q=".35309999999999997" sig=".33996695084507406"/>
				<Particle eps=".06568880010977264" q="-.0361" sig=".26495327872602226"/>
				<Particle eps=".45772959964740484" q="-.41209999999999997" sig=".33996695084507406"/>
				<Particle eps=".06568880010977264" q=".09999999999999999" sig=".26495327872602226"/>
				<Particle eps=".06568880010977264" q=".09999999999999999" sig=".26495327872602226"/>
				<Particle eps=".06568880010977264" q=".09999999999999999" sig=".26495327872602226"/>
				<Particle eps=".45772959964740484" q="-.41209999999999997" sig=".33996695084507406"/>
				<Particle eps=".06568880010977264" q=".09999999999999999" sig=".26495327872602226"/>
				<Particle eps=".06568880010977264" q=".09999999999999999" sig=".26495327872602226"/>
				<Particle eps=".06568880010977264" q=".09999999999999999" sig=".26495327872602226"/>
				<Particle eps=".35982400053705343" q=".5973000005487781" sig=".33996695079448314"/>
				<Particle eps=".8786399993381852" q="-.5679000016463344" sig=".2959921901644687"/>
				<Particle eps=".7112799996555186" q="-.4157" sig=".3249998524031036"/>
				<Particle eps=".06568880001765333" q=".27190000000000003" sig=".10690784617205229"/>
				<Particle eps=".45772959964740484" q="-.024900000000000002" sig=".33996695084507406"/>
				<Particle eps=".0656888004119626" q=".0843" sig=".24713530426421654"/>
				<Particle eps=".45772959964740484" q=".2117" sig=".33996695084507406"/>
				<Particle eps=".0656888004119626" q=".0352" sig=".24713530426421654"/>
				<Particle eps=".0656888004119626" q=".0352" sig=".24713530426421654"/>
				<Particle eps=".8803136010405576" q="-.6546000010975562" sig=".3066473387458142"/>
				<Particle eps="0" q=".42749999999999994" sig=".08908987181403394"/>
				<Particle eps=".35982400053705343" q=".5973000005487781" sig=".33996695079448314"/>
				<Particle eps=".8786399993381852" q="-.5679000016463344" sig=".2959921901644687"/>
				<Particle eps=".7112799996555186" q="-.4157" sig=".3249998524031036"/>
				<Particle eps=".06568880001765333" q=".27190000000000003" sig=".10690784617205229"/>
				<Particle eps=".45772959964740484" q="-.0581" sig=".33996695084507406"/>
				<Particle eps=".0656888004119626" q=".13599999999999998" sig=".24713530426421654"/>
				<Particle eps=".45772959964740484" q="-.0074" sig=".33996695084507406"/>
				<Particle eps=".06568880010977264" q=".0367" sig=".26495327872602226"/>
				<Particle eps=".06568880010977264" q=".0367" sig=".26495327872602226"/>
				<Particle eps=".35982400053705343" q=".1868" sig=".33996695079448314"/>
				<Particle eps=".7112799996555186" q="-.5432" sig=".3249998524031036"/>
				<Particle eps=".35982400053705343" q=".1635" sig=".33996695079448314"/>
				<Particle eps=".06276000013920788" q=".14350000000000002" sig=".24214627154564852"/>
				<Particle eps=".7112799996555186" q="-.27949999999999997" sig=".3249998524031036"/>
				<Particle eps=".06568880001765333" q=".3339" sig=".10690784617205229"/>
				<Particle eps=".35982400053705343" q="-.22069999999999998" sig=".33996695079448314"/>
				<Particle eps=".06275999996435834" q=".1862" sig=".2510552587583135"/>
				<Particle eps=".35982400053705343" q=".5973000005487781" sig=".33996695079448314"/>
				<Particle eps=".8786399993381852" q="-.5679000016463344" sig=".2959921901644687"/>
				<Particle eps=".7112799996555186" q="-.4157" sig=".3249998524031036"/>
				<Particle eps=".06568880001765333" q=".27190000000000003" sig=".10690784617205229"/>
				<Particle eps=".45772959964740484" q="-.038900000000000004" sig=".33996695084507406"/>
				<Particle eps=".0656888004119626" q=".1007" sig=".24713530426421654"/>
				<Particle eps=".45772959964740484" q=".3654" sig=".33996695084507406"/>
				<Particle eps=".0656888004119626" q=".0043" sig=".24713530426421654"/>
				<Particle eps=".45772959964740484" q="-.2438" sig=".33996695084507406"/>
				<Particle eps=".06568880010977264" q=".06420000000000001" sig=".26495327872602226"/>
				<Particle eps=".06568880010977264" q=".06420000000000001" sig=".26495327872602226"/>
				<Particle eps=".06568880010977264" q=".06420000000000001" sig=".26495327872602226"/>
				<Particle eps=".8803136010405576" q="-.6760999983536655" sig=".3066473387458142"/>
				<Particle eps="0" q=".4102" sig=".08908987181403394"/>
				<Particle eps=".35982400053705343" q=".5973000005487781" sig=".33996695079448314"/>
				<Particle eps=".8786399993381852" q="-.5679000016463344" sig=".2959921901644687"/>
				<Particle eps=".7112799996555186" q="-.4157" sig=".3249998524031036"/>
				<Particle eps=".06568880001765333" q=".27190000000000003" sig=".10690784617205229"/>
				<Particle eps=".45772959964740484" q="-.038900000000000004" sig=".33996695084507406"/>
				<Particle eps=".0656888004119626" q=".1007" sig=".24713530426421654"/>
				<Particle eps=".45772959964740484" q=".3654" sig=".33996695084507406"/>
				<Particle eps=".0656888004119626" q=".0043" sig=".24713530426421654"/>
				<Particle eps=".45772959964740484" q="-.2438" sig=".33996695084507406"/>
				<Particle eps=".06568880010977264" q=".06420000000000001" sig=".26495327872602226"/>
				<Particle eps=".06568880010977264" q=".06420000000000001" sig=".26495327872602226"/>
				<Particle eps=".06568880010977264" q=".06420000000000001" sig=".26495327872602226"/>
				<Particle eps=".8803136010405576" q="-.6760999983536655" sig=".3066473387458142"/>
				<Particle eps="0" q=".4102" sig=".08908987181403394"/>
				<Particle eps=".35982400053705343" q=".5973000005487781" sig=".33996695079448314"/>
				<Particle eps=".8786399993381852" q="-.5679000016463344" sig=".2959921901644687"/>
				<Particle eps=".7112799996555186" q="-.4157" sig=".3249998524031036"/>
				<Particle eps=".06568880001765333" q=".27190000000000003" sig=".10690784617205229"/>
				<Particle eps=".45772959964740484" q="-.027499999999999997" sig=".33996695084507406"/>
				<Particle eps=".0656888004119626" q=".1123" sig=".24713530426421654"/>
				<Particle eps=".45772959964740484" q="-.005" sig=".33996695084507406"/>
				<Particle eps=".06568880010977264" q=".0339" sig=".26495327872602226"/>
				<Particle eps=".06568880010977264" q=".0339" sig=".26495327872602226"/>
				<Particle eps=".35982400053705343" q="-.1415" sig=".33996695079448314"/>
				<Particle eps=".35982400053705343" q="-.1638" sig=".33996695079448314"/>
				<Particle eps=".06275999996435834" q=".2062" sig=".2510552587583135"/>
				<Particle eps=".7112799996555186" q="-.3418" sig=".3249998524031036"/>
				<Particle eps=".06568880001765333" q=".3412" sig=".10690784617205229"/>
				<Particle eps=".35982400053705343" q=".138" sig=".33996695079448314"/>
				<Particle eps=".35982400053705343" q="-.2601" sig=".33996695079448314"/>
				<Particle eps=".06276000026869928" q=".15719999999999998" sig=".2599642458735085"/>
				<Particle eps=".35982400053705343" q="-.11339999999999999" sig=".33996695079448314"/>
				<Particle eps=".06276000026869928" q=".1417" sig=".2599642458735085"/>
				<Particle eps=".35982400053705343" q="-.1972" sig=".33996695079448314"/>
				<Particle eps=".06276000026869928" q=".1447" sig=".2599642458735085"/>
				<Particle eps=".35982400053705343" q="-.23870000000000002" sig=".33996695079448314"/>
				<Particle eps=".06276000026869928" q=".16999999999999998" sig=".2599642458735085"/>
				<Particle eps=".35982400053705343" q=".1243" sig=".33996695079448314"/>
				<Particle eps=".35982400053705343" q=".5973000005487781" sig=".33996695079448314"/>
				<Particle eps=".8786399993381852" q="-.5679000016463344" sig=".2959921901644687"/>
				<Particle eps=".7112799996555186" q="-.4157" sig=".3249998524031036"/>
				<Particle eps=".06568880001765333" q=".27190000000000003" sig=".10690784617205229"/>
				<Particle eps=".45772959964740484" q="-.0024" sig=".33996695084507406"/>
				<Particle eps=".0656888004119626" q=".09779999999999998" sig=".24713530426421654"/>
				<Particle eps=".45772959964740484" q="-.034300000000000004" sig=".33996695084507406"/>
				<Particle eps=".06568880010977264" q=".0295" sig=".26495327872602226"/>
				<Particle eps=".06568880010977264" q=".0295" sig=".26495327872602226"/>
				<Particle eps=".35982400053705343" q=".0118" sig=".33996695079448314"/>
				<Particle eps=".35982400053705343" q="-.1256" sig=".33996695079448314"/>
				<Particle eps=".06276000026869928" q=".13299999999999998" sig=".2599642458735085"/>
				<Particle eps=".35982400053705343" q="-.1704" sig=".33996695079448314"/>
				<Particle eps=".06276000026869928" q=".143" sig=".2599642458735085"/>
				<Particle eps=".35982400053705343" q="-.10719999999999999" sig=".33996695079448314"/>
				<Particle eps=".06276000026869928" q=".12969999999999998" sig=".2599642458735085"/>
				<Particle eps=".35982400053705343" q="-.1704" sig=".33996695079448314"/>
				<Particle eps=".06276000026869928" q=".143" sig=".2599642458735085"/>
				<Particle eps=".35982400053705343" q="-.1256" sig=".33996695079448314"/>
				<Particle eps=".06276000026869928" q=".13299999999999998" sig=".2599642458735085"/>
				<Particle eps=".35982400053705343" q=".5973000005487781" sig=".33996695079448314"/>
				<Particle eps=".8786399993381852" q="-.5679000016463344" sig=".2959921901644687"/>
				<Particle eps=".7112799996555186" q="-.25479999999999997" sig=".3249998524031036"/>
				<Particle eps=".45772959964740484" q=".0192" sig=".33996695084507406"/>
				<Particle eps=".0656888004119626" q=".039099999999999996" sig=".24713530426421654"/>
				<Particle eps=".0656888004119626" q=".039099999999999996" sig=".24713530426421654"/>
				<Particle eps=".45772959964740484" q=".0189" sig=".33996695084507406"/>
				<Particle eps=".06568880010977264" q=".0213" sig=".26495327872602226"/>
				<Particle eps=".06568880010977264" q=".0213" sig=".26495327872602226"/>
				<Particle eps=".45772959964740484" q="-.007" sig=".33996695084507406"/>
				<Particle eps=".06568880010977264" q=".0253" sig=".26495327872602226"/>
				<Particle eps=".06568880010977264" q=".0253" sig=".26495327872602226"/>
				<Particle eps=".45772959964740484" q="-.0266" sig=".33996695084507406"/>
				<Particle eps=".0656888004119626" q=".06409999999999999" sig=".24713530426421654"/>
				<Particle eps=".35982400053705343" q=".5896000010975563" sig=".33996695079448314"/>
				<Particle eps=".8786399993381852" q="-.5747999978048874" sig=".2959921901644687"/>
				<Particle eps=".7112799996555186" q="-.4157" sig=".3249998524031036"/>
				<Particle eps=".06568880001765333" q=".27190000000000003" sig=".10690784617205229"/>
				<Particle eps=".45772959964740484" q=".033699999999999994" sig=".33996695084507406"/>
				<Particle eps=".0656888004119626" q=".0823" sig=".24713530426421654"/>
				<Particle eps=".45772959964740484" q="-.1825" sig=".33996695084507406"/>
				<Particle eps=".06568880010977264" q=".06029999999999999" sig=".26495327872602226"/>
				<Particle eps=".06568880010977264" q=".06029999999999999" sig=".26495327872602226"/>
				<Particle eps=".06568880010977264" q=".06029999999999999" sig=".26495327872602226"/>
				<Particle eps=".35982400053705343" q=".5973000005487781" sig=".33996695079448314"/>
				<Particle eps=".8786399993381852" q="-.5679000016463344" sig=".2959921901644687"/>
				<Particle eps=".7112799996555186" q="-.4157" sig=".3249998524031036"/>
				<Particle eps=".06568880001765333" q=".27190000000000003" sig=".10690784617205229"/>
				<Particle eps=".45772959964740484" q="-.0014" sig=".33996695084507406"/>
				<Particle eps=".0656888004119626" q=".0876" sig=".24713530426421654"/>
				<Particle eps=".45772959964740484" q="-.0152" sig=".33996695084507406"/>
				<Particle eps=".06568880010977264" q=".0295" sig=".26495327872602226"/>
				<Particle eps=".06568880010977264" q=".0295" sig=".26495327872602226"/>
				<Particle eps=".35982400053705343" q="-.0011" sig=".33996695079448314"/>
				<Particle eps=".35982400053705343" q="-.1906" sig=".33996695079448314"/>
				<Particle eps=".06276000026869928" q=".1699" sig=".2599642458735085"/>
				<Particle eps=".35982400053705343" q="-.23409999999999997" sig=".33996695079448314"/>
				<Particle eps=".06276000026869928" q=".1656" sig=".2599642458735085"/>
				<Particle eps=".35982400053705343" q=".3226" sig=".33996695079448314"/>
				<Particle eps=".8803136010405576" q="-.5579000016463345" sig=".3066473387458142"/>
				<Particle eps="0" q=".3992" sig=".08908987181403394"/>
				<Particle eps=".35982400053705343" q="-.23409999999999997" sig=".33996695079448314"/>
				<Particle eps=".06276000026869928" q=".1656" sig=".2599642458735085"/>
				<Particle eps=".35982400053705343" q="-.1906" sig=".33996695079448314"/>
				<Particle eps=".06276000026869928" q=".1699" sig=".2599642458735085"/>
				<Particle eps=".35982400053705343" q=".5973000005487781" sig=".33996695079448314"/>
				<Particle eps=".8786399993381852" q="-.5679000016463344" sig=".2959921901644687"/>
				<Particle eps=".7112799996555186" q="-.4157" sig=".3249998524031036"/>
				<Particle eps=".06568880001765333" q=".27190000000000003" sig=".10690784617205229"/>
				<Particle eps=".45772959964740484" q="-.027499999999999997" sig=".33996695084507406"/>
				<Particle eps=".0656888004119626" q=".1123" sig=".24713530426421654"/>
				<Particle eps=".45772959964740484" q="-.005" sig=".33996695084507406"/>
				<Particle eps=".06568880010977264" q=".0339" sig=".26495327872602226"/>
				<Particle eps=".06568880010977264" q=".0339" sig=".26495327872602226"/>
				<Particle eps=".35982400053705343" q="-.1415" sig=".33996695079448314"/>
				<Particle eps=".35982400053705343" q="-.1638" sig=".33996695079448314"/>
				<Particle eps=".06275999996435834" q=".2062" sig=".2510552587583135"/>
				<Particle eps=".7112799996555186" q="-.3418" sig=".3249998524031036"/>
				<Particle eps=".06568880001765333" q=".3412" sig=".10690784617205229"/>
				<Particle eps=".35982400053705343" q=".138" sig=".33996695079448314"/>
				<Particle eps=".35982400053705343" q="-.2601" sig=".33996695079448314"/>
				<Particle eps=".06276000026869928" q=".15719999999999998" sig=".2599642458735085"/>
				<Particle eps=".35982400053705343" q="-.11339999999999999" sig=".33996695079448314"/>
				<Particle eps=".06276000026869928" q=".1417" sig=".2599642458735085"/>
				<Particle eps=".35982400053705343" q="-.1972" sig=".33996695079448314"/>
				<Particle eps=".06276000026869928" q=".1447" sig=".2599642458735085"/>
				<Particle eps=".35982400053705343" q="-.23870000000000002" sig=".33996695079448314"/>
				<Particle eps=".06276000026869928" q=".16999999999999998" sig=".2599642458735085"/>
				<Particle eps=".35982400053705343" q=".1243" sig=".33996695079448314"/>
				<Particle eps=".35982400053705343" q=".5973000005487781" sig=".33996695079448314"/>
				<Particle eps=".8786399993381852" q="-.5679000016463344" sig=".2959921901644687"/>
				<Particle eps=".7112799996555186" q="-.4157" sig=".3249998524031036"/>
				<Particle eps=".06568880001765333" q=".27190000000000003" sig=".10690784617205229"/>
				<Particle eps=".45772959964740484" q="-.0031" sig=".33996695084507406"/>
				<Particle eps=".0656888004119626" q=".08499999999999999" sig=".24713530426421654"/>
				<Particle eps=".45772959964740484" q="-.0036" sig=".33996695084507406"/>
				<Particle eps=".06568880010977264" q=".0171" sig=".26495327872602226"/>
				<Particle eps=".06568880010977264" q=".0171" sig=".26495327872602226"/>
				<Particle eps=".45772959964740484" q="-.0645" sig=".33996695084507406"/>
				<Particle eps=".06568880010977264" q=".0352" sig=".26495327872602226"/>
				<Particle eps=".06568880010977264" q=".0352" sig=".26495327872602226"/>
				<Particle eps=".35982400053705343" q=".6950999983536655" sig=".33996695079448314"/>
				<Particle eps=".8786399993381852" q="-.6086000010975563" sig=".2959921901644687"/>
				<Particle eps=".7112799996555186" q="-.9406999994512218" sig=".3249998524031036"/>
				<Particle eps=".06568880001765333" q=".4251" sig=".10690784617205229"/>
				<Particle eps=".06568880001765333" q=".4251" sig=".10690784617205229"/>
				<Particle eps=".35982400053705343" q=".5973000005487781" sig=".33996695079448314"/>
				<Particle eps=".8786399993381852" q="-.5679000016463344" sig=".2959921901644687"/>
				<Particle eps=".7112799996555186" q="-.4157" sig=".3249998524031036"/>
				<Particle eps=".06568880001765333" q=".27190000000000003" sig=".10690784617205229"/>
				<Particle eps=".45772959964740484" q="-.0252" sig=".33996695084507406"/>
				<Particle eps=".0656888004119626" q=".0698" sig=".24713530426421654"/>
				<Particle eps=".0656888004119626" q=".0698" sig=".24713530426421654"/>
				<Particle eps=".35982400053705343" q=".5973000005487781" sig=".33996695079448314"/>
				<Particle eps=".8786399993381852" q="-.5679000016463344" sig=".2959921901644687"/>
				<Particle eps=".7112799996555186" q="-.4157" sig=".3249998524031036"/>
				<Particle eps=".06568880001765333" q=".27190000000000003" sig=".10690784617205229"/>
				<Particle eps=".45772959964740484" q="-.0252" sig=".33996695084507406"/>
				<Particle eps=".0656888004119626" q=".0698" sig=".24713530426421654"/>
				<Particle eps=".0656888004119626" q=".0698" sig=".24713530426421654"/>
				<Particle eps=".35982400053705343" q=".5973000005487781" sig=".33996695079448314"/>
				<Particle eps=".8786399993381852" q="-.5679000016463344" sig=".2959921901644687"/>
				<Particle eps=".7112799996555186" q="-.4157" sig=".3249998524031036"/>
				<Particle eps=".06568880001765333" q=".27190000000000003" sig=".10690784617205229"/>
				<Particle eps=".45772959964740484" q="-.08750000000000001" sig=".33996695084507406"/>
				<Particle eps=".0656888004119626" q=".09689999999999999" sig=".24713530426421654"/>
				<Particle eps=".45772959964740484" q=".2985" sig=".33996695084507406"/>
				<Particle eps=".06568880010977264" q="-.029699999999999997" sig=".26495327872602226"/>
				<Particle eps=".45772959964740484" q="-.3192" sig=".33996695084507406"/>
				<Particle eps=".06568880010977264" q=".07909999999999999" sig=".26495327872602226"/>
				<Particle eps=".06568880010977264" q=".07909999999999999" sig=".26495327872602226"/>
				<Particle eps=".06568880010977264" q=".07909999999999999" sig=".26495327872602226"/>
				<Particle eps=".45772959964740484" q="-.3192" sig=".33996695084507406"/>
				<Particle eps=".06568880010977264" q=".07909999999999999" sig=".26495327872602226"/>
				<Particle eps=".06568880010977264" q=".07909999999999999" sig=".26495327872602226"/>
				<Particle eps=".06568880010977264" q=".07909999999999999" sig=".26495327872602226"/>
				<Particle eps=".35982400053705343" q=".5973000005487781" sig=".33996695079448314"/>
				<Particle eps=".8786399993381852" q="-.5679000016463344" sig=".2959921901644687"/>
				<Particle eps=".7112799996555186" q="-.3479" sig=".3249998524031036"/>
				<Particle eps=".06568880001765333" q=".2747" sig=".10690784617205229"/>
				<Particle eps=".45772959964740484" q="-.23999999999999996" sig=".33996695084507406"/>
				<Particle eps=".0656888004119626" q=".1426" sig=".24713530426421654"/>
				<Particle eps=".45772959964740484" q="-.0094" sig=".33996695084507406"/>
				<Particle eps=".06568880010977264" q=".036199999999999996" sig=".26495327872602226"/>
				<Particle eps=".06568880010977264" q=".036199999999999996" sig=".26495327872602226"/>
				<Particle eps=".45772959964740484" q=".0187" sig=".33996695084507406"/>
				<Particle eps=".06568880010977264" q=".010299999999999998" sig=".26495327872602226"/>
				<Particle eps=".06568880010977264" q=".010299999999999998" sig=".26495327872602226"/>
				<Particle eps=".45772959964740484" q="-.0479" sig=".33996695084507406"/>
				<Particle eps=".06568880010977264" q=".062099999999999995" sig=".26495327872602226"/>
				<Particle eps=".06568880010977264" q=".062099999999999995" sig=".26495327872602226"/>
				<Particle eps=".45772959964740484" q="-.0143" sig=".33996695084507406"/>
				<Particle eps=".06568880026244603" q=".1135" sig=".19599771790073583"/>
				<Particle eps=".06568880026244603" q=".1135" sig=".19599771790073583"/>
				<Particle eps=".7112799996555186" q="-.38539999999999996" sig=".3249998524031036"/>
				<Particle eps=".06568880001765333" q=".33999999999999997" sig=".10690784617205229"/>
				<Particle eps=".06568880001765333" q=".33999999999999997" sig=".10690784617205229"/>
				<Particle eps=".06568880001765333" q=".33999999999999997" sig=".10690784617205229"/>
				<Particle eps=".35982400053705343" q=".7340999983536656" sig=".33996695079448314"/>
				<Particle eps=".8786399993381852" q="-.5893999989024437" sig=".2959921901644687"/>
				<Particle eps=".7112799996555186" q="-.3479" sig=".3249998524031036"/>
				<Particle eps=".06568880001765333" q=".2747" sig=".10690784617205229"/>
				<Particle eps=".45772959964740484" q="-.23999999999999996" sig=".33996695084507406"/>
				<Particle eps=".0656888004119626" q=".1426" sig=".24713530426421654"/>
				<Particle eps=".45772959964740484" q="-.0094" sig=".33996695084507406"/>
				<Particle eps=".06568880010977264" q=".036199999999999996" sig=".26495327872602226"/>
				<Particle eps=".06568880010977264" q=".036199999999999996" sig=".26495327872602226"/>
				<Particle eps=".45772959964740484" q=".0187" sig=".33996695084507406"/>
				<Particle eps=".06568880010977264" q=".010299999999999998" sig=".26495327872602226"/>
				<Particle eps=".06568880010977264" q=".010299999999999998" sig=".26495327872602226"/>
				<Particle eps=".45772959964740484" q="-.0479" sig=".33996695084507406"/>
				<Particle eps=".06568880010977264" q=".062099999999999995" sig=".26495327872602226"/>
				<Particle eps=".06568880010977264" q=".062099999999999995" sig=".26495327872602226"/>
				<Particle eps=".45772959964740484" q="-.0143" sig=".33996695084507406"/>
				<Particle eps=".06568880026244603" q=".1135" sig=".19599771790073583"/>
				<Particle eps=".06568880026244603" q=".1135" sig=".19599771790073583"/>
				<Particle eps=".7112799996555186" q="-.38539999999999996" sig=".3249998524031036"/>
				<Particle eps=".06568880001765333" q=".33999999999999997" sig=".10690784617205229"/>
				<Particle eps=".06568880001765333" q=".33999999999999997" sig=".10690784617205229"/>
				<Particle eps=".06568880001765333" q=".33999999999999997" sig=".10690784617205229"/>
				<Particle eps=".35982400053705343" q=".7340999983536656" sig=".33996695079448314"/>
				<Particle eps=".8786399993381852" q="-.5893999989024437" sig=".2959921901644687"/>
				<Particle eps=".7112799996555186" q="-.4157" sig=".3249998524031036"/>
				<Particle eps=".06568880001765333" q=".27190000000000003" sig=".10690784617205229"/>
				<Particle eps=".45772959964740484" q=".033699999999999994" sig=".33996695084507406"/>
				<Particle eps=".0656888004119626" q=".0823" sig=".24713530426421654"/>
				<Particle eps=".45772959964740484" q="-.1825" sig=".33996695084507406"/>
				<Particle eps=".06568880010977264" q=".06029999999999999" sig=".26495327872602226"/>
				<Particle eps=".06568880010977264" q=".06029999999999999" sig=".26495327872602226"/>
				<Particle eps=".06568880010977264" q=".06029999999999999" sig=".26495327872602226"/>
				<Particle eps=".35982400053705343" q=".5973000005487781" sig=".33996695079448314"/>
				<Particle eps=".8786399993381852" q="-.5679000016463344" sig=".2959921901644687"/>
				<Particle eps=".7112799996555186" q="-.3821" sig=".3249998524031036"/>
				<Particle eps=".06568880001765333" q=".2681" sig=".10690784617205229"/>
				<Particle eps=".45772959964740484" q="-.1747" sig=".33996695084507406"/>
				<Particle eps=".0656888004119626" q=".1067" sig=".24713530426421654"/>
				<Particle eps=".45772959964740484" q="-.20929999999999999" sig=".33996695084507406"/>
				<Particle eps=".06568880010977264" q=".0764" sig=".26495327872602226"/>
				<Particle eps=".06568880010977264" q=".0764" sig=".26495327872602226"/>
				<Particle eps=".06568880010977264" q=".0764" sig=".26495327872602226"/>
				<Particle eps=".35982400053705343" q=".7730999983536656" sig=".33996695079448314"/>
				<Particle eps=".8786399993381852" q="-.8055000027438907" sig=".2959921901644687"/>
				<Particle eps=".8786399993381852" q="-.8055000027438907" sig=".2959921901644687"/>
				<Particle eps=".7112799996555186" q=".1414" sig=".3249998524031036"/>
				<Particle eps=".06568880001765333" q=".1997" sig=".10690784617205229"/>
				<Particle eps=".06568880001765333" q=".1997" sig=".10690784617205229"/>
				<Particle eps=".06568880001765333" q=".1997" sig=".10690784617205229"/>
				<Particle eps=".45772959964740484" q=".0962" sig=".33996695084507406"/>
				<Particle eps=".06568880026244603" q=".08889999999999999" sig=".19599771790073583"/>
				<Particle eps=".45772959964740484" q="-.059699999999999996" sig=".33996695084507406"/>
				<Particle eps=".06568880010977264" q=".029999999999999995" sig=".26495327872602226"/>
				<Particle eps=".06568880010977264" q=".029999999999999995" sig=".26495327872602226"/>
				<Particle eps=".06568880010977264" q=".029999999999999995" sig=".26495327872602226"/>
				<Particle eps=".35982400053705343" q=".6163000005487781" sig=".33996695079448314"/>
				<Particle eps=".8786399993381852" q="-.5722000021951126" sig=".2959921901644687"/>
				<Particle eps=".7112799996555186" q="-.4157" sig=".3249998524031036"/>
				<Particle eps=".06568880001765333" q=".27190000000000003" sig=".10690784617205229"/>
				<Particle eps=".45772959964740484" q="-.038900000000000004" sig=".33996695084507406"/>
				<Particle eps=".0656888004119626" q=".1007" sig=".24713530426421654"/>
				<Particle eps=".45772959964740484" q=".3654" sig=".33996695084507406"/>
				<Particle eps=".0656888004119626" q=".0043" sig=".24713530426421654"/>
				<Particle eps=".45772959964740484" q="-.2438" sig=".33996695084507406"/>
				<Particle eps=".06568880010977264" q=".06420000000000001" sig=".26495327872602226"/>
				<Particle eps=".06568880010977264" q=".06420000000000001" sig=".26495327872602226"/>
				<Particle eps=".06568880010977264" q=".06420000000000001" sig=".26495327872602226"/>
				<Particle eps=".8803136010405576" q="-.6760999983536655" sig=".3066473387458142"/>
				<Particle eps="0" q=".4102" sig=".08908987181403394"/>
				<Particle eps=".35982400053705343" q=".5973000005487781" sig=".33996695079448314"/>
				<Particle eps=".8786399993381852" q="-.5679000016463344" sig=".2959921901644687"/>
				<Particle eps=".7112799996555186" q="-.4157" sig=".3249998524031036"/>
				<Particle eps=".06568880001765333" q=".27190000000000003" sig=".10690784617205229"/>
				<Particle eps=".45772959964740484" q="-.0518" sig=".33996695084507406"/>
				<Particle eps=".0656888004119626" q=".09219999999999999" sig=".24713530426421654"/>
				<Particle eps=".45772959964740484" q="-.1102" sig=".33996695084507406"/>
				<Particle eps=".06568880010977264" q=".0457" sig=".26495327872602226"/>
				<Particle eps=".06568880010977264" q=".0457" sig=".26495327872602226"/>
				<Particle eps=".45772959964740484" q=".35309999999999997" sig=".33996695084507406"/>
				<Particle eps=".06568880010977264" q="-.0361" sig=".26495327872602226"/>
				<Particle eps=".45772959964740484" q="-.41209999999999997" sig=".33996695084507406"/>
				<Particle eps=".06568880010977264" q=".09999999999999999" sig=".26495327872602226"/>
				<Particle eps=".06568880010977264" q=".09999999999999999" sig=".26495327872602226"/>
				<Particle eps=".06568880010977264" q=".09999999999999999" sig=".26495327872602226"/>
				<Particle eps=".45772959964740484" q="-.41209999999999997" sig=".33996695084507406"/>
				<Particle eps=".06568880010977264" q=".09999999999999999" sig=".26495327872602226"/>
				<Particle eps=".06568880010977264" q=".09999999999999999" sig=".26495327872602226"/>
				<Particle eps=".06568880010977264" q=".09999999999999999" sig=".26495327872602226"/>
				<Particle eps=".35982400053705343" q=".5973000005487781" sig=".33996695079448314"/>
				<Particle eps=".8786399993381852" q="-.5679000016463344" sig=".2959921901644687"/>
				<Particle eps=".7112799996555186" q="-.4157" sig=".3249998524031036"/>
				<Particle eps=".06568880001765333" q=".27190000000000003" sig=".10690784617205229"/>
				<Particle eps=".45772959964740484" q="-.038900000000000004" sig=".33996695084507406"/>
				<Particle eps=".0656888004119626" q=".1007" sig=".24713530426421654"/>
				<Particle eps=".45772959964740484" q=".3654" sig=".33996695084507406"/>
				<Particle eps=".0656888004119626" q=".0043" sig=".24713530426421654"/>
				<Particle eps=".45772959964740484" q="-.2438" sig=".33996695084507406"/>
				<Particle eps=".06568880010977264" q=".06420000000000001" sig=".26495327872602226"/>
				<Particle eps=".06568880010977264" q=".06420000000000001" sig=".26495327872602226"/>
				<Particle eps=".06568880010977264" q=".06420000000000001" sig=".26495327872602226"/>
				<Particle eps=".8803136010405576" q="-.6760999983536655" sig=".3066473387458142"/>
				<Particle eps="0" q=".4102" sig=".08908987181403394"/>
				<Particle eps=".35982400053705343" q=".5973000005487781" sig=".33996695079448314"/>
				<Particle eps=".8786399993381852" q="-.5679000016463344" sig=".2959921901644687"/>
				<Particle eps=".7112799996555186" q="-.4157" sig=".3249998524031036"/>
				<Particle eps=".06568880001765333" q=".27190000000000003" sig=".10690784617205229"/>
				<Particle eps=".45772959964740484" q=".033699999999999994" sig=".33996695084507406"/>
				<Particle eps=".0656888004119626" q=".0823" sig=".24713530426421654"/>
				<Particle eps=".45772959964740484" q="-.1825" sig=".33996695084507406"/>
				<Particle eps=".06568880010977264" q=".06029999999999999" sig=".26495327872602226"/>
				<Particle eps=".06568880010977264" q=".06029999999999999" sig=".26495327872602226"/>
				<Particle eps=".06568880010977264" q=".06029999999999999" sig=".26495327872602226"/>
				<Particle eps=".35982400053705343" q=".5973000005487781" sig=".33996695079448314"/>
				<Particle eps=".8786399993381852" q="-.5679000016463344" sig=".2959921901644687"/>
				<Particle eps=".7112799996555186" q="-.5163" sig=".3249998524031036"/>
				<Particle eps=".06568880001765333" q=".2936" sig=".10690784617205229"/>
				<Particle eps=".45772959964740484" q=".0397" sig=".33996695084507406"/>
				<Particle eps=".0656888004119626" q=".1105" sig=".24713530426421654"/>
				<Particle eps=".45772959964740484" q=".056" sig=".33996695084507406"/>
				<Particle eps=".06568880010977264" q="-.0173" sig=".26495327872602226"/>
				<Particle eps=".06568880010977264" q="-.0173" sig=".26495327872602226"/>
				<Particle eps=".45772959964740484" q=".0136" sig=".33996695084507406"/>
				<Particle eps=".06568880010977264" q="-.042499999999999996" sig=".26495327872602226"/>
				<Particle eps=".06568880010977264" q="-.042499999999999996" sig=".26495327872602226"/>
				<Particle eps=".35982400053705343" q=".8053999989024436" sig=".33996695079448314"/>
				<Particle eps=".8786399993381852" q="-.8187999978048873" sig=".2959921901644687"/>
				<Particle eps=".8786399993381852" q="-.8187999978048873" sig=".2959921901644687"/>
				<Particle eps=".35982400053705343" q=".5366000000000001" sig=".33996695079448314"/>
				<Particle eps=".8786399993381852" q="-.5819000016463345" sig=".2959921901644687"/>
				<Particle eps=".7112799996555186" q="-.4157" sig=".3249998524031036"/>
				<Particle eps=".06568880001765333" q=".27190000000000003" sig=".10690784617205229"/>
				<Particle eps=".45772959964740484" q="-.0031" sig=".33996695084507406"/>
				<Particle eps=".0656888004119626" q=".08499999999999999" sig=".24713530426421654"/>
				<Particle eps=".45772959964740484" q="-.0036" sig=".33996695084507406"/>
				<Particle eps=".06568880010977264" q=".0171" sig=".26495327872602226"/>
				<Particle eps=".06568880010977264" q=".0171" sig=".26495327872602226"/>
				<Particle eps=".45772959964740484" q="-.0645" sig=".33996695084507406"/>
				<Particle eps=".06568880010977264" q=".0352" sig=".26495327872602226"/>
				<Particle eps=".06568880010977264" q=".0352" sig=".26495327872602226"/>
				<Particle eps=".35982400053705343" q=".6950999983536655" sig=".33996695079448314"/>
				<Particle eps=".8786399993381852" q="-.6086000010975563" sig=".2959921901644687"/>
				<Particle eps=".7112799996555186" q="-.9406999994512218" sig=".3249998524031036"/>
				<Particle eps=".06568880001765333" q=".4251" sig=".10690784617205229"/>
				<Particle eps=".06568880001765333" q=".4251" sig=".10690784617205229"/>
				<Particle eps=".35982400053705343" q=".5973000005487781" sig=".33996695079448314"/>
				<Particle eps=".8786399993381852" q="-.5679000016463344" sig=".2959921901644687"/>
				<Particle eps=".7112799996555186" q="-.4157" sig=".3249998524031036"/>
				<Particle eps=".06568880001765333" q=".27190000000000003" sig=".10690784617205229"/>
				<Particle eps=".45772959964740484" q="-.024900000000000002" sig=".33996695084507406"/>
				<Particle eps=".0656888004119626" q=".0843" sig=".24713530426421654"/>
				<Particle eps=".45772959964740484" q=".2117" sig=".33996695084507406"/>
				<Particle eps=".0656888004119626" q=".0352" sig=".24713530426421654"/>
				<Particle eps=".0656888004119626" q=".0352" sig=".24713530426421654"/>
				<Particle eps=".8803136010405576" q="-.6546000010975562" sig=".3066473387458142"/>
				<Particle eps="0" q=".42749999999999994" sig=".08908987181403394"/>
				<Particle eps=".35982400053705343" q=".5973000005487781" sig=".33996695079448314"/>
				<Particle eps=".8786399993381852" q="-.5679000016463344" sig=".2959921901644687"/>
				<Particle eps=".7112799996555186" q="-.5163" sig=".3249998524031036"/>
				<Particle eps=".06568880001765333" q=".2936" sig=".10690784617205229"/>
				<Particle eps=".45772959964740484" q=".0397" sig=".33996695084507406"/>
				<Particle eps=".0656888004119626" q=".1105" sig=".24713530426421654"/>
				<Particle eps=".45772959964740484" q=".056" sig=".33996695084507406"/>
				<Particle eps=".06568880010977264" q="-.0173" sig=".26495327872602226"/>
				<Particle eps=".06568880010977264" q="-.0173" sig=".26495327872602226"/>
				<Particle eps=".45772959964740484" q=".0136" sig=".33996695084507406"/>
				<Particle eps=".06568880010977264" q="-.042499999999999996" sig=".26495327872602226"/>
				<Particle eps=".06568880010977264" q="-.042499999999999996" sig=".26495327872602226"/>
				<Particle eps=".35982400053705343" q=".8053999989024436" sig=".33996695079448314"/>
				<Particle eps=".8786399993381852" q="-.8187999978048873" sig=".2959921901644687"/>
				<Particle eps=".8786399993381852" q="-.8187999978048873" sig=".2959921901644687"/>
				<Particle eps=".35982400053705343" q=".5366000000000001" sig=".33996695079448314"/>
				<Particle eps=".8786399993381852" q="-.5819000016463345" sig=".2959921901644687"/>
				<Particle eps=".7112799996555186" q="-.5163" sig=".3249998524031036"/>
				<Particle eps=".06568880001765333" q=".2936" sig=".10690784617205229"/>
				<Particle eps=".45772959964740484" q=".0397" sig=".33996695084507406"/>
				<Particle eps=".0656888004119626" q=".1105" sig=".24713530426421654"/>
				<Particle eps=".45772959964740484" q=".056" sig=".33996695084507406"/>
				<Particle eps=".06568880010977264" q="-.0173" sig=".26495327872602226"/>
				<Particle eps=".06568880010977264" q="-.0173" sig=".26495327872602226"/>
				<Particle eps=".45772959964740484" q=".0136" sig=".33996695084507406"/>
				<Particle eps=".06568880010977264" q="-.042499999999999996" sig=".26495327872602226"/>
				<Particle eps=".06568880010977264" q="-.042499999999999996" sig=".26495327872602226"/>
				<Particle eps=".35982400053705343" q=".8053999989024436" sig=".33996695079448314"/>
				<Particle eps=".8786399993381852" q="-.8187999978048873" sig=".2959921901644687"/>
				<Particle eps=".8786399993381852" q="-.8187999978048873" sig=".2959921901644687"/>
				<Particle eps=".35982400053705343" q=".5366000000000001" sig=".33996695079448314"/>
				<Particle eps=".8786399993381852" q="-.5819000016463345" sig=".2959921901644687"/>
				<Particle eps=".7112799996555186" q="-.4157" sig=".3249998524031036"/>
				<Particle eps=".06568880001765333" q=".27190000000000003" sig=".10690784617205229"/>
				<Particle eps=".45772959964740484" q="-.0518" sig=".33996695084507406"/>
				<Particle eps=".0656888004119626" q=".09219999999999999" sig=".24713530426421654"/>
				<Particle eps=".45772959964740484" q="-.1102" sig=".33996695084507406"/>
				<Particle eps=".06568880010977264" q=".0457" sig=".26495327872602226"/>
				<Particle eps=".06568880010977264" q=".0457" sig=".26495327872602226"/>
				<Particle eps=".45772959964740484" q=".35309999999999997" sig=".33996695084507406"/>
				<Particle eps=".06568880010977264" q="-.0361" sig=".26495327872602226"/>
				<Particle eps=".45772959964740484" q="-.41209999999999997" sig=".33996695084507406"/>
				<Particle eps=".06568880010977264" q=".09999999999999999" sig=".26495327872602226"/>
				<Particle eps=".06568880010977264" q=".09999999999999999" sig=".26495327872602226"/>
				<Particle eps=".06568880010977264" q=".09999999999999999" sig=".26495327872602226"/>
				<Particle eps=".45772959964740484" q="-.41209999999999997" sig=".33996695084507406"/>
				<Particle eps=".06568880010977264" q=".09999999999999999" sig=".26495327872602226"/>
				<Particle eps=".06568880010977264" q=".09999999999999999" sig=".26495327872602226"/>
				<Particle eps=".06568880010977264" q=".09999999999999999" sig=".26495327872602226"/>
				<Particle eps=".35982400053705343" q=".5973000005487781" sig=".33996695079448314"/>
				<Particle eps=".8786399993381852" q="-.5679000016463344" sig=".2959921901644687"/>
				<Particle eps=".7112799996555186" q="-.4157" sig=".3249998524031036"/>
				<Particle eps=".06568880001765333" q=".27190000000000003" sig=".10690784617205229"/>
				<Particle eps=".45772959964740484" q="-.0581" sig=".33996695084507406"/>
				<Particle eps=".0656888004119626" q=".13599999999999998" sig=".24713530426421654"/>
				<Particle eps=".45772959964740484" q="-.0074" sig=".33996695084507406"/>
				<Particle eps=".06568880010977264" q=".0367" sig=".26495327872602226"/>
				<Particle eps=".06568880010977264" q=".0367" sig=".26495327872602226"/>
				<Particle eps=".35982400053705343" q=".1868" sig=".33996695079448314"/>
				<Particle eps=".7112799996555186" q="-.5432" sig=".3249998524031036"/>
				<Particle eps=".35982400053705343" q=".1635" sig=".33996695079448314"/>
				<Particle eps=".06276000013920788" q=".14350000000000002" sig=".24214627154564852"/>
				<Particle eps=".7112799996555186" q="-.27949999999999997" sig=".3249998524031036"/>
				<Particle eps=".06568880001765333" q=".3339" sig=".10690784617205229"/>
				<Particle eps=".35982400053705343" q="-.22069999999999998" sig=".33996695079448314"/>
				<Particle eps=".06275999996435834" q=".1862" sig=".2510552587583135"/>
				<Particle eps=".35982400053705343" q=".5973000005487781" sig=".33996695079448314"/>
				<Particle eps=".8786399993381852" q="-.5679000016463344" sig=".2959921901644687"/>
				<Particle eps=".7112799996555186" q="-.3479" sig=".3249998524031036"/>
				<Particle eps=".06568880001765333" q=".2747" sig=".10690784617205229"/>
				<Particle eps=".45772959964740484" q="-.23999999999999996" sig=".33996695084507406"/>
				<Particle eps=".0656888004119626" q=".1426" sig=".24713530426421654"/>
				<Particle eps=".45772959964740484" q="-.0094" sig=".33996695084507406"/>
				<Particle eps=".06568880010977264" q=".036199999999999996" sig=".26495327872602226"/>
				<Particle eps=".06568880010977264" q=".036199999999999996" sig=".26495327872602226"/>
				<Particle eps=".45772959964740484" q=".0187" sig=".33996695084507406"/>
				<Particle eps=".06568880010977264" q=".010299999999999998" sig=".26495327872602226"/>
				<Particle eps=".06568880010977264" q=".010299999999999998" sig=".26495327872602226"/>
				<Particle eps=".45772959964740484" q="-.0479" sig=".33996695084507406"/>
				<Particle eps=".06568880010977264" q=".062099999999999995" sig=".26495327872602226"/>
				<Particle eps=".06568880010977264" q=".062099999999999995" sig=".26495327872602226"/>
				<Particle eps=".45772959964740484" q="-.0143" sig=".33996695084507406"/>
				<Particle eps=".06568880026244603" q=".1135" sig=".19599771790073583"/>
				<Particle eps=".06568880026244603" q=".1135" sig=".19599771790073583"/>
				<Particle eps=".7112799996555186" q="-.38539999999999996" sig=".3249998524031036"/>
				<Particle eps=".06568880001765333" q=".33999999999999997" sig=".10690784617205229"/>
				<Particle eps=".06568880001765333" q=".33999999999999997" sig=".10690784617205229"/>
				<Particle eps=".06568880001765333" q=".33999999999999997" sig=".10690784617205229"/>
				<Particle eps=".35982400053705343" q=".7340999983536656" sig=".33996695079448314"/>
				<Particle eps=".8786399993381852" q="-.5893999989024437" sig=".2959921901644687"/>
				<Particle eps=".7112799996555186" q="-.4157" sig=".3249998524031036"/>
				<Particle eps=".06568880001765333" q=".27190000000000003" sig=".10690784617205229"/>
				<Particle eps=".45772959964740484" q="-.0014" sig=".33996695084507406"/>
				<Particle eps=".0656888004119626" q=".0876" sig=".24713530426421654"/>
				<Particle eps=".45772959964740484" q="-.0152" sig=".33996695084507406"/>
				<Particle eps=".06568880010977264" q=".0295" sig=".26495327872602226"/>
				<Particle eps=".06568880010977264" q=".0295" sig=".26495327872602226"/>
				<Particle eps=".35982400053705343" q="-.0011" sig=".33996695079448314"/>
				<Particle eps=".35982400053705343" q="-.1906" sig=".33996695079448314"/>
				<Particle eps=".06276000026869928" q=".1699" sig=".2599642458735085"/>
				<Particle eps=".35982400053705343" q="-.23409999999999997" sig=".33996695079448314"/>
				<Particle eps=".06276000026869928" q=".1656" sig=".2599642458735085"/>
				<Particle eps=".35982400053705343" q=".3226" sig=".33996695079448314"/>
				<Particle eps=".8803136010405576" q="-.5579000016463345" sig=".3066473387458142"/>
				<Particle eps="0" q=".3992" sig=".08908987181403394"/>
				<Particle eps=".35982400053705343" q="-.23409999999999997" sig=".33996695079448314"/>
				<Particle eps=".06276000026869928" q=".1656" sig=".2599642458735085"/>
				<Particle eps=".35982400053705343" q="-.1906" sig=".33996695079448314"/>
				<Particle eps=".06276000026869928" q=".1699" sig=".2599642458735085"/>
				<Particle eps=".35982400053705343" q=".5973000005487781" sig=".33996695079448314"/>
				<Particle eps=".8786399993381852" q="-.5679000016463344" sig=".2959921901644687"/>
				<Particle eps=".7112799996555186" q="-.4157" sig=".3249998524031036"/>
				<Particle eps=".06568880001765333" q=".27190000000000003" sig=".10690784617205229"/>
				<Particle eps=".45772959964740484" q="-.08750000000000001" sig=".33996695084507406"/>
				<Particle eps=".0656888004119626" q=".09689999999999999" sig=".24713530426421654"/>
				<Particle eps=".45772959964740484" q=".2985" sig=".33996695084507406"/>
				<Particle eps=".06568880010977264" q="-.029699999999999997" sig=".26495327872602226"/>
				<Particle eps=".45772959964740484" q="-.3192" sig=".33996695084507406"/>
				<Particle eps=".06568880010977264" q=".07909999999999999" sig=".26495327872602226"/>
				<Particle eps=".06568880010977264" q=".07909999999999999" sig=".26495327872602226"/>
				<Particle eps=".06568880010977264" q=".07909999999999999" sig=".26495327872602226"/>
				<Particle eps=".45772959964740484" q="-.3192" sig=".33996695084507406"/>
				<Particle eps=".06568880010977264" q=".07909999999999999" sig=".26495327872602226"/>
				<Particle eps=".06568880010977264" q=".07909999999999999" sig=".26495327872602226"/>
				<Particle eps=".06568880010977264" q=".07909999999999999" sig=".26495327872602226"/>
				<Particle eps=".35982400053705343" q=".5973000005487781" sig=".33996695079448314"/>
				<Particle eps=".8786399993381852" q="-.5679000016463344" sig=".2959921901644687"/>
				<Particle eps=".7112799996555186" q="-.4157" sig=".3249998524031036"/>
				<Particle eps=".06568880001765333" q=".27190000000000003" sig=".10690784617205229"/>
				<Particle eps=".45772959964740484" q="-.059699999999999996" sig=".33996695084507406"/>
				<Particle eps=".0656888004119626" q=".0869" sig=".24713530426421654"/>
				<Particle eps=".45772959964740484" q=".1303" sig=".33996695084507406"/>
				<Particle eps=".06568880010977264" q=".0187" sig=".26495327872602226"/>
				<Particle eps=".45772959964740484" q="-.32039999999999996" sig=".33996695084507406"/>
				<Particle eps=".06568880010977264" q=".0882" sig=".26495327872602226"/>
				<Particle eps=".06568880010977264" q=".0882" sig=".26495327872602226"/>
				<Particle eps=".06568880010977264" q=".0882" sig=".26495327872602226"/>
				<Particle eps=".45772959964740484" q="-.043" sig=".33996695084507406"/>
				<Particle eps=".06568880010977264" q=".0236" sig=".26495327872602226"/>
				<Particle eps=".06568880010977264" q=".0236" sig=".26495327872602226"/>
				<Particle eps=".45772959964740484" q="-.066" sig=".33996695084507406"/>
				<Particle eps=".06568880010977264" q=".0186" sig=".26495327872602226"/>
				<Particle eps=".06568880010977264" q=".0186" sig=".26495327872602226"/>
				<Particle eps=".06568880010977264" q=".0186" sig=".26495327872602226"/>
				<Particle eps=".35982400053705343" q=".5973000005487781" sig=".33996695079448314"/>
				<Particle eps=".8786399993381852" q="-.5679000016463344" sig=".2959921901644687"/>
				<Particle eps=".7112799996555186" q="-.5163" sig=".3249998524031036"/>
				<Particle eps=".06568880001765333" q=".2936" sig=".10690784617205229"/>
				<Particle eps=".45772959964740484" q=".038099999999999995" sig=".33996695084507406"/>
				<Particle eps=".0656888004119626" q=".088" sig=".24713530426421654"/>
				<Particle eps=".45772959964740484" q="-.030299999999999997" sig=".33996695084507406"/>
				<Particle eps=".06568880010977264" q="-.0122" sig=".26495327872602226"/>
				<Particle eps=".06568880010977264" q="-.0122" sig=".26495327872602226"/>
				<Particle eps=".35982400053705343" q=".7993999989024436" sig=".33996695079448314"/>
				<Particle eps=".8786399993381852" q="-.8013999989024437" sig=".2959921901644687"/>
				<Particle eps=".8786399993381852" q="-.8013999989024437" sig=".2959921901644687"/>
				<Particle eps=".35982400053705343" q=".5366000000000001" sig=".33996695079448314"/>
				<Particle eps=".8786399993381852" q="-.5819000016463345" sig=".2959921901644687"/>
				<Particle eps=".7112799996555186" q="-.4157" sig=".3249998524031036"/>
				<Particle eps=".06568880001765333" q=".27190000000000003" sig=".10690784617205229"/>
				<Particle eps=".45772959964740484" q="-.0252" sig=".33996695084507406"/>
				<Particle eps=".0656888004119626" q=".0698" sig=".24713530426421654"/>
				<Particle eps=".0656888004119626" q=".0698" sig=".24713530426421654"/>
				<Particle eps=".35982400053705343" q=".5973000005487781" sig=".33996695079448314"/>
				<Particle eps=".8786399993381852" q="-.5679000016463344" sig=".2959921901644687"/>
				<Particle eps=".7112799996555186" q="-.4157" sig=".3249998524031036"/>
				<Particle eps=".06568880001765333" q=".27190000000000003" sig=".10690784617205229"/>
				<Particle eps=".45772959964740484" q="-.038900000000000004" sig=".33996695084507406"/>
				<Particle eps=".0656888004119626" q=".1007" sig=".24713530426421654"/>
				<Particle eps=".45772959964740484" q=".3654" sig=".33996695084507406"/>
				<Particle eps=".0656888004119626" q=".0043" sig=".24713530426421654"/>
				<Particle eps=".45772959964740484" q="-.2438" sig=".33996695084507406"/>
				<Particle eps=".06568880010977264" q=".06420000000000001" sig=".26495327872602226"/>
				<Particle eps=".06568880010977264" q=".06420000000000001" sig=".26495327872602226"/>
				<Particle eps=".06568880010977264" q=".06420000000000001" sig=".26495327872602226"/>
				<Particle eps=".8803136010405576" q="-.6760999983536655" sig=".3066473387458142"/>
				<Particle eps="0" q=".4102" sig=".08908987181403394"/>
				<Particle eps=".35982400053705343" q=".5973000005487781" sig=".33996695079448314"/>
				<Particle eps=".8786399993381852" q="-.5679000016463344" sig=".2959921901644687"/>
				<Particle eps=".7112799996555186" q="-.3479" sig=".3249998524031036"/>
				<Particle eps=".06568880001765333" q=".2747" sig=".10690784617205229"/>
				<Particle eps=".45772959964740484" q="-.2637" sig=".33996695084507406"/>
				<Particle eps=".0656888004119626" q=".156" sig=".24713530426421654"/>
				<Particle eps=".45772959964740484" q="-.0007" sig=".33996695084507406"/>
				<Particle eps=".06568880010977264" q=".0327" sig=".26495327872602226"/>
				<Particle eps=".06568880010977264" q=".0327" sig=".26495327872602226"/>
				<Particle eps=".45772959964740484" q=".039" sig=".33996695084507406"/>
				<Particle eps=".06568880010977264" q=".028499999999999998" sig=".26495327872602226"/>
				<Particle eps=".06568880010977264" q=".028499999999999998" sig=".26495327872602226"/>
				<Particle eps=".45772959964740484" q=".0486" sig=".33996695084507406"/>
				<Particle eps=".0656888004119626" q=".0687" sig=".24713530426421654"/>
				<Particle eps=".0656888004119626" q=".0687" sig=".24713530426421654"/>
				<Particle eps=".7112799996555186" q="-.5295" sig=".3249998524031036"/>
				<Particle eps=".06568880001765333" q=".3456" sig=".10690784617205229"/>
				<Particle eps=".35982400053705343" q=".8076000010975563" sig=".33996695079448314"/>
				<Particle eps=".7112799996555186" q="-.8626999994512219" sig=".3249998524031036"/>
				<Particle eps=".06568880001765333" q=".4478" sig=".10690784617205229"/>
				<Particle eps=".06568880001765333" q=".4478" sig=".10690784617205229"/>
				<Particle eps=".7112799996555186" q="-.8626999994512219" sig=".3249998524031036"/>
				<Particle eps=".06568880001765333" q=".4478" sig=".10690784617205229"/>
				<Particle eps=".06568880001765333" q=".4478" sig=".10690784617205229"/>
				<Particle eps=".35982400053705343" q=".7340999983536656" sig=".33996695079448314"/>
				<Particle eps=".8786399993381852" q="-.5893999989024437" sig=".2959921901644687"/>
				<Particle eps=".7112799996555186" q="-.4157" sig=".3249998524031036"/>
				<Particle eps=".06568880001765333" q=".27190000000000003" sig=".10690784617205229"/>
				<Particle eps=".45772959964740484" q="-.08750000000000001" sig=".33996695084507406"/>
				<Particle eps=".0656888004119626" q=".09689999999999999" sig=".24713530426421654"/>
				<Particle eps=".45772959964740484" q=".2985" sig=".33996695084507406"/>
				<Particle eps=".06568880010977264" q="-.029699999999999997" sig=".26495327872602226"/>
				<Particle eps=".45772959964740484" q="-.3192" sig=".33996695084507406"/>
				<Particle eps=".06568880010977264" q=".07909999999999999" sig=".26495327872602226"/>
				<Particle eps=".06568880010977264" q=".07909999999999999" sig=".26495327872602226"/>
				<Particle eps=".06568880010977264" q=".07909999999999999" sig=".26495327872602226"/>
				<Particle eps=".45772959964740484" q="-.3192" sig=".33996695084507406"/>
				<Particle eps=".06568880010977264" q=".07909999999999999" sig=".26495327872602226"/>
				<Particle eps=".06568880010977264" q=".07909999999999999" sig=".26495327872602226"/>
				<Particle eps=".06568880010977264" q=".07909999999999999" sig=".26495327872602226"/>
				<Particle eps=".35982400053705343" q=".5973000005487781" sig=".33996695079448314"/>
				<Particle eps=".8786399993381852" q="-.5679000016463344" sig=".2959921901644687"/>
				<Particle eps=".7112799996555186" q="-.4157" sig=".3249998524031036"/>
				<Particle eps=".06568880001765333" q=".27190000000000003" sig=".10690784617205229"/>
				<Particle eps=".45772959964740484" q="-.0024" sig=".33996695084507406"/>
				<Particle eps=".0656888004119626" q=".09779999999999998" sig=".24713530426421654"/>
				<Particle eps=".45772959964740484" q="-.034300000000000004" sig=".33996695084507406"/>
				<Particle eps=".06568880010977264" q=".0295" sig=".26495327872602226"/>
				<Particle eps=".06568880010977264" q=".0295" sig=".26495327872602226"/>
				<Particle eps=".35982400053705343" q=".0118" sig=".33996695079448314"/>
				<Particle eps=".35982400053705343" q="-.1256" sig=".33996695079448314"/>
				<Particle eps=".06276000026869928" q=".13299999999999998" sig=".2599642458735085"/>
				<Particle eps=".35982400053705343" q="-.1704" sig=".33996695079448314"/>
				<Particle eps=".06276000026869928" q=".143" sig=".2599642458735085"/>
				<Particle eps=".35982400053705343" q="-.10719999999999999" sig=".33996695079448314"/>
				<Particle eps=".06276000026869928" q=".12969999999999998" sig=".2599642458735085"/>
				<Particle eps=".35982400053705343" q="-.1704" sig=".33996695079448314"/>
				<Particle eps=".06276000026869928" q=".143" sig=".2599642458735085"/>
				<Particle eps=".35982400053705343" q="-.1256" sig=".33996695079448314"/>
				<Particle eps=".06276000026869928" q=".13299999999999998" sig=".2599642458735085"/>
				<Particle eps=".35982400053705343" q=".5973000005487781" sig=".33996695079448314"/>
				<Particle eps=".8786399993381852" q="-.5679000016463344" sig=".2959921901644687"/>
				<Particle eps=".7112799996555186" q="-.4157" sig=".3249998524031036"/>
				<Particle eps=".06568880001765333" q=".27190000000000003" sig=".10690784617205229"/>
				<Particle eps=".45772959964740484" q="-.0518" sig=".33996695084507406"/>
				<Particle eps=".0656888004119626" q=".09219999999999999" sig=".24713530426421654"/>
				<Particle eps=".45772959964740484" q="-.1102" sig=".33996695084507406"/>
				<Particle eps=".06568880010977264" q=".0457" sig=".26495327872602226"/>
				<Particle eps=".06568880010977264" q=".0457" sig=".26495327872602226"/>
				<Particle eps=".45772959964740484" q=".35309999999999997" sig=".33996695084507406"/>
				<Particle eps=".06568880010977264" q="-.0361" sig=".26495327872602226"/>
				<Particle eps=".45772959964740484" q="-.41209999999999997" sig=".33996695084507406"/>
				<Particle eps=".06568880010977264" q=".09999999999999999" sig=".26495327872602226"/>
				<Particle eps=".06568880010977264" q=".09999999999999999" sig=".26495327872602226"/>
				<Particle eps=".06568880010977264" q=".09999999999999999" sig=".26495327872602226"/>
				<Particle eps=".45772959964740484" q="-.41209999999999997" sig=".33996695084507406"/>
				<Particle eps=".06568880010977264" q=".09999999999999999" sig=".26495327872602226"/>
				<Particle eps=".06568880010977264" q=".09999999999999999" sig=".26495327872602226"/>
				<Particle eps=".06568880010977264" q=".09999999999999999" sig=".26495327872602226"/>
				<Particle eps=".35982400053705343" q=".5973000005487781" sig=".33996695079448314"/>
				<Particle eps=".8786399993381852" q="-.5679000016463344" sig=".2959921901644687"/>
				<Particle eps=".7112799996555186" q="-.4157" sig=".3249998524031036"/>
				<Particle eps=".06568880001765333" q=".27190000000000003" sig=".10690784617205229"/>
				<Particle eps=".45772959964740484" q="-.0252" sig=".33996695084507406"/>
				<Particle eps=".0656888004119626" q=".0698" sig=".24713530426421654"/>
				<Particle eps=".0656888004119626" q=".0698" sig=".24713530426421654"/>
				<Particle eps=".35982400053705343" q=".5973000005487781" sig=".33996695079448314"/>
				<Particle eps=".8786399993381852" q="-.5679000016463344" sig=".2959921901644687"/>
				<Particle eps=".7112799996555186" q="-.4157" sig=".3249998524031036"/>
				<Particle eps=".06568880001765333" q=".27190000000000003" sig=".10690784617205229"/>
				<Particle eps=".45772959964740484" q="-.0518" sig=".33996695084507406"/>
				<Particle eps=".0656888004119626" q=".09219999999999999" sig=".24713530426421654"/>
				<Particle eps=".45772959964740484" q="-.1102" sig=".33996695084507406"/>
				<Particle eps=".06568880010977264" q=".0457" sig=".26495327872602226"/>
				<Particle eps=".06568880010977264" q=".0457" sig=".26495327872602226"/>
				<Particle eps=".45772959964740484" q=".35309999999999997" sig=".33996695084507406"/>
				<Particle eps=".06568880010977264" q="-.0361" sig=".26495327872602226"/>
				<Particle eps=".45772959964740484" q="-.41209999999999997" sig=".33996695084507406"/>
				<Particle eps=".06568880010977264" q=".09999999999999999" sig=".26495327872602226"/>
				<Particle eps=".06568880010977264" q=".09999999999999999" sig=".26495327872602226"/>
				<Particle eps=".06568880010977264" q=".09999999999999999" sig=".26495327872602226"/>
				<Particle eps=".45772959964740484" q="-.41209999999999997" sig=".33996695084507406"/>
				<Particle eps=".06568880010977264" q=".09999999999999999" sig=".26495327872602226"/>
				<Particle eps=".06568880010977264" q=".09999999999999999" sig=".26495327872602226"/>
				<Particle eps=".06568880010977264" q=".09999999999999999" sig=".26495327872602226"/>
				<Particle eps=".35982400053705343" q=".5973000005487781" sig=".33996695079448314"/>
				<Particle eps=".8786399993381852" q="-.5679000016463344" sig=".2959921901644687"/>
				<Particle eps=".7112799996555186" q="-.4157" sig=".3249998524031036"/>
				<Particle eps=".06568880001765333" q=".27190000000000003" sig=".10690784617205229"/>
				<Particle eps=".45772959964740484" q=".033699999999999994" sig=".33996695084507406"/>
				<Particle eps=".0656888004119626" q=".0823" sig=".24713530426421654"/>
				<Particle eps=".45772959964740484" q="-.1825" sig=".33996695084507406"/>
				<Particle eps=".06568880010977264" q=".06029999999999999" sig=".26495327872602226"/>
				<Particle eps=".06568880010977264" q=".06029999999999999" sig=".26495327872602226"/>
				<Particle eps=".06568880010977264" q=".06029999999999999" sig=".26495327872602226"/>
				<Particle eps=".35982400053705343" q=".5973000005487781" sig=".33996695079448314"/>
				<Particle eps=".8786399993381852" q="-.5679000016463344" sig=".2959921901644687"/>
				<Particle eps=".7112799996555186" q="-.4157" sig=".3249998524031036"/>
				<Particle eps=".06568880001765333" q=".27190000000000003" sig=".10690784617205229"/>
				<Particle eps=".45772959964740484" q="-.0518" sig=".33996695084507406"/>
				<Particle eps=".0656888004119626" q=".09219999999999999" sig=".24713530426421654"/>
				<Particle eps=".45772959964740484" q="-.1102" sig=".33996695084507406"/>
				<Particle eps=".06568880010977264" q=".0457" sig=".26495327872602226"/>
				<Particle eps=".06568880010977264" q=".0457" sig=".26495327872602226"/>
				<Particle eps=".45772959964740484" q=".35309999999999997" sig=".33996695084507406"/>
				<Particle eps=".06568880010977264" q="-.0361" sig=".26495327872602226"/>
				<Particle eps=".45772959964740484" q="-.41209999999999997" sig=".33996695084507406"/>
				<Particle eps=".06568880010977264" q=".09999999999999999" sig=".26495327872602226"/>
				<Particle eps=".06568880010977264" q=".09999999999999999" sig=".26495327872602226"/>
				<Particle eps=".06568880010977264" q=".09999999999999999" sig=".26495327872602226"/>
				<Particle eps=".45772959964740484" q="-.41209999999999997" sig=".33996695084507406"/>
				<Particle eps=".06568880010977264" q=".09999999999999999" sig=".26495327872602226"/>
				<Particle eps=".06568880010977264" q=".09999999999999999" sig=".26495327872602226"/>
				<Particle eps=".06568880010977264" q=".09999999999999999" sig=".26495327872602226"/>
				<Particle eps=".35982400053705343" q=".5973000005487781" sig=".33996695079448314"/>
				<Particle eps=".8786399993381852" q="-.5679000016463344" sig=".2959921901644687"/>
				<Particle eps=".7112799996555186" q="-.4157" sig=".3249998524031036"/>
				<Particle eps=".06568880001765333" q=".27190000000000003" sig=".10690784617205229"/>
				<Particle eps=".45772959964740484" q="-.08750000000000001" sig=".33996695084507406"/>
				<Particle eps=".0656888004119626" q=".09689999999999999" sig=".24713530426421654"/>
				<Particle eps=".45772959964740484" q=".2985" sig=".33996695084507406"/>
				<Particle eps=".06568880010977264" q="-.029699999999999997" sig=".26495327872602226"/>
				<Particle eps=".45772959964740484" q="-.3192" sig=".33996695084507406"/>
				<Particle eps=".06568880010977264" q=".07909999999999999" sig=".26495327872602226"/>
				<Particle eps=".06568880010977264" q=".07909999999999999" sig=".26495327872602226"/>
				<Particle eps=".06568880010977264" q=".07909999999999999" sig=".26495327872602226"/>
				<Particle eps=".45772959964740484" q="-.3192" sig=".33996695084507406"/>
				<Particle eps=".06568880010977264" q=".07909999999999999" sig=".26495327872602226"/>
				<Particle eps=".06568880010977264" q=".07909999999999999" sig=".26495327872602226"/>
				<Particle eps=".06568880010977264" q=".07909999999999999" sig=".26495327872602226"/>
				<Particle eps=".35982400053705343" q=".5973000005487781" sig=".33996695079448314"/>
				<Particle eps=".8786399993381852" q="-.5679000016463344" sig=".2959921901644687"/>
				<Particle eps=".7112799996555186" q="-.4157" sig=".3249998524031036"/>
				<Particle eps=".06568880001765333" q=".27190000000000003" sig=".10690784617205229"/>
				<Particle eps=".45772959964740484" q=".033699999999999994" sig=".33996695084507406"/>
				<Particle eps=".0656888004119626" q=".0823" sig=".24713530426421654"/>
				<Particle eps=".45772959964740484" q="-.1825" sig=".33996695084507406"/>
				<Particle eps=".06568880010977264" q=".06029999999999999" sig=".26495327872602226"/>
				<Particle eps=".06568880010977264" q=".06029999999999999" sig=".26495327872602226"/>
				<Particle eps=".06568880010977264" q=".06029999999999999" sig=".26495327872602226"/>
				<Particle eps=".35982400053705343" q=".5973000005487781" sig=".33996695079448314"/>
				<Particle eps=".8786399993381852" q="-.5679000016463344" sig=".2959921901644687"/>
				<Particle eps=".7112799996555186" q="-.4157" sig=".3249998524031036"/>
				<Particle eps=".06568880001765333" q=".27190000000000003" sig=".10690784617205229"/>
				<Particle eps=".45772959964740484" q=".0188" sig=".33996695084507406"/>
				<Particle eps=".0656888004119626" q=".0881" sig=".24713530426421654"/>
				<Particle eps=".45772959964740484" q="-.0462" sig=".33996695084507406"/>
				<Particle eps=".06568880010977264" q=".04019999999999999" sig=".26495327872602226"/>
				<Particle eps=".06568880010977264" q=".04019999999999999" sig=".26495327872602226"/>
				<Particle eps=".35982400053705343" q="-.0266" sig=".33996695079448314"/>
				<Particle eps=".7112799996555186" q="-.3811" sig=".3249998524031036"/>
				<Particle eps=".06568880001765333" q=".3649" sig=".10690784617205229"/>
				<Particle eps=".35982400053705343" q=".2057" sig=".33996695079448314"/>
				<Particle eps=".06276000013920788" q=".1392" sig=".24214627154564852"/>
				<Particle eps=".7112799996555186" q="-.5726999994512219" sig=".3249998524031036"/>
				<Particle eps=".35982400053705343" q=".1292" sig=".33996695079448314"/>
				<Particle eps=".06275999996435834" q=".1147" sig=".2510552587583135"/>
				<Particle eps=".35982400053705343" q=".5973000005487781" sig=".33996695079448314"/>
				<Particle eps=".8786399993381852" q="-.5679000016463344" sig=".2959921901644687"/>
				<Particle eps=".7112799996555186" q="-.4157" sig=".3249998524031036"/>
				<Particle eps=".06568880001765333" q=".27190000000000003" sig=".10690784617205229"/>
				<Particle eps=".45772959964740484" q="-.0024" sig=".33996695084507406"/>
				<Particle eps=".0656888004119626" q=".09779999999999998" sig=".24713530426421654"/>
				<Particle eps=".45772959964740484" q="-.034300000000000004" sig=".33996695084507406"/>
				<Particle eps=".06568880010977264" q=".0295" sig=".26495327872602226"/>
				<Particle eps=".06568880010977264" q=".0295" sig=".26495327872602226"/>
				<Particle eps=".35982400053705343" q=".0118" sig=".33996695079448314"/>
				<Particle eps=".35982400053705343" q="-.1256" sig=".33996695079448314"/>
				<Particle eps=".06276000026869928" q=".13299999999999998" sig=".2599642458735085"/>
				<Particle eps=".35982400053705343" q="-.1704" sig=".33996695079448314"/>
				<Particle eps=".06276000026869928" q=".143" sig=".2599642458735085"/>
				<Particle eps=".35982400053705343" q="-.10719999999999999" sig=".33996695079448314"/>
				<Particle eps=".06276000026869928" q=".12969999999999998" sig=".2599642458735085"/>
				<Particle eps=".35982400053705343" q="-.1704" sig=".33996695079448314"/>
				<Particle eps=".06276000026869928" q=".143" sig=".2599642458735085"/>
				<Particle eps=".35982400053705343" q="-.1256" sig=".33996695079448314"/>
				<Particle eps=".06276000026869928" q=".13299999999999998" sig=".2599642458735085"/>
				<Particle eps=".35982400053705343" q=".5973000005487781" sig=".33996695079448314"/>
				<Particle eps=".8786399993381852" q="-.5679000016463344" sig=".2959921901644687"/>
				<Particle eps=".7112799996555186" q="-.4157" sig=".3249998524031036"/>
				<Particle eps=".06568880001765333" q=".27190000000000003" sig=".10690784617205229"/>
				<Particle eps=".45772959964740484" q="-.0518" sig=".33996695084507406"/>
				<Particle eps=".0656888004119626" q=".09219999999999999" sig=".24713530426421654"/>
				<Particle eps=".45772959964740484" q="-.1102" sig=".33996695084507406"/>
				<Particle eps=".06568880010977264" q=".0457" sig=".26495327872602226"/>
				<Particle eps=".06568880010977264" q=".0457" sig=".26495327872602226"/>
				<Particle eps=".45772959964740484" q=".35309999999999997" sig=".33996695084507406"/>
				<Particle eps=".06568880010977264" q="-.0361" sig=".26495327872602226"/>
				<Particle eps=".45772959964740484" q="-.41209999999999997" sig=".33996695084507406"/>
				<Particle eps=".06568880010977264" q=".09999999999999999" sig=".26495327872602226"/>
				<Particle eps=".06568880010977264" q=".09999999999999999" sig=".26495327872602226"/>
				<Particle eps=".06568880010977264" q=".09999999999999999" sig=".26495327872602226"/>
				<Particle eps=".45772959964740484" q="-.41209999999999997" sig=".33996695084507406"/>
				<Particle eps=".06568880010977264" q=".09999999999999999" sig=".26495327872602226"/>
				<Particle eps=".06568880010977264" q=".09999999999999999" sig=".26495327872602226"/>
				<Particle eps=".06568880010977264" q=".09999999999999999" sig=".26495327872602226"/>
				<Particle eps=".35982400053705343" q=".5973000005487781" sig=".33996695079448314"/>
				<Particle eps=".8786399993381852" q="-.5679000016463344" sig=".2959921901644687"/>
				<Particle eps=".7112799996555186" q="-.4157" sig=".3249998524031036"/>
				<Particle eps=".06568880001765333" q=".27190000000000003" sig=".10690784617205229"/>
				<Particle eps=".45772959964740484" q=".033699999999999994" sig=".33996695084507406"/>
				<Particle eps=".0656888004119626" q=".0823" sig=".24713530426421654"/>
				<Particle eps=".45772959964740484" q="-.1825" sig=".33996695084507406"/>
				<Particle eps=".06568880010977264" q=".06029999999999999" sig=".26495327872602226"/>
				<Particle eps=".06568880010977264" q=".06029999999999999" sig=".26495327872602226"/>
				<Particle eps=".06568880010977264" q=".06029999999999999" sig=".26495327872602226"/>
				<Particle eps=".35982400053705343" q=".5973000005487781" sig=".33996695079448314"/>
				<Particle eps=".8786399993381852" q="-.5679000016463344" sig=".2959921901644687"/>
				<Particle eps=".7112799996555186" q="-.4157" sig=".3249998524031036"/>
				<Particle eps=".06568880001765333" q=".27190000000000003" sig=".10690784617205229"/>
				<Particle eps=".45772959964740484" q="-.0024" sig=".33996695084507406"/>
				<Particle eps=".0656888004119626" q=".09779999999999998" sig=".24713530426421654"/>
				<Particle eps=".45772959964740484" q="-.034300000000000004" sig=".33996695084507406"/>
				<Particle eps=".06568880010977264" q=".0295" sig=".26495327872602226"/>
				<Particle eps=".06568880010977264" q=".0295" sig=".26495327872602226"/>
				<Particle eps=".35982400053705343" q=".0118" sig=".33996695079448314"/>
				<Particle eps=".35982400053705343" q="-.1256" sig=".33996695079448314"/>
				<Particle eps=".06276000026869928" q=".13299999999999998" sig=".2599642458735085"/>
				<Particle eps=".35982400053705343" q="-.1704" sig=".33996695079448314"/>
				<Particle eps=".06276000026869928" q=".143" sig=".2599642458735085"/>
				<Particle eps=".35982400053705343" q="-.10719999999999999" sig=".33996695079448314"/>
				<Particle eps=".06276000026869928" q=".12969999999999998" sig=".2599642458735085"/>
				<Particle eps=".35982400053705343" q="-.1704" sig=".33996695079448314"/>
				<Particle eps=".06276000026869928" q=".143" sig=".2599642458735085"/>
				<Particle eps=".35982400053705343" q="-.1256" sig=".33996695079448314"/>
				<Particle eps=".06276000026869928" q=".13299999999999998" sig=".2599642458735085"/>
				<Particle eps=".35982400053705343" q=".5973000005487781" sig=".33996695079448314"/>
				<Particle eps=".8786399993381852" q="-.5679000016463344" sig=".2959921901644687"/>
				<Particle eps=".7112799996555186" q="-.4157" sig=".3249998524031036"/>
				<Particle eps=".06568880001765333" q=".27190000000000003" sig=".10690784617205229"/>
				<Particle eps=".45772959964740484" q="-.024900000000000002" sig=".33996695084507406"/>
				<Particle eps=".0656888004119626" q=".0843" sig=".24713530426421654"/>
				<Particle eps=".45772959964740484" q=".2117" sig=".33996695084507406"/>
				<Particle eps=".0656888004119626" q=".0352" sig=".24713530426421654"/>
				<Particle eps=".0656888004119626" q=".0352" sig=".24713530426421654"/>
				<Particle eps=".8803136010405576" q="-.6546000010975562" sig=".3066473387458142"/>
				<Particle eps="0" q=".42749999999999994" sig=".08908987181403394"/>
				<Particle eps=".35982400053705343" q=".5973000005487781" sig=".33996695079448314"/>
				<Particle eps=".8786399993381852" q="-.5679000016463344" sig=".2959921901644687"/>
				<Particle eps=".7112799996555186" q="-.4157" sig=".3249998524031036"/>
				<Particle eps=".06568880001765333" q=".27190000000000003" sig=".10690784617205229"/>
				<Particle eps=".45772959964740484" q=".033699999999999994" sig=".33996695084507406"/>
				<Particle eps=".0656888004119626" q=".0823" sig=".24713530426421654"/>
				<Particle eps=".45772959964740484" q="-.1825" sig=".33996695084507406"/>
				<Particle eps=".06568880010977264" q=".06029999999999999" sig=".26495327872602226"/>
				<Particle eps=".06568880010977264" q=".06029999999999999" sig=".26495327872602226"/>
				<Particle eps=".06568880010977264" q=".06029999999999999" sig=".26495327872602226"/>
				<Particle eps=".35982400053705343" q=".5973000005487781" sig=".33996695079448314"/>
				<Particle eps=".8786399993381852" q="-.5679000016463344" sig=".2959921901644687"/>
				<Particle eps=".7112799996555186" q="-.4157" sig=".3249998524031036"/>
				<Particle eps=".06568880001765333" q=".27190000000000003" sig=".10690784617205229"/>
				<Particle eps=".45772959964740484" q="-.038900000000000004" sig=".33996695084507406"/>
				<Particle eps=".0656888004119626" q=".1007" sig=".24713530426421654"/>
				<Particle eps=".45772959964740484" q=".3654" sig=".33996695084507406"/>
				<Particle eps=".0656888004119626" q=".0043" sig=".24713530426421654"/>
				<Particle eps=".45772959964740484" q="-.2438" sig=".33996695084507406"/>
				<Particle eps=".06568880010977264" q=".06420000000000001" sig=".26495327872602226"/>
				<Particle eps=".06568880010977264" q=".06420000000000001" sig=".26495327872602226"/>
				<Particle eps=".06568880010977264" q=".06420000000000001" sig=".26495327872602226"/>
				<Particle eps=".8803136010405576" q="-.6760999983536655" sig=".3066473387458142"/>
				<Particle eps="0" q=".4102" sig=".08908987181403394"/>
				<Particle eps=".35982400053705343" q=".5973000005487781" sig=".33996695079448314"/>
				<Particle eps=".8786399993381852" q="-.5679000016463344" sig=".2959921901644687"/>
				<Particle eps=".7112799996555186" q="-.25479999999999997" sig=".3249998524031036"/>
				<Particle eps=".45772959964740484" q=".0192" sig=".33996695084507406"/>
				<Particle eps=".0656888004119626" q=".039099999999999996" sig=".24713530426421654"/>
				<Particle eps=".0656888004119626" q=".039099999999999996" sig=".24713530426421654"/>
				<Particle eps=".45772959964740484" q=".0189" sig=".33996695084507406"/>
				<Particle eps=".06568880010977264" q=".0213" sig=".26495327872602226"/>
				<Particle eps=".06568880010977264" q=".0213" sig=".26495327872602226"/>
				<Particle eps=".45772959964740484" q="-.007" sig=".33996695084507406"/>
				<Particle eps=".06568880010977264" q=".0253" sig=".26495327872602226"/>
				<Particle eps=".06568880010977264" q=".0253" sig=".26495327872602226"/>
				<Particle eps=".45772959964740484" q="-.0266" sig=".33996695084507406"/>
				<Particle eps=".0656888004119626" q=".06409999999999999" sig=".24713530426421654"/>
				<Particle eps=".35982400053705343" q=".5896000010975563" sig=".33996695079448314"/>
				<Particle eps=".8786399993381852" q="-.5747999978048874" sig=".2959921901644687"/>
				<Particle eps=".7112799996555186" q="-.4157" sig=".3249998524031036"/>
				<Particle eps=".06568880001765333" q=".27190000000000003" sig=".10690784617205229"/>
				<Particle eps=".45772959964740484" q="-.027499999999999997" sig=".33996695084507406"/>
				<Particle eps=".0656888004119626" q=".1123" sig=".24713530426421654"/>
				<Particle eps=".45772959964740484" q="-.005" sig=".33996695084507406"/>
				<Particle eps=".06568880010977264" q=".0339" sig=".26495327872602226"/>
				<Particle eps=".06568880010977264" q=".0339" sig=".26495327872602226"/>
				<Particle eps=".35982400053705343" q="-.1415" sig=".33996695079448314"/>
				<Particle eps=".35982400053705343" q="-.1638" sig=".33996695079448314"/>
				<Particle eps=".06275999996435834" q=".2062" sig=".2510552587583135"/>
				<Particle eps=".7112799996555186" q="-.3418" sig=".3249998524031036"/>
				<Particle eps=".06568880001765333" q=".3412" sig=".10690784617205229"/>
				<Particle eps=".35982400053705343" q=".138" sig=".33996695079448314"/>
				<Particle eps=".35982400053705343" q="-.2601" sig=".33996695079448314"/>
				<Particle eps=".06276000026869928" q=".15719999999999998" sig=".2599642458735085"/>
				<Particle eps=".35982400053705343" q="-.11339999999999999" sig=".33996695079448314"/>
				<Particle eps=".06276000026869928" q=".1417" sig=".2599642458735085"/>
				<Particle eps=".35982400053705343" q="-.1972" sig=".33996695079448314"/>
				<Particle eps=".06276000026869928" q=".1447" sig=".2599642458735085"/>
				<Particle eps=".35982400053705343" q="-.23870000000000002" sig=".33996695079448314"/>
				<Particle eps=".06276000026869928" q=".16999999999999998" sig=".2599642458735085"/>
				<Particle eps=".35982400053705343" q=".1243" sig=".33996695079448314"/>
				<Particle eps=".35982400053705343" q=".5973000005487781" sig=".33996695079448314"/>
				<Particle eps=".8786399993381852" q="-.5679000016463344" sig=".2959921901644687"/>
				<Particle eps=".7112799996555186" q="-.4157" sig=".3249998524031036"/>
				<Particle eps=".06568880001765333" q=".27190000000000003" sig=".10690784617205229"/>
				<Particle eps=".45772959964740484" q="-.0518" sig=".33996695084507406"/>
				<Particle eps=".0656888004119626" q=".09219999999999999" sig=".24713530426421654"/>
				<Particle eps=".45772959964740484" q="-.1102" sig=".33996695084507406"/>
				<Particle eps=".06568880010977264" q=".0457" sig=".26495327872602226"/>
				<Particle eps=".06568880010977264" q=".0457" sig=".26495327872602226"/>
				<Particle eps=".45772959964740484" q=".35309999999999997" sig=".33996695084507406"/>
				<Particle eps=".06568880010977264" q="-.0361" sig=".26495327872602226"/>
				<Particle eps=".45772959964740484" q="-.41209999999999997" sig=".33996695084507406"/>
				<Particle eps=".06568880010977264" q=".09999999999999999" sig=".26495327872602226"/>
				<Particle eps=".06568880010977264" q=".09999999999999999" sig=".26495327872602226"/>
				<Particle eps=".06568880010977264" q=".09999999999999999" sig=".26495327872602226"/>
				<Particle eps=".45772959964740484" q="-.41209999999999997" sig=".33996695084507406"/>
				<Particle eps=".06568880010977264" q=".09999999999999999" sig=".26495327872602226"/>
				<Particle eps=".06568880010977264" q=".09999999999999999" sig=".26495327872602226"/>
				<Particle eps=".06568880010977264" q=".09999999999999999" sig=".26495327872602226"/>
				<Particle eps=".35982400053705343" q=".5973000005487781" sig=".33996695079448314"/>
				<Particle eps=".8786399993381852" q="-.5679000016463344" sig=".2959921901644687"/>
				<Particle eps=".7112799996555186" q="-.3821" sig=".3249998524031036"/>
				<Particle eps=".06568880001765333" q=".2681" sig=".10690784617205229"/>
				<Particle eps=".45772959964740484" q="-.2699" sig=".33996695084507406"/>
				<Particle eps=".0656888004119626" q=".165" sig=".24713530426421654"/>
				<Particle eps=".45772959964740484" q="-.10679999999999999" sig=".33996695084507406"/>
				<Particle eps=".06568880010977264" q=".062" sig=".26495327872602226"/>
				<Particle eps=".06568880010977264" q=".062" sig=".26495327872602226"/>
				<Particle eps=".35982400053705343" q=".2724" sig=".33996695079448314"/>
				<Particle eps=".7112799996555186" q="-.5516999994512218" sig=".3249998524031036"/>
				<Particle eps=".35982400053705343" q=".1558" sig=".33996695079448314"/>
				<Particle eps=".06276000013920788" q=".14479999999999998" sig=".24214627154564852"/>
				<Particle eps=".7112799996555186" q="-.267" sig=".3249998524031036"/>
				<Particle eps=".06568880001765333" q=".3319" sig=".10690784617205229"/>
				<Particle eps=".35982400053705343" q="-.2588" sig=".33996695079448314"/>
				<Particle eps=".06275999996435834" q=".19569999999999999" sig=".2510552587583135"/>
				<Particle eps=".35982400053705343" q=".7916000010975562" sig=".33996695079448314"/>
				<Particle eps=".8786399993381852" q="-.8065000027438907" sig=".2959921901644687"/>
				<Particle eps=".8786399993381852" q="-.8065000027438907" sig=".2959921901644687"/>
				<Particle eps=".7112799996555186" q="-.4939089999615855" sig=".3249998524031036"/>
				<Particle eps=".45772959964740484" q=".04069500002743891" sig=".33996695084507406"/>
				<Particle eps=".45772959964740484" q=".07006800019756014" sig=".33996695084507406"/>
				<Particle eps=".45772959964740484" q="-.011792000021951125" sig=".33996695084507406"/>
				<Particle eps="1.046" q="-.3718229998408543" sig=".3563594872561357"/>
				<Particle eps=".45772959964740484" q="-.08375399976951317" sig=".33996695084507406"/>
				<Particle eps=".35982400053705343" q=".4489640001536579" sig=".33996695079448314"/>
				<Particle eps=".8786399993381852" q="-.6069050010152396" sig=".2959921901644687"/>
				<Particle eps=".35982400053705343" q=".7554650016737733" sig=".33996695079448314"/>
				<Particle eps=".8786399993381852" q="-.7485240008121916" sig=".2959921901644687"/>
				<Particle eps=".8786399993381852" q="-.7485240008121916" sig=".2959921901644687"/>
				<Particle eps=".06568880001765333" q=".21349800025243795" sig=".10690784617205229"/>
				<Particle eps=".0656888004119626" q=".10692400026341352" sig=".24713530426421654"/>
				<Particle eps=".06568880010977264" q=".006916000010975563" sig=".26495327872602226"/>
				<Particle eps=".06568880010977264" q=".006916000010975563" sig=".26495327872602226"/>
				<Particle eps=".0656888004119626" q=".11011200013170676" sig=".24713530426421654"/>
				<Particle eps=".0656888004119626" q=".11011200013170676" sig=".24713530426421654"/>
				<Particle eps=".0656888004119626" q=".06518699999451222" sig=".24713530426421654"/>
				<Particle eps=".0656888004119626" q=".06518699999451222" sig=".24713530426421654"/>
				<Particle eps=".0656888004119626" q=".06518699999451222" sig=".24713530426421654"/>
				<Particle eps=".7112799996555186" q="-.4157" sig=".3249998524031036"/>
				<Particle eps=".06568880001765333" q=".27190000000000003" sig=".10690784617205229"/>
				<Particle eps=".45772959964740484" q=".0143" sig=".33996695084507406"/>
				<Particle eps=".0656888004119626" q=".10479999999999999" sig=".24713530426421654"/>
				<Particle eps=".45772959964740484" q="-.20409999999999998" sig=".33996695084507406"/>
				<Particle eps=".06568880010977264" q=".0797" sig=".26495327872602226"/>
				<Particle eps=".06568880010977264" q=".0797" sig=".26495327872602226"/>
				<Particle eps=".35982400053705343" q=".713" sig=".33996695079448314"/>
				<Particle eps=".8786399993381852" q="-.5930999983536656" sig=".2959921901644687"/>
				<Particle eps=".7112799996555186" q="-.9190999983536654" sig=".3249998524031036"/>
				<Particle eps=".06568880001765333" q=".41960000000000003" sig=".10690784617205229"/>
				<Particle eps=".06568880001765333" q=".41960000000000003" sig=".10690784617205229"/>
				<Particle eps=".35982400053705343" q=".5973000005487781" sig=".33996695079448314"/>
				<Particle eps=".8786399993381852" q="-.5679000016463344" sig=".2959921901644687"/>
				<Particle eps=".7112799996555186" q="-.4157" sig=".3249998524031036"/>
				<Particle eps=".06568880001765333" q=".27190000000000003" sig=".10690784617205229"/>
				<Particle eps=".45772959964740484" q="-.0031" sig=".33996695084507406"/>
				<Particle eps=".0656888004119626" q=".08499999999999999" sig=".24713530426421654"/>
				<Particle eps=".45772959964740484" q="-.0036" sig=".33996695084507406"/>
				<Particle eps=".06568880010977264" q=".0171" sig=".26495327872602226"/>
				<Particle eps=".06568880010977264" q=".0171" sig=".26495327872602226"/>
				<Particle eps=".45772959964740484" q="-.0645" sig=".33996695084507406"/>
				<Particle eps=".06568880010977264" q=".0352" sig=".26495327872602226"/>
				<Particle eps=".06568880010977264" q=".0352" sig=".26495327872602226"/>
				<Particle eps=".35982400053705343" q=".6950999983536655" sig=".33996695079448314"/>
				<Particle eps=".8786399993381852" q="-.6086000010975563" sig=".2959921901644687"/>
				<Particle eps=".7112799996555186" q="-.9406999994512218" sig=".3249998524031036"/>
				<Particle eps=".06568880001765333" q=".4251" sig=".10690784617205229"/>
				<Particle eps=".06568880001765333" q=".4251" sig=".10690784617205229"/>
				<Particle eps=".35982400053705343" q=".5973000005487781" sig=".33996695079448314"/>
				<Particle eps=".8786399993381852" q="-.5679000016463344" sig=".2959921901644687"/>
				<Particle eps=".7112799996555186" q="-.4157" sig=".3249998524031036"/>
				<Particle eps=".06568880001765333" q=".27190000000000003" sig=".10690784617205229"/>
				<Particle eps=".45772959964740484" q="-.0252" sig=".33996695084507406"/>
				<Particle eps=".0656888004119626" q=".0698" sig=".24713530426421654"/>
				<Particle eps=".0656888004119626" q=".0698" sig=".24713530426421654"/>
				<Particle eps=".35982400053705343" q=".5973000005487781" sig=".33996695079448314"/>
				<Particle eps=".8786399993381852" q="-.5679000016463344" sig=".2959921901644687"/>
				<Particle eps=".7112799996555186" q="-.3479" sig=".3249998524031036"/>
				<Particle eps=".06568880001765333" q=".2747" sig=".10690784617205229"/>
				<Particle eps=".45772959964740484" q="-.23999999999999996" sig=".33996695084507406"/>
				<Particle eps=".0656888004119626" q=".1426" sig=".24713530426421654"/>
				<Particle eps=".45772959964740484" q="-.0094" sig=".33996695084507406"/>
				<Particle eps=".06568880010977264" q=".036199999999999996" sig=".26495327872602226"/>
				<Particle eps=".06568880010977264" q=".036199999999999996" sig=".26495327872602226"/>
				<Particle eps=".45772959964740484" q=".0187" sig=".33996695084507406"/>
				<Particle eps=".06568880010977264" q=".010299999999999998" sig=".26495327872602226"/>
				<Particle eps=".06568880010977264" q=".010299999999999998" sig=".26495327872602226"/>
				<Particle eps=".45772959964740484" q="-.0479" sig=".33996695084507406"/>
				<Particle eps=".06568880010977264" q=".062099999999999995" sig=".26495327872602226"/>
				<Particle eps=".06568880010977264" q=".062099999999999995" sig=".26495327872602226"/>
				<Particle eps=".45772959964740484" q="-.0143" sig=".33996695084507406"/>
				<Particle eps=".06568880026244603" q=".1135" sig=".19599771790073583"/>
				<Particle eps=".06568880026244603" q=".1135" sig=".19599771790073583"/>
				<Particle eps=".7112799996555186" q="-.38539999999999996" sig=".3249998524031036"/>
				<Particle eps=".06568880001765333" q=".33999999999999997" sig=".10690784617205229"/>
				<Particle eps=".06568880001765333" q=".33999999999999997" sig=".10690784617205229"/>
				<Particle eps=".06568880001765333" q=".33999999999999997" sig=".10690784617205229"/>
				<Particle eps=".35982400053705343" q=".7340999983536656" sig=".33996695079448314"/>
				<Particle eps=".8786399993381852" q="-.5893999989024437" sig=".2959921901644687"/>
				<Particle eps=".7112799996555186" q="-.4157" sig=".3249998524031036"/>
				<Particle eps=".06568880001765333" q=".27190000000000003" sig=".10690784617205229"/>
				<Particle eps=".45772959964740484" q="-.059699999999999996" sig=".33996695084507406"/>
				<Particle eps=".0656888004119626" q=".0869" sig=".24713530426421654"/>
				<Particle eps=".45772959964740484" q=".1303" sig=".33996695084507406"/>
				<Particle eps=".06568880010977264" q=".0187" sig=".26495327872602226"/>
				<Particle eps=".45772959964740484" q="-.32039999999999996" sig=".33996695084507406"/>
				<Particle eps=".06568880010977264" q=".0882" sig=".26495327872602226"/>
				<Particle eps=".06568880010977264" q=".0882" sig=".26495327872602226"/>
				<Particle eps=".06568880010977264" q=".0882" sig=".26495327872602226"/>
				<Particle eps=".45772959964740484" q="-.043" sig=".33996695084507406"/>
				<Particle eps=".06568880010977264" q=".0236" sig=".26495327872602226"/>
				<Particle eps=".06568880010977264" q=".0236" sig=".26495327872602226"/>
				<Particle eps=".45772959964740484" q="-.066" sig=".33996695084507406"/>
				<Particle eps=".06568880010977264" q=".0186" sig=".26495327872602226"/>
				<Particle eps=".06568880010977264" q=".0186" sig=".26495327872602226"/>
				<Particle eps=".06568880010977264" q=".0186" sig=".26495327872602226"/>
				<Particle eps=".35982400053705343" q=".5973000005487781" sig=".33996695079448314"/>
				<Particle eps=".8786399993381852" q="-.5679000016463344" sig=".2959921901644687"/>
				<Particle eps=".7112799996555186" q="-.4157" sig=".3249998524031036"/>
				<Particle eps=".06568880001765333" q=".27190000000000003" sig=".10690784617205229"/>
				<Particle eps=".45772959964740484" q="-.027499999999999997" sig=".33996695084507406"/>
				<Particle eps=".0656888004119626" q=".1123" sig=".24713530426421654"/>
				<Particle eps=".45772959964740484" q="-.005" sig=".33996695084507406"/>
				<Particle eps=".06568880010977264" q=".0339" sig=".26495327872602226"/>
				<Particle eps=".06568880010977264" q=".0339" sig=".26495327872602226"/>
				<Particle eps=".35982400053705343" q="-.1415" sig=".33996695079448314"/>
				<Particle eps=".35982400053705343" q="-.1638" sig=".33996695079448314"/>
				<Particle eps=".06275999996435834" q=".2062" sig=".2510552587583135"/>
				<Particle eps=".7112799996555186" q="-.3418" sig=".3249998524031036"/>
				<Particle eps=".06568880001765333" q=".3412" sig=".10690784617205229"/>
				<Particle eps=".35982400053705343" q=".138" sig=".33996695079448314"/>
				<Particle eps=".35982400053705343" q="-.2601" sig=".33996695079448314"/>
				<Particle eps=".06276000026869928" q=".15719999999999998" sig=".2599642458735085"/>
				<Particle eps=".35982400053705343" q="-.11339999999999999" sig=".33996695079448314"/>
				<Particle eps=".06276000026869928" q=".1417" sig=".2599642458735085"/>
				<Particle eps=".35982400053705343" q="-.1972" sig=".33996695079448314"/>
				<Particle eps=".06276000026869928" q=".1447" sig=".2599642458735085"/>
				<Particle eps=".35982400053705343" q="-.23870000000000002" sig=".33996695079448314"/>
				<Particle eps=".06276000026869928" q=".16999999999999998" sig=".2599642458735085"/>
				<Particle eps=".35982400053705343" q=".1243" sig=".33996695079448314"/>
				<Particle eps=".35982400053705343" q=".5973000005487781" sig=".33996695079448314"/>
				<Particle eps=".8786399993381852" q="-.5679000016463344" sig=".2959921901644687"/>
				<Particle eps=".7112799996555186" q="-.4157" sig=".3249998524031036"/>
				<Particle eps=".06568880001765333" q=".27190000000000003" sig=".10690784617205229"/>
				<Particle eps=".45772959964740484" q="-.038900000000000004" sig=".33996695084507406"/>
				<Particle eps=".0656888004119626" q=".1007" sig=".24713530426421654"/>
				<Particle eps=".45772959964740484" q=".3654" sig=".33996695084507406"/>
				<Particle eps=".0656888004119626" q=".0043" sig=".24713530426421654"/>
				<Particle eps=".45772959964740484" q="-.2438" sig=".33996695084507406"/>
				<Particle eps=".06568880010977264" q=".06420000000000001" sig=".26495327872602226"/>
				<Particle eps=".06568880010977264" q=".06420000000000001" sig=".26495327872602226"/>
				<Particle eps=".06568880010977264" q=".06420000000000001" sig=".26495327872602226"/>
				<Particle eps=".8803136010405576" q="-.6760999983536655" sig=".3066473387458142"/>
				<Particle eps="0" q=".4102" sig=".08908987181403394"/>
				<Particle eps=".35982400053705343" q=".5973000005487781" sig=".33996695079448314"/>
				<Particle eps=".8786399993381852" q="-.5679000016463344" sig=".2959921901644687"/>
				<Particle eps=".7112799996555186" q="-.4157" sig=".3249998524031036"/>
				<Particle eps=".06568880001765333" q=".27190000000000003" sig=".10690784617205229"/>
				<Particle eps=".45772959964740484" q="-.08750000000000001" sig=".33996695084507406"/>
				<Particle eps=".0656888004119626" q=".09689999999999999" sig=".24713530426421654"/>
				<Particle eps=".45772959964740484" q=".2985" sig=".33996695084507406"/>
				<Particle eps=".06568880010977264" q="-.029699999999999997" sig=".26495327872602226"/>
				<Particle eps=".45772959964740484" q="-.3192" sig=".33996695084507406"/>
				<Particle eps=".06568880010977264" q=".07909999999999999" sig=".26495327872602226"/>
				<Particle eps=".06568880010977264" q=".07909999999999999" sig=".26495327872602226"/>
				<Particle eps=".06568880010977264" q=".07909999999999999" sig=".26495327872602226"/>
				<Particle eps=".45772959964740484" q="-.3192" sig=".33996695084507406"/>
				<Particle eps=".06568880010977264" q=".07909999999999999" sig=".26495327872602226"/>
				<Particle eps=".06568880010977264" q=".07909999999999999" sig=".26495327872602226"/>
				<Particle eps=".06568880010977264" q=".07909999999999999" sig=".26495327872602226"/>
				<Particle eps=".35982400053705343" q=".5973000005487781" sig=".33996695079448314"/>
				<Particle eps=".8786399993381852" q="-.5679000016463344" sig=".2959921901644687"/>
				<Particle eps=".7112799996555186" q="-.4157" sig=".3249998524031036"/>
				<Particle eps=".06568880001765333" q=".27190000000000003" sig=".10690784617205229"/>
				<Particle eps=".45772959964740484" q="-.08750000000000001" sig=".33996695084507406"/>
				<Particle eps=".0656888004119626" q=".09689999999999999" sig=".24713530426421654"/>
				<Particle eps=".45772959964740484" q=".2985" sig=".33996695084507406"/>
				<Particle eps=".06568880010977264" q="-.029699999999999997" sig=".26495327872602226"/>
				<Particle eps=".45772959964740484" q="-.3192" sig=".33996695084507406"/>
				<Particle eps=".06568880010977264" q=".07909999999999999" sig=".26495327872602226"/>
				<Particle eps=".06568880010977264" q=".07909999999999999" sig=".26495327872602226"/>
				<Particle eps=".06568880010977264" q=".07909999999999999" sig=".26495327872602226"/>
				<Particle eps=".45772959964740484" q="-.3192" sig=".33996695084507406"/>
				<Particle eps=".06568880010977264" q=".07909999999999999" sig=".26495327872602226"/>
				<Particle eps=".06568880010977264" q=".07909999999999999" sig=".26495327872602226"/>
				<Particle eps=".06568880010977264" q=".07909999999999999" sig=".26495327872602226"/>
				<Particle eps=".35982400053705343" q=".5973000005487781" sig=".33996695079448314"/>
				<Particle eps=".8786399993381852" q="-.5679000016463344" sig=".2959921901644687"/>
				<Particle eps=".7112799996555186" q="-.4157" sig=".3249998524031036"/>
				<Particle eps=".06568880001765333" q=".27190000000000003" sig=".10690784617205229"/>
				<Particle eps=".45772959964740484" q=".0143" sig=".33996695084507406"/>
				<Particle eps=".0656888004119626" q=".10479999999999999" sig=".24713530426421654"/>
				<Particle eps=".45772959964740484" q="-.20409999999999998" sig=".33996695084507406"/>
				<Particle eps=".06568880010977264" q=".0797" sig=".26495327872602226"/>
				<Particle eps=".06568880010977264" q=".0797" sig=".26495327872602226"/>
				<Particle eps=".35982400053705343" q=".713" sig=".33996695079448314"/>
				<Particle eps=".8786399993381852" q="-.5930999983536656" sig=".2959921901644687"/>
				<Particle eps=".7112799996555186" q="-.9190999983536654" sig=".3249998524031036"/>
				<Particle eps=".06568880001765333" q=".41960000000000003" sig=".10690784617205229"/>
				<Particle eps=".06568880001765333" q=".41960000000000003" sig=".10690784617205229"/>
				<Particle eps=".35982400053705343" q=".5973000005487781" sig=".33996695079448314"/>
				<Particle eps=".8786399993381852" q="-.5679000016463344" sig=".2959921901644687"/>
				<Particle eps=".7112799996555186" q="-.25479999999999997" sig=".3249998524031036"/>
				<Particle eps=".45772959964740484" q=".0192" sig=".33996695084507406"/>
				<Particle eps=".0656888004119626" q=".039099999999999996" sig=".24713530426421654"/>
				<Particle eps=".0656888004119626" q=".039099999999999996" sig=".24713530426421654"/>
				<Particle eps=".45772959964740484" q=".0189" sig=".33996695084507406"/>
				<Particle eps=".06568880010977264" q=".0213" sig=".26495327872602226"/>
				<Particle eps=".06568880010977264" q=".0213" sig=".26495327872602226"/>
				<Particle eps=".45772959964740484" q="-.007" sig=".33996695084507406"/>
				<Particle eps=".06568880010977264" q=".0253" sig=".26495327872602226"/>
				<Particle eps=".06568880010977264" q=".0253" sig=".26495327872602226"/>
				<Particle eps=".45772959964740484" q="-.0266" sig=".33996695084507406"/>
				<Particle eps=".0656888004119626" q=".06409999999999999" sig=".24713530426421654"/>
				<Particle eps=".35982400053705343" q=".5896000010975563" sig=".33996695079448314"/>
				<Particle eps=".8786399993381852" q="-.5747999978048874" sig=".2959921901644687"/>
				<Particle eps=".7112799996555186" q="-.4157" sig=".3249998524031036"/>
				<Particle eps=".06568880001765333" q=".27190000000000003" sig=".10690784617205229"/>
				<Particle eps=".45772959964740484" q=".033699999999999994" sig=".33996695084507406"/>
				<Particle eps=".0656888004119626" q=".0823" sig=".24713530426421654"/>
				<Particle eps=".45772959964740484" q="-.1825" sig=".33996695084507406"/>
				<Particle eps=".06568880010977264" q=".06029999999999999" sig=".26495327872602226"/>
				<Particle eps=".06568880010977264" q=".06029999999999999" sig=".26495327872602226"/>
				<Particle eps=".06568880010977264" q=".06029999999999999" sig=".26495327872602226"/>
				<Particle eps=".35982400053705343" q=".5973000005487781" sig=".33996695079448314"/>
				<Particle eps=".8786399993381852" q="-.5679000016463344" sig=".2959921901644687"/>
				<Particle eps=".7112799996555186" q="-.4157" sig=".3249998524031036"/>
				<Particle eps=".06568880001765333" q=".27190000000000003" sig=".10690784617205229"/>
				<Particle eps=".45772959964740484" q="-.059699999999999996" sig=".33996695084507406"/>
				<Particle eps=".0656888004119626" q=".0869" sig=".24713530426421654"/>
				<Particle eps=".45772959964740484" q=".1303" sig=".33996695084507406"/>
				<Particle eps=".06568880010977264" q=".0187" sig=".26495327872602226"/>
				<Particle eps=".45772959964740484" q="-.32039999999999996" sig=".33996695084507406"/>
				<Particle eps=".06568880010977264" q=".0882" sig=".26495327872602226"/>
				<Particle eps=".06568880010977264" q=".0882" sig=".26495327872602226"/>
				<Particle eps=".06568880010977264" q=".0882" sig=".26495327872602226"/>
				<Particle eps=".45772959964740484" q="-.043" sig=".33996695084507406"/>
				<Particle eps=".06568880010977264" q=".0236" sig=".26495327872602226"/>
				<Particle eps=".06568880010977264" q=".0236" sig=".26495327872602226"/>
				<Particle eps=".45772959964740484" q="-.066" sig=".33996695084507406"/>
				<Particle eps=".06568880010977264" q=".0186" sig=".26495327872602226"/>
				<Particle eps=".06568880010977264" q=".0186" sig=".26495327872602226"/>
				<Particle eps=".06568880010977264" q=".0186" sig=".26495327872602226"/>
				<Particle eps=".35982400053705343" q=".5973000005487781" sig=".33996695079448314"/>
				<Particle eps=".8786399993381852" q="-.5679000016463344" sig=".2959921901644687"/>
				<Particle eps=".7112799996555186" q="-.4157" sig=".3249998524031036"/>
				<Particle eps=".06568880001765333" q=".27190000000000003" sig=".10690784617205229"/>
				<Particle eps=".45772959964740484" q="-.0252" sig=".33996695084507406"/>
				<Particle eps=".0656888004119626" q=".0698" sig=".24713530426421654"/>
				<Particle eps=".0656888004119626" q=".0698" sig=".24713530426421654"/>
				<Particle eps=".35982400053705343" q=".5973000005487781" sig=".33996695079448314"/>
				<Particle eps=".8786399993381852" q="-.5679000016463344" sig=".2959921901644687"/>
				<Particle eps=".7112799996555186" q="-.4157" sig=".3249998524031036"/>
				<Particle eps=".06568880001765333" q=".27190000000000003" sig=".10690784617205229"/>
				<Particle eps=".45772959964740484" q="-.059699999999999996" sig=".33996695084507406"/>
				<Particle eps=".0656888004119626" q=".0869" sig=".24713530426421654"/>
				<Particle eps=".45772959964740484" q=".1303" sig=".33996695084507406"/>
				<Particle eps=".06568880010977264" q=".0187" sig=".26495327872602226"/>
				<Particle eps=".45772959964740484" q="-.32039999999999996" sig=".33996695084507406"/>
				<Particle eps=".06568880010977264" q=".0882" sig=".26495327872602226"/>
				<Particle eps=".06568880010977264" q=".0882" sig=".26495327872602226"/>
				<Particle eps=".06568880010977264" q=".0882" sig=".26495327872602226"/>
				<Particle eps=".45772959964740484" q="-.043" sig=".33996695084507406"/>
				<Particle eps=".06568880010977264" q=".0236" sig=".26495327872602226"/>
				<Particle eps=".06568880010977264" q=".0236" sig=".26495327872602226"/>
				<Particle eps=".45772959964740484" q="-.066" sig=".33996695084507406"/>
				<Particle eps=".06568880010977264" q=".0186" sig=".26495327872602226"/>
				<Particle eps=".06568880010977264" q=".0186" sig=".26495327872602226"/>
				<Particle eps=".06568880010977264" q=".0186" sig=".26495327872602226"/>
				<Particle eps=".35982400053705343" q=".5973000005487781" sig=".33996695079448314"/>
				<Particle eps=".8786399993381852" q="-.5679000016463344" sig=".2959921901644687"/>
				<Particle eps=".7112799996555186" q="-.25479999999999997" sig=".3249998524031036"/>
				<Particle eps=".45772959964740484" q=".0192" sig=".33996695084507406"/>
				<Particle eps=".0656888004119626" q=".039099999999999996" sig=".24713530426421654"/>
				<Particle eps=".0656888004119626" q=".039099999999999996" sig=".24713530426421654"/>
				<Particle eps=".45772959964740484" q=".0189" sig=".33996695084507406"/>
				<Particle eps=".06568880010977264" q=".0213" sig=".26495327872602226"/>
				<Particle eps=".06568880010977264" q=".0213" sig=".26495327872602226"/>
				<Particle eps=".45772959964740484" q="-.007" sig=".33996695084507406"/>
				<Particle eps=".06568880010977264" q=".0253" sig=".26495327872602226"/>
				<Particle eps=".06568880010977264" q=".0253" sig=".26495327872602226"/>
				<Particle eps=".45772959964740484" q="-.0266" sig=".33996695084507406"/>
				<Particle eps=".0656888004119626" q=".06409999999999999" sig=".24713530426421654"/>
				<Particle eps=".35982400053705343" q=".5896000010975563" sig=".33996695079448314"/>
				<Particle eps=".8786399993381852" q="-.5747999978048874" sig=".2959921901644687"/>
				<Particle eps=".7112799996555186" q="-.4157" sig=".3249998524031036"/>
				<Particle eps=".06568880001765333" q=".27190000000000003" sig=".10690784617205229"/>
				<Particle eps=".45772959964740484" q=".033699999999999994" sig=".33996695084507406"/>
				<Particle eps=".0656888004119626" q=".0823" sig=".24713530426421654"/>
				<Particle eps=".45772959964740484" q="-.1825" sig=".33996695084507406"/>
				<Particle eps=".06568880010977264" q=".06029999999999999" sig=".26495327872602226"/>
				<Particle eps=".06568880010977264" q=".06029999999999999" sig=".26495327872602226"/>
				<Particle eps=".06568880010977264" q=".06029999999999999" sig=".26495327872602226"/>
				<Particle eps=".35982400053705343" q=".5973000005487781" sig=".33996695079448314"/>
				<Particle eps=".8786399993381852" q="-.5679000016463344" sig=".2959921901644687"/>
				<Particle eps=".7112799996555186" q="-.4157" sig=".3249998524031036"/>
				<Particle eps=".06568880001765333" q=".27190000000000003" sig=".10690784617205229"/>
				<Particle eps=".45772959964740484" q="-.0518" sig=".33996695084507406"/>
				<Particle eps=".0656888004119626" q=".09219999999999999" sig=".24713530426421654"/>
				<Particle eps=".45772959964740484" q="-.1102" sig=".33996695084507406"/>
				<Particle eps=".06568880010977264" q=".0457" sig=".26495327872602226"/>
				<Particle eps=".06568880010977264" q=".0457" sig=".26495327872602226"/>
				<Particle eps=".45772959964740484" q=".35309999999999997" sig=".33996695084507406"/>
				<Particle eps=".06568880010977264" q="-.0361" sig=".26495327872602226"/>
				<Particle eps=".45772959964740484" q="-.41209999999999997" sig=".33996695084507406"/>
				<Particle eps=".06568880010977264" q=".09999999999999999" sig=".26495327872602226"/>
				<Particle eps=".06568880010977264" q=".09999999999999999" sig=".26495327872602226"/>
				<Particle eps=".06568880010977264" q=".09999999999999999" sig=".26495327872602226"/>
				<Particle eps=".45772959964740484" q="-.41209999999999997" sig=".33996695084507406"/>
				<Particle eps=".06568880010977264" q=".09999999999999999" sig=".26495327872602226"/>
				<Particle eps=".06568880010977264" q=".09999999999999999" sig=".26495327872602226"/>
				<Particle eps=".06568880010977264" q=".09999999999999999" sig=".26495327872602226"/>
				<Particle eps=".35982400053705343" q=".5973000005487781" sig=".33996695079448314"/>
				<Particle eps=".8786399993381852" q="-.5679000016463344" sig=".2959921901644687"/>
				<Particle eps=".7112799996555186" q="-.4157" sig=".3249998524031036"/>
				<Particle eps=".06568880001765333" q=".27190000000000003" sig=".10690784617205229"/>
				<Particle eps=".45772959964740484" q="-.0518" sig=".33996695084507406"/>
				<Particle eps=".0656888004119626" q=".09219999999999999" sig=".24713530426421654"/>
				<Particle eps=".45772959964740484" q="-.1102" sig=".33996695084507406"/>
				<Particle eps=".06568880010977264" q=".0457" sig=".26495327872602226"/>
				<Particle eps=".06568880010977264" q=".0457" sig=".26495327872602226"/>
				<Particle eps=".45772959964740484" q=".35309999999999997" sig=".33996695084507406"/>
				<Particle eps=".06568880010977264" q="-.0361" sig=".26495327872602226"/>
				<Particle eps=".45772959964740484" q="-.41209999999999997" sig=".33996695084507406"/>
				<Particle eps=".06568880010977264" q=".09999999999999999" sig=".26495327872602226"/>
				<Particle eps=".06568880010977264" q=".09999999999999999" sig=".26495327872602226"/>
				<Particle eps=".06568880010977264" q=".09999999999999999" sig=".26495327872602226"/>
				<Particle eps=".45772959964740484" q="-.41209999999999997" sig=".33996695084507406"/>
				<Particle eps=".06568880010977264" q=".09999999999999999" sig=".26495327872602226"/>
				<Particle eps=".06568880010977264" q=".09999999999999999" sig=".26495327872602226"/>
				<Particle eps=".06568880010977264" q=".09999999999999999" sig=".26495327872602226"/>
				<Particle eps=".35982400053705343" q=".5973000005487781" sig=".33996695079448314"/>
				<Particle eps=".8786399993381852" q="-.5679000016463344" sig=".2959921901644687"/>
				<Particle eps=".7112799996555186" q="-.4157" sig=".3249998524031036"/>
				<Particle eps=".06568880001765333" q=".27190000000000003" sig=".10690784617205229"/>
				<Particle eps=".45772959964740484" q="-.0252" sig=".33996695084507406"/>
				<Particle eps=".0656888004119626" q=".0698" sig=".24713530426421654"/>
				<Particle eps=".0656888004119626" q=".0698" sig=".24713530426421654"/>
				<Particle eps=".35982400053705343" q=".5973000005487781" sig=".33996695079448314"/>
				<Particle eps=".8786399993381852" q="-.5679000016463344" sig=".2959921901644687"/>
				<Particle eps=".7112799996555186" q="-.4157" sig=".3249998524031036"/>
				<Particle eps=".06568880001765333" q=".27190000000000003" sig=".10690784617205229"/>
				<Particle eps=".45772959964740484" q="-.024900000000000002" sig=".33996695084507406"/>
				<Particle eps=".0656888004119626" q=".0843" sig=".24713530426421654"/>
				<Particle eps=".45772959964740484" q=".2117" sig=".33996695084507406"/>
				<Particle eps=".0656888004119626" q=".0352" sig=".24713530426421654"/>
				<Particle eps=".0656888004119626" q=".0352" sig=".24713530426421654"/>
				<Particle eps=".8803136010405576" q="-.6546000010975562" sig=".3066473387458142"/>
				<Particle eps="0" q=".42749999999999994" sig=".08908987181403394"/>
				<Particle eps=".35982400053705343" q=".5973000005487781" sig=".33996695079448314"/>
				<Particle eps=".8786399993381852" q="-.5679000016463344" sig=".2959921901644687"/>
				<Particle eps=".7112799996555186" q="-.4157" sig=".3249998524031036"/>
				<Particle eps=".06568880001765333" q=".27190000000000003" sig=".10690784617205229"/>
				<Particle eps=".45772959964740484" q="-.08750000000000001" sig=".33996695084507406"/>
				<Particle eps=".0656888004119626" q=".09689999999999999" sig=".24713530426421654"/>
				<Particle eps=".45772959964740484" q=".2985" sig=".33996695084507406"/>
				<Particle eps=".06568880010977264" q="-.029699999999999997" sig=".26495327872602226"/>
				<Particle eps=".45772959964740484" q="-.3192" sig=".33996695084507406"/>
				<Particle eps=".06568880010977264" q=".07909999999999999" sig=".26495327872602226"/>
				<Particle eps=".06568880010977264" q=".07909999999999999" sig=".26495327872602226"/>
				<Particle eps=".06568880010977264" q=".07909999999999999" sig=".26495327872602226"/>
				<Particle eps=".45772959964740484" q="-.3192" sig=".33996695084507406"/>
				<Particle eps=".06568880010977264" q=".07909999999999999" sig=".26495327872602226"/>
				<Particle eps=".06568880010977264" q=".07909999999999999" sig=".26495327872602226"/>
				<Particle eps=".06568880010977264" q=".07909999999999999" sig=".26495327872602226"/>
				<Particle eps=".35982400053705343" q=".5973000005487781" sig=".33996695079448314"/>
				<Particle eps=".8786399993381852" q="-.5679000016463344" sig=".2959921901644687"/>
				<Particle eps=".7112799996555186" q="-.4157" sig=".3249998524031036"/>
				<Particle eps=".06568880001765333" q=".27190000000000003" sig=".10690784617205229"/>
				<Particle eps=".45772959964740484" q="-.038900000000000004" sig=".33996695084507406"/>
				<Particle eps=".0656888004119626" q=".1007" sig=".24713530426421654"/>
				<Particle eps=".45772959964740484" q=".3654" sig=".33996695084507406"/>
				<Particle eps=".0656888004119626" q=".0043" sig=".24713530426421654"/>
				<Particle eps=".45772959964740484" q="-.2438" sig=".33996695084507406"/>
				<Particle eps=".06568880010977264" q=".06420000000000001" sig=".26495327872602226"/>
				<Particle eps=".06568880010977264" q=".06420000000000001" sig=".26495327872602226"/>
				<Particle eps=".06568880010977264" q=".06420000000000001" sig=".26495327872602226"/>
				<Particle eps=".8803136010405576" q="-.6760999983536655" sig=".3066473387458142"/>
				<Particle eps="0" q=".4102" sig=".08908987181403394"/>
				<Particle eps=".35982400053705343" q=".5973000005487781" sig=".33996695079448314"/>
				<Particle eps=".8786399993381852" q="-.5679000016463344" sig=".2959921901644687"/>
				<Particle eps=".7112799996555186" q="-.4157" sig=".3249998524031036"/>
				<Particle eps=".06568880001765333" q=".27190000000000003" sig=".10690784617205229"/>
				<Particle eps=".45772959964740484" q="-.08750000000000001" sig=".33996695084507406"/>
				<Particle eps=".0656888004119626" q=".09689999999999999" sig=".24713530426421654"/>
				<Particle eps=".45772959964740484" q=".2985" sig=".33996695084507406"/>
				<Particle eps=".06568880010977264" q="-.029699999999999997" sig=".26495327872602226"/>
				<Particle eps=".45772959964740484" q="-.3192" sig=".33996695084507406"/>
				<Particle eps=".06568880010977264" q=".07909999999999999" sig=".26495327872602226"/>
				<Particle eps=".06568880010977264" q=".07909999999999999" sig=".26495327872602226"/>
				<Particle eps=".06568880010977264" q=".07909999999999999" sig=".26495327872602226"/>
				<Particle eps=".45772959964740484" q="-.3192" sig=".33996695084507406"/>
				<Particle eps=".06568880010977264" q=".07909999999999999" sig=".26495327872602226"/>
				<Particle eps=".06568880010977264" q=".07909999999999999" sig=".26495327872602226"/>
				<Particle eps=".06568880010977264" q=".07909999999999999" sig=".26495327872602226"/>
				<Particle eps=".35982400053705343" q=".5973000005487781" sig=".33996695079448314"/>
				<Particle eps=".8786399993381852" q="-.5679000016463344" sig=".2959921901644687"/>
				<Particle eps=".7112799996555186" q="-.4157" sig=".3249998524031036"/>
				<Particle eps=".06568880001765333" q=".27190000000000003" sig=".10690784617205229"/>
				<Particle eps=".45772959964740484" q="-.059699999999999996" sig=".33996695084507406"/>
				<Particle eps=".0656888004119626" q=".0869" sig=".24713530426421654"/>
				<Particle eps=".45772959964740484" q=".1303" sig=".33996695084507406"/>
				<Particle eps=".06568880010977264" q=".0187" sig=".26495327872602226"/>
				<Particle eps=".45772959964740484" q="-.32039999999999996" sig=".33996695084507406"/>
				<Particle eps=".06568880010977264" q=".0882" sig=".26495327872602226"/>
				<Particle eps=".06568880010977264" q=".0882" sig=".26495327872602226"/>
				<Particle eps=".06568880010977264" q=".0882" sig=".26495327872602226"/>
				<Particle eps=".45772959964740484" q="-.043" sig=".33996695084507406"/>
				<Particle eps=".06568880010977264" q=".0236" sig=".26495327872602226"/>
				<Particle eps=".06568880010977264" q=".0236" sig=".26495327872602226"/>
				<Particle eps=".45772959964740484" q="-.066" sig=".33996695084507406"/>
				<Particle eps=".06568880010977264" q=".0186" sig=".26495327872602226"/>
				<Particle eps=".06568880010977264" q=".0186" sig=".26495327872602226"/>
				<Particle eps=".06568880010977264" q=".0186" sig=".26495327872602226"/>
				<Particle eps=".35982400053705343" q=".5973000005487781" sig=".33996695079448314"/>
				<Particle eps=".8786399993381852" q="-.5679000016463344" sig=".2959921901644687"/>
				<Particle eps=".7112799996555186" q="-.4157" sig=".3249998524031036"/>
				<Particle eps=".06568880001765333" q=".27190000000000003" sig=".10690784617205229"/>
				<Particle eps=".45772959964740484" q=".033699999999999994" sig=".33996695084507406"/>
				<Particle eps=".0656888004119626" q=".0823" sig=".24713530426421654"/>
				<Particle eps=".45772959964740484" q="-.1825" sig=".33996695084507406"/>
				<Particle eps=".06568880010977264" q=".06029999999999999" sig=".26495327872602226"/>
				<Particle eps=".06568880010977264" q=".06029999999999999" sig=".26495327872602226"/>
				<Particle eps=".06568880010977264" q=".06029999999999999" sig=".26495327872602226"/>
				<Particle eps=".35982400053705343" q=".5973000005487781" sig=".33996695079448314"/>
				<Particle eps=".8786399993381852" q="-.5679000016463344" sig=".2959921901644687"/>
				<Particle eps=".7112799996555186" q="-.4157" sig=".3249998524031036"/>
				<Particle eps=".06568880001765333" q=".27190000000000003" sig=".10690784617205229"/>
				<Particle eps=".45772959964740484" q="-.059699999999999996" sig=".33996695084507406"/>
				<Particle eps=".0656888004119626" q=".0869" sig=".24713530426421654"/>
				<Particle eps=".45772959964740484" q=".1303" sig=".33996695084507406"/>
				<Particle eps=".06568880010977264" q=".0187" sig=".26495327872602226"/>
				<Particle eps=".45772959964740484" q="-.32039999999999996" sig=".33996695084507406"/>
				<Particle eps=".06568880010977264" q=".0882" sig=".26495327872602226"/>
				<Particle eps=".06568880010977264" q=".0882" sig=".26495327872602226"/>
				<Particle eps=".06568880010977264" q=".0882" sig=".26495327872602226"/>
				<Particle eps=".45772959964740484" q="-.043" sig=".33996695084507406"/>
				<Particle eps=".06568880010977264" q=".0236" sig=".26495327872602226"/>
				<Particle eps=".06568880010977264" q=".0236" sig=".26495327872602226"/>
				<Particle eps=".45772959964740484" q="-.066" sig=".33996695084507406"/>
				<Particle eps=".06568880010977264" q=".0186" sig=".26495327872602226"/>
				<Particle eps=".06568880010977264" q=".0186" sig=".26495327872602226"/>
				<Particle eps=".06568880010977264" q=".0186" sig=".26495327872602226"/>
				<Particle eps=".35982400053705343" q=".5973000005487781" sig=".33996695079448314"/>
				<Particle eps=".8786399993381852" q="-.5679000016463344" sig=".2959921901644687"/>
				<Particle eps=".7112799996555186" q="-.4157" sig=".3249998524031036"/>
				<Particle eps=".06568880001765333" q=".27190000000000003" sig=".10690784617205229"/>
				<Particle eps=".45772959964740484" q="-.0518" sig=".33996695084507406"/>
				<Particle eps=".0656888004119626" q=".09219999999999999" sig=".24713530426421654"/>
				<Particle eps=".45772959964740484" q="-.1102" sig=".33996695084507406"/>
				<Particle eps=".06568880010977264" q=".0457" sig=".26495327872602226"/>
				<Particle eps=".06568880010977264" q=".0457" sig=".26495327872602226"/>
				<Particle eps=".45772959964740484" q=".35309999999999997" sig=".33996695084507406"/>
				<Particle eps=".06568880010977264" q="-.0361" sig=".26495327872602226"/>
				<Particle eps=".45772959964740484" q="-.41209999999999997" sig=".33996695084507406"/>
				<Particle eps=".06568880010977264" q=".09999999999999999" sig=".26495327872602226"/>
				<Particle eps=".06568880010977264" q=".09999999999999999" sig=".26495327872602226"/>
				<Particle eps=".06568880010977264" q=".09999999999999999" sig=".26495327872602226"/>
				<Particle eps=".45772959964740484" q="-.41209999999999997" sig=".33996695084507406"/>
				<Particle eps=".06568880010977264" q=".09999999999999999" sig=".26495327872602226"/>
				<Particle eps=".06568880010977264" q=".09999999999999999" sig=".26495327872602226"/>
				<Particle eps=".06568880010977264" q=".09999999999999999" sig=".26495327872602226"/>
				<Particle eps=".35982400053705343" q=".5973000005487781" sig=".33996695079448314"/>
				<Particle eps=".8786399993381852" q="-.5679000016463344" sig=".2959921901644687"/>
				<Particle eps=".7112799996555186" q="-.4157" sig=".3249998524031036"/>
				<Particle eps=".06568880001765333" q=".27190000000000003" sig=".10690784617205229"/>
				<Particle eps=".45772959964740484" q="-.08750000000000001" sig=".33996695084507406"/>
				<Particle eps=".0656888004119626" q=".09689999999999999" sig=".24713530426421654"/>
				<Particle eps=".45772959964740484" q=".2985" sig=".33996695084507406"/>
				<Particle eps=".06568880010977264" q="-.029699999999999997" sig=".26495327872602226"/>
				<Particle eps=".45772959964740484" q="-.3192" sig=".33996695084507406"/>
				<Particle eps=".06568880010977264" q=".07909999999999999" sig=".26495327872602226"/>
				<Particle eps=".06568880010977264" q=".07909999999999999" sig=".26495327872602226"/>
				<Particle eps=".06568880010977264" q=".07909999999999999" sig=".26495327872602226"/>
				<Particle eps=".45772959964740484" q="-.3192" sig=".33996695084507406"/>
				<Particle eps=".06568880010977264" q=".07909999999999999" sig=".26495327872602226"/>
				<Particle eps=".06568880010977264" q=".07909999999999999" sig=".26495327872602226"/>
				<Particle eps=".06568880010977264" q=".07909999999999999" sig=".26495327872602226"/>
				<Particle eps=".35982400053705343" q=".5973000005487781" sig=".33996695079448314"/>
				<Particle eps=".8786399993381852" q="-.5679000016463344" sig=".2959921901644687"/>
				<Particle eps=".7112799996555186" q="-.4157" sig=".3249998524031036"/>
				<Particle eps=".06568880001765333" q=".27190000000000003" sig=".10690784617205229"/>
				<Particle eps=".45772959964740484" q=".0188" sig=".33996695084507406"/>
				<Particle eps=".0656888004119626" q=".0881" sig=".24713530426421654"/>
				<Particle eps=".45772959964740484" q="-.0462" sig=".33996695084507406"/>
				<Particle eps=".06568880010977264" q=".04019999999999999" sig=".26495327872602226"/>
				<Particle eps=".06568880010977264" q=".04019999999999999" sig=".26495327872602226"/>
				<Particle eps=".35982400053705343" q="-.0266" sig=".33996695079448314"/>
				<Particle eps=".7112799996555186" q="-.3811" sig=".3249998524031036"/>
				<Particle eps=".06568880001765333" q=".3649" sig=".10690784617205229"/>
				<Particle eps=".35982400053705343" q=".2057" sig=".33996695079448314"/>
				<Particle eps=".06276000013920788" q=".1392" sig=".24214627154564852"/>
				<Particle eps=".7112799996555186" q="-.5726999994512219" sig=".3249998524031036"/>
				<Particle eps=".35982400053705343" q=".1292" sig=".33996695079448314"/>
				<Particle eps=".06275999996435834" q=".1147" sig=".2510552587583135"/>
				<Particle eps=".35982400053705343" q=".5973000005487781" sig=".33996695079448314"/>
				<Particle eps=".8786399993381852" q="-.5679000016463344" sig=".2959921901644687"/>
				<Particle eps=".7112799996555186" q="-.4157" sig=".3249998524031036"/>
				<Particle eps=".06568880001765333" q=".27190000000000003" sig=".10690784617205229"/>
				<Particle eps=".45772959964740484" q="-.0518" sig=".33996695084507406"/>
				<Particle eps=".0656888004119626" q=".09219999999999999" sig=".24713530426421654"/>
				<Particle eps=".45772959964740484" q="-.1102" sig=".33996695084507406"/>
				<Particle eps=".06568880010977264" q=".0457" sig=".26495327872602226"/>
				<Particle eps=".06568880010977264" q=".0457" sig=".26495327872602226"/>
				<Particle eps=".45772959964740484" q=".35309999999999997" sig=".33996695084507406"/>
				<Particle eps=".06568880010977264" q="-.0361" sig=".26495327872602226"/>
				<Particle eps=".45772959964740484" q="-.41209999999999997" sig=".33996695084507406"/>
				<Particle eps=".06568880010977264" q=".09999999999999999" sig=".26495327872602226"/>
				<Particle eps=".06568880010977264" q=".09999999999999999" sig=".26495327872602226"/>
				<Particle eps=".06568880010977264" q=".09999999999999999" sig=".26495327872602226"/>
				<Particle eps=".45772959964740484" q="-.41209999999999997" sig=".33996695084507406"/>
				<Particle eps=".06568880010977264" q=".09999999999999999" sig=".26495327872602226"/>
				<Particle eps=".06568880010977264" q=".09999999999999999" sig=".26495327872602226"/>
				<Particle eps=".06568880010977264" q=".09999999999999999" sig=".26495327872602226"/>
				<Particle eps=".35982400053705343" q=".5973000005487781" sig=".33996695079448314"/>
				<Particle eps=".8786399993381852" q="-.5679000016463344" sig=".2959921901644687"/>
				<Particle eps=".7112799996555186" q="-.4157" sig=".3249998524031036"/>
				<Particle eps=".06568880001765333" q=".27190000000000003" sig=".10690784617205229"/>
				<Particle eps=".45772959964740484" q=".033699999999999994" sig=".33996695084507406"/>
				<Particle eps=".0656888004119626" q=".0823" sig=".24713530426421654"/>
				<Particle eps=".45772959964740484" q="-.1825" sig=".33996695084507406"/>
				<Particle eps=".06568880010977264" q=".06029999999999999" sig=".26495327872602226"/>
				<Particle eps=".06568880010977264" q=".06029999999999999" sig=".26495327872602226"/>
				<Particle eps=".06568880010977264" q=".06029999999999999" sig=".26495327872602226"/>
				<Particle eps=".35982400053705343" q=".5973000005487781" sig=".33996695079448314"/>
				<Particle eps=".8786399993381852" q="-.5679000016463344" sig=".2959921901644687"/>
				<Particle eps=".7112799996555186" q="-.4157" sig=".3249998524031036"/>
				<Particle eps=".06568880001765333" q=".27190000000000003" sig=".10690784617205229"/>
				<Particle eps=".45772959964740484" q="-.059699999999999996" sig=".33996695084507406"/>
				<Particle eps=".0656888004119626" q=".0869" sig=".24713530426421654"/>
				<Particle eps=".45772959964740484" q=".1303" sig=".33996695084507406"/>
				<Particle eps=".06568880010977264" q=".0187" sig=".26495327872602226"/>
				<Particle eps=".45772959964740484" q="-.32039999999999996" sig=".33996695084507406"/>
				<Particle eps=".06568880010977264" q=".0882" sig=".26495327872602226"/>
				<Particle eps=".06568880010977264" q=".0882" sig=".26495327872602226"/>
				<Particle eps=".06568880010977264" q=".0882" sig=".26495327872602226"/>
				<Particle eps=".45772959964740484" q="-.043" sig=".33996695084507406"/>
				<Particle eps=".06568880010977264" q=".0236" sig=".26495327872602226"/>
				<Particle eps=".06568880010977264" q=".0236" sig=".26495327872602226"/>
				<Particle eps=".45772959964740484" q="-.066" sig=".33996695084507406"/>
				<Particle eps=".06568880010977264" q=".0186" sig=".26495327872602226"/>
				<Particle eps=".06568880010977264" q=".0186" sig=".26495327872602226"/>
				<Particle eps=".06568880010977264" q=".0186" sig=".26495327872602226"/>
				<Particle eps=".35982400053705343" q=".5973000005487781" sig=".33996695079448314"/>
				<Particle eps=".8786399993381852" q="-.5679000016463344" sig=".2959921901644687"/>
				<Particle eps=".7112799996555186" q="-.4157" sig=".3249998524031036"/>
				<Particle eps=".06568880001765333" q=".27190000000000003" sig=".10690784617205229"/>
				<Particle eps=".45772959964740484" q="-.0518" sig=".33996695084507406"/>
				<Particle eps=".0656888004119626" q=".09219999999999999" sig=".24713530426421654"/>
				<Particle eps=".45772959964740484" q="-.1102" sig=".33996695084507406"/>
				<Particle eps=".06568880010977264" q=".0457" sig=".26495327872602226"/>
				<Particle eps=".06568880010977264" q=".0457" sig=".26495327872602226"/>
				<Particle eps=".45772959964740484" q=".35309999999999997" sig=".33996695084507406"/>
				<Particle eps=".06568880010977264" q="-.0361" sig=".26495327872602226"/>
				<Particle eps=".45772959964740484" q="-.41209999999999997" sig=".33996695084507406"/>
				<Particle eps=".06568880010977264" q=".09999999999999999" sig=".26495327872602226"/>
				<Particle eps=".06568880010977264" q=".09999999999999999" sig=".26495327872602226"/>
				<Particle eps=".06568880010977264" q=".09999999999999999" sig=".26495327872602226"/>
				<Particle eps=".45772959964740484" q="-.41209999999999997" sig=".33996695084507406"/>
				<Particle eps=".06568880010977264" q=".09999999999999999" sig=".26495327872602226"/>
				<Particle eps=".06568880010977264" q=".09999999999999999" sig=".26495327872602226"/>
				<Particle eps=".06568880010977264" q=".09999999999999999" sig=".26495327872602226"/>
				<Particle eps=".35982400053705343" q=".5973000005487781" sig=".33996695079448314"/>
				<Particle eps=".8786399993381852" q="-.5679000016463344" sig=".2959921901644687"/>
				<Particle eps=".7112799996555186" q="-.4157" sig=".3249998524031036"/>
				<Particle eps=".06568880001765333" q=".27190000000000003" sig=".10690784617205229"/>
				<Particle eps=".45772959964740484" q="-.024900000000000002" sig=".33996695084507406"/>
				<Particle eps=".0656888004119626" q=".0843" sig=".24713530426421654"/>
				<Particle eps=".45772959964740484" q=".2117" sig=".33996695084507406"/>
				<Particle eps=".0656888004119626" q=".0352" sig=".24713530426421654"/>
				<Particle eps=".0656888004119626" q=".0352" sig=".24713530426421654"/>
				<Particle eps=".8803136010405576" q="-.6546000010975562" sig=".3066473387458142"/>
				<Particle eps="0" q=".42749999999999994" sig=".08908987181403394"/>
				<Particle eps=".35982400053705343" q=".5973000005487781" sig=".33996695079448314"/>
				<Particle eps=".8786399993381852" q="-.5679000016463344" sig=".2959921901644687"/>
				<Particle eps=".7112799996555186" q="-.4157" sig=".3249998524031036"/>
				<Particle eps=".06568880001765333" q=".27190000000000003" sig=".10690784617205229"/>
				<Particle eps=".45772959964740484" q="-.0581" sig=".33996695084507406"/>
				<Particle eps=".0656888004119626" q=".13599999999999998" sig=".24713530426421654"/>
				<Particle eps=".45772959964740484" q="-.0074" sig=".33996695084507406"/>
				<Particle eps=".06568880010977264" q=".0367" sig=".26495327872602226"/>
				<Particle eps=".06568880010977264" q=".0367" sig=".26495327872602226"/>
				<Particle eps=".35982400053705343" q=".1868" sig=".33996695079448314"/>
				<Particle eps=".7112799996555186" q="-.5432" sig=".3249998524031036"/>
				<Particle eps=".35982400053705343" q=".1635" sig=".33996695079448314"/>
				<Particle eps=".06276000013920788" q=".14350000000000002" sig=".24214627154564852"/>
				<Particle eps=".7112799996555186" q="-.27949999999999997" sig=".3249998524031036"/>
				<Particle eps=".06568880001765333" q=".3339" sig=".10690784617205229"/>
				<Particle eps=".35982400053705343" q="-.22069999999999998" sig=".33996695079448314"/>
				<Particle eps=".06275999996435834" q=".1862" sig=".2510552587583135"/>
				<Particle eps=".35982400053705343" q=".5973000005487781" sig=".33996695079448314"/>
				<Particle eps=".8786399993381852" q="-.5679000016463344" sig=".2959921901644687"/>
				<Particle eps=".7112799996555186" q="-.4157" sig=".3249998524031036"/>
				<Particle eps=".06568880001765333" q=".27190000000000003" sig=".10690784617205229"/>
				<Particle eps=".45772959964740484" q="-.038900000000000004" sig=".33996695084507406"/>
				<Particle eps=".0656888004119626" q=".1007" sig=".24713530426421654"/>
				<Particle eps=".45772959964740484" q=".3654" sig=".33996695084507406"/>
				<Particle eps=".0656888004119626" q=".0043" sig=".24713530426421654"/>
				<Particle eps=".45772959964740484" q="-.2438" sig=".33996695084507406"/>
				<Particle eps=".06568880010977264" q=".06420000000000001" sig=".26495327872602226"/>
				<Particle eps=".06568880010977264" q=".06420000000000001" sig=".26495327872602226"/>
				<Particle eps=".06568880010977264" q=".06420000000000001" sig=".26495327872602226"/>
				<Particle eps=".8803136010405576" q="-.6760999983536655" sig=".3066473387458142"/>
				<Particle eps="0" q=".4102" sig=".08908987181403394"/>
				<Particle eps=".35982400053705343" q=".5973000005487781" sig=".33996695079448314"/>
				<Particle eps=".8786399993381852" q="-.5679000016463344" sig=".2959921901644687"/>
				<Particle eps=".7112799996555186" q="-.4157" sig=".3249998524031036"/>
				<Particle eps=".06568880001765333" q=".27190000000000003" sig=".10690784617205229"/>
				<Particle eps=".45772959964740484" q="-.038900000000000004" sig=".33996695084507406"/>
				<Particle eps=".0656888004119626" q=".1007" sig=".24713530426421654"/>
				<Particle eps=".45772959964740484" q=".3654" sig=".33996695084507406"/>
				<Particle eps=".0656888004119626" q=".0043" sig=".24713530426421654"/>
				<Particle eps=".45772959964740484" q="-.2438" sig=".33996695084507406"/>
				<Particle eps=".06568880010977264" q=".06420000000000001" sig=".26495327872602226"/>
				<Particle eps=".06568880010977264" q=".06420000000000001" sig=".26495327872602226"/>
				<Particle eps=".06568880010977264" q=".06420000000000001" sig=".26495327872602226"/>
				<Particle eps=".8803136010405576" q="-.6760999983536655" sig=".3066473387458142"/>
				<Particle eps="0" q=".4102" sig=".08908987181403394"/>
				<Particle eps=".35982400053705343" q=".5973000005487781" sig=".33996695079448314"/>
				<Particle eps=".8786399993381852" q="-.5679000016463344" sig=".2959921901644687"/>
				<Particle eps=".7112799996555186" q="-.4157" sig=".3249998524031036"/>
				<Particle eps=".06568880001765333" q=".27190000000000003" sig=".10690784617205229"/>
				<Particle eps=".45772959964740484" q="-.027499999999999997" sig=".33996695084507406"/>
				<Particle eps=".0656888004119626" q=".1123" sig=".24713530426421654"/>
				<Particle eps=".45772959964740484" q="-.005" sig=".33996695084507406"/>
				<Particle eps=".06568880010977264" q=".0339" sig=".26495327872602226"/>
				<Particle eps=".06568880010977264" q=".0339" sig=".26495327872602226"/>
				<Particle eps=".35982400053705343" q="-.1415" sig=".33996695079448314"/>
				<Particle eps=".35982400053705343" q="-.1638" sig=".33996695079448314"/>
				<Particle eps=".06275999996435834" q=".2062" sig=".2510552587583135"/>
				<Particle eps=".7112799996555186" q="-.3418" sig=".3249998524031036"/>
				<Particle eps=".06568880001765333" q=".3412" sig=".10690784617205229"/>
				<Particle eps=".35982400053705343" q=".138" sig=".33996695079448314"/>
				<Particle eps=".35982400053705343" q="-.2601" sig=".33996695079448314"/>
				<Particle eps=".06276000026869928" q=".15719999999999998" sig=".2599642458735085"/>
				<Particle eps=".35982400053705343" q="-.11339999999999999" sig=".33996695079448314"/>
				<Particle eps=".06276000026869928" q=".1417" sig=".2599642458735085"/>
				<Particle eps=".35982400053705343" q="-.1972" sig=".33996695079448314"/>
				<Particle eps=".06276000026869928" q=".1447" sig=".2599642458735085"/>
				<Particle eps=".35982400053705343" q="-.23870000000000002" sig=".33996695079448314"/>
				<Particle eps=".06276000026869928" q=".16999999999999998" sig=".2599642458735085"/>
				<Particle eps=".35982400053705343" q=".1243" sig=".33996695079448314"/>
				<Particle eps=".35982400053705343" q=".5973000005487781" sig=".33996695079448314"/>
				<Particle eps=".8786399993381852" q="-.5679000016463344" sig=".2959921901644687"/>
				<Particle eps=".7112799996555186" q="-.4157" sig=".3249998524031036"/>
				<Particle eps=".06568880001765333" q=".27190000000000003" sig=".10690784617205229"/>
				<Particle eps=".45772959964740484" q="-.0024" sig=".33996695084507406"/>
				<Particle eps=".0656888004119626" q=".09779999999999998" sig=".24713530426421654"/>
				<Particle eps=".45772959964740484" q="-.034300000000000004" sig=".33996695084507406"/>
				<Particle eps=".06568880010977264" q=".0295" sig=".26495327872602226"/>
				<Particle eps=".06568880010977264" q=".0295" sig=".26495327872602226"/>
				<Particle eps=".35982400053705343" q=".0118" sig=".33996695079448314"/>
				<Particle eps=".35982400053705343" q="-.1256" sig=".33996695079448314"/>
				<Particle eps=".06276000026869928" q=".13299999999999998" sig=".2599642458735085"/>
				<Particle eps=".35982400053705343" q="-.1704" sig=".33996695079448314"/>
				<Particle eps=".06276000026869928" q=".143" sig=".2599642458735085"/>
				<Particle eps=".35982400053705343" q="-.10719999999999999" sig=".33996695079448314"/>
				<Particle eps=".06276000026869928" q=".12969999999999998" sig=".2599642458735085"/>
				<Particle eps=".35982400053705343" q="-.1704" sig=".33996695079448314"/>
				<Particle eps=".06276000026869928" q=".143" sig=".2599642458735085"/>
				<Particle eps=".35982400053705343" q="-.1256" sig=".33996695079448314"/>
				<Particle eps=".06276000026869928" q=".13299999999999998" sig=".2599642458735085"/>
				<Particle eps=".35982400053705343" q=".5973000005487781" sig=".33996695079448314"/>
				<Particle eps=".8786399993381852" q="-.5679000016463344" sig=".2959921901644687"/>
				<Particle eps=".7112799996555186" q="-.25479999999999997" sig=".3249998524031036"/>
				<Particle eps=".45772959964740484" q=".0192" sig=".33996695084507406"/>
				<Particle eps=".0656888004119626" q=".039099999999999996" sig=".24713530426421654"/>
				<Particle eps=".0656888004119626" q=".039099999999999996" sig=".24713530426421654"/>
				<Particle eps=".45772959964740484" q=".0189" sig=".33996695084507406"/>
				<Particle eps=".06568880010977264" q=".0213" sig=".26495327872602226"/>
				<Particle eps=".06568880010977264" q=".0213" sig=".26495327872602226"/>
				<Particle eps=".45772959964740484" q="-.007" sig=".33996695084507406"/>
				<Particle eps=".06568880010977264" q=".0253" sig=".26495327872602226"/>
				<Particle eps=".06568880010977264" q=".0253" sig=".26495327872602226"/>
				<Particle eps=".45772959964740484" q="-.0266" sig=".33996695084507406"/>
				<Particle eps=".0656888004119626" q=".06409999999999999" sig=".24713530426421654"/>
				<Particle eps=".35982400053705343" q=".5896000010975563" sig=".33996695079448314"/>
				<Particle eps=".8786399993381852" q="-.5747999978048874" sig=".2959921901644687"/>
				<Particle eps=".7112799996555186" q="-.4157" sig=".3249998524031036"/>
				<Particle eps=".06568880001765333" q=".27190000000000003" sig=".10690784617205229"/>
				<Particle eps=".45772959964740484" q=".033699999999999994" sig=".33996695084507406"/>
				<Particle eps=".0656888004119626" q=".0823" sig=".24713530426421654"/>
				<Particle eps=".45772959964740484" q="-.1825" sig=".33996695084507406"/>
				<Particle eps=".06568880010977264" q=".06029999999999999" sig=".26495327872602226"/>
				<Particle eps=".06568880010977264" q=".06029999999999999" sig=".26495327872602226"/>
				<Particle eps=".06568880010977264" q=".06029999999999999" sig=".26495327872602226"/>
				<Particle eps=".35982400053705343" q=".5973000005487781" sig=".33996695079448314"/>
				<Particle eps=".8786399993381852" q="-.5679000016463344" sig=".2959921901644687"/>
				<Particle eps=".7112799996555186" q="-.4157" sig=".3249998524031036"/>
				<Particle eps=".06568880001765333" q=".27190000000000003" sig=".10690784617205229"/>
				<Particle eps=".45772959964740484" q="-.0014" sig=".33996695084507406"/>
				<Particle eps=".0656888004119626" q=".0876" sig=".24713530426421654"/>
				<Particle eps=".45772959964740484" q="-.0152" sig=".33996695084507406"/>
				<Particle eps=".06568880010977264" q=".0295" sig=".26495327872602226"/>
				<Particle eps=".06568880010977264" q=".0295" sig=".26495327872602226"/>
				<Particle eps=".35982400053705343" q="-.0011" sig=".33996695079448314"/>
				<Particle eps=".35982400053705343" q="-.1906" sig=".33996695079448314"/>
				<Particle eps=".06276000026869928" q=".1699" sig=".2599642458735085"/>
				<Particle eps=".35982400053705343" q="-.23409999999999997" sig=".33996695079448314"/>
				<Particle eps=".06276000026869928" q=".1656" sig=".2599642458735085"/>
				<Particle eps=".35982400053705343" q=".3226" sig=".33996695079448314"/>
				<Particle eps=".8803136010405576" q="-.5579000016463345" sig=".3066473387458142"/>
				<Particle eps="0" q=".3992" sig=".08908987181403394"/>
				<Particle eps=".35982400053705343" q="-.23409999999999997" sig=".33996695079448314"/>
				<Particle eps=".06276000026869928" q=".1656" sig=".2599642458735085"/>
				<Particle eps=".35982400053705343" q="-.1906" sig=".33996695079448314"/>
				<Particle eps=".06276000026869928" q=".1699" sig=".2599642458735085"/>
				<Particle eps=".35982400053705343" q=".5973000005487781" sig=".33996695079448314"/>
				<Particle eps=".8786399993381852" q="-.5679000016463344" sig=".2959921901644687"/>
				<Particle eps=".7112799996555186" q="-.4157" sig=".3249998524031036"/>
				<Particle eps=".06568880001765333" q=".27190000000000003" sig=".10690784617205229"/>
				<Particle eps=".45772959964740484" q="-.027499999999999997" sig=".33996695084507406"/>
				<Particle eps=".0656888004119626" q=".1123" sig=".24713530426421654"/>
				<Particle eps=".45772959964740484" q="-.005" sig=".33996695084507406"/>
				<Particle eps=".06568880010977264" q=".0339" sig=".26495327872602226"/>
				<Particle eps=".06568880010977264" q=".0339" sig=".26495327872602226"/>
				<Particle eps=".35982400053705343" q="-.1415" sig=".33996695079448314"/>
				<Particle eps=".35982400053705343" q="-.1638" sig=".33996695079448314"/>
				<Particle eps=".06275999996435834" q=".2062" sig=".2510552587583135"/>
				<Particle eps=".7112799996555186" q="-.3418" sig=".3249998524031036"/>
				<Particle eps=".06568880001765333" q=".3412" sig=".10690784617205229"/>
				<Particle eps=".35982400053705343" q=".138" sig=".33996695079448314"/>
				<Particle eps=".35982400053705343" q="-.2601" sig=".33996695079448314"/>
				<Particle eps=".06276000026869928" q=".15719999999999998" sig=".2599642458735085"/>
				<Particle eps=".35982400053705343" q="-.11339999999999999" sig=".33996695079448314"/>
				<Particle eps=".06276000026869928" q=".1417" sig=".2599642458735085"/>
				<Particle eps=".35982400053705343" q="-.1972" sig=".33996695079448314"/>
				<Particle eps=".06276000026869928" q=".1447" sig=".2599642458735085"/>
				<Particle eps=".35982400053705343" q="-.23870000000000002" sig=".33996695079448314"/>
				<Particle eps=".06276000026869928" q=".16999999999999998" sig=".2599642458735085"/>
				<Particle eps=".35982400053705343" q=".1243" sig=".33996695079448314"/>
				<Particle eps=".35982400053705343" q=".5973000005487781" sig=".33996695079448314"/>
				<Particle eps=".8786399993381852" q="-.5679000016463344" sig=".2959921901644687"/>
				<Particle eps=".7112799996555186" q="-.4157" sig=".3249998524031036"/>
				<Particle eps=".06568880001765333" q=".27190000000000003" sig=".10690784617205229"/>
				<Particle eps=".45772959964740484" q="-.0031" sig=".33996695084507406"/>
				<Particle eps=".0656888004119626" q=".08499999999999999" sig=".24713530426421654"/>
				<Particle eps=".45772959964740484" q="-.0036" sig=".33996695084507406"/>
				<Particle eps=".06568880010977264" q=".0171" sig=".26495327872602226"/>
				<Particle eps=".06568880010977264" q=".0171" sig=".26495327872602226"/>
				<Particle eps=".45772959964740484" q="-.0645" sig=".33996695084507406"/>
				<Particle eps=".06568880010977264" q=".0352" sig=".26495327872602226"/>
				<Particle eps=".06568880010977264" q=".0352" sig=".26495327872602226"/>
				<Particle eps=".35982400053705343" q=".6950999983536655" sig=".33996695079448314"/>
				<Particle eps=".8786399993381852" q="-.6086000010975563" sig=".2959921901644687"/>
				<Particle eps=".7112799996555186" q="-.9406999994512218" sig=".3249998524031036"/>
				<Particle eps=".06568880001765333" q=".4251" sig=".10690784617205229"/>
				<Particle eps=".06568880001765333" q=".4251" sig=".10690784617205229"/>
				<Particle eps=".35982400053705343" q=".5973000005487781" sig=".33996695079448314"/>
				<Particle eps=".8786399993381852" q="-.5679000016463344" sig=".2959921901644687"/>
				<Particle eps=".7112799996555186" q="-.4157" sig=".3249998524031036"/>
				<Particle eps=".06568880001765333" q=".27190000000000003" sig=".10690784617205229"/>
				<Particle eps=".45772959964740484" q="-.0252" sig=".33996695084507406"/>
				<Particle eps=".0656888004119626" q=".0698" sig=".24713530426421654"/>
				<Particle eps=".0656888004119626" q=".0698" sig=".24713530426421654"/>
				<Particle eps=".35982400053705343" q=".5973000005487781" sig=".33996695079448314"/>
				<Particle eps=".8786399993381852" q="-.5679000016463344" sig=".2959921901644687"/>
				<Particle eps=".7112799996555186" q="-.4157" sig=".3249998524031036"/>
				<Particle eps=".06568880001765333" q=".27190000000000003" sig=".10690784617205229"/>
				<Particle eps=".45772959964740484" q="-.0252" sig=".33996695084507406"/>
				<Particle eps=".0656888004119626" q=".0698" sig=".24713530426421654"/>
				<Particle eps=".0656888004119626" q=".0698" sig=".24713530426421654"/>
				<Particle eps=".35982400053705343" q=".5973000005487781" sig=".33996695079448314"/>
				<Particle eps=".8786399993381852" q="-.5679000016463344" sig=".2959921901644687"/>
				<Particle eps=".7112799996555186" q="-.4157" sig=".3249998524031036"/>
				<Particle eps=".06568880001765333" q=".27190000000000003" sig=".10690784617205229"/>
				<Particle eps=".45772959964740484" q="-.08750000000000001" sig=".33996695084507406"/>
				<Particle eps=".0656888004119626" q=".09689999999999999" sig=".24713530426421654"/>
				<Particle eps=".45772959964740484" q=".2985" sig=".33996695084507406"/>
				<Particle eps=".06568880010977264" q="-.029699999999999997" sig=".26495327872602226"/>
				<Particle eps=".45772959964740484" q="-.3192" sig=".33996695084507406"/>
				<Particle eps=".06568880010977264" q=".07909999999999999" sig=".26495327872602226"/>
				<Particle eps=".06568880010977264" q=".07909999999999999" sig=".26495327872602226"/>
				<Particle eps=".06568880010977264" q=".07909999999999999" sig=".26495327872602226"/>
				<Particle eps=".45772959964740484" q="-.3192" sig=".33996695084507406"/>
				<Particle eps=".06568880010977264" q=".07909999999999999" sig=".26495327872602226"/>
				<Particle eps=".06568880010977264" q=".07909999999999999" sig=".26495327872602226"/>
				<Particle eps=".06568880010977264" q=".07909999999999999" sig=".26495327872602226"/>
				<Particle eps=".35982400053705343" q=".5973000005487781" sig=".33996695079448314"/>
				<Particle eps=".8786399993381852" q="-.5679000016463344" sig=".2959921901644687"/>
				<Particle eps=".7112799996555186" q="-.3479" sig=".3249998524031036"/>
				<Particle eps=".06568880001765333" q=".2747" sig=".10690784617205229"/>
				<Particle eps=".45772959964740484" q="-.23999999999999996" sig=".33996695084507406"/>
				<Particle eps=".0656888004119626" q=".1426" sig=".24713530426421654"/>
				<Particle eps=".45772959964740484" q="-.0094" sig=".33996695084507406"/>
				<Particle eps=".06568880010977264" q=".036199999999999996" sig=".26495327872602226"/>
				<Particle eps=".06568880010977264" q=".036199999999999996" sig=".26495327872602226"/>
				<Particle eps=".45772959964740484" q=".0187" sig=".33996695084507406"/>
				<Particle eps=".06568880010977264" q=".010299999999999998" sig=".26495327872602226"/>
				<Particle eps=".06568880010977264" q=".010299999999999998" sig=".26495327872602226"/>
				<Particle eps=".45772959964740484" q="-.0479" sig=".33996695084507406"/>
				<Particle eps=".06568880010977264" q=".062099999999999995" sig=".26495327872602226"/>
				<Particle eps=".06568880010977264" q=".062099999999999995" sig=".26495327872602226"/>
				<Particle eps=".45772959964740484" q="-.0143" sig=".33996695084507406"/>
				<Particle eps=".06568880026244603" q=".1135" sig=".19599771790073583"/>
				<Particle eps=".06568880026244603" q=".1135" sig=".19599771790073583"/>
				<Particle eps=".7112799996555186" q="-.38539999999999996" sig=".3249998524031036"/>
				<Particle eps=".06568880001765333" q=".33999999999999997" sig=".10690784617205229"/>
				<Particle eps=".06568880001765333" q=".33999999999999997" sig=".10690784617205229"/>
				<Particle eps=".06568880001765333" q=".33999999999999997" sig=".10690784617205229"/>
				<Particle eps=".35982400053705343" q=".7340999983536656" sig=".33996695079448314"/>
				<Particle eps=".8786399993381852" q="-.5893999989024437" sig=".2959921901644687"/>
				<Particle eps=".7112799996555186" q="-.3479" sig=".3249998524031036"/>
				<Particle eps=".06568880001765333" q=".2747" sig=".10690784617205229"/>
				<Particle eps=".45772959964740484" q="-.23999999999999996" sig=".33996695084507406"/>
				<Particle eps=".0656888004119626" q=".1426" sig=".24713530426421654"/>
				<Particle eps=".45772959964740484" q="-.0094" sig=".33996695084507406"/>
				<Particle eps=".06568880010977264" q=".036199999999999996" sig=".26495327872602226"/>
				<Particle eps=".06568880010977264" q=".036199999999999996" sig=".26495327872602226"/>
				<Particle eps=".45772959964740484" q=".0187" sig=".33996695084507406"/>
				<Particle eps=".06568880010977264" q=".010299999999999998" sig=".26495327872602226"/>
				<Particle eps=".06568880010977264" q=".010299999999999998" sig=".26495327872602226"/>
				<Particle eps=".45772959964740484" q="-.0479" sig=".33996695084507406"/>
				<Particle eps=".06568880010977264" q=".062099999999999995" sig=".26495327872602226"/>
				<Particle eps=".06568880010977264" q=".062099999999999995" sig=".26495327872602226"/>
				<Particle eps=".45772959964740484" q="-.0143" sig=".33996695084507406"/>
				<Particle eps=".06568880026244603" q=".1135" sig=".19599771790073583"/>
				<Particle eps=".06568880026244603" q=".1135" sig=".19599771790073583"/>
				<Particle eps=".7112799996555186" q="-.38539999999999996" sig=".3249998524031036"/>
				<Particle eps=".06568880001765333" q=".33999999999999997" sig=".10690784617205229"/>
				<Particle eps=".06568880001765333" q=".33999999999999997" sig=".10690784617205229"/>
				<Particle eps=".06568880001765333" q=".33999999999999997" sig=".10690784617205229"/>
				<Particle eps=".35982400053705343" q=".7340999983536656" sig=".33996695079448314"/>
				<Particle eps=".8786399993381852" q="-.5893999989024437" sig=".2959921901644687"/>
				<Particle eps=".7112799996555186" q="-.4157" sig=".3249998524031036"/>
				<Particle eps=".06568880001765333" q=".27190000000000003" sig=".10690784617205229"/>
				<Particle eps=".45772959964740484" q=".033699999999999994" sig=".33996695084507406"/>
				<Particle eps=".0656888004119626" q=".0823" sig=".24713530426421654"/>
				<Particle eps=".45772959964740484" q="-.1825" sig=".33996695084507406"/>
				<Particle eps=".06568880010977264" q=".06029999999999999" sig=".26495327872602226"/>
				<Particle eps=".06568880010977264" q=".06029999999999999" sig=".26495327872602226"/>
				<Particle eps=".06568880010977264" q=".06029999999999999" sig=".26495327872602226"/>
				<Particle eps=".35982400053705343" q=".5973000005487781" sig=".33996695079448314"/>
				<Particle eps=".8786399993381852" q="-.5679000016463344" sig=".2959921901644687"/>
				<Particle eps=".7112799996555186" q="-.3821" sig=".3249998524031036"/>
				<Particle eps=".06568880001765333" q=".2681" sig=".10690784617205229"/>
				<Particle eps=".45772959964740484" q="-.1747" sig=".33996695084507406"/>
				<Particle eps=".0656888004119626" q=".1067" sig=".24713530426421654"/>
				<Particle eps=".45772959964740484" q="-.20929999999999999" sig=".33996695084507406"/>
				<Particle eps=".06568880010977264" q=".0764" sig=".26495327872602226"/>
				<Particle eps=".06568880010977264" q=".0764" sig=".26495327872602226"/>
				<Particle eps=".06568880010977264" q=".0764" sig=".26495327872602226"/>
				<Particle eps=".35982400053705343" q=".7730999983536656" sig=".33996695079448314"/>
				<Particle eps=".8786399993381852" q="-.8055000027438907" sig=".2959921901644687"/>
				<Particle eps=".8786399993381852" q="-.8055000027438907" sig=".2959921901644687"/>
				<Particle eps=".7112799996555186" q=".1414" sig=".3249998524031036"/>
				<Particle eps=".06568880001765333" q=".1997" sig=".10690784617205229"/>
				<Particle eps=".06568880001765333" q=".1997" sig=".10690784617205229"/>
				<Particle eps=".06568880001765333" q=".1997" sig=".10690784617205229"/>
				<Particle eps=".45772959964740484" q=".0962" sig=".33996695084507406"/>
				<Particle eps=".06568880026244603" q=".08889999999999999" sig=".19599771790073583"/>
				<Particle eps=".45772959964740484" q="-.059699999999999996" sig=".33996695084507406"/>
				<Particle eps=".06568880010977264" q=".029999999999999995" sig=".26495327872602226"/>
				<Particle eps=".06568880010977264" q=".029999999999999995" sig=".26495327872602226"/>
				<Particle eps=".06568880010977264" q=".029999999999999995" sig=".26495327872602226"/>
				<Particle eps=".35982400053705343" q=".6163000005487781" sig=".33996695079448314"/>
				<Particle eps=".8786399993381852" q="-.5722000021951126" sig=".2959921901644687"/>
				<Particle eps=".7112799996555186" q="-.4157" sig=".3249998524031036"/>
				<Particle eps=".06568880001765333" q=".27190000000000003" sig=".10690784617205229"/>
				<Particle eps=".45772959964740484" q="-.038900000000000004" sig=".33996695084507406"/>
				<Particle eps=".0656888004119626" q=".1007" sig=".24713530426421654"/>
				<Particle eps=".45772959964740484" q=".3654" sig=".33996695084507406"/>
				<Particle eps=".0656888004119626" q=".0043" sig=".24713530426421654"/>
				<Particle eps=".45772959964740484" q="-.2438" sig=".33996695084507406"/>
				<Particle eps=".06568880010977264" q=".06420000000000001" sig=".26495327872602226"/>
				<Particle eps=".06568880010977264" q=".06420000000000001" sig=".26495327872602226"/>
				<Particle eps=".06568880010977264" q=".06420000000000001" sig=".26495327872602226"/>
				<Particle eps=".8803136010405576" q="-.6760999983536655" sig=".3066473387458142"/>
				<Particle eps="0" q=".4102" sig=".08908987181403394"/>
				<Particle eps=".35982400053705343" q=".5973000005487781" sig=".33996695079448314"/>
				<Particle eps=".8786399993381852" q="-.5679000016463344" sig=".2959921901644687"/>
				<Particle eps=".7112799996555186" q="-.4157" sig=".3249998524031036"/>
				<Particle eps=".06568880001765333" q=".27190000000000003" sig=".10690784617205229"/>
				<Particle eps=".45772959964740484" q="-.0518" sig=".33996695084507406"/>
				<Particle eps=".0656888004119626" q=".09219999999999999" sig=".24713530426421654"/>
				<Particle eps=".45772959964740484" q="-.1102" sig=".33996695084507406"/>
				<Particle eps=".06568880010977264" q=".0457" sig=".26495327872602226"/>
				<Particle eps=".06568880010977264" q=".0457" sig=".26495327872602226"/>
				<Particle eps=".45772959964740484" q=".35309999999999997" sig=".33996695084507406"/>
				<Particle eps=".06568880010977264" q="-.0361" sig=".26495327872602226"/>
				<Particle eps=".45772959964740484" q="-.41209999999999997" sig=".33996695084507406"/>
				<Particle eps=".06568880010977264" q=".09999999999999999" sig=".26495327872602226"/>
				<Particle eps=".06568880010977264" q=".09999999999999999" sig=".26495327872602226"/>
				<Particle eps=".06568880010977264" q=".09999999999999999" sig=".26495327872602226"/>
				<Particle eps=".45772959964740484" q="-.41209999999999997" sig=".33996695084507406"/>
				<Particle eps=".06568880010977264" q=".09999999999999999" sig=".26495327872602226"/>
				<Particle eps=".06568880010977264" q=".09999999999999999" sig=".26495327872602226"/>
				<Particle eps=".06568880010977264" q=".09999999999999999" sig=".26495327872602226"/>
				<Particle eps=".35982400053705343" q=".5973000005487781" sig=".33996695079448314"/>
				<Particle eps=".8786399993381852" q="-.5679000016463344" sig=".2959921901644687"/>
				<Particle eps=".7112799996555186" q="-.4157" sig=".3249998524031036"/>
				<Particle eps=".06568880001765333" q=".27190000000000003" sig=".10690784617205229"/>
				<Particle eps=".45772959964740484" q="-.038900000000000004" sig=".33996695084507406"/>
				<Particle eps=".0656888004119626" q=".1007" sig=".24713530426421654"/>
				<Particle eps=".45772959964740484" q=".3654" sig=".33996695084507406"/>
				<Particle eps=".0656888004119626" q=".0043" sig=".24713530426421654"/>
				<Particle eps=".45772959964740484" q="-.2438" sig=".33996695084507406"/>
				<Particle eps=".06568880010977264" q=".06420000000000001" sig=".26495327872602226"/>
				<Particle eps=".06568880010977264" q=".06420000000000001" sig=".26495327872602226"/>
				<Particle eps=".06568880010977264" q=".06420000000000001" sig=".26495327872602226"/>
				<Particle eps=".8803136010405576" q="-.6760999983536655" sig=".3066473387458142"/>
				<Particle eps="0" q=".4102" sig=".08908987181403394"/>
				<Particle eps=".35982400053705343" q=".5973000005487781" sig=".33996695079448314"/>
				<Particle eps=".8786399993381852" q="-.5679000016463344" sig=".2959921901644687"/>
				<Particle eps=".7112799996555186" q="-.4157" sig=".3249998524031036"/>
				<Particle eps=".06568880001765333" q=".27190000000000003" sig=".10690784617205229"/>
				<Particle eps=".45772959964740484" q=".033699999999999994" sig=".33996695084507406"/>
				<Particle eps=".0656888004119626" q=".0823" sig=".24713530426421654"/>
				<Particle eps=".45772959964740484" q="-.1825" sig=".33996695084507406"/>
				<Particle eps=".06568880010977264" q=".06029999999999999" sig=".26495327872602226"/>
				<Particle eps=".06568880010977264" q=".06029999999999999" sig=".26495327872602226"/>
				<Particle eps=".06568880010977264" q=".06029999999999999" sig=".26495327872602226"/>
				<Particle eps=".35982400053705343" q=".5973000005487781" sig=".33996695079448314"/>
				<Particle eps=".8786399993381852" q="-.5679000016463344" sig=".2959921901644687"/>
				<Particle eps=".7112799996555186" q="-.5163" sig=".3249998524031036"/>
				<Particle eps=".06568880001765333" q=".2936" sig=".10690784617205229"/>
				<Particle eps=".45772959964740484" q=".0397" sig=".33996695084507406"/>
				<Particle eps=".0656888004119626" q=".1105" sig=".24713530426421654"/>
				<Particle eps=".45772959964740484" q=".056" sig=".33996695084507406"/>
				<Particle eps=".06568880010977264" q="-.0173" sig=".26495327872602226"/>
				<Particle eps=".06568880010977264" q="-.0173" sig=".26495327872602226"/>
				<Particle eps=".45772959964740484" q=".0136" sig=".33996695084507406"/>
				<Particle eps=".06568880010977264" q="-.042499999999999996" sig=".26495327872602226"/>
				<Particle eps=".06568880010977264" q="-.042499999999999996" sig=".26495327872602226"/>
				<Particle eps=".35982400053705343" q=".8053999989024436" sig=".33996695079448314"/>
				<Particle eps=".8786399993381852" q="-.8187999978048873" sig=".2959921901644687"/>
				<Particle eps=".8786399993381852" q="-.8187999978048873" sig=".2959921901644687"/>
				<Particle eps=".35982400053705343" q=".5366000000000001" sig=".33996695079448314"/>
				<Particle eps=".8786399993381852" q="-.5819000016463345" sig=".2959921901644687"/>
				<Particle eps=".7112799996555186" q="-.4157" sig=".3249998524031036"/>
				<Particle eps=".06568880001765333" q=".27190000000000003" sig=".10690784617205229"/>
				<Particle eps=".45772959964740484" q="-.0031" sig=".33996695084507406"/>
				<Particle eps=".0656888004119626" q=".08499999999999999" sig=".24713530426421654"/>
				<Particle eps=".45772959964740484" q="-.0036" sig=".33996695084507406"/>
				<Particle eps=".06568880010977264" q=".0171" sig=".26495327872602226"/>
				<Particle eps=".06568880010977264" q=".0171" sig=".26495327872602226"/>
				<Particle eps=".45772959964740484" q="-.0645" sig=".33996695084507406"/>
				<Particle eps=".06568880010977264" q=".0352" sig=".26495327872602226"/>
				<Particle eps=".06568880010977264" q=".0352" sig=".26495327872602226"/>
				<Particle eps=".35982400053705343" q=".6950999983536655" sig=".33996695079448314"/>
				<Particle eps=".8786399993381852" q="-.6086000010975563" sig=".2959921901644687"/>
				<Particle eps=".7112799996555186" q="-.9406999994512218" sig=".3249998524031036"/>
				<Particle eps=".06568880001765333" q=".4251" sig=".10690784617205229"/>
				<Particle eps=".06568880001765333" q=".4251" sig=".10690784617205229"/>
				<Particle eps=".35982400053705343" q=".5973000005487781" sig=".33996695079448314"/>
				<Particle eps=".8786399993381852" q="-.5679000016463344" sig=".2959921901644687"/>
				<Particle eps=".7112799996555186" q="-.4157" sig=".3249998524031036"/>
				<Particle eps=".06568880001765333" q=".27190000000000003" sig=".10690784617205229"/>
				<Particle eps=".45772959964740484" q="-.024900000000000002" sig=".33996695084507406"/>
				<Particle eps=".0656888004119626" q=".0843" sig=".24713530426421654"/>
				<Particle eps=".45772959964740484" q=".2117" sig=".33996695084507406"/>
				<Particle eps=".0656888004119626" q=".0352" sig=".24713530426421654"/>
				<Particle eps=".0656888004119626" q=".0352" sig=".24713530426421654"/>
				<Particle eps=".8803136010405576" q="-.6546000010975562" sig=".3066473387458142"/>
				<Particle eps="0" q=".42749999999999994" sig=".08908987181403394"/>
				<Particle eps=".35982400053705343" q=".5973000005487781" sig=".33996695079448314"/>
				<Particle eps=".8786399993381852" q="-.5679000016463344" sig=".2959921901644687"/>
				<Particle eps=".7112799996555186" q="-.5163" sig=".3249998524031036"/>
				<Particle eps=".06568880001765333" q=".2936" sig=".10690784617205229"/>
				<Particle eps=".45772959964740484" q=".0397" sig=".33996695084507406"/>
				<Particle eps=".0656888004119626" q=".1105" sig=".24713530426421654"/>
				<Particle eps=".45772959964740484" q=".056" sig=".33996695084507406"/>
				<Particle eps=".06568880010977264" q="-.0173" sig=".26495327872602226"/>
				<Particle eps=".06568880010977264" q="-.0173" sig=".26495327872602226"/>
				<Particle eps=".45772959964740484" q=".0136" sig=".33996695084507406"/>
				<Particle eps=".06568880010977264" q="-.042499999999999996" sig=".26495327872602226"/>
				<Particle eps=".06568880010977264" q="-.042499999999999996" sig=".26495327872602226"/>
				<Particle eps=".35982400053705343" q=".8053999989024436" sig=".33996695079448314"/>
				<Particle eps=".8786399993381852" q="-.8187999978048873" sig=".2959921901644687"/>
				<Particle eps=".8786399993381852" q="-.8187999978048873" sig=".2959921901644687"/>
				<Particle eps=".35982400053705343" q=".5366000000000001" sig=".33996695079448314"/>
				<Particle eps=".8786399993381852" q="-.5819000016463345" sig=".2959921901644687"/>
				<Particle eps=".7112799996555186" q="-.5163" sig=".3249998524031036"/>
				<Particle eps=".06568880001765333" q=".2936" sig=".10690784617205229"/>
				<Particle eps=".45772959964740484" q=".0397" sig=".33996695084507406"/>
				<Particle eps=".0656888004119626" q=".1105" sig=".24713530426421654"/>
				<Particle eps=".45772959964740484" q=".056" sig=".33996695084507406"/>
				<Particle eps=".06568880010977264" q="-.0173" sig=".26495327872602226"/>
				<Particle eps=".06568880010977264" q="-.0173" sig=".26495327872602226"/>
				<Particle eps=".45772959964740484" q=".0136" sig=".33996695084507406"/>
				<Particle eps=".06568880010977264" q="-.042499999999999996" sig=".26495327872602226"/>
				<Particle eps=".06568880010977264" q="-.042499999999999996" sig=".26495327872602226"/>
				<Particle eps=".35982400053705343" q=".8053999989024436" sig=".33996695079448314"/>
				<Particle eps=".8786399993381852" q="-.8187999978048873" sig=".2959921901644687"/>
				<Particle eps=".8786399993381852" q="-.8187999978048873" sig=".2959921901644687"/>
				<Particle eps=".35982400053705343" q=".5366000000000001" sig=".33996695079448314"/>
				<Particle eps=".8786399993381852" q="-.5819000016463345" sig=".2959921901644687"/>
				<Particle eps=".7112799996555186" q="-.4157" sig=".3249998524031036"/>
				<Particle eps=".06568880001765333" q=".27190000000000003" sig=".10690784617205229"/>
				<Particle eps=".45772959964740484" q="-.0518" sig=".33996695084507406"/>
				<Particle eps=".0656888004119626" q=".09219999999999999" sig=".24713530426421654"/>
				<Particle eps=".45772959964740484" q="-.1102" sig=".33996695084507406"/>
				<Particle eps=".06568880010977264" q=".0457" sig=".26495327872602226"/>
				<Particle eps=".06568880010977264" q=".0457" sig=".26495327872602226"/>
				<Particle eps=".45772959964740484" q=".35309999999999997" sig=".33996695084507406"/>
				<Particle eps=".06568880010977264" q="-.0361" sig=".26495327872602226"/>
				<Particle eps=".45772959964740484" q="-.41209999999999997" sig=".33996695084507406"/>
				<Particle eps=".06568880010977264" q=".09999999999999999" sig=".26495327872602226"/>
				<Particle eps=".06568880010977264" q=".09999999999999999" sig=".26495327872602226"/>
				<Particle eps=".06568880010977264" q=".09999999999999999" sig=".26495327872602226"/>
				<Particle eps=".45772959964740484" q="-.41209999999999997" sig=".33996695084507406"/>
				<Particle eps=".06568880010977264" q=".09999999999999999" sig=".26495327872602226"/>
				<Particle eps=".06568880010977264" q=".09999999999999999" sig=".26495327872602226"/>
				<Particle eps=".06568880010977264" q=".09999999999999999" sig=".26495327872602226"/>
				<Particle eps=".35982400053705343" q=".5973000005487781" sig=".33996695079448314"/>
				<Particle eps=".8786399993381852" q="-.5679000016463344" sig=".2959921901644687"/>
				<Particle eps=".7112799996555186" q="-.4157" sig=".3249998524031036"/>
				<Particle eps=".06568880001765333" q=".27190000000000003" sig=".10690784617205229"/>
				<Particle eps=".45772959964740484" q="-.0581" sig=".33996695084507406"/>
				<Particle eps=".0656888004119626" q=".13599999999999998" sig=".24713530426421654"/>
				<Particle eps=".45772959964740484" q="-.0074" sig=".33996695084507406"/>
				<Particle eps=".06568880010977264" q=".0367" sig=".26495327872602226"/>
				<Particle eps=".06568880010977264" q=".0367" sig=".26495327872602226"/>
				<Particle eps=".35982400053705343" q=".1868" sig=".33996695079448314"/>
				<Particle eps=".7112799996555186" q="-.5432" sig=".3249998524031036"/>
				<Particle eps=".35982400053705343" q=".1635" sig=".33996695079448314"/>
				<Particle eps=".06276000013920788" q=".14350000000000002" sig=".24214627154564852"/>
				<Particle eps=".7112799996555186" q="-.27949999999999997" sig=".3249998524031036"/>
				<Particle eps=".06568880001765333" q=".3339" sig=".10690784617205229"/>
				<Particle eps=".35982400053705343" q="-.22069999999999998" sig=".33996695079448314"/>
				<Particle eps=".06275999996435834" q=".1862" sig=".2510552587583135"/>
				<Particle eps=".35982400053705343" q=".5973000005487781" sig=".33996695079448314"/>
				<Particle eps=".8786399993381852" q="-.5679000016463344" sig=".2959921901644687"/>
				<Particle eps=".7112799996555186" q="-.3479" sig=".3249998524031036"/>
				<Particle eps=".06568880001765333" q=".2747" sig=".10690784617205229"/>
				<Particle eps=".45772959964740484" q="-.23999999999999996" sig=".33996695084507406"/>
				<Particle eps=".0656888004119626" q=".1426" sig=".24713530426421654"/>
				<Particle eps=".45772959964740484" q="-.0094" sig=".33996695084507406"/>
				<Particle eps=".06568880010977264" q=".036199999999999996" sig=".26495327872602226"/>
				<Particle eps=".06568880010977264" q=".036199999999999996" sig=".26495327872602226"/>
				<Particle eps=".45772959964740484" q=".0187" sig=".33996695084507406"/>
				<Particle eps=".06568880010977264" q=".010299999999999998" sig=".26495327872602226"/>
				<Particle eps=".06568880010977264" q=".010299999999999998" sig=".26495327872602226"/>
				<Particle eps=".45772959964740484" q="-.0479" sig=".33996695084507406"/>
				<Particle eps=".06568880010977264" q=".062099999999999995" sig=".26495327872602226"/>
				<Particle eps=".06568880010977264" q=".062099999999999995" sig=".26495327872602226"/>
				<Particle eps=".45772959964740484" q="-.0143" sig=".33996695084507406"/>
				<Particle eps=".06568880026244603" q=".1135" sig=".19599771790073583"/>
				<Particle eps=".06568880026244603" q=".1135" sig=".19599771790073583"/>
				<Particle eps=".7112799996555186" q="-.38539999999999996" sig=".3249998524031036"/>
				<Particle eps=".06568880001765333" q=".33999999999999997" sig=".10690784617205229"/>
				<Particle eps=".06568880001765333" q=".33999999999999997" sig=".10690784617205229"/>
				<Particle eps=".06568880001765333" q=".33999999999999997" sig=".10690784617205229"/>
				<Particle eps=".35982400053705343" q=".7340999983536656" sig=".33996695079448314"/>
				<Particle eps=".8786399993381852" q="-.5893999989024437" sig=".2959921901644687"/>
				<Particle eps=".7112799996555186" q="-.4157" sig=".3249998524031036"/>
				<Particle eps=".06568880001765333" q=".27190000000000003" sig=".10690784617205229"/>
				<Particle eps=".45772959964740484" q="-.0014" sig=".33996695084507406"/>
				<Particle eps=".0656888004119626" q=".0876" sig=".24713530426421654"/>
				<Particle eps=".45772959964740484" q="-.0152" sig=".33996695084507406"/>
				<Particle eps=".06568880010977264" q=".0295" sig=".26495327872602226"/>
				<Particle eps=".06568880010977264" q=".0295" sig=".26495327872602226"/>
				<Particle eps=".35982400053705343" q="-.0011" sig=".33996695079448314"/>
				<Particle eps=".35982400053705343" q="-.1906" sig=".33996695079448314"/>
				<Particle eps=".06276000026869928" q=".1699" sig=".2599642458735085"/>
				<Particle eps=".35982400053705343" q="-.23409999999999997" sig=".33996695079448314"/>
				<Particle eps=".06276000026869928" q=".1656" sig=".2599642458735085"/>
				<Particle eps=".35982400053705343" q=".3226" sig=".33996695079448314"/>
				<Particle eps=".8803136010405576" q="-.5579000016463345" sig=".3066473387458142"/>
				<Particle eps="0" q=".3992" sig=".08908987181403394"/>
				<Particle eps=".35982400053705343" q="-.23409999999999997" sig=".33996695079448314"/>
				<Particle eps=".06276000026869928" q=".1656" sig=".2599642458735085"/>
				<Particle eps=".35982400053705343" q="-.1906" sig=".33996695079448314"/>
				<Particle eps=".06276000026869928" q=".1699" sig=".2599642458735085"/>
				<Particle eps=".35982400053705343" q=".5973000005487781" sig=".33996695079448314"/>
				<Particle eps=".8786399993381852" q="-.5679000016463344" sig=".2959921901644687"/>
				<Particle eps=".7112799996555186" q="-.4157" sig=".3249998524031036"/>
				<Particle eps=".06568880001765333" q=".27190000000000003" sig=".10690784617205229"/>
				<Particle eps=".45772959964740484" q="-.08750000000000001" sig=".33996695084507406"/>
				<Particle eps=".0656888004119626" q=".09689999999999999" sig=".24713530426421654"/>
				<Particle eps=".45772959964740484" q=".2985" sig=".33996695084507406"/>
				<Particle eps=".06568880010977264" q="-.029699999999999997" sig=".26495327872602226"/>
				<Particle eps=".45772959964740484" q="-.3192" sig=".33996695084507406"/>
				<Particle eps=".06568880010977264" q=".07909999999999999" sig=".26495327872602226"/>
				<Particle eps=".06568880010977264" q=".07909999999999999" sig=".26495327872602226"/>
				<Particle eps=".06568880010977264" q=".07909999999999999" sig=".26495327872602226"/>
				<Particle eps=".45772959964740484" q="-.3192" sig=".33996695084507406"/>
				<Particle eps=".06568880010977264" q=".07909999999999999" sig=".26495327872602226"/>
				<Particle eps=".06568880010977264" q=".07909999999999999" sig=".26495327872602226"/>
				<Particle eps=".06568880010977264" q=".07909999999999999" sig=".26495327872602226"/>
				<Particle eps=".35982400053705343" q=".5973000005487781" sig=".33996695079448314"/>
				<Particle eps=".8786399993381852" q="-.5679000016463344" sig=".2959921901644687"/>
				<Particle eps=".7112799996555186" q="-.4157" sig=".3249998524031036"/>
				<Particle eps=".06568880001765333" q=".27190000000000003" sig=".10690784617205229"/>
				<Particle eps=".45772959964740484" q="-.059699999999999996" sig=".33996695084507406"/>
				<Particle eps=".0656888004119626" q=".0869" sig=".24713530426421654"/>
				<Particle eps=".45772959964740484" q=".1303" sig=".33996695084507406"/>
				<Particle eps=".06568880010977264" q=".0187" sig=".26495327872602226"/>
				<Particle eps=".45772959964740484" q="-.32039999999999996" sig=".33996695084507406"/>
				<Particle eps=".06568880010977264" q=".0882" sig=".26495327872602226"/>
				<Particle eps=".06568880010977264" q=".0882" sig=".26495327872602226"/>
				<Particle eps=".06568880010977264" q=".0882" sig=".26495327872602226"/>
				<Particle eps=".45772959964740484" q="-.043" sig=".33996695084507406"/>
				<Particle eps=".06568880010977264" q=".0236" sig=".26495327872602226"/>
				<Particle eps=".06568880010977264" q=".0236" sig=".26495327872602226"/>
				<Particle eps=".45772959964740484" q="-.066" sig=".33996695084507406"/>
				<Particle eps=".06568880010977264" q=".0186" sig=".26495327872602226"/>
				<Particle eps=".06568880010977264" q=".0186" sig=".26495327872602226"/>
				<Particle eps=".06568880010977264" q=".0186" sig=".26495327872602226"/>
				<Particle eps=".35982400053705343" q=".5973000005487781" sig=".33996695079448314"/>
				<Particle eps=".8786399993381852" q="-.5679000016463344" sig=".2959921901644687"/>
				<Particle eps=".7112799996555186" q="-.5163" sig=".3249998524031036"/>
				<Particle eps=".06568880001765333" q=".2936" sig=".10690784617205229"/>
				<Particle eps=".45772959964740484" q=".038099999999999995" sig=".33996695084507406"/>
				<Particle eps=".0656888004119626" q=".088" sig=".24713530426421654"/>
				<Particle eps=".45772959964740484" q="-.030299999999999997" sig=".33996695084507406"/>
				<Particle eps=".06568880010977264" q="-.0122" sig=".26495327872602226"/>
				<Particle eps=".06568880010977264" q="-.0122" sig=".26495327872602226"/>
				<Particle eps=".35982400053705343" q=".7993999989024436" sig=".33996695079448314"/>
				<Particle eps=".8786399993381852" q="-.8013999989024437" sig=".2959921901644687"/>
				<Particle eps=".8786399993381852" q="-.8013999989024437" sig=".2959921901644687"/>
				<Particle eps=".35982400053705343" q=".5366000000000001" sig=".33996695079448314"/>
				<Particle eps=".8786399993381852" q="-.5819000016463345" sig=".2959921901644687"/>
				<Particle eps=".7112799996555186" q="-.4157" sig=".3249998524031036"/>
				<Particle eps=".06568880001765333" q=".27190000000000003" sig=".10690784617205229"/>
				<Particle eps=".45772959964740484" q="-.0252" sig=".33996695084507406"/>
				<Particle eps=".0656888004119626" q=".0698" sig=".24713530426421654"/>
				<Particle eps=".0656888004119626" q=".0698" sig=".24713530426421654"/>
				<Particle eps=".35982400053705343" q=".5973000005487781" sig=".33996695079448314"/>
				<Particle eps=".8786399993381852" q="-.5679000016463344" sig=".2959921901644687"/>
				<Particle eps=".7112799996555186" q="-.4157" sig=".3249998524031036"/>
				<Particle eps=".06568880001765333" q=".27190000000000003" sig=".10690784617205229"/>
				<Particle eps=".45772959964740484" q="-.038900000000000004" sig=".33996695084507406"/>
				<Particle eps=".0656888004119626" q=".1007" sig=".24713530426421654"/>
				<Particle eps=".45772959964740484" q=".3654" sig=".33996695084507406"/>
				<Particle eps=".0656888004119626" q=".0043" sig=".24713530426421654"/>
				<Particle eps=".45772959964740484" q="-.2438" sig=".33996695084507406"/>
				<Particle eps=".06568880010977264" q=".06420000000000001" sig=".26495327872602226"/>
				<Particle eps=".06568880010977264" q=".06420000000000001" sig=".26495327872602226"/>
				<Particle eps=".06568880010977264" q=".06420000000000001" sig=".26495327872602226"/>
				<Particle eps=".8803136010405576" q="-.6760999983536655" sig=".3066473387458142"/>
				<Particle eps="0" q=".4102" sig=".08908987181403394"/>
				<Particle eps=".35982400053705343" q=".5973000005487781" sig=".33996695079448314"/>
				<Particle eps=".8786399993381852" q="-.5679000016463344" sig=".2959921901644687"/>
				<Particle eps=".7112799996555186" q="-.3479" sig=".3249998524031036"/>
				<Particle eps=".06568880001765333" q=".2747" sig=".10690784617205229"/>
				<Particle eps=".45772959964740484" q="-.2637" sig=".33996695084507406"/>
				<Particle eps=".0656888004119626" q=".156" sig=".24713530426421654"/>
				<Particle eps=".45772959964740484" q="-.0007" sig=".33996695084507406"/>
				<Particle eps=".06568880010977264" q=".0327" sig=".26495327872602226"/>
				<Particle eps=".06568880010977264" q=".0327" sig=".26495327872602226"/>
				<Particle eps=".45772959964740484" q=".039" sig=".33996695084507406"/>
				<Particle eps=".06568880010977264" q=".028499999999999998" sig=".26495327872602226"/>
				<Particle eps=".06568880010977264" q=".028499999999999998" sig=".26495327872602226"/>
				<Particle eps=".45772959964740484" q=".0486" sig=".33996695084507406"/>
				<Particle eps=".0656888004119626" q=".0687" sig=".24713530426421654"/>
				<Particle eps=".0656888004119626" q=".0687" sig=".24713530426421654"/>
				<Particle eps=".7112799996555186" q="-.5295" sig=".3249998524031036"/>
				<Particle eps=".06568880001765333" q=".3456" sig=".10690784617205229"/>
				<Particle eps=".35982400053705343" q=".8076000010975563" sig=".33996695079448314"/>
				<Particle eps=".7112799996555186" q="-.8626999994512219" sig=".3249998524031036"/>
				<Particle eps=".06568880001765333" q=".4478" sig=".10690784617205229"/>
				<Particle eps=".06568880001765333" q=".4478" sig=".10690784617205229"/>
				<Particle eps=".7112799996555186" q="-.8626999994512219" sig=".3249998524031036"/>
				<Particle eps=".06568880001765333" q=".4478" sig=".10690784617205229"/>
				<Particle eps=".06568880001765333" q=".4478" sig=".10690784617205229"/>
				<Particle eps=".35982400053705343" q=".7340999983536656" sig=".33996695079448314"/>
				<Particle eps=".8786399993381852" q="-.5893999989024437" sig=".2959921901644687"/>
				<Particle eps=".7112799996555186" q="-.4157" sig=".3249998524031036"/>
				<Particle eps=".06568880001765333" q=".27190000000000003" sig=".10690784617205229"/>
				<Particle eps=".45772959964740484" q="-.08750000000000001" sig=".33996695084507406"/>
				<Particle eps=".0656888004119626" q=".09689999999999999" sig=".24713530426421654"/>
				<Particle eps=".45772959964740484" q=".2985" sig=".33996695084507406"/>
				<Particle eps=".06568880010977264" q="-.029699999999999997" sig=".26495327872602226"/>
				<Particle eps=".45772959964740484" q="-.3192" sig=".33996695084507406"/>
				<Particle eps=".06568880010977264" q=".07909999999999999" sig=".26495327872602226"/>
				<Particle eps=".06568880010977264" q=".07909999999999999" sig=".26495327872602226"/>
				<Particle eps=".06568880010977264" q=".07909999999999999" sig=".26495327872602226"/>
				<Particle eps=".45772959964740484" q="-.3192" sig=".33996695084507406"/>
				<Particle eps=".06568880010977264" q=".07909999999999999" sig=".26495327872602226"/>
				<Particle eps=".06568880010977264" q=".07909999999999999" sig=".26495327872602226"/>
				<Particle eps=".06568880010977264" q=".07909999999999999" sig=".26495327872602226"/>
				<Particle eps=".35982400053705343" q=".5973000005487781" sig=".33996695079448314"/>
				<Particle eps=".8786399993381852" q="-.5679000016463344" sig=".2959921901644687"/>
				<Particle eps=".7112799996555186" q="-.4157" sig=".3249998524031036"/>
				<Particle eps=".06568880001765333" q=".27190000000000003" sig=".10690784617205229"/>
				<Particle eps=".45772959964740484" q="-.0024" sig=".33996695084507406"/>
				<Particle eps=".0656888004119626" q=".09779999999999998" sig=".24713530426421654"/>
				<Particle eps=".45772959964740484" q="-.034300000000000004" sig=".33996695084507406"/>
				<Particle eps=".06568880010977264" q=".0295" sig=".26495327872602226"/>
				<Particle eps=".06568880010977264" q=".0295" sig=".26495327872602226"/>
				<Particle eps=".35982400053705343" q=".0118" sig=".33996695079448314"/>
				<Particle eps=".35982400053705343" q="-.1256" sig=".33996695079448314"/>
				<Particle eps=".06276000026869928" q=".13299999999999998" sig=".2599642458735085"/>
				<Particle eps=".35982400053705343" q="-.1704" sig=".33996695079448314"/>
				<Particle eps=".06276000026869928" q=".143" sig=".2599642458735085"/>
				<Particle eps=".35982400053705343" q="-.10719999999999999" sig=".33996695079448314"/>
				<Particle eps=".06276000026869928" q=".12969999999999998" sig=".2599642458735085"/>
				<Particle eps=".35982400053705343" q="-.1704" sig=".33996695079448314"/>
				<Particle eps=".06276000026869928" q=".143" sig=".2599642458735085"/>
				<Particle eps=".35982400053705343" q="-.1256" sig=".33996695079448314"/>
				<Particle eps=".06276000026869928" q=".13299999999999998" sig=".2599642458735085"/>
				<Particle eps=".35982400053705343" q=".5973000005487781" sig=".33996695079448314"/>
				<Particle eps=".8786399993381852" q="-.5679000016463344" sig=".2959921901644687"/>
				<Particle eps=".7112799996555186" q="-.4157" sig=".3249998524031036"/>
				<Particle eps=".06568880001765333" q=".27190000000000003" sig=".10690784617205229"/>
				<Particle eps=".45772959964740484" q="-.0518" sig=".33996695084507406"/>
				<Particle eps=".0656888004119626" q=".09219999999999999" sig=".24713530426421654"/>
				<Particle eps=".45772959964740484" q="-.1102" sig=".33996695084507406"/>
				<Particle eps=".06568880010977264" q=".0457" sig=".26495327872602226"/>
				<Particle eps=".06568880010977264" q=".0457" sig=".26495327872602226"/>
				<Particle eps=".45772959964740484" q=".35309999999999997" sig=".33996695084507406"/>
				<Particle eps=".06568880010977264" q="-.0361" sig=".26495327872602226"/>
				<Particle eps=".45772959964740484" q="-.41209999999999997" sig=".33996695084507406"/>
				<Particle eps=".06568880010977264" q=".09999999999999999" sig=".26495327872602226"/>
				<Particle eps=".06568880010977264" q=".09999999999999999" sig=".26495327872602226"/>
				<Particle eps=".06568880010977264" q=".09999999999999999" sig=".26495327872602226"/>
				<Particle eps=".45772959964740484" q="-.41209999999999997" sig=".33996695084507406"/>
				<Particle eps=".06568880010977264" q=".09999999999999999" sig=".26495327872602226"/>
				<Particle eps=".06568880010977264" q=".09999999999999999" sig=".26495327872602226"/>
				<Particle eps=".06568880010977264" q=".09999999999999999" sig=".26495327872602226"/>
				<Particle eps=".35982400053705343" q=".5973000005487781" sig=".33996695079448314"/>
				<Particle eps=".8786399993381852" q="-.5679000016463344" sig=".2959921901644687"/>
				<Particle eps=".7112799996555186" q="-.4157" sig=".3249998524031036"/>
				<Particle eps=".06568880001765333" q=".27190000000000003" sig=".10690784617205229"/>
				<Particle eps=".45772959964740484" q="-.0252" sig=".33996695084507406"/>
				<Particle eps=".0656888004119626" q=".0698" sig=".24713530426421654"/>
				<Particle eps=".0656888004119626" q=".0698" sig=".24713530426421654"/>
				<Particle eps=".35982400053705343" q=".5973000005487781" sig=".33996695079448314"/>
				<Particle eps=".8786399993381852" q="-.5679000016463344" sig=".2959921901644687"/>
				<Particle eps=".7112799996555186" q="-.4157" sig=".3249998524031036"/>
				<Particle eps=".06568880001765333" q=".27190000000000003" sig=".10690784617205229"/>
				<Particle eps=".45772959964740484" q="-.0518" sig=".33996695084507406"/>
				<Particle eps=".0656888004119626" q=".09219999999999999" sig=".24713530426421654"/>
				<Particle eps=".45772959964740484" q="-.1102" sig=".33996695084507406"/>
				<Particle eps=".06568880010977264" q=".0457" sig=".26495327872602226"/>
				<Particle eps=".06568880010977264" q=".0457" sig=".26495327872602226"/>
				<Particle eps=".45772959964740484" q=".35309999999999997" sig=".33996695084507406"/>
				<Particle eps=".06568880010977264" q="-.0361" sig=".26495327872602226"/>
				<Particle eps=".45772959964740484" q="-.41209999999999997" sig=".33996695084507406"/>
				<Particle eps=".06568880010977264" q=".09999999999999999" sig=".26495327872602226"/>
				<Particle eps=".06568880010977264" q=".09999999999999999" sig=".26495327872602226"/>
				<Particle eps=".06568880010977264" q=".09999999999999999" sig=".26495327872602226"/>
				<Particle eps=".45772959964740484" q="-.41209999999999997" sig=".33996695084507406"/>
				<Particle eps=".06568880010977264" q=".09999999999999999" sig=".26495327872602226"/>
				<Particle eps=".06568880010977264" q=".09999999999999999" sig=".26495327872602226"/>
				<Particle eps=".06568880010977264" q=".09999999999999999" sig=".26495327872602226"/>
				<Particle eps=".35982400053705343" q=".5973000005487781" sig=".33996695079448314"/>
				<Particle eps=".8786399993381852" q="-.5679000016463344" sig=".2959921901644687"/>
				<Particle eps=".7112799996555186" q="-.4157" sig=".3249998524031036"/>
				<Particle eps=".06568880001765333" q=".27190000000000003" sig=".10690784617205229"/>
				<Particle eps=".45772959964740484" q=".033699999999999994" sig=".33996695084507406"/>
				<Particle eps=".0656888004119626" q=".0823" sig=".24713530426421654"/>
				<Particle eps=".45772959964740484" q="-.1825" sig=".33996695084507406"/>
				<Particle eps=".06568880010977264" q=".06029999999999999" sig=".26495327872602226"/>
				<Particle eps=".06568880010977264" q=".06029999999999999" sig=".26495327872602226"/>
				<Particle eps=".06568880010977264" q=".06029999999999999" sig=".26495327872602226"/>
				<Particle eps=".35982400053705343" q=".5973000005487781" sig=".33996695079448314"/>
				<Particle eps=".8786399993381852" q="-.5679000016463344" sig=".2959921901644687"/>
				<Particle eps=".7112799996555186" q="-.4157" sig=".3249998524031036"/>
				<Particle eps=".06568880001765333" q=".27190000000000003" sig=".10690784617205229"/>
				<Particle eps=".45772959964740484" q="-.0518" sig=".33996695084507406"/>
				<Particle eps=".0656888004119626" q=".09219999999999999" sig=".24713530426421654"/>
				<Particle eps=".45772959964740484" q="-.1102" sig=".33996695084507406"/>
				<Particle eps=".06568880010977264" q=".0457" sig=".26495327872602226"/>
				<Particle eps=".06568880010977264" q=".0457" sig=".26495327872602226"/>
				<Particle eps=".45772959964740484" q=".35309999999999997" sig=".33996695084507406"/>
				<Particle eps=".06568880010977264" q="-.0361" sig=".26495327872602226"/>
				<Particle eps=".45772959964740484" q="-.41209999999999997" sig=".33996695084507406"/>
				<Particle eps=".06568880010977264" q=".09999999999999999" sig=".26495327872602226"/>
				<Particle eps=".06568880010977264" q=".09999999999999999" sig=".26495327872602226"/>
				<Particle eps=".06568880010977264" q=".09999999999999999" sig=".26495327872602226"/>
				<Particle eps=".45772959964740484" q="-.41209999999999997" sig=".33996695084507406"/>
				<Particle eps=".06568880010977264" q=".09999999999999999" sig=".26495327872602226"/>
				<Particle eps=".06568880010977264" q=".09999999999999999" sig=".26495327872602226"/>
				<Particle eps=".06568880010977264" q=".09999999999999999" sig=".26495327872602226"/>
				<Particle eps=".35982400053705343" q=".5973000005487781" sig=".33996695079448314"/>
				<Particle eps=".8786399993381852" q="-.5679000016463344" sig=".2959921901644687"/>
				<Particle eps=".7112799996555186" q="-.4157" sig=".3249998524031036"/>
				<Particle eps=".06568880001765333" q=".27190000000000003" sig=".10690784617205229"/>
				<Particle eps=".45772959964740484" q="-.08750000000000001" sig=".33996695084507406"/>
				<Particle eps=".0656888004119626" q=".09689999999999999" sig=".24713530426421654"/>
				<Particle eps=".45772959964740484" q=".2985" sig=".33996695084507406"/>
				<Particle eps=".06568880010977264" q="-.029699999999999997" sig=".26495327872602226"/>
				<Particle eps=".45772959964740484" q="-.3192" sig=".33996695084507406"/>
				<Particle eps=".06568880010977264" q=".07909999999999999" sig=".26495327872602226"/>
				<Particle eps=".06568880010977264" q=".07909999999999999" sig=".26495327872602226"/>
				<Particle eps=".06568880010977264" q=".07909999999999999" sig=".26495327872602226"/>
				<Particle eps=".45772959964740484" q="-.3192" sig=".33996695084507406"/>
				<Particle eps=".06568880010977264" q=".07909999999999999" sig=".26495327872602226"/>
				<Particle eps=".06568880010977264" q=".07909999999999999" sig=".26495327872602226"/>
				<Particle eps=".06568880010977264" q=".07909999999999999" sig=".26495327872602226"/>
				<Particle eps=".35982400053705343" q=".5973000005487781" sig=".33996695079448314"/>
				<Particle eps=".8786399993381852" q="-.5679000016463344" sig=".2959921901644687"/>
				<Particle eps=".7112799996555186" q="-.4157" sig=".3249998524031036"/>
				<Particle eps=".06568880001765333" q=".27190000000000003" sig=".10690784617205229"/>
				<Particle eps=".45772959964740484" q=".033699999999999994" sig=".33996695084507406"/>
				<Particle eps=".0656888004119626" q=".0823" sig=".24713530426421654"/>
				<Particle eps=".45772959964740484" q="-.1825" sig=".33996695084507406"/>
				<Particle eps=".06568880010977264" q=".06029999999999999" sig=".26495327872602226"/>
				<Particle eps=".06568880010977264" q=".06029999999999999" sig=".26495327872602226"/>
				<Particle eps=".06568880010977264" q=".06029999999999999" sig=".26495327872602226"/>
				<Particle eps=".35982400053705343" q=".5973000005487781" sig=".33996695079448314"/>
				<Particle eps=".8786399993381852" q="-.5679000016463344" sig=".2959921901644687"/>
				<Particle eps=".7112799996555186" q="-.4157" sig=".3249998524031036"/>
				<Particle eps=".06568880001765333" q=".27190000000000003" sig=".10690784617205229"/>
				<Particle eps=".45772959964740484" q=".0188" sig=".33996695084507406"/>
				<Particle eps=".0656888004119626" q=".0881" sig=".24713530426421654"/>
				<Particle eps=".45772959964740484" q="-.0462" sig=".33996695084507406"/>
				<Particle eps=".06568880010977264" q=".04019999999999999" sig=".26495327872602226"/>
				<Particle eps=".06568880010977264" q=".04019999999999999" sig=".26495327872602226"/>
				<Particle eps=".35982400053705343" q="-.0266" sig=".33996695079448314"/>
				<Particle eps=".7112799996555186" q="-.3811" sig=".3249998524031036"/>
				<Particle eps=".06568880001765333" q=".3649" sig=".10690784617205229"/>
				<Particle eps=".35982400053705343" q=".2057" sig=".33996695079448314"/>
				<Particle eps=".06276000013920788" q=".1392" sig=".24214627154564852"/>
				<Particle eps=".7112799996555186" q="-.5726999994512219" sig=".3249998524031036"/>
				<Particle eps=".35982400053705343" q=".1292" sig=".33996695079448314"/>
				<Particle eps=".06275999996435834" q=".1147" sig=".2510552587583135"/>
				<Particle eps=".35982400053705343" q=".5973000005487781" sig=".33996695079448314"/>
				<Particle eps=".8786399993381852" q="-.5679000016463344" sig=".2959921901644687"/>
				<Particle eps=".7112799996555186" q="-.4157" sig=".3249998524031036"/>
				<Particle eps=".06568880001765333" q=".27190000000000003" sig=".10690784617205229"/>
				<Particle eps=".45772959964740484" q="-.0024" sig=".33996695084507406"/>
				<Particle eps=".0656888004119626" q=".09779999999999998" sig=".24713530426421654"/>
				<Particle eps=".45772959964740484" q="-.034300000000000004" sig=".33996695084507406"/>
				<Particle eps=".06568880010977264" q=".0295" sig=".26495327872602226"/>
				<Particle eps=".06568880010977264" q=".0295" sig=".26495327872602226"/>
				<Particle eps=".35982400053705343" q=".0118" sig=".33996695079448314"/>
				<Particle eps=".35982400053705343" q="-.1256" sig=".33996695079448314"/>
				<Particle eps=".06276000026869928" q=".13299999999999998" sig=".2599642458735085"/>
				<Particle eps=".35982400053705343" q="-.1704" sig=".33996695079448314"/>
				<Particle eps=".06276000026869928" q=".143" sig=".2599642458735085"/>
				<Particle eps=".35982400053705343" q="-.10719999999999999" sig=".33996695079448314"/>
				<Particle eps=".06276000026869928" q=".12969999999999998" sig=".2599642458735085"/>
				<Particle eps=".35982400053705343" q="-.1704" sig=".33996695079448314"/>
				<Particle eps=".06276000026869928" q=".143" sig=".2599642458735085"/>
				<Particle eps=".35982400053705343" q="-.1256" sig=".33996695079448314"/>
				<Particle eps=".06276000026869928" q=".13299999999999998" sig=".2599642458735085"/>
				<Particle eps=".35982400053705343" q=".5973000005487781" sig=".33996695079448314"/>
				<Particle eps=".8786399993381852" q="-.5679000016463344" sig=".2959921901644687"/>
				<Particle eps=".7112799996555186" q="-.4157" sig=".3249998524031036"/>
				<Particle eps=".06568880001765333" q=".27190000000000003" sig=".10690784617205229"/>
				<Particle eps=".45772959964740484" q="-.0518" sig=".33996695084507406"/>
				<Particle eps=".0656888004119626" q=".09219999999999999" sig=".24713530426421654"/>
				<Particle eps=".45772959964740484" q="-.1102" sig=".33996695084507406"/>
				<Particle eps=".06568880010977264" q=".0457" sig=".26495327872602226"/>
				<Particle eps=".06568880010977264" q=".0457" sig=".26495327872602226"/>
				<Particle eps=".45772959964740484" q=".35309999999999997" sig=".33996695084507406"/>
				<Particle eps=".06568880010977264" q="-.0361" sig=".26495327872602226"/>
				<Particle eps=".45772959964740484" q="-.41209999999999997" sig=".33996695084507406"/>
				<Particle eps=".06568880010977264" q=".09999999999999999" sig=".26495327872602226"/>
				<Particle eps=".06568880010977264" q=".09999999999999999" sig=".26495327872602226"/>
				<Particle eps=".06568880010977264" q=".09999999999999999" sig=".26495327872602226"/>
				<Particle eps=".45772959964740484" q="-.41209999999999997" sig=".33996695084507406"/>
				<Particle eps=".06568880010977264" q=".09999999999999999" sig=".26495327872602226"/>
				<Particle eps=".06568880010977264" q=".09999999999999999" sig=".26495327872602226"/>
				<Particle eps=".06568880010977264" q=".09999999999999999" sig=".26495327872602226"/>
				<Particle eps=".35982400053705343" q=".5973000005487781" sig=".33996695079448314"/>
				<Particle eps=".8786399993381852" q="-.5679000016463344" sig=".2959921901644687"/>
				<Particle eps=".7112799996555186" q="-.4157" sig=".3249998524031036"/>
				<Particle eps=".06568880001765333" q=".27190000000000003" sig=".10690784617205229"/>
				<Particle eps=".45772959964740484" q=".033699999999999994" sig=".33996695084507406"/>
				<Particle eps=".0656888004119626" q=".0823" sig=".24713530426421654"/>
				<Particle eps=".45772959964740484" q="-.1825" sig=".33996695084507406"/>
				<Particle eps=".06568880010977264" q=".06029999999999999" sig=".26495327872602226"/>
				<Particle eps=".06568880010977264" q=".06029999999999999" sig=".26495327872602226"/>
				<Particle eps=".06568880010977264" q=".06029999999999999" sig=".26495327872602226"/>
				<Particle eps=".35982400053705343" q=".5973000005487781" sig=".33996695079448314"/>
				<Particle eps=".8786399993381852" q="-.5679000016463344" sig=".2959921901644687"/>
				<Particle eps=".7112799996555186" q="-.4157" sig=".3249998524031036"/>
				<Particle eps=".06568880001765333" q=".27190000000000003" sig=".10690784617205229"/>
				<Particle eps=".45772959964740484" q="-.0024" sig=".33996695084507406"/>
				<Particle eps=".0656888004119626" q=".09779999999999998" sig=".24713530426421654"/>
				<Particle eps=".45772959964740484" q="-.034300000000000004" sig=".33996695084507406"/>
				<Particle eps=".06568880010977264" q=".0295" sig=".26495327872602226"/>
				<Particle eps=".06568880010977264" q=".0295" sig=".26495327872602226"/>
				<Particle eps=".35982400053705343" q=".0118" sig=".33996695079448314"/>
				<Particle eps=".35982400053705343" q="-.1256" sig=".33996695079448314"/>
				<Particle eps=".06276000026869928" q=".13299999999999998" sig=".2599642458735085"/>
				<Particle eps=".35982400053705343" q="-.1704" sig=".33996695079448314"/>
				<Particle eps=".06276000026869928" q=".143" sig=".2599642458735085"/>
				<Particle eps=".35982400053705343" q="-.10719999999999999" sig=".33996695079448314"/>
				<Particle eps=".06276000026869928" q=".12969999999999998" sig=".2599642458735085"/>
				<Particle eps=".35982400053705343" q="-.1704" sig=".33996695079448314"/>
				<Particle eps=".06276000026869928" q=".143" sig=".2599642458735085"/>
				<Particle eps=".35982400053705343" q="-.1256" sig=".33996695079448314"/>
				<Particle eps=".06276000026869928" q=".13299999999999998" sig=".2599642458735085"/>
				<Particle eps=".35982400053705343" q=".5973000005487781" sig=".33996695079448314"/>
				<Particle eps=".8786399993381852" q="-.5679000016463344" sig=".2959921901644687"/>
				<Particle eps=".7112799996555186" q="-.4157" sig=".3249998524031036"/>
				<Particle eps=".06568880001765333" q=".27190000000000003" sig=".10690784617205229"/>
				<Particle eps=".45772959964740484" q="-.024900000000000002" sig=".33996695084507406"/>
				<Particle eps=".0656888004119626" q=".0843" sig=".24713530426421654"/>
				<Particle eps=".45772959964740484" q=".2117" sig=".33996695084507406"/>
				<Particle eps=".0656888004119626" q=".0352" sig=".24713530426421654"/>
				<Particle eps=".0656888004119626" q=".0352" sig=".24713530426421654"/>
				<Particle eps=".8803136010405576" q="-.6546000010975562" sig=".3066473387458142"/>
				<Particle eps="0" q=".42749999999999994" sig=".08908987181403394"/>
				<Particle eps=".35982400053705343" q=".5973000005487781" sig=".33996695079448314"/>
				<Particle eps=".8786399993381852" q="-.5679000016463344" sig=".2959921901644687"/>
				<Particle eps=".7112799996555186" q="-.4157" sig=".3249998524031036"/>
				<Particle eps=".06568880001765333" q=".27190000000000003" sig=".10690784617205229"/>
				<Particle eps=".45772959964740484" q=".033699999999999994" sig=".33996695084507406"/>
				<Particle eps=".0656888004119626" q=".0823" sig=".24713530426421654"/>
				<Particle eps=".45772959964740484" q="-.1825" sig=".33996695084507406"/>
				<Particle eps=".06568880010977264" q=".06029999999999999" sig=".26495327872602226"/>
				<Particle eps=".06568880010977264" q=".06029999999999999" sig=".26495327872602226"/>
				<Particle eps=".06568880010977264" q=".06029999999999999" sig=".26495327872602226"/>
				<Particle eps=".35982400053705343" q=".5973000005487781" sig=".33996695079448314"/>
				<Particle eps=".8786399993381852" q="-.5679000016463344" sig=".2959921901644687"/>
				<Particle eps=".7112799996555186" q="-.4157" sig=".3249998524031036"/>
				<Particle eps=".06568880001765333" q=".27190000000000003" sig=".10690784617205229"/>
				<Particle eps=".45772959964740484" q="-.038900000000000004" sig=".33996695084507406"/>
				<Particle eps=".0656888004119626" q=".1007" sig=".24713530426421654"/>
				<Particle eps=".45772959964740484" q=".3654" sig=".33996695084507406"/>
				<Particle eps=".0656888004119626" q=".0043" sig=".24713530426421654"/>
				<Particle eps=".45772959964740484" q="-.2438" sig=".33996695084507406"/>
				<Particle eps=".06568880010977264" q=".06420000000000001" sig=".26495327872602226"/>
				<Particle eps=".06568880010977264" q=".06420000000000001" sig=".26495327872602226"/>
				<Particle eps=".06568880010977264" q=".06420000000000001" sig=".26495327872602226"/>
				<Particle eps=".8803136010405576" q="-.6760999983536655" sig=".3066473387458142"/>
				<Particle eps="0" q=".4102" sig=".08908987181403394"/>
				<Particle eps=".35982400053705343" q=".5973000005487781" sig=".33996695079448314"/>
				<Particle eps=".8786399993381852" q="-.5679000016463344" sig=".2959921901644687"/>
				<Particle eps=".7112799996555186" q="-.25479999999999997" sig=".3249998524031036"/>
				<Particle eps=".45772959964740484" q=".0192" sig=".33996695084507406"/>
				<Particle eps=".0656888004119626" q=".039099999999999996" sig=".24713530426421654"/>
				<Particle eps=".0656888004119626" q=".039099999999999996" sig=".24713530426421654"/>
				<Particle eps=".45772959964740484" q=".0189" sig=".33996695084507406"/>
				<Particle eps=".06568880010977264" q=".0213" sig=".26495327872602226"/>
				<Particle eps=".06568880010977264" q=".0213" sig=".26495327872602226"/>
				<Particle eps=".45772959964740484" q="-.007" sig=".33996695084507406"/>
				<Particle eps=".06568880010977264" q=".0253" sig=".26495327872602226"/>
				<Particle eps=".06568880010977264" q=".0253" sig=".26495327872602226"/>
				<Particle eps=".45772959964740484" q="-.0266" sig=".33996695084507406"/>
				<Particle eps=".0656888004119626" q=".06409999999999999" sig=".24713530426421654"/>
				<Particle eps=".35982400053705343" q=".5896000010975563" sig=".33996695079448314"/>
				<Particle eps=".8786399993381852" q="-.5747999978048874" sig=".2959921901644687"/>
				<Particle eps=".7112799996555186" q="-.4157" sig=".3249998524031036"/>
				<Particle eps=".06568880001765333" q=".27190000000000003" sig=".10690784617205229"/>
				<Particle eps=".45772959964740484" q="-.027499999999999997" sig=".33996695084507406"/>
				<Particle eps=".0656888004119626" q=".1123" sig=".24713530426421654"/>
				<Particle eps=".45772959964740484" q="-.005" sig=".33996695084507406"/>
				<Particle eps=".06568880010977264" q=".0339" sig=".26495327872602226"/>
				<Particle eps=".06568880010977264" q=".0339" sig=".26495327872602226"/>
				<Particle eps=".35982400053705343" q="-.1415" sig=".33996695079448314"/>
				<Particle eps=".35982400053705343" q="-.1638" sig=".33996695079448314"/>
				<Particle eps=".06275999996435834" q=".2062" sig=".2510552587583135"/>
				<Particle eps=".7112799996555186" q="-.3418" sig=".3249998524031036"/>
				<Particle eps=".06568880001765333" q=".3412" sig=".10690784617205229"/>
				<Particle eps=".35982400053705343" q=".138" sig=".33996695079448314"/>
				<Particle eps=".35982400053705343" q="-.2601" sig=".33996695079448314"/>
				<Particle eps=".06276000026869928" q=".15719999999999998" sig=".2599642458735085"/>
				<Particle eps=".35982400053705343" q="-.11339999999999999" sig=".33996695079448314"/>
				<Particle eps=".06276000026869928" q=".1417" sig=".2599642458735085"/>
				<Particle eps=".35982400053705343" q="-.1972" sig=".33996695079448314"/>
				<Particle eps=".06276000026869928" q=".1447" sig=".2599642458735085"/>
				<Particle eps=".35982400053705343" q="-.23870000000000002" sig=".33996695079448314"/>
				<Particle eps=".06276000026869928" q=".16999999999999998" sig=".2599642458735085"/>
				<Particle eps=".35982400053705343" q=".1243" sig=".33996695079448314"/>
				<Particle eps=".35982400053705343" q=".5973000005487781" sig=".33996695079448314"/>
				<Particle eps=".8786399993381852" q="-.5679000016463344" sig=".2959921901644687"/>
				<Particle eps=".7112799996555186" q="-.4157" sig=".3249998524031036"/>
				<Particle eps=".06568880001765333" q=".27190000000000003" sig=".10690784617205229"/>
				<Particle eps=".45772959964740484" q="-.0518" sig=".33996695084507406"/>
				<Particle eps=".0656888004119626" q=".09219999999999999" sig=".24713530426421654"/>
				<Particle eps=".45772959964740484" q="-.1102" sig=".33996695084507406"/>
				<Particle eps=".06568880010977264" q=".0457" sig=".26495327872602226"/>
				<Particle eps=".06568880010977264" q=".0457" sig=".26495327872602226"/>
				<Particle eps=".45772959964740484" q=".35309999999999997" sig=".33996695084507406"/>
				<Particle eps=".06568880010977264" q="-.0361" sig=".26495327872602226"/>
				<Particle eps=".45772959964740484" q="-.41209999999999997" sig=".33996695084507406"/>
				<Particle eps=".06568880010977264" q=".09999999999999999" sig=".26495327872602226"/>
				<Particle eps=".06568880010977264" q=".09999999999999999" sig=".26495327872602226"/>
				<Particle eps=".06568880010977264" q=".09999999999999999" sig=".26495327872602226"/>
				<Particle eps=".45772959964740484" q="-.41209999999999997" sig=".33996695084507406"/>
				<Particle eps=".06568880010977264" q=".09999999999999999" sig=".26495327872602226"/>
				<Particle eps=".06568880010977264" q=".09999999999999999" sig=".26495327872602226"/>
				<Particle eps=".06568880010977264" q=".09999999999999999" sig=".26495327872602226"/>
				<Particle eps=".35982400053705343" q=".5973000005487781" sig=".33996695079448314"/>
				<Particle eps=".8786399993381852" q="-.5679000016463344" sig=".2959921901644687"/>
				<Particle eps=".7112799996555186" q="-.3821" sig=".3249998524031036"/>
				<Particle eps=".06568880001765333" q=".2681" sig=".10690784617205229"/>
				<Particle eps=".45772959964740484" q="-.2699" sig=".33996695084507406"/>
				<Particle eps=".0656888004119626" q=".165" sig=".24713530426421654"/>
				<Particle eps=".45772959964740484" q="-.10679999999999999" sig=".33996695084507406"/>
				<Particle eps=".06568880010977264" q=".062" sig=".26495327872602226"/>
				<Particle eps=".06568880010977264" q=".062" sig=".26495327872602226"/>
				<Particle eps=".35982400053705343" q=".2724" sig=".33996695079448314"/>
				<Particle eps=".7112799996555186" q="-.5516999994512218" sig=".3249998524031036"/>
				<Particle eps=".35982400053705343" q=".1558" sig=".33996695079448314"/>
				<Particle eps=".06276000013920788" q=".14479999999999998" sig=".24214627154564852"/>
				<Particle eps=".7112799996555186" q="-.267" sig=".3249998524031036"/>
				<Particle eps=".06568880001765333" q=".3319" sig=".10690784617205229"/>
				<Particle eps=".35982400053705343" q="-.2588" sig=".33996695079448314"/>
				<Particle eps=".06275999996435834" q=".19569999999999999" sig=".2510552587583135"/>
				<Particle eps=".35982400053705343" q=".7916000010975562" sig=".33996695079448314"/>
				<Particle eps=".8786399993381852" q="-.8065000027438907" sig=".2959921901644687"/>
				<Particle eps=".8786399993381852" q="-.8065000027438907" sig=".2959921901644687"/>
				<Particle eps=".7112799996555186" q="-.4939089999615855" sig=".3249998524031036"/>
				<Particle eps=".45772959964740484" q=".04069500002743891" sig=".33996695084507406"/>
				<Particle eps=".45772959964740484" q=".07006800019756014" sig=".33996695084507406"/>
				<Particle eps=".45772959964740484" q="-.011792000021951125" sig=".33996695084507406"/>
				<Particle eps="1.046" q="-.3718229998408543" sig=".3563594872561357"/>
				<Particle eps=".45772959964740484" q="-.08375399976951317" sig=".33996695084507406"/>
				<Particle eps=".35982400053705343" q=".4489640001536579" sig=".33996695079448314"/>
				<Particle eps=".8786399993381852" q="-.6069050010152396" sig=".2959921901644687"/>
				<Particle eps=".35982400053705343" q=".7554650016737733" sig=".33996695079448314"/>
				<Particle eps=".8786399993381852" q="-.7485240008121916" sig=".2959921901644687"/>
				<Particle eps=".8786399993381852" q="-.7485240008121916" sig=".2959921901644687"/>
				<Particle eps=".06568880001765333" q=".21349800025243795" sig=".10690784617205229"/>
				<Particle eps=".0656888004119626" q=".10692400026341352" sig=".24713530426421654"/>
				<Particle eps=".06568880010977264" q=".006916000010975563" sig=".26495327872602226"/>
				<Particle eps=".06568880010977264" q=".006916000010975563" sig=".26495327872602226"/>
				<Particle eps=".0656888004119626" q=".11011200013170676" sig=".24713530426421654"/>
				<Particle eps=".0656888004119626" q=".11011200013170676" sig=".24713530426421654"/>
				<Particle eps=".0656888004119626" q=".06518699999451222" sig=".24713530426421654"/>
				<Particle eps=".0656888004119626" q=".06518699999451222" sig=".24713530426421654"/>
				<Particle eps=".0656888004119626" q=".06518699999451222" sig=".24713530426421654"/>
				<Particle eps=".7112799996555186" q="-.4157" sig=".3249998524031036"/>
				<Particle eps=".06568880001765333" q=".27190000000000003" sig=".10690784617205229"/>
				<Particle eps=".45772959964740484" q=".0143" sig=".33996695084507406"/>
				<Particle eps=".0656888004119626" q=".10479999999999999" sig=".24713530426421654"/>
				<Particle eps=".45772959964740484" q="-.20409999999999998" sig=".33996695084507406"/>
				<Particle eps=".06568880010977264" q=".0797" sig=".26495327872602226"/>
				<Particle eps=".06568880010977264" q=".0797" sig=".26495327872602226"/>
				<Particle eps=".35982400053705343" q=".713" sig=".33996695079448314"/>
				<Particle eps=".8786399993381852" q="-.5930999983536656" sig=".2959921901644687"/>
				<Particle eps=".7112799996555186" q="-.9190999983536654" sig=".3249998524031036"/>
				<Particle eps=".06568880001765333" q=".41960000000000003" sig=".10690784617205229"/>
				<Particle eps=".06568880001765333" q=".41960000000000003" sig=".10690784617205229"/>
				<Particle eps=".35982400053705343" q=".5973000005487781" sig=".33996695079448314"/>
				<Particle eps=".8786399993381852" q="-.5679000016463344" sig=".2959921901644687"/>
				<Particle eps=".7112799996555186" q="-.4157" sig=".3249998524031036"/>
				<Particle eps=".06568880001765333" q=".27190000000000003" sig=".10690784617205229"/>
				<Particle eps=".45772959964740484" q="-.0031" sig=".33996695084507406"/>
				<Particle eps=".0656888004119626" q=".08499999999999999" sig=".24713530426421654"/>
				<Particle eps=".45772959964740484" q="-.0036" sig=".33996695084507406"/>
				<Particle eps=".06568880010977264" q=".0171" sig=".26495327872602226"/>
				<Particle eps=".06568880010977264" q=".0171" sig=".26495327872602226"/>
				<Particle eps=".45772959964740484" q="-.0645" sig=".33996695084507406"/>
				<Particle eps=".06568880010977264" q=".0352" sig=".26495327872602226"/>
				<Particle eps=".06568880010977264" q=".0352" sig=".26495327872602226"/>
				<Particle eps=".35982400053705343" q=".6950999983536655" sig=".33996695079448314"/>
				<Particle eps=".8786399993381852" q="-.6086000010975563" sig=".2959921901644687"/>
				<Particle eps=".7112799996555186" q="-.9406999994512218" sig=".3249998524031036"/>
				<Particle eps=".06568880001765333" q=".4251" sig=".10690784617205229"/>
				<Particle eps=".06568880001765333" q=".4251" sig=".10690784617205229"/>
				<Particle eps=".35982400053705343" q=".5973000005487781" sig=".33996695079448314"/>
				<Particle eps=".8786399993381852" q="-.5679000016463344" sig=".2959921901644687"/>
				<Particle eps=".7112799996555186" q="-.4157" sig=".3249998524031036"/>
				<Particle eps=".06568880001765333" q=".27190000000000003" sig=".10690784617205229"/>
				<Particle eps=".45772959964740484" q="-.0252" sig=".33996695084507406"/>
				<Particle eps=".0656888004119626" q=".0698" sig=".24713530426421654"/>
				<Particle eps=".0656888004119626" q=".0698" sig=".24713530426421654"/>
				<Particle eps=".35982400053705343" q=".5973000005487781" sig=".33996695079448314"/>
				<Particle eps=".8786399993381852" q="-.5679000016463344" sig=".2959921901644687"/>
				<Particle eps=".7112799996555186" q="-.3479" sig=".3249998524031036"/>
				<Particle eps=".06568880001765333" q=".2747" sig=".10690784617205229"/>
				<Particle eps=".45772959964740484" q="-.23999999999999996" sig=".33996695084507406"/>
				<Particle eps=".0656888004119626" q=".1426" sig=".24713530426421654"/>
				<Particle eps=".45772959964740484" q="-.0094" sig=".33996695084507406"/>
				<Particle eps=".06568880010977264" q=".036199999999999996" sig=".26495327872602226"/>
				<Particle eps=".06568880010977264" q=".036199999999999996" sig=".26495327872602226"/>
				<Particle eps=".45772959964740484" q=".0187" sig=".33996695084507406"/>
				<Particle eps=".06568880010977264" q=".010299999999999998" sig=".26495327872602226"/>
				<Particle eps=".06568880010977264" q=".010299999999999998" sig=".26495327872602226"/>
				<Particle eps=".45772959964740484" q="-.0479" sig=".33996695084507406"/>
				<Particle eps=".06568880010977264" q=".062099999999999995" sig=".26495327872602226"/>
				<Particle eps=".06568880010977264" q=".062099999999999995" sig=".26495327872602226"/>
				<Particle eps=".45772959964740484" q="-.0143" sig=".33996695084507406"/>
				<Particle eps=".06568880026244603" q=".1135" sig=".19599771790073583"/>
				<Particle eps=".06568880026244603" q=".1135" sig=".19599771790073583"/>
				<Particle eps=".7112799996555186" q="-.38539999999999996" sig=".3249998524031036"/>
				<Particle eps=".06568880001765333" q=".33999999999999997" sig=".10690784617205229"/>
				<Particle eps=".06568880001765333" q=".33999999999999997" sig=".10690784617205229"/>
				<Particle eps=".06568880001765333" q=".33999999999999997" sig=".10690784617205229"/>
				<Particle eps=".35982400053705343" q=".7340999983536656" sig=".33996695079448314"/>
				<Particle eps=".8786399993381852" q="-.5893999989024437" sig=".2959921901644687"/>
				<Particle eps=".7112799996555186" q="-.4157" sig=".3249998524031036"/>
				<Particle eps=".06568880001765333" q=".27190000000000003" sig=".10690784617205229"/>
				<Particle eps=".45772959964740484" q="-.059699999999999996" sig=".33996695084507406"/>
				<Particle eps=".0656888004119626" q=".0869" sig=".24713530426421654"/>
				<Particle eps=".45772959964740484" q=".1303" sig=".33996695084507406"/>
				<Particle eps=".06568880010977264" q=".0187" sig=".26495327872602226"/>
				<Particle eps=".45772959964740484" q="-.32039999999999996" sig=".33996695084507406"/>
				<Particle eps=".06568880010977264" q=".0882" sig=".26495327872602226"/>
				<Particle eps=".06568880010977264" q=".0882" sig=".26495327872602226"/>
				<Particle eps=".06568880010977264" q=".0882" sig=".26495327872602226"/>
				<Particle eps=".45772959964740484" q="-.043" sig=".33996695084507406"/>
				<Particle eps=".06568880010977264" q=".0236" sig=".26495327872602226"/>
				<Particle eps=".06568880010977264" q=".0236" sig=".26495327872602226"/>
				<Particle eps=".45772959964740484" q="-.066" sig=".33996695084507406"/>
				<Particle eps=".06568880010977264" q=".0186" sig=".26495327872602226"/>
				<Particle eps=".06568880010977264" q=".0186" sig=".26495327872602226"/>
				<Particle eps=".06568880010977264" q=".0186" sig=".26495327872602226"/>
				<Particle eps=".35982400053705343" q=".5973000005487781" sig=".33996695079448314"/>
				<Particle eps=".8786399993381852" q="-.5679000016463344" sig=".2959921901644687"/>
				<Particle eps=".7112799996555186" q="-.4157" sig=".3249998524031036"/>
				<Particle eps=".06568880001765333" q=".27190000000000003" sig=".10690784617205229"/>
				<Particle eps=".45772959964740484" q="-.027499999999999997" sig=".33996695084507406"/>
				<Particle eps=".0656888004119626" q=".1123" sig=".24713530426421654"/>
				<Particle eps=".45772959964740484" q="-.005" sig=".33996695084507406"/>
				<Particle eps=".06568880010977264" q=".0339" sig=".26495327872602226"/>
				<Particle eps=".06568880010977264" q=".0339" sig=".26495327872602226"/>
				<Particle eps=".35982400053705343" q="-.1415" sig=".33996695079448314"/>
				<Particle eps=".35982400053705343" q="-.1638" sig=".33996695079448314"/>
				<Particle eps=".06275999996435834" q=".2062" sig=".2510552587583135"/>
				<Particle eps=".7112799996555186" q="-.3418" sig=".3249998524031036"/>
				<Particle eps=".06568880001765333" q=".3412" sig=".10690784617205229"/>
				<Particle eps=".35982400053705343" q=".138" sig=".33996695079448314"/>
				<Particle eps=".35982400053705343" q="-.2601" sig=".33996695079448314"/>
				<Particle eps=".06276000026869928" q=".15719999999999998" sig=".2599642458735085"/>
				<Particle eps=".35982400053705343" q="-.11339999999999999" sig=".33996695079448314"/>
				<Particle eps=".06276000026869928" q=".1417" sig=".2599642458735085"/>
				<Particle eps=".35982400053705343" q="-.1972" sig=".33996695079448314"/>
				<Particle eps=".06276000026869928" q=".1447" sig=".2599642458735085"/>
				<Particle eps=".35982400053705343" q="-.23870000000000002" sig=".33996695079448314"/>
				<Particle eps=".06276000026869928" q=".16999999999999998" sig=".2599642458735085"/>
				<Particle eps=".35982400053705343" q=".1243" sig=".33996695079448314"/>
				<Particle eps=".35982400053705343" q=".5973000005487781" sig=".33996695079448314"/>
				<Particle eps=".8786399993381852" q="-.5679000016463344" sig=".2959921901644687"/>
				<Particle eps=".7112799996555186" q="-.4157" sig=".3249998524031036"/>
				<Particle eps=".06568880001765333" q=".27190000000000003" sig=".10690784617205229"/>
				<Particle eps=".45772959964740484" q="-.038900000000000004" sig=".33996695084507406"/>
				<Particle eps=".0656888004119626" q=".1007" sig=".24713530426421654"/>
				<Particle eps=".45772959964740484" q=".3654" sig=".33996695084507406"/>
				<Particle eps=".0656888004119626" q=".0043" sig=".24713530426421654"/>
				<Particle eps=".45772959964740484" q="-.2438" sig=".33996695084507406"/>
				<Particle eps=".06568880010977264" q=".06420000000000001" sig=".26495327872602226"/>
				<Particle eps=".06568880010977264" q=".06420000000000001" sig=".26495327872602226"/>
				<Particle eps=".06568880010977264" q=".06420000000000001" sig=".26495327872602226"/>
				<Particle eps=".8803136010405576" q="-.6760999983536655" sig=".3066473387458142"/>
				<Particle eps="0" q=".4102" sig=".08908987181403394"/>
				<Particle eps=".35982400053705343" q=".5973000005487781" sig=".33996695079448314"/>
				<Particle eps=".8786399993381852" q="-.5679000016463344" sig=".2959921901644687"/>
				<Particle eps=".7112799996555186" q="-.4157" sig=".3249998524031036"/>
				<Particle eps=".06568880001765333" q=".27190000000000003" sig=".10690784617205229"/>
				<Particle eps=".45772959964740484" q="-.08750000000000001" sig=".33996695084507406"/>
				<Particle eps=".0656888004119626" q=".09689999999999999" sig=".24713530426421654"/>
				<Particle eps=".45772959964740484" q=".2985" sig=".33996695084507406"/>
				<Particle eps=".06568880010977264" q="-.029699999999999997" sig=".26495327872602226"/>
				<Particle eps=".45772959964740484" q="-.3192" sig=".33996695084507406"/>
				<Particle eps=".06568880010977264" q=".07909999999999999" sig=".26495327872602226"/>
				<Particle eps=".06568880010977264" q=".07909999999999999" sig=".26495327872602226"/>
				<Particle eps=".06568880010977264" q=".07909999999999999" sig=".26495327872602226"/>
				<Particle eps=".45772959964740484" q="-.3192" sig=".33996695084507406"/>
				<Particle eps=".06568880010977264" q=".07909999999999999" sig=".26495327872602226"/>
				<Particle eps=".06568880010977264" q=".07909999999999999" sig=".26495327872602226"/>
				<Particle eps=".06568880010977264" q=".07909999999999999" sig=".26495327872602226"/>
				<Particle eps=".35982400053705343" q=".5973000005487781" sig=".33996695079448314"/>
				<Particle eps=".8786399993381852" q="-.5679000016463344" sig=".2959921901644687"/>
				<Particle eps=".7112799996555186" q="-.4157" sig=".3249998524031036"/>
				<Particle eps=".06568880001765333" q=".27190000000000003" sig=".10690784617205229"/>
				<Particle eps=".45772959964740484" q="-.08750000000000001" sig=".33996695084507406"/>
				<Particle eps=".0656888004119626" q=".09689999999999999" sig=".24713530426421654"/>
				<Particle eps=".45772959964740484" q=".2985" sig=".33996695084507406"/>
				<Particle eps=".06568880010977264" q="-.029699999999999997" sig=".26495327872602226"/>
				<Particle eps=".45772959964740484" q="-.3192" sig=".33996695084507406"/>
				<Particle eps=".06568880010977264" q=".07909999999999999" sig=".26495327872602226"/>
				<Particle eps=".06568880010977264" q=".07909999999999999" sig=".26495327872602226"/>
				<Particle eps=".06568880010977264" q=".07909999999999999" sig=".26495327872602226"/>
				<Particle eps=".45772959964740484" q="-.3192" sig=".33996695084507406"/>
				<Particle eps=".06568880010977264" q=".07909999999999999" sig=".26495327872602226"/>
				<Particle eps=".06568880010977264" q=".07909999999999999" sig=".26495327872602226"/>
				<Particle eps=".06568880010977264" q=".07909999999999999" sig=".26495327872602226"/>
				<Particle eps=".35982400053705343" q=".5973000005487781" sig=".33996695079448314"/>
				<Particle eps=".8786399993381852" q="-.5679000016463344" sig=".2959921901644687"/>
				<Particle eps=".7112799996555186" q="-.4157" sig=".3249998524031036"/>
				<Particle eps=".06568880001765333" q=".27190000000000003" sig=".10690784617205229"/>
				<Particle eps=".45772959964740484" q=".0143" sig=".33996695084507406"/>
				<Particle eps=".0656888004119626" q=".10479999999999999" sig=".24713530426421654"/>
				<Particle eps=".45772959964740484" q="-.20409999999999998" sig=".33996695084507406"/>
				<Particle eps=".06568880010977264" q=".0797" sig=".26495327872602226"/>
				<Particle eps=".06568880010977264" q=".0797" sig=".26495327872602226"/>
				<Particle eps=".35982400053705343" q=".713" sig=".33996695079448314"/>
				<Particle eps=".8786399993381852" q="-.5930999983536656" sig=".2959921901644687"/>
				<Particle eps=".7112799996555186" q="-.9190999983536654" sig=".3249998524031036"/>
				<Particle eps=".06568880001765333" q=".41960000000000003" sig=".10690784617205229"/>
				<Particle eps=".06568880001765333" q=".41960000000000003" sig=".10690784617205229"/>
				<Particle eps=".35982400053705343" q=".5973000005487781" sig=".33996695079448314"/>
				<Particle eps=".8786399993381852" q="-.5679000016463344" sig=".2959921901644687"/>
				<Particle eps=".7112799996555186" q="-.25479999999999997" sig=".3249998524031036"/>
				<Particle eps=".45772959964740484" q=".0192" sig=".33996695084507406"/>
				<Particle eps=".0656888004119626" q=".039099999999999996" sig=".24713530426421654"/>
				<Particle eps=".0656888004119626" q=".039099999999999996" sig=".24713530426421654"/>
				<Particle eps=".45772959964740484" q=".0189" sig=".33996695084507406"/>
				<Particle eps=".06568880010977264" q=".0213" sig=".26495327872602226"/>
				<Particle eps=".06568880010977264" q=".0213" sig=".26495327872602226"/>
				<Particle eps=".45772959964740484" q="-.007" sig=".33996695084507406"/>
				<Particle eps=".06568880010977264" q=".0253" sig=".26495327872602226"/>
				<Particle eps=".06568880010977264" q=".0253" sig=".26495327872602226"/>
				<Particle eps=".45772959964740484" q="-.0266" sig=".33996695084507406"/>
				<Particle eps=".0656888004119626" q=".06409999999999999" sig=".24713530426421654"/>
				<Particle eps=".35982400053705343" q=".5896000010975563" sig=".33996695079448314"/>
				<Particle eps=".8786399993381852" q="-.5747999978048874" sig=".2959921901644687"/>
				<Particle eps=".7112799996555186" q="-.4157" sig=".3249998524031036"/>
				<Particle eps=".06568880001765333" q=".27190000000000003" sig=".10690784617205229"/>
				<Particle eps=".45772959964740484" q=".033699999999999994" sig=".33996695084507406"/>
				<Particle eps=".0656888004119626" q=".0823" sig=".24713530426421654"/>
				<Particle eps=".45772959964740484" q="-.1825" sig=".33996695084507406"/>
				<Particle eps=".06568880010977264" q=".06029999999999999" sig=".26495327872602226"/>
				<Particle eps=".06568880010977264" q=".06029999999999999" sig=".26495327872602226"/>
				<Particle eps=".06568880010977264" q=".06029999999999999" sig=".26495327872602226"/>
				<Particle eps=".35982400053705343" q=".5973000005487781" sig=".33996695079448314"/>
				<Particle eps=".8786399993381852" q="-.5679000016463344" sig=".2959921901644687"/>
				<Particle eps=".7112799996555186" q="-.4157" sig=".3249998524031036"/>
				<Particle eps=".06568880001765333" q=".27190000000000003" sig=".10690784617205229"/>
				<Particle eps=".45772959964740484" q="-.059699999999999996" sig=".33996695084507406"/>
				<Particle eps=".0656888004119626" q=".0869" sig=".24713530426421654"/>
				<Particle eps=".45772959964740484" q=".1303" sig=".33996695084507406"/>
				<Particle eps=".06568880010977264" q=".0187" sig=".26495327872602226"/>
				<Particle eps=".45772959964740484" q="-.32039999999999996" sig=".33996695084507406"/>
				<Particle eps=".06568880010977264" q=".0882" sig=".26495327872602226"/>
				<Particle eps=".06568880010977264" q=".0882" sig=".26495327872602226"/>
				<Particle eps=".06568880010977264" q=".0882" sig=".26495327872602226"/>
				<Particle eps=".45772959964740484" q="-.043" sig=".33996695084507406"/>
				<Particle eps=".06568880010977264" q=".0236" sig=".26495327872602226"/>
				<Particle eps=".06568880010977264" q=".0236" sig=".26495327872602226"/>
				<Particle eps=".45772959964740484" q="-.066" sig=".33996695084507406"/>
				<Particle eps=".06568880010977264" q=".0186" sig=".26495327872602226"/>
				<Particle eps=".06568880010977264" q=".0186" sig=".26495327872602226"/>
				<Particle eps=".06568880010977264" q=".0186" sig=".26495327872602226"/>
				<Particle eps=".35982400053705343" q=".5973000005487781" sig=".33996695079448314"/>
				<Particle eps=".8786399993381852" q="-.5679000016463344" sig=".2959921901644687"/>
				<Particle eps=".7112799996555186" q="-.4157" sig=".3249998524031036"/>
				<Particle eps=".06568880001765333" q=".27190000000000003" sig=".10690784617205229"/>
				<Particle eps=".45772959964740484" q="-.0252" sig=".33996695084507406"/>
				<Particle eps=".0656888004119626" q=".0698" sig=".24713530426421654"/>
				<Particle eps=".0656888004119626" q=".0698" sig=".24713530426421654"/>
				<Particle eps=".35982400053705343" q=".5973000005487781" sig=".33996695079448314"/>
				<Particle eps=".8786399993381852" q="-.5679000016463344" sig=".2959921901644687"/>
				<Particle eps=".7112799996555186" q="-.4157" sig=".3249998524031036"/>
				<Particle eps=".06568880001765333" q=".27190000000000003" sig=".10690784617205229"/>
				<Particle eps=".45772959964740484" q="-.059699999999999996" sig=".33996695084507406"/>
				<Particle eps=".0656888004119626" q=".0869" sig=".24713530426421654"/>
				<Particle eps=".45772959964740484" q=".1303" sig=".33996695084507406"/>
				<Particle eps=".06568880010977264" q=".0187" sig=".26495327872602226"/>
				<Particle eps=".45772959964740484" q="-.32039999999999996" sig=".33996695084507406"/>
				<Particle eps=".06568880010977264" q=".0882" sig=".26495327872602226"/>
				<Particle eps=".06568880010977264" q=".0882" sig=".26495327872602226"/>
				<Particle eps=".06568880010977264" q=".0882" sig=".26495327872602226"/>
				<Particle eps=".45772959964740484" q="-.043" sig=".33996695084507406"/>
				<Particle eps=".06568880010977264" q=".0236" sig=".26495327872602226"/>
				<Particle eps=".06568880010977264" q=".0236" sig=".26495327872602226"/>
				<Particle eps=".45772959964740484" q="-.066" sig=".33996695084507406"/>
				<Particle eps=".06568880010977264" q=".0186" sig=".26495327872602226"/>
				<Particle eps=".06568880010977264" q=".0186" sig=".26495327872602226"/>
				<Particle eps=".06568880010977264" q=".0186" sig=".26495327872602226"/>
				<Particle eps=".35982400053705343" q=".5973000005487781" sig=".33996695079448314"/>
				<Particle eps=".8786399993381852" q="-.5679000016463344" sig=".2959921901644687"/>
				<Particle eps=".7112799996555186" q="-.25479999999999997" sig=".3249998524031036"/>
				<Particle eps=".45772959964740484" q=".0192" sig=".33996695084507406"/>
				<Particle eps=".0656888004119626" q=".039099999999999996" sig=".24713530426421654"/>
				<Particle eps=".0656888004119626" q=".039099999999999996" sig=".24713530426421654"/>
				<Particle eps=".45772959964740484" q=".0189" sig=".33996695084507406"/>
				<Particle eps=".06568880010977264" q=".0213" sig=".26495327872602226"/>
				<Particle eps=".06568880010977264" q=".0213" sig=".26495327872602226"/>
				<Particle eps=".45772959964740484" q="-.007" sig=".33996695084507406"/>
				<Particle eps=".06568880010977264" q=".0253" sig=".26495327872602226"/>
				<Particle eps=".06568880010977264" q=".0253" sig=".26495327872602226"/>
				<Particle eps=".45772959964740484" q="-.0266" sig=".33996695084507406"/>
				<Particle eps=".0656888004119626" q=".06409999999999999" sig=".24713530426421654"/>
				<Particle eps=".35982400053705343" q=".5896000010975563" sig=".33996695079448314"/>
				<Particle eps=".8786399993381852" q="-.5747999978048874" sig=".2959921901644687"/>
				<Particle eps=".7112799996555186" q="-.4157" sig=".3249998524031036"/>
				<Particle eps=".06568880001765333" q=".27190000000000003" sig=".10690784617205229"/>
				<Particle eps=".45772959964740484" q=".033699999999999994" sig=".33996695084507406"/>
				<Particle eps=".0656888004119626" q=".0823" sig=".24713530426421654"/>
				<Particle eps=".45772959964740484" q="-.1825" sig=".33996695084507406"/>
				<Particle eps=".06568880010977264" q=".06029999999999999" sig=".26495327872602226"/>
				<Particle eps=".06568880010977264" q=".06029999999999999" sig=".26495327872602226"/>
				<Particle eps=".06568880010977264" q=".06029999999999999" sig=".26495327872602226"/>
				<Particle eps=".35982400053705343" q=".5973000005487781" sig=".33996695079448314"/>
				<Particle eps=".8786399993381852" q="-.5679000016463344" sig=".2959921901644687"/>
				<Particle eps=".7112799996555186" q="-.4157" sig=".3249998524031036"/>
				<Particle eps=".06568880001765333" q=".27190000000000003" sig=".10690784617205229"/>
				<Particle eps=".45772959964740484" q="-.0518" sig=".33996695084507406"/>
				<Particle eps=".0656888004119626" q=".09219999999999999" sig=".24713530426421654"/>
				<Particle eps=".45772959964740484" q="-.1102" sig=".33996695084507406"/>
				<Particle eps=".06568880010977264" q=".0457" sig=".26495327872602226"/>
				<Particle eps=".06568880010977264" q=".0457" sig=".26495327872602226"/>
				<Particle eps=".45772959964740484" q=".35309999999999997" sig=".33996695084507406"/>
				<Particle eps=".06568880010977264" q="-.0361" sig=".26495327872602226"/>
				<Particle eps=".45772959964740484" q="-.41209999999999997" sig=".33996695084507406"/>
				<Particle eps=".06568880010977264" q=".09999999999999999" sig=".26495327872602226"/>
				<Particle eps=".06568880010977264" q=".09999999999999999" sig=".26495327872602226"/>
				<Particle eps=".06568880010977264" q=".09999999999999999" sig=".26495327872602226"/>
				<Particle eps=".45772959964740484" q="-.41209999999999997" sig=".33996695084507406"/>
				<Particle eps=".06568880010977264" q=".09999999999999999" sig=".26495327872602226"/>
				<Particle eps=".06568880010977264" q=".09999999999999999" sig=".26495327872602226"/>
				<Particle eps=".06568880010977264" q=".09999999999999999" sig=".26495327872602226"/>
				<Particle eps=".35982400053705343" q=".5973000005487781" sig=".33996695079448314"/>
				<Particle eps=".8786399993381852" q="-.5679000016463344" sig=".2959921901644687"/>
				<Particle eps=".7112799996555186" q="-.4157" sig=".3249998524031036"/>
				<Particle eps=".06568880001765333" q=".27190000000000003" sig=".10690784617205229"/>
				<Particle eps=".45772959964740484" q="-.0518" sig=".33996695084507406"/>
				<Particle eps=".0656888004119626" q=".09219999999999999" sig=".24713530426421654"/>
				<Particle eps=".45772959964740484" q="-.1102" sig=".33996695084507406"/>
				<Particle eps=".06568880010977264" q=".0457" sig=".26495327872602226"/>
				<Particle eps=".06568880010977264" q=".0457" sig=".26495327872602226"/>
				<Particle eps=".45772959964740484" q=".35309999999999997" sig=".33996695084507406"/>
				<Particle eps=".06568880010977264" q="-.0361" sig=".26495327872602226"/>
				<Particle eps=".45772959964740484" q="-.41209999999999997" sig=".33996695084507406"/>
				<Particle eps=".06568880010977264" q=".09999999999999999" sig=".26495327872602226"/>
				<Particle eps=".06568880010977264" q=".09999999999999999" sig=".26495327872602226"/>
				<Particle eps=".06568880010977264" q=".09999999999999999" sig=".26495327872602226"/>
				<Particle eps=".45772959964740484" q="-.41209999999999997" sig=".33996695084507406"/>
				<Particle eps=".06568880010977264" q=".09999999999999999" sig=".26495327872602226"/>
				<Particle eps=".06568880010977264" q=".09999999999999999" sig=".26495327872602226"/>
				<Particle eps=".06568880010977264" q=".09999999999999999" sig=".26495327872602226"/>
				<Particle eps=".35982400053705343" q=".5973000005487781" sig=".33996695079448314"/>
				<Particle eps=".8786399993381852" q="-.5679000016463344" sig=".2959921901644687"/>
				<Particle eps=".7112799996555186" q="-.4157" sig=".3249998524031036"/>
				<Particle eps=".06568880001765333" q=".27190000000000003" sig=".10690784617205229"/>
				<Particle eps=".45772959964740484" q="-.0252" sig=".33996695084507406"/>
				<Particle eps=".0656888004119626" q=".0698" sig=".24713530426421654"/>
				<Particle eps=".0656888004119626" q=".0698" sig=".24713530426421654"/>
				<Particle eps=".35982400053705343" q=".5973000005487781" sig=".33996695079448314"/>
				<Particle eps=".8786399993381852" q="-.5679000016463344" sig=".2959921901644687"/>
				<Particle eps=".7112799996555186" q="-.4157" sig=".3249998524031036"/>
				<Particle eps=".06568880001765333" q=".27190000000000003" sig=".10690784617205229"/>
				<Particle eps=".45772959964740484" q="-.024900000000000002" sig=".33996695084507406"/>
				<Particle eps=".0656888004119626" q=".0843" sig=".24713530426421654"/>
				<Particle eps=".45772959964740484" q=".2117" sig=".33996695084507406"/>
				<Particle eps=".0656888004119626" q=".0352" sig=".24713530426421654"/>
				<Particle eps=".0656888004119626" q=".0352" sig=".24713530426421654"/>
				<Particle eps=".8803136010405576" q="-.6546000010975562" sig=".3066473387458142"/>
				<Particle eps="0" q=".42749999999999994" sig=".08908987181403394"/>
				<Particle eps=".35982400053705343" q=".5973000005487781" sig=".33996695079448314"/>
				<Particle eps=".8786399993381852" q="-.5679000016463344" sig=".2959921901644687"/>
				<Particle eps=".7112799996555186" q="-.4157" sig=".3249998524031036"/>
				<Particle eps=".06568880001765333" q=".27190000000000003" sig=".10690784617205229"/>
				<Particle eps=".45772959964740484" q="-.08750000000000001" sig=".33996695084507406"/>
				<Particle eps=".0656888004119626" q=".09689999999999999" sig=".24713530426421654"/>
				<Particle eps=".45772959964740484" q=".2985" sig=".33996695084507406"/>
				<Particle eps=".06568880010977264" q="-.029699999999999997" sig=".26495327872602226"/>
				<Particle eps=".45772959964740484" q="-.3192" sig=".33996695084507406"/>
				<Particle eps=".06568880010977264" q=".07909999999999999" sig=".26495327872602226"/>
				<Particle eps=".06568880010977264" q=".07909999999999999" sig=".26495327872602226"/>
				<Particle eps=".06568880010977264" q=".07909999999999999" sig=".26495327872602226"/>
				<Particle eps=".45772959964740484" q="-.3192" sig=".33996695084507406"/>
				<Particle eps=".06568880010977264" q=".07909999999999999" sig=".26495327872602226"/>
				<Particle eps=".06568880010977264" q=".07909999999999999" sig=".26495327872602226"/>
				<Particle eps=".06568880010977264" q=".07909999999999999" sig=".26495327872602226"/>
				<Particle eps=".35982400053705343" q=".5973000005487781" sig=".33996695079448314"/>
				<Particle eps=".8786399993381852" q="-.5679000016463344" sig=".2959921901644687"/>
				<Particle eps=".7112799996555186" q="-.4157" sig=".3249998524031036"/>
				<Particle eps=".06568880001765333" q=".27190000000000003" sig=".10690784617205229"/>
				<Particle eps=".45772959964740484" q="-.038900000000000004" sig=".33996695084507406"/>
				<Particle eps=".0656888004119626" q=".1007" sig=".24713530426421654"/>
				<Particle eps=".45772959964740484" q=".3654" sig=".33996695084507406"/>
				<Particle eps=".0656888004119626" q=".0043" sig=".24713530426421654"/>
				<Particle eps=".45772959964740484" q="-.2438" sig=".33996695084507406"/>
				<Particle eps=".06568880010977264" q=".06420000000000001" sig=".26495327872602226"/>
				<Particle eps=".06568880010977264" q=".06420000000000001" sig=".26495327872602226"/>
				<Particle eps=".06568880010977264" q=".06420000000000001" sig=".26495327872602226"/>
				<Particle eps=".8803136010405576" q="-.6760999983536655" sig=".3066473387458142"/>
				<Particle eps="0" q=".4102" sig=".08908987181403394"/>
				<Particle eps=".35982400053705343" q=".5973000005487781" sig=".33996695079448314"/>
				<Particle eps=".8786399993381852" q="-.5679000016463344" sig=".2959921901644687"/>
				<Particle eps=".7112799996555186" q="-.4157" sig=".3249998524031036"/>
				<Particle eps=".06568880001765333" q=".27190000000000003" sig=".10690784617205229"/>
				<Particle eps=".45772959964740484" q="-.08750000000000001" sig=".33996695084507406"/>
				<Particle eps=".0656888004119626" q=".09689999999999999" sig=".24713530426421654"/>
				<Particle eps=".45772959964740484" q=".2985" sig=".33996695084507406"/>
				<Particle eps=".06568880010977264" q="-.029699999999999997" sig=".26495327872602226"/>
				<Particle eps=".45772959964740484" q="-.3192" sig=".33996695084507406"/>
				<Particle eps=".06568880010977264" q=".07909999999999999" sig=".26495327872602226"/>
				<Particle eps=".06568880010977264" q=".07909999999999999" sig=".26495327872602226"/>
				<Particle eps=".06568880010977264" q=".07909999999999999" sig=".26495327872602226"/>
				<Particle eps=".45772959964740484" q="-.3192" sig=".33996695084507406"/>
				<Particle eps=".06568880010977264" q=".07909999999999999" sig=".26495327872602226"/>
				<Particle eps=".06568880010977264" q=".07909999999999999" sig=".26495327872602226"/>
				<Particle eps=".06568880010977264" q=".07909999999999999" sig=".26495327872602226"/>
				<Particle eps=".35982400053705343" q=".5973000005487781" sig=".33996695079448314"/>
				<Particle eps=".8786399993381852" q="-.5679000016463344" sig=".2959921901644687"/>
				<Particle eps=".7112799996555186" q="-.4157" sig=".3249998524031036"/>
				<Particle eps=".06568880001765333" q=".27190000000000003" sig=".10690784617205229"/>
				<Particle eps=".45772959964740484" q="-.059699999999999996" sig=".33996695084507406"/>
				<Particle eps=".0656888004119626" q=".0869" sig=".24713530426421654"/>
				<Particle eps=".45772959964740484" q=".1303" sig=".33996695084507406"/>
				<Particle eps=".06568880010977264" q=".0187" sig=".26495327872602226"/>
				<Particle eps=".45772959964740484" q="-.32039999999999996" sig=".33996695084507406"/>
				<Particle eps=".06568880010977264" q=".0882" sig=".26495327872602226"/>
				<Particle eps=".06568880010977264" q=".0882" sig=".26495327872602226"/>
				<Particle eps=".06568880010977264" q=".0882" sig=".26495327872602226"/>
				<Particle eps=".45772959964740484" q="-.043" sig=".33996695084507406"/>
				<Particle eps=".06568880010977264" q=".0236" sig=".26495327872602226"/>
				<Particle eps=".06568880010977264" q=".0236" sig=".26495327872602226"/>
				<Particle eps=".45772959964740484" q="-.066" sig=".33996695084507406"/>
				<Particle eps=".06568880010977264" q=".0186" sig=".26495327872602226"/>
				<Particle eps=".06568880010977264" q=".0186" sig=".26495327872602226"/>
				<Particle eps=".06568880010977264" q=".0186" sig=".26495327872602226"/>
				<Particle eps=".35982400053705343" q=".5973000005487781" sig=".33996695079448314"/>
				<Particle eps=".8786399993381852" q="-.5679000016463344" sig=".2959921901644687"/>
				<Particle eps=".7112799996555186" q="-.4157" sig=".3249998524031036"/>
				<Particle eps=".06568880001765333" q=".27190000000000003" sig=".10690784617205229"/>
				<Particle eps=".45772959964740484" q=".033699999999999994" sig=".33996695084507406"/>
				<Particle eps=".0656888004119626" q=".0823" sig=".24713530426421654"/>
				<Particle eps=".45772959964740484" q="-.1825" sig=".33996695084507406"/>
				<Particle eps=".06568880010977264" q=".06029999999999999" sig=".26495327872602226"/>
				<Particle eps=".06568880010977264" q=".06029999999999999" sig=".26495327872602226"/>
				<Particle eps=".06568880010977264" q=".06029999999999999" sig=".26495327872602226"/>
				<Particle eps=".35982400053705343" q=".5973000005487781" sig=".33996695079448314"/>
				<Particle eps=".8786399993381852" q="-.5679000016463344" sig=".2959921901644687"/>
				<Particle eps=".7112799996555186" q="-.4157" sig=".3249998524031036"/>
				<Particle eps=".06568880001765333" q=".27190000000000003" sig=".10690784617205229"/>
				<Particle eps=".45772959964740484" q="-.059699999999999996" sig=".33996695084507406"/>
				<Particle eps=".0656888004119626" q=".0869" sig=".24713530426421654"/>
				<Particle eps=".45772959964740484" q=".1303" sig=".33996695084507406"/>
				<Particle eps=".06568880010977264" q=".0187" sig=".26495327872602226"/>
				<Particle eps=".45772959964740484" q="-.32039999999999996" sig=".33996695084507406"/>
				<Particle eps=".06568880010977264" q=".0882" sig=".26495327872602226"/>
				<Particle eps=".06568880010977264" q=".0882" sig=".26495327872602226"/>
				<Particle eps=".06568880010977264" q=".0882" sig=".26495327872602226"/>
				<Particle eps=".45772959964740484" q="-.043" sig=".33996695084507406"/>
				<Particle eps=".06568880010977264" q=".0236" sig=".26495327872602226"/>
				<Particle eps=".06568880010977264" q=".0236" sig=".26495327872602226"/>
				<Particle eps=".45772959964740484" q="-.066" sig=".33996695084507406"/>
				<Particle eps=".06568880010977264" q=".0186" sig=".26495327872602226"/>
				<Particle eps=".06568880010977264" q=".0186" sig=".26495327872602226"/>
				<Particle eps=".06568880010977264" q=".0186" sig=".26495327872602226"/>
				<Particle eps=".35982400053705343" q=".5973000005487781" sig=".33996695079448314"/>
				<Particle eps=".8786399993381852" q="-.5679000016463344" sig=".2959921901644687"/>
				<Particle eps=".7112799996555186" q="-.4157" sig=".3249998524031036"/>
				<Particle eps=".06568880001765333" q=".27190000000000003" sig=".10690784617205229"/>
				<Particle eps=".45772959964740484" q="-.0518" sig=".33996695084507406"/>
				<Particle eps=".0656888004119626" q=".09219999999999999" sig=".24713530426421654"/>
				<Particle eps=".45772959964740484" q="-.1102" sig=".33996695084507406"/>
				<Particle eps=".06568880010977264" q=".0457" sig=".26495327872602226"/>
				<Particle eps=".06568880010977264" q=".0457" sig=".26495327872602226"/>
				<Particle eps=".45772959964740484" q=".35309999999999997" sig=".33996695084507406"/>
				<Particle eps=".06568880010977264" q="-.0361" sig=".26495327872602226"/>
				<Particle eps=".45772959964740484" q="-.41209999999999997" sig=".33996695084507406"/>
				<Particle eps=".06568880010977264" q=".09999999999999999" sig=".26495327872602226"/>
				<Particle eps=".06568880010977264" q=".09999999999999999" sig=".26495327872602226"/>
				<Particle eps=".06568880010977264" q=".09999999999999999" sig=".26495327872602226"/>
				<Particle eps=".45772959964740484" q="-.41209999999999997" sig=".33996695084507406"/>
				<Particle eps=".06568880010977264" q=".09999999999999999" sig=".26495327872602226"/>
				<Particle eps=".06568880010977264" q=".09999999999999999" sig=".26495327872602226"/>
				<Particle eps=".06568880010977264" q=".09999999999999999" sig=".26495327872602226"/>
				<Particle eps=".35982400053705343" q=".5973000005487781" sig=".33996695079448314"/>
				<Particle eps=".8786399993381852" q="-.5679000016463344" sig=".2959921901644687"/>
				<Particle eps=".7112799996555186" q="-.4157" sig=".3249998524031036"/>
				<Particle eps=".06568880001765333" q=".27190000000000003" sig=".10690784617205229"/>
				<Particle eps=".45772959964740484" q="-.08750000000000001" sig=".33996695084507406"/>
				<Particle eps=".0656888004119626" q=".09689999999999999" sig=".24713530426421654"/>
				<Particle eps=".45772959964740484" q=".2985" sig=".33996695084507406"/>
				<Particle eps=".06568880010977264" q="-.029699999999999997" sig=".26495327872602226"/>
				<Particle eps=".45772959964740484" q="-.3192" sig=".33996695084507406"/>
				<Particle eps=".06568880010977264" q=".07909999999999999" sig=".26495327872602226"/>
				<Particle eps=".06568880010977264" q=".07909999999999999" sig=".26495327872602226"/>
				<Particle eps=".06568880010977264" q=".07909999999999999" sig=".26495327872602226"/>
				<Particle eps=".45772959964740484" q="-.3192" sig=".33996695084507406"/>
				<Particle eps=".06568880010977264" q=".07909999999999999" sig=".26495327872602226"/>
				<Particle eps=".06568880010977264" q=".07909999999999999" sig=".26495327872602226"/>
				<Particle eps=".06568880010977264" q=".07909999999999999" sig=".26495327872602226"/>
				<Particle eps=".35982400053705343" q=".5973000005487781" sig=".33996695079448314"/>
				<Particle eps=".8786399993381852" q="-.5679000016463344" sig=".2959921901644687"/>
				<Particle eps=".7112799996555186" q="-.4157" sig=".3249998524031036"/>
				<Particle eps=".06568880001765333" q=".27190000000000003" sig=".10690784617205229"/>
				<Particle eps=".45772959964740484" q=".0188" sig=".33996695084507406"/>
				<Particle eps=".0656888004119626" q=".0881" sig=".24713530426421654"/>
				<Particle eps=".45772959964740484" q="-.0462" sig=".33996695084507406"/>
				<Particle eps=".06568880010977264" q=".04019999999999999" sig=".26495327872602226"/>
				<Particle eps=".06568880010977264" q=".04019999999999999" sig=".26495327872602226"/>
				<Particle eps=".35982400053705343" q="-.0266" sig=".33996695079448314"/>
				<Particle eps=".7112799996555186" q="-.3811" sig=".3249998524031036"/>
				<Particle eps=".06568880001765333" q=".3649" sig=".10690784617205229"/>
				<Particle eps=".35982400053705343" q=".2057" sig=".33996695079448314"/>
				<Particle eps=".06276000013920788" q=".1392" sig=".24214627154564852"/>
				<Particle eps=".7112799996555186" q="-.5726999994512219" sig=".3249998524031036"/>
				<Particle eps=".35982400053705343" q=".1292" sig=".33996695079448314"/>
				<Particle eps=".06275999996435834" q=".1147" sig=".2510552587583135"/>
				<Particle eps=".35982400053705343" q=".5973000005487781" sig=".33996695079448314"/>
				<Particle eps=".8786399993381852" q="-.5679000016463344" sig=".2959921901644687"/>
				<Particle eps=".7112799996555186" q="-.4157" sig=".3249998524031036"/>
				<Particle eps=".06568880001765333" q=".27190000000000003" sig=".10690784617205229"/>
				<Particle eps=".45772959964740484" q="-.0518" sig=".33996695084507406"/>
				<Particle eps=".0656888004119626" q=".09219999999999999" sig=".24713530426421654"/>
				<Particle eps=".45772959964740484" q="-.1102" sig=".33996695084507406"/>
				<Particle eps=".06568880010977264" q=".0457" sig=".26495327872602226"/>
				<Particle eps=".06568880010977264" q=".0457" sig=".26495327872602226"/>
				<Particle eps=".45772959964740484" q=".35309999999999997" sig=".33996695084507406"/>
				<Particle eps=".06568880010977264" q="-.0361" sig=".26495327872602226"/>
				<Particle eps=".45772959964740484" q="-.41209999999999997" sig=".33996695084507406"/>
				<Particle eps=".06568880010977264" q=".09999999999999999" sig=".26495327872602226"/>
				<Particle eps=".06568880010977264" q=".09999999999999999" sig=".26495327872602226"/>
				<Particle eps=".06568880010977264" q=".09999999999999999" sig=".26495327872602226"/>
				<Particle eps=".45772959964740484" q="-.41209999999999997" sig=".33996695084507406"/>
				<Particle eps=".06568880010977264" q=".09999999999999999" sig=".26495327872602226"/>
				<Particle eps=".06568880010977264" q=".09999999999999999" sig=".26495327872602226"/>
				<Particle eps=".06568880010977264" q=".09999999999999999" sig=".26495327872602226"/>
				<Particle eps=".35982400053705343" q=".5973000005487781" sig=".33996695079448314"/>
				<Particle eps=".8786399993381852" q="-.5679000016463344" sig=".2959921901644687"/>
				<Particle eps=".7112799996555186" q="-.4157" sig=".3249998524031036"/>
				<Particle eps=".06568880001765333" q=".27190000000000003" sig=".10690784617205229"/>
				<Particle eps=".45772959964740484" q=".033699999999999994" sig=".33996695084507406"/>
				<Particle eps=".0656888004119626" q=".0823" sig=".24713530426421654"/>
				<Particle eps=".45772959964740484" q="-.1825" sig=".33996695084507406"/>
				<Particle eps=".06568880010977264" q=".06029999999999999" sig=".26495327872602226"/>
				<Particle eps=".06568880010977264" q=".06029999999999999" sig=".26495327872602226"/>
				<Particle eps=".06568880010977264" q=".06029999999999999" sig=".26495327872602226"/>
				<Particle eps=".35982400053705343" q=".5973000005487781" sig=".33996695079448314"/>
				<Particle eps=".8786399993381852" q="-.5679000016463344" sig=".2959921901644687"/>
				<Particle eps=".7112799996555186" q="-.4157" sig=".3249998524031036"/>
				<Particle eps=".06568880001765333" q=".27190000000000003" sig=".10690784617205229"/>
				<Particle eps=".45772959964740484" q="-.059699999999999996" sig=".33996695084507406"/>
				<Particle eps=".0656888004119626" q=".0869" sig=".24713530426421654"/>
				<Particle eps=".45772959964740484" q=".1303" sig=".33996695084507406"/>
				<Particle eps=".06568880010977264" q=".0187" sig=".26495327872602226"/>
				<Particle eps=".45772959964740484" q="-.32039999999999996" sig=".33996695084507406"/>
				<Particle eps=".06568880010977264" q=".0882" sig=".26495327872602226"/>
				<Particle eps=".06568880010977264" q=".0882" sig=".26495327872602226"/>
				<Particle eps=".06568880010977264" q=".0882" sig=".26495327872602226"/>
				<Particle eps=".45772959964740484" q="-.043" sig=".33996695084507406"/>
				<Particle eps=".06568880010977264" q=".0236" sig=".26495327872602226"/>
				<Particle eps=".06568880010977264" q=".0236" sig=".26495327872602226"/>
				<Particle eps=".45772959964740484" q="-.066" sig=".33996695084507406"/>
				<Particle eps=".06568880010977264" q=".0186" sig=".26495327872602226"/>
				<Particle eps=".06568880010977264" q=".0186" sig=".26495327872602226"/>
				<Particle eps=".06568880010977264" q=".0186" sig=".26495327872602226"/>
				<Particle eps=".35982400053705343" q=".5973000005487781" sig=".33996695079448314"/>
				<Particle eps=".8786399993381852" q="-.5679000016463344" sig=".2959921901644687"/>
				<Particle eps=".7112799996555186" q="-.4157" sig=".3249998524031036"/>
				<Particle eps=".06568880001765333" q=".27190000000000003" sig=".10690784617205229"/>
				<Particle eps=".45772959964740484" q="-.0518" sig=".33996695084507406"/>
				<Particle eps=".0656888004119626" q=".09219999999999999" sig=".24713530426421654"/>
				<Particle eps=".45772959964740484" q="-.1102" sig=".33996695084507406"/>
				<Particle eps=".06568880010977264" q=".0457" sig=".26495327872602226"/>
				<Particle eps=".06568880010977264" q=".0457" sig=".26495327872602226"/>
				<Particle eps=".45772959964740484" q=".35309999999999997" sig=".33996695084507406"/>
				<Particle eps=".06568880010977264" q="-.0361" sig=".26495327872602226"/>
				<Particle eps=".45772959964740484" q="-.41209999999999997" sig=".33996695084507406"/>
				<Particle eps=".06568880010977264" q=".09999999999999999" sig=".26495327872602226"/>
				<Particle eps=".06568880010977264" q=".09999999999999999" sig=".26495327872602226"/>
				<Particle eps=".06568880010977264" q=".09999999999999999" sig=".26495327872602226"/>
				<Particle eps=".45772959964740484" q="-.41209999999999997" sig=".33996695084507406"/>
				<Particle eps=".06568880010977264" q=".09999999999999999" sig=".26495327872602226"/>
				<Particle eps=".06568880010977264" q=".09999999999999999" sig=".26495327872602226"/>
				<Particle eps=".06568880010977264" q=".09999999999999999" sig=".26495327872602226"/>
				<Particle eps=".35982400053705343" q=".5973000005487781" sig=".33996695079448314"/>
				<Particle eps=".8786399993381852" q="-.5679000016463344" sig=".2959921901644687"/>
				<Particle eps=".7112799996555186" q="-.4157" sig=".3249998524031036"/>
				<Particle eps=".06568880001765333" q=".27190000000000003" sig=".10690784617205229"/>
				<Particle eps=".45772959964740484" q="-.024900000000000002" sig=".33996695084507406"/>
				<Particle eps=".0656888004119626" q=".0843" sig=".24713530426421654"/>
				<Particle eps=".45772959964740484" q=".2117" sig=".33996695084507406"/>
				<Particle eps=".0656888004119626" q=".0352" sig=".24713530426421654"/>
				<Particle eps=".0656888004119626" q=".0352" sig=".24713530426421654"/>
				<Particle eps=".8803136010405576" q="-.6546000010975562" sig=".3066473387458142"/>
				<Particle eps="0" q=".42749999999999994" sig=".08908987181403394"/>
				<Particle eps=".35982400053705343" q=".5973000005487781" sig=".33996695079448314"/>
				<Particle eps=".8786399993381852" q="-.5679000016463344" sig=".2959921901644687"/>
				<Particle eps=".7112799996555186" q="-.4157" sig=".3249998524031036"/>
				<Particle eps=".06568880001765333" q=".27190000000000003" sig=".10690784617205229"/>
				<Particle eps=".45772959964740484" q="-.0581" sig=".33996695084507406"/>
				<Particle eps=".0656888004119626" q=".13599999999999998" sig=".24713530426421654"/>
				<Particle eps=".45772959964740484" q="-.0074" sig=".33996695084507406"/>
				<Particle eps=".06568880010977264" q=".0367" sig=".26495327872602226"/>
				<Particle eps=".06568880010977264" q=".0367" sig=".26495327872602226"/>
				<Particle eps=".35982400053705343" q=".1868" sig=".33996695079448314"/>
				<Particle eps=".7112799996555186" q="-.5432" sig=".3249998524031036"/>
				<Particle eps=".35982400053705343" q=".1635" sig=".33996695079448314"/>
				<Particle eps=".06276000013920788" q=".14350000000000002" sig=".24214627154564852"/>
				<Particle eps=".7112799996555186" q="-.27949999999999997" sig=".3249998524031036"/>
				<Particle eps=".06568880001765333" q=".3339" sig=".10690784617205229"/>
				<Particle eps=".35982400053705343" q="-.22069999999999998" sig=".33996695079448314"/>
				<Particle eps=".06275999996435834" q=".1862" sig=".2510552587583135"/>
				<Particle eps=".35982400053705343" q=".5973000005487781" sig=".33996695079448314"/>
				<Particle eps=".8786399993381852" q="-.5679000016463344" sig=".2959921901644687"/>
				<Particle eps=".7112799996555186" q="-.4157" sig=".3249998524031036"/>
				<Particle eps=".06568880001765333" q=".27190000000000003" sig=".10690784617205229"/>
				<Particle eps=".45772959964740484" q="-.038900000000000004" sig=".33996695084507406"/>
				<Particle eps=".0656888004119626" q=".1007" sig=".24713530426421654"/>
				<Particle eps=".45772959964740484" q=".3654" sig=".33996695084507406"/>
				<Particle eps=".0656888004119626" q=".0043" sig=".24713530426421654"/>
				<Particle eps=".45772959964740484" q="-.2438" sig=".33996695084507406"/>
				<Particle eps=".06568880010977264" q=".06420000000000001" sig=".26495327872602226"/>
				<Particle eps=".06568880010977264" q=".06420000000000001" sig=".26495327872602226"/>
				<Particle eps=".06568880010977264" q=".06420000000000001" sig=".26495327872602226"/>
				<Particle eps=".8803136010405576" q="-.6760999983536655" sig=".3066473387458142"/>
				<Particle eps="0" q=".4102" sig=".08908987181403394"/>
				<Particle eps=".35982400053705343" q=".5973000005487781" sig=".33996695079448314"/>
				<Particle eps=".8786399993381852" q="-.5679000016463344" sig=".2959921901644687"/>
				<Particle eps=".7112799996555186" q="-.4157" sig=".3249998524031036"/>
				<Particle eps=".06568880001765333" q=".27190000000000003" sig=".10690784617205229"/>
				<Particle eps=".45772959964740484" q="-.038900000000000004" sig=".33996695084507406"/>
				<Particle eps=".0656888004119626" q=".1007" sig=".24713530426421654"/>
				<Particle eps=".45772959964740484" q=".3654" sig=".33996695084507406"/>
				<Particle eps=".0656888004119626" q=".0043" sig=".24713530426421654"/>
				<Particle eps=".45772959964740484" q="-.2438" sig=".33996695084507406"/>
				<Particle eps=".06568880010977264" q=".06420000000000001" sig=".26495327872602226"/>
				<Particle eps=".06568880010977264" q=".06420000000000001" sig=".26495327872602226"/>
				<Particle eps=".06568880010977264" q=".06420000000000001" sig=".26495327872602226"/>
				<Particle eps=".8803136010405576" q="-.6760999983536655" sig=".3066473387458142"/>
				<Particle eps="0" q=".4102" sig=".08908987181403394"/>
				<Particle eps=".35982400053705343" q=".5973000005487781" sig=".33996695079448314"/>
				<Particle eps=".8786399993381852" q="-.5679000016463344" sig=".2959921901644687"/>
				<Particle eps=".7112799996555186" q="-.4157" sig=".3249998524031036"/>
				<Particle eps=".06568880001765333" q=".27190000000000003" sig=".10690784617205229"/>
				<Particle eps=".45772959964740484" q="-.027499999999999997" sig=".33996695084507406"/>
				<Particle eps=".0656888004119626" q=".1123" sig=".24713530426421654"/>
				<Particle eps=".45772959964740484" q="-.005" sig=".33996695084507406"/>
				<Particle eps=".06568880010977264" q=".0339" sig=".26495327872602226"/>
				<Particle eps=".06568880010977264" q=".0339" sig=".26495327872602226"/>
				<Particle eps=".35982400053705343" q="-.1415" sig=".33996695079448314"/>
				<Particle eps=".35982400053705343" q="-.1638" sig=".33996695079448314"/>
				<Particle eps=".06275999996435834" q=".2062" sig=".2510552587583135"/>
				<Particle eps=".7112799996555186" q="-.3418" sig=".3249998524031036"/>
				<Particle eps=".06568880001765333" q=".3412" sig=".10690784617205229"/>
				<Particle eps=".35982400053705343" q=".138" sig=".33996695079448314"/>
				<Particle eps=".35982400053705343" q="-.2601" sig=".33996695079448314"/>
				<Particle eps=".06276000026869928" q=".15719999999999998" sig=".2599642458735085"/>
				<Particle eps=".35982400053705343" q="-.11339999999999999" sig=".33996695079448314"/>
				<Particle eps=".06276000026869928" q=".1417" sig=".2599642458735085"/>
				<Particle eps=".35982400053705343" q="-.1972" sig=".33996695079448314"/>
				<Particle eps=".06276000026869928" q=".1447" sig=".2599642458735085"/>
				<Particle eps=".35982400053705343" q="-.23870000000000002" sig=".33996695079448314"/>
				<Particle eps=".06276000026869928" q=".16999999999999998" sig=".2599642458735085"/>
				<Particle eps=".35982400053705343" q=".1243" sig=".33996695079448314"/>
				<Particle eps=".35982400053705343" q=".5973000005487781" sig=".33996695079448314"/>
				<Particle eps=".8786399993381852" q="-.5679000016463344" sig=".2959921901644687"/>
				<Particle eps=".7112799996555186" q="-.4157" sig=".3249998524031036"/>
				<Particle eps=".06568880001765333" q=".27190000000000003" sig=".10690784617205229"/>
				<Particle eps=".45772959964740484" q="-.0024" sig=".33996695084507406"/>
				<Particle eps=".0656888004119626" q=".09779999999999998" sig=".24713530426421654"/>
				<Particle eps=".45772959964740484" q="-.034300000000000004" sig=".33996695084507406"/>
				<Particle eps=".06568880010977264" q=".0295" sig=".26495327872602226"/>
				<Particle eps=".06568880010977264" q=".0295" sig=".26495327872602226"/>
				<Particle eps=".35982400053705343" q=".0118" sig=".33996695079448314"/>
				<Particle eps=".35982400053705343" q="-.1256" sig=".33996695079448314"/>
				<Particle eps=".06276000026869928" q=".13299999999999998" sig=".2599642458735085"/>
				<Particle eps=".35982400053705343" q="-.1704" sig=".33996695079448314"/>
				<Particle eps=".06276000026869928" q=".143" sig=".2599642458735085"/>
				<Particle eps=".35982400053705343" q="-.10719999999999999" sig=".33996695079448314"/>
				<Particle eps=".06276000026869928" q=".12969999999999998" sig=".2599642458735085"/>
				<Particle eps=".35982400053705343" q="-.1704" sig=".33996695079448314"/>
				<Particle eps=".06276000026869928" q=".143" sig=".2599642458735085"/>
				<Particle eps=".35982400053705343" q="-.1256" sig=".33996695079448314"/>
				<Particle eps=".06276000026869928" q=".13299999999999998" sig=".2599642458735085"/>
				<Particle eps=".35982400053705343" q=".5973000005487781" sig=".33996695079448314"/>
				<Particle eps=".8786399993381852" q="-.5679000016463344" sig=".2959921901644687"/>
				<Particle eps=".7112799996555186" q="-.25479999999999997" sig=".3249998524031036"/>
				<Particle eps=".45772959964740484" q=".0192" sig=".33996695084507406"/>
				<Particle eps=".0656888004119626" q=".039099999999999996" sig=".24713530426421654"/>
				<Particle eps=".0656888004119626" q=".039099999999999996" sig=".24713530426421654"/>
				<Particle eps=".45772959964740484" q=".0189" sig=".33996695084507406"/>
				<Particle eps=".06568880010977264" q=".0213" sig=".26495327872602226"/>
				<Particle eps=".06568880010977264" q=".0213" sig=".26495327872602226"/>
				<Particle eps=".45772959964740484" q="-.007" sig=".33996695084507406"/>
				<Particle eps=".06568880010977264" q=".0253" sig=".26495327872602226"/>
				<Particle eps=".06568880010977264" q=".0253" sig=".26495327872602226"/>
				<Particle eps=".45772959964740484" q="-.0266" sig=".33996695084507406"/>
				<Particle eps=".0656888004119626" q=".06409999999999999" sig=".24713530426421654"/>
				<Particle eps=".35982400053705343" q=".5896000010975563" sig=".33996695079448314"/>
				<Particle eps=".8786399993381852" q="-.5747999978048874" sig=".2959921901644687"/>
				<Particle eps=".7112799996555186" q="-.4157" sig=".3249998524031036"/>
				<Particle eps=".06568880001765333" q=".27190000000000003" sig=".10690784617205229"/>
				<Particle eps=".45772959964740484" q=".033699999999999994" sig=".33996695084507406"/>
				<Particle eps=".0656888004119626" q=".0823" sig=".24713530426421654"/>
				<Particle eps=".45772959964740484" q="-.1825" sig=".33996695084507406"/>
				<Particle eps=".06568880010977264" q=".06029999999999999" sig=".26495327872602226"/>
				<Particle eps=".06568880010977264" q=".06029999999999999" sig=".26495327872602226"/>
				<Particle eps=".06568880010977264" q=".06029999999999999" sig=".26495327872602226"/>
				<Particle eps=".35982400053705343" q=".5973000005487781" sig=".33996695079448314"/>
				<Particle eps=".8786399993381852" q="-.5679000016463344" sig=".2959921901644687"/>
				<Particle eps=".7112799996555186" q="-.4157" sig=".3249998524031036"/>
				<Particle eps=".06568880001765333" q=".27190000000000003" sig=".10690784617205229"/>
				<Particle eps=".45772959964740484" q="-.0014" sig=".33996695084507406"/>
				<Particle eps=".0656888004119626" q=".0876" sig=".24713530426421654"/>
				<Particle eps=".45772959964740484" q="-.0152" sig=".33996695084507406"/>
				<Particle eps=".06568880010977264" q=".0295" sig=".26495327872602226"/>
				<Particle eps=".06568880010977264" q=".0295" sig=".26495327872602226"/>
				<Particle eps=".35982400053705343" q="-.0011" sig=".33996695079448314"/>
				<Particle eps=".35982400053705343" q="-.1906" sig=".33996695079448314"/>
				<Particle eps=".06276000026869928" q=".1699" sig=".2599642458735085"/>
				<Particle eps=".35982400053705343" q="-.23409999999999997" sig=".33996695079448314"/>
				<Particle eps=".06276000026869928" q=".1656" sig=".2599642458735085"/>
				<Particle eps=".35982400053705343" q=".3226" sig=".33996695079448314"/>
				<Particle eps=".8803136010405576" q="-.5579000016463345" sig=".3066473387458142"/>
				<Particle eps="0" q=".3992" sig=".08908987181403394"/>
				<Particle eps=".35982400053705343" q="-.23409999999999997" sig=".33996695079448314"/>
				<Particle eps=".06276000026869928" q=".1656" sig=".2599642458735085"/>
				<Particle eps=".35982400053705343" q="-.1906" sig=".33996695079448314"/>
				<Particle eps=".06276000026869928" q=".1699" sig=".2599642458735085"/>
				<Particle eps=".35982400053705343" q=".5973000005487781" sig=".33996695079448314"/>
				<Particle eps=".8786399993381852" q="-.5679000016463344" sig=".2959921901644687"/>
				<Particle eps=".7112799996555186" q="-.4157" sig=".3249998524031036"/>
				<Particle eps=".06568880001765333" q=".27190000000000003" sig=".10690784617205229"/>
				<Particle eps=".45772959964740484" q="-.027499999999999997" sig=".33996695084507406"/>
				<Particle eps=".0656888004119626" q=".1123" sig=".24713530426421654"/>
				<Particle eps=".45772959964740484" q="-.005" sig=".33996695084507406"/>
				<Particle eps=".06568880010977264" q=".0339" sig=".26495327872602226"/>
				<Particle eps=".06568880010977264" q=".0339" sig=".26495327872602226"/>
				<Particle eps=".35982400053705343" q="-.1415" sig=".33996695079448314"/>
				<Particle eps=".35982400053705343" q="-.1638" sig=".33996695079448314"/>
				<Particle eps=".06275999996435834" q=".2062" sig=".2510552587583135"/>
				<Particle eps=".7112799996555186" q="-.3418" sig=".3249998524031036"/>
				<Particle eps=".06568880001765333" q=".3412" sig=".10690784617205229"/>
				<Particle eps=".35982400053705343" q=".138" sig=".33996695079448314"/>
				<Particle eps=".35982400053705343" q="-.2601" sig=".33996695079448314"/>
				<Particle eps=".06276000026869928" q=".15719999999999998" sig=".2599642458735085"/>
				<Particle eps=".35982400053705343" q="-.11339999999999999" sig=".33996695079448314"/>
				<Particle eps=".06276000026869928" q=".1417" sig=".2599642458735085"/>
				<Particle eps=".35982400053705343" q="-.1972" sig=".33996695079448314"/>
				<Particle eps=".06276000026869928" q=".1447" sig=".2599642458735085"/>
				<Particle eps=".35982400053705343" q="-.23870000000000002" sig=".33996695079448314"/>
				<Particle eps=".06276000026869928" q=".16999999999999998" sig=".2599642458735085"/>
				<Particle eps=".35982400053705343" q=".1243" sig=".33996695079448314"/>
				<Particle eps=".35982400053705343" q=".5973000005487781" sig=".33996695079448314"/>
				<Particle eps=".8786399993381852" q="-.5679000016463344" sig=".2959921901644687"/>
				<Particle eps=".7112799996555186" q="-.4157" sig=".3249998524031036"/>
				<Particle eps=".06568880001765333" q=".27190000000000003" sig=".10690784617205229"/>
				<Particle eps=".45772959964740484" q="-.0031" sig=".33996695084507406"/>
				<Particle eps=".0656888004119626" q=".08499999999999999" sig=".24713530426421654"/>
				<Particle eps=".45772959964740484" q="-.0036" sig=".33996695084507406"/>
				<Particle eps=".06568880010977264" q=".0171" sig=".26495327872602226"/>
				<Particle eps=".06568880010977264" q=".0171" sig=".26495327872602226"/>
				<Particle eps=".45772959964740484" q="-.0645" sig=".33996695084507406"/>
				<Particle eps=".06568880010977264" q=".0352" sig=".26495327872602226"/>
				<Particle eps=".06568880010977264" q=".0352" sig=".26495327872602226"/>
				<Particle eps=".35982400053705343" q=".6950999983536655" sig=".33996695079448314"/>
				<Particle eps=".8786399993381852" q="-.6086000010975563" sig=".2959921901644687"/>
				<Particle eps=".7112799996555186" q="-.9406999994512218" sig=".3249998524031036"/>
				<Particle eps=".06568880001765333" q=".4251" sig=".10690784617205229"/>
				<Particle eps=".06568880001765333" q=".4251" sig=".10690784617205229"/>
				<Particle eps=".35982400053705343" q=".5973000005487781" sig=".33996695079448314"/>
				<Particle eps=".8786399993381852" q="-.5679000016463344" sig=".2959921901644687"/>
				<Particle eps=".7112799996555186" q="-.4157" sig=".3249998524031036"/>
				<Particle eps=".06568880001765333" q=".27190000000000003" sig=".10690784617205229"/>
				<Particle eps=".45772959964740484" q="-.0252" sig=".33996695084507406"/>
				<Particle eps=".0656888004119626" q=".0698" sig=".24713530426421654"/>
				<Particle eps=".0656888004119626" q=".0698" sig=".24713530426421654"/>
				<Particle eps=".35982400053705343" q=".5973000005487781" sig=".33996695079448314"/>
				<Particle eps=".8786399993381852" q="-.5679000016463344" sig=".2959921901644687"/>
				<Particle eps=".7112799996555186" q="-.4157" sig=".3249998524031036"/>
				<Particle eps=".06568880001765333" q=".27190000000000003" sig=".10690784617205229"/>
				<Particle eps=".45772959964740484" q="-.0252" sig=".33996695084507406"/>
				<Particle eps=".0656888004119626" q=".0698" sig=".24713530426421654"/>
				<Particle eps=".0656888004119626" q=".0698" sig=".24713530426421654"/>
				<Particle eps=".35982400053705343" q=".5973000005487781" sig=".33996695079448314"/>
				<Particle eps=".8786399993381852" q="-.5679000016463344" sig=".2959921901644687"/>
				<Particle eps=".7112799996555186" q="-.4157" sig=".3249998524031036"/>
				<Particle eps=".06568880001765333" q=".27190000000000003" sig=".10690784617205229"/>
				<Particle eps=".45772959964740484" q="-.08750000000000001" sig=".33996695084507406"/>
				<Particle eps=".0656888004119626" q=".09689999999999999" sig=".24713530426421654"/>
				<Particle eps=".45772959964740484" q=".2985" sig=".33996695084507406"/>
				<Particle eps=".06568880010977264" q="-.029699999999999997" sig=".26495327872602226"/>
				<Particle eps=".45772959964740484" q="-.3192" sig=".33996695084507406"/>
				<Particle eps=".06568880010977264" q=".07909999999999999" sig=".26495327872602226"/>
				<Particle eps=".06568880010977264" q=".07909999999999999" sig=".26495327872602226"/>
				<Particle eps=".06568880010977264" q=".07909999999999999" sig=".26495327872602226"/>
				<Particle eps=".45772959964740484" q="-.3192" sig=".33996695084507406"/>
				<Particle eps=".06568880010977264" q=".07909999999999999" sig=".26495327872602226"/>
				<Particle eps=".06568880010977264" q=".07909999999999999" sig=".26495327872602226"/>
				<Particle eps=".06568880010977264" q=".07909999999999999" sig=".26495327872602226"/>
				<Particle eps=".35982400053705343" q=".5973000005487781" sig=".33996695079448314"/>
				<Particle eps=".8786399993381852" q="-.5679000016463344" sig=".2959921901644687"/>
				<Particle eps=".7112799996555186" q="-.3479" sig=".3249998524031036"/>
				<Particle eps=".06568880001765333" q=".2747" sig=".10690784617205229"/>
				<Particle eps=".45772959964740484" q="-.23999999999999996" sig=".33996695084507406"/>
				<Particle eps=".0656888004119626" q=".1426" sig=".24713530426421654"/>
				<Particle eps=".45772959964740484" q="-.0094" sig=".33996695084507406"/>
				<Particle eps=".06568880010977264" q=".036199999999999996" sig=".26495327872602226"/>
				<Particle eps=".06568880010977264" q=".036199999999999996" sig=".26495327872602226"/>
				<Particle eps=".45772959964740484" q=".0187" sig=".33996695084507406"/>
				<Particle eps=".06568880010977264" q=".010299999999999998" sig=".26495327872602226"/>
				<Particle eps=".06568880010977264" q=".010299999999999998" sig=".26495327872602226"/>
				<Particle eps=".45772959964740484" q="-.0479" sig=".33996695084507406"/>
				<Particle eps=".06568880010977264" q=".062099999999999995" sig=".26495327872602226"/>
				<Particle eps=".06568880010977264" q=".062099999999999995" sig=".26495327872602226"/>
				<Particle eps=".45772959964740484" q="-.0143" sig=".33996695084507406"/>
				<Particle eps=".06568880026244603" q=".1135" sig=".19599771790073583"/>
				<Particle eps=".06568880026244603" q=".1135" sig=".19599771790073583"/>
				<Particle eps=".7112799996555186" q="-.38539999999999996" sig=".3249998524031036"/>
				<Particle eps=".06568880001765333" q=".33999999999999997" sig=".10690784617205229"/>
				<Particle eps=".06568880001765333" q=".33999999999999997" sig=".10690784617205229"/>
				<Particle eps=".06568880001765333" q=".33999999999999997" sig=".10690784617205229"/>
				<Particle eps=".35982400053705343" q=".7340999983536656" sig=".33996695079448314"/>
				<Particle eps=".8786399993381852" q="-.5893999989024437" sig=".2959921901644687"/>
				<Particle eps=".7112799996555186" q="-.3479" sig=".3249998524031036"/>
				<Particle eps=".06568880001765333" q=".2747" sig=".10690784617205229"/>
				<Particle eps=".45772959964740484" q="-.23999999999999996" sig=".33996695084507406"/>
				<Particle eps=".0656888004119626" q=".1426" sig=".24713530426421654"/>
				<Particle eps=".45772959964740484" q="-.0094" sig=".33996695084507406"/>
				<Particle eps=".06568880010977264" q=".036199999999999996" sig=".26495327872602226"/>
				<Particle eps=".06568880010977264" q=".036199999999999996" sig=".26495327872602226"/>
				<Particle eps=".45772959964740484" q=".0187" sig=".33996695084507406"/>
				<Particle eps=".06568880010977264" q=".010299999999999998" sig=".26495327872602226"/>
				<Particle eps=".06568880010977264" q=".010299999999999998" sig=".26495327872602226"/>
				<Particle eps=".45772959964740484" q="-.0479" sig=".33996695084507406"/>
				<Particle eps=".06568880010977264" q=".062099999999999995" sig=".26495327872602226"/>
				<Particle eps=".06568880010977264" q=".062099999999999995" sig=".26495327872602226"/>
				<Particle eps=".45772959964740484" q="-.0143" sig=".33996695084507406"/>
				<Particle eps=".06568880026244603" q=".1135" sig=".19599771790073583"/>
				<Particle eps=".06568880026244603" q=".1135" sig=".19599771790073583"/>
				<Particle eps=".7112799996555186" q="-.38539999999999996" sig=".3249998524031036"/>
				<Particle eps=".06568880001765333" q=".33999999999999997" sig=".10690784617205229"/>
				<Particle eps=".06568880001765333" q=".33999999999999997" sig=".10690784617205229"/>
				<Particle eps=".06568880001765333" q=".33999999999999997" sig=".10690784617205229"/>
				<Particle eps=".35982400053705343" q=".7340999983536656" sig=".33996695079448314"/>
				<Particle eps=".8786399993381852" q="-.5893999989024437" sig=".2959921901644687"/>
				<Particle eps=".7112799996555186" q="-.4157" sig=".3249998524031036"/>
				<Particle eps=".06568880001765333" q=".27190000000000003" sig=".10690784617205229"/>
				<Particle eps=".45772959964740484" q=".033699999999999994" sig=".33996695084507406"/>
				<Particle eps=".0656888004119626" q=".0823" sig=".24713530426421654"/>
				<Particle eps=".45772959964740484" q="-.1825" sig=".33996695084507406"/>
				<Particle eps=".06568880010977264" q=".06029999999999999" sig=".26495327872602226"/>
				<Particle eps=".06568880010977264" q=".06029999999999999" sig=".26495327872602226"/>
				<Particle eps=".06568880010977264" q=".06029999999999999" sig=".26495327872602226"/>
				<Particle eps=".35982400053705343" q=".5973000005487781" sig=".33996695079448314"/>
				<Particle eps=".8786399993381852" q="-.5679000016463344" sig=".2959921901644687"/>
				<Particle eps=".7112799996555186" q="-.3821" sig=".3249998524031036"/>
				<Particle eps=".06568880001765333" q=".2681" sig=".10690784617205229"/>
				<Particle eps=".45772959964740484" q="-.1747" sig=".33996695084507406"/>
				<Particle eps=".0656888004119626" q=".1067" sig=".24713530426421654"/>
				<Particle eps=".45772959964740484" q="-.20929999999999999" sig=".33996695084507406"/>
				<Particle eps=".06568880010977264" q=".0764" sig=".26495327872602226"/>
				<Particle eps=".06568880010977264" q=".0764" sig=".26495327872602226"/>
				<Particle eps=".06568880010977264" q=".0764" sig=".26495327872602226"/>
				<Particle eps=".35982400053705343" q=".7730999983536656" sig=".33996695079448314"/>
				<Particle eps=".8786399993381852" q="-.8055000027438907" sig=".2959921901644687"/>
				<Particle eps=".8786399993381852" q="-.8055000027438907" sig=".2959921901644687"/>
				<Particle eps=".7112799996555186" q=".1414" sig=".3249998524031036"/>
				<Particle eps=".06568880001765333" q=".1997" sig=".10690784617205229"/>
				<Particle eps=".06568880001765333" q=".1997" sig=".10690784617205229"/>
				<Particle eps=".06568880001765333" q=".1997" sig=".10690784617205229"/>
				<Particle eps=".45772959964740484" q=".0962" sig=".33996695084507406"/>
				<Particle eps=".06568880026244603" q=".08889999999999999" sig=".19599771790073583"/>
				<Particle eps=".45772959964740484" q="-.059699999999999996" sig=".33996695084507406"/>
				<Particle eps=".06568880010977264" q=".029999999999999995" sig=".26495327872602226"/>
				<Particle eps=".06568880010977264" q=".029999999999999995" sig=".26495327872602226"/>
				<Particle eps=".06568880010977264" q=".029999999999999995" sig=".26495327872602226"/>
				<Particle eps=".35982400053705343" q=".6163000005487781" sig=".33996695079448314"/>
				<Particle eps=".8786399993381852" q="-.5722000021951126" sig=".2959921901644687"/>
				<Particle eps=".7112799996555186" q="-.4157" sig=".3249998524031036"/>
				<Particle eps=".06568880001765333" q=".27190000000000003" sig=".10690784617205229"/>
				<Particle eps=".45772959964740484" q="-.038900000000000004" sig=".33996695084507406"/>
				<Particle eps=".0656888004119626" q=".1007" sig=".24713530426421654"/>
				<Particle eps=".45772959964740484" q=".3654" sig=".33996695084507406"/>
				<Particle eps=".0656888004119626" q=".0043" sig=".24713530426421654"/>
				<Particle eps=".45772959964740484" q="-.2438" sig=".33996695084507406"/>
				<Particle eps=".06568880010977264" q=".06420000000000001" sig=".26495327872602226"/>
				<Particle eps=".06568880010977264" q=".06420000000000001" sig=".26495327872602226"/>
				<Particle eps=".06568880010977264" q=".06420000000000001" sig=".26495327872602226"/>
				<Particle eps=".8803136010405576" q="-.6760999983536655" sig=".3066473387458142"/>
				<Particle eps="0" q=".4102" sig=".08908987181403394"/>
				<Particle eps=".35982400053705343" q=".5973000005487781" sig=".33996695079448314"/>
				<Particle eps=".8786399993381852" q="-.5679000016463344" sig=".2959921901644687"/>
				<Particle eps=".7112799996555186" q="-.4157" sig=".3249998524031036"/>
				<Particle eps=".06568880001765333" q=".27190000000000003" sig=".10690784617205229"/>
				<Particle eps=".45772959964740484" q="-.0518" sig=".33996695084507406"/>
				<Particle eps=".0656888004119626" q=".09219999999999999" sig=".24713530426421654"/>
				<Particle eps=".45772959964740484" q="-.1102" sig=".33996695084507406"/>
				<Particle eps=".06568880010977264" q=".0457" sig=".26495327872602226"/>
				<Particle eps=".06568880010977264" q=".0457" sig=".26495327872602226"/>
				<Particle eps=".45772959964740484" q=".35309999999999997" sig=".33996695084507406"/>
				<Particle eps=".06568880010977264" q="-.0361" sig=".26495327872602226"/>
				<Particle eps=".45772959964740484" q="-.41209999999999997" sig=".33996695084507406"/>
				<Particle eps=".06568880010977264" q=".09999999999999999" sig=".26495327872602226"/>
				<Particle eps=".06568880010977264" q=".09999999999999999" sig=".26495327872602226"/>
				<Particle eps=".06568880010977264" q=".09999999999999999" sig=".26495327872602226"/>
				<Particle eps=".45772959964740484" q="-.41209999999999997" sig=".33996695084507406"/>
				<Particle eps=".06568880010977264" q=".09999999999999999" sig=".26495327872602226"/>
				<Particle eps=".06568880010977264" q=".09999999999999999" sig=".26495327872602226"/>
				<Particle eps=".06568880010977264" q=".09999999999999999" sig=".26495327872602226"/>
				<Particle eps=".35982400053705343" q=".5973000005487781" sig=".33996695079448314"/>
				<Particle eps=".8786399993381852" q="-.5679000016463344" sig=".2959921901644687"/>
				<Particle eps=".7112799996555186" q="-.4157" sig=".3249998524031036"/>
				<Particle eps=".06568880001765333" q=".27190000000000003" sig=".10690784617205229"/>
				<Particle eps=".45772959964740484" q="-.038900000000000004" sig=".33996695084507406"/>
				<Particle eps=".0656888004119626" q=".1007" sig=".24713530426421654"/>
				<Particle eps=".45772959964740484" q=".3654" sig=".33996695084507406"/>
				<Particle eps=".0656888004119626" q=".0043" sig=".24713530426421654"/>
				<Particle eps=".45772959964740484" q="-.2438" sig=".33996695084507406"/>
				<Particle eps=".06568880010977264" q=".06420000000000001" sig=".26495327872602226"/>
				<Particle eps=".06568880010977264" q=".06420000000000001" sig=".26495327872602226"/>
				<Particle eps=".06568880010977264" q=".06420000000000001" sig=".26495327872602226"/>
				<Particle eps=".8803136010405576" q="-.6760999983536655" sig=".3066473387458142"/>
				<Particle eps="0" q=".4102" sig=".08908987181403394"/>
				<Particle eps=".35982400053705343" q=".5973000005487781" sig=".33996695079448314"/>
				<Particle eps=".8786399993381852" q="-.5679000016463344" sig=".2959921901644687"/>
				<Particle eps=".7112799996555186" q="-.4157" sig=".3249998524031036"/>
				<Particle eps=".06568880001765333" q=".27190000000000003" sig=".10690784617205229"/>
				<Particle eps=".45772959964740484" q=".033699999999999994" sig=".33996695084507406"/>
				<Particle eps=".0656888004119626" q=".0823" sig=".24713530426421654"/>
				<Particle eps=".45772959964740484" q="-.1825" sig=".33996695084507406"/>
				<Particle eps=".06568880010977264" q=".06029999999999999" sig=".26495327872602226"/>
				<Particle eps=".06568880010977264" q=".06029999999999999" sig=".26495327872602226"/>
				<Particle eps=".06568880010977264" q=".06029999999999999" sig=".26495327872602226"/>
				<Particle eps=".35982400053705343" q=".5973000005487781" sig=".33996695079448314"/>
				<Particle eps=".8786399993381852" q="-.5679000016463344" sig=".2959921901644687"/>
				<Particle eps=".7112799996555186" q="-.5163" sig=".3249998524031036"/>
				<Particle eps=".06568880001765333" q=".2936" sig=".10690784617205229"/>
				<Particle eps=".45772959964740484" q=".0397" sig=".33996695084507406"/>
				<Particle eps=".0656888004119626" q=".1105" sig=".24713530426421654"/>
				<Particle eps=".45772959964740484" q=".056" sig=".33996695084507406"/>
				<Particle eps=".06568880010977264" q="-.0173" sig=".26495327872602226"/>
				<Particle eps=".06568880010977264" q="-.0173" sig=".26495327872602226"/>
				<Particle eps=".45772959964740484" q=".0136" sig=".33996695084507406"/>
				<Particle eps=".06568880010977264" q="-.042499999999999996" sig=".26495327872602226"/>
				<Particle eps=".06568880010977264" q="-.042499999999999996" sig=".26495327872602226"/>
				<Particle eps=".35982400053705343" q=".8053999989024436" sig=".33996695079448314"/>
				<Particle eps=".8786399993381852" q="-.8187999978048873" sig=".2959921901644687"/>
				<Particle eps=".8786399993381852" q="-.8187999978048873" sig=".2959921901644687"/>
				<Particle eps=".35982400053705343" q=".5366000000000001" sig=".33996695079448314"/>
				<Particle eps=".8786399993381852" q="-.5819000016463345" sig=".2959921901644687"/>
				<Particle eps=".7112799996555186" q="-.4157" sig=".3249998524031036"/>
				<Particle eps=".06568880001765333" q=".27190000000000003" sig=".10690784617205229"/>
				<Particle eps=".45772959964740484" q="-.0031" sig=".33996695084507406"/>
				<Particle eps=".0656888004119626" q=".08499999999999999" sig=".24713530426421654"/>
				<Particle eps=".45772959964740484" q="-.0036" sig=".33996695084507406"/>
				<Particle eps=".06568880010977264" q=".0171" sig=".26495327872602226"/>
				<Particle eps=".06568880010977264" q=".0171" sig=".26495327872602226"/>
				<Particle eps=".45772959964740484" q="-.0645" sig=".33996695084507406"/>
				<Particle eps=".06568880010977264" q=".0352" sig=".26495327872602226"/>
				<Particle eps=".06568880010977264" q=".0352" sig=".26495327872602226"/>
				<Particle eps=".35982400053705343" q=".6950999983536655" sig=".33996695079448314"/>
				<Particle eps=".8786399993381852" q="-.6086000010975563" sig=".2959921901644687"/>
				<Particle eps=".7112799996555186" q="-.9406999994512218" sig=".3249998524031036"/>
				<Particle eps=".06568880001765333" q=".4251" sig=".10690784617205229"/>
				<Particle eps=".06568880001765333" q=".4251" sig=".10690784617205229"/>
				<Particle eps=".35982400053705343" q=".5973000005487781" sig=".33996695079448314"/>
				<Particle eps=".8786399993381852" q="-.5679000016463344" sig=".2959921901644687"/>
				<Particle eps=".7112799996555186" q="-.4157" sig=".3249998524031036"/>
				<Particle eps=".06568880001765333" q=".27190000000000003" sig=".10690784617205229"/>
				<Particle eps=".45772959964740484" q="-.024900000000000002" sig=".33996695084507406"/>
				<Particle eps=".0656888004119626" q=".0843" sig=".24713530426421654"/>
				<Particle eps=".45772959964740484" q=".2117" sig=".33996695084507406"/>
				<Particle eps=".0656888004119626" q=".0352" sig=".24713530426421654"/>
				<Particle eps=".0656888004119626" q=".0352" sig=".24713530426421654"/>
				<Particle eps=".8803136010405576" q="-.6546000010975562" sig=".3066473387458142"/>
				<Particle eps="0" q=".42749999999999994" sig=".08908987181403394"/>
				<Particle eps=".35982400053705343" q=".5973000005487781" sig=".33996695079448314"/>
				<Particle eps=".8786399993381852" q="-.5679000016463344" sig=".2959921901644687"/>
				<Particle eps=".7112799996555186" q="-.5163" sig=".3249998524031036"/>
				<Particle eps=".06568880001765333" q=".2936" sig=".10690784617205229"/>
				<Particle eps=".45772959964740484" q=".0397" sig=".33996695084507406"/>
				<Particle eps=".0656888004119626" q=".1105" sig=".24713530426421654"/>
				<Particle eps=".45772959964740484" q=".056" sig=".33996695084507406"/>
				<Particle eps=".06568880010977264" q="-.0173" sig=".26495327872602226"/>
				<Particle eps=".06568880010977264" q="-.0173" sig=".26495327872602226"/>
				<Particle eps=".45772959964740484" q=".0136" sig=".33996695084507406"/>
				<Particle eps=".06568880010977264" q="-.042499999999999996" sig=".26495327872602226"/>
				<Particle eps=".06568880010977264" q="-.042499999999999996" sig=".26495327872602226"/>
				<Particle eps=".35982400053705343" q=".8053999989024436" sig=".33996695079448314"/>
				<Particle eps=".8786399993381852" q="-.8187999978048873" sig=".2959921901644687"/>
				<Particle eps=".8786399993381852" q="-.8187999978048873" sig=".2959921901644687"/>
				<Particle eps=".35982400053705343" q=".5366000000000001" sig=".33996695079448314"/>
				<Particle eps=".8786399993381852" q="-.5819000016463345" sig=".2959921901644687"/>
				<Particle eps=".7112799996555186" q="-.5163" sig=".3249998524031036"/>
				<Particle eps=".06568880001765333" q=".2936" sig=".10690784617205229"/>
				<Particle eps=".45772959964740484" q=".0397" sig=".33996695084507406"/>
				<Particle eps=".0656888004119626" q=".1105" sig=".24713530426421654"/>
				<Particle eps=".45772959964740484" q=".056" sig=".33996695084507406"/>
				<Particle eps=".06568880010977264" q="-.0173" sig=".26495327872602226"/>
				<Particle eps=".06568880010977264" q="-.0173" sig=".26495327872602226"/>
				<Particle eps=".45772959964740484" q=".0136" sig=".33996695084507406"/>
				<Particle eps=".06568880010977264" q="-.042499999999999996" sig=".26495327872602226"/>
				<Particle eps=".06568880010977264" q="-.042499999999999996" sig=".26495327872602226"/>
				<Particle eps=".35982400053705343" q=".8053999989024436" sig=".33996695079448314"/>
				<Particle eps=".8786399993381852" q="-.8187999978048873" sig=".2959921901644687"/>
				<Particle eps=".8786399993381852" q="-.8187999978048873" sig=".2959921901644687"/>
				<Particle eps=".35982400053705343" q=".5366000000000001" sig=".33996695079448314"/>
				<Particle eps=".8786399993381852" q="-.5819000016463345" sig=".2959921901644687"/>
				<Particle eps=".7112799996555186" q="-.4157" sig=".3249998524031036"/>
				<Particle eps=".06568880001765333" q=".27190000000000003" sig=".10690784617205229"/>
				<Particle eps=".45772959964740484" q="-.0518" sig=".33996695084507406"/>
				<Particle eps=".0656888004119626" q=".09219999999999999" sig=".24713530426421654"/>
				<Particle eps=".45772959964740484" q="-.1102" sig=".33996695084507406"/>
				<Particle eps=".06568880010977264" q=".0457" sig=".26495327872602226"/>
				<Particle eps=".06568880010977264" q=".0457" sig=".26495327872602226"/>
				<Particle eps=".45772959964740484" q=".35309999999999997" sig=".33996695084507406"/>
				<Particle eps=".06568880010977264" q="-.0361" sig=".26495327872602226"/>
				<Particle eps=".45772959964740484" q="-.41209999999999997" sig=".33996695084507406"/>
				<Particle eps=".06568880010977264" q=".09999999999999999" sig=".26495327872602226"/>
				<Particle eps=".06568880010977264" q=".09999999999999999" sig=".26495327872602226"/>
				<Particle eps=".06568880010977264" q=".09999999999999999" sig=".26495327872602226"/>
				<Particle eps=".45772959964740484" q="-.41209999999999997" sig=".33996695084507406"/>
				<Particle eps=".06568880010977264" q=".09999999999999999" sig=".26495327872602226"/>
				<Particle eps=".06568880010977264" q=".09999999999999999" sig=".26495327872602226"/>
				<Particle eps=".06568880010977264" q=".09999999999999999" sig=".26495327872602226"/>
				<Particle eps=".35982400053705343" q=".5973000005487781" sig=".33996695079448314"/>
				<Particle eps=".8786399993381852" q="-.5679000016463344" sig=".2959921901644687"/>
				<Particle eps=".7112799996555186" q="-.4157" sig=".3249998524031036"/>
				<Particle eps=".06568880001765333" q=".27190000000000003" sig=".10690784617205229"/>
				<Particle eps=".45772959964740484" q="-.0581" sig=".33996695084507406"/>
				<Particle eps=".0656888004119626" q=".13599999999999998" sig=".24713530426421654"/>
				<Particle eps=".45772959964740484" q="-.0074" sig=".33996695084507406"/>
				<Particle eps=".06568880010977264" q=".0367" sig=".26495327872602226"/>
				<Particle eps=".06568880010977264" q=".0367" sig=".26495327872602226"/>
				<Particle eps=".35982400053705343" q=".1868" sig=".33996695079448314"/>
				<Particle eps=".7112799996555186" q="-.5432" sig=".3249998524031036"/>
				<Particle eps=".35982400053705343" q=".1635" sig=".33996695079448314"/>
				<Particle eps=".06276000013920788" q=".14350000000000002" sig=".24214627154564852"/>
				<Particle eps=".7112799996555186" q="-.27949999999999997" sig=".3249998524031036"/>
				<Particle eps=".06568880001765333" q=".3339" sig=".10690784617205229"/>
				<Particle eps=".35982400053705343" q="-.22069999999999998" sig=".33996695079448314"/>
				<Particle eps=".06275999996435834" q=".1862" sig=".2510552587583135"/>
				<Particle eps=".35982400053705343" q=".5973000005487781" sig=".33996695079448314"/>
				<Particle eps=".8786399993381852" q="-.5679000016463344" sig=".2959921901644687"/>
				<Particle eps=".7112799996555186" q="-.3479" sig=".3249998524031036"/>
				<Particle eps=".06568880001765333" q=".2747" sig=".10690784617205229"/>
				<Particle eps=".45772959964740484" q="-.23999999999999996" sig=".33996695084507406"/>
				<Particle eps=".0656888004119626" q=".1426" sig=".24713530426421654"/>
				<Particle eps=".45772959964740484" q="-.0094" sig=".33996695084507406"/>
				<Particle eps=".06568880010977264" q=".036199999999999996" sig=".26495327872602226"/>
				<Particle eps=".06568880010977264" q=".036199999999999996" sig=".26495327872602226"/>
				<Particle eps=".45772959964740484" q=".0187" sig=".33996695084507406"/>
				<Particle eps=".06568880010977264" q=".010299999999999998" sig=".26495327872602226"/>
				<Particle eps=".06568880010977264" q=".010299999999999998" sig=".26495327872602226"/>
				<Particle eps=".45772959964740484" q="-.0479" sig=".33996695084507406"/>
				<Particle eps=".06568880010977264" q=".062099999999999995" sig=".26495327872602226"/>
				<Particle eps=".06568880010977264" q=".062099999999999995" sig=".26495327872602226"/>
				<Particle eps=".45772959964740484" q="-.0143" sig=".33996695084507406"/>
				<Particle eps=".06568880026244603" q=".1135" sig=".19599771790073583"/>
				<Particle eps=".06568880026244603" q=".1135" sig=".19599771790073583"/>
				<Particle eps=".7112799996555186" q="-.38539999999999996" sig=".3249998524031036"/>
				<Particle eps=".06568880001765333" q=".33999999999999997" sig=".10690784617205229"/>
				<Particle eps=".06568880001765333" q=".33999999999999997" sig=".10690784617205229"/>
				<Particle eps=".06568880001765333" q=".33999999999999997" sig=".10690784617205229"/>
				<Particle eps=".35982400053705343" q=".7340999983536656" sig=".33996695079448314"/>
				<Particle eps=".8786399993381852" q="-.5893999989024437" sig=".2959921901644687"/>
				<Particle eps=".7112799996555186" q="-.4157" sig=".3249998524031036"/>
				<Particle eps=".06568880001765333" q=".27190000000000003" sig=".10690784617205229"/>
				<Particle eps=".45772959964740484" q="-.0014" sig=".33996695084507406"/>
				<Particle eps=".0656888004119626" q=".0876" sig=".24713530426421654"/>
				<Particle eps=".45772959964740484" q="-.0152" sig=".33996695084507406"/>
				<Particle eps=".06568880010977264" q=".0295" sig=".26495327872602226"/>
				<Particle eps=".06568880010977264" q=".0295" sig=".26495327872602226"/>
				<Particle eps=".35982400053705343" q="-.0011" sig=".33996695079448314"/>
				<Particle eps=".35982400053705343" q="-.1906" sig=".33996695079448314"/>
				<Particle eps=".06276000026869928" q=".1699" sig=".2599642458735085"/>
				<Particle eps=".35982400053705343" q="-.23409999999999997" sig=".33996695079448314"/>
				<Particle eps=".06276000026869928" q=".1656" sig=".2599642458735085"/>
				<Particle eps=".35982400053705343" q=".3226" sig=".33996695079448314"/>
				<Particle eps=".8803136010405576" q="-.5579000016463345" sig=".3066473387458142"/>
				<Particle eps="0" q=".3992" sig=".08908987181403394"/>
				<Particle eps=".35982400053705343" q="-.23409999999999997" sig=".33996695079448314"/>
				<Particle eps=".06276000026869928" q=".1656" sig=".2599642458735085"/>
				<Particle eps=".35982400053705343" q="-.1906" sig=".33996695079448314"/>
				<Particle eps=".06276000026869928" q=".1699" sig=".2599642458735085"/>
				<Particle eps=".35982400053705343" q=".5973000005487781" sig=".33996695079448314"/>
				<Particle eps=".8786399993381852" q="-.5679000016463344" sig=".2959921901644687"/>
				<Particle eps=".7112799996555186" q="-.4157" sig=".3249998524031036"/>
				<Particle eps=".06568880001765333" q=".27190000000000003" sig=".10690784617205229"/>
				<Particle eps=".45772959964740484" q="-.08750000000000001" sig=".33996695084507406"/>
				<Particle eps=".0656888004119626" q=".09689999999999999" sig=".24713530426421654"/>
				<Particle eps=".45772959964740484" q=".2985" sig=".33996695084507406"/>
				<Particle eps=".06568880010977264" q="-.029699999999999997" sig=".26495327872602226"/>
				<Particle eps=".45772959964740484" q="-.3192" sig=".33996695084507406"/>
				<Particle eps=".06568880010977264" q=".07909999999999999" sig=".26495327872602226"/>
				<Particle eps=".06568880010977264" q=".07909999999999999" sig=".26495327872602226"/>
				<Particle eps=".06568880010977264" q=".07909999999999999" sig=".26495327872602226"/>
				<Particle eps=".45772959964740484" q="-.3192" sig=".33996695084507406"/>
				<Particle eps=".06568880010977264" q=".07909999999999999" sig=".26495327872602226"/>
				<Particle eps=".06568880010977264" q=".07909999999999999" sig=".26495327872602226"/>
				<Particle eps=".06568880010977264" q=".07909999999999999" sig=".26495327872602226"/>
				<Particle eps=".35982400053705343" q=".5973000005487781" sig=".33996695079448314"/>
				<Particle eps=".8786399993381852" q="-.5679000016463344" sig=".2959921901644687"/>
				<Particle eps=".7112799996555186" q="-.4157" sig=".3249998524031036"/>
				<Particle eps=".06568880001765333" q=".27190000000000003" sig=".10690784617205229"/>
				<Particle eps=".45772959964740484" q="-.059699999999999996" sig=".33996695084507406"/>
				<Particle eps=".0656888004119626" q=".0869" sig=".24713530426421654"/>
				<Particle eps=".45772959964740484" q=".1303" sig=".33996695084507406"/>
				<Particle eps=".06568880010977264" q=".0187" sig=".26495327872602226"/>
				<Particle eps=".45772959964740484" q="-.32039999999999996" sig=".33996695084507406"/>
				<Particle eps=".06568880010977264" q=".0882" sig=".26495327872602226"/>
				<Particle eps=".06568880010977264" q=".0882" sig=".26495327872602226"/>
				<Particle eps=".06568880010977264" q=".0882" sig=".26495327872602226"/>
				<Particle eps=".45772959964740484" q="-.043" sig=".33996695084507406"/>
				<Particle eps=".06568880010977264" q=".0236" sig=".26495327872602226"/>
				<Particle eps=".06568880010977264" q=".0236" sig=".26495327872602226"/>
				<Particle eps=".45772959964740484" q="-.066" sig=".33996695084507406"/>
				<Particle eps=".06568880010977264" q=".0186" sig=".26495327872602226"/>
				<Particle eps=".06568880010977264" q=".0186" sig=".26495327872602226"/>
				<Particle eps=".06568880010977264" q=".0186" sig=".26495327872602226"/>
				<Particle eps=".35982400053705343" q=".5973000005487781" sig=".33996695079448314"/>
				<Particle eps=".8786399993381852" q="-.5679000016463344" sig=".2959921901644687"/>
				<Particle eps=".7112799996555186" q="-.5163" sig=".3249998524031036"/>
				<Particle eps=".06568880001765333" q=".2936" sig=".10690784617205229"/>
				<Particle eps=".45772959964740484" q=".038099999999999995" sig=".33996695084507406"/>
				<Particle eps=".0656888004119626" q=".088" sig=".24713530426421654"/>
				<Particle eps=".45772959964740484" q="-.030299999999999997" sig=".33996695084507406"/>
				<Particle eps=".06568880010977264" q="-.0122" sig=".26495327872602226"/>
				<Particle eps=".06568880010977264" q="-.0122" sig=".26495327872602226"/>
				<Particle eps=".35982400053705343" q=".7993999989024436" sig=".33996695079448314"/>
				<Particle eps=".8786399993381852" q="-.8013999989024437" sig=".2959921901644687"/>
				<Particle eps=".8786399993381852" q="-.8013999989024437" sig=".2959921901644687"/>
				<Particle eps=".35982400053705343" q=".5366000000000001" sig=".33996695079448314"/>
				<Particle eps=".8786399993381852" q="-.5819000016463345" sig=".2959921901644687"/>
				<Particle eps=".7112799996555186" q="-.4157" sig=".3249998524031036"/>
				<Particle eps=".06568880001765333" q=".27190000000000003" sig=".10690784617205229"/>
				<Particle eps=".45772959964740484" q="-.0252" sig=".33996695084507406"/>
				<Particle eps=".0656888004119626" q=".0698" sig=".24713530426421654"/>
				<Particle eps=".0656888004119626" q=".0698" sig=".24713530426421654"/>
				<Particle eps=".35982400053705343" q=".5973000005487781" sig=".33996695079448314"/>
				<Particle eps=".8786399993381852" q="-.5679000016463344" sig=".2959921901644687"/>
				<Particle eps=".7112799996555186" q="-.4157" sig=".3249998524031036"/>
				<Particle eps=".06568880001765333" q=".27190000000000003" sig=".10690784617205229"/>
				<Particle eps=".45772959964740484" q="-.038900000000000004" sig=".33996695084507406"/>
				<Particle eps=".0656888004119626" q=".1007" sig=".24713530426421654"/>
				<Particle eps=".45772959964740484" q=".3654" sig=".33996695084507406"/>
				<Particle eps=".0656888004119626" q=".0043" sig=".24713530426421654"/>
				<Particle eps=".45772959964740484" q="-.2438" sig=".33996695084507406"/>
				<Particle eps=".06568880010977264" q=".06420000000000001" sig=".26495327872602226"/>
				<Particle eps=".06568880010977264" q=".06420000000000001" sig=".26495327872602226"/>
				<Particle eps=".06568880010977264" q=".06420000000000001" sig=".26495327872602226"/>
				<Particle eps=".8803136010405576" q="-.6760999983536655" sig=".3066473387458142"/>
				<Particle eps="0" q=".4102" sig=".08908987181403394"/>
				<Particle eps=".35982400053705343" q=".5973000005487781" sig=".33996695079448314"/>
				<Particle eps=".8786399993381852" q="-.5679000016463344" sig=".2959921901644687"/>
				<Particle eps=".7112799996555186" q="-.3479" sig=".3249998524031036"/>
				<Particle eps=".06568880001765333" q=".2747" sig=".10690784617205229"/>
				<Particle eps=".45772959964740484" q="-.2637" sig=".33996695084507406"/>
				<Particle eps=".0656888004119626" q=".156" sig=".24713530426421654"/>
				<Particle eps=".45772959964740484" q="-.0007" sig=".33996695084507406"/>
				<Particle eps=".06568880010977264" q=".0327" sig=".26495327872602226"/>
				<Particle eps=".06568880010977264" q=".0327" sig=".26495327872602226"/>
				<Particle eps=".45772959964740484" q=".039" sig=".33996695084507406"/>
				<Particle eps=".06568880010977264" q=".028499999999999998" sig=".26495327872602226"/>
				<Particle eps=".06568880010977264" q=".028499999999999998" sig=".26495327872602226"/>
				<Particle eps=".45772959964740484" q=".0486" sig=".33996695084507406"/>
				<Particle eps=".0656888004119626" q=".0687" sig=".24713530426421654"/>
				<Particle eps=".0656888004119626" q=".0687" sig=".24713530426421654"/>
				<Particle eps=".7112799996555186" q="-.5295" sig=".3249998524031036"/>
				<Particle eps=".06568880001765333" q=".3456" sig=".10690784617205229"/>
				<Particle eps=".35982400053705343" q=".8076000010975563" sig=".33996695079448314"/>
				<Particle eps=".7112799996555186" q="-.8626999994512219" sig=".3249998524031036"/>
				<Particle eps=".06568880001765333" q=".4478" sig=".10690784617205229"/>
				<Particle eps=".06568880001765333" q=".4478" sig=".10690784617205229"/>
				<Particle eps=".7112799996555186" q="-.8626999994512219" sig=".3249998524031036"/>
				<Particle eps=".06568880001765333" q=".4478" sig=".10690784617205229"/>
				<Particle eps=".06568880001765333" q=".4478" sig=".10690784617205229"/>
				<Particle eps=".35982400053705343" q=".7340999983536656" sig=".33996695079448314"/>
				<Particle eps=".8786399993381852" q="-.5893999989024437" sig=".2959921901644687"/>
				<Particle eps=".7112799996555186" q="-.4157" sig=".3249998524031036"/>
				<Particle eps=".06568880001765333" q=".27190000000000003" sig=".10690784617205229"/>
				<Particle eps=".45772959964740484" q="-.08750000000000001" sig=".33996695084507406"/>
				<Particle eps=".0656888004119626" q=".09689999999999999" sig=".24713530426421654"/>
				<Particle eps=".45772959964740484" q=".2985" sig=".33996695084507406"/>
				<Particle eps=".06568880010977264" q="-.029699999999999997" sig=".26495327872602226"/>
				<Particle eps=".45772959964740484" q="-.3192" sig=".33996695084507406"/>
				<Particle eps=".06568880010977264" q=".07909999999999999" sig=".26495327872602226"/>
				<Particle eps=".06568880010977264" q=".07909999999999999" sig=".26495327872602226"/>
				<Particle eps=".06568880010977264" q=".07909999999999999" sig=".26495327872602226"/>
				<Particle eps=".45772959964740484" q="-.3192" sig=".33996695084507406"/>
				<Particle eps=".06568880010977264" q=".07909999999999999" sig=".26495327872602226"/>
				<Particle eps=".06568880010977264" q=".07909999999999999" sig=".26495327872602226"/>
				<Particle eps=".06568880010977264" q=".07909999999999999" sig=".26495327872602226"/>
				<Particle eps=".35982400053705343" q=".5973000005487781" sig=".33996695079448314"/>
				<Particle eps=".8786399993381852" q="-.5679000016463344" sig=".2959921901644687"/>
				<Particle eps=".7112799996555186" q="-.4157" sig=".3249998524031036"/>
				<Particle eps=".06568880001765333" q=".27190000000000003" sig=".10690784617205229"/>
				<Particle eps=".45772959964740484" q="-.0024" sig=".33996695084507406"/>
				<Particle eps=".0656888004119626" q=".09779999999999998" sig=".24713530426421654"/>
				<Particle eps=".45772959964740484" q="-.034300000000000004" sig=".33996695084507406"/>
				<Particle eps=".06568880010977264" q=".0295" sig=".26495327872602226"/>
				<Particle eps=".06568880010977264" q=".0295" sig=".26495327872602226"/>
				<Particle eps=".35982400053705343" q=".0118" sig=".33996695079448314"/>
				<Particle eps=".35982400053705343" q="-.1256" sig=".33996695079448314"/>
				<Particle eps=".06276000026869928" q=".13299999999999998" sig=".2599642458735085"/>
				<Particle eps=".35982400053705343" q="-.1704" sig=".33996695079448314"/>
				<Particle eps=".06276000026869928" q=".143" sig=".2599642458735085"/>
				<Particle eps=".35982400053705343" q="-.10719999999999999" sig=".33996695079448314"/>
				<Particle eps=".06276000026869928" q=".12969999999999998" sig=".2599642458735085"/>
				<Particle eps=".35982400053705343" q="-.1704" sig=".33996695079448314"/>
				<Particle eps=".06276000026869928" q=".143" sig=".2599642458735085"/>
				<Particle eps=".35982400053705343" q="-.1256" sig=".33996695079448314"/>
				<Particle eps=".06276000026869928" q=".13299999999999998" sig=".2599642458735085"/>
				<Particle eps=".35982400053705343" q=".5973000005487781" sig=".33996695079448314"/>
				<Particle eps=".8786399993381852" q="-.5679000016463344" sig=".2959921901644687"/>
				<Particle eps=".7112799996555186" q="-.4157" sig=".3249998524031036"/>
				<Particle eps=".06568880001765333" q=".27190000000000003" sig=".10690784617205229"/>
				<Particle eps=".45772959964740484" q="-.0518" sig=".33996695084507406"/>
				<Particle eps=".0656888004119626" q=".09219999999999999" sig=".24713530426421654"/>
				<Particle eps=".45772959964740484" q="-.1102" sig=".33996695084507406"/>
				<Particle eps=".06568880010977264" q=".0457" sig=".26495327872602226"/>
				<Particle eps=".06568880010977264" q=".0457" sig=".26495327872602226"/>
				<Particle eps=".45772959964740484" q=".35309999999999997" sig=".33996695084507406"/>
				<Particle eps=".06568880010977264" q="-.0361" sig=".26495327872602226"/>
				<Particle eps=".45772959964740484" q="-.41209999999999997" sig=".33996695084507406"/>
				<Particle eps=".06568880010977264" q=".09999999999999999" sig=".26495327872602226"/>
				<Particle eps=".06568880010977264" q=".09999999999999999" sig=".26495327872602226"/>
				<Particle eps=".06568880010977264" q=".09999999999999999" sig=".26495327872602226"/>
				<Particle eps=".45772959964740484" q="-.41209999999999997" sig=".33996695084507406"/>
				<Particle eps=".06568880010977264" q=".09999999999999999" sig=".26495327872602226"/>
				<Particle eps=".06568880010977264" q=".09999999999999999" sig=".26495327872602226"/>
				<Particle eps=".06568880010977264" q=".09999999999999999" sig=".26495327872602226"/>
				<Particle eps=".35982400053705343" q=".5973000005487781" sig=".33996695079448314"/>
				<Particle eps=".8786399993381852" q="-.5679000016463344" sig=".2959921901644687"/>
				<Particle eps=".7112799996555186" q="-.4157" sig=".3249998524031036"/>
				<Particle eps=".06568880001765333" q=".27190000000000003" sig=".10690784617205229"/>
				<Particle eps=".45772959964740484" q="-.0252" sig=".33996695084507406"/>
				<Particle eps=".0656888004119626" q=".0698" sig=".24713530426421654"/>
				<Particle eps=".0656888004119626" q=".0698" sig=".24713530426421654"/>
				<Particle eps=".35982400053705343" q=".5973000005487781" sig=".33996695079448314"/>
				<Particle eps=".8786399993381852" q="-.5679000016463344" sig=".2959921901644687"/>
				<Particle eps=".7112799996555186" q="-.4157" sig=".3249998524031036"/>
				<Particle eps=".06568880001765333" q=".27190000000000003" sig=".10690784617205229"/>
				<Particle eps=".45772959964740484" q="-.0518" sig=".33996695084507406"/>
				<Particle eps=".0656888004119626" q=".09219999999999999" sig=".24713530426421654"/>
				<Particle eps=".45772959964740484" q="-.1102" sig=".33996695084507406"/>
				<Particle eps=".06568880010977264" q=".0457" sig=".26495327872602226"/>
				<Particle eps=".06568880010977264" q=".0457" sig=".26495327872602226"/>
				<Particle eps=".45772959964740484" q=".35309999999999997" sig=".33996695084507406"/>
				<Particle eps=".06568880010977264" q="-.0361" sig=".26495327872602226"/>
				<Particle eps=".45772959964740484" q="-.41209999999999997" sig=".33996695084507406"/>
				<Particle eps=".06568880010977264" q=".09999999999999999" sig=".26495327872602226"/>
				<Particle eps=".06568880010977264" q=".09999999999999999" sig=".26495327872602226"/>
				<Particle eps=".06568880010977264" q=".09999999999999999" sig=".26495327872602226"/>
				<Particle eps=".45772959964740484" q="-.41209999999999997" sig=".33996695084507406"/>
				<Particle eps=".06568880010977264" q=".09999999999999999" sig=".26495327872602226"/>
				<Particle eps=".06568880010977264" q=".09999999999999999" sig=".26495327872602226"/>
				<Particle eps=".06568880010977264" q=".09999999999999999" sig=".26495327872602226"/>
				<Particle eps=".35982400053705343" q=".5973000005487781" sig=".33996695079448314"/>
				<Particle eps=".8786399993381852" q="-.5679000016463344" sig=".2959921901644687"/>
				<Particle eps=".7112799996555186" q="-.4157" sig=".3249998524031036"/>
				<Particle eps=".06568880001765333" q=".27190000000000003" sig=".10690784617205229"/>
				<Particle eps=".45772959964740484" q=".033699999999999994" sig=".33996695084507406"/>
				<Particle eps=".0656888004119626" q=".0823" sig=".24713530426421654"/>
				<Particle eps=".45772959964740484" q="-.1825" sig=".33996695084507406"/>
				<Particle eps=".06568880010977264" q=".06029999999999999" sig=".26495327872602226"/>
				<Particle eps=".06568880010977264" q=".06029999999999999" sig=".26495327872602226"/>
				<Particle eps=".06568880010977264" q=".06029999999999999" sig=".26495327872602226"/>
				<Particle eps=".35982400053705343" q=".5973000005487781" sig=".33996695079448314"/>
				<Particle eps=".8786399993381852" q="-.5679000016463344" sig=".2959921901644687"/>
				<Particle eps=".7112799996555186" q="-.4157" sig=".3249998524031036"/>
				<Particle eps=".06568880001765333" q=".27190000000000003" sig=".10690784617205229"/>
				<Particle eps=".45772959964740484" q="-.0518" sig=".33996695084507406"/>
				<Particle eps=".0656888004119626" q=".09219999999999999" sig=".24713530426421654"/>
				<Particle eps=".45772959964740484" q="-.1102" sig=".33996695084507406"/>
				<Particle eps=".06568880010977264" q=".0457" sig=".26495327872602226"/>
				<Particle eps=".06568880010977264" q=".0457" sig=".26495327872602226"/>
				<Particle eps=".45772959964740484" q=".35309999999999997" sig=".33996695084507406"/>
				<Particle eps=".06568880010977264" q="-.0361" sig=".26495327872602226"/>
				<Particle eps=".45772959964740484" q="-.41209999999999997" sig=".33996695084507406"/>
				<Particle eps=".06568880010977264" q=".09999999999999999" sig=".26495327872602226"/>
				<Particle eps=".06568880010977264" q=".09999999999999999" sig=".26495327872602226"/>
				<Particle eps=".06568880010977264" q=".09999999999999999" sig=".26495327872602226"/>
				<Particle eps=".45772959964740484" q="-.41209999999999997" sig=".33996695084507406"/>
				<Particle eps=".06568880010977264" q=".09999999999999999" sig=".26495327872602226"/>
				<Particle eps=".06568880010977264" q=".09999999999999999" sig=".26495327872602226"/>
				<Particle eps=".06568880010977264" q=".09999999999999999" sig=".26495327872602226"/>
				<Particle eps=".35982400053705343" q=".5973000005487781" sig=".33996695079448314"/>
				<Particle eps=".8786399993381852" q="-.5679000016463344" sig=".2959921901644687"/>
				<Particle eps=".7112799996555186" q="-.4157" sig=".3249998524031036"/>
				<Particle eps=".06568880001765333" q=".27190000000000003" sig=".10690784617205229"/>
				<Particle eps=".45772959964740484" q="-.08750000000000001" sig=".33996695084507406"/>
				<Particle eps=".0656888004119626" q=".09689999999999999" sig=".24713530426421654"/>
				<Particle eps=".45772959964740484" q=".2985" sig=".33996695084507406"/>
				<Particle eps=".06568880010977264" q="-.029699999999999997" sig=".26495327872602226"/>
				<Particle eps=".45772959964740484" q="-.3192" sig=".33996695084507406"/>
				<Particle eps=".06568880010977264" q=".07909999999999999" sig=".26495327872602226"/>
				<Particle eps=".06568880010977264" q=".07909999999999999" sig=".26495327872602226"/>
				<Particle eps=".06568880010977264" q=".07909999999999999" sig=".26495327872602226"/>
				<Particle eps=".45772959964740484" q="-.3192" sig=".33996695084507406"/>
				<Particle eps=".06568880010977264" q=".07909999999999999" sig=".26495327872602226"/>
				<Particle eps=".06568880010977264" q=".07909999999999999" sig=".26495327872602226"/>
				<Particle eps=".06568880010977264" q=".07909999999999999" sig=".26495327872602226"/>
				<Particle eps=".35982400053705343" q=".5973000005487781" sig=".33996695079448314"/>
				<Particle eps=".8786399993381852" q="-.5679000016463344" sig=".2959921901644687"/>
				<Particle eps=".7112799996555186" q="-.4157" sig=".3249998524031036"/>
				<Particle eps=".06568880001765333" q=".27190000000000003" sig=".10690784617205229"/>
				<Particle eps=".45772959964740484" q=".033699999999999994" sig=".33996695084507406"/>
				<Particle eps=".0656888004119626" q=".0823" sig=".24713530426421654"/>
				<Particle eps=".45772959964740484" q="-.1825" sig=".33996695084507406"/>
				<Particle eps=".06568880010977264" q=".06029999999999999" sig=".26495327872602226"/>
				<Particle eps=".06568880010977264" q=".06029999999999999" sig=".26495327872602226"/>
				<Particle eps=".06568880010977264" q=".06029999999999999" sig=".26495327872602226"/>
				<Particle eps=".35982400053705343" q=".5973000005487781" sig=".33996695079448314"/>
				<Particle eps=".8786399993381852" q="-.5679000016463344" sig=".2959921901644687"/>
				<Particle eps=".7112799996555186" q="-.4157" sig=".3249998524031036"/>
				<Particle eps=".06568880001765333" q=".27190000000000003" sig=".10690784617205229"/>
				<Particle eps=".45772959964740484" q=".0188" sig=".33996695084507406"/>
				<Particle eps=".0656888004119626" q=".0881" sig=".24713530426421654"/>
				<Particle eps=".45772959964740484" q="-.0462" sig=".33996695084507406"/>
				<Particle eps=".06568880010977264" q=".04019999999999999" sig=".26495327872602226"/>
				<Particle eps=".06568880010977264" q=".04019999999999999" sig=".26495327872602226"/>
				<Particle eps=".35982400053705343" q="-.0266" sig=".33996695079448314"/>
				<Particle eps=".7112799996555186" q="-.3811" sig=".3249998524031036"/>
				<Particle eps=".06568880001765333" q=".3649" sig=".10690784617205229"/>
				<Particle eps=".35982400053705343" q=".2057" sig=".33996695079448314"/>
				<Particle eps=".06276000013920788" q=".1392" sig=".24214627154564852"/>
				<Particle eps=".7112799996555186" q="-.5726999994512219" sig=".3249998524031036"/>
				<Particle eps=".35982400053705343" q=".1292" sig=".33996695079448314"/>
				<Particle eps=".06275999996435834" q=".1147" sig=".2510552587583135"/>
				<Particle eps=".35982400053705343" q=".5973000005487781" sig=".33996695079448314"/>
				<Particle eps=".8786399993381852" q="-.5679000016463344" sig=".2959921901644687"/>
				<Particle eps=".7112799996555186" q="-.4157" sig=".3249998524031036"/>
				<Particle eps=".06568880001765333" q=".27190000000000003" sig=".10690784617205229"/>
				<Particle eps=".45772959964740484" q="-.0024" sig=".33996695084507406"/>
				<Particle eps=".0656888004119626" q=".09779999999999998" sig=".24713530426421654"/>
				<Particle eps=".45772959964740484" q="-.034300000000000004" sig=".33996695084507406"/>
				<Particle eps=".06568880010977264" q=".0295" sig=".26495327872602226"/>
				<Particle eps=".06568880010977264" q=".0295" sig=".26495327872602226"/>
				<Particle eps=".35982400053705343" q=".0118" sig=".33996695079448314"/>
				<Particle eps=".35982400053705343" q="-.1256" sig=".33996695079448314"/>
				<Particle eps=".06276000026869928" q=".13299999999999998" sig=".2599642458735085"/>
				<Particle eps=".35982400053705343" q="-.1704" sig=".33996695079448314"/>
				<Particle eps=".06276000026869928" q=".143" sig=".2599642458735085"/>
				<Particle eps=".35982400053705343" q="-.10719999999999999" sig=".33996695079448314"/>
				<Particle eps=".06276000026869928" q=".12969999999999998" sig=".2599642458735085"/>
				<Particle eps=".35982400053705343" q="-.1704" sig=".33996695079448314"/>
				<Particle eps=".06276000026869928" q=".143" sig=".2599642458735085"/>
				<Particle eps=".35982400053705343" q="-.1256" sig=".33996695079448314"/>
				<Particle eps=".06276000026869928" q=".13299999999999998" sig=".2599642458735085"/>
				<Particle eps=".35982400053705343" q=".5973000005487781" sig=".33996695079448314"/>
				<Particle eps=".8786399993381852" q="-.5679000016463344" sig=".2959921901644687"/>
				<Particle eps=".7112799996555186" q="-.4157" sig=".3249998524031036"/>
				<Particle eps=".06568880001765333" q=".27190000000000003" sig=".10690784617205229"/>
				<Particle eps=".45772959964740484" q="-.0518" sig=".33996695084507406"/>
				<Particle eps=".0656888004119626" q=".09219999999999999" sig=".24713530426421654"/>
				<Particle eps=".45772959964740484" q="-.1102" sig=".33996695084507406"/>
				<Particle eps=".06568880010977264" q=".0457" sig=".26495327872602226"/>
				<Particle eps=".06568880010977264" q=".0457" sig=".26495327872602226"/>
				<Particle eps=".45772959964740484" q=".35309999999999997" sig=".33996695084507406"/>
				<Particle eps=".06568880010977264" q="-.0361" sig=".26495327872602226"/>
				<Particle eps=".45772959964740484" q="-.41209999999999997" sig=".33996695084507406"/>
				<Particle eps=".06568880010977264" q=".09999999999999999" sig=".26495327872602226"/>
				<Particle eps=".06568880010977264" q=".09999999999999999" sig=".26495327872602226"/>
				<Particle eps=".06568880010977264" q=".09999999999999999" sig=".26495327872602226"/>
				<Particle eps=".45772959964740484" q="-.41209999999999997" sig=".33996695084507406"/>
				<Particle eps=".06568880010977264" q=".09999999999999999" sig=".26495327872602226"/>
				<Particle eps=".06568880010977264" q=".09999999999999999" sig=".26495327872602226"/>
				<Particle eps=".06568880010977264" q=".09999999999999999" sig=".26495327872602226"/>
				<Particle eps=".35982400053705343" q=".5973000005487781" sig=".33996695079448314"/>
				<Particle eps=".8786399993381852" q="-.5679000016463344" sig=".2959921901644687"/>
				<Particle eps=".7112799996555186" q="-.4157" sig=".3249998524031036"/>
				<Particle eps=".06568880001765333" q=".27190000000000003" sig=".10690784617205229"/>
				<Particle eps=".45772959964740484" q=".033699999999999994" sig=".33996695084507406"/>
				<Particle eps=".0656888004119626" q=".0823" sig=".24713530426421654"/>
				<Particle eps=".45772959964740484" q="-.1825" sig=".33996695084507406"/>
				<Particle eps=".06568880010977264" q=".06029999999999999" sig=".26495327872602226"/>
				<Particle eps=".06568880010977264" q=".06029999999999999" sig=".26495327872602226"/>
				<Particle eps=".06568880010977264" q=".06029999999999999" sig=".26495327872602226"/>
				<Particle eps=".35982400053705343" q=".5973000005487781" sig=".33996695079448314"/>
				<Particle eps=".8786399993381852" q="-.5679000016463344" sig=".2959921901644687"/>
				<Particle eps=".7112799996555186" q="-.4157" sig=".3249998524031036"/>
				<Particle eps=".06568880001765333" q=".27190000000000003" sig=".10690784617205229"/>
				<Particle eps=".45772959964740484" q="-.0024" sig=".33996695084507406"/>
				<Particle eps=".0656888004119626" q=".09779999999999998" sig=".24713530426421654"/>
				<Particle eps=".45772959964740484" q="-.034300000000000004" sig=".33996695084507406"/>
				<Particle eps=".06568880010977264" q=".0295" sig=".26495327872602226"/>
				<Particle eps=".06568880010977264" q=".0295" sig=".26495327872602226"/>
				<Particle eps=".35982400053705343" q=".0118" sig=".33996695079448314"/>
				<Particle eps=".35982400053705343" q="-.1256" sig=".33996695079448314"/>
				<Particle eps=".06276000026869928" q=".13299999999999998" sig=".2599642458735085"/>
				<Particle eps=".35982400053705343" q="-.1704" sig=".33996695079448314"/>
				<Particle eps=".06276000026869928" q=".143" sig=".2599642458735085"/>
				<Particle eps=".35982400053705343" q="-.10719999999999999" sig=".33996695079448314"/>
				<Particle eps=".06276000026869928" q=".12969999999999998" sig=".2599642458735085"/>
				<Particle eps=".35982400053705343" q="-.1704" sig=".33996695079448314"/>
				<Particle eps=".06276000026869928" q=".143" sig=".2599642458735085"/>
				<Particle eps=".35982400053705343" q="-.1256" sig=".33996695079448314"/>
				<Particle eps=".06276000026869928" q=".13299999999999998" sig=".2599642458735085"/>
				<Particle eps=".35982400053705343" q=".5973000005487781" sig=".33996695079448314"/>
				<Particle eps=".8786399993381852" q="-.5679000016463344" sig=".2959921901644687"/>
				<Particle eps=".7112799996555186" q="-.4157" sig=".3249998524031036"/>
				<Particle eps=".06568880001765333" q=".27190000000000003" sig=".10690784617205229"/>
				<Particle eps=".45772959964740484" q="-.024900000000000002" sig=".33996695084507406"/>
				<Particle eps=".0656888004119626" q=".0843" sig=".24713530426421654"/>
				<Particle eps=".45772959964740484" q=".2117" sig=".33996695084507406"/>
				<Particle eps=".0656888004119626" q=".0352" sig=".24713530426421654"/>
				<Particle eps=".0656888004119626" q=".0352" sig=".24713530426421654"/>
				<Particle eps=".8803136010405576" q="-.6546000010975562" sig=".3066473387458142"/>
				<Particle eps="0" q=".42749999999999994" sig=".08908987181403394"/>
				<Particle eps=".35982400053705343" q=".5973000005487781" sig=".33996695079448314"/>
				<Particle eps=".8786399993381852" q="-.5679000016463344" sig=".2959921901644687"/>
				<Particle eps=".7112799996555186" q="-.4157" sig=".3249998524031036"/>
				<Particle eps=".06568880001765333" q=".27190000000000003" sig=".10690784617205229"/>
				<Particle eps=".45772959964740484" q=".033699999999999994" sig=".33996695084507406"/>
				<Particle eps=".0656888004119626" q=".0823" sig=".24713530426421654"/>
				<Particle eps=".45772959964740484" q="-.1825" sig=".33996695084507406"/>
				<Particle eps=".06568880010977264" q=".06029999999999999" sig=".26495327872602226"/>
				<Particle eps=".06568880010977264" q=".06029999999999999" sig=".26495327872602226"/>
				<Particle eps=".06568880010977264" q=".06029999999999999" sig=".26495327872602226"/>
				<Particle eps=".35982400053705343" q=".5973000005487781" sig=".33996695079448314"/>
				<Particle eps=".8786399993381852" q="-.5679000016463344" sig=".2959921901644687"/>
				<Particle eps=".7112799996555186" q="-.4157" sig=".3249998524031036"/>
				<Particle eps=".06568880001765333" q=".27190000000000003" sig=".10690784617205229"/>
				<Particle eps=".45772959964740484" q="-.038900000000000004" sig=".33996695084507406"/>
				<Particle eps=".0656888004119626" q=".1007" sig=".24713530426421654"/>
				<Particle eps=".45772959964740484" q=".3654" sig=".33996695084507406"/>
				<Particle eps=".0656888004119626" q=".0043" sig=".24713530426421654"/>
				<Particle eps=".45772959964740484" q="-.2438" sig=".33996695084507406"/>
				<Particle eps=".06568880010977264" q=".06420000000000001" sig=".26495327872602226"/>
				<Particle eps=".06568880010977264" q=".06420000000000001" sig=".26495327872602226"/>
				<Particle eps=".06568880010977264" q=".06420000000000001" sig=".26495327872602226"/>
				<Particle eps=".8803136010405576" q="-.6760999983536655" sig=".3066473387458142"/>
				<Particle eps="0" q=".4102" sig=".08908987181403394"/>
				<Particle eps=".35982400053705343" q=".5973000005487781" sig=".33996695079448314"/>
				<Particle eps=".8786399993381852" q="-.5679000016463344" sig=".2959921901644687"/>
				<Particle eps=".7112799996555186" q="-.25479999999999997" sig=".3249998524031036"/>
				<Particle eps=".45772959964740484" q=".0192" sig=".33996695084507406"/>
				<Particle eps=".0656888004119626" q=".039099999999999996" sig=".24713530426421654"/>
				<Particle eps=".0656888004119626" q=".039099999999999996" sig=".24713530426421654"/>
				<Particle eps=".45772959964740484" q=".0189" sig=".33996695084507406"/>
				<Particle eps=".06568880010977264" q=".0213" sig=".26495327872602226"/>
				<Particle eps=".06568880010977264" q=".0213" sig=".26495327872602226"/>
				<Particle eps=".45772959964740484" q="-.007" sig=".33996695084507406"/>
				<Particle eps=".06568880010977264" q=".0253" sig=".26495327872602226"/>
				<Particle eps=".06568880010977264" q=".0253" sig=".26495327872602226"/>
				<Particle eps=".45772959964740484" q="-.0266" sig=".33996695084507406"/>
				<Particle eps=".0656888004119626" q=".06409999999999999" sig=".24713530426421654"/>
				<Particle eps=".35982400053705343" q=".5896000010975563" sig=".33996695079448314"/>
				<Particle eps=".8786399993381852" q="-.5747999978048874" sig=".2959921901644687"/>
				<Particle eps=".7112799996555186" q="-.4157" sig=".3249998524031036"/>
				<Particle eps=".06568880001765333" q=".27190000000000003" sig=".10690784617205229"/>
				<Particle eps=".45772959964740484" q="-.027499999999999997" sig=".33996695084507406"/>
				<Particle eps=".0656888004119626" q=".1123" sig=".24713530426421654"/>
				<Particle eps=".45772959964740484" q="-.005" sig=".33996695084507406"/>
				<Particle eps=".06568880010977264" q=".0339" sig=".26495327872602226"/>
				<Particle eps=".06568880010977264" q=".0339" sig=".26495327872602226"/>
				<Particle eps=".35982400053705343" q="-.1415" sig=".33996695079448314"/>
				<Particle eps=".35982400053705343" q="-.1638" sig=".33996695079448314"/>
				<Particle eps=".06275999996435834" q=".2062" sig=".2510552587583135"/>
				<Particle eps=".7112799996555186" q="-.3418" sig=".3249998524031036"/>
				<Particle eps=".06568880001765333" q=".3412" sig=".10690784617205229"/>
				<Particle eps=".35982400053705343" q=".138" sig=".33996695079448314"/>
				<Particle eps=".35982400053705343" q="-.2601" sig=".33996695079448314"/>
				<Particle eps=".06276000026869928" q=".15719999999999998" sig=".2599642458735085"/>
				<Particle eps=".35982400053705343" q="-.11339999999999999" sig=".33996695079448314"/>
				<Particle eps=".06276000026869928" q=".1417" sig=".2599642458735085"/>
				<Particle eps=".35982400053705343" q="-.1972" sig=".33996695079448314"/>
				<Particle eps=".06276000026869928" q=".1447" sig=".2599642458735085"/>
				<Particle eps=".35982400053705343" q="-.23870000000000002" sig=".33996695079448314"/>
				<Particle eps=".06276000026869928" q=".16999999999999998" sig=".2599642458735085"/>
				<Particle eps=".35982400053705343" q=".1243" sig=".33996695079448314"/>
				<Particle eps=".35982400053705343" q=".5973000005487781" sig=".33996695079448314"/>
				<Particle eps=".8786399993381852" q="-.5679000016463344" sig=".2959921901644687"/>
				<Particle eps=".7112799996555186" q="-.4157" sig=".3249998524031036"/>
				<Particle eps=".06568880001765333" q=".27190000000000003" sig=".10690784617205229"/>
				<Particle eps=".45772959964740484" q="-.0518" sig=".33996695084507406"/>
				<Particle eps=".0656888004119626" q=".09219999999999999" sig=".24713530426421654"/>
				<Particle eps=".45772959964740484" q="-.1102" sig=".33996695084507406"/>
				<Particle eps=".06568880010977264" q=".0457" sig=".26495327872602226"/>
				<Particle eps=".06568880010977264" q=".0457" sig=".26495327872602226"/>
				<Particle eps=".45772959964740484" q=".35309999999999997" sig=".33996695084507406"/>
				<Particle eps=".06568880010977264" q="-.0361" sig=".26495327872602226"/>
				<Particle eps=".45772959964740484" q="-.41209999999999997" sig=".33996695084507406"/>
				<Particle eps=".06568880010977264" q=".09999999999999999" sig=".26495327872602226"/>
				<Particle eps=".06568880010977264" q=".09999999999999999" sig=".26495327872602226"/>
				<Particle eps=".06568880010977264" q=".09999999999999999" sig=".26495327872602226"/>
				<Particle eps=".45772959964740484" q="-.41209999999999997" sig=".33996695084507406"/>
				<Particle eps=".06568880010977264" q=".09999999999999999" sig=".26495327872602226"/>
				<Particle eps=".06568880010977264" q=".09999999999999999" sig=".26495327872602226"/>
				<Particle eps=".06568880010977264" q=".09999999999999999" sig=".26495327872602226"/>
				<Particle eps=".35982400053705343" q=".5973000005487781" sig=".33996695079448314"/>
				<Particle eps=".8786399993381852" q="-.5679000016463344" sig=".2959921901644687"/>
				<Particle eps=".7112799996555186" q="-.3821" sig=".3249998524031036"/>
				<Particle eps=".06568880001765333" q=".2681" sig=".10690784617205229"/>
				<Particle eps=".45772959964740484" q="-.2699" sig=".33996695084507406"/>
				<Particle eps=".0656888004119626" q=".165" sig=".24713530426421654"/>
				<Particle eps=".45772959964740484" q="-.10679999999999999" sig=".33996695084507406"/>
				<Particle eps=".06568880010977264" q=".062" sig=".26495327872602226"/>
				<Particle eps=".06568880010977264" q=".062" sig=".26495327872602226"/>
				<Particle eps=".35982400053705343" q=".2724" sig=".33996695079448314"/>
				<Particle eps=".7112799996555186" q="-.5516999994512218" sig=".3249998524031036"/>
				<Particle eps=".35982400053705343" q=".1558" sig=".33996695079448314"/>
				<Particle eps=".06276000013920788" q=".14479999999999998" sig=".24214627154564852"/>
				<Particle eps=".7112799996555186" q="-.267" sig=".3249998524031036"/>
				<Particle eps=".06568880001765333" q=".3319" sig=".10690784617205229"/>
				<Particle eps=".35982400053705343" q="-.2588" sig=".33996695079448314"/>
				<Particle eps=".06275999996435834" q=".19569999999999999" sig=".2510552587583135"/>
				<Particle eps=".35982400053705343" q=".7916000010975562" sig=".33996695079448314"/>
				<Particle eps=".8786399993381852" q="-.8065000027438907" sig=".2959921901644687"/>
				<Particle eps=".8786399993381852" q="-.8065000027438907" sig=".2959921901644687"/>
				<Particle eps=".7112799996555186" q="-.4939089999615855" sig=".3249998524031036"/>
				<Particle eps=".45772959964740484" q=".04069500002743891" sig=".33996695084507406"/>
				<Particle eps=".45772959964740484" q=".07006800019756014" sig=".33996695084507406"/>
				<Particle eps=".45772959964740484" q="-.011792000021951125" sig=".33996695084507406"/>
				<Particle eps="1.046" q="-.3718229998408543" sig=".3563594872561357"/>
				<Particle eps=".45772959964740484" q="-.08375399976951317" sig=".33996695084507406"/>
				<Particle eps=".35982400053705343" q=".4489640001536579" sig=".33996695079448314"/>
				<Particle eps=".8786399993381852" q="-.6069050010152396" sig=".2959921901644687"/>
				<Particle eps=".35982400053705343" q=".7554650016737733" sig=".33996695079448314"/>
				<Particle eps=".8786399993381852" q="-.7485240008121916" sig=".2959921901644687"/>
				<Particle eps=".8786399993381852" q="-.7485240008121916" sig=".2959921901644687"/>
				<Particle eps=".06568880001765333" q=".21349800025243795" sig=".10690784617205229"/>
				<Particle eps=".0656888004119626" q=".10692400026341352" sig=".24713530426421654"/>
				<Particle eps=".06568880010977264" q=".006916000010975563" sig=".26495327872602226"/>
				<Particle eps=".06568880010977264" q=".006916000010975563" sig=".26495327872602226"/>
				<Particle eps=".0656888004119626" q=".11011200013170676" sig=".24713530426421654"/>
				<Particle eps=".0656888004119626" q=".11011200013170676" sig=".24713530426421654"/>
				<Particle eps=".0656888004119626" q=".06518699999451222" sig=".24713530426421654"/>
				<Particle eps=".0656888004119626" q=".06518699999451222" sig=".24713530426421654"/>
				<Particle eps=".0656888004119626" q=".06518699999451222" sig=".24713530426421654"/>
				<Particle eps=".7112799996555186" q="-.4157" sig=".3249998524031036"/>
				<Particle eps=".06568880001765333" q=".27190000000000003" sig=".10690784617205229"/>
				<Particle eps=".45772959964740484" q=".0143" sig=".33996695084507406"/>
				<Particle eps=".0656888004119626" q=".10479999999999999" sig=".24713530426421654"/>
				<Particle eps=".45772959964740484" q="-.20409999999999998" sig=".33996695084507406"/>
				<Particle eps=".06568880010977264" q=".0797" sig=".26495327872602226"/>
				<Particle eps=".06568880010977264" q=".0797" sig=".26495327872602226"/>
				<Particle eps=".35982400053705343" q=".713" sig=".33996695079448314"/>
				<Particle eps=".8786399993381852" q="-.5930999983536656" sig=".2959921901644687"/>
				<Particle eps=".7112799996555186" q="-.9190999983536654" sig=".3249998524031036"/>
				<Particle eps=".06568880001765333" q=".41960000000000003" sig=".10690784617205229"/>
				<Particle eps=".06568880001765333" q=".41960000000000003" sig=".10690784617205229"/>
				<Particle eps=".35982400053705343" q=".5973000005487781" sig=".33996695079448314"/>
				<Particle eps=".8786399993381852" q="-.5679000016463344" sig=".2959921901644687"/>
				<Particle eps=".7112799996555186" q="-.4157" sig=".3249998524031036"/>
				<Particle eps=".06568880001765333" q=".27190000000000003" sig=".10690784617205229"/>
				<Particle eps=".45772959964740484" q="-.0031" sig=".33996695084507406"/>
				<Particle eps=".0656888004119626" q=".08499999999999999" sig=".24713530426421654"/>
				<Particle eps=".45772959964740484" q="-.0036" sig=".33996695084507406"/>
				<Particle eps=".06568880010977264" q=".0171" sig=".26495327872602226"/>
				<Particle eps=".06568880010977264" q=".0171" sig=".26495327872602226"/>
				<Particle eps=".45772959964740484" q="-.0645" sig=".33996695084507406"/>
				<Particle eps=".06568880010977264" q=".0352" sig=".26495327872602226"/>
				<Particle eps=".06568880010977264" q=".0352" sig=".26495327872602226"/>
				<Particle eps=".35982400053705343" q=".6950999983536655" sig=".33996695079448314"/>
				<Particle eps=".8786399993381852" q="-.6086000010975563" sig=".2959921901644687"/>
				<Particle eps=".7112799996555186" q="-.9406999994512218" sig=".3249998524031036"/>
				<Particle eps=".06568880001765333" q=".4251" sig=".10690784617205229"/>
				<Particle eps=".06568880001765333" q=".4251" sig=".10690784617205229"/>
				<Particle eps=".35982400053705343" q=".5973000005487781" sig=".33996695079448314"/>
				<Particle eps=".8786399993381852" q="-.5679000016463344" sig=".2959921901644687"/>
				<Particle eps=".7112799996555186" q="-.4157" sig=".3249998524031036"/>
				<Particle eps=".06568880001765333" q=".27190000000000003" sig=".10690784617205229"/>
				<Particle eps=".45772959964740484" q="-.0252" sig=".33996695084507406"/>
				<Particle eps=".0656888004119626" q=".0698" sig=".24713530426421654"/>
				<Particle eps=".0656888004119626" q=".0698" sig=".24713530426421654"/>
				<Particle eps=".35982400053705343" q=".5973000005487781" sig=".33996695079448314"/>
				<Particle eps=".8786399993381852" q="-.5679000016463344" sig=".2959921901644687"/>
				<Particle eps=".7112799996555186" q="-.3479" sig=".3249998524031036"/>
				<Particle eps=".06568880001765333" q=".2747" sig=".10690784617205229"/>
				<Particle eps=".45772959964740484" q="-.23999999999999996" sig=".33996695084507406"/>
				<Particle eps=".0656888004119626" q=".1426" sig=".24713530426421654"/>
				<Particle eps=".45772959964740484" q="-.0094" sig=".33996695084507406"/>
				<Particle eps=".06568880010977264" q=".036199999999999996" sig=".26495327872602226"/>
				<Particle eps=".06568880010977264" q=".036199999999999996" sig=".26495327872602226"/>
				<Particle eps=".45772959964740484" q=".0187" sig=".33996695084507406"/>
				<Particle eps=".06568880010977264" q=".010299999999999998" sig=".26495327872602226"/>
				<Particle eps=".06568880010977264" q=".010299999999999998" sig=".26495327872602226"/>
				<Particle eps=".45772959964740484" q="-.0479" sig=".33996695084507406"/>
				<Particle eps=".06568880010977264" q=".062099999999999995" sig=".26495327872602226"/>
				<Particle eps=".06568880010977264" q=".062099999999999995" sig=".26495327872602226"/>
				<Particle eps=".45772959964740484" q="-.0143" sig=".33996695084507406"/>
				<Particle eps=".06568880026244603" q=".1135" sig=".19599771790073583"/>
				<Particle eps=".06568880026244603" q=".1135" sig=".19599771790073583"/>
				<Particle eps=".7112799996555186" q="-.38539999999999996" sig=".3249998524031036"/>
				<Particle eps=".06568880001765333" q=".33999999999999997" sig=".10690784617205229"/>
				<Particle eps=".06568880001765333" q=".33999999999999997" sig=".10690784617205229"/>
				<Particle eps=".06568880001765333" q=".33999999999999997" sig=".10690784617205229"/>
				<Particle eps=".35982400053705343" q=".7340999983536656" sig=".33996695079448314"/>
				<Particle eps=".8786399993381852" q="-.5893999989024437" sig=".2959921901644687"/>
				<Particle eps=".7112799996555186" q="-.4157" sig=".3249998524031036"/>
				<Particle eps=".06568880001765333" q=".27190000000000003" sig=".10690784617205229"/>
				<Particle eps=".45772959964740484" q="-.059699999999999996" sig=".33996695084507406"/>
				<Particle eps=".0656888004119626" q=".0869" sig=".24713530426421654"/>
				<Particle eps=".45772959964740484" q=".1303" sig=".33996695084507406"/>
				<Particle eps=".06568880010977264" q=".0187" sig=".26495327872602226"/>
				<Particle eps=".45772959964740484" q="-.32039999999999996" sig=".33996695084507406"/>
				<Particle eps=".06568880010977264" q=".0882" sig=".26495327872602226"/>
				<Particle eps=".06568880010977264" q=".0882" sig=".26495327872602226"/>
				<Particle eps=".06568880010977264" q=".0882" sig=".26495327872602226"/>
				<Particle eps=".45772959964740484" q="-.043" sig=".33996695084507406"/>
				<Particle eps=".06568880010977264" q=".0236" sig=".26495327872602226"/>
				<Particle eps=".06568880010977264" q=".0236" sig=".26495327872602226"/>
				<Particle eps=".45772959964740484" q="-.066" sig=".33996695084507406"/>
				<Particle eps=".06568880010977264" q=".0186" sig=".26495327872602226"/>
				<Particle eps=".06568880010977264" q=".0186" sig=".26495327872602226"/>
				<Particle eps=".06568880010977264" q=".0186" sig=".26495327872602226"/>
				<Particle eps=".35982400053705343" q=".5973000005487781" sig=".33996695079448314"/>
				<Particle eps=".8786399993381852" q="-.5679000016463344" sig=".2959921901644687"/>
				<Particle eps=".7112799996555186" q="-.4157" sig=".3249998524031036"/>
				<Particle eps=".06568880001765333" q=".27190000000000003" sig=".10690784617205229"/>
				<Particle eps=".45772959964740484" q="-.027499999999999997" sig=".33996695084507406"/>
				<Particle eps=".0656888004119626" q=".1123" sig=".24713530426421654"/>
				<Particle eps=".45772959964740484" q="-.005" sig=".33996695084507406"/>
				<Particle eps=".06568880010977264" q=".0339" sig=".26495327872602226"/>
				<Particle eps=".06568880010977264" q=".0339" sig=".26495327872602226"/>
				<Particle eps=".35982400053705343" q="-.1415" sig=".33996695079448314"/>
				<Particle eps=".35982400053705343" q="-.1638" sig=".33996695079448314"/>
				<Particle eps=".06275999996435834" q=".2062" sig=".2510552587583135"/>
				<Particle eps=".7112799996555186" q="-.3418" sig=".3249998524031036"/>
				<Particle eps=".06568880001765333" q=".3412" sig=".10690784617205229"/>
				<Particle eps=".35982400053705343" q=".138" sig=".33996695079448314"/>
				<Particle eps=".35982400053705343" q="-.2601" sig=".33996695079448314"/>
				<Particle eps=".06276000026869928" q=".15719999999999998" sig=".2599642458735085"/>
				<Particle eps=".35982400053705343" q="-.11339999999999999" sig=".33996695079448314"/>
				<Particle eps=".06276000026869928" q=".1417" sig=".2599642458735085"/>
				<Particle eps=".35982400053705343" q="-.1972" sig=".33996695079448314"/>
				<Particle eps=".06276000026869928" q=".1447" sig=".2599642458735085"/>
				<Particle eps=".35982400053705343" q="-.23870000000000002" sig=".33996695079448314"/>
				<Particle eps=".06276000026869928" q=".16999999999999998" sig=".2599642458735085"/>
				<Particle eps=".35982400053705343" q=".1243" sig=".33996695079448314"/>
				<Particle eps=".35982400053705343" q=".5973000005487781" sig=".33996695079448314"/>
				<Particle eps=".8786399993381852" q="-.5679000016463344" sig=".2959921901644687"/>
				<Particle eps=".7112799996555186" q="-.4157" sig=".3249998524031036"/>
				<Particle eps=".06568880001765333" q=".27190000000000003" sig=".10690784617205229"/>
				<Particle eps=".45772959964740484" q="-.038900000000000004" sig=".33996695084507406"/>
				<Particle eps=".0656888004119626" q=".1007" sig=".24713530426421654"/>
				<Particle eps=".45772959964740484" q=".3654" sig=".33996695084507406"/>
				<Particle eps=".0656888004119626" q=".0043" sig=".24713530426421654"/>
				<Particle eps=".45772959964740484" q="-.2438" sig=".33996695084507406"/>
				<Particle eps=".06568880010977264" q=".06420000000000001" sig=".26495327872602226"/>
				<Particle eps=".06568880010977264" q=".06420000000000001" sig=".26495327872602226"/>
				<Particle eps=".06568880010977264" q=".06420000000000001" sig=".26495327872602226"/>
				<Particle eps=".8803136010405576" q="-.6760999983536655" sig=".3066473387458142"/>
				<Particle eps="0" q=".4102" sig=".08908987181403394"/>
				<Particle eps=".35982400053705343" q=".5973000005487781" sig=".33996695079448314"/>
				<Particle eps=".8786399993381852" q="-.5679000016463344" sig=".2959921901644687"/>
				<Particle eps=".7112799996555186" q="-.4157" sig=".3249998524031036"/>
				<Particle eps=".06568880001765333" q=".27190000000000003" sig=".10690784617205229"/>
				<Particle eps=".45772959964740484" q="-.08750000000000001" sig=".33996695084507406"/>
				<Particle eps=".0656888004119626" q=".09689999999999999" sig=".24713530426421654"/>
				<Particle eps=".45772959964740484" q=".2985" sig=".33996695084507406"/>
				<Particle eps=".06568880010977264" q="-.029699999999999997" sig=".26495327872602226"/>
				<Particle eps=".45772959964740484" q="-.3192" sig=".33996695084507406"/>
				<Particle eps=".06568880010977264" q=".07909999999999999" sig=".26495327872602226"/>
				<Particle eps=".06568880010977264" q=".07909999999999999" sig=".26495327872602226"/>
				<Particle eps=".06568880010977264" q=".07909999999999999" sig=".26495327872602226"/>
				<Particle eps=".45772959964740484" q="-.3192" sig=".33996695084507406"/>
				<Particle eps=".06568880010977264" q=".07909999999999999" sig=".26495327872602226"/>
				<Particle eps=".06568880010977264" q=".07909999999999999" sig=".26495327872602226"/>
				<Particle eps=".06568880010977264" q=".07909999999999999" sig=".26495327872602226"/>
				<Particle eps=".35982400053705343" q=".5973000005487781" sig=".33996695079448314"/>
				<Particle eps=".8786399993381852" q="-.5679000016463344" sig=".2959921901644687"/>
				<Particle eps=".7112799996555186" q="-.4157" sig=".3249998524031036"/>
				<Particle eps=".06568880001765333" q=".27190000000000003" sig=".10690784617205229"/>
				<Particle eps=".45772959964740484" q="-.08750000000000001" sig=".33996695084507406"/>
				<Particle eps=".0656888004119626" q=".09689999999999999" sig=".24713530426421654"/>
				<Particle eps=".45772959964740484" q=".2985" sig=".33996695084507406"/>
				<Particle eps=".06568880010977264" q="-.029699999999999997" sig=".26495327872602226"/>
				<Particle eps=".45772959964740484" q="-.3192" sig=".33996695084507406"/>
				<Particle eps=".06568880010977264" q=".07909999999999999" sig=".26495327872602226"/>
				<Particle eps=".06568880010977264" q=".07909999999999999" sig=".26495327872602226"/>
				<Particle eps=".06568880010977264" q=".07909999999999999" sig=".26495327872602226"/>
				<Particle eps=".45772959964740484" q="-.3192" sig=".33996695084507406"/>
				<Particle eps=".06568880010977264" q=".07909999999999999" sig=".26495327872602226"/>
				<Particle eps=".06568880010977264" q=".07909999999999999" sig=".26495327872602226"/>
				<Particle eps=".06568880010977264" q=".07909999999999999" sig=".26495327872602226"/>
				<Particle eps=".35982400053705343" q=".5973000005487781" sig=".33996695079448314"/>
				<Particle eps=".8786399993381852" q="-.5679000016463344" sig=".2959921901644687"/>
				<Particle eps=".7112799996555186" q="-.4157" sig=".3249998524031036"/>
				<Particle eps=".06568880001765333" q=".27190000000000003" sig=".10690784617205229"/>
				<Particle eps=".45772959964740484" q=".0143" sig=".33996695084507406"/>
				<Particle eps=".0656888004119626" q=".10479999999999999" sig=".24713530426421654"/>
				<Particle eps=".45772959964740484" q="-.20409999999999998" sig=".33996695084507406"/>
				<Particle eps=".06568880010977264" q=".0797" sig=".26495327872602226"/>
				<Particle eps=".06568880010977264" q=".0797" sig=".26495327872602226"/>
				<Particle eps=".35982400053705343" q=".713" sig=".33996695079448314"/>
				<Particle eps=".8786399993381852" q="-.5930999983536656" sig=".2959921901644687"/>
				<Particle eps=".7112799996555186" q="-.9190999983536654" sig=".3249998524031036"/>
				<Particle eps=".06568880001765333" q=".41960000000000003" sig=".10690784617205229"/>
				<Particle eps=".06568880001765333" q=".41960000000000003" sig=".10690784617205229"/>
				<Particle eps=".35982400053705343" q=".5973000005487781" sig=".33996695079448314"/>
				<Particle eps=".8786399993381852" q="-.5679000016463344" sig=".2959921901644687"/>
				<Particle eps=".7112799996555186" q="-.25479999999999997" sig=".3249998524031036"/>
				<Particle eps=".45772959964740484" q=".0192" sig=".33996695084507406"/>
				<Particle eps=".0656888004119626" q=".039099999999999996" sig=".24713530426421654"/>
				<Particle eps=".0656888004119626" q=".039099999999999996" sig=".24713530426421654"/>
				<Particle eps=".45772959964740484" q=".0189" sig=".33996695084507406"/>
				<Particle eps=".06568880010977264" q=".0213" sig=".26495327872602226"/>
				<Particle eps=".06568880010977264" q=".0213" sig=".26495327872602226"/>
				<Particle eps=".45772959964740484" q="-.007" sig=".33996695084507406"/>
				<Particle eps=".06568880010977264" q=".0253" sig=".26495327872602226"/>
				<Particle eps=".06568880010977264" q=".0253" sig=".26495327872602226"/>
				<Particle eps=".45772959964740484" q="-.0266" sig=".33996695084507406"/>
				<Particle eps=".0656888004119626" q=".06409999999999999" sig=".24713530426421654"/>
				<Particle eps=".35982400053705343" q=".5896000010975563" sig=".33996695079448314"/>
				<Particle eps=".8786399993381852" q="-.5747999978048874" sig=".2959921901644687"/>
				<Particle eps=".7112799996555186" q="-.4157" sig=".3249998524031036"/>
				<Particle eps=".06568880001765333" q=".27190000000000003" sig=".10690784617205229"/>
				<Particle eps=".45772959964740484" q=".033699999999999994" sig=".33996695084507406"/>
				<Particle eps=".0656888004119626" q=".0823" sig=".24713530426421654"/>
				<Particle eps=".45772959964740484" q="-.1825" sig=".33996695084507406"/>
				<Particle eps=".06568880010977264" q=".06029999999999999" sig=".26495327872602226"/>
				<Particle eps=".06568880010977264" q=".06029999999999999" sig=".26495327872602226"/>
				<Particle eps=".06568880010977264" q=".06029999999999999" sig=".26495327872602226"/>
				<Particle eps=".35982400053705343" q=".5973000005487781" sig=".33996695079448314"/>
				<Particle eps=".8786399993381852" q="-.5679000016463344" sig=".2959921901644687"/>
				<Particle eps=".7112799996555186" q="-.4157" sig=".3249998524031036"/>
				<Particle eps=".06568880001765333" q=".27190000000000003" sig=".10690784617205229"/>
				<Particle eps=".45772959964740484" q="-.059699999999999996" sig=".33996695084507406"/>
				<Particle eps=".0656888004119626" q=".0869" sig=".24713530426421654"/>
				<Particle eps=".45772959964740484" q=".1303" sig=".33996695084507406"/>
				<Particle eps=".06568880010977264" q=".0187" sig=".26495327872602226"/>
				<Particle eps=".45772959964740484" q="-.32039999999999996" sig=".33996695084507406"/>
				<Particle eps=".06568880010977264" q=".0882" sig=".26495327872602226"/>
				<Particle eps=".06568880010977264" q=".0882" sig=".26495327872602226"/>
				<Particle eps=".06568880010977264" q=".0882" sig=".26495327872602226"/>
				<Particle eps=".45772959964740484" q="-.043" sig=".33996695084507406"/>
				<Particle eps=".06568880010977264" q=".0236" sig=".26495327872602226"/>
				<Particle eps=".06568880010977264" q=".0236" sig=".26495327872602226"/>
				<Particle eps=".45772959964740484" q="-.066" sig=".33996695084507406"/>
				<Particle eps=".06568880010977264" q=".0186" sig=".26495327872602226"/>
				<Particle eps=".06568880010977264" q=".0186" sig=".26495327872602226"/>
				<Particle eps=".06568880010977264" q=".0186" sig=".26495327872602226"/>
				<Particle eps=".35982400053705343" q=".5973000005487781" sig=".33996695079448314"/>
				<Particle eps=".8786399993381852" q="-.5679000016463344" sig=".2959921901644687"/>
				<Particle eps=".7112799996555186" q="-.4157" sig=".3249998524031036"/>
				<Particle eps=".06568880001765333" q=".27190000000000003" sig=".10690784617205229"/>
				<Particle eps=".45772959964740484" q="-.0252" sig=".33996695084507406"/>
				<Particle eps=".0656888004119626" q=".0698" sig=".24713530426421654"/>
				<Particle eps=".0656888004119626" q=".0698" sig=".24713530426421654"/>
				<Particle eps=".35982400053705343" q=".5973000005487781" sig=".33996695079448314"/>
				<Particle eps=".8786399993381852" q="-.5679000016463344" sig=".2959921901644687"/>
				<Particle eps=".7112799996555186" q="-.4157" sig=".3249998524031036"/>
				<Particle eps=".06568880001765333" q=".27190000000000003" sig=".10690784617205229"/>
				<Particle eps=".45772959964740484" q="-.059699999999999996" sig=".33996695084507406"/>
				<Particle eps=".0656888004119626" q=".0869" sig=".24713530426421654"/>
				<Particle eps=".45772959964740484" q=".1303" sig=".33996695084507406"/>
				<Particle eps=".06568880010977264" q=".0187" sig=".26495327872602226"/>
				<Particle eps=".45772959964740484" q="-.32039999999999996" sig=".33996695084507406"/>
				<Particle eps=".06568880010977264" q=".0882" sig=".26495327872602226"/>
				<Particle eps=".06568880010977264" q=".0882" sig=".26495327872602226"/>
				<Particle eps=".06568880010977264" q=".0882" sig=".26495327872602226"/>
				<Particle eps=".45772959964740484" q="-.043" sig=".33996695084507406"/>
				<Particle eps=".06568880010977264" q=".0236" sig=".26495327872602226"/>
				<Particle eps=".06568880010977264" q=".0236" sig=".26495327872602226"/>
				<Particle eps=".45772959964740484" q="-.066" sig=".33996695084507406"/>
				<Particle eps=".06568880010977264" q=".0186" sig=".26495327872602226"/>
				<Particle eps=".06568880010977264" q=".0186" sig=".26495327872602226"/>
				<Particle eps=".06568880010977264" q=".0186" sig=".26495327872602226"/>
				<Particle eps=".35982400053705343" q=".5973000005487781" sig=".33996695079448314"/>
				<Particle eps=".8786399993381852" q="-.5679000016463344" sig=".2959921901644687"/>
				<Particle eps=".7112799996555186" q="-.25479999999999997" sig=".3249998524031036"/>
				<Particle eps=".45772959964740484" q=".0192" sig=".33996695084507406"/>
				<Particle eps=".0656888004119626" q=".039099999999999996" sig=".24713530426421654"/>
				<Particle eps=".0656888004119626" q=".039099999999999996" sig=".24713530426421654"/>
				<Particle eps=".45772959964740484" q=".0189" sig=".33996695084507406"/>
				<Particle eps=".06568880010977264" q=".0213" sig=".26495327872602226"/>
				<Particle eps=".06568880010977264" q=".0213" sig=".26495327872602226"/>
				<Particle eps=".45772959964740484" q="-.007" sig=".33996695084507406"/>
				<Particle eps=".06568880010977264" q=".0253" sig=".26495327872602226"/>
				<Particle eps=".06568880010977264" q=".0253" sig=".26495327872602226"/>
				<Particle eps=".45772959964740484" q="-.0266" sig=".33996695084507406"/>
				<Particle eps=".0656888004119626" q=".06409999999999999" sig=".24713530426421654"/>
				<Particle eps=".35982400053705343" q=".5896000010975563" sig=".33996695079448314"/>
				<Particle eps=".8786399993381852" q="-.5747999978048874" sig=".2959921901644687"/>
				<Particle eps=".7112799996555186" q="-.4157" sig=".3249998524031036"/>
				<Particle eps=".06568880001765333" q=".27190000000000003" sig=".10690784617205229"/>
				<Particle eps=".45772959964740484" q=".033699999999999994" sig=".33996695084507406"/>
				<Particle eps=".0656888004119626" q=".0823" sig=".24713530426421654"/>
				<Particle eps=".45772959964740484" q="-.1825" sig=".33996695084507406"/>
				<Particle eps=".06568880010977264" q=".06029999999999999" sig=".26495327872602226"/>
				<Particle eps=".06568880010977264" q=".06029999999999999" sig=".26495327872602226"/>
				<Particle eps=".06568880010977264" q=".06029999999999999" sig=".26495327872602226"/>
				<Particle eps=".35982400053705343" q=".5973000005487781" sig=".33996695079448314"/>
				<Particle eps=".8786399993381852" q="-.5679000016463344" sig=".2959921901644687"/>
				<Particle eps=".7112799996555186" q="-.4157" sig=".3249998524031036"/>
				<Particle eps=".06568880001765333" q=".27190000000000003" sig=".10690784617205229"/>
				<Particle eps=".45772959964740484" q="-.0518" sig=".33996695084507406"/>
				<Particle eps=".0656888004119626" q=".09219999999999999" sig=".24713530426421654"/>
				<Particle eps=".45772959964740484" q="-.1102" sig=".33996695084507406"/>
				<Particle eps=".06568880010977264" q=".0457" sig=".26495327872602226"/>
				<Particle eps=".06568880010977264" q=".0457" sig=".26495327872602226"/>
				<Particle eps=".45772959964740484" q=".35309999999999997" sig=".33996695084507406"/>
				<Particle eps=".06568880010977264" q="-.0361" sig=".26495327872602226"/>
				<Particle eps=".45772959964740484" q="-.41209999999999997" sig=".33996695084507406"/>
				<Particle eps=".06568880010977264" q=".09999999999999999" sig=".26495327872602226"/>
				<Particle eps=".06568880010977264" q=".09999999999999999" sig=".26495327872602226"/>
				<Particle eps=".06568880010977264" q=".09999999999999999" sig=".26495327872602226"/>
				<Particle eps=".45772959964740484" q="-.41209999999999997" sig=".33996695084507406"/>
				<Particle eps=".06568880010977264" q=".09999999999999999" sig=".26495327872602226"/>
				<Particle eps=".06568880010977264" q=".09999999999999999" sig=".26495327872602226"/>
				<Particle eps=".06568880010977264" q=".09999999999999999" sig=".26495327872602226"/>
				<Particle eps=".35982400053705343" q=".5973000005487781" sig=".33996695079448314"/>
				<Particle eps=".8786399993381852" q="-.5679000016463344" sig=".2959921901644687"/>
				<Particle eps=".7112799996555186" q="-.4157" sig=".3249998524031036"/>
				<Particle eps=".06568880001765333" q=".27190000000000003" sig=".10690784617205229"/>
				<Particle eps=".45772959964740484" q="-.0518" sig=".33996695084507406"/>
				<Particle eps=".0656888004119626" q=".09219999999999999" sig=".24713530426421654"/>
				<Particle eps=".45772959964740484" q="-.1102" sig=".33996695084507406"/>
				<Particle eps=".06568880010977264" q=".0457" sig=".26495327872602226"/>
				<Particle eps=".06568880010977264" q=".0457" sig=".26495327872602226"/>
				<Particle eps=".45772959964740484" q=".35309999999999997" sig=".33996695084507406"/>
				<Particle eps=".06568880010977264" q="-.0361" sig=".26495327872602226"/>
				<Particle eps=".45772959964740484" q="-.41209999999999997" sig=".33996695084507406"/>
				<Particle eps=".06568880010977264" q=".09999999999999999" sig=".26495327872602226"/>
				<Particle eps=".06568880010977264" q=".09999999999999999" sig=".26495327872602226"/>
				<Particle eps=".06568880010977264" q=".09999999999999999" sig=".26495327872602226"/>
				<Particle eps=".45772959964740484" q="-.41209999999999997" sig=".33996695084507406"/>
				<Particle eps=".06568880010977264" q=".09999999999999999" sig=".26495327872602226"/>
				<Particle eps=".06568880010977264" q=".09999999999999999" sig=".26495327872602226"/>
				<Particle eps=".06568880010977264" q=".09999999999999999" sig=".26495327872602226"/>
				<Particle eps=".35982400053705343" q=".5973000005487781" sig=".33996695079448314"/>
				<Particle eps=".8786399993381852" q="-.5679000016463344" sig=".2959921901644687"/>
				<Particle eps=".7112799996555186" q="-.4157" sig=".3249998524031036"/>
				<Particle eps=".06568880001765333" q=".27190000000000003" sig=".10690784617205229"/>
				<Particle eps=".45772959964740484" q="-.0252" sig=".33996695084507406"/>
				<Particle eps=".0656888004119626" q=".0698" sig=".24713530426421654"/>
				<Particle eps=".0656888004119626" q=".0698" sig=".24713530426421654"/>
				<Particle eps=".35982400053705343" q=".5973000005487781" sig=".33996695079448314"/>
				<Particle eps=".8786399993381852" q="-.5679000016463344" sig=".2959921901644687"/>
				<Particle eps=".7112799996555186" q="-.4157" sig=".3249998524031036"/>
				<Particle eps=".06568880001765333" q=".27190000000000003" sig=".10690784617205229"/>
				<Particle eps=".45772959964740484" q="-.024900000000000002" sig=".33996695084507406"/>
				<Particle eps=".0656888004119626" q=".0843" sig=".24713530426421654"/>
				<Particle eps=".45772959964740484" q=".2117" sig=".33996695084507406"/>
				<Particle eps=".0656888004119626" q=".0352" sig=".24713530426421654"/>
				<Particle eps=".0656888004119626" q=".0352" sig=".24713530426421654"/>
				<Particle eps=".8803136010405576" q="-.6546000010975562" sig=".3066473387458142"/>
				<Particle eps="0" q=".42749999999999994" sig=".08908987181403394"/>
				<Particle eps=".35982400053705343" q=".5973000005487781" sig=".33996695079448314"/>
				<Particle eps=".8786399993381852" q="-.5679000016463344" sig=".2959921901644687"/>
				<Particle eps=".7112799996555186" q="-.4157" sig=".3249998524031036"/>
				<Particle eps=".06568880001765333" q=".27190000000000003" sig=".10690784617205229"/>
				<Particle eps=".45772959964740484" q="-.08750000000000001" sig=".33996695084507406"/>
				<Particle eps=".0656888004119626" q=".09689999999999999" sig=".24713530426421654"/>
				<Particle eps=".45772959964740484" q=".2985" sig=".33996695084507406"/>
				<Particle eps=".06568880010977264" q="-.029699999999999997" sig=".26495327872602226"/>
				<Particle eps=".45772959964740484" q="-.3192" sig=".33996695084507406"/>
				<Particle eps=".06568880010977264" q=".07909999999999999" sig=".26495327872602226"/>
				<Particle eps=".06568880010977264" q=".07909999999999999" sig=".26495327872602226"/>
				<Particle eps=".06568880010977264" q=".07909999999999999" sig=".26495327872602226"/>
				<Particle eps=".45772959964740484" q="-.3192" sig=".33996695084507406"/>
				<Particle eps=".06568880010977264" q=".07909999999999999" sig=".26495327872602226"/>
				<Particle eps=".06568880010977264" q=".07909999999999999" sig=".26495327872602226"/>
				<Particle eps=".06568880010977264" q=".07909999999999999" sig=".26495327872602226"/>
				<Particle eps=".35982400053705343" q=".5973000005487781" sig=".33996695079448314"/>
				<Particle eps=".8786399993381852" q="-.5679000016463344" sig=".2959921901644687"/>
				<Particle eps=".7112799996555186" q="-.4157" sig=".3249998524031036"/>
				<Particle eps=".06568880001765333" q=".27190000000000003" sig=".10690784617205229"/>
				<Particle eps=".45772959964740484" q="-.038900000000000004" sig=".33996695084507406"/>
				<Particle eps=".0656888004119626" q=".1007" sig=".24713530426421654"/>
				<Particle eps=".45772959964740484" q=".3654" sig=".33996695084507406"/>
				<Particle eps=".0656888004119626" q=".0043" sig=".24713530426421654"/>
				<Particle eps=".45772959964740484" q="-.2438" sig=".33996695084507406"/>
				<Particle eps=".06568880010977264" q=".06420000000000001" sig=".26495327872602226"/>
				<Particle eps=".06568880010977264" q=".06420000000000001" sig=".26495327872602226"/>
				<Particle eps=".06568880010977264" q=".06420000000000001" sig=".26495327872602226"/>
				<Particle eps=".8803136010405576" q="-.6760999983536655" sig=".3066473387458142"/>
				<Particle eps="0" q=".4102" sig=".08908987181403394"/>
				<Particle eps=".35982400053705343" q=".5973000005487781" sig=".33996695079448314"/>
				<Particle eps=".8786399993381852" q="-.5679000016463344" sig=".2959921901644687"/>
				<Particle eps=".7112799996555186" q="-.4157" sig=".3249998524031036"/>
				<Particle eps=".06568880001765333" q=".27190000000000003" sig=".10690784617205229"/>
				<Particle eps=".45772959964740484" q="-.08750000000000001" sig=".33996695084507406"/>
				<Particle eps=".0656888004119626" q=".09689999999999999" sig=".24713530426421654"/>
				<Particle eps=".45772959964740484" q=".2985" sig=".33996695084507406"/>
				<Particle eps=".06568880010977264" q="-.029699999999999997" sig=".26495327872602226"/>
				<Particle eps=".45772959964740484" q="-.3192" sig=".33996695084507406"/>
				<Particle eps=".06568880010977264" q=".07909999999999999" sig=".26495327872602226"/>
				<Particle eps=".06568880010977264" q=".07909999999999999" sig=".26495327872602226"/>
				<Particle eps=".06568880010977264" q=".07909999999999999" sig=".26495327872602226"/>
				<Particle eps=".45772959964740484" q="-.3192" sig=".33996695084507406"/>
				<Particle eps=".06568880010977264" q=".07909999999999999" sig=".26495327872602226"/>
				<Particle eps=".06568880010977264" q=".07909999999999999" sig=".26495327872602226"/>
				<Particle eps=".06568880010977264" q=".07909999999999999" sig=".26495327872602226"/>
				<Particle eps=".35982400053705343" q=".5973000005487781" sig=".33996695079448314"/>
				<Particle eps=".8786399993381852" q="-.5679000016463344" sig=".2959921901644687"/>
				<Particle eps=".7112799996555186" q="-.4157" sig=".3249998524031036"/>
				<Particle eps=".06568880001765333" q=".27190000000000003" sig=".10690784617205229"/>
				<Particle eps=".45772959964740484" q="-.059699999999999996" sig=".33996695084507406"/>
				<Particle eps=".0656888004119626" q=".0869" sig=".24713530426421654"/>
				<Particle eps=".45772959964740484" q=".1303" sig=".33996695084507406"/>
				<Particle eps=".06568880010977264" q=".0187" sig=".26495327872602226"/>
				<Particle eps=".45772959964740484" q="-.32039999999999996" sig=".33996695084507406"/>
				<Particle eps=".06568880010977264" q=".0882" sig=".26495327872602226"/>
				<Particle eps=".06568880010977264" q=".0882" sig=".26495327872602226"/>
				<Particle eps=".06568880010977264" q=".0882" sig=".26495327872602226"/>
				<Particle eps=".45772959964740484" q="-.043" sig=".33996695084507406"/>
				<Particle eps=".06568880010977264" q=".0236" sig=".26495327872602226"/>
				<Particle eps=".06568880010977264" q=".0236" sig=".26495327872602226"/>
				<Particle eps=".45772959964740484" q="-.066" sig=".33996695084507406"/>
				<Particle eps=".06568880010977264" q=".0186" sig=".26495327872602226"/>
				<Particle eps=".06568880010977264" q=".0186" sig=".26495327872602226"/>
				<Particle eps=".06568880010977264" q=".0186" sig=".26495327872602226"/>
				<Particle eps=".35982400053705343" q=".5973000005487781" sig=".33996695079448314"/>
				<Particle eps=".8786399993381852" q="-.5679000016463344" sig=".2959921901644687"/>
				<Particle eps=".7112799996555186" q="-.4157" sig=".3249998524031036"/>
				<Particle eps=".06568880001765333" q=".27190000000000003" sig=".10690784617205229"/>
				<Particle eps=".45772959964740484" q=".033699999999999994" sig=".33996695084507406"/>
				<Particle eps=".0656888004119626" q=".0823" sig=".24713530426421654"/>
				<Particle eps=".45772959964740484" q="-.1825" sig=".33996695084507406"/>
				<Particle eps=".06568880010977264" q=".06029999999999999" sig=".26495327872602226"/>
				<Particle eps=".06568880010977264" q=".06029999999999999" sig=".26495327872602226"/>
				<Particle eps=".06568880010977264" q=".06029999999999999" sig=".26495327872602226"/>
				<Particle eps=".35982400053705343" q=".5973000005487781" sig=".33996695079448314"/>
				<Particle eps=".8786399993381852" q="-.5679000016463344" sig=".2959921901644687"/>
				<Particle eps=".7112799996555186" q="-.4157" sig=".3249998524031036"/>
				<Particle eps=".06568880001765333" q=".27190000000000003" sig=".10690784617205229"/>
				<Particle eps=".45772959964740484" q="-.059699999999999996" sig=".33996695084507406"/>
				<Particle eps=".0656888004119626" q=".0869" sig=".24713530426421654"/>
				<Particle eps=".45772959964740484" q=".1303" sig=".33996695084507406"/>
				<Particle eps=".06568880010977264" q=".0187" sig=".26495327872602226"/>
				<Particle eps=".45772959964740484" q="-.32039999999999996" sig=".33996695084507406"/>
				<Particle eps=".06568880010977264" q=".0882" sig=".26495327872602226"/>
				<Particle eps=".06568880010977264" q=".0882" sig=".26495327872602226"/>
				<Particle eps=".06568880010977264" q=".0882" sig=".26495327872602226"/>
				<Particle eps=".45772959964740484" q="-.043" sig=".33996695084507406"/>
				<Particle eps=".06568880010977264" q=".0236" sig=".26495327872602226"/>
				<Particle eps=".06568880010977264" q=".0236" sig=".26495327872602226"/>
				<Particle eps=".45772959964740484" q="-.066" sig=".33996695084507406"/>
				<Particle eps=".06568880010977264" q=".0186" sig=".26495327872602226"/>
				<Particle eps=".06568880010977264" q=".0186" sig=".26495327872602226"/>
				<Particle eps=".06568880010977264" q=".0186" sig=".26495327872602226"/>
				<Particle eps=".35982400053705343" q=".5973000005487781" sig=".33996695079448314"/>
				<Particle eps=".8786399993381852" q="-.5679000016463344" sig=".2959921901644687"/>
				<Particle eps=".7112799996555186" q="-.4157" sig=".3249998524031036"/>
				<Particle eps=".06568880001765333" q=".27190000000000003" sig=".10690784617205229"/>
				<Particle eps=".45772959964740484" q="-.0518" sig=".33996695084507406"/>
[truncated: 83,488,117 more chars]
